# Supplementary material for: Mechanisms of experience-dependent place-cell referencing in hippocampal area CA1
Source: Nat Neurosci. 2025 Apr 1;28(7):1486–96. doi: 10.1038/s41593-025-01930-5 (PMC12229891; doi:10.1038/s41593-025-01930-5)
Supplement: Supplementary file 2 — Statistical source data. [file 41593_2025_1930_MOESM2_ESM.xlsx]

## Sheet: Fig1a
	df/f each frame (5 laps, 1 sec before run onset, until 2 sec after reward delivery time)							Lap reset each frame							Lick each frame							velocity each frame
	0.0277487	-0.0909697	-0.0762376	-0.0542239	0.163335			0	0	0	0	0			0.0206519	0.018351	0.0196658	0.0209807	0.0213094			0.000988256	0.000462314	-6.36276e-05	0.000725285	0.000725285
	0.0661886	-0.047209	-0.118833	0.0338466	0.138814			0	0	0	0	0			0.0242678	0.0180222	0.0199945	0.0242678	0.0170361			0.000988256	0.000988256	0.000725285	0.000988256	0.000462314
	0.0361861	0.0195106	-0.0520426	0.0363796	0.0664957			0	0	0	0	0			0.0213094	0.0209807	0.0252539	0.0199945	0.0190084			0.000199343	0.000988256	0.000725285	0.000988256	0.000988256
	-0.00775392	-0.000395845	-0.0313765	0.025811	0.049583			0	0	0	0	0			0.0249252	0.0232817	0.0216381	0.0226242	0.0199945			-0.000589569	0.000988256	0.000462314	0.000199343	-6.36276e-05
	-0.0364856	0.0301957	-0.0414936	0.0404822	-0.0848324			0	0	0	0	0			0.0190084	0.0229529	0.0206519	0.0239391	0.0229529			0.00256608	0.00125123	0.000199343	0.000988256	0.000988256
	-0.0481913	-0.00806811	-0.0473936	-0.0063282	-0.156859			0	0	0	0	0			0.0199945	0.0252539	0.0242678	0.0176935	0.0180222			0.00125123	-0.00137848	0.000988256	0.000199343	0.00125123
	-0.100495	0.0082674	-0.058067	-0.0782041	-0.147898			0	0	0	0	0			0.0232817	0.018351	0.0186797	0.0232817	0.0245965			0.000725285	0.000462314	0.000988256	0.000725285	0.000988256
	-0.0509734	0.0453722	-0.0832499	-0.0597106	-0.110472			0	0	0	0	0			0.0180222	0.0199945	0.0242678	0.0219668	0.0239391			0.000462314	0.000725285	0.000725285	0.000988256	0.000199343
	-0.0168011	0.0150492	-0.0441248	0.00503355	-0.102057			0	0	0	0	0			0.018351	0.0268975	0.0173648	0.0245965	0.0196658			0.000725285	0.000725285	-6.36276e-05	0.000462314	0.000462314
	-0.0453826	0.00199261	0.0166592	-0.0366176	-0.0507879			0	0	0	0	0			0.0186797	0.0150638	0.0222955	0.0236104	0.0242678			0.000988256	0.000988256	0.000462314	-6.36276e-05	0.00125123
	-0.0317188	0.0615641	0.0260723	-0.0159558	-0.0541725			0	0	0	0	0			0.0236104	0.0229529	0.0239391	0.0259114	0.0190084			0.00177717	0.000988256	0.000199343	0.000725285	0.000199343
	0.013059	0.0540959	0.0448063	-0.0540248	-0.0930057			0	0	0	0	0			0.0236104	0.0190084	0.0199945	0.0242678	0.0219668			0.000462314	0.000725285	0.000725285	0.000462314	0.000988256
	0.00427359	0.0752661	0.0471873	-0.100818	-0.149449			0	0	0	0	0			0.0186797	0.0199945	0.0242678	0.0176935	0.0176935			0.000725285	0.000988256	0.000988256	0.000988256	0.00125123
	-0.0425488	0.311271	-0.00398676	-0.182349	-0.211782			0	0	0	0	0			0.0232817	0.0232817	0.0176935	0.0236104	0.0180222			0.000199343	0.00729955	0.000988256	0.000725285	0.000988256
	0.0323404	0.44552	-0.094154	-0.128648	-0.241527			0	0	0	0	0			0.0222955	0.0219668	0.0180222	0.0239391	0.0232817			0.00125123	0.000988256	0.000725285	0.000988256	0.000199343
	-0.0179991	0.641064	-0.127414	-0.108874	-0.231845			0	0	0	0	0			0.0252539	0.0239391	0.0232817	0.0190084	0.0176935			0.000725285	-6.36276e-05	0.000725285	0.000462314	0.000988256
	-0.0541195	0.642083	-0.0612714	-0.0739752	-0.227159			0	0	0	0	0			0.0213094	0.018351	0.0190084	0.0232817	0.0229529			0.0015142	0.00125123	0.000462314	-6.36276e-05	0.000462314
	-0.00123523	0.744235	-0.042912	-0.0397588	-0.142138			0	0	0	0	0			0.018351	0.0249252	0.0232817	0.0226242	0.0193371			0.000725285	0.000462314	0.0015142	0.000725285	0.000988256
	-0.021449	0.513234	-0.0833321	-0.0124401	-0.0359932			0	0	0	0	0			0.0229529	0.0242678	0.0173648	0.0193371	0.0245965			0.00125123	0.000725285	0.000988256	0.00125123	0.000988256
	-0.157912	0.407377	-0.111093	-0.0539414	-0.0810317			0	0	0	0	0			0.0186797	0.0180222	0.0245965	0.0176935	0.0229529			0.0015142	0.000462314	-0.000326598	0.000462314	0.000988256
	-0.117734	0.235474	-0.168142	-0.132771	-0.0255045			0	0	0	0	0			0.0239391	0.0236104	0.0219668	0.0239391	0.0203232			0.000462314	0.000462314	0.000725285	0.000462314	-6.36276e-05
	0.0370599	0.223593	-0.193664	-0.141291	0.0468062			0	0	0	0	0			0.0206519	0.0226242	0.0229529	0.0219668	0.0236104			0.000462314	0.000199343	0.000199343	0.000725285	0.000199343
	-0.058858	0.0498664	-0.216546	-0.104624	0.0243746			0	0	0	0	0			0.0242678	0.0209807	0.0232817	0.0180222	0.0209807			0.000725285	0.000988256	0.000462314	0.000988256	0.00177717
	-0.0210187	0.066113	-0.163336	-0.0671094	0.0292834			0	0	0	0	0			0.0236104	0.0213094	0.0173648	0.0229529	0.0203232			0.000199343	0.00125123	0.000725285	0.000725285	0.000199343
	0.0841301	0.000387457	-0.066697	-0.0598777	0.0981895			0	0	0	0	0			0.0216381	0.0252539	0.0186797	0.0196658	0.0226242			0.000725285	0.000988256	0.000462314	0.000462314	0.000988256
	0.0696687	0.0226847	0.059427	-0.039817	0.0572906			0	0	0	0	0			0.0236104	0.0186797	0.0209807	0.018351	0.0190084			0.000725285	0.000462314	0.000725285	0.000462314	0.000725285
	-0.11366	-0.0536469	0.0724277	-0.059545	0.00799012			0	0	0	0	0			0.0216381	0.0226242	0.0206519	0.0206519	0.0229529			0.000462314	0.0015142	0.000725285	0.000462314	0.000725285
	-0.0566433	-0.0829185	0.0663607	-0.111318	-0.0388562			0	0	0	0	0			0.0193371	0.0236104	0.0226242	0.0180222	0.0180222			-0.00453413	0.000462314	0.000988256	0.000199343	0.000725285
	-0.0345255	-0.109998	0.0578697	-0.187175	-0.103436			0	0	0	0	0			0.0222955	0.0176935	0.0193371	0.0239391	0.0242678			0.000199343	0.000988256	0.000988256	0.000988256	0.00125123
	-0.0623891	-0.123624	-0.0127832	-0.184214	-0.0793833			0	0	0	0	0			0.0236104	0.0209807	0.0239391	0.0199945	0.0272262			0.000725285	0.00125123	0.000462314	0.000462314	0.000462314
	-0.0939636	-0.168178	-0.129753	-0.109553	-0.0648991			0	0	0	0	0			0.0236104	0.0226242	0.0180222	0.0242678	0.0199945			0.000462314	0.000462314	0.000725285	0.000462314	0.000462314
	-0.032853	-0.0407694	-0.190293	-0.0278729	-0.0602505			0	0	0	0	0			0.018351	0.0203232	0.0245965	0.0213094	0.0236104			0.00125123	0.0467452	0.0217629	0.0470081	0.0522676
	-0.0978643	0.0163618	-0.143696	-0.0104402	-0.0459949			0	0	0	0	0			0.0236104	0.0232817	0.0282124	0.018351	0.0229529			-0.000589569	0.0746201	0.0522676	0.093554	0.0851389
	-0.165188	0.0864586	-0.141032	-0.0104082	0.000789788			0	0	0	0	0			0.0216381	0.0163787	0.0216381	0.0239391	0.0193371			0.000988256	0.0951318	0.0851389	0.13484	0.112751
	-0.178099	0.168176	-0.063063	0.0366371	0.0365755			0	0	0	0	0			0.0255827	0.0229529	0.0216381	0.0199945	0.0203232			0.000462314	0.108543	0.103547	0.158771	0.139048
	-0.127644	0.137265	-0.0445612	0.0199127	0.120477			0	0	0	0	0			0.0239391	0.0180222	0.0226242	0.0180222	0.0242678			0.0370153	0.122744	0.144044	0.162189	0.157193
	-0.101307	0.0972161	0.0216177	-0.00952212	0.0734796			0	0	0	0	0			0.0209807	0.0236104	0.0213094	0.018351	0.0232817			0.0638383	0.1543	0.176916	0.165871	0.184279
	-0.000981023	0.0377581	-0.0283253	0.0279449	0.157085			0	0	0	0	0			0.0186797	0.0186797	0.0236104	0.0226242	0.0226242			0.0993393	0.208998	0.203739	0.174812	0.191642
	-0.0015825	0.012033	-0.0308762	0.0361064	0.0976105			0	0	0	0	0			0.0196658	0.0193371	0.0203232	0.0176935	0.0236104			0.125899	0.231877	0.22425	0.18086	0.184016
	0.0535235	-0.0672274	-0.0261864	0.0130812	0.0762147			0	0	0	0	0			0.0186797	0.0232817	0.0239391	0.0203232	0.0203232			0.127477	0.208472	0.215046	0.175075	0.174023
	0.0324794	-0.0461709	0.00709342	-0.0207388	-0.0418687			0	0	0	0	0			0.0213094	0.0186797	0.018351	0.0245965	0.0206519			0.150619	0.160612	0.217413	0.184016	0.165345
	-0.0668429	-0.124676	-0.0297151	-0.0126162	-0.03355			0	0	0	0	0			0.0196658	0.0180222	0.0242678	0.0209807	0.0186797			0.152722	0.162189	0.199794	0.195061	0.185331
	-0.0991178	-0.0818716	0.117408	-0.0528743	-0.0732166			0	0	0	0	0			0.0236104	0.018351	0.0232817	0.0236104	0.0209807			0.168764	0.17376	0.191379	0.185857	0.216624
	-0.0728585	-0.178047	0.118533	-0.0138045	-0.0259179			0	0	0	0	0			0.0196658	0.0239391	0.0216381	0.0232817	0.0236104			0.170341	0.161926	0.217676	0.199268	0.243184
	-0.0782257	-0.156207	0.0760959	-0.0457516	-0.0839139			0	0	0	0	0			0.0199945	0.0239391	0.0239391	0.0180222	0.018351			0.153774	0.157456	0.26054	0.23661	0.218728
	-0.0851124	-0.099781	0.108242	-0.103523	-0.0554569			0	0	0	0	0			0.0196658	0.0199945	0.0219668	0.0222955	0.0242678			0.1543	0.132474	0.316553	0.295516	0.209261
	-0.0546734	-0.0726987	0.222944	-0.0658838	0.0484918			0	0	0	0	0			0.0203232	0.0245965	0.0242678	0.018351	0.0213094			0.173497	0.104336	0.321813	0.323653	0.225565
	-0.0586963	-0.0724804	0.0561243	-0.0231963	0.0507754			0	0	0	0	0			0.0219668	0.0222955	0.0226242	0.0193371	0.0209807			0.200846	0.0988134	0.293412	0.269218	0.24371
	0.0114324	0.088298	0.065136	0.0159939	0.0770427			0	0	0	0	0			0.0193371	0.0219668	0.0196658	0.0209807	0.0239391			0.227143	0.120114	0.283945	0.25344	0.241081
	-0.0383876	0.0925374	0.0689073	0.016035	0.166732			0	0	0	0	0			0.0232817	0.0331431	0.0196658	0.0229529	0.0193371			0.230825	0.0964467	0.310768	0.262907	0.250285
	-0.0271902	0.0525314	0.0438574	0.0865413	0.0913212			0	0	0	0	0			0.0186797	0.0176935	0.0199945	0.0216381	0.018351			0.228984	0.0919762	0.317079	0.259226	0.274478
	0.0123984	0.0826877	-0.0116347	0.0107607	0.00138176			0	0	0	0	0			0.0255827	0.0242678	0.0242678	0.0222955	0.0229529			0.245025	0.0959207	0.288415	0.241607	0.312346
	-0.0504214	0.107016	0.0570523	0.0246506	-0.0523578			0	0	0	0	0			0.0203232	0.0226242	0.0180222	0.0245965	0.0236104			0.26317	0.132474	0.305245	0.265274	0.311557
	-0.134576	0.0416174	0.0210966	-0.0728415	-0.0716991			0	0	0	0	0			0.0242678	0.0249252	0.0196658	0.0213094	0.0239391			0.293149	0.174286	0.374144	0.30472	0.307875
	-0.0654363	0.0736326	0.0786335	-0.0855502	-0.0686759			0	0	0	0	0			0.0239391	0.0226242	0.0186797	0.0209807	0.0216381			0.284471	0.198216	0.371777	0.355473	0.309716
	-0.0703898	0.0812689	0.0217755	-0.0932005	0.104851			0	0	0	0	0			0.0222955	0.0176935	0.0196658	0.0180222	0.0245965			0.24371	0.202161	0.352317	0.324705	0.356788
	-0.0834516	0.0653149	-0.0266326	-0.149918	0.30567			0	0	0	0	0			0.0176935	0.0239391	0.0226242	0.0213094	0.0226242			0.223462	0.199531	0.373881	0.32602	0.349688
	-0.0176551	0.0392969	-0.0246198	-0.181649	0.46268			0	0	0	0	0			0.0206519	0.0193371	0.0180222	0.0236104	0.0239391			0.240292	0.193483	0.336276	0.340484	0.349162
	-0.00826654	0.0237105	0.157945	-0.119312	0.422788			0	0	0	0	0			0.0236104	0.0190084	0.0252539	0.0199945	0.018351			0.264485	0.186646	0.325494	0.328124	0.378351
	-0.0528038	0.0314843	0.145358	-0.0416098	0.544519			0	0	0	0	0			0.0176935	0.0199945	0.0193371	0.0252539	0.0222955			0.267115	0.157456	0.366518	0.342587	0.414115
	0.0234982	0.0279109	0.251606	0.109461	0.749579			0	0	0	0	0			0.0206519	0.0216381	0.0193371	0.0199945	0.0242678			0.29683	0.102758	0.363625	0.362047	0.375196
	0.0713061	0.0939364	0.311426	0.28947	0.739039			0	0	0	0	0			0.0236104	0.0180222	0.0196658	0.0239391	0.0226242			0.337328	0.0633123	0.348899	0.378614	0.364151
	0.132733	0.0740838	0.372004	0.380717	0.787593			0	0	0	0	0			0.0209807	0.0199945	0.0186797	0.0242678	0.0239391			0.365992	0.0506897	0.358366	0.335224	0.400704
	0.378446	0.0776268	0.420634	0.651736	1.08704			0	0	0	0	0			0.0245965	0.0236104	0.0219668	0.0180222	0.0180222			0.339169	0.048323	0.383874	0.345743	0.374933
	0.491921	0.101453	0.466379	0.945084	1.0083			0	0	0	0	0			0.0180222	0.0180222	0.0196658	0.0239391	0.0252539			0.32865	0.0375412	0.371514	0.374933	0.390974
	0.474571	0.140611	0.554037	1.00821	0.877026			0	0	0	0	0			0.0186797	0.0245965	0.0229529	0.0186797	0.0226242			0.342324	0.106703	0.369147	0.357314	0.424108
	0.559032	0.0695952	0.653095	0.995918	0.868286			0	0	0	0	0			0.0226242	0.0239391	0.018351	0.0239391	0.0176935			0.321024	0.160349	0.402019	0.380718	0.409119
	0.511559	0.121508	0.730842	1.04611	1.01662			0	0	0	0	0			0.0203232	0.0222955	0.0203232	0.0193371	0.0236104			0.332068	0.184279	0.399126	0.422004	0.382822
	0.265325	0.116716	0.782087	1.06028	0.937796			0	0	0	0	0			0.0229529	0.0196658	0.0239391	0.0226242	0.0196658			0.360206	0.186646	0.372303	0.403334	0.429368
	0.234823	0.0483623	0.95629	0.995792	1.00172			0	0	0	0	0			0.0222955	0.0229529	0.0219668	0.0232817	0.0206519			0.402545	0.150356	0.371777	0.366255	0.424108
	0.290723	-0.0273019	1.36981	1.08368	1.02387			0	0	0	0	0			0.0249252	0.0236104	0.0249252	0.0209807	0.0216381			0.364414	0.0817203	0.395181	0.380192	0.405963
	0.410889	-0.0717889	1.64368	1.40055	1.12169			0	0	0	0	0			0.0203232	0.0226242	0.018351	0.0236104	0.0206519			0.36941	0.0467452	0.361258	0.387555	0.437257
	0.497592	-0.0703696	1.92013	1.47033	1.04059			0	0	0	0	0			0.0180222	0.018351	0.0209807	0.0190084	0.0236104			0.380455	0.000725285	0.384663	0.346006	0.432786
	0.660634	-0.0579744	2.28184	1.45676	1.14223			0	0	0	0	0			0.0236104	0.0229529	0.0239391	0.0219668	0.0206519			0.348636	0.000199343	0.419901	0.352317	0.419638
	0.772642	-0.0560297	2.55641	1.59933	1.21126			0	0	0	0	0			0.0226242	0.0229529	0.0216381	0.0186797	0.0236104			0.371777	0.00703658	0.405174	0.398337	0.439098
	0.910238	-0.024696	2.70008	1.99109	1.34528			0	0	0	0	0			0.0216381	0.0232817	0.0232817	0.0222955	0.018351			0.428316	0.00125123	0.395181	0.381244	0.43226
	0.914041	0.0089047	2.84913	2.14121	1.49032			0	0	0	0	0			0.0176935	0.0180222	0.0176935	0.0229529	0.0245965			0.38177	0.048323	0.431471	0.397285	0.400441
	0.965725	-0.0132046	3.01098	2.56735	1.76806			0	0	0	0	0			0.0219668	0.0196658	0.0252539	0.0199945	0.0196658			0.322602	0.105125	0.382559	0.41806	0.407804
	1.07511	-0.117106	2.98286	2.76349	1.76311			0	0	0	0	0			0.0239391	0.0213094	0.0199945	0.0249252	0.0216381			0.330491	0.135629	0.34811	0.390185	0.393078
	1.2717	-0.130739	3.08218	3.10091	2.18729			0	0	0	0	0			0.0229529	0.0226242	0.0180222	0.0186797	0.0239391			0.337591	0.124322	0.344691	0.354947	0.397285
	1.46975	-0.0978421	2.98251	2.98921	2.28633			0	0	0	0	0			0.0236104	0.0239391	0.0239391	0.0196658	0.0173648			0.342587	0.133263	0.345743	0.382296	0.436994
	1.47215	-0.0836202	3.0556	3.2079	2.49521			0	0	0	0	0			0.0203232	0.0196658	0.0199945	0.0236104	0.0232817			0.336802	0.167712	0.358366	0.365466	0.42516
	1.67606	-0.124549	2.98786	3.22384	2.55315			0	0	0	0	0			0.0245965	0.0242678	0.0173648	0.0196658	0.0180222			0.342324	0.189538	0.417271	0.370988	0.383874
	1.70126	-0.0359014	2.83605	3.2853	3.01944			0	0	0	0	0			0.0196658	0.0176935	0.0203232	0.0232817	0.0239391			0.354684	0.231088	0.414641	0.428579	0.368358
	1.67866	-0.0147208	2.66192	3.1606	3.10192			0	0	0	0	0			0.0196658	0.0213094	0.0242678	0.0229529	0.0196658			0.343639	0.282104	0.370725	0.430157	0.338643
	1.63697	-0.0867872	2.54244	2.96926	3.21506			0	0	0	0	0			0.0242678	0.018351	0.0236104	0.018351	0.0193371			0.365203	0.283945	0.341535	0.392552	0.354421
	2.09095	-0.0603306	2.39378	2.74447	3.3231			0	0	0	0	0			0.0219668	0.0209807	0.018351	0.018351	0.0239391			0.386503	0.246866	0.323653	0.391763	0.378614
	2.30423	-0.0430915	2.4069	2.69235	3.50628			0	0	0	0	0			0.0236104	0.0180222	0.0232817	0.0226242	0.0176935			0.3844	0.234769	0.330754	0.370462	0.365203
	2.47005	-0.103298	2.62146	2.55249	3.43224			0	0	0	0	0			0.0180222	0.0226242	0.0186797	0.0249252	0.018351			0.378614	0.254229	0.349688	0.373355	0.278159
	2.66274	-0.0172989	2.69455	2.23438	3.28728			0	0	0	0	0			0.0229529	0.0232817	0.0252539	0.0226242	0.018351			0.410697	0.281841	0.35258	0.40123	0.22688
	2.80377	0.0617621	2.78826	2.28959	3.23468			0	0	0	0	0			0.0186797	0.018351	0.0199945	0.018351	0.0226242			0.425686	0.298671	0.261066	0.4057	0.222936
	2.71787	-0.0209664	2.74973	2.42671	3.01881			0	0	0	0	0			0.0190084	0.0249252	0.0173648	0.0242678	0.0232817			0.400704	0.312083	0.178494	0.359154	0.236873
	2.90919	-0.0214051	2.64033	2.22229	2.86449			0	0	0	0	0			0.0252539	0.0216381	0.0229529	0.0216381	0.0180222			0.382822	0.33312	0.156141	0.337065	0.265274
	3.28856	0.0264333	2.24504	2.21225	2.75137			0	0	0	0	0			0.0203232	0.0245965	0.0213094	0.0206519	0.0249252			0.397285	0.352317	0.211102	0.319972	0.485906
	3.59704	0.03569	2.02503	2.29626	2.64895			0	0	0	0	0			0.0219668	0.0219668	0.0236104	0.0206519	0.0196658			0.366781	0.324968	0.261066	0.318394	0.272637
	3.67215	0.00109758	1.80117	2.18199	2.57039			0	0	0	0	0			0.0236104	0.0226242	0.018351	0.0193371	0.0232817			0.348899	0.338117	0.374407	0.374933	0.216887
	3.7336	0.0413878	1.58493	1.84909	2.34594			0	0	0	0	0			0.0226242	0.0236104	0.0245965	0.0245965	0.0242678			0.366255	0.378351	0.339958	0.404385	0.185068
	4.02606	0.120678	1.53525	1.73407	2.14208			0	0	0	0	0			0.0239391	0.0222955	0.0232817	0.0213094	0.0173648			0.37914	0.357314	0.2729	0.349162	0.198216
	3.80449	0.166061	1.63749	1.59459	2.03979			0	0	0	0	0			0.0203232	0.0180222	0.0216381	0.0236104	0.0199945			0.366255	0.321024	0.177179	0.284997	0.253966
	3.71784	0.0734261	1.89987	1.52033	1.90552			0	0	0	0	0			0.0245965	0.0226242	0.0239391	0.018351	0.0213094			0.382296	0.309716	0.158508	0.266852	0.345743
	4.08376	0.117012	2.01111	1.35238	1.83481			0	0	0	0	0			0.0216381	0.0213094	0.018351	0.0242678	0.0236104			0.400967	0.344954	0.184279	0.268693	0.41543
	4.31813	0.195825	2.29195	1.13795	1.9055			0	0	0	0	0			0.0219668	0.0222955	0.0176935	0.0180222	0.0232817			0.353895	0.322076	0.260277	0.305771	0.396496
	3.88397	0.108579	2.27126	0.986292	1.88672			0	0	0	0	0			0.0229529	0.018351	0.0196658	0.0199945	0.0199945			0.319183	0.312346	0.327861	0.354421	0.35521
	4.28015	0.00844115	2.42907	0.900355	1.72834			0	0	0	0	0			0.0213094	0.0239391	0.0236104	0.0239391	0.0236104			0.305771	0.30472	0.410697	0.295779	0.290782
	4.38829	0.142071	2.7869	0.717161	1.62513			0	0	0	0	0			0.0199945	0.0219668	0.0232817	0.0222955	0.0193371			0.314975	0.336276	0.317079	0.215572	0.251862
	4.19726	0.194292	3.64978	0.719551	1.52651			0	0	0	0	0			0.0209807	0.0196658	0.0222955	0.0193371	0.0245965			0.341009	0.328387	0.264222	0.211628	0.308401
	3.85848	0.185867	3.98782	0.759478	1.39458			0	0	0	0	0			0.0236104	0.0213094	0.0245965	0.0209807	0.0236104			0.35784	0.286049	0.239766	0.255807	0.326546
	4.21202	0.323289	4.69236	0.763879	1.15367			0	0	0	0	0			0.0226242	0.018351	0.0186797	0.0216381	0.0226242			0.300775	0.297356	0.24897	0.340221	0.42516
	4.10982	0.519961	5.06463	0.707585	0.927346			0	0	0	0	0			0.0216381	0.0229529	0.0252539	0.0236104	0.0239391			0.230036	0.343376	0.294464	0.434627	0.368095
	3.8042	0.416688	4.93004	0.741112	0.789087			0	0	0	0	0			0.0242678	0.0209807	0.0176935	0.0193371	0.0216381			0.194798	0.316816	0.397022	0.440675	0.346269
	3.66811	0.316181	4.31473	0.656711	0.644724			0	0	0	0	0			0.0190084	0.0242678	0.0219668	0.0239391	0.0199945			0.184805	0.292623	0.347584	0.391237	0.363625
	3.6813	0.313165	4.05958	0.686662	0.534094			0	0	0	0	0			0.0236104	0.0213094	0.0222955	0.0213094	0.0199945			0.218728	0.312872	0.362047	0.34995	0.355473
	3.47958	0.299653	3.43004	0.621697	0.428952			0	0	0	0	0			0.018351	0.0193371	0.0196658	0.0219668	0.0245965			0.255281	0.354158	0.365992	0.311557	0.4057
	3.1446	0.43372	3.01407	0.648098	0.407925			0	0	0	0	0			0.0226242	0.0216381	0.0232817	0.0186797	0.0236104			0.300512	0.34548	0.345743	0.317079	0.434627
	2.91636	0.798532	2.56079	0.671315	0.430436			0	0	0	0	0			0.0222955	0.0176935	0.0216381	0.0216381	0.0180222			0.293412	0.343902	0.338906	0.372829	0.352054
	2.72066	1.1837	2.1913	0.687393	0.416934			0	0	0	0	0			0.0222955	0.0180222	0.0249252	0.0232817	0.0226242			0.253703	0.379403	0.372303	0.355736	0.342061
	2.66246	1.50638	2.01171	0.528291	0.329124			0	0	0	0	0			0.0236104	0.0186797	0.0213094	0.0216381	0.0203232			0.223987	0.381244	0.384926	0.287889	0.346006
	2.39071	1.77614	1.86276	0.580168	0.339625			0	0	0	0	0			0.0216381	0.0216381	0.0193371	0.0245965	0.0219668			0.233454	0.350739	0.343902	0.258963	0.344428
	2.0841	1.88951	1.62942	0.475177	0.347931			0	0	0	0	0			0.0206519	0.0242678	0.0239391	0.0190084	0.0216381			0.279474	0.358629	0.315238	0.270796	0.397548
	2.04341	1.9336	1.59637	0.401277	0.253497			0	0	0	0	0			0.0190084	0.0203232	0.018351	0.0252539	0.0186797			0.33575	0.368358	0.321287	0.298145	0.453298
	1.90026	2.08212	1.42338	0.338195	0.259552			0	0	0	0	0			0.0213094	0.0252539	0.0199945	0.0216381	0.0232817			0.385715	0.336276	0.35784	0.319183	0.278159
	1.69942	2.34448	1.20613	0.32518	0.327959			0	0	0	0	0			0.0255827	0.0216381	0.0209807	0.0213094	0.018351			0.346006	0.344954	0.340221	0.36757	0.270533
	1.49424	2.70991	1.08705	0.341044	0.369773			0	0	0	0	0			0.0190084	0.0222955	0.018351	0.0236104	0.0245965			0.295779	0.370462	0.371514	0.361784	0.249496
	1.49392	2.96523	0.988767	0.334535	0.502427			0	0	0	0	0			0.018351	0.0255827	0.0213094	0.018351	0.0180222			0.263696	0.33575	0.358629	0.289204	0.251599
	1.39941	3.09053	0.88352	0.232466	0.488213			0	0	0	0	0			0.0239391	0.0216381	0.0226242	0.0232817	0.0216381			0.278948	0.311031	0.285786	0.242132	0.268167
	1.22782	3.22623	0.873357	0.250988	0.444277			0	0	0	0	0			0.0209807	0.0239391	0.0242678	0.0239391	0.0239391			0.297619	0.287363	0.253966	0.243447	0.322339
	1.12399	3.18923	0.7367	0.239867	0.410553			0	0	0	0	0			0.0196658	0.0226242	0.0229529	0.0203232	0.0186797			0.358892	0.286575	0.277108	0.288415	0.303142
	0.978602	3.07418	0.692717	0.0990887	0.436737			0	0	0	0	0			0.0193371	0.0232817	0.0245965	0.0236104	0.0190084			0.390974	0.313661	0.313924	0.356525	0.308664
	0.931885	2.992	0.684679	0.10031	0.281235			0	0	0	0	0			0.0249252	0.0176935	0.0226242	0.0206519	0.0180222			0.323653	0.361521	0.358629	0.412538	0.313924
	0.760291	3.07443	0.474571	0.107914	0.325771			0	0	0	0	0			0.0209807	0.0209807	0.0216381	0.0252539	0.0239391			0.286049	0.404648	0.396233	0.270796	0.317342
	0.698756	3.06182	0.394898	0.0967722	0.222327			0	0	0	0	0			0.0213094	0.0242678	0.0222955	0.018351	0.0180222			0.264485	0.362836	0.350739	0.242395	0.341535
	0.543338	3.12155	0.359223	0.0782317	0.163371			0	0	0	0	0			0.0242678	0.0180222	0.0173648	0.0229529	0.0199945			0.275004	0.347058	0.32602	0.24897	0.383874
	0.495494	3.17815	0.357547	0.0956027	0.0281792			0	0	0	0	0			0.0193371	0.0255827	0.0180222	0.0236104	0.0245965			0.302616	0.320498	0.316027	0.297356	0.379403
	0.390764	3.57262	0.335179	0.0869047	-0.00867645			0	0	0	0	0			0.0219668	0.0190084	0.0206519	0.0213094	0.0216381			0.341009	0.299197	0.307875	0.36757	0.33838
	0.396774	3.64196	0.43335	0.0688005	-0.0792025			0	0	0	0	0			0.0180222	0.0203232	0.0229529	0.0190084	0.0245965			0.392552	0.317868	0.327598	0.392289	0.28263
	0.338976	3.61363	0.338621	0.0522308	-0.00659363			0	0	0	0	0			0.0236104	0.0232817	0.0239391	0.0206519	0.0186797			0.35968	0.362836	0.35521	0.347321	0.299986
	0.358871	3.46841	0.356741	0.0527756	0.025215			0	0	0	0	0			0.0193371	0.0222955	0.0222955	0.0282124	0.0206519			0.272637	0.342587	0.336013	0.327335	0.308664
	0.336861	3.18261	0.2847	0.0534672	0.095017			0	0	0	0	0			0.0199945	0.0239391	0.0236104	0.0239391	0.0239391			0.268693	0.238188	0.316553	0.298408	0.401493
	0.223957	2.85598	0.164556	0.0752855	0.0845434			0	0	0	0	0			0.0242678	0.0216381	0.0213094	0.0213094	0.0232817			0.282367	0.198479	0.28526	0.329965	0.36941
	0.165847	2.72975	0.117559	0.0791076	0.102612			0	0	0	0	0			0.0213094	0.0255827	0.018351	0.0239391	0.0226242			0.344691	0.205843	0.296304	0.343639	0.36231
	0.189195	2.63504	0.179649	0.148798	0.0800965			0	0	0	0	0			0.0249252	0.0190084	0.0186797	0.0130915	0.0193371			0.379666	0.240292	0.32339	0.332857	0.331806
	0.113996	2.67346	0.162308	0.141878	0.15909			0	0	0	0	0			0.0236104	0.018351	0.0209807	0.0226242	0.0242678			0.349425	0.353106	0.329176	0.424634	0.348636
	0.0708103	2.76459	0.193068	0.114829	0.148183			0	0	0	0	0			0.0196658	0.0236104	0.0213094	0.0186797	0.0236104			0.301564	0.380455	0.339958	0.385189	0.344428
	0.146946	2.50357	0.169037	0.0465504	0.149106			0	0	0	0	0			0.0232817	0.0180222	0.0196658	0.0199945	0.0199945			0.273426	0.323127	0.299723	0.31892	0.319709
	0.111506	2.32149	0.112518	0.110564	0.100895			0	0	0	0	0			0.0222955	0.0180222	0.0252539	0.0245965	0.0239391			0.279211	0.267904	0.288415	0.332857	0.334961
	0.144408	2.20723	-0.0322585	-0.0506898	0.136169			0	0	0	0	0			0.0193371	0.0180222	0.0213094	0.0216381	0.0232817			0.309453	0.191116	0.273952	0.312872	0.385715
	0.105435	2.08135	-0.0979388	0.0264928	0.0849904			0	0	0	0	0			0.0229529	0.0216381	0.0245965	0.0190084	0.018351			0.353632	0.174549	0.283156	0.311294	0.338906
	0.0737994	2.21435	-0.164004	0.0615317	0.0753597			0	0	0	0	0			0.0245965	0.0232817	0.0180222	0.0219668	0.0222955			0.350213	0.208472	0.322076	0.365203	0.33128
	0.0980075	2.25142	-0.110353	0.0955992	0.0987904			0	0	0	0	0			0.0236104	0.0226242	0.0226242	0.0232817	0.0245965			0.264222	0.283682	0.329439	0.335487	0.341798
	0.121491	2.24522	-0.0755118	0.00195533	0.110806			0	0	0	0	0			0.0222955	0.0239391	0.0206519	0.0213094	0.0213094			0.21268	0.362047	0.344954	0.314712	0.337591
	0.0605617	2.34582	0.0681407	0.0663756	0.0664144			0	0	0	0	0			0.0242678	0.0203232	0.018351	0.0245965	0.0170361			0.213206	0.396759	0.287626	0.273163	0.325757
	0.0705892	2.32391	0.0769111	-0.00907576	0.125169			0	0	0	0	0			0.0216381	0.0206519	0.0236104	0.0232817	0.0193371			0.264222	0.339695	0.266852	0.258963	0.305245
	0.0628613	2.04175	0.0488504	-0.0045193	0.132588			0	0	0	0	0			0.0219668	0.0180222	0.0186797	0.0193371	0.0199945			0.322076	0.264222	0.286049	0.266589	0.299197
	5.79167e-05	2.00629	0.0814431	0.0617053	0.0575024			0	0	0	0	0			0.0226242	0.0186797	0.018351	0.0199945	0.0262401			0.416219	0.237399	0.248181	0.248444	0.287889
	0.0222699	1.81755	0.0860977	0.0876027	0.0416784			0	0	0	0	0			0.018351	0.0232817	0.0245965	0.0222955	0.0209807			0.492481	0.29236	0.22951	0.254755	0.268955
	-0.0425528	1.51934	0.0863699	0.0531827	0.098854			0	0	0	0	0			0.0232817	0.0226242	0.0186797	0.0213094	0.0199945			0.267904	0.327598	0.261329	0.280789	0.251862
	0.00348094	1.29414	0.128611	0.00149226	-0.000334676			0	0	0	0	0			0.0219668	0.0226242	0.0245965	0.0157212	0.0242678			0.230562	0.350213	0.258174	0.295253	0.23924
	0.0824688	1.0922	0.193758	0.049947	-0.0508195			0	0	0	0	0			0.0245965	0.0222955	0.0226242	0.0203232	0.0213094			0.234506	0.308401	0.243184	0.247129	0.249496
	0.107646	0.790642	0.14464	-0.0136168	-0.000142949			0	0	0	0	0			0.0219668	0.0242678	0.0216381	0.0219668	0.0242678			0.332857	0.243447	0.225565	0.211365	0.27027
	0.106522	0.751611	0.200977	-0.0351925	0.0488146			0	0	0	0	0			0.0196658	0.0239391	0.0199945	0.0196658	0.0196658			0.291308	0.231877	0.213995	0.203739	0.292886
	0.164426	0.641912	0.174008	-0.0277522	-0.00251902			0	0	0	0	0			0.0239391	0.0186797	0.0170361	0.0176935	0.0242678			0.372566	0.264222	0.200846	0.22241	0.284734
	0.146706	0.497522	0.15048	0.0731907	0.0363664			0	0	0	0	0			0.0203232	0.0236104	0.0236104	0.0242678	0.0180222			0.304194	0.328913	0.190064	0.252651	0.306297
	-0.00796584	0.508524	0.124791	0.024561	0.078323			0	0	0	0	0			0.0222955	0.0209807	0.0209807	0.0213094	0.0176935			0.254755	0.351265	0.232928	0.291571	0.290519
	-0.0139961	0.506805	0.138233	0.104165	0.102022			0	0	0	0	0			0.0196658	0.0196658	0.0249252	0.0219668	0.0229529			0.231877	0.307612	0.29236	0.286575	0.319972
	0.00891097	0.377904	0.0492128	0.155187	0.109727			0	0	0	0	0			0.0239391	0.018351	0.0163787	0.0199945	0.0242678			0.231877	0.258437	0.323653	0.2871	0.35968
	-0.0625695	0.303796	0.0276039	0.203417	0.199713			0	0	0	0	0			0.0203232	0.0180222	0.0167074	0.0268975	0.0219668			0.250811	0.22241	0.326283	0.268955	0.288152
	-0.129328	0.249746	0.0162993	0.088826	0.133473			0	0	0	0	0			0.0219668	0.0199945	0.0245965	0.0236104	0.0167074			0.301827	0.227406	0.275004	0.251073	0.28
	-0.0558508	0.184592	-0.07563	0.0599409	0.145621			0	0	0	0	0			0.0229529	0.018351	0.0186797	0.0196658	0.0196658			0.303668	0.290256	0.246077	0.210839	0.326283
	-0.064571	0.219782	-0.0474564	-0.052959	0.119236			0	0	0	0	0			0.018351	0.0239391	0.0209807	0.0245965	0.0213094			0.34548	0.365466	0.228721	0.23398	0.29946
	-0.0942836	0.273788	-0.0150017	-0.108616	0.0660507			0	0	0	0	0			0.0252539	0.0180222	0.0196658	0.0216381	0.0190084			0.235821	0.366781	0.240818	0.266589	0.282104
	-0.0857404	0.182128	0.00919605	-0.100606	-0.0162141			0	0	0	0	0			0.0176935	0.0213094	0.0206519	0.0173648	0.0236104			0.218465	0.287626	0.256596	0.291834	0.303668
	0.0151074	0.217256	0.0283783	-0.0806308	0.0262964			0	0	0	0	0			0.0180222	0.0222955	0.0275549	0.0222955	0.0180222			0.198216	0.232928	0.266063	0.306297	0.314449
	0.0457212	0.145641	0.0778447	-0.0541197	-0.00601948			0	0	0	0	0			0.0236104	0.0186797	0.018351	0.0213094	0.0259114			0.204002	0.205843	0.277371	0.291571	0.328913
	0.0926279	0.0145924	0.0270514	0.0329457	0.0368103			0	0	0	0	0			0.0226242	0.0186797	0.0249252	0.0232817	0.0236104			0.227669	0.248181	0.28973	0.25607	0.291834
	0.0866553	0.00340174	0.0856358	0.0333549	-0.00888201			0	0	0	0	0			0.0232817	0.0222955	0.0180222	0.0209807	0.0209807			0.267378	0.288678	0.261066	0.234506	0.282104
	0.12078	0.142067	0.0981829	0.0589665	0.0304489			0	0	0	0	0			0.0232817	0.018351	0.0229529	0.0236104	0.0209807			0.319446	0.316816	0.252651	0.232928	0.293412
	0.126033	0.185092	0.0989051	0.0784874	0.0820455			0	0	0	0	0			0.0239391	0.0236104	0.0186797	0.0222955	0.0167074			0.214521	0.346006	0.184805	0.248444	0.303142
	0.0909111	0.201687	0.0806965	0.0810255	0.0879252			0	0	0	0	0			0.0239391	0.0209807	0.0199945	0.0245965	0.0186797			0.179808	0.261066	0.16666	0.272374	0.299986
	0.100996	0.327879	0.0343967	0.0370953	0.0400535			0	0	0	0	0			0.018351	0.0249252	0.0236104	0.018351	0.0236104			0.122218	0.195061	0.204265	0.247392	0.305771
	0.15286	0.281686	-0.0808405	0.0331521	0.154094			0	0	0	0	0			0.0239391	0.0206519	0.0203232	0.0216381	0.0255827			0.139311	0.173497	0.255018	0.245551	0.338906
	0.186045	0.225383	-0.114873	-0.0587417	0.144781			0	0	0	0	0			0.0219668	0.0252539	0.0193371	0.0239391	0.0134202			0.167712	0.179019	0.253966	0.251862	0.348899
	0.117479	0.131083	-0.113349	-0.0876269	0.0872519			0	0	0	0	0			0.0193371	0.0219668	0.0206519	0.0140777	0.0196658			0.205843	0.183227	0.218991	0.266326	0.250548
	0.11484	0.101944	-0.0784215	-0.0704419	0.192466			0	0	0	0	0			0.0236104	0.018351	0.0147351	0.0209807	0.0239391			0.251073	0.141941	0.141415	0.255281	0.210576
	0.0814755	0.0844782	-0.0140845	-0.0843063	0.194629			0	0	0	0	0			0.0226242	0.0236104	0.0190084	0.0180222	0.0222955			0.270533	0.0854019	0.133	0.271322	0.198742
	-0.0370318	0.0683403	0.0521828	-0.0566785	0.163981			0	0	0	0	0			0.0242678	0.0206519	0.0167074	0.0249252	0.0222955			0.249233	0.0449044	0.155878	0.250022	0.213206
	-0.0303807	0.102703	0.0630249	0.0159834	0.173118			0	0	0	0	0			0.0206519	0.0239391	0.0239391	0.0193371	0.0255827			0.185331	0.0230778	0.184279	0.208998	0.26317
	-0.0239883	0.182066	0.0967739	0.0711663	0.185163			0	0	0	0	0			0.0252539	0.0196658	0.0196658	0.018351	0.0252539			0.126162	0.0527935	0.211102	0.197953	0.247918
	0.0200066	0.174421	0.114888	0.0543899	0.121828			0	0	0	0	0			0.0213094	0.0226242	0.0193371	0.0242678	0.0222955			0.128792	0.125373	0.268693	0.187698	0.212943
	0.00257723	0.23027	0.149586	-0.00900368	0.119957			0	0	0	0	0			0.0226242	0.0229529	0.0193371	0.0203232	0.0196658			0.16666	0.192957	0.273163	0.237136	0.159034
	0.0581009	0.170369	0.155932	-0.0599572	0.0717889			0	0	0	0	0			0.0242678	0.0190084	0.0219668	0.0209807	0.0252539			0.201109	0.24187	0.233191	0.304457	0.175338
	0.00408665	0.0906617	0.128388	-0.101297	0.0423926			0	0	0	0	0			0.018351	0.0206519	0.0242678	0.0213094	0.0229529			0.24371	0.254229	0.194798	0.32865	0.17376
	-0.00958999	0.109491	0.101926	-0.129277	0.0194779			0	0	0	0	0			0.0180222	0.0209807	0.0193371	0.0180222	0.0249252			0.254492	0.245814	0.171656	0.34995	0.170341
	-0.068738	0.140175	0.0730945	-0.203978	-0.0499098			0	0	0	0	0			0.0222955	0.0176935	0.0245965	0.0245965	0.018351			0.212154	0.246866	0.177442	0.230562	0.145096
	-0.0917922	0.0265735	0.0661808	-0.108122	0.0345775			0	0	0	0	0			0.018351	0.0209807	0.0213094	0.0196658	0.0229529			0.165082	0.250022	0.184542	0.128003	0.141152
	-0.0709732	0.07206	-0.0191921	-0.0520765	0.0819134			0	0	0	0	0			0.0209807	0.0222955	0.0186797	0.0245965	0.0242678			0.13484	0.255544	0.182175	0.0538454	0.188749
	0.00368579	0.126436	0.0261555	-0.0416633	0.00176439			0	0	0	0	0			0.0180222	0.0219668	0.0226242	0.0196658	0.0199945			0.113803	0.246077	0.217676	0.0449044	0.245814
	0.0307604	0.114267	0.025839	-0.0161231	0.00718034			0	0	0	0	0			0.0249252	0.0226242	0.0203232	0.0239391	0.0209807			0.126688	0.207683	0.254755	0.151408	0.271848
	0.0364053	0.218715	-0.00187601	0.0171455	-0.0534856			0	0	0	0	0			0.0226242	0.0239391	0.0206519	0.0239391	0.0226242			0.166134	0.176916	0.302353	0.19585	0.256333
	0.0379947	0.231471	-0.0322529	-0.00523958	-0.179224			0	0	0	0	0			0.0249252	0.0193371	0.0180222	0.0209807	0.0226242			0.21978	0.179545	0.301038	0.210313	0.18349
	0.0653725	0.232504	-0.0238055	-0.0557485	-0.21949			0	0	0	0	0			0.0180222	0.0252539	0.0196658	0.0239391	0.0239391			0.286575	0.22241	0.253177	0.208209	0.0677828
	0.0787208	0.190216	-0.0568287	-0.069736	-0.183686			0	0	0	0	0			0.0219668	0.0242678	0.0242678	0.0219668	0.0176935			0.257648	0.230562	0.166134	0.140626	0.0201851
	0.132178	0.160711	-0.0285996	-0.131046	-0.229222			0	0	0	0	0			0.0199945	0.0219668	0.018351	0.0196658	0.0242678			0.225039	0.214258	0.0730423	0.116432	0.0225519
	0.17228	0.0383279	0.0874344	-0.199326	-0.135431			0	0	0	0	0			0.0193371	0.0190084	0.0252539	7.27997	0.0180222			0.150356	0.187698	-0.0303053	0.119588	0.146937
	0.221175	0.0151331	0.0708852	-0.148437	-0.084812			0	0	0	0	0			0.0206519	0.0199945	7.28194	7.28392	0.0206519			0.128003	0.188486	-0.0153159	0.118799	0.215309
	0.190288	0.0822518	0.0606296	-0.12203	-0.0763195			0	0	0	0	0			0.0239391	0.0236104	0.0209807	0.0255827	0.0213094			0.108017	0.155089	-0.0155789	0.135892	0.206894
	0.139211	0.0830164	0.0440851	-0.0848815	-0.093914			0	0	0	0	0			0.0196658	0.0209807	0.0236104	0.018351	0.0232817			0.11091	0.119325	0.106965	0.138522	0.170867
	0.11779	0.0584849	0.0540608	-0.0606412	-0.0148287			0	0	0	0	0			0.0239391	0.0226242	0.018351	0.0242678	0.0199945			0.138522	0.0693607	0.162452	0.11801	0.150356
	0.0766783	0.076069	-0.0425492	0.00616835	-0.0594666			0	0	0	0	0			0.0186797	0.0190084	0.0180222	0.0219668	0.0170361			0.174286	0.0583159	0.162978	0.114592	0.130107
	0.148638	0.175509	0.00133282	-0.053231	-0.0644938			0	0	0	0	0			0.0249252	0.0193371	0.0216381	0.0176935	7.28096			0.20032	0.0927651	0.202424	0.10381	0.0748831
	0.148734	0.128696	0.0642995	-0.0473844	0.0223446			0	0	0	0	0			0.0180222	0.0252539	0.0236104	0.0259114	7.28424			0.225039	0.115644	0.189538	0.102495	0.0015142
	0.135629	0.177378	0.0703757	-0.165361	0.0740019			0	0	0	0	0			0.0229529	0.0176935	7.27866	0.0226242	0.0262401			0.193483	0.13037	0.190327	0.117221	-0.00847869
	0.0427773	0.129353	0.0353394	-0.115021	0.0630051			0	0	0	0	0			0.0232817	0.0203232	7.27964	7.278	0.0190084			0.145622	0.128529	0.158245	0.109595	0.0548973
	0.0147669	0.171527	0.0449661	-0.0728375	0.10831			0	0	0	0	0			0.0206519	0.0236104	0.0239391	7.28359	0.0209807			0.115644	0.14457	0.193483	0.126688	0.131948
	-0.087541	0.0622425	-0.0297619	-0.0781852	0.0353205			0	0	0	0	0			0.0190084	0.0219668	0.0229529	7.27997	0.0236104			0.135103	0.157456	0.197953	0.112225	0.162452
	-0.127651	0.0546757	0.00100233	-0.0595103	-0.0827075			0	0	0	0	0			0.0229529	0.0242678	0.0249252	0.0236104	7.2826			0.163504	0.237399	0.108017	0.0769868	0.119325
	-0.18814	0.0596766	-0.00459113	0.0303782	-0.0717324			0	0	0	0	0			0.0186797	0.0222955	7.28589	7.28359	7.27964			0.181649	0.240292	0.0606826	-0.00137848	0.0543713
	-0.171419	0.0557837	0.0406672	0.0200923	-0.0781298			0	0	0	0	0			0.0236104	0.0229529	7.28096	7.27603	0.0206519			0.226091	0.24187	0.029915	-0.0111084	0.0541084
	-0.024978	-0.0302356	0.080027	-0.0411943	-0.100609			0	0	0	0	0			0.0199945	0.0239391	0.0173648	7.28424	0.0249252			0.182175	0.218202	0.0112441	0.000725285	0.000988256
	-0.0354964	-0.0384092	0.0375359	-0.0704843	-0.0102308			0	0	0	0	0			0.0242678	0.0209807	0.0219668	0.0180222	0.0226242			0.135103	0.197164	0.0761979	0.0654161	0.00940332
	-0.0185915	0.0134754	-0.00985137	-0.109069	0.0663255			0	0	0	0	0			7.28885	0.0245965	0.0236104	0.0239391	7.28096			0.108543	0.174286	0.108806	0.133	0.000988256
	0.0313878	0.00672317	-0.00973236	-0.0988749	0.0342703			0	0	0	0	0			0.0186797	0.0206519	0.0190084	0.01605	7.28918			0.125373	0.1401	0.0903983	0.124322	0.0078255
	0.107564	0.0167522	-0.0233807	-0.0582648	0.00534598			0	0	0	0	0			0.0206519	0.0196658	7.27931	7.28096	7.28655			0.166923	0.148515	0.065942	0.0583159	0.104599
	-0.0322584	0.016048	-0.065954	-0.0852871	0.0357445			0	0	0	0	0			0.0203232	0.0239391	7.28194	7.28326	0.0206519			0.194272	0.172971	0.0438525	-0.023468	0.183753
	-0.0545112	0.0932002	-0.0126125	-0.11744	0.0462074			0	0	0	0	0			0.0229529	0.0199945	0.0190084	0.0180222	0.0196658			0.181649	0.20032	-0.0192605	-0.0158419	0.196113
	-0.0652195	0.00495731	0.01442	-0.0681046	0.00221929			0	0	0	0	0			0.0229529	0.0236104	0.0242678	0.0209807	0.0190084			0.205843	0.160875	-0.0192605	-0.023731	0.171656
	-0.0723953	-0.0384766	0.0184326	-0.0960558	0.000909474			0	0	0	0	0			7.27767	0.0180222	7.28096	0.0222955	0.0236104			0.179545	0.126425	0.000725285	0.0178184	0.152985
	-0.125419	0.0631358	-0.0111388	-0.138379	0.0159759			0	0	0	0	0			0.0193371	0.0249252	7.28096	0.0229529	0.0199945			0.130633	0.122744	0.00125123	0.0472711	0.156141
	-0.0384509	0.100194	-0.0126543	-0.101617	-0.0125559			0	0	0	0	0			0.0176935	0.0186797	7.27866	7.28457	7.28096			0.0788276	0.176653	0.0712015	0.0346485	0.146411
	-0.0260609	0.0457337	0.148677	-0.0790534	-0.0403628			0	0	0	0	0			0.0232817	0.0226242	0.0222955	7.28194	7.28589			0.048586	0.201635	0.133263	-6.36276e-05	0.116958
	-0.0291122	0.080318	0.129486	-0.104392	0.0399607			0	0	0	0	0			7.28194	0.0242678	0.0245965	0.0232817	0.0176935			0.000988256	0.198742	0.129581	0.000462314	0.124585
	-0.0564098	0.118525	0.127298	-0.0771011	0.0388539			0	0	0	0	0			7.2826	0.0176935	0.0213094	0.0196658	0.0209807			-0.000589569	0.180071	0.084613	0.0280742	0.0825092
	-0.0563098	0.0926658	0.148106	-0.109352	0.0404448			0	0	0	0	0			7.28687	0.0245965	0.0262401	0.0180222	0.0219668			0.000988256	0.174286	0.0740941	0.103021	0.0793536
	-0.105416	0.137873	0.185795	-0.0541459	-0.0286381			0	0	0	0	0			0.0196658	0.0203232	0.0229529	0.0222955	0.0203232			0.000988256	0.162452	0.0646272	0.12774	0.0748831
	-0.139818	0.157114	0.118339	-0.0233719	-0.0377107			0	0	0	0	0			0.0193371	0.0176935	7.28063	0.0255827	7.2849			0.0651531	0.160086	0.0635753	0.128266	0.0872427
	-0.169584	0.117793	0.138447	-0.0236471	-0.066116			0	0	0	0	0			0.0213094	0.018351	7.28227	7.28194	7.28063			0.126162	0.150356	0.0583159	0.0801425	0.0990764
	-0.110645	0.0979572	0.146481	0.0194572	-0.0273104			0	0	0	0	0			7.28227	0.0206519	0.0180222	7.28129	7.27833			0.135103	0.120377	0.0625234	0.0556862	0.133789
	-0.0148466	0.0456395	0.137208	0.0255324	-0.00975245			0	0	0	0	2			7.28293	0.0199945	0.018351	0.0239391	0.0173648			0.084613	0.158245	0.0456933	0.0885575	0.112488
	-0.0365835	-0.0305675	0.0989908	-0.0542656	0.0983606			0	0	0	0	0			0.0239391	0.0219668	0.0176935	0.0199945	0.0255827			0.057001	0.169816	0.030441	0.114329	0.0685718
	0.00998528	-0.0392658	0.0338756	-0.0977213	0.138191			0	0	0	0	0			0.0219668	0.0242678	7.28293	0.0180222	0.018351			0.0146627	0.160349	0.0165035	0.155615	0.0501638
	0.106436	-0.0271761	0.0118325	-0.124549	0.103614			0	0	0	0	0			0.0229529	0.0203232	7.27866	0.0213094	0.0249252			0.00125123	0.147463	0.0330707	0.161926	0.0183443
	0.0648519	-0.0268963	0.0232892	-0.173983	0.0339881			0	0	0	0	0			7.29213	0.0130915	0.0180222	0.0236104	7.2849			0.000462314	0.133	0.0165035	0.12511	0.0180814
	0.0776119	-0.0734614	-0.0258092	-0.124899	0.0267044			0	0	0	0	0			7.29378	0.0236104	0.0216381	7.28326	7.28392			0.00125123	0.16403	0.0167665	0.0648902	0.0180814
	0.0757147	-0.039574	-0.0508251	-0.0317666	0.0191358			0	0	0	0	0			0.0236104	0.0176935	0.0186797	7.27767	0.0203232			-0.00427116	0.21005	0.00125123	0.0364893	0.00177717
	0.056134	-0.0309769	-0.0180748	0.0777997	0.0114159			0	0	0	0	0			0.0176935	0.0245965	0.0176935	7.28194	7.28096			-0.0292534	0.223462	0.0793536	0.0325448	-0.00637493
	0.030903	0.0176892	-0.106146	0.0963097	0.0321633			0	0	0	0	0			7.27668	0.0180222	0.0242678	0.0219668	7.27537			-0.0368795	0.190064	0.124322	0.101443	-0.0321461
	0.0689828	0.0158621	-0.103847	0.123687	0.102764			0	0	0	0	0			7.28424	0.0236104	7.28326	0.0236104	0.0213094			-0.0366166	0.181649	0.111962	0.137207	-0.0350387
	-0.0519568	0.0864117	-0.120069	0.0579916	0.0393477			0	0	0	0	0			0.0199945	0.0219668	7.2895	0.0259114	7.27603			0.000725285	0.189275	0.0775128	0.154563	-0.0268866
	0.00659918	0.0564828	-0.140287	0.0627053	-0.0236758			0	0	0	0	0			0.0232817	0.0239391	0.0236104	0.018351	7.28424			0.0688347	0.185594	-0.0158419	0.145622	-0.0274126
	-0.0187911	0.146334	-0.215842	0.0090011	-0.0473288			0	0	0	0	0			0.0213094	0.0219668	0.0196658	0.0229529	7.28326			0.106965	0.175075	-0.0347758	0.121692	0.000199343
	-0.0591493	0.136581	-0.127129	0.105633	-0.0540696			0	0	0	0	0			7.27767	0.0206519	7.2803	0.0173648	0.0245965			0.0698866	0.160612	-0.0450316	0.100128	-6.36276e-05
	-0.0860322	0.0569224	-0.148752	0.0646069	-0.111467			0	0	0	0	0			7.27997	0.0236104	7.28457	0.0236104	7.28457			-0.0132122	0.139837	-0.0450316	0.057264	-6.36276e-05
	-0.0981506	0.104406	-0.0999657	0.033245	-0.0913174			0	0	0	0	0			7.28194	0.0216381	7.27734	7.28194	7.28063			-0.0121603	0.171656	0.012033	0.118536	0.000725285
	-0.194027	0.119413	-0.0860795	-0.0258654	-0.0358298			0	0	0	0	0			0.0239391	0.0229529	0.0173648	7.27668	7.27931			-0.0303053	0.207946	0.020974	0.1543	0.00125123
	-0.226798	-0.031564	-0.0165577	-0.0568982	-0.00214924			0	0	0	0	0			7.28326	0.0209807	0.0203232	0.0219668	7.28293			-0.0216272	0.230562	0.0809314	0.158771	0.000988256
	-0.171442	-0.0793532	-0.0156568	-0.12099	-0.0160794			0	0	0	2	0			7.28096	0.0216381	0.0219668	0.0226242	7.28359			-0.0224161	0.230825	0.10828	0.133	0.000462314
	-0.136025	-0.0358044	0.0192462	-0.124683	-0.0549766			0	0	0	0	0			7.28622	0.0236104	0.0186797	0.0245965	7.28589			0.000199343	0.192431	0.0909243	0.0798795	0.000199343
	-0.162295	-0.0729111	-0.0652582	-0.0234438	0.0120641			0	0	0	0	0			7.27734	0.0196658	0.0232817	0.0213094	0.0209807			0.000988256	0.17113	0.0696236	0.057264	0.000199343
	-0.117706	-0.0283976	-0.00676418	-0.0257285	-0.0470415			0	0	0	0	0			7.28161	7.278	0.0226242	7.28424	7.278			0.00125123	0.132737	0.0564751	0.00177717	0.000462314
	-0.0323761	0.0267959	0.0265665	0.0341273	-0.0925971			0	0	0	0	0			0.0301846	7.28359	7.28457	7.28556	7.27931			0.000199343	0.0993393	0.093554	0.00966629	0.000988256
	-0.0855555	0.148846	0.0294312	-0.0329319	-0.0669739			0	0	0	0	0			0.0213094	0.0213094	7.28359	7.28523	7.27142			0.00335499	0.0851389	0.0872427	0.0953948	0.000725285
	-0.0823659	0.154228	0.0673936	0.0134074	-0.043557			0	0	0	0	0			7.28063	0.0229529	7.28227	7.27767	0.0186797			0.0830351	0.121166	0.0790906	0.0580529	0.000199343
	0.00674854	0.120913	0.153483	0.0314666	-0.0280635			0	0	0	0	0			7.27011	0.0190084	0.0206519	7.28424	7.2849			0.0677828	0.163767	0.048586	0.0577899	0.000462314
	0.0852812	0.0400654	0.123237	0.0927027	0.00318895			0	0	0	0	0			0.0196658	0.0232817	0.0180222	7.27668	7.28063			0.0491119	0.186383	0.0446414	0.000725285	0.000462314
	0.116448	0.0108381	0.0483556	0.105437	0.0051223			0	0	0	0	0			0.0232817	7.28424	0.0239391	7.28129	0.0216381			0.0172924	0.172971	0.0825092	-0.00742681	0.000725285
	0.137143	-0.116708	0.0851706	0.154	-0.0511632			0	0	0	0	0			7.28227	0.0245965	0.0173648	7.28129	0.0213094			0.000988256	0.146937	0.0838241	-0.0310942	0.000462314
	0.143916	-0.0432854	0.00987069	0.142468	-0.00784085			0	0	0	0	0			7.2803	0.0219668	0.0229529	7.28227	7.28326			0.000988256	0.182701	0.111173	-0.0224161	0.000199343
	0.0599513	-0.0634161	0.0217308	0.100706	-0.111989			0	0	0	0	0			0.0242678	0.0209807	0.0199945	0.0176935	7.28753			0.000199343	0.144044	0.145359	0.000462314	0.0015142
	-0.0135667	-0.0162804	-0.0223485	0.00883502	-0.0807728			0	0	0	0	0			0.0140777	0.0232817	0.0199945	7.27931	0.0232817			0.000988256	0.0606826	0.132474	0.00125123	0.000199343
	-0.0596724	-0.0320946	-0.00459356	-0.00693349	-0.109882			0	0	0	0	0			7.28129	7.28129	7.27636	7.2849	7.28227			0.00256608	0.0320188	0.123007	0.000199343	0.000462314
	-0.0434833	-0.0192795	-0.0287164	-0.0378156	-0.0810391			0	0	0	0	0			7.278	7.27833	7.28523	7.2803	7.27668			0.000988256	0.0641012	0.130107	0.000725285	0.000462314
	-0.0388182	-0.0736157	-0.0352902	-0.0672946	-0.0525751			0	0	0	0	0			7.27866	7.28392	0.0206519	0.0209807	7.28457			0.000988256	0.075409	0.0811943	0.000988256	0.0015142
	0.0400006	-0.0108627	-0.0454228	0.00826946	-0.0444406			0	0	0	0	0			0.0190084	0.0222955	0.0236104	7.28424	0.0180222			0.0296521	0.0383301	0.0467452	0.000462314	0.000725285
	0.0177458	-0.0198796	0.00662478	0.0715847	-0.0762111			0	0	0	0	0			0.0209807	0.0206519	0.0216381	7.27898	7.27931			0.0680458	0.0204481	0.0470081	0.000199343	0.000462314
	-0.0524974	-0.0229994	-0.0265071	0.0332921	-0.0610468			0	0	0	0	0			0.0252539	0.0206519	0.0232817	0.0186797	7.28424			0.0733052	0.0622605	0.0617345	0.000988256	-0.000589569
	-0.0247785	-0.0308985	-0.0694264	0.0305303	-0.0816869			0	0	0	0	0			0.0226242	0.0196658	7.2849	7.2803	7.2803			0.0622605	0.0885575	0.118799	0.000725285	0.000725285
	-0.0828609	0.012782	-0.0156524	0.0299232	-0.101031			0	0	0	0	0			7.27603	0.0206519	7.2826	7.28129	0.0226242			0.0259705	0.0864538	0.106703	0.00125123	0.000199343
	-0.122181	0.0153533	-0.0465725	-0.0840854	-0.00836867			0	0	0	0	0			7.27866	7.28227	0.0242678	7.28227	7.28293			0.0262335	0.0420117	0.0619975	0.000988256	0.000199343
	-0.0723424	0.0530909	-0.0734534	-0.147821	-0.0797877			0	0	0	0	0			0.0226242	7.28129	0.0216381	0.0193371	7.27997			-6.36276e-05	0.0425376	0.039382	0.000725285	0.00125123
	-0.0216548	0.00571296	-0.0268395	-0.154059	-0.0114376			0	0	0	0	0			0.0239391	7.2849	0.0229529	7.28392	7.28359			0.00808847	0.000988256	0.0193962	0.000462314	0.000199343
	0.0286533	0.094457	0.0673398	-0.139752	0.0252497			0	0	0	0	0			0.0226242	0.0232817	0.0226242	7.28063	0.0190084			0.0470081	0.000462314	0.000725285	0.000988256	-6.36276e-05
	0.0269163	0.0707639	0.0397235	-0.0876644	0.0176083			0	0	0	0	0			0.0190084	0.0176935	0.0239391	7.28096	7.28918			0.0606826	0.0903983	0.00703658	0.000462314	0.00125123
	0.0736439	0.0288942	0.0771525	0.0111318	-0.0920465			0	0	0	0	0			7.27931	0.0219668	7.28457	7.28556	7.27931			0.0625234	0.0940799	0.0215	0.000462314	0.000725285
	0.0362089	-0.00253714	0.109962	0.00845257	-0.0603433			0	0	0	0	0			7.28161	7.27636	7.28129	7.28096	7.27767			0.0454303	0.075146	0.0215	0.0015142	0.00204014
	0.115856	0.0588504	0.101411	0.00348314	-0.111062			0	0	0	0	0			0.0249252	7.28096	7.27997	7.28129	0.0180222			0.0567381	0.0551602	0.000988256	0.000988256	0.000988256
	0.0995461	-0.058888	0.0261498	-0.00690741	-0.172134			0	0	0	0	0			0.0209807	0.0199945	0.0167074	0.0199945	7.28293			0.109858	0.0249186	0.0567381	0.000462314	0.000725285
	0.146647	-0.0936928	0.0378594	-0.098862	-0.178839			0	0	0	0	0			0.0213094	0.0226242	0.0193371	0.0255827	7.28523			0.151145	0.0433266	0.093291	0.000199343	0.000988256
	0.190685	-0.106079	0.0392749	-0.180726	-0.0678355			0	0	0	0	0			0.0245965	0.0229529	0.0206519	7.28392	7.28129			0.144833	0.0706755	0.0541084	0.000199343	0.00125123
	0.159291	-0.0863389	0.00284674	-0.0979545	-0.0932917			0	0	0	0	0			0.0190084	0.0236104	7.28852	7.28063	0.0219668			0.0919762	0.0669939	0.0533194	0.000462314	0.000988256
	0.170193	-0.107441	0.0097885	-0.0795535	-0.132968			0	0	0	0	0			7.28293	7.2826	7.28326	0.0249252	7.28392			0.0406968	0.0520046	-0.00111551	0.0015142	0.000462314
	0.0803699	-0.0701606	0.0525747	-0.060369	-0.0845867			0	0	0	0	0			7.28556	7.28096	0.0186797	7.2849	7.27964			0.0406968	0.0378042	0.000462314	0.0015142	-6.36276e-05
	0.0839234	-0.103892	0.0488055	-0.0434676	-0.124056			0	0	0	0	0			0.0193371	0.0190084	0.0245965	7.28194	7.28359			0.00992926	0.0588418	0.00545876	0.000988256	0.000462314
	-0.0230805	-0.146782	0.0316286	0.0135122	-0.189985			0	0	0	0	0			0.0232817	0.0249252	0.0167074	7.28161	0.0226242			0.102495	0.0677828	0.0143998	0.000988256	0.000988256
	0.0985446	-0.172647	0.0178742	-0.0280008	-0.13463			0	0	0	0	0			0.0216381	0.0216381	0.0176935	0.0190084	0.0239391			0.117221	0.0543713	0.0767238	0.000199343	0.000988256
	0.0219602	-0.141678	-0.0409367	-0.0725101	-0.0636358			0	0	2	0	0			0.0242678	7.27898	0.0229529	7.28227	7.2826			0.124059	0.000725285	0.108543	-0.000326598	0.000725285
	0.0861362	-0.153112	-0.0693894	-0.0350295	-0.0793345			0	0	0	0	0			0.0176935	7.28392	0.0232817	7.28227	7.28227			0.112488	0.0015142	0.109069	0.0015142	0.00125123
	0.102974	-0.112073	-0.066844	0.0333813	-0.0538283			0	0	0	0	0			7.27471	0.0170361	0.0239391	7.28129	0.0193371			0.084613	0.0701496	0.075409	0.000462314	0.000988256
	0.0530877	-0.0433258	-0.0818584	0.00941291	-0.0670733			0	0	0	0	0			7.28424	0.0245965	7.28556	0.0232817	0.0219668			0.0522676	0.128003	0.0325448	0.000462314	0.00230311
	-0.0196674	0.0308979	-0.0374794	0.0414948	NaN			0	0	0	0	NaN			0.0173648	0.0203232	7.27898	0.0186797	NaN			0.020974	0.157719	0.0514786	0.000199343	NaN
	0.0422546	0.0399894	-0.0386591	0.171103	NaN			0	0	0	0	NaN			0.0229529	0.018351	7.28392	7.2826	NaN			0.021237	0.127214	0.107754	0.000462314	NaN
	0.0219947	0.078321	-0.0847298	0.119688	NaN			0	0	0	0	NaN			0.0176935	0.0190084	7.29016	7.28129	NaN			0.00204014	0.0601567	0.0541084	0.000199343	NaN
	-0.0124584	0.038031	-0.133872	0.0875967	NaN			0	0	0	0	NaN			7.27537	7.28392	7.27931	0.0216381	NaN			0.000199343	-0.0229421	0.0546343	0.000988256	NaN
	0.103904	-0.0234093	-0.106459	0.0616365	NaN			0	0	0	0	NaN			7.278	7.28063	7.28359	0.0242678	NaN			0.0317558	-0.0184716	-0.0347758	0.000462314	NaN
	0.0294212	-0.0468463	-0.155521	0.0157477	NaN			0	0	0	0	NaN			0.0213094	0.0226242	0.0242678	0.0186797	NaN			0.0788276	-0.0158419	-0.0353017	0.000988256	NaN
	-0.0419549	-0.0481679	-0.0286932	-0.0791505	NaN			0	0	0	0	NaN			0.0236104	0.0190084	7.27898	0.0249252	NaN			0.121429	0.000988256	-0.0282015	0.000988256	NaN
	-0.0668056	0.0219395	-0.00621992	-0.0781906	NaN			0	0	0	0	NaN			0.0229529	7.27866	7.28655	0.0242678	NaN			0.129581	-0.00716384	0.000988256	0.000725285	NaN
	-0.107284	0.129507	-0.0150515	-0.0824198	NaN			0	0	0	0	NaN			0.0255827	7.28589	7.28227	0.0173648	NaN			0.10381	-0.00821572	0.000462314	0.000725285	NaN
	-0.0957381	0.113096	-0.061871	-0.0385315	NaN			0	0	0	0	NaN			0.0226242	7.28424	7.27734	0.0239391	NaN			0.0740941	0.00966629	0.000725285	0.000988256	NaN
	-0.0619502	0.00855303	0.00195988	0.00309348	NaN			0	0	0	0	NaN			0.0219668	0.0236104	7.28227	0.0199945	NaN			0.0830351	0.0901354	0.000725285	0.000725285	NaN
	-0.0790873	0.0116377	-0.0802916	0.0557644	NaN			0	0	0	0	NaN			7.28129	0.0180222	7.27997	0.0219668	NaN			0.108806	0.124059	0.00125123	0.000988256	NaN
	-0.0219323	-0.088736	-0.105314	0.0534868	NaN			0	0	0	0	NaN			7.28392	0.0193371	0.0219668	0.0180222	NaN			0.125636	0.129318	0.000725285	0.000988256	NaN
	0.0117905	-0.156191	-0.0783766	0.0347646	NaN			2	0	0	0	NaN			0.0232817	0.0213094	7.28392	0.0222955	NaN			0.116169	0.117747	0.000462314	0.000988256	NaN
	-0.0784274	-0.122664	-0.00320638	0.00902593	NaN			0	0	0	0	NaN			0.0232817	7.28129	7.28556	0.0226242	NaN			0.0733052	0.109069	0.000199343	0.000725285	NaN
	-0.0491676	-0.148185	-0.0390977	-0.00511318	NaN			0	0	0	0	NaN			0.0190084	7.28063	7.27964	0.0216381	NaN			0.0401709	0.0785646	0.000199343	0.000199343	NaN
	-0.0924864	-0.192498	-0.0389796	-0.0384678	NaN			0	0	0	0	NaN			0.0242678	0.0173648	0.0236104	0.0249252	NaN			0.0399079	0.0364893	0.000462314	0.000988256	NaN
	-0.201173	-0.113003	-0.0625064	-0.0414152	NaN			0	0	0	0	NaN			7.28819	0.0239391	7.28392	0.0229529	NaN			0.00125123	0.0496379	0.00125123	0.000462314	NaN
	-0.226191	-0.135298	-0.0459706	NaN	NaN			0	0	0	NaN	NaN			7.27997	0.0190084	7.28392	NaN	NaN			0.00861441	0.0320188	0.00125123	NaN	NaN
	-0.115429	-0.085662	-0.125373	NaN	NaN			0	0	0	NaN	NaN			7.28392	7.2849	7.28293	NaN	NaN			0.000988256	0.000725285	0.000988256	NaN	NaN
	-0.123894	-0.0186917	-0.137849	NaN	NaN			0	0	0	NaN	NaN			0.0199945	7.28392	0.0206519	NaN	NaN			-0.0279385	0.00835144	0.000988256	NaN	NaN
	-0.0151374	0.0173823	-0.146333	NaN	NaN			0	0	0	NaN	NaN			7.27898	7.2803	7.27767	NaN	NaN			-0.0489762	0.093028	0.000462314	NaN	NaN
	0.0781156	-0.0166919	-0.111492	NaN	NaN			0	0	0	NaN	NaN			7.28556	0.0232817	7.28227	NaN	NaN			-0.0289904	0.108806	0.000988256	NaN	NaN
	0.119019	-4.41087e-05	-0.111853	NaN	NaN			0	0	0	NaN	NaN			0.0213094	0.0203232	7.28129	NaN	NaN			-0.0292534	0.0746201	0.000725285	NaN	NaN
	0.0373978	-0.0447773	-0.0434346	NaN	NaN			0	0	0	NaN	NaN			7.2803	0.0209807	0.0216381	NaN	NaN			0.000725285	0.0680458	0.000988256	NaN	NaN
	0.027251	-0.0552147	-0.031897	NaN	NaN			0	0	0	NaN	NaN			7.28392	0.0203232	7.27833	NaN	NaN			0.00125123	0.0438525	0.000988256	NaN	NaN
	-0.0464838	-0.0589035	-0.0250144	NaN	NaN			0	0	0	NaN	NaN			0.0249252	0.0255827	7.28293	NaN	NaN			0.000725285	0.0241297	0.0015142	NaN	NaN
	-0.114322	-0.0994014	-0.0548611	NaN	NaN			0	0	0	NaN	NaN			7.2895	0.0180222	0.0173648	NaN	NaN			0.000462314	0.0138738	0.000462314	NaN	NaN
	-0.163626	-0.122328	-0.0512871	NaN	NaN			0	0	0	NaN	NaN			7.28063	7.28096	0.0196658	NaN	NaN			0.000462314	0.0278113	0.0015142	NaN	NaN
	-0.166181	-0.0813026	-0.0993971	NaN	NaN			0	0	0	NaN	NaN			7.28424	7.28655	7.28556	NaN	NaN			0.000462314	0.0546343	0.000725285	NaN	NaN
	-0.127517	-0.0836197	-0.0529651	NaN	NaN			0	0	0	NaN	NaN			0.0186797	0.0173648	7.28194	NaN	NaN			-6.36276e-05	0.0588418	0.0015142	NaN	NaN
	-0.112664	-0.0474742	-0.0825588	NaN	NaN			0	0	0	NaN	NaN			7.28424	0.0219668	7.27964	NaN	NaN			0.000725285	0.0517416	0.000725285	NaN	NaN
	-0.0636688	-0.00318567	-0.0736444	NaN	NaN			0	0	0	NaN	NaN			7.28392	0.0222955	0.0196658	NaN	NaN			0.000462314	0.0328077	0.000725285	NaN	NaN
	-0.0628265	0.15951	-0.109566	NaN	NaN			0	0	0	NaN	NaN			7.28227	0.0229529	7.27438	NaN	NaN			-6.36276e-05	0.000988256	0.000462314	NaN	NaN
	-0.0403759	0.110272	-0.105965	NaN	NaN			0	0	0	NaN	NaN			0.0206519	0.0176935	7.28161	NaN	NaN			0.000462314	0.00756253	0.000725285	NaN	NaN
	-0.0667178	0.202364	-0.0982622	NaN	NaN			0	0	0	NaN	NaN			7.28129	7.27866	7.28096	NaN	NaN			-6.36276e-05	0.0201851	0.00125123	NaN	NaN
	-0.0498439	0.185408	-0.0948689	NaN	NaN			0	0	0	NaN	NaN			7.27898	7.28326	0.0239391	NaN	NaN			-6.36276e-05	0.0193962	0.000725285	NaN	NaN
	-0.0282834	0.165853	-0.0903161	NaN	NaN			0	0	0	NaN	NaN			0.0219668	0.0176935	7.2872	NaN	NaN			0.00204014	0.0178184	0.000199343	NaN	NaN
	-0.0220263	0.0515626	-0.0897727	NaN	NaN			0	0	0	NaN	NaN			7.278	0.0190084	7.2826	NaN	NaN			0.0015142	0.0154516	0.000988256	NaN	NaN
	-0.0249006	0.0683272	-0.0401052	NaN	NaN			0	0	0	NaN	NaN			7.28194	0.0167074	7.28096	NaN	NaN			-0.000326598	0.0157146	0.00125123	NaN	NaN
	-0.0945757	0.00036461	0.0424672	NaN	NaN			0	0	0	NaN	NaN			7.28227	0.0199945	0.0242678	NaN	NaN			0.000725285	0.0157146	0.000462314	NaN	NaN
	-0.127284	0.000957318	0.090855	NaN	NaN			0	0	0	NaN	NaN			0.0186797	0.0226242	7.28063	NaN	NaN			0.000199343	0.0128219	0.000725285	NaN	NaN
	-0.193048	-0.101962	0.0766808	NaN	NaN			0	0	0	NaN	NaN			7.28424	0.0190084	7.28589	NaN	NaN			0.000725285	0.0154516	0.000462314	NaN	NaN
	-0.130131	-0.109613	0.0772036	NaN	NaN			0	0	0	NaN	NaN			7.2757	0.0232817	7.27504	NaN	NaN			0.000199343	0.029915	0.000988256	NaN	NaN
	-0.137503	-0.0952243	0.0372934	NaN	NaN			0	0	0	NaN	NaN			7.28063	0.0173648	0.0216381	NaN	NaN			0.000988256	0.0317558	0.000462314	NaN	NaN
	-0.111863	-0.075988	-0.10451	NaN	NaN			0	0	0	NaN	NaN			0.0196658	7.28227	7.27866	NaN	NaN			0.000462314	0.0509527	0.000462314	NaN	NaN
	-0.0434464	-0.11519	-0.159156	NaN	NaN			0	0	0	NaN	NaN			7.27898	7.29279	7.28096	NaN	NaN			0.000725285	0.0953948	0.000462314	NaN	NaN
	-0.0267726	0.0239005	-0.0828214	NaN	NaN			0	0	0	NaN	NaN			7.28392	7.27767	7.27866	NaN	NaN			-0.000326598	0.115118	0.000199343	NaN	NaN
	-0.0697905	0.0239037	-0.07807	NaN	NaN			0	0	0	NaN	NaN			0.0249252	0.0236104	0.0213094	NaN	NaN			0.000199343	0.10828	0.00125123	NaN	NaN
	-0.090493	0.0433079	-0.156052	NaN	NaN			0	0	0	NaN	NaN			0.0216381	0.0186797	7.28392	NaN	NaN			0.00125123	0.0767238	0.000725285	NaN	NaN
	-0.046571	0.00621371	-0.179136	NaN	NaN			0	0	0	NaN	NaN			7.28293	0.018351	7.28819	NaN	NaN			0.000988256	0.0927651	0.000462314	NaN	NaN
	-0.0693255	0.0537356	-0.153862	NaN	NaN			0	0	0	NaN	NaN			7.27603	0.0213094	7.27898	NaN	NaN			0.000988256	0.101706	0.00125123	NaN	NaN
	-0.0532142	-0.0258494	-0.136907	NaN	NaN			0	0	0	NaN	NaN			0.0180222	0.0229529	0.0219668	NaN	NaN			0.000462314	0.0725163	0.0015142	NaN	NaN
	0.00899121	0.0239334	-0.119074	NaN	NaN			0	0	0	NaN	NaN			0.0186797	0.0199945	7.278	NaN	NaN			-0.000326598	0.0499008	-0.000589569	NaN	NaN
	0.0476092	0.079963	0.00430768	NaN	NaN			0	0	0	NaN	NaN			7.28293	7.28194	7.28392	NaN	NaN			0.0015142	0.000462314	0.00177717	NaN	NaN
	0.0586233	0.138101	-0.00916068	NaN	NaN			0	0	0	NaN	NaN			7.28392	7.278	7.28523	NaN	NaN			0.0015142	0.000988256	0.000988256	NaN	NaN
	0.0792282	0.132009	-0.0347616	NaN	NaN			0	0	0	NaN	NaN			7.2826	0.0216381	0.0199945	NaN	NaN			0.000725285	0.00572173	0.000988256	NaN	NaN
	0.0130174	0.204675	NaN	NaN	NaN			0	0	NaN	NaN	NaN			0.0173648	0.0203232	NaN	NaN	NaN			0.000725285	0.0272853	NaN	NaN	NaN
	-0.0356733	0.233634	NaN	NaN	NaN			0	0	NaN	NaN	NaN			7.27307	0.0236104	NaN	NaN	NaN			0.000462314	0.0117701	NaN	NaN	NaN
	-0.0514821	0.124705	NaN	NaN	NaN			0	0	NaN	NaN	NaN			7.28326	0.0180222	NaN	NaN	NaN			0.0015142	0.012559	NaN	NaN	NaN
	-0.0398405	0.0390132	NaN	NaN	NaN			0	0	NaN	NaN	NaN			0.0199945	0.0242678	NaN	NaN	NaN			-0.000326598	0.000462314	NaN	NaN	NaN
	-0.0924596	0.0103284	NaN	NaN	NaN			0	0	NaN	NaN	NaN			7.28424	0.0193371	NaN	NaN	NaN			0.000725285	0.0293891	NaN	NaN	NaN
	-0.00549215	-0.0789626	NaN	NaN	NaN			0	0	NaN	NaN	NaN			7.28096	0.0213094	NaN	NaN	NaN			0.000988256	0.0291261	NaN	NaN	NaN
	-0.0221961	-0.205263	NaN	NaN	NaN			0	0	NaN	NaN	NaN			7.278	7.28392	NaN	NaN	NaN			0.00125123	0.0141368	NaN	NaN	NaN
	-0.0232317	-0.194212	NaN	NaN	NaN			0	0	NaN	NaN	NaN			0.0222955	7.28852	NaN	NaN	NaN			0.000462314	0.000988256	NaN	NaN	NaN
	-0.0771069	-0.16833	NaN	NaN	NaN			0	0	NaN	NaN	NaN			0.0203232	0.0232817	NaN	NaN	NaN			0.000725285	0.00992926	NaN	NaN	NaN
	-0.0544548	-0.244412	NaN	NaN	NaN			0	0	NaN	NaN	NaN			7.28096	0.0186797	NaN	NaN	NaN			0.000462314	0.000199343	NaN	NaN	NaN
	-0.098927	-0.175409	NaN	NaN	NaN			0	0	NaN	NaN	NaN			7.28326	0.0226242	NaN	NaN	NaN			0.000725285	0.0015142	NaN	NaN	NaN
	-0.117808	-0.140199	NaN	NaN	NaN			0	0	NaN	NaN	NaN			7.28457	7.28227	NaN	NaN	NaN			0.000725285	0.000988256	NaN	NaN	NaN
	-0.135833	-0.0529125	NaN	NaN	NaN			0	0	NaN	NaN	NaN			7.28589	7.2826	NaN	NaN	NaN			0.000725285	0.0015142	NaN	NaN	NaN
	-0.0925633	-0.0512684	NaN	NaN	NaN			0	2	NaN	NaN	NaN			7.28129	7.28194	NaN	NaN	NaN			0.000462314	0.00440688	NaN	NaN	NaN
	-0.119285	0.0895798	NaN	NaN	NaN			0	0	NaN	NaN	NaN			7.27504	0.0226242	NaN	NaN	NaN			0.000462314	0.0588418	NaN	NaN	NaN
	-0.144065	0.0648866	NaN	NaN	NaN			0	0	NaN	NaN	NaN			7.28326	0.0163787	NaN	NaN	NaN			0.000725285	0.116695	NaN	NaN	NaN
	-0.0703967	0.0460315	NaN	NaN	NaN			0	0	NaN	NaN	NaN			0.0190084	0.0236104	NaN	NaN	NaN			0.000988256	0.144307	NaN	NaN	NaN
	NaN	-0.0864268	NaN	NaN	NaN			NaN	0	NaN	NaN	NaN			NaN	0.0239391	NaN	NaN	NaN			NaN	0.0738312	NaN	NaN	NaN
	NaN	-0.0941548	NaN	NaN	NaN			NaN	0	NaN	NaN	NaN			NaN	0.0245965	NaN	NaN	NaN			NaN	0.0454303	NaN	NaN	NaN
	NaN	-0.133605	NaN	NaN	NaN			NaN	0	NaN	NaN	NaN			NaN	7.28194	NaN	NaN	NaN			NaN	0.000199343	NaN	NaN	NaN
	NaN	-0.147352	NaN	NaN	NaN			NaN	0	NaN	NaN	NaN			NaN	7.278	NaN	NaN	NaN			NaN	0.000725285	NaN	NaN	NaN
	NaN	-0.173977	NaN	NaN	NaN			NaN	0	NaN	NaN	NaN			NaN	7.28129	NaN	NaN	NaN			NaN	0.000462314	NaN	NaN	NaN
	NaN	-0.0575266	NaN	NaN	NaN			NaN	0	NaN	NaN	NaN			NaN	7.28293	NaN	NaN	NaN			NaN	-0.0402982	NaN	NaN	NaN
	NaN	0.0207463	NaN	NaN	NaN			NaN	0	NaN	NaN	NaN			NaN	7.28556	NaN	NaN	NaN			NaN	-0.0479243	NaN	NaN	NaN
	NaN	-0.0433705	NaN	NaN	NaN			NaN	0	NaN	NaN	NaN			NaN	7.29115	NaN	NaN	NaN			NaN	-0.0374055	NaN	NaN	NaN
	NaN	0.00106046	NaN	NaN	NaN			NaN	0	NaN	NaN	NaN			NaN	7.28392	NaN	NaN	NaN			NaN	-0.0289904	NaN	NaN	NaN
	NaN	-0.0305736	NaN	NaN	NaN			NaN	0	NaN	NaN	NaN			NaN	7.2826	NaN	NaN	NaN			NaN	0.00177717	NaN	NaN	NaN
	NaN	-0.100669	NaN	NaN	NaN			NaN	0	NaN	NaN	NaN			NaN	7.28556	NaN	NaN	NaN			NaN	0.00177717	NaN	NaN	NaN
	NaN	-0.130924	NaN	NaN	NaN			NaN	0	NaN	NaN	NaN			NaN	0.0173648	NaN	NaN	NaN			NaN	0.000725285	NaN	NaN	NaN
	NaN	-0.0621155	NaN	NaN	NaN			NaN	0	NaN	NaN	NaN			NaN	7.28161	NaN	NaN	NaN			NaN	0.000725285	NaN	NaN	NaN
	NaN	-0.0216066	NaN	NaN	NaN			NaN	0	NaN	NaN	NaN			NaN	7.28392	NaN	NaN	NaN			NaN	0.000725285	NaN	NaN	NaN
	NaN	0.0478344	NaN	NaN	NaN			NaN	0	NaN	NaN	NaN			NaN	7.2757	NaN	NaN	NaN			NaN	0.000462314	NaN	NaN	NaN
	NaN	0.0883492	NaN	NaN	NaN			NaN	0	NaN	NaN	NaN			NaN	0.0180222	NaN	NaN	NaN			NaN	0.00125123	NaN	NaN	NaN
	NaN	0.0586362	NaN	NaN	NaN			NaN	0	NaN	NaN	NaN			NaN	7.2803	NaN	NaN	NaN			NaN	0.000988256	NaN	NaN	NaN
	NaN	0.012288	NaN	NaN	NaN			NaN	0	NaN	NaN	NaN			NaN	7.27701	NaN	NaN	NaN			NaN	0.00125123	NaN	NaN	NaN
	NaN	-0.0183898	NaN	NaN	NaN			NaN	0	NaN	NaN	NaN			NaN	7.2872	NaN	NaN	NaN			NaN	0.000725285	NaN	NaN	NaN
	NaN	0.0239584	NaN	NaN	NaN			NaN	0	NaN	NaN	NaN			NaN	0.0186797	NaN	NaN	NaN			NaN	-0.00137848	NaN	NaN	NaN
	NaN	-0.00415836	NaN	NaN	NaN			NaN	0	NaN	NaN	NaN			NaN	7.28359	NaN	NaN	NaN			NaN	0.000725285	NaN	NaN	NaN
	NaN	0.0183487	NaN	NaN	NaN			NaN	0	NaN	NaN	NaN			NaN	7.2826	NaN	NaN	NaN			NaN	0.0015142	NaN	NaN	NaN
	NaN	0.0250485	NaN	NaN	NaN			NaN	0	NaN	NaN	NaN			NaN	7.28359	NaN	NaN	NaN			NaN	0.000988256	NaN	NaN	NaN
	NaN	0.038842	NaN	NaN	NaN			NaN	0	NaN	NaN	NaN			NaN	0.0255827	NaN	NaN	NaN			NaN	0.000988256	NaN	NaN	NaN
	NaN	-0.0167133	NaN	NaN	NaN			NaN	0	NaN	NaN	NaN			NaN	7.28556	NaN	NaN	NaN			NaN	0.000725285	NaN	NaN	NaN
	NaN	-0.0573057	NaN	NaN	NaN			NaN	0	NaN	NaN	NaN			NaN	7.2849	NaN	NaN	NaN			NaN	0.000725285	NaN	NaN	NaN
	NaN	0.048888	NaN	NaN	NaN			NaN	0	NaN	NaN	NaN			NaN	0.0249252	NaN	NaN	NaN			NaN	0.000725285	NaN	NaN	NaN
	NaN	0.0369558	NaN	NaN	NaN			NaN	0	NaN	NaN	NaN			NaN	0.0173648	NaN	NaN	NaN			NaN	0.000462314	NaN	NaN	NaN
	NaN	0.0241462	NaN	NaN	NaN			NaN	0	NaN	NaN	NaN			NaN	7.27767	NaN	NaN	NaN			NaN	0.000462314	NaN	NaN	NaN
	NaN	0.0951176	NaN	NaN	NaN			NaN	0	NaN	NaN	NaN			NaN	7.27537	NaN	NaN	NaN			NaN	0.000199343	NaN	NaN	NaN
	NaN	0.195998	NaN	NaN	NaN			NaN	0	NaN	NaN	NaN			NaN	0.0216381	NaN	NaN	NaN			NaN	0.000462314	NaN	NaN	NaN
	NaN	0.094695	NaN	NaN	NaN			NaN	0	NaN	NaN	NaN			NaN	0.0232817	NaN	NaN	NaN			NaN	0.000462314	NaN	NaN	NaN
	NaN	0.103726	NaN	NaN	NaN			NaN	0	NaN	NaN	NaN			NaN	7.28063	NaN	NaN	NaN			NaN	0.000725285	NaN	NaN	NaN
	NaN	0.15072	NaN	NaN	NaN			NaN	0	NaN	NaN	NaN			NaN	7.27701	NaN	NaN	NaN			NaN	0.0015142	NaN	NaN	NaN
	NaN	0.120077	NaN	NaN	NaN			NaN	0	NaN	NaN	NaN			NaN	0.0232817	NaN	NaN	NaN			NaN	0.000462314	NaN	NaN	NaN
	NaN	0.100514	NaN	NaN	NaN			NaN	0	NaN	NaN	NaN			NaN	0.0176935	NaN	NaN	NaN			NaN	0.00125123	NaN	NaN	NaN
	NaN	0.0533802	NaN	NaN	NaN			NaN	0	NaN	NaN	NaN			NaN	7.27898	NaN	NaN	NaN			NaN	0.000462314	NaN	NaN	NaN
	NaN	0.0577442	NaN	NaN	NaN			NaN	0	NaN	NaN	NaN			NaN	7.2826	NaN	NaN	NaN			NaN	0.000725285	NaN	NaN	NaN
	NaN	0.0425293	NaN	NaN	NaN			NaN	0	NaN	NaN	NaN			NaN	0.0239391	NaN	NaN	NaN			NaN	0.000725285	NaN	NaN	NaN
	NaN	0.000588889	NaN	NaN	NaN			NaN	0	NaN	NaN	NaN			NaN	0.0213094	NaN	NaN	NaN			NaN	0.000462314	NaN	NaN	NaN
	NaN	-0.0664571	NaN	NaN	NaN			NaN	0	NaN	NaN	NaN			NaN	7.27537	NaN	NaN	NaN			NaN	0.000988256	NaN	NaN	NaN
	NaN	-0.0658348	NaN	NaN	NaN			NaN	0	NaN	NaN	NaN			NaN	7.28392	NaN	NaN	NaN			NaN	0.000725285	NaN	NaN	NaN
	NaN	-0.0482868	NaN	NaN	NaN			NaN	0	NaN	NaN	NaN			NaN	0.0144064	NaN	NaN	NaN			NaN	0.00125123	NaN	NaN	NaN
	NaN	-0.116029	NaN	NaN	NaN			NaN	0	NaN	NaN	NaN			NaN	0.0245965	NaN	NaN	NaN			NaN	0.000988256	NaN	NaN	NaN
	NaN	-0.124012	NaN	NaN	NaN			NaN	0	NaN	NaN	NaN			NaN	0.0176935	NaN	NaN	NaN			NaN	0.000725285	NaN	NaN	NaN
	NaN	-0.0764921	NaN	NaN	NaN			NaN	0	NaN	NaN	NaN			NaN	0.0190084	NaN	NaN	NaN			NaN	0.000725285	NaN	NaN	NaN
	NaN	-0.103285	NaN	NaN	NaN			NaN	0	NaN	NaN	NaN			NaN	7.28918	NaN	NaN	NaN			NaN	0.000462314	NaN	NaN	NaN
	NaN	-0.126432	NaN	NaN	NaN			NaN	0	NaN	NaN	NaN			NaN	0.0216381	NaN	NaN	NaN			NaN	0.000462314	NaN	NaN	NaN
	NaN	-0.0502691	NaN	NaN	NaN			NaN	0	NaN	NaN	NaN			NaN	0.0193371	NaN	NaN	NaN			NaN	0.000725285	NaN	NaN	NaN
	NaN	-0.0717689	NaN	NaN	NaN			NaN	0	NaN	NaN	NaN			NaN	0.0226242	NaN	NaN	NaN			NaN	0.0015142	NaN	NaN	NaN
	NaN	-0.0754832	NaN	NaN	NaN			NaN	0	NaN	NaN	NaN			NaN	0.0239391	NaN	NaN	NaN			NaN	-0.000326598	NaN	NaN	NaN
	NaN	-0.0805311	NaN	NaN	NaN			NaN	0	NaN	NaN	NaN			NaN	0.0199945	NaN	NaN	NaN			NaN	0.00177717	NaN	NaN	NaN
	NaN	-0.101741	NaN	NaN	NaN			NaN	0	NaN	NaN	NaN			NaN	0.0252539	NaN	NaN	NaN			NaN	0.000725285	NaN	NaN	NaN
	NaN	-0.180184	NaN	NaN	NaN			NaN	0	NaN	NaN	NaN			NaN	0.0203232	NaN	NaN	NaN			NaN	0.000462314	NaN	NaN	NaN
	NaN	-0.172502	NaN	NaN	NaN			NaN	0	NaN	NaN	NaN			NaN	0.0216381	NaN	NaN	NaN			NaN	0.000725285	NaN	NaN	NaN
	NaN	-0.188191	NaN	NaN	NaN			NaN	0	NaN	NaN	NaN			NaN	0.0196658	NaN	NaN	NaN			NaN	0.000725285	NaN	NaN	NaN
	NaN	-0.100398	NaN	NaN	NaN			NaN	0	NaN	NaN	NaN			NaN	0.0229529	NaN	NaN	NaN			NaN	0.00177717	NaN	NaN	NaN
	NaN	NaN	NaN	NaN	NaN			NaN	NaN	NaN	NaN	NaN			NaN	NaN	NaN	NaN	NaN			NaN	NaN	NaN	NaN	NaN
	NaN	NaN	NaN	NaN	NaN			NaN	NaN	NaN	NaN	NaN			NaN	NaN	NaN	NaN	NaN			NaN	NaN	NaN	NaN	NaN
	NaN	NaN	NaN	NaN	NaN			NaN	NaN	NaN	NaN	NaN			NaN	NaN	NaN	NaN	NaN			NaN	NaN	NaN	NaN	NaN
	NaN	NaN	NaN	NaN	NaN			NaN	NaN	NaN	NaN	NaN			NaN	NaN	NaN	NaN	NaN			NaN	NaN	NaN	NaN	NaN
	NaN	NaN	NaN	NaN	NaN			NaN	NaN	NaN	NaN	NaN			NaN	NaN	NaN	NaN	NaN			NaN	NaN	NaN	NaN	NaN
	NaN	NaN	NaN	NaN	NaN			NaN	NaN	NaN	NaN	NaN			NaN	NaN	NaN	NaN	NaN			NaN	NaN	NaN	NaN	NaN
	NaN	NaN	NaN	NaN	NaN			NaN	NaN	NaN	NaN	NaN			NaN	NaN	NaN	NaN	NaN			NaN	NaN	NaN	NaN	NaN
	NaN	NaN	NaN	NaN	NaN			NaN	NaN	NaN	NaN	NaN			NaN	NaN	NaN	NaN	NaN			NaN	NaN	NaN	NaN	NaN
	NaN	NaN	NaN	NaN	NaN			NaN	NaN	NaN	NaN	NaN			NaN	NaN	NaN	NaN	NaN			NaN	NaN	NaN	NaN	NaN
	NaN	NaN	NaN	NaN	NaN			NaN	NaN	NaN	NaN	NaN			NaN	NaN	NaN	NaN	NaN			NaN	NaN	NaN	NaN	NaN
	NaN	NaN	NaN	NaN	NaN			NaN	NaN	NaN	NaN	NaN			NaN	NaN	NaN	NaN	NaN			NaN	NaN	NaN	NaN	NaN
	NaN	NaN	NaN	NaN	NaN			NaN	NaN	NaN	NaN	NaN			NaN	NaN	NaN	NaN	NaN			NaN	NaN	NaN	NaN	NaN
	NaN	NaN	NaN	NaN	NaN			NaN	NaN	NaN	NaN	NaN			NaN	NaN	NaN	NaN	NaN			NaN	NaN	NaN	NaN	NaN
	NaN	NaN	NaN	NaN	NaN			NaN	NaN	NaN	NaN	NaN			NaN	NaN	NaN	NaN	NaN			NaN	NaN	NaN	NaN	NaN
	NaN	NaN	NaN	NaN	NaN			NaN	NaN	NaN	NaN	NaN			NaN	NaN	NaN	NaN	NaN			NaN	NaN	NaN	NaN	NaN
	NaN	NaN	NaN	NaN	NaN			NaN	NaN	NaN	NaN	NaN			NaN	NaN	NaN	NaN	NaN			NaN	NaN	NaN	NaN	NaN
	NaN	NaN	NaN	NaN	NaN			NaN	NaN	NaN	NaN	NaN			NaN	NaN	NaN	NaN	NaN			NaN	NaN	NaN	NaN	NaN
	NaN	NaN	NaN	NaN	NaN			NaN	NaN	NaN	NaN	NaN			NaN	NaN	NaN	NaN	NaN			NaN	NaN	NaN	NaN	NaN
	NaN	NaN	NaN	NaN	NaN			NaN	NaN	NaN	NaN	NaN			NaN	NaN	NaN	NaN	NaN			NaN	NaN	NaN	NaN	NaN
	NaN	NaN	NaN	NaN	NaN			NaN	NaN	NaN	NaN	NaN			NaN	NaN	NaN	NaN	NaN			NaN	NaN	NaN	NaN	NaN
	NaN	NaN	NaN	NaN	NaN			NaN	NaN	NaN	NaN	NaN			NaN	NaN	NaN	NaN	NaN			NaN	NaN	NaN	NaN	NaN
	NaN	NaN	NaN	NaN	NaN			NaN	NaN	NaN	NaN	NaN			NaN	NaN	NaN	NaN	NaN			NaN	NaN	NaN	NaN	NaN
	NaN	NaN	NaN	NaN	NaN			NaN	NaN	NaN	NaN	NaN			NaN	NaN	NaN	NaN	NaN			NaN	NaN	NaN	NaN	NaN
	NaN	NaN	NaN	NaN	NaN			NaN	NaN	NaN	NaN	NaN			NaN	NaN	NaN	NaN	NaN			NaN	NaN	NaN	NaN	NaN
	NaN	NaN	NaN	NaN	NaN			NaN	NaN	NaN	NaN	NaN			NaN	NaN	NaN	NaN	NaN			NaN	NaN	NaN	NaN	NaN
	NaN	NaN	NaN	NaN	NaN			NaN	NaN	NaN	NaN	NaN			NaN	NaN	NaN	NaN	NaN			NaN	NaN	NaN	NaN	NaN
	NaN	NaN	NaN	NaN	NaN			NaN	NaN	NaN	NaN	NaN			NaN	NaN	NaN	NaN	NaN			NaN	NaN	NaN	NaN	NaN
	NaN	NaN	NaN	NaN	NaN			NaN	NaN	NaN	NaN	NaN			NaN	NaN	NaN	NaN	NaN			NaN	NaN	NaN	NaN	NaN
	NaN	NaN	NaN	NaN	NaN			NaN	NaN	NaN	NaN	NaN			NaN	NaN	NaN	NaN	NaN			NaN	NaN	NaN	NaN	NaN
	NaN	NaN	NaN	NaN	NaN			NaN	NaN	NaN	NaN	NaN			NaN	NaN	NaN	NaN	NaN			NaN	NaN	NaN	NaN	NaN
	NaN	NaN	NaN	NaN	NaN			NaN	NaN	NaN	NaN	NaN			NaN	NaN	NaN	NaN	NaN			NaN	NaN	NaN	NaN	NaN
	NaN	NaN	NaN	NaN	NaN			NaN	NaN	NaN	NaN	NaN			NaN	NaN	NaN	NaN	NaN			NaN	NaN	NaN	NaN	NaN
	NaN	NaN	NaN	NaN	NaN			NaN	NaN	NaN	NaN	NaN			NaN	NaN	NaN	NaN	NaN			NaN	NaN	NaN	NaN	NaN
	NaN	NaN	NaN	NaN	NaN			NaN	NaN	NaN	NaN	NaN			NaN	NaN	NaN	NaN	NaN			NaN	NaN	NaN	NaN	NaN
	NaN	NaN	NaN	NaN	NaN			NaN	NaN	NaN	NaN	NaN			NaN	NaN	NaN	NaN	NaN			NaN	NaN	NaN	NaN	NaN
	NaN	NaN	NaN	NaN	NaN			NaN	NaN	NaN	NaN	NaN			NaN	NaN	NaN	NaN	NaN			NaN	NaN	NaN	NaN	NaN
	NaN	NaN	NaN	NaN	NaN			NaN	NaN	NaN	NaN	NaN			NaN	NaN	NaN	NaN	NaN			NaN	NaN	NaN	NaN	NaN
	NaN	NaN	NaN	NaN	NaN			NaN	NaN	NaN	NaN	NaN			NaN	NaN	NaN	NaN	NaN			NaN	NaN	NaN	NaN	NaN
	NaN	NaN	NaN	NaN	NaN			NaN	NaN	NaN	NaN	NaN			NaN	NaN	NaN	NaN	NaN			NaN	NaN	NaN	NaN	NaN
	NaN	NaN	NaN	NaN	NaN			NaN	NaN	NaN	NaN	NaN			NaN	NaN	NaN	NaN	NaN			NaN	NaN	NaN	NaN	NaN
	NaN	NaN	NaN	NaN	NaN			NaN	NaN	NaN	NaN	NaN			NaN	NaN	NaN	NaN	NaN			NaN	NaN	NaN	NaN	NaN
	NaN	NaN	NaN	NaN	NaN			NaN	NaN	NaN	NaN	NaN			NaN	NaN	NaN	NaN	NaN			NaN	NaN	NaN	NaN	NaN
	NaN	NaN	NaN	NaN	NaN			NaN	NaN	NaN	NaN	NaN			NaN	NaN	NaN	NaN	NaN			NaN	NaN	NaN	NaN	NaN
	NaN	NaN	NaN	NaN	NaN			NaN	NaN	NaN	NaN	NaN			NaN	NaN	NaN	NaN	NaN			NaN	NaN	NaN	NaN	NaN
	NaN	NaN	NaN	NaN	NaN			NaN	NaN	NaN	NaN	NaN			NaN	NaN	NaN	NaN	NaN			NaN	NaN	NaN	NaN	NaN
	NaN	NaN	NaN	NaN	NaN			NaN	NaN	NaN	NaN	NaN			NaN	NaN	NaN	NaN	NaN			NaN	NaN	NaN	NaN	NaN
	NaN	NaN	NaN	NaN	NaN			NaN	NaN	NaN	NaN	NaN			NaN	NaN	NaN	NaN	NaN			NaN	NaN	NaN	NaN	NaN
	NaN	NaN	NaN	NaN	NaN			NaN	NaN	NaN	NaN	NaN			NaN	NaN	NaN	NaN	NaN			NaN	NaN	NaN	NaN	NaN
	NaN	NaN	NaN	NaN	NaN			NaN	NaN	NaN	NaN	NaN			NaN	NaN	NaN	NaN	NaN			NaN	NaN	NaN	NaN	NaN
	NaN	NaN	NaN	NaN	NaN			NaN	NaN	NaN	NaN	NaN			NaN	NaN	NaN	NaN	NaN			NaN	NaN	NaN	NaN	NaN
	NaN	NaN	NaN	NaN	NaN			NaN	NaN	NaN	NaN	NaN			NaN	NaN	NaN	NaN	NaN			NaN	NaN	NaN	NaN	NaN
	NaN	NaN	NaN	NaN	NaN			NaN	NaN	NaN	NaN	NaN			NaN	NaN	NaN	NaN	NaN			NaN	NaN	NaN	NaN	NaN
	NaN	NaN	NaN	NaN	NaN			NaN	NaN	NaN	NaN	NaN			NaN	NaN	NaN	NaN	NaN			NaN	NaN	NaN	NaN	NaN
	NaN	NaN	NaN	NaN	NaN			NaN	NaN	NaN	NaN	NaN			NaN	NaN	NaN	NaN	NaN			NaN	NaN	NaN	NaN	NaN
	NaN	NaN	NaN	NaN	NaN			NaN	NaN	NaN	NaN	NaN			NaN	NaN	NaN	NaN	NaN			NaN	NaN	NaN	NaN	NaN
	NaN	NaN	NaN	NaN	NaN			NaN	NaN	NaN	NaN	NaN			NaN	NaN	NaN	NaN	NaN			NaN	NaN	NaN	NaN	NaN
	NaN	NaN	NaN	NaN	NaN			NaN	NaN	NaN	NaN	NaN			NaN	NaN	NaN	NaN	NaN			NaN	NaN	NaN	NaN	NaN
	NaN	NaN	NaN	NaN	NaN			NaN	NaN	NaN	NaN	NaN			NaN	NaN	NaN	NaN	NaN			NaN	NaN	NaN	NaN	NaN
	NaN	NaN	NaN	NaN	NaN			NaN	NaN	NaN	NaN	NaN			NaN	NaN	NaN	NaN	NaN			NaN	NaN	NaN	NaN	NaN
	NaN	NaN	NaN	NaN	NaN			NaN	NaN	NaN	NaN	NaN			NaN	NaN	NaN	NaN	NaN			NaN	NaN	NaN	NaN	NaN
	NaN	NaN	NaN	NaN	NaN			NaN	NaN	NaN	NaN	NaN			NaN	NaN	NaN	NaN	NaN			NaN	NaN	NaN	NaN	NaN
	NaN	NaN	NaN	NaN	NaN			NaN	NaN	NaN	NaN	NaN			NaN	NaN	NaN	NaN	NaN			NaN	NaN	NaN	NaN	NaN
	NaN	NaN	NaN	NaN	NaN			NaN	NaN	NaN	NaN	NaN			NaN	NaN	NaN	NaN	NaN			NaN	NaN	NaN	NaN	NaN
	NaN	NaN	NaN	NaN	NaN			NaN	NaN	NaN	NaN	NaN			NaN	NaN	NaN	NaN	NaN			NaN	NaN	NaN	NaN	NaN
	NaN	NaN	NaN	NaN	NaN			NaN	NaN	NaN	NaN	NaN			NaN	NaN	NaN	NaN	NaN			NaN	NaN	NaN	NaN	NaN
	NaN	NaN	NaN	NaN	NaN			NaN	NaN	NaN	NaN	NaN			NaN	NaN	NaN	NaN	NaN			NaN	NaN	NaN	NaN	NaN
	NaN	NaN	NaN	NaN	NaN			NaN	NaN	NaN	NaN	NaN			NaN	NaN	NaN	NaN	NaN			NaN	NaN	NaN	NaN	NaN
	NaN	NaN	NaN	NaN	NaN			NaN	NaN	NaN	NaN	NaN			NaN	NaN	NaN	NaN	NaN			NaN	NaN	NaN	NaN	NaN
	NaN	NaN	NaN	NaN	NaN			NaN	NaN	NaN	NaN	NaN			NaN	NaN	NaN	NaN	NaN			NaN	NaN	NaN	NaN	NaN
	NaN	NaN	NaN	NaN	NaN			NaN	NaN	NaN	NaN	NaN			NaN	NaN	NaN	NaN	NaN			NaN	NaN	NaN	NaN	NaN
	NaN	NaN	NaN	NaN	NaN			NaN	NaN	NaN	NaN	NaN			NaN	NaN	NaN	NaN	NaN			NaN	NaN	NaN	NaN	NaN
	NaN	NaN	NaN	NaN	NaN			NaN	NaN	NaN	NaN	NaN			NaN	NaN	NaN	NaN	NaN			NaN	NaN	NaN	NaN	NaN

## Sheet: Fig1b
Group summary data for running profile and licking profile in a familiar environment	Licking Probability, Pre. Each row is averaged from ~100 laps for one animal, each column is spatial bins (50 bins for 0-180 cm)		0	0	0	0.01	0.01	0.01	0.01	0.03	0.05	0.08	0.22	0.54	0.63	0.93	0.5	0.02	0.01	0	0.01	0.02	0.01	0.01	0.01	0.01	0.01	0.02	0.01	0.01	0.01	0.02	0.02	0.01	0.02	0.02	0.01	0.01	0.01	0	0.01	0	0	0	0.01	0.01	0	0	0
			0.04	0.09	0.1	0.11	0.18	0.12	0.14	0.53	0.63	0.67	0.58	0.86	0.9	0.87	0.76	0.03	0.02	0.01	0.01	0.03	0.02	0.03	0.03	0.03	0.03	0.04	0.02	0.01	0.02	0.01	0.01	0	0.02	0	0.02	0.01	0.02	0.01	0.02	0.04	0.01	0.02	0.02	0	0	0.02	0.01
			0.01	0	0	0	0	0	0	0.03	0.06	0.04	0.18	0.43	0.36	0.77	0.51	0.2	0.14	0.12	0.04	0.02	0.01	0.03	0	0.04	0.02	0.01	0.01	0	0	0	0.05	0	0	0	0.01	0	0	0	0	0.01	0	0	0	0	0	0	0
			0.03	0.01	0.03	0.02	0.02	0.04	0.03	0.04	0.1	0.11	0.18	0.44	0.28	0.52	0.77	0.11	0.01	0.03	0.02	0	0	0.02	0.01	0.01	0.03	0.01	0.02	0	0	0	0	0	0	0.01	0	0	0	0	0	0	0	0	0	0	0.01	0.01	0.01
			0.03	0.05	0.02	0.09	0.05	0.03	0.07	0.07	0.15	0.24	0.27	0.49	0.49	0.63	0.89	0.12	0.03	0.01	0.02	0	0	0	0	0.01	0.02	0.02	0.01	0.01	0	0	0	0	0.01	0	0.02	0.02	0.01	0.01	0	0.01	0	0.01	0.03	0.02	0.02	0.01	0.02
			0	0.01	0	0	0	0	0.01	0.01	0.02	0.02	0.17	0.18	0.21	0.93	0.39	0.01	0	0	0	0	0.01	0.01	0	0.01	0.01	0.01	0	0	0	0	0	0	0	0	0	0	0	0	0	0	0	0	0	0	0	0	0
	Licking Probability, Post		0	0.02	0.01	0	0.02	0.01	0.01	0.01	0.06	0.04	0.06	0.12	0.1	0.16	0.15	0.05	0.15	0.17	0.1	0.14	0.22	0.09	0.14	0.18	0.28	0.15	0.11	0.07	0.14	0.26	0.3	0.31	0.37	0.52	0.37	0.48	0.53	0.49	0.59	0.55	0.11	0.06	0.02	0.01	0.01	0.01	0.01
			0.01	0.02	0	0	0.03	0.01	0	0.04	0.08	0.06	0.07	0.1	0.16	0.11	0.29	0.23	0.31	0.35	0.21	0.32	0.36	0.3	0.24	0.35	0.4	0.41	0.29	0.31	0.25	0.29	0.28	0.48	0.58	0.47	0.53	0.55	0.64	0.57	0.59	0.64	0.14	0.06	0.04	0.1	0.06	0.01	0
			0.01	0	0	0.01	0	0	0	0	0.04	0.01	0.04	0.1	0.04	0.16	0.17	0.1	0.12	0.22	0.06	0.06	0.14	0.08	0.05	0.17	0.07	0.04	0.04	0.05	0.05	0.07	0.27	0.08	0.16	0.21	0.26	0.41	0.49	0.56	0.63	0.35	0.08	0.13	0.06	0.03	0	0.01	0
			0.01	0.01	0.01	0.02	0.01	0	0	0.03	0.02	0.01	0.03	0.05	0.06	0.06	0.12	0.09	0.11	0.25	0.13	0.2	0.29	0.17	0.12	0.26	0.22	0.19	0.08	0.09	0.11	0.12	0.23	0.19	0.21	0.2	0.22	0.2	0.37	0.34	0.31	0.4	0.24	0.11	0.07	0.09	0.03	0.03	0
			0.08	0.12	0.06	0.12	0.11	0.17	0.1	0.22	0.2	0.25	0.22	0.28	0.22	0.22	0.33	0.27	0.34	0.3	0.28	0.3	0.32	0.28	0.3	0.38	0.31	0.28	0.18	0.26	0.26	0.33	0.33	0.29	0.35	0.38	0.37	0.31	0.37	0.31	0.43	0.61	0.26	0.13	0.1	0.06	0.05	0.09	0.08
			0.01	0	0.02	0.01	0.01	0.02	0.02	0.02	0.02	0.02	0.04	0.08	0.07	0.12	0.14	0.07	0.11	0.21	0.05	0.05	0.18	0.13	0.06	0.19	0.22	0.09	0.08	0.09	0.03	0.09	0.12	0.17	0.07	0.07	0.17	0.16	0.3	0.16	0.76	0.2	0.01	0.03	0.01	0.01	0	0	0.01
	Running profile (m/sec), Pre		0.218637	0.219927	0.211636	0.194666	0.199191	0.198473	0.174808	0.178344	0.139864	0.178357	0.151699	0.115949	0.113563	0.044814	0.0345448	0.168993	0.19505	0.228529	0.265104	0.28706	0.282233	0.321359	0.333095	0.341813	0.335566	0.341207	0.334329	0.318613	0.317961	0.318465	0.301507	0.298826	0.281636	0.292184	0.261086	0.267164	0.27934	0.283476	0.280141	0.259816	0.267368	0.25085	0.249018	0.257286	0.244226	0.24609	0.242119
			0.293662	0.284613	0.285495	0.274141	0.25527	0.254011	0.246122	0.203819	0.214608	0.212367	0.200512	0.169381	0.149985	0.112517	0.0413317	0.162078	0.188965	0.239378	0.283749	0.319749	0.331586	0.34886	0.381681	0.392506	0.3858	0.372598	0.365694	0.385158	0.41077	0.423889	0.426644	0.426718	0.419888	0.422444	0.426252	0.432667	0.443196	0.440744	0.438766	0.423606	0.409266	0.396183	0.376354	0.357448	0.344883	0.321256	0.313773
			0.254377	0.236901	0.236335	0.242946	0.213007	0.227762	0.212098	0.201667	0.187153	0.195086	0.187026	0.131583	0.159905	0.0803745	0.083057	0.107038	0.158248	0.160359	0.185841	0.213824	0.232414	0.236952	0.243658	0.254676	0.239038	0.258556	0.25918	0.268656	0.241957	0.251659	0.241795	0.240663	0.242868	0.266301	0.23097	0.265676	0.267676	0.261136	0.254466	0.279625	0.291361	0.278808	0.274913	0.272883	0.265528	0.25503	0.246115
			0.319404	0.316887	0.319622	0.32666	0.318111	0.316813	0.303815	0.270252	0.258298	0.261519	0.226546	0.170275	0.214365	0.152023	0.0549385	0.205443	0.268417	0.30847	0.334325	0.362491	0.374866	0.38459	0.395053	0.39566	0.392218	0.372674	0.380173	0.389579	0.397613	0.406352	0.408281	0.417079	0.422576	0.424044	0.419693	0.428255	0.427245	0.425901	0.433531	0.439603	0.423012	0.414783	0.408025	0.384679	0.375642	0.352308	0.333638
			0.419835	0.418221	0.409831	0.393302	0.379627	0.363117	0.354851	0.341987	0.323865	0.306583	0.273912	0.230751	0.224811	0.210364	0.037059	0.117104	0.181764	0.176142	0.244059	0.258543	0.289277	0.314377	0.330587	0.350782	0.358955	0.365709	0.400732	0.40038	0.432747	0.438498	0.440677	0.443381	0.42609	0.417336	0.414344	0.447486	0.452886	0.467929	0.487699	0.463949	0.453277	0.436178	0.432401	0.421443	0.41649	0.424079	0.412573
			0.280232	0.266091	0.245804	0.235619	0.22253	0.220389	0.173569	0.14179	0.0953961	0.0924551	0.0776283	0.0867967	0.0816289	0.0264636	0.0752071	0.158733	0.231087	0.239975	0.247468	0.243866	0.240317	0.252485	0.241276	0.258386	0.229836	0.221462	0.252483	0.250221	0.253682	0.277022	0.29829	0.321995	0.329284	0.369415	0.398268	0.409004	0.41959	0.419109	0.414692	0.403676	0.375579	0.364923	0.354409	0.343737	0.325467	0.320176	0.30328
	Running profile (m/sec), Post		0.334659	0.332346	0.325185	0.326772	0.301015	0.308323	0.302116	0.289382	0.253823	0.278114	0.261295	0.248444	0.260678	0.257308	0.239526	0.261028	0.251852	0.238026	0.258627	0.255666	0.226043	0.261758	0.26029	0.245875	0.213842	0.240715	0.258312	0.23218	0.240423	0.236498	0.202604	0.195566	0.186294	0.158938	0.163	0.176258	0.164023	0.162036	0.122082	0.101122	0.205983	0.238866	0.26994	0.291224	0.316752	0.319953	0.323324
			0.375336	0.382846	0.377156	0.387119	0.372481	0.364879	0.376304	0.365592	0.351005	0.359764	0.336801	0.321789	0.316276	0.300176	0.264053	0.26382	0.25515	0.241335	0.2512	0.243593	0.222125	0.254686	0.268175	0.253991	0.231825	0.196721	0.219257	0.21508	0.236743	0.2256	0.211655	0.197004	0.19463	0.186863	0.179231	0.194561	0.182349	0.183326	0.173315	0.0941751	0.158018	0.191115	0.209893	0.226186	0.254854	0.262922	0.28894
			0.239327	0.237646	0.229717	0.234787	0.225966	0.235366	0.226771	0.223327	0.210872	0.218698	0.237408	0.209962	0.222995	0.223919	0.203373	0.209029	0.229083	0.206473	0.218445	0.231695	0.222907	0.224064	0.23842	0.232116	0.22613	0.242874	0.249747	0.247606	0.251734	0.235626	0.210151	0.225205	0.211161	0.205547	0.179904	0.172492	0.139982	0.135337	0.105681	0.117725	0.16347	0.164985	0.181544	0.201678	0.213587	0.219292	0.218037
			0.394563	0.384376	0.375046	0.373447	0.369268	0.377576	0.368371	0.34076	0.334998	0.340903	0.321806	0.310445	0.327804	0.29967	0.278722	0.285545	0.274711	0.252303	0.278125	0.261281	0.244932	0.252741	0.262697	0.238027	0.223283	0.247638	0.287123	0.295728	0.31455	0.314601	0.283418	0.300929	0.287495	0.282827	0.285071	0.28434	0.252199	0.248268	0.234475	0.196849	0.226351	0.28045	0.317004	0.327118	0.35877	0.372675	0.384696
			0.314344	0.307231	0.311938	0.319889	0.312165	0.310194	0.319904	0.313359	0.310382	0.313055	0.299358	0.295518	0.296047	0.297739	0.279163	0.293252	0.287054	0.269804	0.279494	0.289044	0.28357	0.274948	0.284734	0.267045	0.261694	0.256344	0.277643	0.277796	0.298121	0.281261	0.271656	0.284863	0.283541	0.270653	0.266397	0.284871	0.277257	0.274211	0.267436	0.141573	0.141406	0.171983	0.184069	0.21529	0.246475	0.251819	0.271234
			0.315983	0.30901	0.299505	0.284948	0.28673	0.284283	0.268998	0.252642	0.230056	0.220041	0.218891	0.207317	0.205129	0.205138	0.18027	0.184582	0.191491	0.1794	0.185159	0.207485	0.195429	0.184178	0.18289	0.195788	0.152984	0.143801	0.186846	0.193187	0.189094	0.18756	0.182398	0.17447	0.185222	0.184644	0.181568	0.187503	0.178397	0.186849	0.0868592	0.138852	0.205431	0.249541	0.283931	0.303534	0.322917	0.319771	0.322072
			Example mouse KQ140,
			Velocity profile (cm/sec), 100 laps by 50 spatial bins.
			Pre, before reward switch
			9.68362	13.9534	17.0909	30.8032	22.3899	29.5852	32.1777	25.3884	23.4998	28.1602	27.0177	13.6308	18.0168	10.3504	26.6886	2.40128	9.65393	14.8608	15.7554	12.0856	18.5945	28.7028	20.3342	21.725	9.31671	28.0665	22.4084	12.5162	15.9006	9.92941	9.30246	9.72371	10.8457	9.78759	12.9723	8.3241	13.5253	14.9744	12.9434	10.1105	14.0317	11.2475	19.5091	17.2711	13.0876	28.6305	18.1505
			18.1271	11.8058	22.4385	9.52836	9.0566	29.3515	16.2849	32.5794	11.9113	15.9774	10.1769	6.73642	7.63726	11.0496	1.6264	8.7143	12.556	14.5715	24.0705	25.8641	8.16445	18.3871	29.6783	28.8677	21.043	26.8444	24.6107	24.1445	27.4747	36.2355	23.9359	32.733	31.2746	40.7566	25.7436	24.8683	24.0876	27.1222	28.6619	26.9709	22.3835	22.3692	22.3798	18.0513	27.2041	27.7919	27.3613
			23.4535	24.6518	12.1738	17.0875	13.7329	8.29271	10.5364	7.09225	9.08857	11.0247	6.65765	4.80122	13.0718	6.81436	1.55505	15.6632	24.7768	23.0487	35.4839	30.6163	26.3633	35.8669	26.3344	23.0954	32.8494	39.7157	34.3005	31.4417	34.6926	30.9798	31.4857	20.6731	23.3854	23.461	32.5288	21.8197	28.1636	23.1968	33.1454	18.0283	26.8037	25.0084	24.0883	29.9692	23.2045	21.9685	26.1348
			24.2936	23.1292	25.3306	19.5933	30.6801	23.9497	27.8369	21.4718	19.6702	21.167	19.8963	14.3826	13.2645	7.70595	1.42369	24.0698	11.492	21.3653	23.4896	36.4316	31.6317	34.2706	41.7356	32.1781	38.9961	37.2946	32.065	34.3825	37.9715	34.6859	38.0934	34.4511	34.8807	33.455	26.9535	25.9617	32.7507	21.6084	31.1748	17.4143	29.5123	23.2353	31.8823	31.4125	31.8873	26.6963	27.2722
			22.5918	22.4072	29.8837	20.2466	20.1191	23.4514	14.7643	15.2947	13.8321	18.7431	16.0476	7.71407	5.50082	3.79641	1.25425	25.8386	23.3097	28.5766	25.3198	35.6503	29.7352	38.8138	37.8864	35.6606	32.2902	32.8661	36.1267	38.3384	36.2478	35.5735	31.9286	35.6672	31.3434	31.0731	27.9734	30.1896	28.0605	34.3244	23.7876	36.1555	28.6857	35.9558	24.4364	25.1611	27.2365	19.5837	25.0553
			20.2965	29.4141	21.1417	24.3953	20.2577	17.6427	16.3614	17.7882	16.3247	16.3591	6.69214	3.59311	7.52693	6.68316	1.18533	26.1037	29.065	33.287	36.1459	31.9596	34.0666	37.1384	39.9524	41.71	36.3515	38.9132	39.0575	38.5571	38.3533	41.0624	35.4936	34.946	29.856	31.4389	25.5975	25.8128	28.2258	36.2397	25.7332	26.1775	24.873	22.3884	29.5227	21.8622	18.9472	25.0604	21.5038
			21.0434	21.5764	22.1303	20.1327	22.6329	26.8728	18.3597	14.8107	15.1006	19.9796	11.6426	7.01777	5.72797	3.951	1.22252	22.0559	27.3263	20.583	25.8378	33.7818	26.778	32.3153	40.4603	36.9457	35.454	35.2764	34.7597	34.9479	34.4051	35.0127	31.0844	34.0646	25.0827	31.8727	18.9986	18.5626	23.0544	22.5031	19.4464	16.1393	26.5421	15.8011	22.2251	15.1018	22.7046	15.9024	24.975
			19.3738	20.2167	15.5152	13.5105	18.6703	16.8938	20.447	26.6404	17.4913	19.6885	7.10545	7.51737	6.57971	6.27817	0.764688	17.3019	25.5755	30.2468	22.7865	36.1058	32.346	37.1612	38.0654	38.4972	42.4271	38.6137	38.5641	38.0699	39.8489	35.3008	33.7965	32.6108	27.1025	31.9069	19.2839	24.0503	21.8822	22.9552	32.3356	19.6353	36.048	31.5482	23.2078	31.6368	23.1238	21.5518	33.763
			22.9188	20.4358	28.4499	17.5862	15.5829	20.0189	18.8441	8.99682	8.72917	13.9182	8.81177	4.20876	7.50583	4.86753	0.949523	15.9926	24.2658	31.7693	26.4949	35.2735	28.6982	40.8046	34.1955	35.5102	36.5897	35.4708	37.1898	37.3535	31.3762	36.9171	30.2246	36.6044	24.748	34.0344	22.7545	24.6498	26.6433	22.2927	37.0553	23.4045	39.2311	22.9447	21.1736	26.4151	21.6067	28.0676	25.7532
			21.3166	27.1203	20.1042	25.8671	19.1161	24.5851	16.9429	15.981	17.8248	19.7141	15.7573	18.4975	13.4998	0.485636	11.9818	24.6959	22.8972	19.6856	22.3651	25.4013	22.5843	26.6704	31.6129	33.4027	30.2507	35.8476	35.0413	31.5898	32.661	36.4758	33.37	32.1542	31.6214	29.4887	22.6678	23.3842	35.5856	27.4485	36.4117	28.0035	33.6693	22.3007	21.4622	30.9197	24.9818	33.3219	26.0391
			22.3692	24.4277	19.4742	24.5941	16.8199	16.4202	18.5035	18.5287	10.5319	12.8302	5.81601	4.20138	7.82562	10.4591	0.818636	28.0775	14.7082	29.8076	23.3923	30.3023	23.9482	38.8066	34.3989	34.3551	34.4656	34.6525	36.4887	34.0008	34.0016	33.9051	32.0133	29.682	21.1323	26.4228	17.2225	22.2165	29.7709	23.9007	23.3439	34.9303	26.4233	32.0109	21.8881	23.7924	26.7796	21.6328	31.8341
			21.177	20.1507	23.2126	14.207	17.3392	22.2014	13.3774	20.068	17.0415	16.0618	14.6562	6.38153	8.45945	0.959501	4.71628	18.1344	26.2072	28.7111	31.7435	32.0786	33.0306	36.6454	40.4343	38.5449	42.5473	36.9127	35.4036	35.133	33.1067	27.5604	21.12	32.517	20.3864	19.4634	22.6197	22.5058	20.5188	17.4863	26.4344	27.6382	23.8961	24.7567	25.0444	18.2567	22.2588	21.8694	28.8734
			21.697	27.3017	19.0517	23.8432	18.7561	18.7858	22.5727	19.3197	16.3738	28.6731	18.4685	13.7471	17.4021	10.5615	0.783599	22.411	23.8116	30.4658	39.0368	29.7473	37.7864	33.2273	39.235	37.2663	38.2801	41.4167	41.058	37.3494	40.768	37.9108	34.7743	34.0081	26.3155	11.8803	18.0319	15.5233	26.5186	23.8805	29.8536	25.867	24.1149	29.8966	30.7772	32.2974	21.2881	21.9702	27.0049
			21.9221	35.2675	24.1277	27.1616	25.9935	24.156	33.141	22.1251	18.002	25.7603	16.7074	17.3247	21.2382	10.9129	0.98586	23.4433	27.1717	24.8839	35.8671	29.6244	33.0258	33.0775	38.2876	34.7099	36.7658	38.1341	38.1939	33.4152	37.7213	30.8279	33.9092	23.7096	18.3873	28.9805	19.8361	26.4745	22.9949	20.0796	23.7576	25.1751	21.1325	27.7211	29.4899	27.8158	25.8389	21.802	18.8166
			23.6653	19.3878	20.6305	17.1677	24.6753	14.8484	16.4665	11.3139	6.67794	12.5354	4.66593	3.69787	6.61028	4.51315	0.94686	16.6041	24.9503	28.1492	28.1858	39.7389	31.6912	38.847	38.5863	37.1826	35.7712	33.1027	29.2091	25.2785	25.1732	22.2724	24.235	19.5861	21.05	27.4957	19.5966	19.723	23.2582	30.7555	27.852	30.2602	21.9919	35.0674	27.4109	23.3008	29.3309	23.5204	21.295
			24.4582	20.2605	22.0341	18.8787	17.6621	26.2897	17.317	22.0257	15.4853	18.0966	20.2197	10.0273	8.58093	6.12865	0.63205	27.9013	28.6243	25.1129	38.9197	30.9692	26.814	28.4461	37.812	38.6538	36.9899	35.5896	38.545	34.4276	35.6324	32.8256	33.4578	25.7409	34.1641	21.999	24.4731	25.5013	23.3785	27.7665	23.783	20.2626	25.8944	20.7474	25.1192	22.8761	27.1173	20.5904	22.5653
			21.6264	16.8639	19.3611	21.0807	15.0975	17.1318	20.9225	20.1164	17.6826	24.4068	11.1522	6.3827	4.46557	0.817852	3.1	22.9566	18.519	31.4238	27.0506	32.525	26.8538	34.5885	35.217	35.5589	35.1561	35.7742	31.1307	31.4867	26.0636	34.4028	26.158	32.1102	27.4535	24.4527	32.3767	24.1791	33.9658	23.7498	33.2646	28.8288	24.3347	22.6876	25.098	23.4102	23.8274	24.4472	20.0313
			22.834	20.2813	18.1225	19.0327	24.1461	20.6625	25.6238	18.1431	18.2996	18.8418	15.1401	5.96974	8.55086	0.57392	7.58697	21.3785	25.6622	29.8479	26.4398	35.4553	29.2563	37.8302	37.0927	37.4229	35.5382	36.1969	31.8007	33.4683	29.7075	32.7595	25.6011	20.4552	28.3511	23.6382	35.2047	27.5764	25.7502	41.1638	32.1251	34.6351	23.7502	28.2599	25.5754	28.4734	27.6927	27.0042	27.21
			21.451	23.6904	23.6605	21.7525	25.4754	17.8755	24.4532	19.6796	18.5392	20.5743	18.6411	15.0644	19.678	15.179	0.975201	8.89415	17.1743	25.3414	27.7766	32.7495	32.8603	37.0104	36.838	39.805	37.9447	38.4045	32.9139	27.5076	25.7825	24.2481	44.8488	28.739	25.2466	23.5558	26.2042	19.7356	25.8529	27.3757	23.6561	21.1378	25.1688	22.9232	20.8683	28.8047	20.567	29.7135	24.3657
			19.2228	24.2028	20.062	16.4196	18.6292	23.1713	17.358	23.6844	14.1339	18.6963	13.3255	8.95797	5.11021	4.68855	0.526541	24.7028	9.50408	19.785	24.1741	22.8767	11.0737	19.7459	20.4249	37.2006	29.5365	38.1274	33.8123	31.8099	34.3389	33.1255	32.3093	29.5287	23.7694	25.2811	18.927	19.8491	24.5974	22.6561	23.7619	21.0784	27.2866	22.4962	28.3261	22.6083	21.8989	26.7833	19.053
			25.3325	19.5279	19.3975	19.4315	19.5195	17.686	16.1363	15.8787	19.2999	20.3081	18.7297	17.9425	14.1886	16.9879	0.652031	19.092	28.3665	25.8402	36.1929	31.6296	34.1999	33.1087	37.832	37.0918	37.6666	37.7611	37.3933	26.9949	27.5828	26.3172	29.1539	32.5699	25.1146	36.9869	21.2646	23.2189	30.7254	23.7348	32.0849	27.6778	28.7826	25.2774	24.6385	20.0053	24.1913	19.3934	17.355
			22.414	23.1968	17.6118	17.0653	22.8006	18.3051	18.3442	23.8732	9.8873	14.5656	6.58983	4.86117	3.60677	7.73796	0.703741	24.7141	25.0923	24.6752	26.2164	31.4452	31.0407	32.6409	35.7388	38.2723	32.0869	34.8674	29.2676	28.6396	24.5569	32.1938	30.8865	29.7691	29.8268	24.387	25.3766	22.2685	21.5865	28.5283	20.7709	18.1841	32.984	24.373	22.6004	26.2781	23.9671	25.734	28.8284
			22.3153	21.7234	20.7324	16.3194	15.784	19.2177	21.2392	25.3175	12.6375	18.0753	17.6726	17.2351	15.3913	11.5073	0.60371	19.7384	22.348	28.9289	31.4708	29.3747	27.9444	32.0779	35.0863	38.2395	34.2853	36.2878	28.4663	22.4707	22.2759	24.0773	28.4002	20.5567	21.8514	33.1588	23.289	30.0529	28.9068	28.9106	33.0631	23.3755	19.4454	22.4178	25.1882	21.0042	30.3303	23.0157	21.3524
			24.2926	21.7188	23.45	21.8811	18.3474	30.0632	18.6011	22.2037	18.849	23.3922	13.6079	6.62054	6.25997	0.584574	12.6874	13.5	21.989	17.7474	30.4175	26.9133	29.9952	33.463	36.3353	37.8069	38.8382	37.4022	41.3889	36.5743	40.6139	34.3529	33.6043	29.3806	27.7847	24.8829	28.8853	22.9365	28.301	27.8503	27.5865	29.3134	24.531	24.8897	30.4767	22.7588	26.0699	27.3597	20.5414
			22.4549	21.8695	20.837	19.2102	19.961	19.8694	17.7691	16.3926	13.4014	22.3863	19.1854	16.3652	22.723	0.52259	9.13544	22.7379	27.0799	30.0816	31.7227	28.3821	31.4763	34.4363	37.376	36.592	38.9351	37.9428	31.9479	23.1345	19.0207	23.5355	24.7797	22.3461	20.5552	20.7884	18.116	17.9007	25.0574	19.7656	24.3879	19.8885	23.7253	20.8938	23.6547	22.0301	20.4742	27.209	20.0365
			23.1959	21.8221	19.5136	20.1195	16.5765	19.4737	15.4889	8.27028	4.64254	5.77502	7.1842	3.22792	7.59076	1.35416	0.709145	18.1475	20.7808	11.5072	26.0595	25.273	28.3027	31.7433	9.24939	18.5303	26.7047	29.5178	32.7279	26.6809	24.5543	19.8891	24.4223	29.2827	20.8419	23.4642	18.1447	15.6318	22.2879	23.8416	20.2086	20.7363	29.6005	21.3866	24.2014	28.5065	21.7456	20.8201	30.0751
			22.7009	20.7643	20.4814	17.5864	19.6438	20.9711	15.098	16.6529	17.6618	21.9843	16.4116	10.8472	5.07946	4.04233	0.456208	19.577	23.0659	21.4355	26.3409	19.3054	10.1922	20.5588	22.5932	31.2952	31.9988	34.7687	36.0465	33.9048	33.9999	30.0765	25.9328	29.7913	19.0086	36.13	19.642	24.0492	26.549	27.5859	24.8404	24.3463	18.9717	22.2175	24.2065	24.6496	24.2049	25.3662	21.9583
			26.3855	21.9745	20.3101	25.0508	16.4369	16.9032	17.9692	19.155	14.0063	30.464	18.2288	11.3926	14.5484	5.93963	0.470767	23.2158	17.0724	27.5646	21.8946	35.1909	26.5112	35.0411	31.3259	35.7348	35.2506	32.6905	31.2034	28.9916	30.8841	25.9822	20.93	27.5243	24.7324	29.5985	28.0287	34.187	22.8473	27.205	24.2819	20.9304	22.6329	21.5296	20.3384	26.3232	22.8437	29.5428	22.7971
			19.8923	19.3284	22.0096	21.3422	17.7563	24.2108	16.7773	24.873	17.6042	23.931	15.8463	18.9246	24.0839	12.6165	0.612908	24.9869	23.5866	17.6195	29.0645	26.561	31.6557	31.113	33.5933	34.2475	35.8025	34.6888	32.273	25.6887	22.9235	25.7228	22.529	33.106	27.697	25.2449	30.0096	24.1837	23.5471	33.6374	25.871	23.4413	27.9229	23.2102	23.8964	30.5207	23.2063	22.8132	24.6068
			18.3504	19.3475	26.2005	20.5568	17.7828	16.4794	17.1783	19.0293	13.3731	16.5426	18.5903	10.4968	11.7506	0.665479	2.54515	25.0229	22.2887	32.3018	27.6991	37.3164	29.0702	39.6997	40.2239	40.9035	36.6972	35.5312	38.2281	37.9624	36.564	34.3706	31.4196	34.7792	32.7278	32.5843	27.6301	31.2176	26.1381	32.7849	25.9674	28.7743	23.6934	23.9308	29.5556	21.7357	24.1891	26.8819	20.8362
			20.2037	25.4295	19.3931	18.2881	25.7198	22.3388	17.4506	23.4248	16.478	15.2628	16.4241	11.7641	7.97253	6.67549	0.43299	20.7133	28.6351	31.3123	36.1399	34.9882	35.9409	38.123	39.95	37.2418	39.1262	36.5312	36.0679	26.174	36.6093	24.6125	22.9777	27.122	19.3443	28.6474	20.5904	22.4856	23.3787	27.238	23.8849	20.4746	31.1437	21.7784	19.1882	28.4083	22.5664	29.621	24.5635
			18.196	20.8774	21.8019	19.947	17.4456	22.5294	15.4468	23.6299	17.0082	24.401	18.8191	14.3085	15.3127	0.50178	11.7154	23.4023	25.3896	30.3607	34.5979	36.2646	37.2497	36.0224	38.6791	39.3162	38.021	37.2972	29.1693	25.7613	21.3108	35.3808	25.1405	26.6193	24.9865	21.7104	21.4818	25.5464	24.7146	25.0398	28.3106	22.3833	27.2052	21.4696	21.09	21.0101	21.4839	21.3288	17.2971
			19.1763	24.0523	16.6154	14.5223	21.3125	15.4108	17.079	21.0696	16.7561	20.2499	14.811	10.0261	7.42064	0.435835	15.9972	14.5243	11.9571	23.6033	28.5761	31.871	34.3581	39.0798	42.5814	41.457	37.3301	37.8737	31.2956	31.6313	28.4698	30.1348	31.7155	33.7325	24.3712	23.4894	23.9598	22.1571	24.6572	27.8677	24.3225	20.5189	32.6472	22.6103	20.5404	28.2054	25.2712	21.1562	30.7078
			20.9608	21.4365	26.4903	17.6798	24.3932	19.0319	20.354	23.2724	16.0831	20.9645	15.1506	18.2451	12.2217	8.9923	0.43735	21.8847	21.0985	30.4942	27.7809	30.1072	25.0257	32.1856	27.4136	29.3146	28.061	31.4909	28.3085	28.4986	23.9236	29.3399	27.3913	23.809	30.5978	23.2622	25.1934	25.5911	22.6277	24.6079	21.9153	19.2064	25.8106	20.0963	21.9161	23.1001	19.5645	24.8665	19.1394
			20.4281	16.6924	17.9481	18.6801	18.3931	20.8276	15.2735	13.5026	9.78818	14.3305	16.7143	9.67483	6.23323	0.508755	10.17	23.4549	19.681	26.7835	28.6457	27.029	29.4707	34.2834	25.3041	13.2704	28.4739	26.5221	32.9455	31.111	32.8606	23.1277	27.7327	20.5262	26.3899	29.5833	22.1589	21.6395	24.6467	23.0674	29.5065	27.3927	24.4086	30.7336	28.9447	24.9229	29.9704	22.4156	24.0888
			24.1628	21.3763	24.0415	20.2925	21.7603	22.5766	20.4804	21.3309	16.5798	20.1991	16.1051	14.4731	9.01789	0.4925	11.2194	7.76328	18.0337	20.1363	25.773	32.9195	26.8111	37.3941	39.4505	37.9594	38.6175	38.15	37.6681	33.8878	31.8419	24.4877	28.1968	23.964	36.8047	26.7059	28.4713	23.7831	24.6921	31.241	23.2418	19.1133	24.9935	21.7438	22.4616	33.0454	22.2699	21.7248	22.2244
			19.737	23.0403	20.4362	17.1881	19.1722	22.3678	19.0211	20.5234	22.5052	16.2556	16.9304	12.4105	15.6497	10.7276	0.473927	18.5429	22.8088	28.4184	31.017	28.172	29.9008	34.8554	34.0805	39.5374	30.6345	33.2888	23.9319	25.8581	25.6245	25.7201	32.0109	25.0704	25.4216	26.2402	26.9234	23.9224	22.6089	28.5501	22.1768	20.1965	28.1168	22.9135	20.6358	26.3215	21.7499	21.4224	18.7722
			22.4035	19.0945	23.1712	20.6775	15.1695	16.4293	17.7076	18.335	16.2926	16.2236	19.4504	4.79998	6.95962	3.66494	0.456171	19.48	19.6508	26.4017	29.3661	29.2892	30.1004	35.3523	36.0385	34.3764	38.9862	37.984	36.3427	36.4841	32.9043	38.3775	31.3024	32.8276	29.276	32.496	25.7795	33.2765	27.1818	33.7183	25.3731	24.8194	22.5247	23.7171	23.118	26.0103	23.48	29.1377	20.5983
			18.2553	20.3855	21.7586	16.0935	20.3767	17.2864	17.6574	17.9525	13.0912	14.7907	18.6453	13.1729	11.0359	6.60739	0.409703	10.6358	8.06907	19.0942	22.3136	27.2301	27.5238	29.6288	33.3448	36.0067	34.0496	38.2874	36.0992	33.8708	37.6481	33.6947	36.7771	30.9997	34.6117	29.8079	28.0223	25.0192	34.6919	25.8352	35.7235	25.884	31.6519	19.0591	20.6844	22.4231	19.2961	26.5276	26.2546
			19.0737	17.747	17.1881	18.8801	21.4533	17.3383	19.6585	20.068	12.4736	12.9899	16.324	12.2103	17.3562	0.429506	12.9874	14.706	13.5865	10.4068	13.6919	4.98461	9.7653	9.91715	6.45411	9.36022	10.5617	4.25944	9.99323	10.6298	16.7616	18.5759	24.7191	23.2024	15.7492	26.7324	25.3997	25.2068	14.0871	18.1348	10.3856	11.5849	16.8755	18.918	17.5385	11.1728	16.6264	22.3257	14.1294
			20.6182	14.0958	15.3369	13.2296	13.5361	14.9074	13.6753	16.9609	7.32675	9.71692	10.6309	4.12988	12.8262	4.49257	0.935179	27.1696	31.703	26.1879	36.2405	29.5182	37.8528	36.2487	39.6127	41.2104	40.8047	41.3645	41.4434	36.5199	41.7292	32.8441	25.682	30.3793	22.741	30.1598	24.5932	26.9483	31.9849	31.1274	22.6587	22.4759	20.3359	18.3599	20.3501	24.2487	22.5418	19.947	28.1362
			24.0498	19.8405	23.9538	18.2032	24.5747	16.1213	17.6418	15.0668	18.4269	20.2209	25.1838	16.0897	13.4215	5.46397	0.334176	20.5223	19.5713	22.5907	27.5047	25.2406	22.0273	10.826	13.7228	25.5823	20.0069	30.9016	28.5818	26.2412	31.4379	33.8878	27.4614	29.6967	23.8115	22.5019	22.5883	37.3785	26.0311	38.1251	27.6059	23.9654	22.4558	22.658	21.2819	28.1826	21.3029	26.9388	20.7284
			17.7183	20.0405	24.8859	24.6131	22.0943	21.5114	21.1586	21.9026	11.9718	15.8042	14.6496	18.5919	7.32757	9.10681	0.371639	21.345	22.5783	25.4577	31.8188	30.368	31.3402	25.7249	8.70693	23.4763	27.549	5.0917	28.0386	27.2697	25.6293	24.387	25.5626	25.8452	29.8605	17.1009	26.2013	19.9198	25.0014	26.3751	27.975	25.2981	22.2145	25.4439	27.4583	20.3532	24.9837	24.4143	26.3338
			21.342	23.7312	18.0052	19.6699	21.7808	19.2438	18.49	17.4937	13.5427	15.5033	17.0658	11.1645	9.93981	0.516628	1.29603	22.9028	29.5882	25.8147	36.1149	30.4614	35.6877	31.8146	35.825	37.6198	34.8254	37.0941	35.073	28.69	32.3718	31.1279	32.5675	32.4726	33.6712	37.497	31.3651	25.7741	34.1079	29.1349	33.0072	25.7949	32.6027	23.8546	22.4145	26.5094	20.1418	30.4936	21.3579
			26.4888	21.3523	27.0928	16.6559	20.455	21.7108	15.9112	21.7834	17.1203	21.745	18.7147	18.2824	23.7763	0.461934	5.25583	21.6397	26.8254	29.0162	26.5911	38.7525	30.1606	38.3038	36.2649	33.7649	31.4675	34.0863	34.887	33.2469	31.1506	36.1049	27.3456	33.3082	24.927	31.9416	24.8754	29.2156	31.6392	24.2455	35.8943	24.3348	28.5794	23.451	20.8968	29.7425	22.9319	18.1806	27.5933
			19.2553	19.5875	29.4772	16.2742	18.726	20.4288	17.1792	18.8057	17.5288	20.4269	17.827	5.9331	7.13558	4.37016	0.369639	14.0516	19.8848	21.9956	32.0752	29.1712	33.8937	30.6294	32.4518	33.1836	35.5851	37.061	35.8369	32.633	39.0134	33.3053	37.0047	31.4962	33.7677	29.3076	32.7994	25.1019	36.6867	26.9941	32.4828	25.6676	31.8067	22.7517	24.0065	31.1608	23.3565	30.3463	23.9373
			19.712	23.5743	19.3528	16.9366	17.3378	23.6928	15.0638	20.7695	12.5574	15.731	17.7019	15.4396	17.0305	0.338549	1.53813	14.4539	15.1654	7.27871	17.3428	17.4254	20.5016	24.878	28.463	17.242	16.0993	9.6695	11.9956	10.4737	11.7714	10.0867	9.55895	3.31092	10.7421	13.6981	15.9363	17.4325	21.477	26.8559	20.5957	33.3186	24.6875	27.0928	27.7435	35.7092	25.2832	30.6162	26.0499
			22.554	24.2787	24.0496	30.0446	23.6906	23.7022	24.1976	13.0339	12.7953	20.1203	8.16437	5.17362	14.122	0.575431	18.0692	22.4008	27.9513	32.3213	32.3835	34.5942	33.3333	34.2105	35.9631	40.6609	36.8666	36.7689	30.1171	35.6201	30.1433	35.8974	29.5311	28.4984	33.3993	36.3273	32.4579	29.1231	34.6251	27.5919	31.4614	23.9663	26.9812	24.9787	22.0794	28.1959	22.4392	20.3628	21.2031
			21.3236	18.6398	16.8464	18.3496	20.1619	21.1146	13.7958	12.5094	16.6335	18.5151	14.6034	5.46554	5.93956	3.50472	0.470364	20.4274	28.5844	18.2192	24.4209	23.1323	31.7994	31.1787	32.1848	32.9273	33.5208	35.2592	35.8297	30.1007	33.8841	30.4263	31.9509	28.8694	33.0984	30.9298	31.8518	31.5804	36.9598	33.7829	34.0131	31.5253	30.4102	26.7821	28.3283	23.7324	28.7434	21.2535	19.1375
			26.6583	20.307	19.9385	19.0067	19.0584	17.6246	16.866	18.5953	15.4315	16.3139	21.5246	15.909	19.2857	13.5523	0.349319	14.0364	7.51783	20.1963	23.2844	25.2986	23.8746	32.8985	33.8072	32.1644	31.6721	28.0387	31.2627	31.5464	33.5612	33.616	30.7996	36.5785	29.1271	33.414	24.8931	33.0734	25.5504	33.2481	25.8315	29.425	32.5217	36.1947	25.307	18.2852	23.9563	23.2769	27.618
			18.3691	25.5276	19.7447	24.6423	17.4327	17.8179	23.0408	22.2636	12.0983	16.38	17.5327	18.0819	20.8915	0.400972	0.73102	10.8563	17.8731	9.08679	22.7113	31.3701	32.6277	35.6117	37.5713	40.3992	37.3398	39.3958	38.3728	34.4403	31.2942	34.2364	30.6672	35.9476	29.7241	34.2987	25.6909	21.1868	28.7884	25.4421	21.5707	23.8207	20.9321	25.9272	21.7284	28.0181	22.5896	24.0185	19.5514
			19.5475	19.2007	21.6629	16.7342	18.0085	19.0076	18.8429	19.5287	14.3339	13.8189	19.4846	10.0942	5.71387	4.02585	0.464816	20.0622	21.2359	30.5746	25.0807	35.8377	29.328	36.4357	36.3766	35.3643	36.2424	36.2429	35.1031	35.7147	31.7556	36.3356	28.9756	30.4778	25.4876	30.1068	24.6062	34.5847	28.0628	31.4103	25.1121	24.2142	22.3883	24.03	31.4261	24.889	27.5782	27.9267	22.8574
			27.1468	21.8931	21.4017	17.0475	18.8493	16.547	14.3014	13.329	11.1339	14.3739	17.6975	11.565	7.30329	5.68144	0.335152	12.7515	22.1608	24.3877	28.4099	28.0338	25.6317	34.2693	34.7205	36.2627	34.5296	33.7599	33.3835	38.2482	35.7362	39.4528	30.5122	30.0528	21.4879	29.3682	23.0474	20.4995	34.8694	26.6979	29.4687	22.0053	31.3834	18.846	19.2039	27.8546	21.3036	18.4225	21.0498
			24.6381	21.5118	18.5554	16.883	21.8222	19.1131	17.7863	15.6593	12.3434	20.203	17.9256	18.7737	15.955	0.355244	16.1142	17.3333	17.5406	25.3681	25.2752	29.8376	30.5432	35.1964	30.6215	35.2479	34.8928	34.7371	28.7785	31.1192	29.225	30.3402	27.0697	26.5148	28.4888	22.7983	28.3333	20.3012	25.3197	25.7709	26.2825	21.9951	26.392	29.0634	31.9987	24.1559	25.7499	23.222	20.326
			19.2315	23.9855	17.0626	17.2967	23.9227	19.2243	14.4404	17.728	18.5081	20.8683	13.7387	13.976	6.96992	0.395252	3.71748	17.1764	21.8012	23.01	26.8476	21.2167	30.4187	29.2096	38.2374	35.5831	33.2121	34.9556	36.6941	36.4172	37.943	29.4915	31.4792	31.4544	34.6497	27.8324	22.2028	27.1393	21.7843	25.5098	25.0608	21.9983	26.8509	22.8508	20.9684	30.7996	22.227	24.1947	21.3526
			22.3945	20.0423	22.2238	20.586	20.7161	23.2917	13.9913	25.4766	15.2809	16.7443	20.7018	19.8831	21.56	13.7068	0.287916	6.7949	17.6065	7.46813	22.1007	26.2066	30.7437	29.1552	32.1905	37.0722	36.4385	35.1907	33.9867	35.6297	30.534	35.8416	27.8244	31.0088	26.095	27.92	31.7181	23.2458	25.5602	24.5375	27.1137	22.2628	19.8235	22.768	19.7481	25.4464	23.0548	21.092	24.7519
			19.941	20.4055	17.3474	20.6451	21.0832	18.4189	25.5475	17.7384	13.7659	24.5573	7.69988	2.36028	3.65963	5.27697	0.407489	20.5314	17.9553	24.9422	24.952	35.1877	31.0434	38.1872	39.1827	37.1596	34.3468	31.586	35.3287	37.4094	32.9195	35.4695	27.4479	36.5487	28.9703	31.2672	27.6338	27.9099	29.4298	24.8412	31.9132	22.4435	25.0411	25.6417	21.8888	27.4149	23.9341	19.3699	25.326
			21.1523	21.2501	19.3029	16.0884	20.6378	19.1934	12.7527	14.8633	12.7981	16.7056	19.6466	12.3802	13.6227	0.224243	11.4095	19.4789	13.8644	18.8979	23.4302	27.346	28.7401	37.0973	36.1932	33.3291	32.9172	34.6872	37.2856	32.7974	33.7884	33.0835	32.5228	44.4392	29.6706	36.8145	26.1102	34.3227	29.9424	34.251	28.0134	32.986	27.0628	28.246	26.7196	25.9516	27.9579	21.8586	22.3174
			23.3409	20.8984	13.5254	20.4539	24.2623	19.7366	17.6628	15.7703	14.3115	18.9719	19.0979	11.6494	11.0866	0.40683	0.274511	12.4708	13.4833	28.3945	28.2569	30.0688	32.8081	30.2283	36.253	37.1192	38.3306	42.8399	39.2351	33.8372	34.4238	30.1819	28.3109	22.4772	31.5456	24.2571	27.5862	22.03	22.7872	28.0416	22.7461	23.4679	28.6065	21.9951	21.9657	20.1644	16.2524	25.9233	27.3812
			19.1068	20.416	21.2434	19.9644	19.3583	23.0651	17.4747	16.4848	14.5974	26.4731	19.3645	19.7398	13.9673	10.8826	0.288821	15.7738	21.9922	26.3805	31.1275	33.0154	30.7533	33.2105	35.1404	36.5461	29.8057	32.6793	25.5314	26.4497	21.6206	23.509	22.7846	8.1481	28.6034	21.7376	27.3233	19.2967	29.4055	20.1177	23.4947	23.8074	18.5854	21.4842	24.276	17.8272	27.5111	24.4774	24.3038
			17.7239	24.7398	17.9636	20.0773	16.2455	20.3381	17.2119	24.44	17.8878	18.3387	13.9238	19.9519	18.0071	18.5316	4.60331	0.406132	4.30518	10.3694	6.21352	22.7313	24.9406	28.3341	32.2757	37.333	34.0666	35.3797	37.5904	31.1049	36.0654	29.7642	30.7668	24.0411	29.7988	26.7016	26.0862	23.7031	22.9945	33.5568	26.7676	23.4442	31.4346	23.8037	22.5284	28.2699	24.9555	32.4904	30.5191
			19.5117	22.6288	18.4824	21.6625	17.157	21.5611	19.3302	23.9553	11.3037	14.4346	18.6431	14.6802	8.1125	2.42152	0.31231	16.5469	21.7562	31.4476	27.3119	35.4222	31.0951	36.7338	37.5863	34.7022	30.2353	31.9653	26.9252	27.0659	27.1341	26.9384	32.0818	23.3022	30.4331	25.5998	23.6735	23.1391	24.0856	24.2557	24.9642	24.6493	20.3525	21.8087	26.3975	21.0926	21.8137	22.2237	18.9394
			21.4398	19.8357	21.5585	16.5872	23.4502	17.2819	15.8139	20.4468	14.9042	20.0976	15.6946	20.7682	19.0142	12.9445	0.268299	15.9567	20.3842	25.9419	28.5883	31.4578	29.9796	34.1615	36.2365	35.2741	34.6497	34.3026	30.4509	31.305	24.7399	33.7492	23.2553	31.5289	22.3076	30.9313	27.5187	28.2379	30.9361	24.0976	28.9136	27.3085	23.3201	25.4955	26.4631	21.3061	21.9429	20.4872	19.301
			23.7344	24.259	19.1803	17.7819	25.1971	20.1444	14.1115	9.12161	14.0783	19.1322	6.97727	6.70217	9.74604	0.417246	9.57779	17.327	24.3762	26.4195	31.5704	33.6322	37.8394	38.043	40.071	33.7061	38.7761	31.6514	35.6549	27.8879	40.7685	25.0064	28.141	22.8964	19.9674	27.8234	20.1334	21.3908	25.2716	26.0985	32.4118	26.7621	23.74	22.9797	26.4149	24.7476	23.4058	23.9433	20.9797
			20.4619	19.2478	20.0281	19.4272	22.9691	16.4209	17.0683	22.0375	10.5607	17.9248	15.3015	16.3114	15.6222	0.315104	4.56663	14.763	7.42114	16.5699	22.3954	24.9869	22.7417	26.6648	32.8501	36.8498	34.9914	37.6156	34.5089	27.6799	33.4515	27.1969	31.6652	27.6942	38.4589	27.301	26.3281	24.7611	24.5336	26.0219	25.3296	23.8512	24.5638	18.9956	18.4063	19.6136	15.7681	19.6963	23.4077
			18.8047	17.6278	19.204	16.6275	16.1919	17.2815	12.378	14.7083	14.2565	17.0652	18.9161	14.0267	13.0271	8.28233	0.27888	9.91072	18.4495	33.3637	30.3836	27.2823	28.4293	34.126	36.651	36.2773	37.0015	38.0666	35.2023	35.9685	36.8698	29.8869	29.1499	24.9683	25.1854	28.0086	19.2221	27.2442	24.2549	23.3456	27.0344	23.0538	24.6219	27.7837	22.2736	23.4138	27.5354	18.1743	21.0665
			19.8359	21.5382	23.0681	18.8941	23.8267	21.8453	18.6346	15.154	11.2788	17.4411	13.5109	12.5433	17.2302	7.50198	0.31772	16.2802	21.6298	28.174	29.1692	37.8722	34.2908	36.1273	38.4631	38.8674	36.3467	36.672	29.4325	32.3505	28.807	34.4654	27.7453	27.4228	25.6384	25.976	26.0823	21.7158	24.623	25.3262	25.1223	23.509	20.8687	17.7751	16.9256	20.5634	20.8308	19.5294	19.2766
			18.6282	20.0899	20.5987	16.8205	21.309	23.79	14.5122	17.9664	17.0518	15.4357	16.2158	12.8283	16.054	0.447878	0.659658	9.68911	15.6996	19.0655	17.8357	26.374	26.1254	30.3099	35.8103	32.2635	36.3053	32.6136	35.2114	33.8658	35.7827	39.0599	34.0954	36.1579	35.7661	29.8223	31.8748	31.2739	34.3155	29.9859	28.6077	23.043	23.8342	27.4715	19.3808	27.3933	23.009	20.33	22.8234
			27.3978	20.754	18.3118	19.3768	18.9815	20.0445	16.7603	14.4587	8.94833	9.78988	9.66182	13.1775	7.26665	4.79547	0.297435	4.16384	25.0736	16.2729	21.313	21.8433	23.5676	22.1387	25.9409	28.4123	30.9902	27.7975	31.9649	25.2885	13.2365	13.5197	21.1799	17.3879	34.8664	32.8067	31.727	29.0869	29.7871	25.7116	31.8563	21.3645	27.5078	18.533	22.9161	32.9332	28.4122	30.6641	21.2363
			25.3784	26.5342	20.3517	22.8559	20.9203	16.2889	18.2947	17.7072	13.2102	20.5131	14.9265	16.7032	15.1863	0.348033	8.06828	14.291	5.43655	19.167	29.6872	23.592	24.7546	28.5517	34.0992	32.1749	35.5774	35.4296	34.7558	35.4432	34.7398	34.0004	34.1713	33.2287	30.7199	31.1831	25.3664	35.2447	28.488	34.992	26.9468	27.4952	26.0214	15.7336	25.6468	24.9353	16.7902	25.4512	19.7247
			24.731	21.8415	26.5768	16.0502	18.4574	21.0811	15.403	20.4002	12.8989	14.1691	18.4512	12.2808	9.83995	13.1235	0.260249	15.2694	9.86982	21.3394	30.0295	22.2643	21.7536	31.6284	34.7401	36.2116	39.2155	37.0292	28.3938	32.5285	31.0391	37.3095	28.4531	33.1285	25.6159	24.6916	24.6817	22.6876	25.0505	32.6974	26.8625	25.4355	21.0494	24.4159	19.1825	20.6883	21.1218	17.1264	24.8514
			22.0358	19.8535	16.9849	23.1379	16.4345	13.857	12.1545	8.69001	9.26864	12.2534	12.6621	9.60541	7.68002	0.311029	1.05741	11.1064	22.1857	25.8744	23.9266	24.2658	23.4456	29.517	32.3882	35.1676	35.7023	35.6257	32.2536	35.6963	38.1627	29.8887	32.8435	29.6625	34.0757	30.0484	28.9135	27.9423	33.5247	26.2059	32.9195	29.456	41.9303	23.9873	21.8954	24.9101	22.3418	21.7032	29.4869
			17.4036	22.263	17.0561	15.7013	16.2561	20.4946	12.7198	14.7092	11.8985	20.2902	14.1902	13.7032	23.8495	0.227163	13.2949	14.9519	19.9319	11.8708	11.9499	15.4491	15.4545	23.5584	21.7039	34.1688	24.9569	29.5145	39.6942	28.0319	7.18301	22.6785	26.8563	28.0711	28.9454	28.6777	27.0383	29.8821	32.0613	25.3755	28.0061	19.1307	23.8831	25.3553	25.3767	29.2513	24.3281	22.3473	28.7925
			23.3756	29.0813	33.1226	26.7423	22.4663	18.5666	17.4012	18.8091	12.1931	14.8526	16.5201	13.6375	8.7348	0.292363	8.4114	17.5763	26.4218	23.7537	30.6371	29.2068	29.0389	32.1564	32.9329	32.416	34.4306	35.8294	38.1891	30.1476	34.3933	32.2084	35.2601	33.4897	33.808	36.905	34.7533	37.5802	30.8276	35.529	29.3506	33.2514	27.2651	26.7321	25.8199	23.6466	26.3916	23.8861	22.2153
			23.9017	21.7665	23.4705	19.8531	19.0049	16.2647	18.9839	16.912	13.3235	18.5421	15.1261	12.2174	7.99449	0.33579	7.79651	15.9937	17.615	14.6377	20.6392	29.0707	28.5756	32.4505	33.0542	34.1405	33.4399	35.4623	37.6174	30.3212	34.4026	31.6209	34.0447	34.6832	34.0291	37.0407	32.6643	31.0257	32.9439	29.4276	32.0975	29.3295	32.1438	26.1048	26.9984	23.4117	26.5734	26.5243	21.2055
			22.467	20.189	20.4067	18.8089	22.938	14.69	9.83752	12.093	8.85781	13.636	16.3179	9.445	3.72087	0.389478	0.512427	15.1072	12.0397	25.5548	30.9328	23.9102	25.5525	28.8932	26.6333	30.432	31.4693	29.4671	32.1873	34.2557	31.6126	36.2721	32.5212	27.6388	27.5577	33.0988	28.8367	29.495	34.5171	32.6721	33.7051	30.5957	33.9055	24.9114	28.0957	18.4941	19.9909	22.4216	17.0925
			26.2834	23.0357	21.8016	24.3649	18.6342	18.0195	20.2482	13.3307	14.8907	22.7986	15.8334	15.3646	9.15773	9.3512	0.214843	4.52432	12.0631	2.82975	9.66422	12.444	13.1005	13.7233	17.1602	18.2117	12.7817	18.7464	21.7136	22.9649	24.1361	31.1803	29.2859	29.9672	27.3085	25.9259	23.4402	29.3858	25.9	28.1571	29.9473	31.1136	25.3688	30.5303	22.404	26.7738	21.4574	16.862	17.1303
			20.1782	20.8991	23.7805	17.1296	21.5472	13.8305	14.6486	8.15973	16.3542	15.2034	16.2041	12.7248	11.7124	0.37544	1.39509	5.84461	18.7657	21.1464	31.9599	28.3072	32.144	31.4204	34.406	36.1195	34.3637	35.3998	34.8366	34.1887	39.228	34.7687	35.9824	31.1575	32.6658	32.6295	32.1655	29.981	35.3191	31.0164	34.0196	25.9196	31.5831	26.6459	27.5473	26.2325	25.988	29.2085	26.314
			22.3897	23.7597	23.3939	19.8797	21.9807	16.159	14.3317	14.3133	12.0804	19.1196	3.00136	1.41204	3.3724	5.63477	0.268473	18.5001	20.2712	18.0437	26.3515	27.1954	23.7361	27.268	17.8158	20.685	26.0397	27.056	29.2615	29.3224	31.916	32.8232	36.4787	34.0566	31.785	30.6822	31.0587	27.0299	31.6598	27.2725	28.9517	26.585	24.7202	29.495	25.1696	27.5175	29.6688	25.5407	26.4815
			21.4947	21.6581	25.9482	18.689	23.4985	20.4845	23.4224	14.0607	15.1204	16.4834	18.1819	12.8552	20.6147	0.382061	3.43904	5.74813	21.9626	26.8096	26.1646	29.4031	30.3987	33.3569	31.837	34.4293	34.5767	36.4885	36.6415	35.1558	40.1178	34.6339	34.6819	32.7151	33.7065	35.3821	28.7725	34.6894	27.9285	36.3304	26.781	31.4879	28.1662	26.5015	23.9719	25.0604	30.1424	24.9913	24.0229
			23.8113	21.6532	22.6412	19.0602	21.0906	23.6159	15.2217	20.1269	14.2277	23.3621	16.0787	16.5511	15.2578	0.294733	3.10877	19.3398	18.9034	14.5849	25.7265	27.8186	27.9532	31.31	35.0604	37.9078	40.6784	37.2621	36.515	36.9919	36.2751	33.8531	34.0456	33.508	32.2042	31.1442	26.6312	34.633	26.6379	33.8798	30.6698	30.3287	22.4234	26.9424	30.6212	23.2841	25.7372	26.1848	20.087
			26.0412	27.5294	19.5986	19.0062	22.4232	19.5756	13.8955	23.8761	8.80356	15.1824	14.2132	14.7661	8.01773	0.290594	8.25083	23.4118	17.9805	20.3503	15.3166	22.2122	28.2337	32.7226	34.0537	33.9723	35.6687	36.1704	36.9814	34.4554	35.8754	37.2742	32.7145	35.9066	30.0058	33.8445	25.3053	36.4643	25.8427	32.9654	24.7624	24.6588	23.3886	21.2531	23.0685	22.4875	21.2855	20.1488	24.6647
			21.0938	20.7187	19.515	20.7935	17.2172	17.9662	14.8907	15.7124	6.94774	9.83873	10.0165	6.45655	4.82129	0.759723	0.293656	7.6245	16.765	22.9835	24.5984	20.974	23.1314	27.3843	32.4355	37.8409	37.2382	35.1093	35.8913	38.3967	35.637	39.7043	35.1768	40.3823	33.3015	33.9227	30.6111	32.3347	30.141	28.6701	25.4022	27.8631	25.4983	29.9737	29.2482	26.8929	24.7715	23.6103	23.2979
			19.3979	18.4888	22.9836	17.4276	17.6249	18.3558	14.9124	16.7049	11.9681	14.9267	20.0788	9.90337	11.2727	0.390302	0.455657	11.1098	17.0907	24.0035	28.7478	30.8632	33.7064	36.4659	42.4198	40.3112	35.1818	36.0496	33.6357	32.8811	36.0249	34.1323	34.0638	31.5714	33.1016	27.6607	31.1313	27.8064	31.5101	28.3296	28.2797	26.706	25.3278	29.0865	25.3114	33.4489	26.0089	28.2191	25.3443
			19.9029	23.0958	23.5711	20.2601	13.6576	14.3671	19.206	16.7744	8.26017	15.0877	13.483	12.4875	11.7919	9.91267	0.30128	12.8403	17.9082	22.1363	17.1939	26.999	25.5726	36.594	35.0996	32.7212	33.0265	33.222	35.0575	37.9506	32.1577	37.4281	33.0399	35.5711	29.6026	31.2869	25.5515	29.2917	25.2447	30.6854	26.9527	26.1073	25.4969	24.5814	30.092	29.7796	29.7014	29.7106	25.7064
			22.053	17.7557	19.1923	17.4936	17.8937	18.4482	16.4991	15.8188	12.9014	21.8603	17.7693	13.9706	12.6418	0.316544	10.2034	27.4835	21.3114	30.2817	27.2138	32.142	30.5021	33.9886	33.1048	37.0852	33.6577	35.0999	32.4994	35.4545	31.3092	35.5262	31.7273	38.063	30.1191	34.3883	27.565	35.9079	30.5621	32.7291	30.7125	36.1567	28.3587	30.6578	29.7568	25.791	28.8327	27.275	31.8668
			18.8808	17.5257	20.886	17.7221	25.7342	21.3445	13.9428	20.0783	13.1461	13.3619	16.9564	11.5769	5.8394	1.31538	0.260995	7.63622	11.7996	15.8269	18.7618	24.0828	23.66	32.0829	33.2409	32.6167	32.5513	34.6355	31.9933	33.135	33.0298	37.4567	31.9201	33.3503	29.034	32.2587	29.0341	31.2924	31.7719	32.1328	31.1406	31.1963	27.2322	29.7072	25.5077	29.3128	24.9335	23.258	29.043
			19.2489	26.8478	19.4922	19.611	16.8777	22.6683	17.8108	22.075	18.4051	18.9992	22.3521	18.9146	16.3555	14.8356	0.242045	15.7726	5.86896	9.22991	18.3924	28.7903	24.963	27.9708	31.05	34.1215	28.752	31.893	27.8035	30.9727	23.5517	30.8101	28.0062	33.1603	27.8042	31.575	24.2034	31.3887	26.5099	33.8935	29.844	34.8438	30.7042	31.1146	27.9673	28.9224	26.7074	27.0553	27.3055
			23.3307	22.5901	18.0374	16.8154	23.7202	17.8161	14.2125	11.7238	11.974	8.87908	4.91118	1.94962	7.10967	3.66282	0.431855	20.1274	22.1597	24.8866	32.403	32.7873	38.199	37.0071	38.5831	40.0458	36.8147	35.9991	32.3877	36.2459	36.5467	50.0139	38.9762	35.671	26.9744	34.002	31.2778	26.9071	33.8397	32.7061	36.9423	31.2881	32.0196	29.4819	32.3114	26.9441	29.5102	26.4024	24.8887
			26.036	22.6108	25.4106	22.3085	19.9299	23.8019	17.3525	14.8176	11.0159	19.227	12.6936	11.8465	14.6748	0.301048	9.30174	11.9036	12.7522	17.3595	21.9012	30.2272	27.1993	33.9818	34.7329	35.6687	33.7964	34.5076	35.9172	34.6675	30.9576	37.1709	32.6947	36.4696	29.3192	39.0153	25.3797	33.537	30.4559	35.3895	29.9657	39.3162	28.0692	31.7807	28.6487	32.3087	27.6026	28.5018	27.2448
			26.8078	24.1471	23.6593	21.1972	17.4188	23.4807	14.7057	17.0684	11.5688	20.2561	15.7426	12.2882	8.28719	0.435772	0.664204	18.8865	17.8406	26.7609	25.1588	33.1831	29.4449	35.6737	35.1985	34.8628	31.6428	31.8188	33.118	34.8515	32.1448	38.4677	31.2896	34.3289	23.9753	32.0099	25.8521	34.4732	31.0277	38.4689	32.3066	33.8926	31.6576	31.3844	39.0017	37.0605	34.1933	31.3766	31.8788
			27.2895	28.702	27.1712	22.1562	20.191	25.5446	17.4096	14.373	12.6943	20.4487	18.527	16.3147	16.5907	0.284112	6.56691	15.9211	20.625	19.5375	28.0823	26.7629	26.0028	29.9891	34.6463	35.6634	35.9283	36.8897	36.3436	34.7769	39.7119	33.3058	35.6579	32.0608	33.831	34.1518	31.6088	31.6159	35.74	33.0128	33.7406	34.5096	34.0827	31.8584	30.7107	28.6923	31.9906	25.5015	36.6464
			23.4551	21.7495	15.0428	16.0082	16.202	18.0317	15.5416	16.1536	11.5823	11.3131	19.7486	13.1865	5.92308	0.332492	10.2525	15.77	21.1471	23.6695	28.6385	28.1005	31.1805	32.0111	34.3238	35.2022	36.0862	39.5917	36.5882	32.1773	37.9234	32.6953	34.2277	28.0036	35.8065	29.7433	31.655	26.5873	35.5138	27.42	33.3204	28.2365	30.9792	27.1484	24.9282	30.8477	25.352	26.6985	26.4494
			20.5465	20.9224	16.8736	16.7204	18.5031	22.4219	14.4001	11.5488	8.88025	12.8031	14.6701	2.85911	4.51616	0.729381	0.487553	15.3902	16.4171	11.1348	20.8352	24.3774	27.6371	34.2653	37.3155	39.8397	40.2893	38.9884	40.6781	38.8902	37.1827	39.1476	33.5014	36.5749	31.3833	40.841	25.6461	28.5844	26.69	27.2271	30.1988	28.0197	28.8058	24.7436	27.9261	26.3183	26.8657	31.4182	23.4662
			22.3577	23.3387	22.1656	16.5019	16.3577	15.0439	16.3204	19.1399	13.368	18.8899	16.167	18.1142	14.2959	12.6146	0.273313	11.7482	4.71541	30.583	22.7619	25.3883	29.9393	25.3135	35.2735	30.4934	29.7248	35.0775	39.3315	38.9666	41.3158	35.4757	36.6296	29.734	35.0037	28.8055	34.2962	28.0796	38.3377	32.8915	37.2833	28.7348	30.0708	27.5972	26.4816	29.1196	23.729	30.829	25.1099
			24.2392	21.6229	24.139	20.775	17.6554	19.2268	18.0647	21.3793	15.8138	17.9506	17.7172	12.4625	16.2495	0.996688	0.525089	16.9301	8.53983	15.4666	24.8553	29.6697	32.6385	35.8704	35.9206	37.0111	38.1133	35.7307	38.0928	37.7178	41.6097	45.3717	30.5985	36.0745	26.1789	35.5475	28.4012	37.8947	33.3234	34.4946	27.4041	31.5373	29.9386	31.2877	29.5802	32.7535	30.9992	30.2583	31.7885
			23.2699	27.112	19.0575	18.0967	22.9741	16.1114	10.901	10.5915	14.6784	12.3576	8.47397	8.16587	2.67442	0.428052	0.788756	16.6749	24.164	28.0817	26.4786	34.9272	28.2435	36.7348	33.5101	36.3484	33.2485	29.6164	30.2988	33.5683	33.3	36.9551	30.3515	41.1558	33.6282	37.9595	27.9032	32.4311	28.177	30.1003	30.6667	31.2543	32.061	29.7026	32.4985	27.6288	29.4693	25.6686	31.707
			26.9077	30.6586	23.2049	23.3169	21.4577	16.7825	14.879	16.4141	14.6667	14.9322	10.898	10.9336	7.96938	0.452547	0.981028	14.8532	23.0405	22.5815	30.2517	32.4235	31.6232	33.1598	34.9359	36.4304	33.317	38.2731	36.9172	35.7698	36.1924	31.4839	32.9319	32.1335	32.8787	32.1672	30.43	31.3685	32.1636	32.1569	32.5247	32.8396	26.2628	29.8454	23.5924	28.6978	24.4865	22.9363	30.4197
			22.491	26.678	21.6282	24.744	21.9782	22.5893	17.1622	10.3362	16.3424	16.7603	11.1694	4.20253	6.53804	0.781729	0.323491	12.4606	16.0019	19.7252	24.1673	26.6968	24.9663	34.2399	33.7187	30.4996	30.6227	33.918	33.1599	36.3254	33.0273	35.9084	31.7631	33.858	31.3955	34.0807	26.9334	31.6975	30.6804	32.2179	33.8062	31.7817	30.8127	27.9793	26.963	23.998	28.6688	29.1784	26.247
			23.9853	25.3925	26.4081	19.1513	21.3897	22.1134	20.6414	15.69	13.8606	22.1186	16.0916	8.06438	6.66484	1.06617	0.514049	14.7252	27.0981	23.6248	31.5437	29.8916	35.6267	33.2681	38.9491	34.8859	36.262	38.3269	37.3807	36.7889	39.9571	33.888	34.8705	33.2763	34.2123	30.5753	30.9549	32.5988	32.3733	32.5868	30.16	37.2349	31.1071	32.3623	27.9953	31.8021	31.0235	30.1612	28.6253
			Post, after reward switch
			24.718	22.6031	25.0286	18.2495	18.5661	17.1898	16.3538	13.6603	11.4221	23.2432	17.7548	12.7534	4.48756	3.00658	1.57907	2.3695	6.87285	3.56549	11.8861	0.544333	17.4628	19.2946	20.1336	23.2373	26.7583	25.5529	31.5536	28.9325	34.4408	36.1633	30.7113	32.6322	26.2743	30.7182	27.6831	35.3638	32.2408	34.1614	35.499	35.9503	32.697	31.6621	30.2895	31.921	31.926	33.9579	31.1853
			23.1402	20.8195	16.3272	14.617	11.3213	7.3606	0.808324	13.3107	10.921	12.4297	12.0602	7.06444	12.4996	21.2404	4.02502	19.9315	12.156	14.9365	23.4834	25.8038	15.6718	19.4332	30.8436	31.8336	33.5373	39.0124	38.8593	38.0075	33.2952	36.9205	35.2461	29.4378	23.4391	25.3932	26.8933	27.1046	29.6445	25.7871	33.1807	29.4763	30.3248	30.2103	31.8379	27.0512	30.7505	28.7342	31.4179
			30.0991	35.003	28.3054	26.9881	21.5791	21.3621	22.3375	13.0795	0.34189	16.3978	16.7768	23.0653	26.4596	30.9387	30.4446	30.046	25.3738	31.6968	35.1183	37.2959	31.6011	37.4343	35.6317	40.2533	44.2715	36.2778	38.6952	29.6915	34.7264	28.5907	31.6077	26.9658	35.6304	31.3426	31.1112	26.487	34.8344	29.2472	32.0488	25.3456	32.8779	30.0857	29.4596	27.6871	27.1826	27.9661	23.3757
			18.32	0.879557	17.4111	16.4349	16.4574	19.2306	21.8635	22.4166	15.6654	23.3561	15.665	8.85011	10.7033	8.99121	3.64803	12.796	7.94726	8.176	12.4483	5.99856	4.39219	2.36009	18.9338	12.3062	10.5363	29.026	31.0076	27.895	31.8706	31.2124	32.2597	32.9951	29.5806	24.4477	26.1849	26.1864	34.4299	29.9072	27.8349	26.4356	28.7387	26.7559	28.8652	28.2086	26.3645	29.6121	1.70457
			28.6426	19.6102	26.64	28.658	30.9358	28.1638	29.5522	27	15.2955	16.8942	10.8842	4.52875	2.9244	8.02513	3.51785	8.59398	5.01358	7.26843	23.9251	16.0924	25.4894	7.27256	18.8697	18.972	17.9497	27.4046	26.989	31.5469	24.0735	19.2163	17.6144	21.0324	15.4681	24.8763	19.5004	21.2097	21.9397	21.484	26.1036	30.4885	23.2948	27.1367	25.4817	23.4528	24.2917	23.4586	23.3921
			25.2322	21.6919	29.3235	19.4904	22.4146	20.3887	23.0812	24.3937	10.0574	2.93816	7.27384	11.6586	21.607	17.8054	16.8151	24.4134	21.8979	29.4416	32.6188	29.4561	4.63554	8.69967	15.8324	25.6076	18.661	21.5418	28.1665	31.8472	33.3048	36.9462	32.7071	38.5024	31.242	30.224	29.1147	34.1881	33.5172	32.3071	29.8203	23.06	33.8738	26.7743	0.568668	7.30127	14.2511	22.3398	18.9138
			32.3875	32.4342	33.7841	31.0875	23.1839	28.4285	26.2246	9.75386	3.50667	19.8898	22.7836	11.4811	21.4012	24.938	25.9407	30.1275	34.5704	39.8375	35.2617	35.7395	10.8754	11.7303	16.5682	20.5166	8.08515	25.9414	28.6024	31.4969	35.1867	38.5855	26.3037	30.0243	28.1907	31.1957	25.7896	33.1358	30.1675	34.0339	31.8436	30.094	27.3577	30.8687	23.6346	0.346745	17.3779	22.3534	24.9172
			34.6778	34.5313	35.6756	32.8316	34.8779	32.8896	32.5974	27.2692	18.8247	26.0281	25.4664	15.4312	17.4395	12.4572	4.58927	10.6366	19.0594	7.0855	14.2492	26.4574	28.5646	28.252	38.1632	35.4975	31.508	11.4392	22.7135	31.3901	36.6738	42.0628	33.72	36.8882	29.6431	30.0934	23.596	30.0784	26.0426	33.5867	27.7264	11.4103	0.98194	26.4551	27.3365	27.4095	32.7805	27.7677	9.88428
			12.0258	25.2197	22.6602	28.6592	24.4908	28.2446	25.0911	14.9173	8.44257	9.97672	3.11683	4.11014	3.94864	4.06734	3.10764	5.61074	3.23981	4.77578	3.40056	10.061	5.35394	4.7103	5.19897	8.33377	6.40806	18.4793	20.2675	26.1811	25.9795	27.2242	24.315	10.3058	15.9393	17.3035	11.3037	12.6126	17.3016	28.1964	29.044	19.5942	1.08977	17.3375	26.84	23.7067	24.286	14.6927	16.2315
			27.1079	13.4322	3.78933	20.1197	7.88717	10.1751	11.0523	13.7526	7.05183	11.933	6.30841	1.36074	4.38667	4.41273	2.68711	7.28306	6.15551	6.85313	8.76227	15.6354	11.2131	27.4718	14.9083	33.1876	22.8414	5.58263	18.7085	33.3675	32.1449	26.496	32.3801	23.226	27.7163	26.409	11.3453	27.6255	34.6761	37.366	36.3595	36.4972	25.6605	1.14123	14.2964	20.5403	25.726	27.2037	27.8251
			28.5176	28.6017	24.3708	26.579	22.4217	24.9627	15.5325	17.9561	4.13524	8.2639	1.84251	7.78543	25.8673	19.6712	14.796	27.7363	29.8303	32.8128	29.2731	35.0835	17.4956	13.4281	29.0787	33.3501	26.239	23.0203	12.5094	30.7502	27.9158	27.4567	9.73956	5.73901	18.4562	24.8417	26.5745	15.8039	28.7312	14.5981	20.0118	24.29	29.0476	20.5195	1.43092	18.876	30.83	27.3941	29.4802
			27.0473	30.8816	25.4041	27.0517	16.4132	18.2709	23.7146	13.5066	9.3829	10.8482	20.7013	12.3826	17.4073	13.3138	8.4705	14.7936	15.1873	9.57768	18.0785	28.1449	15.3415	9.37484	19.7575	31.9186	34.2374	34.5015	35.3118	35.5684	14.7057	24.037	26.4318	20.7519	20.7919	31.8783	24.1802	36.0841	28.8867	26.3245	23.3218	28.6464	28.8249	1.06315	26.0237	20.6842	29.2325	27.6381	34.341
			29.6851	29.5948	24.5242	24.8514	23.1789	27.9938	11.6375	7.35307	5.59371	8.73816	8.4776	1.70485	6.37119	22.7735	24.9886	27.6169	4.99681	5.40401	17.844	7.30029	7.90234	21.6933	20.4875	9.68382	9.06738	20.7726	30.614	29.9271	20.1721	25.0254	26.4121	28.7219	21.3575	5.37257	20.2477	16.7771	11.1294	12.9907	18.8712	1.37166	14.6455	24.3232	30.9437	27.5779	26.7639	20.1288	26.0095
			28.6218	29.0694	23.9144	23.7	23.018	28.4476	20.1376	19.5687	5.55768	10.1401	1.19603	7.22667	11.6843	15.3899	14.102	25.5362	16.1827	10.1824	18.6807	30.0325	14.3459	28.6051	27.2809	14.1009	21.4322	37.2053	30.695	33.9479	37.2063	33.6614	33.2912	37.1112	14.3237	12.1648	23.8759	26.5939	33.1336	14.0312	1.08814	2.02947	19.3175	23.6025	27.229	27.075	29.4223	30.6848	27.1826
			24.2077	25.62	20.8478	23.216	19.3405	18.437	17.1891	12.5555	14.113	10.7043	5.10814	5.87403	6.70773	5.98115	4.18801	14.6577	12.1823	9.83857	18.1213	26.6816	4.34377	18.9583	16.941	19.8465	6.61493	21.5829	17.5365	9.53003	11.993	9.42046	9.88847	10.8218	9.89533	10.0491	14.0805	13.671	10.8022	11.5518	13.83	22.0817	13.4727	1.3026	17.9207	21.7568	27.0739	28.3871	26.6947
			28.2871	31.6665	28.4329	27.0873	19.3135	26.4281	16.9607	12.9602	11.7897	17.1335	4.29566	8.34827	5.60671	8.96965	7.60499	17.575	5.87342	8.12526	10.1736	6.84381	3.44228	19.23	11.5805	4.2289	7.22728	4.56469	12.3111	13.1991	18.0058	11.1896	4.61153	10.6786	9.46756	17.9202	22.9396	27.4716	29.8985	16.7064	9.47493	23.5273	0.910914	29.6874	27.2135	28.7858	31.0308	32.143	31.0074
			32.0093	31.1117	26.2635	24.1924	20.563	30.2478	18.8886	16.3383	14.2093	21.8111	19.945	15.5378	6.10297	2.38314	12.0151	19.4463	13.5709	8.82161	21.9708	27.9738	21.8442	36.4956	17.6609	10.4073	21.9382	25.4026	21.8118	11.3224	19.468	28.5523	16.356	16.5224	20.0442	11.393	12.1778	19.6066	22.6666	29.5219	1.06276	9.63697	30.1725	24.3826	29.4902	25.1805	29.904	27.3677	27.7623
			21.9765	23.0917	24.4607	21.0513	21.045	24.5294	17.5919	19.486	12.9325	23.6646	17.9299	8.87898	16.6037	8.48501	6.62705	13.6865	10.6911	9.36756	13.2031	27.4793	6.94137	15.4582	23.2816	18.5695	11.0315	20.4888	30.7346	12.3691	24.1002	21.9497	15.804	25.3079	20.013	11.4274	11.5848	19.1146	12.8133	21.5446	27.6511	12.42	14.3086	1.50066	21.7971	21.045	29.6531	26.3935	32.0336
			27.6109	27.9548	25.5097	30.0655	28.6903	34.6324	27.4472	21.0791	15.0005	20.0866	14.4571	8.41612	17.4214	5.70004	12.5768	12.0067	12.264	7.26311	19.5579	11.4135	16.198	21.3787	30.8827	10.0297	8.37044	24.1628	32.6031	13.4179	20.2712	19.6714	15.133	19.4329	13.7213	10.0496	21.8878	19.8178	17.3494	20.3531	25.1868	0.668335	18.9535	21.2336	23.6116	26.4205	29.6207	31.0032	31.2986
			32.9876	29.4386	33.383	31.565	6.63736	29.7045	28.3001	26.392	13.8019	25.6261	22.4121	11.6398	16.6819	33.1326	15.24	28.3521	22.7074	36.4935	19.181	22.0632	11.9732	19.1868	14.2224	21.4849	10.8361	17.2837	20.333	32.6765	29.0245	20.1494	22.7437	24.437	12.7582	18.1645	9.6123	20.4974	13.2204	17.0448	12.073	19.3083	2.05339	14.2314	20.1461	22.2059	30.5048	27.303	30.5855
			28.2629	25.8654	26.269	25.2636	21.5535	26.2748	19.4683	18.5224	13.5394	16.3867	14.9627	8.21589	6.07178	7.59418	7.43279	15.3647	16.3609	6.17894	13.8908	11.5656	10.5119	10.2504	18.2842	5.26477	8.3848	7.95814	12.2836	12.5532	6.86087	22.5468	7.12912	9.05408	14.2773	10.0045	17.6718	8.06602	21.4034	16.8159	22.8509	17.6199	1.53243	16.6191	19.0116	29.3006	31.8163	30.958	30.1076
			29.4189	31.4726	28.0057	29.2619	21.4034	23.0462	26.7699	22.2504	19.4425	22.1101	17.49	16.1714	9.23531	10.5423	2.32782	8.3273	12.5546	6.28254	15.8792	10.8532	8.94767	12.0089	12.9032	13.2865	11.0586	16.1917	21.6383	25.1051	26.5851	22.9153	5.32481	14.5316	15.8625	3.34814	3.58846	7.81531	8.24713	9.32185	16.0956	16.836	13.6478	1.15152	18.61	23.972	9.35276	15.8525	25.7655
			33.6096	32.5593	31.3434	30.2548	30.1556	29.5159	27.6217	24.0681	14.2425	21.8962	19.3181	15.4478	17.4887	13.2554	16.2508	9.33694	9.8449	12.6884	24.8554	21.0308	12.9343	10.8197	8.71169	11.1474	11.1999	17.8625	29.644	16.7619	8.33404	15.9886	8.4947	14.9995	8.10028	15.4146	6.37006	15.7883	13.2416	21.3136	0.386804	14.981	21.5219	22.5001	28.6037	28.2395	30.1905	31.3703	30.9089
			30.0649	28.3022	25.1863	25.7232	21.305	33.7298	24.5836	25.9844	14.7499	20.4655	16.2921	6.97254	13.7885	19.5345	15.7897	17.9705	19.3017	10.181	18.4378	12.5591	21.6362	21.4656	25.6809	19.8812	5.82221	22.6827	15.8358	7.88663	8.99349	16.9256	18.4725	7.59605	9.86796	6.24883	9.79134	11.8975	15.1355	10.5797	14.9678	16.9609	1.97582	19.343	23.6584	27.1269	28.8827	28.891	28.1575
			30.1802	29.9758	28.9755	29.4791	23.3043	23.46	20.9948	25.2193	13.1285	20.0582	17.0769	12.9481	15.175	12.271	10.4936	9.30849	7.02854	3.63118	8.35046	7.42399	4.78504	6.14038	10.0136	9.10484	7.26876	15.5235	20.2067	18.2811	25.3055	11.6585	16.8254	13.6301	24.1281	12.6686	11.6843	18.2906	13.2458	25.4922	9.28208	1.51425	14.0646	28.0757	28.4815	31.0582	34.1195	35.9396	34.3821
			34.3132	28.5071	26.8701	19.5081	22.8939	23.8001	21.664	22.8246	14.6514	19.7223	22.9708	18.8394	21.0549	17.3022	3.69464	11.3769	15.2906	16.2262	16.019	27.4795	19.1016	25.0154	22.1501	9.80787	9.61909	29.8715	16.2847	14.9029	13.1397	15.7434	17.7333	19.005	15.7254	21.5501	12.0947	20.0452	13.5903	12.2032	0.454693	0.941458	13.0326	11.815	20.6973	24.5899	26.3707	28.6442	26.6066
			25.9574	24.9994	24.4623	26.5632	25.0911	27.9679	29.467	24.5984	18.7762	25.3989	18.8123	30.9738	21.0288	23.2952	18.5143	19.2264	23.9982	11.1354	14.7415	22.2111	15.7737	26.4144	14.6323	10.8569	14.6322	13.3739	6.58263	11.2606	14.1973	14.5323	9.41644	24.8205	14.9296	17.8757	15.6714	21.0069	11.7105	32.1423	14.8751	11.0371	0.545952	20.431	22.8262	27.1197	29.326	29.3183	32.4693
			22.6014	20.714	27.4877	29.7088	25.3023	26.6959	6.77279	15.6774	20.0481	23.3306	25.561	21.3261	20.2946	6.96844	15.0028	28.7597	17.1954	13.366	22.2456	30.1172	17.4744	15.6609	24.8635	23.5295	16.1877	15.656	31.9071	23.167	20.9097	17.0684	5.93	19.9738	8.49587	10.8087	13.7761	14.3687	19.0387	6.9096	15.1493	18.9225	19.1312	0.966615	23.5779	22.2228	29.3529	28.3839	26.1633
			27.5099	32.3831	30.0004	33.028	30.7228	32.4775	33.6956	30.1696	27.0214	23.94	24.8558	21.6967	24.5584	19.2879	21.6973	25.5227	22.9317	10.4123	3.94634	5.87626	6.70559	20.7414	8.16669	6.5404	6.61878	12.8238	22.3117	11.8267	10.6713	8.94546	21.5952	5.62064	9.73585	5.83603	6.70949	10.1548	12.9643	11.6099	11.5869	0.578682	1.99804	18.5675	25.3427	28.8869	30.0227	34.7466	32.3119
			32.3885	34.499	28.8914	33.8482	30.2088	34.4288	24.368	25.7159	15.7339	21.6069	18.6253	14.5547	19.1259	12.2197	12.4648	16.138	14.58	9.46124	7.485	8.57583	8.9633	11.1906	7.15762	7.38604	6.5986	13.7103	13.9648	5.68141	13.6212	12.4392	13.6718	8.79705	6.46123	6.77976	10.4836	13.465	9.47333	10.9701	8.88192	0.44282	18.3972	21.6364	24.7866	26.7061	28.1561	27.9768	29.7172
			32.8742	32.2954	31.9688	34.2617	31.6521	32.6659	25.8131	26.2847	21.5731	22.2118	22.7228	18.8431	18.6687	18.7266	14.6635	17.3447	18.0052	14.0173	17.8697	2.64652	7.70518	11.8681	15.7217	12.728	11.6555	10.5583	21.9937	10.4447	5.92908	11.6811	6.77786	7.66718	9.50105	7.85827	10.6361	7.28787	9.10509	10.3816	12.3675	0.512237	22.693	23.7563	25.4963	27.652	31.7201	29.9503	32.672
			25.006	11.6891	15.5275	23.4826	25.9344	28.4398	30.6307	18.3287	18.4468	26.351	22.0702	14.574	17.1173	20.769	15.2596	15.7673	13.4057	14.7298	17.0387	10.3215	12.6377	15.2603	19.68	20.5647	10.9646	17.8022	15.6526	21.2856	11.0033	8.97745	13.5932	6.99763	12.4137	10.9106	8.58956	11.1657	10.3849	8.09244	9.21689	3.35489	0.721311	24.8316	27.1548	29.3221	29.3613	28.1111	26.6162
			29.7913	32.7477	31.1859	35.1012	26.1758	23.5352	22.4614	25.2995	29.6791	28.985	21.5145	19.7181	22.1593	20.4679	20.71	20.8547	21.6452	21.6248	24.1445	23.0323	11.3124	20.171	7.88137	5.4069	9.6692	6.20706	15.8268	14.3901	24.9576	11.3888	13.0929	13.626	18.6696	11.122	9.67503	15.3014	8.19101	14.3038	0.700525	1.91547	23.524	26.4111	29.0523	28.8547	32.3279	31.536	30.9628
			24.0589	29.2377	32.6674	36.1822	29.7154	32.3988	28.7523	29.2642	18.7793	24.9025	23.8551	22.6511	23.4855	25.2928	25.2103	25.4016	28.3093	15.4484	18.4326	20.2705	10.9678	9.77424	25.1557	10.1715	8.02157	6.37265	7.32642	8.8925	6.6067	11.0448	10.038	10.8772	11.4831	8.30446	9.25555	10.6331	7.36106	7.61411	7.96612	1.1379	20.5999	26.3864	25.976	28.5992	31.3244	31.5991	30.8996
			31.3387	33.6993	29.3051	31.291	28.4253	28.3046	22.9256	25.6487	14.1094	19.1848	21.7601	9.32678	13.8451	20.3882	17.4437	16.0795	6.61103	7.74853	14.7953	6.00599	8.94354	16.17	24.3261	12.6339	9.68535	20.6186	23.0661	19.8363	13.0219	10.874	7.13013	9.0547	14.3699	10.3976	8.60607	13.7907	14.5213	13.4708	0.57043	22.9132	26.1037	26.7757	31.7474	33.7594	35.6923	33.2425	35.6191
			34.2131	30.6274	33.9504	26.3162	29.7634	27.9809	31.0201	18.1799	13.1922	19.4258	19.3919	13.9366	19.5674	23.8431	13.6181	17.0136	22.3216	20.4098	20.4531	22.7467	14.9636	20.2602	18.9076	20.1003	15.6057	27.3823	30.4807	17.493	26.8744	8.56248	18.2266	19.9514	10.1492	16.9487	5.51235	11.8757	18.7018	12.2121	18.0403	0.664962	19.9536	26.7488	27.18	31.8464	34.7365	34.219	33.068
			27.9209	30.2365	24.7583	29.649	26.4979	29.409	27.2968	28.2316	16.1906	20.102	23.6099	19.5042	21.9281	21.6129	23.303	17.3348	13.1883	16.6204	14.4685	11.532	12.6389	22.1449	20.8027	17.9482	7.74709	24.8218	29.5207	20.9898	15.8404	23.2281	18.1319	12.8405	14.0805	17.7902	15.552	17.0789	13.6814	14.6588	0.748777	15.0712	23.605	22.8459	21.9505	27.9391	1.39636	1.88946	20.4661
			27.7511	26.8208	29.0108	30.2496	26.9511	29.5203	27.477	27.8888	26.4901	24.9293	27.701	18.0926	21.8396	19.3603	6.03444	17.8332	17.0673	13.8265	25.4009	4.7299	14.4404	13.6281	17.1308	11.8603	3.03071	23.1419	15.1741	13.9438	11.8171	14.3022	11.1067	15.169	10.0351	8.14533	17.8823	11.9903	9.41015	11.5771	9.05612	0.464616	28.4755	19.5106	36.1595	37.5645	33.1178	34.3233	32.7291
			33.5431	37.3369	34.9272	26.4122	29.2675	29.907	28.7666	26.5271	20.1546	25.7168	20.7569	22.7701	23.7134	22.9421	20.6666	23.0045	20.694	23.271	20.0449	24.5532	25.7238	32.4074	29.5305	24.8838	16.6741	22.9736	19.2523	18.0798	26.556	25.5833	21.2912	22.9692	24.0599	16.6144	15.1361	25.1963	18.6448	17.6168	0.538589	18.9369	27.4732	31.3456	34.6132	34.636	36.6631	35.7283	34.3655
			30.9094	31.559	31.8195	35.2531	29.6048	32.33	28.377	29.0644	22.1567	26.8207	23.3081	22.5834	26.3072	20.5699	23.0647	21.1416	24.6642	15.1311	26.2512	12.9338	14.1248	21.4575	20.9278	13.3873	12.6136	23.0257	14.2955	16.9728	12.7269	15.6525	13.7892	11.5611	8.27655	6.81076	9.47365	12.9974	17.0009	17.1273	7.50075	0.440156	16.9936	23.6665	29.5342	29.0495	35.403	35.9615	36.365
			34.1992	33.8864	31.2545	31.1296	30.2314	35.3665	31.4571	29.9377	28.3057	26.0614	25.7456	24.8011	24.1189	31.6476	24.6476	28.2005	29.1951	26.0412	24.5502	31.9949	26.299	32.3293	31.8922	19.0664	9.13933	20.7239	22.6827	6.06588	18.1693	23.3731	15.3314	12.1021	18.5423	21.0481	8.94671	12.1008	7.23756	11.9862	0.846998	25.8501	33.0472	32.2461	33.6997	34.6104	36.9208	35.8665	37.1741
			36.3199	34.9915	37.8179	35.4306	34.9528	32.8312	36.5716	31.4127	29.6563	31.9774	31.1947	30.2618	29.1789	29.1607	21.0873	28.5413	29.2209	25.88	23.1523	26.6624	24.6628	30.2216	26.6878	26.8016	20.3275	27.7395	26.6095	24.2099	30.8991	27.4662	26.1019	23.3822	21.8749	16.8748	16.2725	21.0342	11.0179	22.3521	15.0252	0.4172	30.5813	25.6742	28.9483	32.2044	34.1116	35.9034	31.0146
			36.732	40.0793	36.1326	37.282	34.6674	35.9463	36.119	34.2863	34.5448	32.7076	32.2833	28.098	33.33	28.894	30.8158	28.4146	30.4212	22.3421	31.7477	29.6843	29.6798	31.7891	28.438	25.4851	25.3159	26.3334	34.7208	26.3419	28.5253	32.1019	27.2983	29.133	26.6585	21.5243	32.4473	27.8885	35.8864	18.6887	17.5803	1.33693	19.1247	16.4857	18.7165	17.3693	31.5521	24.3833	24.0844
			18.3903	10.3407	21.9219	16.4463	21.0386	13.026	27.3203	16.1231	15.0002	23.5967	9.64915	13.8214	4.99527	8.4892	7.26434	11.3376	9.571	7.16174	9.71209	9.47858	11.0802	13.7384	12.0095	9.1107	6.87323	12.0554	11.025	16.6728	9.93295	13.984	16.8367	12.7825	8.06428	14.8828	10.984	9.86156	14.5381	13.5756	9.89634	1.44412	21.0758	27.974	23.8521	31.0067	34.9961	36.7632	37.0651
			37.9517	38.1197	39.6587	35.0954	33.6056	29.2133	32.7547	24.7611	31.4545	24.3857	26.294	20.8549	23.0076	29.9012	36.5701	34.0119	33.2082	32.585	32.3038	35.279	32.4773	35.2387	28.699	27.8609	23.8952	26.6944	25.0757	21.5142	29.1956	23.7079	24.0303	27.7175	35.0183	20.46	19.7176	25.9938	19.1159	9.6549	14.5689	0.805701	30.1378	23.5041	25.217	30.7497	30.5497	34.4733	29.5132
			28.5881	32.3463	29.4668	29.4311	29.0605	26.3422	22.0899	25.2991	19.1864	24.2142	26.0225	20.4099	25.0571	25.7074	25.2584	23.167	18.0239	9.43517	12.4011	14.4904	10.8082	7.81857	9.29943	4.85656	3.86875	6.70105	13.1716	9.03022	17.8253	12.5879	10.0275	9.39532	10.7958	9.30242	11.6167	9.19771	9.92604	12.5667	11.4684	1.15771	13.3274	19.2078	23.0368	26.8181	30.6765	32.5289	33.239
			36.0914	37.2658	36.9158	38.4065	35.9153	38.4084	34.9995	33.7275	31.833	36.0157	31.704	35.0892	28.298	30.4232	26.4751	28.1435	30.5612	28.6922	34.6393	37.7458	34.5087	31.1061	30.7228	31.8281	29.5854	24.0255	13.1099	24.873	26.2501	27.3399	22.9801	22.1349	20.5613	7.61555	14.8097	21.9472	21.3118	25.2911	30.224	1.13242	13.0012	24.5679	27.5987	26.4677	28.8865	29.0879	28.4361
			28.1653	28.0871	28.079	27.6026	33.1041	31.2638	31.3759	29.0356	22.9011	26.7744	25.7477	24.4551	17.4715	16.0592	14.1299	14.916	22.1425	11.7812	16.0415	11.2076	13.9196	13.1464	9.80285	11.1397	15.5464	11.8823	16.8088	9.05186	11.2003	20.0207	7.14769	10.4122	13.1067	14.3504	9.50078	8.74098	14.7505	15.5015	1.55044	6.5182	26.9076	27.8593	28.4738	21.5878	32.6484	24.9109	28.8668
			36.5449	33.7055	35.3878	33.0164	22.8193	3.42358	18.7031	23.9354	29.0066	30.6029	32.2048	31.3305	29.3467	30.2336	24.4805	26.5624	37.8098	31.6278	32.5115	33.8137	28.3712	40.8367	32.0954	29.8123	20.2999	11.4042	16.1436	17.5935	10.4608	22.8514	9.8381	8.83971	11.2369	8.79635	17.0149	14.1843	11.5237	7.63094	0.882638	22.9448	22.5092	33.931	35.1365	34.7364	0.469012	19.1215	22.6866
			33.6558	28.2086	33.8681	28.171	28.0672	23.7897	30.4831	23.6332	19.1214	22.4422	21.0467	21.9992	25.7546	23.291	13.445	24.1559	15.8827	12.4823	11.1702	12.1108	5.66595	9.15489	5.14715	8.0233	5.05625	9.91938	11.5339	5.66813	10.3273	12.0366	6.4813	6.74491	8.13159	7.23367	6.81719	12.6978	10.9626	8.44863	9.40593	1.29432	18.4416	25.5251	28.302	31.4842	33.7038	34.0443	35.5658
			35.0911	35.5421	40.8853	38.1653	34.5583	32.6529	35.8208	34.913	31.7059	31.6097	31.708	36.2689	33.7964	32.433	31.2526	30.0465	30.4182	28.3932	30.8844	31.6133	31.7445	32.1527	28.8593	28.8657	20.8033	22.3082	18.8438	12.2964	22.2703	23.595	7.02505	5.71958	13.942	20.6695	14.8439	14.5241	12.0502	17.3106	12.4398	0.619194	29.6829	27.1702	27.9889	31.1007	34.7374	34.0118	36.1977
			33.0683	32.231	32.3371	31.1813	33.066	33.8159	34.9781	33.3797	31.0072	30.9293	31.1512	34.0276	32.3639	32.1207	29.5247	33.2218	32.5498	30.7058	28.3025	30.9847	33.9485	33.9457	28.7457	29.8247	19.5713	29.082	31.4253	28.7508	34.0958	30.872	32.8262	27.2221	28.061	19.0524	25.5754	17.2713	11.5744	19.3191	16.3272	0.735223	22.7473	31.6858	30.5215	30.9759	31.259	31.2992	33.2776
			20.509	17.9895	22.4099	22.73	21.82	12.4274	15.4126	24.3086	23.8359	30.7067	34.6598	31.8178	33.2569	30.7706	33.8437	34.4562	31.4768	29.9974	30.0788	31.7846	21.0348	16.7584	14.968	21.963	5.9045	18.0839	23.4591	11.7257	16.8207	12.0122	15.6607	10.1534	6.4765	9.39876	6.12067	9.70222	6.39674	7.62813	13.4684	0.678224	25.8317	28.085	29.0495	32.3399	34.1061	33.6722	33.1752
			36.6183	40.2393	37.0317	38.2565	35.8423	35.0211	38.5425	34.1077	34.9946	31.8851	31.811	29.0792	34.5789	36.3918	27.4477	30.5815	32.8059	36.1124	35.5489	30.7618	30.9135	31.8558	36.4115	30.5902	24.3895	32.506	32.8461	31.1245	31.2475	31.4403	29.716	17.6006	17.6786	18.3051	12.8867	12.2037	15.7841	15.2364	17.9754	0.674065	17.5256	16.9548	26.4512	27.9754	34.6694	34.0461	34.8426
			37.5398	36.0943	38.6623	37.3347	31.8455	16.1813	24.8498	23.9598	24.6865	31.451	23.9508	28.0591	33.3742	30.6936	18.6173	24.2635	29.7984	18.7836	24.5664	19.3484	18.9965	18.8254	18.3617	14.5136	12.7426	6.002	17.7555	13.8234	22.6589	12.2423	9.25067	14.5064	14.8199	7.74625	14.5737	11.1363	18.2264	18.9527	11.8278	0.864298	19.5642	18.4079	31.2649	34.3647	35.0013	36.2709	38.2769
			38.7001	37.5915	37.8468	39.846	36.1162	38.7624	33.3645	35.7824	33.9732	37.3972	35.2701	34.9578	34.5041	32.4758	35.0728	33.1348	33.3225	31.3811	30.7545	30.3427	27.4538	32.8758	27.7785	31.0788	30.2871	27.8215	30.1362	23.9779	30.2824	27.6196	22.2412	19.3614	23.8156	15.4214	12.3894	22.9046	8.72604	13.8201	9.0866	0.944013	20.9743	29.1544	29.4129	31.1741	33.4017	33.0292	35.8656
			37.6687	38.386	38.8743	39.6572	35.0323	35.8827	36.5893	39.6334	38.6263	39.3566	37.6353	38.0306	36.7872	35.2568	35.286	33.0842	32.0143	31.655	34.1822	36.4421	29.8309	33.6592	35.0409	15.4996	20.6358	32.3381	29.4178	27.3034	28.8643	28.9261	20.2019	14.4931	10.4608	16.5437	10.3919	11.8122	19.0841	8.4963	0.647674	22.4906	30.2288	29.0556	30.4749	33.8439	33.6315	35.0001	36.6622
			38.5979	39.6096	36.9142	37.191	33.4169	37.19	35.192	35.2625	35.9018	35.0991	36.2586	35.1543	37.1527	36.0933	33.1671	33.0245	26.7143	26.2321	28.1044	28.6708	22.3597	28.2192	29.9907	29.0754	28.3837	25.1365	35.2416	28.5975	27.1923	30.4841	14.7199	19.4567	27.4492	18.1816	26.4467	28.2925	16.0279	17.5559	21.5007	0.915003	26.3112	28.2124	35.0304	32.8999	33.0778	33.3891	30.9578
			32.6736	34.3357	30.5787	31.467	28.3696	28.8878	30.2375	27.9758	29.279	26.7005	31.0559	21.1608	28.5718	32.1694	33.741	34.2242	28.7825	23.6882	27.9424	29.1019	29.9977	28.2128	37.6683	28.3919	14.9562	26.3027	34.1783	16.3498	13.9895	21.0476	10.4302	13.8563	24.4066	4.50872	10.2238	13.4062	8.66344	15.6976	0.75114	18.6561	28.9919	29.6564	29.9369	31.8198	35.1756	33.1525	34.8984
			36.1938	37.1146	27.2342	38.2693	30.8009	36.0421	39.091	37.4628	34.8954	32.9037	34.6269	31.5297	27.8349	31.3346	29.7878	33.0349	33.2526	34.4992	32.6638	35.8639	30.9874	33.331	35.2878	33.2037	36.1327	34.9987	38.0336	30.4344	31.8848	30.6369	27.3085	22.92	18.306	13.6813	18.0734	11.403	23.7863	15.771	11.9374	1.24194	21.0299	20.1685	27.755	32.9793	33.5879	34.3068	36.6742
			34.8455	37.8284	37.4853	33.4863	17.9619	30.4247	29.4595	32.1668	12.9987	28.9978	29.2702	33.9	33.5932	38.4092	37.635	37.2971	39.4435	36.2929	37.4606	34.5397	35.4288	36.8608	32.1411	35.2048	31.9093	38.0219	36.8099	36.5366	34.2622	33.0012	32.0455	30.4931	32.3823	29.1146	24.1727	24.9311	16.1249	16.9897	0.637513	14.7724	27.0689	20.2717	19.9396	32.4265	32.9563	33.6545	30.9695
			34.8723	32.7528	36.869	33.6056	31.5157	33.0793	30.3622	28.3748	24.4424	34.8399	32.4059	26.0107	29.9688	28.4325	33.4664	33.4688	32.1625	26.0486	24.5163	20.9195	27.1638	25.0492	22.5386	20.6632	12.1192	20.1262	10.4713	17.8345	14.3221	18.1276	10.3013	6.86491	9.37757	10.4531	9.7421	14.9952	13.8518	11.9874	14.8603	1.05364	27.4908	31.4891	31.9804	32.7036	36.8419	38.176	38.2063
			36.9589	37.3386	34.7734	35.5517	34.2116	34.3875	38.675	37.5887	38.6267	34.9908	32.465	33.665	31.5784	30.333	30.3311	30.4794	29.3694	31.7346	30.5541	29.125	26.673	33.3058	30.6488	28.6979	29.7137	25.5355	30.8131	17.5519	14.2822	10.8618	16.5542	25.8904	13.5599	10.1482	15.1969	17.6377	12.1496	9.96794	11.3167	0.691127	20.9979	24.5691	26.2886	27.7097	31.3824	30.8069	30.6308
			34.8603	33.7448	31.0928	35.7376	32.3638	38.6398	37.5228	37.6381	38.5006	35.7574	38.7062	37.3004	36.4803	35.2893	35.7685	36.0736	33.699	33.7572	33.9153	32.4022	31.0153	38.1832	39.2244	38.6804	38.1323	36.3781	37.49	34.8489	33.2102	31.2193	29.9205	31.3665	27.6892	8.45905	18.1756	15.7493	4.54434	8.43039	13.2285	17.8197	0.875835	26.136	26.8124	32.0353	34.7626	36.4242	33.8015
			34.6676	39.2619	37.3237	36.1531	36.9657	32.8756	33.9804	32.4286	31.8355	32.9546	32.4989	34.1619	32.5773	34.3828	32.9596	35.3043	34.556	34.7648	31.9138	34.1288	31.925	31.5016	35.7392	34.3707	34.2957	31.9925	34.6283	32.5435	27.2986	33.4882	26.3779	20.2829	20.0151	16.7072	17.5148	14.7043	18.3138	18.9525	0.853683	25.9634	30.1969	28.3772	30.799	35.8558	39.6234	38.5509	37.5228
			39.07	31.6057	25.6459	31.164	32.5846	34.802	31.7671	33.8407	31.2313	34.6431	32.5515	34.4541	37.5237	37.4152	37.5129	37.2474	37.3957	37.7725	37.3056	33.0084	32.1152	36.8937	32.8696	35.7558	31.5461	32.4553	31.3706	20.2468	21.1622	15.4906	21.0019	13.8358	8.1291	7.2685	13.7676	8.83088	7.8197	5.84746	13.9321	0.75523	27.308	29.7159	29.6682	31.6272	33.34	30.5267	35.7075
			34.7638	34.2758	34.9237	36.1566	33.9992	36.6586	36.1917	38.4531	34.4943	35.76	35.0154	35.5248	33.8291	32.1303	33.154	28.3696	32.1812	27.5553	29.8607	31.0628	27.2131	36.9166	30.2433	30.1274	26.9064	26.0504	24.5946	30.732	28.7959	30.1469	15.9018	19.7555	13.8852	13	11.8782	12.2658	7.95019	18.2631	9.51886	0.601594	29.4438	29.4747	31.5542	32.0315	33.0213	33.7224	29.2826
			37.061	39.6297	39.3543	35.7016	34.3748	32.9169	34.9804	33.1626	32.5563	33.4827	31.8303	34.0159	33.6996	32.8864	31.7255	33.4626	30.9869	35.0965	34.7681	33.8198	35.0031	35.0692	36.6177	37.2357	32.395	32.9329	34.5233	30.6179	28.8371	33.8104	23.4853	24.6056	19.4501	21.2876	15.438	20.2116	16.0356	12.7727	17.5141	0.554974	19.9236	27.5467	32.0525	35.0432	38.04	37.7859	36.0386
			39.4628	37.5411	39.0801	36.9059	38.369	37.4037	32.5332	20.5964	24.7865	23.6712	24.4584	26.1499	28.1581	31.6821	27.6845	29.916	32.2218	31.1892	29.3985	25.3709	24.9945	23.1757	27.8284	18.7031	18.0266	23.8614	17.2765	19.5704	15.5504	12.8279	19.7607	8.90637	15.5749	14.6083	13.5055	14.3345	14.7099	8.18061	1.28903	19.7836	25.2551	28.4395	31.0919	32.6421	34.432	36.0484	36.8295
			39.8859	37.3597	38.7699	39.2892	37.4361	42.1083	38.7343	41.0565	36.3876	36.9598	34.5138	36.1688	37.7733	36.5356	37.9029	33.889	35.9195	31.2847	33.6568	32.9324	29.8359	35.6591	36.2865	36.4737	31.1061	25.2926	33.9859	28.7494	30.7815	28.1138	24.4312	19.2253	18.7828	17.0732	11.4933	26.9765	16.7037	13.3125	11.4565	0.600936	27.8578	20.5234	24.5422	9.3941	22.4759	29.0997	29.1884
			35.4998	36.8973	35.0255	38.7327	32.9954	35.7227	37.233	38.6173	44.7203	40.4494	41.3463	39.2229	39.8482	40.4352	36.6663	38.7154	35.6323	40.7318	36.8578	34.212	35.9313	34.2346	35.4679	36.235	33.9167	31.0624	34.589	36.3549	38.5753	42.1565	35.8232	37.9337	31.8002	23.5219	29.2359	25.1777	19.1393	28.9963	28.6553	17.7986	0.705809	25.6968	28.8587	32.8208	36.286	38.1803	36.0895
			40.3124	39.5902	42.5429	39.542	39.1635	36.276	35.4442	29.233	33.4505	37.1951	37.7156	37.4181	35.8557	35.9698	33.1366	36.3725	35.494	33.9507	33.8886	33.3457	33.7667	33.2402	35.7869	33.4789	26.5863	13.2986	25.5453	22.0278	18.6748	10.3719	17.0522	9.55719	5.55727	11.6339	9.96894	13.3881	8.73239	7.7464	11.3187	0.610056	21.0014	26.2492	27.5842	30.797	34.5465	35.3156	37.4252
			37.1969	39.6162	37.2358	41.1033	35.2499	38.092	38.4304	36.6722	34.7894	34.541	33.9748	34.6131	36.0232	35.2431	35.4641	35.293	34.1047	34.6382	32.3929	35.6482	32.5019	38.6331	38.3083	34.6306	34.7456	32.9615	37.2908	33.4486	35.9693	33.2957	30.8344	31.903	27.0176	27.6441	27.5381	26.2201	31.7604	18.9077	21.427	18.1132	0.663848	28.5331	16.2867	23.3648	28.0635	30.9108	34.2371
			38.0026	37.9941	35.028	37.7118	36.4852	41.3443	37.896	39.4804	34.5374	37.1703	36.8851	32.2543	34.9264	32.1543	37.3007	37.0653	33.4457	33.9695	35.2553	36.3501	33.9324	37.6873	36.3054	39.9304	34.4114	36.4186	35.5708	32.2723	33.5519	29.8284	32.0846	29.7341	29.9717	19.7687	23.2234	16.5013	13.6999	9.8568	8.19764	0.575177	26.9203	26.777	24.7625	30.4651	32.9231	35.4641	37.2344
			42.1448	40.0364	40.5153	39.9111	37.1715	39.8338	35.4726	37.5187	34.6352	37.5899	37.1398	36.9652	37.3181	32.8721	38.1205	33.6293	36.4214	36.2296	37.4452	37.6489	31.1412	35.6347	32.0402	35.5769	32.0324	30.9371	32.5559	32.2195	31.8716	33.4372	31.2419	28.4718	25.2731	19.7515	25.7601	21.5795	21.1949	18.827	0.685407	15.6695	29.4344	30.0193	34.953	36.8883	41.0169	40.7057	41.5036
			39.417	42.0753	41.0729	38.7754	40.5898	37.1683	38.6151	37.7643	36.4574	35.4781	34.5734	33.9677	36.0201	37.0661	33.5001	33.2847	30.6336	35.7129	36.0737	34.3521	34.0955	36.1441	33.1765	34.0997	32.3965	32.2409	31.2029	31.7525	30.5793	30.4515	28.5122	26.8849	24.2967	15.3371	19.2341	14.1885	17.3399	9.33846	11.3848	0.545654	16.3949	24.8817	25.4263	26.0799	31.3742	33.5892	34.6934
			37.2519	37.7188	35.7725	33.7241	35.8559	34.2226	38.642	33.3964	31.2338	31.1017	29.0313	33.5385	31.643	33.2398	30.5697	34.1482	29.2832	36.7936	33.3223	27.8545	29.1354	27.9876	32.0108	30.0769	33.7959	30.0318	26.0431	18.49	22.7394	17.4242	14.4853	11.4625	10.8256	9.90322	14.8655	9.08083	4.28041	10.6409	0.587012	18.0771	30.2678	29.6735	31.7586	33.0589	36.7245	37.1783	37.0047
			39.1831	39.2757	36.618	34.7944	36.4519	34.7355	35.8408	37.0881	35.681	35.7311	32.2986	35.9057	35.5116	32.8975	34.4006	31.0955	31.0818	32.4101	35.4908	33.5613	34.1579	33.74	31.086	31.5067	24.6042	21.1753	23.457	24.852	19.0908	18.7463	11.2103	7.18445	6.50107	6.72984	13.0789	10.2256	7.4163	10.3707	6.30783	0.65997	18.7497	21.5756	29.7916	31.5467	35.8571	32.911	39.1817
			41.9474	43.8972	39.2516	41.0241	34.7427	36.8059	35.801	36.6611	30.5267	34.893	36.2813	35.1029	36.5424	33.2739	36.0056	33.5392	35.8746	33.1261	33.7903	32.0564	28.1789	39.0829	29.3108	30.1707	18.1444	18.2357	21.4936	18.6101	11.3604	17.1685	11.8628	11.403	13.4205	7.7103	9.09906	4.14837	7.60599	11.8875	0.679014	17.8105	27.845	30.4732	29.4127	32.0398	38.5394	36.012	39.5141
			40.1884	42.4056	37.6751	42.0647	38.171	38.1531	40.8576	38.4999	36.5677	34.3762	36.6915	36.7514	39.1012	33.8089	34.0948	32.7035	27.1485	32.8799	31.6991	29.2478	27.4358	27.6609	26.6512	23.3035	26.3541	12.701	13.7317	13.8198	18.8773	14.4839	10.6778	8.05744	14.8398	11.5531	9.19543	9.25679	12.1989	17.3306	17.9485	0.543666	18.0904	27.4111	29.2252	31.0928	34.8606	34.8153	39.0231
			41.312	38.5488	39.3659	41.5437	38.7245	41.7477	39.8933	39.119	34.6166	34.8622	35.796	34.7793	35.2217	35.5904	35.8928	35.7449	34.0605	33.3214	32.1463	33.4652	30.332	34.3725	33.6063	28.5678	29.9721	20.2853	21.73	16.2883	18.7162	23.2469	11.4361	14.0552	9.91806	14.8969	11.0507	8.42722	18.8504	15.1977	10.9531	0.617095	22.642	25.7405	30.6879	33.778	37.2204	37.5362	38.4289
			40.2049	41.2281	40.0076	40.5808	34.3697	35.3353	37.0467	39.2676	35.6612	36.2418	35.6368	34.9868	35.9846	35.853	36.5566	32.3626	33.255	28.4008	19.4594	24.6126	19.0951	27.1304	21.9824	26.5746	17.1053	18.6597	19.5966	13.8695	17.1329	11.6301	15.6117	12.8994	9.76989	8.02848	7.40608	13.5076	9.45869	11.372	0.815224	16.822	23.6346	25.4865	24.1124	35.3511	35.4838	37.1041	33.8084
			42.8436	42.247	44.3131	40.5174	40.4098	39.3535	38.0017	39.6252	35.926	37.9569	34.7147	41.9104	35.967	31.7179	31.2065	31.4969	32.2347	32.2322	33.5695	24.5174	27.8735	35.0436	28.3012	32.6961	27.1566	32.7189	30.5767	27.1308	27.9461	26.6081	20.5273	21.4497	17.8504	8.05529	13.2075	15.3901	12.4379	11.6383	12.1218	0.663982	23.9052	27.9195	33.0292	32.4752	37.0015	38.042	39.3978
			39.9482	39.932	38.0873	36.9341	37.6509	35.6358	38.323	36.7105	36.5904	36.0373	33.6774	34.953	32.7767	32.8684	33.5369	36.6441	33.4307	33.2376	32.9063	31.5233	31.4449	34.8263	38.2415	32.7096	27.3284	24.1141	22.6389	14.4536	20.3073	19.791	17.4205	12.8536	21.5057	10.7655	18.2389	21.0161	9.9167	14.5642	8.06217	0.543325	20.7351	26.4359	29.8945	33.0628	34.3769	33.7288	37.4063
			36.8113	39.6986	35.7518	35.3341	35.4013	34.8761	38.6587	38.2929	38.8192	34.4736	37.6233	35.3787	35.1097	34.9759	32.0587	33.5486	30.9138	28.3328	32.6972	28.94	28.0401	33.3087	33.3564	31.3714	31.3717	31.9835	30.3662	28.018	28.3463	29.0485	21.4686	21.3876	18.4123	11.0218	26.1878	16.0905	11.8572	8.77313	0.742703	10.0712	22.7017	28.0046	32.8204	36.7882	36.0652	38.6262	40.0837
			43.35	39.9069	42.5829	39.1676	36.2633	37.4993	38.1748	40.1113	35.8426	37.4245	34.4038	35.1183	35.4047	34.6344	33.681	33.6248	34.8662	34.2883	32.8931	30.8024	31.0774	35.1558	30.6653	33.2525	26.1199	29.9037	28.4674	27.5577	22.8793	24.6492	19.735	18.9369	16.455	9.6798	6.8298	10.8852	11.0356	9.61792	8.40222	0.487697	30.5004	30.7044	30.1204	33.4684	36.5741	35.2201	35.3077
			36.1859	38.9807	36.099	37.6231	36.1466	36.43	40.7361	36.7082	35.362	35.3634	32.3446	36.1342	37.3035	35.2266	33.8149	31.6049	31.4928	33.1357	33.825	32.5486	29.1844	36.0476	33.6129	31.3069	28.5768	31.2256	31.8701	30.6688	33.032	31.0761	23.8634	20.4636	30.1704	14.7264	17.6152	12.6806	10.3877	23.9462	13.7777	0.602022	13.7844	30.3373	27.4472	35.5431	34.5001	36.8045	39.3973
			40.8707	40.1575	37.2381	39.5836	34.6324	41.0255	40.8212	39.656	35.4461	35.4717	34.7868	33.2146	35.223	32.5132	33.0109	32.0906	31.1588	32.1035	35.3435	29.7425	28.6602	34.8898	32.5708	31.6805	30.1261	30.7824	33.3224	33.7231	32.4492	27.5824	27.4469	26.614	21.1597	17.875	29.8266	20.0621	16.5253	15.0762	11.4829	0.799103	20.7494	25.2672	31.1765	31.4812	37.2937	36.8938	36.2431
			39.0606	41.1045	37.2391	36.9105	36.0116	34.6957	39.7737	37.9805	37.2147	36.1458	30.8079	30.0518	31.2537	31.6636	32.5537	32.4755	31.188	32.4158	32.2026	36.4014	33.7506	38.309	35.3536	33.4085	28.0973	32.1586	33.5017	33.251	35.0055	29.4202	29.5974	27.6695	32.8561	28.8134	22.6383	17.4649	25.6732	16.9573	0.535366	17.1582	22.6763	16.9339	20.8712	30.82	37.7531	35.8394	35.8198
			39.5769	43.6037	39.6658	40.1899	40.0659	37.5778	41.1866	39.1264	39.2358	35.9316	34.5728	36.1989	35.5888	35.4674	33.18	35.6463	31.049	37.5856	36.3446	34.5491	30.3623	36.8864	39.9882	37.721	38.8696	36.6177	38.8409	32.2307	35.0583	33.2982	27.2001	27.735	29.015	23.9432	18.0533	22.9147	18.1647	10.7263	16.624	0.606331	20.7277	28.758	32.2647	37.6318	38.9061	40.5858	40.0171
			43.9774	41.4472	43.3185	41.1983	38.0084	38.9393	37.2601	37.2982	33.2932	38.0955	36.2159	33.5411	34.4067	32.5971	34.9026	39.5601	36.3015	29.5924	34.884	35.8896	34.9854	38.0143	35.8009	39.5853	33.4468	35.6092	35.0706	34.0832	31.9348	32.8419	28.2931	28.4204	30.8388	23.3051	27.2646	26.8161	20.0581	19.4239	15.0597	0.455492	27.7017	27.9405	30.6291	33.0231	38.6377	37.72	39.7288
			40.4675	42.2183	39.5319	39.8808	38.2275	35.9255	39.2351	39.2572	39.4565	36.5946	33.2097	35.5607	35.5631	34.9378	34.0864	35.1143	33.2959	37.0136	35.9279	37.0134	34.2828	37.7522	37.0051	34.8608	33.1814	33.2155	34.4423	29.327	32.6757	31.6168	26.8493	31.2695	26.0801	13.3257	16.4025	29.6656	19.2601	20.4882	0.44485	16.4212	10.144	17.2302	24.9519	28.4627	34.8123	35.0688	34.2897
			40.2919	42.9151	39.4971	40.0687	39.5657	35.8665	39.7512	38.0069	35.99	31.4754	29.5622	32.3468	31.8263	28.3462	29.9811	33.3803	32.6115	36.3866	35.8026	34.5576	31.6055	37.6534	37.5687	36.7206	35.7417	33.1298	35.6778	31.2757	37.717	32.355	30.3651	30.8811	28.2639	31.1565	28.6962	30.5662	31.4074	19.2934	11.7587	0.60561	20.7876	23.13	28.1072	30.9657	37.8233	35.8004	35.4378
			39.1693	43.4308	41.3829	39.4421	41.9722	39.0718	41.8992	39.2261	36.5091	34.9927	31.8947	33.0057	37.8326	34.3671	33.1417	33.3462	32.5586	31.5913	30.3929	31.1359	30.8647	35.5655	36.2078	35.191	34.6524	33.689	34.1239	29.6912	35.2217	31.5956	28.3337	31.9321	27.9634	18.5254	15.4876	20.0463	15.6683	14.2334	15.9651	0.541455	17.0632	16.024	24.4144	22.6584	27.9534	28.0586	30.7501
			35.8211	38.1534	36.3601	37.2502	35.0254	36.4355	41.5658	38.4231	40.2992	36.7613	35.6171	36.5951	33.3397	33.7725	31.0617	31.1495	32.6677	32.7548	33.784	30.7067	31.1014	34.8234	30.7634	31.4098	33.2627	29.0417	28.4475	26.0737	30.3256	28.1714	22.8174	18.284	16.9663	13.2101	11.6306	10.7996	3.22009	4.63135	9.31074	0.391143	22.7763	26.7863	31.4469	36.5444	38.5662	37.2991	37.7265
			38.9223	40.3291	37.6241	36.8989	36.2645	33.7264	37.8118	39.3568	39.4308	37.2845	32.6355	37.2246	37.2258	32.1338	25.6685	26.9552	25.842	31.24	25.003	30.669	27.3031	23.8464	20.528	30.0916	14.657	21.9473	20.2752	26.1329	23.987	21.2266	24.2661	18.3777	16.3066	14.335	13.2204	14.1028	13.1219	11.4879	10.3315	0.486987	23.8657	26.3608	30.5061	33.4489	34.8072	36.2663	37.9567
			39.9651	39.5898	41.7065	43.026	37.0101	37.1511	34.2348	33.1256	31.1973	34.03	33.4285	35.1678	36.224	35.5015	35.7824	34.1504	34.659	32.571	36.3729	34.7695	28.8864	29.7676	31.1451	29.0172	25.5799	26.6392	29.6283	25.8258	25.9754	33.4892	29.4927	28.8057	18.8305	22.6515	16.3016	13.8423	4.96998	7.81151	0.38285	16.9762	17.6403	20.252	20.9098	26.9567	32.5541	33.3302	39.4505
			27.2911	30.1115	32.034	33.3047	35.1167	38.3624	35.1312	39.3613	35.4449	35.6165	33.6857	35.3063	36.3466	34.652	35.6263	34.4463	34.9502	31.1974	33.9569	36.4865	34.5499	36.729	34.6684	37.0611	33.8998	34.0308	33.9457	33.2927	36.6416	32.8704	32.3823	31.7242	31.6187	30.7206	25.0807	29.5729	22.4386	21.7836	0.630643	14.502	22.7105	28.2501	29.9184	32.6929	32.9686	38.001	36.5024
			41.1594	39.553	39.1658	37.6948	34.5035	24.7752	30.0579	32.2935	28.5141	30.0855	23.5898	21.9798	33.9309	35.282	26.2112	18.3401	30.6242	31.0304	29.6515	32.3328	32.4891	35.1305	34.4631	36.6066	36.8762	34.8963	36.9148	31.8497	35.5836	28.4846	22.5103	19.4257	14.3178	9.80321	14.2717	9.43813	6.11555	8.67782	0.387286	30.8094	25.167	30.1323	32.4731	38.814	38.7575	38.6702	38.6242
			39.4527	34.5074	32.8778	35.9901	35.5314	33.7022	31.9135	35.2009	34.8546	35.2476	31.9611	35.4412	36.7308	35.0448	33.3893	34.3957	36.3566	32.4976	36.2961	34.4654	32.7766	37.1302	36.001	37.1471	34.9353	34.931	34.744	35.7492	32.8997	32.594	32.3608	30.4459	32.3084	26.5686	21.0145	14.9432	23.0197	15.4093	0.54824	20.3653	27.7871	29.95	31.0895	36.4653	36.9242	38.6214	38.7048
[truncated: 53 more columns]

## Sheet: Fig1c-SpacePC
Fig1c space pc example: from KQ145, i_cell = 71
Pre (before reward switch) 100 laps by 50 spatial bins
-0.0383749	-0.0271235	0.00833899	0.0512965	0.0378457	0.0121185	0.00411491	-0.0039058	-0.0429582	-0.0182705	0.06042	0.114214	0.11233	0.0879734	0.0947975	0.0879565	0.0708357	0.0545736	0.0463581	0.0645425	0.0596639	0.0551051	0.0268102	0.0386907	0.106072	0.123136	0.105917	0.0658922	0.103636	0.141437	0.164364	0.141454	0.12812	0.119944	0.103629	0.0664211	0.00590073	-0.0141564	0.0162611	0.0388574	0.0474258	0.0684313	0.0651813	0.0497848	0.0265408	0.0320574	0.0397212	0.0074856	0.00132617	0.0112554
0.00603702	-0.0413539	-0.0358317	0.00666489	0.0437098	0.00677309	-0.0401584	-0.0285492	0.0332604	0.104598	0.128918	0.141821	0.210816	0.30312	0.364219	0.322936	0.254525	0.196897	0.133701	0.104495	0.093797	0.107977	0.0656608	0.0251821	-0.00679783	0.00690589	0.00752938	0.0966142	0.249136	0.394772	0.531334	0.517728	0.438159	0.255259	0.157952	0.166882	0.16596	0.126147	0.0683484	0.053379	0.0590344	0.0289635	0.0320099	0.0421508	0.0393956	-0.00030693	0.028248	0.0626944	0.0586742	0.00375633
0.00464047	0.0413138	0.0734671	0.0764377	0.0859018	0.115898	0.129424	0.0890613	0.031705	0.00493834	0.0282679	0.0524198	0.0637387	0.0439776	0.0175558	0.0162448	0.0530976	0.0414091	0.00245563	-0.0232007	0.00013446	0.0022035	-0.00868479	0.0383027	0.081466	0.0957734	0.0700671	0.062604	0.0437523	0.00777865	-0.0231621	-0.010655	3.27108e-05	-0.00557924	0.0424082	0.0842911	0.150705	0.202678	0.271318	0.322533	0.281567	0.238489	0.178894	0.120184	0.047102	0.0315959	0.0410671	0.0614526	0.0654002	0.0898949
0.0981554	0.0721293	0.0341702	-0.000144643	0.0150139	0.0537635	0.0599391	0.0330708	-0.0186927	-0.0291689	-0.0472034	-0.0354307	-0.025334	0.00508885	0.00139514	-0.00838215	-0.011421	-0.00173984	-0.0112897	-0.023573	-0.0188282	0.0183005	0.0261592	0.00751304	-0.0146569	-0.00806555	0.00598061	0.014742	0.0174036	0.049584	0.0515288	0.0571526	0.0630281	0.0879937	0.14293	0.223551	0.256526	0.284584	0.253633	0.264012	0.175177	0.101543	0.0509505	0.0563946	0.0494352	0.0280372	0.0261642	0.0416369	0.0460651	0.0233672
-0.00119973	-0.0323064	-0.0729174	-0.0873235	-0.049643	0.00200779	0.0324126	0.0682596	0.0898074	0.0749664	0.0207636	0.0174475	0.0238721	0.019317	0.024069	0.0126259	0.0219068	0.0231263	0.0423505	0.0272419	0.0210304	0.0513821	0.117871	0.0991467	0.0390412	0.00929671	0.0336137	0.0686463	0.0952042	0.113966	0.192248	0.273958	0.410719	0.522206	0.505251	0.4149	0.276619	0.19541	0.148883	0.107203	0.102538	0.0764345	0.0253915	-0.0196016	-0.0298504	0.00761581	0.0475466	0.067814	0.100188	0.104101
0.0752272	0.0205552	0.0199782	0.0685544	0.0933524	0.0983314	0.0885394	0.064554	0.0315384	0.0216688	0.0549327	0.0578804	0.0375789	0.00492781	0.000953657	-0.00335498	0.0157287	0.0320434	0.021615	-0.00759019	-0.0310164	-0.0387087	-0.0309272	-0.0314343	-0.0303972	-0.0203492	0.0402952	0.111112	0.226229	0.383954	0.64923	0.861219	0.945044	0.877948	0.759747	0.65885	0.537393	0.455246	0.356342	0.257484	0.13575	0.0661171	0.0459309	0.0332531	0.00503022	-0.0104244	0.00430072	0.0339123	0.0524824	0.0437077
0.027734	0.0107689	-0.0200438	-0.0627072	-0.0863302	-0.044756	0.00094732	0.0392354	0.0408704	0.0417109	0.032569	0.0158524	0.0342999	0.0429291	0.0102253	-0.0293973	-0.0191332	0.022472	0.0467944	0.0307849	0.0293378	0.020258	0.00220679	-0.0172191	-0.0281339	-0.0343286	-0.046697	-0.0343608	0.0247031	0.0916089	0.111937	0.056298	0.0279333	0.0989135	0.265076	0.480528	0.667186	0.793385	0.790444	0.660262	0.504026	0.38265	0.255722	0.165447	0.15658	0.213677	0.233542	0.20823	0.186237	0.142307
0.0821405	0.0262738	0.0248182	0.0079474	0.025374	0.0201882	0.0354875	0.0430164	0.0416089	0.0407988	0.0298247	0.0325646	0.0405098	0.0340857	0.0301968	-0.011497	-0.0445285	-0.06472	-0.0318395	0.0124117	0.0299086	0.00846184	-0.0256621	-0.0303375	-0.0357038	-0.0476916	-0.0442103	0.0231066	0.136829	0.295585	0.670937	1.23709	1.77145	1.96602	1.83803	1.57969	1.2965	1.00337	0.736812	0.520119	0.365667	0.263725	0.195939	0.158074	0.154207	0.184989	0.197562	0.152281	0.0864226	0.0685926
0.0736838	0.0533359	0.00455952	-0.0308034	-0.0302842	-0.0099948	0.00851923	0.0167344	-0.0104481	-0.0285176	-0.0349836	-0.00970106	0.0243102	0.0371457	0.0249078	0.0149736	0.00731216	0.00940845	-0.00846801	-0.00311537	0.0375981	0.0998008	0.146816	0.121281	0.0557387	0.00984669	0.0602002	0.238433	0.684228	1.92869	4.07388	6.41623	8.04628	8.58173	8.32439	7.52666	6.39573	5.29907	4.34452	3.57252	2.84527	2.22992	1.73322	1.3301	1.03561	0.883739	0.820721	0.685011	0.499823	0.360106
0.313018	0.280565	0.210716	0.134011	0.0763849	0.0589482	0.0597964	0.0758298	0.0749499	0.0757891	0.0626471	0.0410826	-0.00447301	-0.0311682	-0.0511324	-0.0454355	-0.059069	-0.0574233	-0.0391978	-0.0206993	-0.0038728	0.000368532	9.45033e-05	0.0218312	0.0958171	0.305888	0.724504	1.27016	1.88539	2.53916	3.1936	3.70875	3.93462	3.88804	3.69044	3.36059	2.93313	2.36252	1.75236	1.25464	0.89528	0.636875	0.422984	0.30213	0.267846	0.237829	0.182275	0.170526	0.227021	0.294204
0.290998	0.23178	0.148061	0.109292	0.0847175	0.0789233	0.0547521	0.0303303	0.0350041	0.055335	0.053301	0.00638567	-0.0493194	-0.0670239	-0.0473465	-0.0336568	-0.0414639	-0.0411309	-0.0124425	0.0137059	0.0137916	-0.0125707	-0.0241752	-0.00789012	0.0713217	0.230967	0.56508	1.14955	1.97119	2.80418	3.43351	3.7323	3.79143	3.68015	3.42233	3.01009	2.49018	1.94535	1.50586	1.19217	0.989828	0.797215	0.58173	0.402343	0.305863	0.264008	0.201562	0.114347	0.0492033	0.0470666
0.0904508	0.125853	0.120502	0.0819172	0.0469215	0.00815011	-0.0300622	-0.0480637	-0.0589169	-0.0125596	-0.0073275	0.0115892	-0.0121016	-0.0268089	-0.0259425	-0.035281	-0.0352823	-0.0260468	0.00950196	0.0384096	0.0230097	-0.0311815	-0.0896092	-0.104318	-0.0668682	0.0139185	0.13749	0.2403	0.299735	0.310013	0.347936	0.452362	0.670253	0.938571	1.17447	1.25294	1.11923	0.871041	0.609597	0.423637	0.274238	0.149634	0.080686	0.067436	0.0926101	0.0973591	0.114511	0.106867	0.108243	0.0808289
0.0798185	0.0915685	0.100701	0.0698832	0.0179316	-0.00304958	-0.000461636	-0.00247153	-0.00970251	0.00952672	0.034157	0.0509997	0.031704	0.0237751	-0.0199171	-0.0444358	-0.0808631	-0.0653933	-0.0368513	0.0081304	0.0269365	0.0205552	-0.00191656	-0.0169717	0.0171283	0.1895	0.493083	0.824084	1.16367	1.60541	2.38544	3.39776	4.31128	4.80179	4.87677	4.63388	4.17079	3.46756	2.58506	1.80406	1.23746	0.931573	0.702001	0.549689	0.471143	0.398519	0.285757	0.183677	0.124524	0.129007
0.151217	0.165032	0.1511	0.140224	0.138626	0.104145	0.0658412	0.0271648	0.0331177	0.0401842	0.0265267	-0.000578846	-0.0145612	0.000897882	0.00300053	-0.0230058	-0.0584204	-0.109194	-0.115238	-0.101664	-0.0752088	-0.0470479	-0.0303436	-0.017773	-0.0203006	-0.0420528	-0.0377367	-0.00682849	0.0526761	0.0797502	0.0649191	0.0418661	0.0996442	0.240549	0.496655	0.771172	1.00648	1.08264	1.00666	0.812484	0.616251	0.448528	0.30825	0.201665	0.149948	0.152486	0.160916	0.166078	0.151029	0.102134
0.0467832	0.0318511	0.0608391	0.0825926	0.0518397	-0.00882114	-0.0557563	-0.0663921	-0.0495018	-0.0400438	-0.0357769	-0.0351977	-0.030253	-0.030894	-0.0656227	-0.0839474	-0.0700329	-0.0171192	0.0168292	0.00218702	-0.0171305	-0.0133024	0.0436632	0.131084	0.204911	0.294191	0.422623	0.655826	1.0167	1.59033	2.28941	2.96858	3.39691	3.52263	3.4132	3.12687	2.73875	2.32464	1.89858	1.49504	1.08927	0.798338	0.594139	0.444136	0.317615	0.213418	0.154286	0.10936	0.10544	0.0996879
0.102244	0.128948	0.10822	0.0512576	-0.00606908	0.00552738	0.0353333	0.0194901	0.00631501	-0.00756642	0.0168976	0.0152875	0.0264436	-0.00948806	-0.0287064	-0.0336024	0.00338532	0.0197418	0.0129275	-0.02041	-0.0358572	-0.0344827	-0.0146504	0.00754004	0.057138	0.208075	0.505829	0.877947	1.22461	1.62867	2.25381	2.97237	3.52389	3.76112	3.68313	3.4602	3.04188	2.58644	2.09776	1.62561	1.18835	0.81078	0.559128	0.432406	0.398049	0.378577	0.36219	0.369746	0.405683	0.41489
0.371944	0.314209	0.283255	0.216782	0.129828	0.0532042	0.0100626	-0.00227732	-0.0110668	-0.0158627	-0.0209211	-0.0142149	0.0037977	-0.00611013	-0.0386773	-0.0612928	-0.0345405	0.00023441	-0.00271624	-0.0434734	-0.0689486	-0.0398492	0.0164014	0.0483646	0.0343996	0.020704	0.075504	0.240049	0.537434	0.983596	1.52893	2.04517	2.40766	2.55408	2.48502	2.16491	1.78346	1.44149	1.20757	0.950573	0.694259	0.493413	0.394695	0.324209	0.265594	0.218964	0.198204	0.17488	0.159932	0.123719
0.0795795	0.033915	0.0234398	0.0403059	0.0275451	0.00605611	-0.0228232	-0.0122992	-0.0186666	-0.0214375	-0.0150592	-0.0037815	0.038168	0.00264624	0.00165423	-0.0348104	-0.0261332	-0.0412315	-0.0333561	-0.0304764	-0.031205	-0.05272	-0.0723243	-0.0893021	-0.082813	-0.0618122	-0.0231845	0.0651718	0.246791	0.576535	1.05028	1.65027	2.25579	2.78729	3.12299	3.30611	3.29369	3.04376	2.63162	2.08033	1.59023	1.17147	0.892219	0.692805	0.544928	0.471642	0.446372	0.399361	0.302222	0.185024
0.11069	0.0840833	0.110104	0.161648	0.196841	0.186032	0.136408	0.0631122	0.0203632	0.0143965	0.035624	0.0693231	0.0620361	0.0465134	0.00367259	-0.0274462	-0.0362845	-0.00607782	0.0678588	0.114795	0.106928	0.0701999	0.106149	0.210236	0.398342	0.709937	1.42117	2.63438	4.31864	6.11688	7.57881	8.45044	8.65251	8.39928	7.75912	6.81433	5.76001	4.76474	3.91329	3.18275	2.58016	2.13659	1.74256	1.38767	1.07653	0.894754	0.787923	0.713187	0.583374	0.426713
0.283827	0.219463	0.20349	0.207734	0.237848	0.263294	0.258498	0.195188	0.135807	0.104068	0.0636302	-0.0205159	-0.0606954	-0.091061	-0.0560745	-0.0316695	-0.00693839	-0.0218993	-0.0584395	-0.0487782	0.0428433	0.190895	0.399584	0.663055	0.959446	1.34369	1.97065	2.88808	3.9106	4.76939	5.26955	5.39955	5.34235	5.1782	4.89704	4.34243	3.62867	2.96587	2.40847	1.93193	1.43803	1.02332	0.73653	0.598077	0.510978	0.42652	0.345943	0.30498	0.272653	0.224504
0.153463	0.128682	0.146676	0.151307	0.111387	0.0522078	-0.00460367	-0.0241579	-0.00999496	0.00787547	0.0176495	-0.0276446	-0.0291414	-0.0798706	-0.0981881	-0.118782	-0.0758936	-0.0611351	-0.05587	-0.0489299	-0.0287449	-0.0129388	-0.00883107	0.0182602	0.0222752	0.0197	0.0333973	0.0768043	0.102239	0.070232	0.0419236	0.0526449	0.0812274	0.0808356	0.0773774	0.0724044	0.0654348	0.0609437	0.0825455	0.0986391	0.0728891	0.0412465	0.0113017	-0.00789432	-0.0268581	-0.0242098	-0.0199461	-0.0113474	0.0124183	0.0417792
0.0373378	0.0280821	0.0534373	0.103164	0.102896	0.0544221	0.00258812	-0.030874	-0.0586274	-0.0611496	-0.0704551	-0.0629952	-0.0842871	-0.0443337	-0.0170912	0.00481711	-0.0138372	-0.000422157	0.037656	0.0582267	0.0235884	-0.0206542	-0.0190954	0.0374196	0.121536	0.198617	0.252515	0.31245	0.460246	0.710038	0.998819	1.29459	1.52856	1.75909	1.94056	2.19479	2.47759	2.70826	2.74832	2.52636	2.16677	1.68959	1.26389	0.88177	0.629648	0.438616	0.310993	0.229265	0.181349	0.128413
0.0692982	0.0125746	-0.0157918	-0.0241276	0.000875176	0.0152432	0.016189	-0.0042551	-0.0195846	-0.0291887	-0.0239261	-0.0220435	-0.0327342	-0.0525346	-0.0418508	0.0232315	0.0740472	0.0844165	0.0674661	0.057124	0.0384448	0.0608383	0.181105	0.388765	0.591776	0.882909	1.29009	1.88335	2.66548	3.4249	3.92816	4.02177	3.92202	3.70542	3.36861	2.80378	2.17495	1.59306	1.21414	1.00922	0.837579	0.655445	0.481571	0.385776	0.330072	0.275978	0.226351	0.194457	0.184622	0.161206
0.145692	0.102987	0.0456022	0.0138293	0.0279519	0.0806371	0.0923207	0.0754112	0.00504665	-0.0417214	-0.0582724	-0.0165366	0.0139903	0.00633549	-0.0179373	-0.0268649	-0.0195083	-0.0194345	-0.0270652	-0.0328505	-0.0210898	0.0462673	0.149849	0.322699	0.543156	0.812382	1.10744	1.41109	1.70762	2.03429	2.32619	2.5562	2.59256	2.50563	2.28961	2.05145	1.75387	1.42794	1.06692	0.744393	0.502682	0.33276	0.243973	0.203975	0.173365	0.129714	0.102133	0.119396	0.122004	0.120994
0.0921128	0.0583863	0.0448364	0.0434643	0.0213582	-0.00501137	-0.0176124	0.00971446	0.0196965	0.0187497	0.0133804	0.00825793	-0.00161765	-0.0289744	-0.0330454	-0.0462331	-0.019583	-0.0121207	0.0170189	0.0416648	0.0558851	0.0431322	0.0295962	0.034414	0.0691142	0.134	0.269534	0.485206	0.80354	1.2401	1.811	2.40988	2.92815	3.24007	3.30242	3.10214	2.72025	2.24812	1.79094	1.37495	1.07742	0.837968	0.656464	0.48972	0.383136	0.316804	0.240671	0.157736	0.10997	0.130929
0.166949	0.154704	0.104197	0.0595464	0.0316691	0.0197187	-0.0162322	-0.0640218	-0.0839842	-0.0564141	0.0141898	0.0437567	0.0474227	0.0164785	-0.00400585	-0.0255796	-0.0194399	-0.0406144	-0.0363495	-0.0254682	0.0313182	0.0570637	0.0462975	0.0191597	-0.00871865	0.0228281	0.0254916	0.0324376	3.85548e-05	0.0120672	0.0891849	0.251826	0.426697	0.543091	0.502108	0.412162	0.299108	0.310972	0.306705	0.28616	0.190726	0.0909665	0.0268209	-0.0113768	0.00764789	0.0364508	0.0593192	0.0539	0.0391766	0.0341274
0.0408923	0.0448379	0.0339455	0.0218816	-0.00222399	-0.0221276	-0.0425554	-0.0432373	-0.0440195	-0.0250115	0.0243449	0.0830361	0.0795238	0.0441322	0.0203694	0.00918325	-0.0162022	-0.0852074	-0.110817	-0.103725	-0.0725585	-0.0263484	-0.0274127	-0.0368466	-0.0691813	-0.0390035	-0.00541627	0.0539025	0.0686858	0.0600349	0.0249976	0.0409514	0.139503	0.263425	0.32585	0.327862	0.291822	0.272286	0.292951	0.349227	0.429126	0.495055	0.533114	0.516127	0.41672	0.280337	0.173672	0.109581	0.0560533	0.00608913
0.0017536	0.0194747	0.0276837	0.0101339	0.0153845	0.050412	0.0734304	0.0375658	-0.0301803	-0.0670174	-0.0475746	0.0063068	0.0293254	0.0845318	0.0607639	0.0352468	-0.0438706	-0.0398581	-0.0282017	0.0247321	0.0601239	0.0784815	0.0426582	0.00448242	-0.00184329	0.0158397	0.0301285	0.0553928	0.112049	0.203733	0.354601	0.575521	0.915919	1.36792	1.85166	2.21866	2.35831	2.28672	1.95945	1.49269	0.992954	0.593948	0.357035	0.253453	0.261076	0.275653	0.240203	0.193562	0.14137	0.121364
0.115228	0.115178	0.0956017	0.0606059	0.0464492	0.0317231	0.0129802	0.0121918	0.0036013	-0.010756	-0.046328	-0.0368649	-0.0167955	-0.0111415	-0.00256721	0.0237455	0.0331354	0.00442784	-0.0463733	-0.0776148	-0.0634238	0.0132572	0.116105	0.192005	0.245066	0.330966	0.485326	0.84736	1.37829	1.93052	2.31753	2.49995	2.59397	2.52908	2.36663	2.21257	2.13652	2.05845	1.74598	1.3213	0.90675	0.634257	0.433078	0.292618	0.20812	0.132722	0.0739163	0.0438519	0.0390037	0.0633278
0.0659529	0.0350295	-0.0415283	-0.081929	-0.0541275	-0.019555	0.00359348	0.0256455	0.0226879	0.0113202	-0.0310984	-0.0497629	-0.0347749	-0.00513373	-0.0077659	-0.0412595	-0.06286	-0.0524475	-0.0647345	-0.0613012	-0.0113399	0.0720902	0.166335	0.248096	0.34092	0.501864	0.853998	1.39924	1.99202	2.45349	2.78572	3.01683	3.11344	2.91547	2.44752	1.93459	1.53678	1.28631	1.02083	0.751667	0.500414	0.318048	0.206623	0.181473	0.200137	0.240579	0.266806	0.259983	0.219179	0.133957
0.0680744	0.0547016	0.0390692	0.0109843	-0.000507236	0.0234816	0.0727896	0.0558494	0.00651785	-0.0271749	-0.015652	0.00204423	-0.00915106	-0.0582258	-0.0507333	-0.0336034	0.0156637	0.0216864	0.035255	0.0349004	0.0458935	0.054496	0.107259	1.15457	4.15346	7.49177	9.73209	9.90038	9.68116	9.36268	8.76458	7.77238	6.67931	5.84205	5.25513	4.88102	4.48621	4.0541	3.49303	2.92302	2.3836	1.96315	1.58987	1.29775	1.05533	0.906832	0.76074	0.604594	0.489258	0.390883
0.341998	0.293368	0.337816	0.346859	0.281658	0.187352	0.142105	0.127174	0.0922111	0.0412114	0.0320016	0.0421049	0.0612294	0.0415733	-0.00243117	-0.0345732	-0.039325	-0.0421527	-0.0608502	-0.069702	-0.0590244	-0.0343856	0.012392	0.0882333	0.240657	0.507757	0.899769	1.34504	1.77572	2.20609	2.65476	3.04553	3.30659	3.4569	3.44723	3.20493	2.68902	2.06818	1.50423	1.08474	0.776652	0.572987	0.426241	0.349442	0.291791	0.223596	0.13342	0.0735469	0.15875	0.274381
0.301555	0.203287	0.0907944	0.0310665	0.00586802	-0.0298332	-0.0176195	-0.0517084	-0.0749567	-0.107066	-0.114281	-0.0977016	-0.0940922	-0.081379	-0.0649807	-0.0499893	-0.0509863	-0.0626811	-0.0542699	-0.00969293	0.0957242	0.222661	0.39229	0.534454	0.70787	0.913227	1.23095	1.55174	1.85832	2.07122	2.19097	2.16738	2.04833	1.84482	1.56025	1.23923	1.04669	1.0299	1.11506	1.13755	1.0469	0.815154	0.562933	0.35618	0.257098	0.213118	0.169729	0.112538	0.0624112	0.0200277
0.00570991	-0.0162591	-0.00524108	-0.00274692	-0.00942388	-0.0358241	-0.0528293	-0.0557432	-0.0428518	-0.026768	-0.0268277	-0.00153962	-0.0227475	-0.0305183	-0.0598964	-0.0239252	0.0255949	0.0690831	0.0985581	0.152973	0.233729	0.292742	0.350224	0.425872	0.521315	0.621228	0.743227	0.898821	1.10122	1.32341	1.49933	1.5834	1.55197	1.47943	1.36141	1.1304	0.805492	0.463738	0.267415	0.194246	0.180703	0.134519	0.0975639	0.0538089	0.0318634	0.0106144	0.0149762	0.020992	0.017689	0.0110593
0.0175229	0.0120907	-0.0129745	-0.0374851	-0.0252897	0.0075344	0.0232635	0.014123	0.0133311	0.00567711	0.0071128	0.00856239	0.00169163	-0.0267138	-0.0552222	-0.0514801	-0.0154684	-0.00224079	0.00565209	0.0406947	0.0786338	0.0726068	0.0213166	-0.00619221	0.0415638	0.132801	0.248499	0.447654	0.753888	1.06045	1.20412	1.23472	1.22824	1.26129	1.22627	1.08921	0.848901	0.568729	0.345861	0.225552	0.170818	0.142043	0.0944115	0.0463925	-0.0109459	-0.0569825	-0.06924	-0.03715	-0.0060124	0.00405927
-0.00230707	-0.0270362	-0.0556281	-0.0729431	-0.0329552	0.0133676	0.0218717	-0.00535178	-0.0153879	0.00516356	0.0226191	0.02269	0.00442324	0.00337681	-0.0297927	-0.0126189	-0.00498918	0.0148789	-0.0119398	-0.0124791	0.0462033	0.12781	0.195568	0.209505	0.201997	0.351675	0.778571	1.34621	1.69907	1.76848	1.64411	1.46589	1.27424	1.21333	1.32767	1.4179	1.30386	1.01875	0.721063	0.545231	0.44693	0.384721	0.300161	0.191767	0.0850778	0.0109868	-0.0112588	0.000576866	0.0194594	0.0461085
0.0961603	0.0946393	0.0602811	-0.00960993	-0.0196984	-0.03212	-0.02475	-0.0142157	0.0185118	0.0220982	-0.0185382	-0.0264169	-0.0354398	-0.0231163	-0.00151362	-0.00708405	0.00638038	0.00591941	0.0479604	0.0993501	0.193296	0.444738	0.885223	1.42807	1.93183	2.1972	2.17655	1.89395	1.53551	1.28248	1.21241	1.2259	1.22761	1.1519	0.954987	0.681261	0.441362	0.305276	0.278583	0.329862	0.392554	0.404878	0.346676	0.271371	0.200618	0.130356	0.0734247	0.0339375	-0.0177421	-0.0282097
-0.0314437	-0.045767	-0.0653609	-0.0724635	-0.0535885	-0.00200642	0.000695424	0.0236019	0.103079	0.317336	0.418593	0.373948	0.24583	0.159798	0.0928707	0.0288332	0.018521	0.0392922	0.0378296	0.0299064	0.0291492	0.0627684	0.101162	0.147289	0.177157	0.275155	0.451899	0.727662	1.02621	1.31677	1.51394	1.59565	1.5293	1.40515	1.23907	1.02862	0.77921	0.531665	0.357541	0.237539	0.162416	0.115513	0.0982797	0.092912	0.0740962	0.0468257	0.0248172	0.00481557	0.00064306	-0.00565299
-0.0251384	-0.0319186	-0.00763595	0.0125248	0.0208819	-0.000642254	0.000467087	0.0213566	0.0195124	0.0142715	0.00645682	0.00879642	0.0227686	0.00984416	0.00370483	0.012787	0.0216984	0.0192211	0.00427778	-0.0150298	-0.0189507	0.00885319	0.0822599	0.144404	0.166107	0.219714	0.464791	0.883137	1.09043	1.12644	1.173	1.81017	2.52023	2.84824	2.46568	1.86725	1.3477	1.00661	0.757633	0.564677	0.421449	0.309742	0.266333	0.215172	0.163996	0.113594	0.0867441	0.0755911	0.076272	0.0795306
0.0570779	0.00605757	-0.0349245	-0.0392473	-0.0162266	0.014848	0.0625039	0.0534789	0.0332881	-0.00492776	-0.0109502	-0.00778942	-0.00943093	0.00966091	-0.0130222	-0.0346583	-0.0582898	-0.012277	0.0520785	0.121776	0.142964	0.15007	0.161185	0.24601	0.469713	0.796856	1.12342	1.33775	1.4439	1.5699	1.73828	1.94369	1.95567	1.72079	1.33609	0.978335	0.72128	0.487211	0.315391	0.17993	0.119227	0.0926927	0.0954309	0.0738532	0.0398397	0.0188465	0.0293603	0.0547622	0.0471847	0.0275181
-0.00236154	-0.0103835	-0.0185885	-0.0214365	-0.0293978	-0.0280292	-0.0340741	-0.005303	-0.007658	0.0265638	0.0138383	0.0194109	0.00163584	-0.0185827	-0.00631863	-0.037136	-0.0370552	-0.0187709	0.0315815	0.0530749	0.0485532	0.047904	0.0889781	0.161846	0.265518	0.380039	0.508471	0.657818	0.785191	0.856173	0.831428	0.715227	0.555254	0.430969	0.351676	0.281964	0.212957	0.189421	0.16918	0.129151	0.0548226	0.00399877	-0.0126741	0.0142056	0.0312464	0.0219592	0.0088212	0.0393772	0.0881639	0.10308
0.0494415	-0.0156925	-0.0589306	-0.0726584	-0.0505442	-0.0093124	0.0275068	0.0488324	0.0246009	0.0094581	-0.0286753	-0.00387664	0.0115434	0.0197545	0.00167052	0.020476	0.0432106	0.0273623	-0.0282842	-0.0708028	-0.0578136	-0.00677483	0.0829821	0.195353	0.343162	0.538596	0.769021	1.00012	1.19475	1.28786	1.26322	1.17193	1.09935	1.02335	0.882179	0.665089	0.443118	0.259162	0.131511	0.0963265	0.107139	0.113732	0.0982868	0.0720947	0.0535176	0.0284282	0.00989647	-0.00189858	-0.001836	0.00819376
0.0243544	0.0325613	0.0199112	-0.00395043	0.00996876	0.0560672	0.102194	0.0959219	0.0428606	0.0341455	0.0254739	0.0485884	0.00752248	-0.000984605	0.0510373	0.0902725	0.115561	0.102288	0.126665	0.141308	0.166522	0.259979	0.441116	0.592466	0.642171	0.662968	0.696024	0.748651	0.735632	0.693633	0.657949	0.62832	0.650934	0.680854	0.680226	0.559945	0.367529	0.179947	0.057874	-0.0021591	-0.0214317	-0.0188786	-0.00310631	0.0131923	0.0187511	0.00737787	-0.0256987	-0.0450538	-0.0208053	0.0143155
0.0221772	-0.0229713	-0.0624122	-0.0656294	-0.0402499	-0.00815791	-0.00378802	-0.00353177	-0.0147522	-0.00626433	0.00502556	0.00169418	-0.0147842	-0.0352846	-0.0140211	0.00996353	0.037477	0.0317737	0.00652665	0.00125827	0.0764648	0.213763	0.299197	0.271449	0.228474	0.301002	0.443671	0.600709	0.756831	0.913485	1.05509	1.12928	1.17063	1.14584	1.11525	1.05665	0.941428	0.730083	0.502692	0.346199	0.240142	0.159797	0.111526	0.0784728	0.0357611	0.0196124	0.0229648	0.0322053	-0.0235929	-0.0673268
-0.060623	-0.0310382	0.00118334	-0.00748616	-0.0278639	-0.0220207	-0.0236397	-0.00224719	-0.0586163	-0.0875652	-0.062491	0.00512785	0.0705363	0.0415518	-0.00312339	-0.0430525	-0.00881692	0.0287685	0.0510886	0.0423327	0.0413402	0.0468237	0.0495333	0.0797277	0.191079	0.455035	0.810404	1.14787	1.3535	1.45009	1.50844	1.53536	1.53293	1.48515	1.38361	1.21125	0.978086	0.748382	0.546405	0.365219	0.212236	0.103399	0.0648171	0.0757427	0.0882386	0.067509	0.0755159	0.067498	0.0459583	0.0192662
-0.0103344	0.00628088	0.000836753	0.0124015	0.0532094	0.127018	0.200415	0.193545	0.108344	0.0519327	0.0330395	0.087579	0.118128	0.11569	0.031646	-0.00556164	0.131889	0.227935	0.26297	0.144162	0.0868367	0.0332376	0.0110302	0.0206417	0.0620202	0.100775	0.167536	0.274535	0.411017	0.508978	0.607961	0.744268	0.906527	1.036	1.07985	1.00236	0.868159	0.687127	0.539176	0.395666	0.289162	0.221213	0.138156	0.0598625	-0.00222713	-0.0415483	-0.0585675	-0.0539459	-0.0220809	-0.00406355
-0.0232241	-0.0361387	-0.062448	-0.0801204	-0.0788346	-0.0774823	-0.0938681	-0.117617	-0.0930494	-0.0365741	-0.00463237	-0.0210993	-0.0619439	-0.0867222	-0.074956	-0.0619605	-0.0478504	-0.0479151	-0.027732	0.000968738	0.0811069	0.198738	0.338392	0.455379	0.54976	0.631817	0.721021	0.844914	0.941425	1.04878	1.18119	1.35798	1.59477	1.95776	2.05876	1.81611	1.20737	0.738225	0.475685	0.346549	0.275809	0.200647	0.167343	0.143721	0.133364	0.106341	0.0960095	0.0777941	0.030719	-0.00565368
-0.0147932	-0.00543101	-0.0180592	-0.0478694	-0.0491936	-0.0580694	-0.0148276	-0.0142636	-0.0440727	-0.0755878	-0.0644537	-0.0176773	-0.0166889	-0.0316181	-0.0175535	-0.020312	-0.023785	-0.0464871	-0.0136671	0.0459359	0.128075	0.167884	0.182585	0.193185	0.215197	0.226207	0.23624	0.307093	0.535863	0.899265	1.31088	1.52555	1.52648	1.35526	1.23416	1.13815	1.02302	0.819543	0.584473	0.392757	0.262967	0.201624	0.165475	0.129452	0.119153	0.143932	0.139762	0.091904	0.0312833	0.0254046
0.0409232	0.0373654	0.0286045	0.0152482	0.0207495	0.0360632	0.0465958	0.03924	0.0151977	-0.00620233	0.00554117	0.00953169	0.0303214	0.0248829	0.0438201	0.0139853	-0.024271	-0.0488115	-0.0365717	-0.00262852	0.0276615	0.0780913	0.131075	0.1449	0.138156	0.133612	0.13694	0.189666	0.380298	0.712429	1.06935	1.32832	1.52584	1.65349	1.63215	1.43242	1.11822	0.871339	0.711372	0.595332	0.447562	0.285139	0.163419	0.10023	0.0893159	0.0675869	0.0365463	0.0352481	0.0579633	0.0602292
0.0264231	-0.00744348	-0.0186082	-0.0133304	0.0163838	0.0194651	-0.000687992	-0.0152704	-0.0155602	-0.0269284	-0.047489	-0.0382973	-0.0319812	-0.040221	-0.0489041	-0.0258895	0.0344349	0.0610482	0.0559008	0.0639895	0.137674	0.291788	0.429143	0.513228	0.476587	0.36175	0.289596	0.338415	0.477343	0.647294	0.77038	0.847801	0.830317	0.746951	0.612073	0.507828	0.396276	0.311995	0.213111	0.161116	0.140289	0.130876	0.0943639	0.0298254	-0.00507223	-0.00305939	-0.00269389	-0.00775457	0.00351285	0.0149737
-0.013867	-0.0257694	-0.0176731	0.0058795	-0.0360673	-0.0656409	-0.0348337	0.0237445	0.0796764	0.0628255	0.0477254	0.0229332	0.00419686	-0.0018368	-0.007495	0.0474384	0.0559997	0.0724198	0.0191127	0.0251822	0.0445519	0.101978	0.125902	0.136491	0.159806	0.238627	0.399401	1.94219	2.91305	3.51405	2.46323	1.78446	1.36566	1.09717	0.912813	0.70001	0.531768	0.384798	0.262757	0.186596	0.155694	0.144556	0.131139	0.114447	0.0898046	0.073035	0.0557988	0.0602341	0.048183	0.0338011
0.010416	-0.0076308	-0.017268	-0.0327398	-0.0333274	-0.0316089	-0.0164529	-0.0258583	-0.0133211	-0.00704747	0.0305723	0.0237942	-0.00915838	-0.034538	-0.0200989	0.00993343	0.00888651	-0.00626405	-0.0114992	0.000195171	0.0323475	0.0772938	0.173482	0.619985	1.37364	2.06286	2.23945	1.97196	1.67547	1.49522	1.42255	1.41645	1.48438	1.56916	1.58303	1.51072	1.34947	1.18195	0.964966	0.773651	0.58035	0.424748	0.296858	0.216031	0.174285	0.169974	0.140175	0.0937137	0.0706741	0.0866352
0.11899	0.112674	0.0833651	0.0595003	0.0545915	0.0633559	0.0480572	0.0114156	-0.0294129	-0.042612	-0.0119181	-0.00574748	0.00372576	-0.0179625	-0.00423583	0.00854915	0.0144609	0.0103882	0.036599	0.0642221	0.0928464	0.0971493	0.158244	0.245083	0.288506	0.265506	0.21576	0.194005	0.227588	0.295995	0.405107	0.538281	0.676106	0.738513	0.69263	0.552948	0.433202	0.334332	0.271629	0.208118	0.142957	0.0935367	0.0406833	0.0101466	-0.00705799	0.0244382	0.0116798	-0.0381863	-0.0867564	-0.0681806
-0.0314878	-0.0102189	-0.0192861	-0.0376868	-0.0658114	-0.0784559	-0.07968	-0.0751229	-0.0568213	-0.00704004	-0.00170127	-0.0239001	-0.0589463	-0.065613	-0.049435	-0.0469688	-0.0368165	-0.032586	-0.0131823	0.0432436	0.14116	0.247713	0.298869	0.309812	0.327376	0.446511	0.705383	1.00405	1.1923	1.24878	1.30509	1.41205	1.45086	1.32412	1.12909	0.941291	0.775366	0.608581	0.439982	0.317613	0.240381	0.189471	0.132024	0.0667063	0.0415248	0.0693864	0.0870505	0.0839063	0.0467	0.0266649
0.00148513	-0.00381517	0.00301189	0.00890783	0.0209363	0.0277058	0.0395971	0.032907	-0.00369871	-0.0306021	-0.037635	-0.01973	0.00881742	-0.00740612	-0.0301759	-0.0564454	-0.0333607	-0.00847927	0.00943609	0.0328541	0.0708431	0.109592	0.132524	0.163136	0.249627	0.413188	0.599406	0.738074	0.803974	0.863547	0.941968	0.968896	0.919674	0.791789	0.656912	0.474194	0.295447	0.140155	0.085083	0.0756844	0.0795888	0.0757629	0.0702636	0.0611456	0.038835	0.0314213	0.0304884	0.0225085	0.0169204	-0.00321322
-0.0151466	-0.0381367	-0.0346379	-0.0199569	-0.00390258	0.0211263	0.0563706	0.0384882	0.0423907	0.0304944	0.0304606	-0.00421552	-0.0226778	-0.0256741	-0.0532106	-0.0733897	-0.0379186	0.0196819	0.0500061	0.0507434	0.053852	0.0612159	0.0880083	0.125097	0.152119	0.152937	0.236121	0.451848	0.743634	0.976346	1.16176	1.26812	1.30583	1.20728	1.04721	0.85812	0.657286	0.460751	0.304245	0.228168	0.194693	0.189955	0.166678	0.144454	0.114823	0.0708352	0.0527912	0.0502411	0.0498908	0.0353755
0.0157577	0.0246477	0.0438098	0.0441326	0.0336358	0.0194015	0.00148317	-0.020195	-0.0479271	-0.0417907	-0.0179257	0.00990092	0.0149215	0.00964241	0.00516577	0.00667697	0.00749481	0.0168409	0.0303485	0.0526076	0.0638298	0.102835	0.168073	0.233216	0.243351	0.230769	0.239909	0.368024	0.561794	0.76959	0.899291	0.953606	0.970071	0.978609	0.953229	0.832445	0.644019	0.475223	0.393541	0.366827	0.316471	0.229932	0.107132	0.044396	0.0305656	0.070896	0.0958894	0.0958716	0.0751589	0.0478111
0.0423429	0.0351953	0.024504	0.0182093	0.0222802	0.0295977	0.0270962	0.0157588	0.0138434	0.0474416	0.0785406	0.0948458	0.0783485	0.0313143	-0.00935812	-0.0362727	-0.0318989	-0.0328397	-0.0621992	-0.0677712	-0.0407589	0.0326741	0.104158	0.145236	0.18972	0.300409	0.493262	0.707359	0.882885	1.08778	1.36006	1.57535	1.61092	1.52959	1.44535	1.35005	1.17378	0.986586	0.81343	0.645935	0.463125	0.320053	0.227734	0.170175	0.121951	0.0824107	0.0333906	-0.00565711	-0.0228385	-0.0264589
-0.0033038	-1.99311e-06	-0.0125779	-0.0230631	-0.00161176	0.0485922	0.0704241	0.0963035	0.129234	0.175525	0.164045	0.124329	0.069167	0.0079721	-0.0109805	-0.0310382	-0.0216967	-0.0357695	-0.0253125	0.0137191	0.0421889	0.0726189	0.0877236	0.127127	0.163268	0.309978	0.585182	0.997056	1.37513	1.67367	1.87376	1.9518	1.93698	1.82525	1.68953	1.51798	1.31968	1.06955	0.769763	0.482508	0.280562	0.191572	0.16322	0.154169	0.120674	0.0982214	0.0885133	0.0665353	0.0259611	-0.0166678
-0.0106907	-0.00648318	-0.0197465	-0.0127935	0.0176021	0.0587809	0.0875485	0.115295	0.102419	0.0855856	0.0638727	0.0590463	0.0432928	-0.0067986	-0.0345286	-0.0529366	-0.00976509	0.0595707	0.173712	0.505089	1.15384	1.82535	2.32677	2.5408	2.57404	2.44856	2.13824	1.80573	1.53247	1.37719	1.34994	1.32644	1.29302	1.17538	1.00267	0.800656	0.66603	0.553051	0.432568	0.289309	0.180142	0.127402	0.118239	0.138656	0.134739	0.0953552	0.0427236	0.0242417	0.0240922	0.0328482
0.0198962	0.0132214	0.0136626	0.0531961	0.0771589	0.0822475	0.0927541	0.0966019	0.128832	0.11277	0.0821778	0.0302821	-0.00955529	-0.0157164	-0.0200766	-0.0169643	-0.0275893	-0.0277287	-0.0244324	0.00755613	0.0382841	0.0856671	0.115666	0.141685	0.160452	0.218316	0.351967	0.580267	0.844536	1.04343	1.16584	1.237	1.25424	1.24219	1.16858	1.04075	0.776383	0.485659	0.256846	0.157306	0.119433	0.104209	0.091799	0.0857722	0.0687376	0.0680805	0.0612032	0.0434881	0.0168091	-0.00158902
0.0161432	0.0351078	0.0495834	0.072965	0.0985193	0.13165	0.12914	0.10823	0.0781274	0.0669904	0.0552131	0.0769646	0.0784109	0.0688371	0.0126219	-0.0350631	-0.0231218	0.0251514	0.0609401	0.0514598	0.0446635	0.071181	0.0982233	0.105238	0.13306	0.171207	0.210553	0.281747	0.44822	0.652586	0.752788	0.734738	0.779489	0.925689	1.02453	0.88225	0.569425	0.319445	0.234879	0.235522	0.205742	0.12273	0.0449194	0.0122116	-0.0131638	-0.0405184	-0.0584308	-0.0113595	0.018569	0.0157455
-0.0147743	-0.0229499	-0.00623282	0.071577	0.150129	0.19638	0.160975	0.0969251	0.0466654	0.0204492	0.0203582	0.0317032	-0.011889	-0.0383448	-0.0442392	-0.0120544	0.000897357	-0.00301239	-0.0173251	-0.0150509	0.0368815	0.159844	0.337406	0.465964	0.440053	0.356214	0.339158	0.442714	0.586107	0.73387	0.924725	1.06268	1.12585	1.09402	1.03009	0.856839	0.615692	0.403157	0.275938	0.208717	0.121384	0.0399226	-0.00540687	-0.00933665	0.0233882	0.0172262	-0.0164869	-0.0370772	-0.0481667	-0.0266197
-0.0542171	-0.0615115	-0.0229209	0.0333785	0.0765193	0.0740421	0.0643678	0.0567456	0.0460895	0.0418524	0.0181403	-0.00133412	-0.0293278	-0.00796742	-0.0023406	0.00621237	-0.00734796	0.262125	0.67803	0.983367	0.855284	0.541738	0.331327	0.266671	0.291294	0.368388	0.464719	0.535179	0.58742	0.730511	0.907048	1.0846	1.18714	1.21109	1.15528	1.03501	0.860632	0.693906	0.542137	0.435294	0.339933	0.260126	0.186973	0.116122	0.0300472	-0.0152562	0.0113065	0.0607259	0.0758835	0.0410285
0.0217372	0.0261595	0.0477486	0.085398	0.118142	0.137065	0.142095	0.122438	0.0820868	0.0106161	-0.0126204	-0.0156539	-0.0287207	-0.0483146	-0.0514119	-0.0233847	-0.0049364	-0.00566076	-0.0274328	-0.0308499	-0.00701647	0.0896121	0.216438	0.480004	1.07557	1.58519	1.82361	1.51768	1.12549	0.788135	0.595955	0.586039	0.695549	0.793162	0.755391	0.603404	0.421738	0.301407	0.243374	0.246328	0.253899	0.208834	0.132644	0.0476895	0.0190031	0.0046951	-0.000600812	0.00929134	0.0279544	0.0357333
0.0201231	0.00772185	0.0220784	0.0339099	0.00738162	0.00744648	-0.02908	-0.0229576	-0.0273884	0.00282239	0.0459615	0.0321314	0.00704895	0.109348	0.316091	0.581179	0.656222	0.569207	0.430031	0.352545	0.347156	0.305662	0.267031	0.25467	0.279433	0.250396	0.207156	0.204167	0.270656	0.432132	0.635823	0.861745	0.982335	1.00253	0.866133	0.695334	0.499346	0.350848	0.221365	0.129573	0.088459	0.0912817	0.0967245	0.0679704	0.00405088	-0.0411224	-0.0341526	0.0120951	0.0542114	0.0629361
0.0168274	-0.0548424	-0.0898199	-0.0636979	-0.0414702	-0.0412622	-0.0480049	-0.0208494	-0.00236764	-0.0105924	0.00305094	-0.0018096	-0.00063619	-0.0196579	-0.0240741	-0.0177458	-0.0521181	-0.0522768	-0.0353552	0.0351609	0.144292	0.288817	0.37634	0.420459	0.419325	0.408212	0.363681	0.352303	0.468704	0.717173	1.0294	1.27548	1.37315	1.34046	1.26534	1.17843	1.0359	0.815295	0.532019	0.280327	0.120822	0.0739231	0.0491831	0.0182583	-0.0223971	-0.0246822	-0.0277876	-0.0351485	-0.0427199	-0.0334752
-0.0117255	-0.0103287	-0.0245955	-0.0347474	-0.0294569	0.00414921	0.036104	0.0425092	0.0268893	0.0180619	0.0446354	0.0609786	0.0537597	-0.000545712	-0.0572504	-0.106261	-0.0814183	-0.000420106	0.0762519	0.0843311	0.0472563	0.0174999	0.00219556	0.000606867	0.0132307	0.0756559	0.223221	0.42211	0.682674	0.972525	1.21333	1.30431	1.22188	1.03428	0.829422	0.600095	0.405864	0.252768	0.19366	0.169752	0.124164	0.0588325	0.00848387	-0.00637375	0.013313	0.0333949	0.0307055	0.00935938	-0.0121685	-0.0183618
-0.0397245	-0.0704718	-0.0974718	-0.112835	-0.101417	-0.0445331	0.00530733	0.0177715	0.00577197	-0.00255844	-0.00330915	-0.0194855	-0.0399869	-0.0445098	-0.0345256	-0.0205646	0.00369361	0.0014787	-0.0159841	-0.0400933	-0.0218742	0.0119701	0.0683654	0.126992	0.19289	0.220452	0.24949	0.359083	0.557964	0.803569	1.0123	1.15502	1.22084	1.21708	1.15861	1.02385	0.832303	0.63104	0.451136	0.293183	0.172584	0.0874107	0.0402507	0.0335451	0.0519179	0.0558746	0.015866	-0.0321864	-0.0544646	-0.0754088
-0.0985698	-0.104121	-0.095726	-0.0860252	-0.108237	-0.0881614	-0.061838	-0.00291843	0.013377	0.00112396	-0.0312496	-0.018901	0.00113148	-0.0206198	-0.0422343	-0.0689758	-0.056798	-0.0662079	-0.0392852	-0.035965	-0.0302564	0.0235146	0.113752	0.165452	0.111152	0.0699249	0.0825123	0.209389	0.324827	0.437954	0.498916	0.581754	0.685505	0.803206	0.874241	0.874407	0.821935	0.73045	0.563757	0.35868	0.183333	0.0946668	0.0448607	-0.000910317	-0.0549836	-0.0903129	-0.109773	-0.129574	-0.146871	-0.136129
-0.128764	-0.116722	-0.142092	-0.168196	-0.20525	-0.223416	-0.212744	-0.167588	-0.133597	-0.119585	-0.138789	-0.160683	-0.153427	-0.163788	-0.237405	-0.362851	-0.452195	-0.496683	NaN	NaN	NaN	NaN	NaN	NaN	NaN	NaN	NaN	NaN	NaN	NaN	NaN	NaN	NaN	NaN	NaN	NaN	NaN	NaN	NaN	NaN	NaN	NaN	NaN	NaN	NaN	NaN	NaN	NaN	NaN	NaN
NaN	NaN	NaN	NaN	NaN	NaN	NaN	NaN	NaN	NaN	NaN	NaN	NaN	NaN	NaN	NaN	NaN	NaN	NaN	NaN	NaN	NaN	NaN	NaN	NaN	NaN	NaN	NaN	NaN	NaN	NaN	NaN	NaN	NaN	NaN	NaN	NaN	NaN	NaN	NaN	NaN	NaN	NaN	NaN	NaN	NaN	NaN	NaN	NaN	NaN
NaN	NaN	NaN	NaN	NaN	NaN	NaN	NaN	NaN	NaN	0.132647	0.131931	0.0953539	0.136317	0.160641	0.247464	0.224774	0.216925	0.164352	0.169432	0.192574	0.256375	0.314907	0.408581	0.473798	0.484162	0.405678	0.39607	0.548848	0.787729	0.987262	1.09327	1.15643	1.17737	1.11718	0.971699	0.783121	0.591206	0.472556	0.39346	0.334469	0.248177	0.163911	0.120626	0.098633	0.100716	0.0996417	0.101122	0.085778	0.0602118
0.0580032	0.0845772	0.0748952	0.0785474	0.0667882	0.0543377	0.0602572	0.0420389	0.056699	0.0271639	0.00640067	-0.000124324	-0.0212728	-0.0263629	-0.0243316	-0.00123776	0.0338863	0.0475253	0.0458613	0.0254393	0.0220962	0.0507475	0.0833165	0.0796197	0.0935279	0.200131	0.40141	0.601683	0.777334	0.951234	1.16967	1.34095	1.39816	1.29519	1.08477	0.827948	0.575866	0.367582	0.22736	0.133803	0.0992956	0.0835419	0.0916128	0.066983	0.037875	0.018036	0.0111678	0.0187518	-0.0157284	-0.0516269
-0.0774634	-0.0595526	-0.0353527	-0.0278873	-0.0218805	-0.00428533	0.014774	0.00764033	-0.0447518	-0.0776606	-0.086156	-0.0735733	-0.0706761	-0.053619	-0.029552	-0.00368167	-0.00298294	-0.00510128	-0.0116247	-0.0125629	-0.0307464	-0.0609509	-0.0582633	0.0068718	0.0939306	0.161784	0.222336	0.310447	0.44834	0.606302	0.776484	0.961324	1.17333	1.37908	1.5461	1.59444	1.50197	1.23098	0.894298	0.58884	0.405645	0.318865	0.266379	0.201556	0.143414	0.0905939	0.0618647	0.0404388	0.0316171	0.0425325
0.0635474	0.055639	0.019388	-0.0522779	-0.0589546	-0.0501611	-0.0300228	-0.0326752	-0.0398587	-0.03583	-0.0434673	-0.0469193	-0.0259531	-0.0145369	0.0279614	0.0217736	0.0215227	0.000776335	0.00820814	0.0284204	0.0640223	0.110204	0.161934	0.185053	0.186004	0.177458	0.194531	0.326163	0.610827	1.05144	1.45199	1.64404	1.56183	1.3574	1.15103	0.941566	0.727861	0.515544	0.358205	0.232219	0.151102	0.0973146	0.0720246	0.0539282	0.00499987	-0.0286303	-0.0269976	0.0377205	0.0540802	0.0361884
-4.39709e-05	-0.0178553	-0.0335153	-0.0375466	-0.0294858	-0.0383342	-0.0471421	-0.00835457	0.0175639	0.0164055	-0.0425945	-0.0566598	-0.0327046	-0.0186396	-0.0104653	-0.0231664	0.0183673	0.101023	0.155146	0.200126	0.172311	0.142558	0.0877688	0.0639999	0.064356	0.136068	0.360006	0.532944	0.611436	0.52232	0.492649	0.483742	0.459027	0.373174	0.243894	0.141333	0.136916	0.20049	0.270183	0.261705	0.226819	0.157903	0.110621	0.0590873	0.0227385	-0.0205001	-0.0456196	-0.0489341	-0.0349838	-0.0448275
-0.0511834	-0.0353325	-0.0140302	-0.0244251	-0.0549404	-0.0962207	-0.112947	-0.119441	-0.0994548	-0.091656	-0.0820007	0.101029	0.335884	0.602197	0.648951	0.669479	0.744075	0.760159	0.671009	0.446421	0.300614	0.252129	0.217455	0.193668	0.216015	0.445719	0.749959	0.93337	0.862502	0.701937	0.648261	0.70258	0.78958	0.903777	1.07388	1.2	1.21017	1.05397	0.85162	0.604215	0.416108	0.278881	0.19533	0.135848	0.10363	0.109801	0.11742	0.109871	0.104135	0.0788207
0.0469123	0.02098	-0.0163529	-0.0468359	-0.0695399	-0.0630677	-0.0403611	-0.0328362	-0.0309123	-0.0144058	0.00540581	0.0351517	0.0247938	0.00168674	-0.0185702	-0.0126013	0.00162477	-0.0056548	0.0117352	0.0515753	0.0743783	0.0796388	0.0894359	0.116911	0.129902	0.121709	0.174227	0.265124	0.419627	0.593317	0.827827	1.06571	1.25967	1.30892	1.24979	1.07261	0.844478	0.58085	0.376718	0.264746	0.188828	0.10766	0.0307422	-0.00301308	-0.00175506	-0.00291909	-0.0181597	-0.0131198	0.00346048	0.020395
-0.00129585	-0.0295273	-0.0519913	-0.052774	-0.0374959	-0.0238776	-0.0344886	-0.0523898	-0.0467045	-0.0188879	-0.0177865	-0.0465579	-0.0551934	-0.0422055	-0.0446776	-0.0541457	-0.0174662	0.0234511	0.0573394	0.0186908	0.0137782	0.106648	0.269585	0.385274	0.362532	0.258341	0.155098	0.11276	0.152066	0.241402	0.323615	0.413681	0.51494	0.59551	0.559205	0.431917	0.302944	0.211224	0.168506	0.101574	0.0615598	0.0387977	0.0276702	-0.0018735	-0.0241776	-0.0241945	-0.0254685	-0.0390022	-0.0641679	-0.0570511
-0.0597615	-0.034142	-0.01216	0.0163451	0.0134654	0.0116417	0.0043459	-0.0183394	-0.0264836	-0.038936	-0.0187815	-0.0211786	-0.040484	-0.0341105	-0.0317535	-0.0217564	-0.038119	-0.0256318	0.00572171	0.0502942	0.112964	0.215775	0.300908	0.35442	0.363096	0.355572	0.363019	0.402233	0.473391	0.578593	0.780258	1.02783	1.21159	1.25611	1.15626	1.02879	0.872843	0.693489	0.528901	0.382296	0.305838	0.233232	0.168932	0.116638	0.0642573	0.0419622	0.0466452	0.0529124	0.0323713	0.0198119
0.0243497	0.0349203	0.0412066	0.0315714	0.0287303	0.00740241	-0.00792918	-0.0221773	-0.0249166	-0.0200009	0.0191965	0.0288671	0.0231828	-0.0239533	-0.0439513	-0.0035297	0.0379901	0.0619888	0.0252207	0.0255634	0.0426644	0.0723732	0.0763814	0.0955461	0.150023	0.22161	0.325927	0.496626	0.717592	0.927725	1.06429	1.11464	1.09151	1.04005	1.00006	1.003	0.969214	0.870969	0.700881	0.515296	0.377264	0.26674	0.17339	0.106279	0.0605189	0.0441331	0.0364287	0.0290985	0.0332836	0.00754226
-0.0230717	-0.0435181	-0.0175358	0.0235707	0.0501105	0.0635026	0.0645739	0.0603253	0.044706	0.0187368	0.0431756	0.0525601	0.0716691	0.0311295	-0.0124201	-0.0424161	-0.0228546	0.00473851	0.0158256	0.00866852	0.027199	0.0756602	0.132703	0.195032	0.22448	0.261731	0.346579	0.56187	0.835772	1.09035	1.33984	1.55517	1.75505	1.8233	1.819	1.72717	1.59293	1.39136	1.09592	0.785237	0.535483	0.392362	0.302432	0.207241	0.154992	0.102136	0.0658913	0.0299583	0.032586	0.0667431
0.0580819	0.0248339	-0.0125608	-0.0185943	-0.0051039	0.01355	0.0198208	0.026117	0.0407155	0.0363146	0.0125502	-0.0311767	-0.019946	0.00278011	0.0212763	-0.00323061	-0.0144378	0.00123351	0.0532701	0.0949505	0.114822	0.118372	0.109598	0.0696307	0.0464562	0.085876	0.177905	0.336426	0.519974	0.701608	0.823483	0.929199	1.03165	1.06838	1.01895	0.878372	0.697638	0.450158	0.240371	0.115243	0.0984507	0.101439	0.0961794	0.0887821	0.103492	0.128721	0.153202	0.148154	0.125682	0.072539
0.0263034	0.0100971	0.0103808	0.0113436	-0.00986008	-0.031836	-0.0263615	0.00656653	0.0419989	0.0572435	0.0390541	0.0222568	-0.0178537	-0.0275369	-0.0382092	-0.0397953	-0.0441118	-0.00458975	0.0479327	0.0725023	0.0710507	0.0824016	0.0913303	0.200757	0.499071	0.975178	1.3744	1.48059	1.36545	1.26257	1.24589	1.26848	1.2452	1.22428	1.16857	1.06882	0.914753	0.755238	0.569948	0.395937	0.266787	0.185519	0.127	0.0744305	0.0445352	0.0618655	0.0781273	0.103953	0.111336	0.103724
0.0821337	0.0617999	0.0543311	0.0146975	-0.042032	-0.077104	-0.0384479	0.0274193	0.0388159	2.38926e-05	-0.0201058	0.0158186	0.0680563	0.049058	-0.00056454	-0.0607368	-0.0493604	-0.0138809	0.0280493	0.0435915	0.0274085	0.00490636	-0.00445724	0.0242161	0.0739919	0.114563	0.137494	0.127794	0.204843	0.472691	0.817284	1.04735	1.05269	0.875097	0.646778	0.442718	0.365279	0.352606	0.353778	0.319154	0.264599	0.203004	0.143736	0.0903772	0.0441183	0.0192215	0.00443734	-0.0131274	-0.0204015	-0.0313771
-0.00881599	-0.00986062	-0.00234334	0.00807908	0.0442659	0.0642199	0.0357474	-0.00579702	-0.0279109	-0.00127268	0.00640226	0.00454028	0.000213947	0.0151402	0.000689238	-0.0155558	-0.0389775	-0.0352443	-0.0486057	-0.0447684	-0.0291911	-0.0140029	0.0154618	0.0507559	0.105388	0.216506	0.351913	0.486416	0.590575	0.709488	0.848626	1.02607	1.17426	1.24714	1.17663	1.06594	0.950931	0.869999	0.743334	0.590346	0.421106	0.292827	0.211274	0.13564	0.0711559	0.0354059	0.0490645	0.0637335	0.0399366	-0.00443384
-0.0244386	-0.0145439	-0.00597116	-0.0186253	-0.0367815	-0.0132354	-0.00169335	0.00619064	0.00266573	0.00368101	-0.00337306	-0.0182414	-0.00678225	0.00633437	-0.00828953	-0.0208261	-0.0311753	-0.038019	-0.029925	0.00497689	0.0689741	0.170318	0.317644	0.464529	0.511018	0.470976	0.416773	0.380023	0.327938	0.29483	0.342353	0.45894	0.586459	0.682157	0.717105	0.696198	0.612199	0.510558	0.387578	0.2579	0.159108	0.103539	0.0833166	0.065023	0.0390752	0.00030498	-0.0259206	-0.0239505	0.00909649	0.04249
0.0515165	0.0353704	0.00949014	-0.0321931	-0.0595365	-0.0575236	-0.0258445	0.00240656	0.008624	0.0131523	0.0171943	0.0196149	0.00983315	-0.0025386	-0.0309584	-0.0380925	-0.0392948	-0.00643039	-0.0124533	-0.0282112	-0.0151627	0.0594645	0.152656	0.185063	0.155482	0.114853	0.0823336	0.156123	0.289754	0.455476	0.537255	0.615893	0.708118	0.843937	0.880947	0.84147	0.733062	0.626976	0.519113	0.399466	0.290537	0.197409	0.118272	0.0412167	0.0108439	0.0211082	0.0610546	0.0703382	0.0393804	-0.00382886
-0.0124879	-0.00104898	0.00698738	0.0162788	0.060389	0.0664299	0.0383488	-0.0209113	-0.0184704	0.00185052	0.00167511	-0.0149718	-0.0120493	0.000270462	0.0160999	-0.0109106	-0.0162681	-0.0317964	-0.0121509	0.00159313	0.0788233	0.133644	0.15139	0.170463	0.191341	0.217487	0.227109	0.307661	0.450699	0.516835	0.476348	0.4054	0.396824	0.431428	0.431581	0.354164	0.219183	0.0965199	0.0553924	0.0614241	0.0661559	0.0318131	0.015453	0.0288195	0.0497378	0.0328195	-0.00766428	-0.0207386	-0.00588079	0.00526221
-0.0101262	-0.0139283	0.00575449	0.0304747	0.0145652	-0.0116126	-0.0337272	-0.0197226	0.00256529	0.0394797	0.0292396	0.0215588	-0.0042761	-0.00523928	-0.0215474	-0.0268876	-0.00437029	0.0342283	0.0593625	0.0838827	0.115248	0.171251	0.228285	0.304412	0.347244	0.340969	0.27392	0.246385	0.322637	0.416165	0.477912	0.50658	0.539644	0.557021	0.535508	0.471983	0.392274	0.299657	0.235939	0.174144	0.11879	0.0949576	0.116615	0.129201	0.116424	0.0961988	0.0655449	0.035368	0.0013772	-0.00666126
0.0162322	0.0268566	0.0203729	0.0185168	0.037102	0.0407876	0.0449934	0.0498006	0.0475391	0.0154001	-0.0163101	0.00978609	0.0128312	0.000858694	-0.0459093	-0.00646878	0.00933589	0.0277141	0.018783	0.0586188	0.109236	0.109817	0.102214	0.0568296	0.0291503	0.119605	0.526662	1.07302	1.53418	1.61401	1.46416	1.34673	1.33278	1.25344	0.999923	0.736729	0.64258	0.690158	0.704406	0.616507	0.44487	0.305827	0.215453	0.157699	0.110034	0.0937468	0.0801769	0.0757819	0.0605076	0.0369994
0.0306019	0.0350669	0.0468071	0.0231403	0.00235569	0.00160632	-0.00122029	-0.0150153	-0.0506947	-0.0411156	-0.0267356	0.0120668	-0.00959252	0.00587981	0.0398646	0.0853415	0.100144	0.0807832	0.0694788	0.0592468	0.0372668	0.0320692	0.0316328	0.057007	0.112347	0.181738	0.241628	0.293816	0.425182	0.569141	0.619765	0.572126	0.548807	0.601407	0.675978	0.687745	0.637263	0.514743	0.375417	0.236373	0.136278	0.0843366	0.0728878	0.056721	0.0469197	0.0241941	0.0246466	0.0213086	0.0120058	0.0054581
-0.00926031	-0.0228137	-0.0418652	-0.03175	-0.015669	-0.00741566	-0.023028	-0.0293198	-0.018722	-0.0010831	0.0198922	0.0419607	0.020584	0.00914067	0.0132982	0.0469436	0.0696952	0.075034	0.0755836	0.0744334	0.053206	0.0469022	0.103104	0.281435	0.54034	0.744095	0.804749	0.78967	0.838276	1.01801	1.16431	1.17999	1.07791	0.915355	0.739649	0.55042	0.394308	0.275825	0.167774	0.076524	0.0377623	0.0303002	0.0488521	0.049236	0.0347698	0.0276489	-0.00526427	-0.0196411	-0.0213073	-0.0101503
-0.00886206	-0.0122347	0.0325425	0.0581749	0.0545337	0.0159887	0.0177032	0.0106722	0.0156425	0.0149117	0.00245213	-0.00910703	-0.0487109	-0.0179981	0.00943479	0.0352844	0.0363392	0.0459834	0.191083	0.433679	0.666348	0.833253	1.03033	1.35094	1.65484	1.79381	1.72665	1.52631	1.35101	1.24419	1.18	1.07536	0.977436	0.964172	1.07268	1.1545	1.15863	0.992411	0.800793	0.590271	0.414068	0.272093	0.198244	0.168735	0.12578	0.0492258	0.00360089	0.000206203	-0.00520808	-0.0364808
-0.0401118	0.00436099	0.0346005	0.0012432	-0.0542597	-0.0763074	-0.0396677	0.00271929	0.0198651	0.0100601	0.00533665	0.0212461	0.0155782	0.00414591	-0.0386173	-0.0552625	-0.0620172	-0.0368241	-0.00420898	0.0150685	0.0348509	0.0278331	0.105933	0.292056	0.455268	0.489514	0.480956	0.715731	1.07462	1.29392	1.18482	0.918512	0.671795	0.507606	0.362238	0.23608	0.142723	0.109905	0.111487	0.112746	0.113352	0.100983	0.0876084	0.0753218	0.0691024	0.0612569	0.0613849	0.0622948	0.0645736	0.0341098
-0.0110708	-0.0415714	-0.0367382	-0.0278821	-0.01119	-0.00913568	-0.00869576	-0.00978996	-0.00113321	0.0328557	0.0160922	-0.00345056	-0.027516	-0.0176667	-0.0210664	-0.00325507	0.0267439	0.0710361	0.0667977	0.0372318	-0.0162166	-0.0356379	-0.0399687	-0.0323451	-0.00978813	0.0660003	0.184074	0.29853	0.390234	0.493217	0.561815	0.584575	0.554639	0.541298	0.544622	0.517174	0.442086	0.333275	0.23893	0.169351	0.132716	0.107742	0.0527159	0.0106364	-0.0101543	0.00382103	0.00692039	-0.0345074	-0.0668379	-0.0614625
-0.056714	-0.0660014	-0.0919439	-0.0893039	-0.0501705	-0.00269504	0.032747	0.00508145	-0.0555277	-0.0823787	-0.055429	-0.0316436	-0.0393431	-0.0523012	-0.0853221	-0.0981792	-0.0965381	-0.037744	0.0741304	0.147544	0.157413	0.0761534	0.0240687	-0.0046433	0.00283041	0.0783893	0.333688	0.765838	1.14622	1.31515	1.23932	1.15612	1.17067	1.21189	1.12736	0.879201	0.627747	0.423449	0.278225	0.205135	0.207255	0.247675	0.217561	0.132257	0.0526806	0.0264474	0.0369836	0.0358742	0.00885046	-0.0241986
-0.0312855	0.0331491	0.0824216	0.0977986	0.0264104	-0.0225479	-0.0185282	0.0149357	0.0289532	0.00757947	-0.0339504	-0.0576788	-0.0611346	-0.0388874	-0.0211496	-0.00080066	0.00826126	0.0271403	0.0404051	0.0549563	0.0749191	0.104219	0.143	0.186252	0.194764	0.190051	0.160814	0.203043	0.38129	0.658593	0.923299	1.05554	1.09033	1.068	1.03287	0.970536	0.882847	0.765301	0.627023	0.467628	0.325914	0.196768	0.0989691	0.0295501	0.0225371	0.0524202	0.0459813	-0.00278829	-0.0439526	-0.055698
-0.0399549	-0.0315216	-0.0179536	-0.0015301	-0.000457735	-0.0107336	-0.00263906	0.0119575	0.0575111	0.0911805	0.0860289	0.0716767	0.0302968	0.0193181	0.00456287	-0.0256	0.161027	0.401517	0.549437	0.405815	0.248659	0.186026	0.209454	0.303996	0.467642	0.615046	0.586924	0.481294	0.381096	0.338999	0.331134	0.314678	0.299751	0.300779	0.339974	0.417194	0.463036	0.503703	0.494359	0.432745	0.319255	0.201328	0.145358	0.108881	0.0647758	0.0207129	0.00660228	0.0283957	0.0245202	0.0221121
Mean across laps for Pre
0.0395068	0.0279285	0.019856	0.0145819	0.0133227	0.0154892	0.0173928	0.0143846	0.00702834	0.00675083	0.00889382	0.0133623	0.00986297	0.00533918	-0.0010059	-0.00245737	0.00772472	0.0212397	0.0407606	0.0546694	0.0779391	0.113803	0.16052	0.22904	0.326388	0.446521	0.585856	0.756916	0.947884	1.14998	1.33027	1.47818	1.56677	1.57765	1.5056	1.35923	1.16367	0.958993	0.765526	0.595164	0.450818	0.336635	0.24974	0.185516	0.141429	0.114319	0.0953086	0.0801631	0.0659329	0.0529061

## Sheet: Fig1c-GoalPC
Fig1c goal pc example: from KQ142, i_cell = 130
Pre (before reward switch) 100 laps by 50 spatial bins
-0.0564875	-0.0478496	-0.0519435	-0.0525077	-0.0552613	-0.0552548	-0.0383068	-0.0414806	-0.0417136	-0.0413425	-0.0545465	-0.0547914	-0.0471658	-0.0185052	0.0110861	0.0202222	0.073914	0.187018	0.244788	0.209753	0.105051	0.0419195	0.0102393	-0.034048	-0.0637796	-0.0445569	-0.0209471	0.00204939	0.0062198	0.0108421	0.00628633	-0.0201512	-0.0163748	-0.00946767	-0.00214257	-0.0185308	-0.0220267	-0.0185377	-0.0215282	-0.0258315	-0.00613632	0.0145067	0.0305071	0.030974	0.0349531	0.017788	-0.00968857	-0.022732	-0.0103985	0.0206071
0.047112	0.0646765	0.0582868	0.0293628	0.0066512	-0.00818109	-0.00160223	-0.0186568	-0.0261036	-0.0497499	-0.0415478	-0.0230461	-0.019227	0.00168498	-0.0172863	0.0334358	0.0489711	0.081237	0.0560793	0.0449485	0.0524929	0.077893	0.0750958	0.0418484	-0.0230079	-0.0503214	-0.0305997	0.0121453	0.0275216	0.0265073	0.0265833	0.0328654	0.0282314	0.0261515	0.00756901	0.00607313	0.0189188	0.0467711	0.051076	0.030324	0.0145177	0.0160659	0.0364769	0.027364	-0.00979001	-0.0402203	-0.0286826	-0.0149152	-0.0150779	-0.00243236
0.0177858	0.0228677	-0.00837907	-0.018199	-0.0164319	0.00220018	-0.0187139	-0.0307133	-0.0192883	-0.00251782	-0.0152311	-0.0382335	-0.0417695	-0.00295601	0.0314471	0.0579218	0.0533432	0.0415849	0.025988	0.00467461	-0.00200956	0.00905939	0.0371229	0.0340837	0.0289628	0.016544	-0.000576328	-0.0177691	-0.0292122	-0.0130951	-0.0170911	-0.0158763	-0.0399619	-0.0638408	-0.0641893	-0.0177092	0.0219122	0.0261376	-0.00307778	-0.0134602	-0.0161877	-0.0394303	-0.0411014	-0.0321953	0.0112074	0.00101022	-0.00848276	-0.0233359	-0.00786563	-0.0178226
-0.0357672	-0.034591	-0.0229682	-0.0177992	0.00212733	0.0282678	0.038232	0.080555	0.0582895	0.039511	-0.0262717	-0.0362013	-0.0106936	-0.0242788	-0.0128119	-0.0032486	0.038799	0.0244868	0.00877119	-0.00107978	0.0236187	0.0175576	-0.00539887	-0.0266502	-0.0514044	-0.0721803	-0.0722756	-0.0450697	-0.022938	-0.0342515	-0.0564618	-0.0634666	-0.0554665	-0.0404005	-0.0331668	-0.024257	-0.0231268	-0.040189	-0.0583637	-0.0634582	-0.0460776	-0.0194132	-0.0108228	-0.0166776	-0.0144913	-0.00875937	-0.00425186	-0.0257211	-0.022326	-0.0088736
-0.00963649	-0.0256815	-0.0512296	-0.058959	-0.072082	-0.0702421	-0.044312	-0.030526	-0.030571	-0.0349607	-0.0276419	-0.0159561	-0.0202785	-0.00389825	0.0168602	0.000851942	-0.0321129	-0.032431	-0.00242448	0.00423222	-0.0046514	-0.0114449	0.0149435	0.0285876	0.0250604	0.0162898	-0.0255789	-0.0295413	-0.0420201	-0.036455	-0.0357783	-0.0298338	-0.0287819	-0.0284611	-0.0194768	-0.00307504	-0.00992804	-0.0364986	-0.0590087	-0.0614923	-0.0391655	-0.0146266	0.00140659	-0.000113646	0.00680647	0.0100433	0.0217159	0.0221385	0.0200145	0.00217287
-0.0175353	-0.0142327	0.0763743	0.332194	0.676504	0.87314	0.856014	0.736005	0.585498	0.43667	0.313138	0.27325	0.233653	0.117412	0.0291233	-0.00831801	0.00480558	0.0105358	0.0167509	0.01142	0.00242401	-0.0144772	-0.0267734	-0.0443757	-0.0336429	0.00222274	0.00380814	-0.0146781	-0.0421019	-0.015149	-0.000720517	-0.0210843	-0.0434189	-0.0436926	-0.0276351	-0.0405171	-0.0602925	-0.0407523	0.00920008	0.0712619	0.0854736	0.0682281	0.0559067	0.043525	0.0396475	0.0104294	0.00941618	0.0217673	0.0225124	0.00400788
-0.0190489	-0.016338	-0.0244751	-0.0140676	-0.0160481	0.00645274	-0.0249691	-0.0143937	0.0102251	0.0446034	0.048269	0.0506018	0.0550587	0.0304226	0.000490407	-0.00600095	-0.019106	-0.0455653	-0.0548541	-0.0099447	0.0252126	0.0256111	0.00175314	-0.0224084	-0.0313701	-0.0483073	-0.0129636	0.0169629	0.0384745	0.00460722	-0.012496	-0.0261489	-0.0103232	0.00527621	0.026769	0.00950016	0.00977591	0.00981119	0.00397639	-0.0130503	-0.0242831	-0.00955063	0.0127847	0.0271396	0.0343676	0.00508727	-0.00777858	-0.012733	-0.0149452	-0.0070645
-0.0128001	-0.00980798	-0.0151562	-0.0238101	-0.0229294	-0.0425315	-0.0368709	-0.0172397	0.0298014	0.0328408	0.0112743	-0.00734863	0.0190554	0.0461777	0.0470106	0.0398503	0.0282901	0.016924	-0.0137571	-0.041771	-0.043514	-0.0147292	-0.0135516	-0.0294473	-0.0279072	0.0112037	0.0608857	0.0433602	0.00901063	-0.0197056	0.00309708	0.0291841	0.0362468	0.0275074	0.0328832	0.0467055	0.0715062	0.079693	0.0642687	0.0479407	0.0348293	0.00102997	-0.0532714	-0.0892096	-0.0597716	-0.00615993	0.0201844	-7.38304e-05	-0.0323804	-0.0382781
-0.0471728	-0.0508886	-0.0486912	-0.0162133	-0.0131011	-0.0102824	-0.0295411	-0.00406081	0.017563	0.0212582	0.0119253	-0.00169821	-0.00107243	-0.00669578	-0.0118496	0.0159812	0.0212378	-0.00394598	-0.0386008	-0.0363452	-0.0258264	-0.0397813	-0.04664	-0.0316435	0.00844538	-0.0026286	-0.000742222	-0.0106091	0.0299305	0.046938	0.0396255	0.00638056	-0.0262742	-0.0310427	-0.0240374	0.00846677	0.0156017	0.021688	0.0089547	0.0319198	0.0549338	0.0507618	0.0478474	0.0454454	0.0435656	0.0309475	0.0328901	0.052331	0.0484949	0.00671535
-0.0201467	-0.0295715	-0.0100741	0.0210022	0.0298673	0.00749032	-0.0167558	-0.0374785	0.00152595	-0.00364502	0.00900057	-0.00748246	0.00477898	0.0136137	0.0105718	-0.0232944	-0.0309367	-0.0518947	-0.0543905	-0.0670527	-0.0294865	0.0532219	0.142748	0.17158	0.132895	0.0696369	0.0260779	0.0120553	0.0137953	0.0286365	0.0327337	0.0234339	-0.00379805	-0.026587	-0.0347815	-0.0126089	0.0205271	0.0252032	0.00730252	0.00731777	0.0191872	0.0239355	0.00449074	0.00570816	0.00280862	-0.0108261	-0.0318708	-0.0399092	-0.00689047	0.00733625
0.020604	-0.0054369	-0.013143	-0.00973947	0.0102192	0.0200748	0.00987172	-0.0191744	-0.03731	-0.0488198	-0.0310776	-0.0151772	-0.00847697	-0.0416816	-0.0788826	-0.0874002	-0.0717727	-0.0307918	0.00350051	0.00650503	-0.0222301	-0.053397	-0.0568259	-0.0521378	-0.0321733	-0.0090497	0.00544799	0.00284298	-0.00857214	-0.014736	-0.0252435	-0.0537463	-0.0393583	-0.0403846	-0.0103695	-0.0238824	-0.0423777	-0.0787545	-0.0790459	-0.0676252	-0.0427428	-0.0489678	-0.035903	-0.0183181	-0.00820786	-0.0134642	-0.025733	-0.0139822	-0.0114579	-0.0216689
-0.0492201	-0.0417626	-0.0157734	-0.0101113	-0.0176208	-0.0325165	-0.0346473	-0.0330262	-0.0107108	0.00532111	0.0200481	0.0215966	0.030429	0.0247562	0.00262692	-0.0203915	-0.0232924	-0.00627811	0.0102655	-0.00503729	-0.0355822	-0.0331331	-0.00528295	0.0124009	-0.00274754	-0.0172752	-0.0131958	0.0222412	0.0554057	0.075866	0.0688529	0.0420424	0.00972005	-0.0208721	-0.0242925	0.00173256	0.0341199	0.0524873	0.061965	0.0832254	0.0867098	0.0684382	0.0359888	0.0108762	-0.00704743	-0.00823561	0.00500349	0.0404855	0.0516427	0.0625513
0.0549712	0.0456741	0.0240379	0.0174552	0.00246929	0.0111034	0.0208943	0.0426325	0.0337513	0.00606962	-0.0336287	-0.0481985	-0.0505906	0.00355708	0.0101467	0.0323835	0.0177844	0.0297175	0.0219277	0.00316861	0.00899858	-0.00708129	-0.00504275	-0.00413113	0.021333	0.00189001	-0.0351294	-0.0477932	-0.036256	7.21212e-05	0.00895995	0.0314959	0.018072	0.0200309	0.00160602	0.00686789	0.00188161	0.0143214	0.0313327	0.0339227	0.02437	0.0118526	0.0085128	0.0186177	0.0157146	0.0148561	0.00754613	0.0124174	0.0123461	0.000530365
-0.0197254	-0.00453941	0.0417568	0.060393	0.0602197	0.0212893	0.0120763	-0.000305601	-0.00230121	-0.00626853	-0.00646695	0.00427288	0.0161825	0.00305458	-0.0036849	0.00243654	2.41685e-05	-0.0082189	-0.0336984	-0.0392761	-0.0414469	-0.0261631	0.00441429	0.0532923	0.0982237	0.0984939	0.0681833	0.0265941	0.00122896	-0.0128928	-0.0165024	-0.0142671	-0.0184334	-0.0302814	-0.0207206	-0.00672261	0.0139268	-0.00707888	-0.0522793	-0.0813995	-0.0621557	-0.00896358	0.0274356	0.0632603	0.110037	0.141152	0.153589	0.128172	0.120266	0.120935
0.116783	0.108139	0.0587355	0.0224966	-0.00784876	0.00790155	0.03637	0.0638529	0.0714427	0.0964209	0.10981	0.124594	0.121978	0.0858614	0.0487584	0.0175241	-0.00440529	-0.0068183	-0.00072072	-0.00437477	-0.0206522	-0.0465326	-0.0266587	-0.00218527	-0.0098267	-0.00810477	-0.00935361	-0.0102211	-0.0383775	-0.0677252	-0.0681204	-0.0522129	-0.0428637	-0.0253529	-0.0192819	0.000809114	-0.00556521	-0.018024	-0.0491172	-0.0743113	-0.0884114	-0.0729082	-0.0340173	0.00721689	0.00940837	-0.023393	-0.0336831	-0.0218362	-0.000606219	-0.017115
-0.0279104	-0.0362021	-0.0239378	-0.00972399	-0.00831689	-0.0133689	-0.0334492	-0.038747	-0.0516645	-0.0508163	-0.0363326	-0.0148417	0.00923502	0.00940329	0.0193337	-0.00667126	-0.0217506	-0.0162757	0.0148748	0.0227577	0.0366752	0.0378682	0.0634313	0.028838	-0.0173897	-0.0568716	-0.0644002	-0.0120023	0.0309587	0.0389619	-0.017655	-0.0723135	-0.0752329	-0.0399774	0.015289	0.0506486	0.0784151	0.0776208	0.0558033	0.012581	-0.00909234	-0.0135922	-0.00844765	0.000475462	0.0274291	0.0451661	0.0399253	0.000210478	-0.0463337	-0.0658662
-0.0682949	-0.0163139	0.0213725	0.0294467	0.00731668	0.00947414	0.068797	0.145503	0.154839	0.0972252	0.0698661	0.100153	0.128235	0.0939624	0.0216601	-0.0163224	-0.0463699	-0.0415591	-0.0322569	-0.0191831	-0.023574	-0.0288111	-0.0340332	-0.0446599	-0.0375844	-0.0183916	-0.0110646	-0.0283683	-0.049531	-0.0418278	-0.0320398	-0.0348483	-0.0463367	-0.0432013	-0.0263061	-0.00655636	0.00944874	0.00258372	-0.0318986	-0.0667443	-0.0870199	-0.0782447	-0.0704467	-0.0694668	-0.0594231	-0.054896	-0.0344434	-0.0319516	-0.041717	-0.0691205
-0.0991734	-0.103906	-0.0735632	-0.017125	0.0184387	0.0440798	0.0339764	-0.0014826	-0.0383662	-0.0339675	0.0183085	0.0499481	0.0359132	-0.00123839	-0.0337726	-0.0224189	-0.0200592	-0.0069369	-0.0299995	-0.0192205	-0.00907703	0.0038771	-0.00054095	-0.00344869	0.00979451	0.0134396	0.014101	0.0103505	0.0221209	0.0292164	0.0371323	0.0395576	0.0286062	0.00285205	-0.0008623	0.00169282	0.00272348	-0.0120478	-0.014472	-0.00353457	-0.00527032	-0.0243801	-0.0301509	-0.0157243	0.0182532	0.0134377	0.0185676	2.38498e-05	0.0188909	0.0497704
0.0867446	0.0930047	0.0617224	0.031665	0.028014	0.0395929	0.0591613	0.0739818	0.068332	0.0430664	0.023513	0.00992828	0.0210952	0.0164549	0.00745057	-0.0226739	-0.0503054	-0.0624896	-0.0402135	-0.0329231	-0.0502529	-0.0637963	-0.0514319	-0.0177547	-0.0168444	0.00285891	-0.0092117	-0.0137494	-0.0423622	-0.0406514	-0.0213966	-0.011995	-0.00321526	-0.0113465	-0.0165111	-0.0151398	-0.0132487	-0.00638783	-0.0183736	-0.044591	-0.0775738	-0.0926725	-0.0863958	-0.0699966	-0.0488862	-0.0163906	0.00818638	0.00934688	0.0056996	-0.0044316
-0.0104561	-0.0135856	0.00454686	0.0330668	0.0587096	0.0771031	0.0544053	0.0473226	0.181281	0.349146	0.393215	0.264147	0.151535	0.110911	0.0880089	0.0255811	0.00309832	-0.0173357	-0.0132496	0.00678779	0.0514757	0.114321	0.163006	0.184488	0.176814	0.134603	0.0961994	0.0676115	0.0480014	0.0409847	0.0457563	0.0791068	0.0988576	0.0921836	0.0622834	0.0442389	0.0435719	0.0342059	0.01595	0.00834305	0.00743481	-0.00244427	-0.0402987	-0.0729231	-0.0608782	-0.0190946	0.0225525	0.0209153	0.0167695	0.0165356
0.0460666	0.0751614	0.079774	0.0398667	0.0274632	0.0209929	0.0383991	0.0355858	0.0389161	0.0433132	0.0238905	0.0158508	0.00710598	-0.00952833	-0.027082	-0.0547387	-0.0554908	-0.0792368	-0.102098	-0.121302	-0.0993185	-0.0473542	0.00553326	0.0474707	0.0709745	0.0464847	0.0141602	-0.0101538	-0.0147226	-0.0204016	-0.0310342	-0.0301267	-0.0189029	0.00266661	0.0346621	0.0428042	0.0243246	0.00605419	0.0206967	0.0419038	0.0468313	0.0378525	0.0600567	0.0830081	0.0664887	0.0305876	0.0174714	0.0505301	0.0539083	0.0123985
-0.0248615	-0.0226917	-0.00822381	-0.00981542	-0.0235821	-0.0229364	-0.00710553	0.0351146	0.0429109	0.0252344	-0.0114633	-0.00637797	0.000674291	-0.00204959	-0.0102414	-0.0189348	-0.0339968	-0.0456123	-0.0174371	-0.0211886	-0.0296927	-0.058614	-0.0458836	-0.00244328	0.0225178	0.01866	-0.0172647	-0.0292979	-0.0121678	0.0111492	0.030941	0.055174	0.0657803	0.043728	0.0233199	0.019044	0.0413456	0.0480982	0.0522046	0.0530072	0.0527252	0.04129	0.00228782	-0.0259601	-0.0313346	-0.0235173	-0.0175473	-0.0214071	-0.0171397	-0.00103022
0.0205521	0.0219421	0.0322837	0.0198519	0.0160061	-0.0175689	-0.036225	-0.012095	0.00658709	0.0296033	0.0183911	0.00624507	-0.00721968	-0.0338426	-0.0248603	-0.0334284	-0.02756	-0.0123627	0.0141682	0.0384765	0.0355318	0.0252986	0.0179052	-0.00345816	-0.0255261	-0.0272785	-0.00724003	0.0157455	0.00419182	-0.00408436	0.0086989	0.0353499	0.0561031	0.0396492	0.0159025	-0.0069701	-0.00557866	-0.00182371	-0.0132827	-0.0451217	-0.0636001	-0.0671646	-0.0232556	0.0242885	0.0776397	0.0955549	0.0869335	0.057022	0.0408259	0.0324845
0.00808988	-0.041011	-0.0571974	-0.0345849	-0.0268573	-0.0420275	-0.0587181	-0.0291325	0.00186973	0.0103458	-0.00198257	-0.0212719	-0.0103103	-0.00886214	-0.00955284	-0.0434472	-0.0811888	-0.105578	-0.100144	-0.0736705	-0.0545634	-0.0402239	-0.0444205	-0.047261	-0.0551877	-0.0711705	-0.0769744	-0.0812598	-0.0697108	-0.0624416	-0.0567641	-0.0341306	-0.0363091	-0.0407586	-0.0608039	-0.0493154	-0.0281778	0.00954009	0.0306081	0.0133857	-0.0116916	-0.0149264	-0.00899524	-0.0120355	-0.0325918	-0.0421174	-0.0498268	-0.0513251	-0.0273022	-0.00294618
0.00344996	-0.00345507	-0.0191926	-0.00527404	0.0208708	0.044031	0.0473025	0.0167754	-0.00264162	-0.00177633	0.000171065	0.00429559	0.0140912	-0.00706763	-0.00359112	-0.0181807	0.0211063	0.0399485	0.104354	0.228292	0.348475	0.350836	0.268282	0.198771	0.173027	0.14883	0.0942831	0.0684755	0.0466798	0.0237752	-0.0113704	-0.0403631	-0.0401225	-0.0435547	-0.0425659	-0.0532511	-0.0584631	-0.0600863	-0.064216	-0.0505935	-0.0179996	0.0060384	-0.00709573	-0.0402806	-0.0458709	-0.0363847	-0.0146299	0.0113157	0.0309459	0.016924
0.00229968	0.00614591	0.00270938	-0.000747533	-0.00182299	0.0202699	0.0289209	0.0258937	0.01661	0.0209075	0.041683	0.0746231	0.0680816	0.0324966	-0.0160084	-0.0331258	-0.0372783	-0.0319649	-0.0208136	0.109004	1.27183	3.80122	6.93978	9.37787	10.3004	9.95564	8.69424	7.14793	5.75032	4.64669	3.7463	3.07768	2.54096	2.09001	1.74364	1.50377	1.32332	1.11752	0.924331	0.749258	0.614338	0.521047	0.447478	0.415807	0.384283	0.350075	0.288605	0.21944	0.148332	0.104833
0.0799966	0.0939844	0.098576	0.0542733	0.0181406	0.0161061	0.0448623	0.0536018	0.0401323	0.0257171	0.0186256	-0.000242545	-0.00150836	-0.0273838	-0.0367342	-0.0110096	0.224279	0.57829	1.13615	1.79334	2.35168	2.60533	2.44995	2.03142	1.49804	1.02453	0.723455	0.53128	0.386142	0.29965	0.257409	0.19221	0.11479	0.0606374	0.0405734	0.0479393	0.0258417	0.0228882	0.00970739	0.0265757	0.0160985	0.0198161	0.000111108	-0.0157574	-0.0321713	-0.0287242	-0.0150984	-0.0149234	-0.034509	-0.0273169
-0.0197281	0.00389291	-0.00522053	-0.0194413	-0.0330207	-0.0471025	-0.0393916	-0.0363591	-0.0159861	-0.0141349	-0.0219858	-0.00406817	0.0248174	0.0360783	0.0302039	0.0324022	0.0290326	0.108276	0.503013	1.02323	1.38884	1.33749	1.20853	1.00818	0.773009	0.458865	0.257759	0.174727	0.139759	0.107341	0.0793427	0.0766096	0.0646534	0.0549156	0.0451479	0.0617425	0.0791647	0.0913913	0.0740115	0.0285346	-0.0216871	-0.0210577	0.0109895	0.0153529	-0.0248624	-0.0514	-0.0279168	0.0226235	0.0351531	0.000900542
-0.036364	-0.0187258	0.0161336	0.0227427	0.00279904	-0.0130827	-0.0183185	-0.041231	-0.0542993	-0.0460149	-0.0272884	-0.00633536	-0.00646535	0.000638754	-0.00840045	0.0709925	0.412236	0.975278	1.60567	2.09422	2.37908	2.55582	2.64031	2.62131	2.29508	1.68932	1.05592	0.642062	0.437812	0.342484	0.278008	0.242895	0.221456	0.172331	0.120155	0.0872357	0.0860408	0.0633092	0.0143254	-0.00272456	-0.00565103	0.015929	0.0107364	0.0165995	0.0140738	0.00111306	-0.0281644	-0.0659654	-0.0468763	-0.0227622
0.000505559	-0.0143124	-0.0127635	-0.0105564	-0.0152333	-0.015263	-0.00729334	-0.010239	-0.0246475	-0.0395929	-0.0378983	-0.0209511	-0.0258484	-0.0301355	-0.0449544	-0.00311632	0.15377	0.312554	0.537623	1.11431	2.07998	3.10459	3.8266	4.13714	4.06395	3.44767	2.57989	1.76578	1.23391	0.883029	0.674987	0.533017	0.450717	0.368094	0.294935	0.240053	0.197474	0.190949	0.20843	0.209532	0.163462	0.0956878	0.0859209	0.124198	0.134889	0.0942484	0.0545251	0.0513443	0.0375258	0.0145886
-0.00269024	0.0104218	0.0242603	0.0350283	0.0194301	-0.010598	-0.0359666	-0.0188539	0.00892249	0.0042126	-0.0128386	-0.0375662	-0.036485	-0.0568368	-0.0528096	-0.0409146	-0.0357398	-0.0365588	0.0131457	0.210391	0.528499	0.845658	1.18772	1.48777	1.57066	1.22963	0.67053	0.263461	0.0999762	0.0623167	0.0158711	-0.00341624	-0.0305853	-0.0375449	-0.0365285	-0.0318993	-0.031889	-0.0386753	-0.0305678	-0.0289918	-0.023205	-0.0288132	-0.0418354	-0.0601044	-0.0802459	-0.085053	-0.0566088	-0.0269539	-0.013017	-0.0251216
-0.0241792	-0.0112105	-0.00226403	-0.014579	-0.0220005	-0.0391414	-0.0568666	-0.0728888	-0.0727825	-0.0516403	-0.0369815	-0.0330146	-0.022731	-0.0413888	-0.0268358	0.127688	0.477467	0.997529	1.59495	2.14337	2.36721	2.12893	1.57817	1.14973	0.876226	0.703104	0.466068	0.281514	0.191449	0.146228	0.112642	0.0907584	0.0719511	0.0630147	0.0642583	0.0805669	0.0824809	0.0653768	0.0670408	0.0493546	0.0158007	-0.0084455	0.0103821	0.0377661	0.0248179	0.00531408	-0.00492219	0.0230051	0.0365595	0.0241799
0.00939967	-0.0161804	-0.00858587	-0.0076729	0.00863323	-0.000456053	-0.0197739	-0.0239844	-0.027708	-0.0119947	-0.0135551	-0.00499779	-0.00149131	0.00515573	0.0108685	0.0894088	0.173229	0.4983	1.20604	2.80714	4.90688	7.38903	8.50524	8.43162	7.16421	5.70436	4.129	2.52066	1.38179	0.705462	0.413652	0.29649	0.270417	0.21136	0.164459	0.119168	0.119433	0.125305	0.112968	0.0740107	0.0593474	0.0861935	0.092043	0.0573194	0.0213813	-0.00422177	-0.00429556	-0.0146827	-0.0118876	-0.044251
-0.0711509	-0.101187	-0.104126	-0.100646	-0.0843831	-0.0722244	-0.0487943	-0.0229524	0.00501497	0.00601368	-0.0123456	-0.0345075	-0.0387211	-0.0460777	-0.03297	0.113564	0.650184	1.50471	2.4926	3.27052	3.56827	3.32145	2.77121	2.34169	2.07528	1.72128	1.23788	0.790396	0.526988	0.401376	0.327209	0.289828	0.263765	0.236751	0.196198	0.162695	0.138327	0.111917	0.0812062	0.0596335	0.060138	0.0757732	0.0932322	0.0776158	0.0458545	0.0331092	0.0241578	0.0158592	-0.0230254	-0.0474419
-0.0578951	-0.0485184	0.00128378	0.0233165	0.00355821	-0.0384216	-0.0731389	-0.0435948	-0.0408904	-0.0310873	-0.0580307	-0.0465948	-0.030205	-0.0189506	-0.0214178	0.0251228	0.221607	0.61108	1.06882	1.61752	2.26929	2.93772	3.37364	3.43331	3.10968	2.53102	1.83627	1.24917	0.861302	0.643493	0.55539	0.486547	0.384603	0.282265	0.192061	0.151031	0.122436	0.125272	0.109808	0.0821938	0.0429955	0.0214922	0.0268232	0.0526456	0.0633487	0.0642545	0.0448068	0.0219535	0.017005	0.020764
0.0471706	0.0311101	0.015831	-0.0133242	-0.034482	-0.0461054	-0.0271542	-0.000334105	-0.0119679	-0.0351132	-0.0426713	-0.0349412	-0.0374992	-0.0398056	-0.0261054	-0.0131161	0.0127677	0.128939	0.691664	1.88398	3.21229	4.14754	4.69365	5.13838	5.32365	4.92158	4.06591	3.16869	2.429	1.82082	1.3664	1.04344	0.898703	0.782676	0.647993	0.51681	0.441066	0.395074	0.339367	0.285877	0.244194	0.215155	0.192078	0.16237	0.148974	0.147319	0.14735	0.112895	0.0906938	0.0794605
0.0918235	0.0698031	0.0363361	-0.0164671	-0.0392722	-0.0474564	-0.0177565	0.015259	0.0295578	0.0019638	-0.0276569	-0.0482209	-0.0211832	-0.0317991	-0.0215411	0.0409701	0.187249	0.496439	0.430358	0.286426	-0.0230341	-0.0237774	0.00162801	0.0132603	-0.00328705	-0.0330469	-0.0495004	-0.0513894	-0.0608632	-0.0784329	-0.0849316	-0.0755217	-0.0516244	-0.0272786	0.00128535	0.0126579	0.00884628	0.00957094	0.00600023	0.00877572	-0.00657633	-0.0260485	-0.0420765	-0.0347551	-0.00991596	-0.00255935	-0.0132256	-0.0261215	-0.0394092	-0.0695489
-0.0906826	-0.0772644	-0.0433547	-0.0286012	-0.0366366	-0.0534703	-0.0256722	-0.0168921	-0.00955495	-0.0110104	-0.00763508	-0.000817106	-0.0104919	-0.00178257	0.0450157	0.277179	0.453651	0.519374	0.339102	0.213033	0.14813	0.171463	0.269623	0.301233	0.25461	0.142863	0.0976191	0.0737773	0.0419042	0.0406189	0.0392393	0.042569	0.010498	0.0147445	-0.0145914	-0.00790231	-0.0458679	-0.0434881	-0.0607916	-0.0467757	-0.037791	-0.0117958	0.0367834	0.10525	0.180191	0.199065	0.157711	0.0936745	0.0612148	0.0309797
0.00108566	-0.0170353	0.00231502	0.0133693	0.0112087	-0.00611279	-0.0211579	-0.034927	-0.0137657	0.046001	0.0557762	0.0380493	-0.0189419	-0.00788826	0.0357571	0.250354	0.613485	1.13647	1.98844	3.10639	4.18973	4.85279	4.91358	4.54797	3.83133	3.06351	2.3793	1.78818	1.31788	0.984393	0.805954	0.681885	0.576154	0.484171	0.404762	0.33156	0.278283	0.250235	0.231875	0.199105	0.173359	0.151742	0.122086	0.106616	0.131198	0.161996	0.145219	0.086133	0.030825	0.0140388
-0.0165437	-0.0270998	-0.0498208	-0.0191352	-0.0152511	-0.00566243	-0.030708	-0.0321763	-0.0345538	-0.0162838	-0.015848	-0.0276626	-0.0431434	-0.0586754	-0.034694	-0.0190999	0.0152398	0.0714612	0.106278	0.251478	0.671872	1.34578	2.09495	2.65434	2.94435	2.84036	2.37899	1.77456	1.26463	0.897381	0.656426	0.480728	0.337749	0.245569	0.20264	0.217395	0.215615	0.199494	0.175884	0.166805	0.144099	0.0983899	0.0358037	-0.00692171	-0.0123368	0.00348479	0.0195424	0.0297388	0.0262872	0.00897421
-0.00108522	0.0144848	0.00757983	-0.00472656	-0.0145449	-0.00378795	0.0151346	0.00491056	0.00188915	-0.00108518	-0.00291926	-0.0014764	-0.016931	-0.000261891	0.138981	0.652692	1.43347	2.40271	3.42858	4.46491	5.13421	5.03194	4.28792	3.30427	2.45292	1.79944	1.30839	0.939563	0.69299	0.550169	0.466056	0.382051	0.350422	0.33457	0.313276	0.25586	0.202524	0.182665	0.183585	0.170965	0.149398	0.111097	0.075062	0.0480165	0.0227792	0.00827571	-0.0295192	-0.0344591	-0.036277	-0.0163653
-0.0359018	0.0369879	0.102515	0.154743	0.106365	0.041874	0.00583917	-0.0296019	-0.0470901	-0.0681279	-0.051761	-0.0398926	-0.0285196	-0.0333978	0.0428802	0.248229	0.604124	1.04369	1.45066	1.72728	1.82956	1.78614	1.66266	1.49459	1.33545	1.1528	0.944833	0.728955	0.545189	0.404489	0.286159	0.189279	0.130251	0.0984298	0.09746	0.106586	0.0972516	0.0666279	0.049196	0.0638908	0.0445569	0.040361	0.0291411	0.02255	-0.0181275	-0.0501275	-0.0631861	-0.0624009	-0.0564846	-0.0320587
-0.0190527	-0.0173828	-0.00716676	-0.0116982	-0.0185238	-0.0340694	-0.0509123	-0.0848101	-0.117328	-0.118622	-0.087102	-0.0485083	-0.0265776	0.0110072	0.0867738	0.263615	0.688379	1.12251	1.78655	2.37934	3.0158	3.49777	3.83613	4.02314	4.03838	3.76892	3.24249	2.48529	1.82079	1.36688	1.04733	0.810487	0.638121	0.551547	0.457368	0.368677	0.270598	0.234343	0.224425	0.215527	0.188645	0.181058	0.181622	0.167243	0.134764	0.100765	0.0743337	0.0547541	0.0610669	0.0793199
0.0797307	0.0628592	0.0539377	0.038077	0.0223421	0.00177561	-0.0163722	-0.0094854	-0.00352183	-0.0056525	-0.0332765	-0.0575672	-0.0588481	0.0281177	0.0882146	0.169556	0.30573	0.527836	0.882972	1.23857	1.55917	1.63579	1.59321	1.65995	1.81209	1.72811	1.35072	0.889563	0.60101	0.446262	0.346481	0.262038	0.184343	0.136999	0.106877	0.103309	0.119258	0.156547	0.161507	0.132832	0.0624876	0.00671232	-0.00161786	0.0282603	0.0526214	0.0421165	0.0179493	-0.00477232	-0.0171333	-0.0247136
-0.0182104	-0.0150306	-0.00984293	-0.00331253	-0.00379417	-0.0138229	-0.0342738	-0.0504873	-0.0549824	-0.0515719	-0.0445504	-0.0535278	-0.050533	-0.0679465	-0.0581816	-0.00312707	0.174487	0.517373	0.849284	1.13563	1.48688	2.09467	2.79584	3.33305	3.49716	3.32629	2.82729	2.23639	1.7056	1.28833	0.976032	0.752706	0.652519	0.547562	0.466858	0.369754	0.323386	0.263898	0.196372	0.114633	0.0641812	0.0638504	0.0897589	0.0796173	0.0683184	0.052051	0.0612834	0.0605028	0.0518191	0.0137761
-0.0298892	-0.0463492	-0.0161733	0.00820724	0.0143855	0.00749402	-0.010919	-0.019313	-0.0220679	-0.018918	-0.0181969	-0.0386167	-0.0541234	-0.0667079	-0.0289835	0.0858808	0.249342	0.387711	0.44018	0.415771	0.350191	0.274339	0.194389	0.153629	0.129299	0.111597	0.0752796	0.0363051	0.0187343	0.00849162	0.0150413	0.0157156	-0.00642883	-0.0349913	-0.0497197	-0.0388857	-0.0278552	-0.0218552	-0.0208217	-0.0271117	-0.048845	-0.0756157	-0.0887056	-0.0810232	-0.0654532	-0.0447899	-0.0162611	0.0184899	0.0172756	-0.0113587
-0.0443767	-0.0367786	-0.0143569	-0.00313213	-0.0293587	-0.0573108	-0.0663315	-0.0490119	-0.0210848	0.00238563	0.01798	-0.00990464	-0.0513807	-0.0547062	-0.0210069	0.00598008	0.00466371	0.107175	0.44534	1.01559	1.67435	2.22964	2.57894	2.62946	2.37505	1.90367	1.36721	0.907799	0.572467	0.39145	0.31439	0.287827	0.25135	0.202607	0.146182	0.106597	0.0910145	0.0921183	0.0928224	0.0796934	0.0757291	0.0647834	0.059019	0.0439789	0.0600934	0.0902045	0.110763	0.107245	0.0746474	0.0499435
0.0132035	-0.0143061	-0.0250282	-0.0197515	-0.0291631	-0.0485619	-0.0534185	-0.038321	-0.022854	-0.0241379	-0.0308719	-0.0446822	-0.0292081	0.0256126	0.062232	0.107911	0.431702	1.23396	2.40789	3.5856	4.42997	4.96555	5.22759	5.2615	4.82042	3.91157	2.88138	2.05584	1.57125	1.22124	0.956791	0.742385	0.604334	0.518079	0.448447	0.375588	0.327296	0.271371	0.208839	0.154338	0.154117	0.171387	0.167171	0.11631	0.0634164	0.0535988	0.0683901	0.0658944	0.0453086	0.00873243
-0.00359747	-0.0143699	-0.0254693	-0.0399619	-0.0551405	-0.0371318	-0.0265612	-0.0194616	-0.0315845	-0.0299412	-0.0293337	-0.0423407	-0.0384432	-0.00862495	0.0579307	0.707545	1.5302	2.46787	2.82904	3.04659	3.13829	3.23532	3.19167	2.86185	2.3117	1.72389	1.28499	0.972448	0.738827	0.570686	0.436867	0.332503	0.277448	0.24474	0.227764	0.223379	0.225052	0.203126	0.170469	0.135048	0.118497	0.109847	0.113594	0.0997401	0.0811553	0.0767226	0.0980891	0.113895	0.0898669	0.0433501
0.0144211	0.00903205	0.00689585	-0.019799	-0.0407356	-0.0564284	-0.0617176	-0.0639147	-0.0305788	0.0104733	0.0146311	-0.0202214	-0.0509818	-0.0502615	-0.0365978	0.0330473	0.254473	0.563342	0.900572	1.24719	1.67237	2.05236	2.2382	2.15777	1.87555	1.43348	1.00359	0.658421	0.4637	0.339859	0.273885	0.240497	0.217448	0.196269	0.166303	0.132046	0.0986819	0.0670837	0.06351	0.0842729	0.105074	0.0989194	0.0896175	0.092165	0.0895415	0.0711587	0.0807713	0.160833	0.259548	0.328129
0.251864	0.124596	0.016545	-0.0258919	0.0334309	0.392032	0.813292	1.97212	2.14526	2.01063	0.928327	0.480403	0.267441	0.172573	0.098368	0.0932404	0.0831531	0.0955066	0.0574092	0.0233435	-0.0243874	-0.0459585	-0.0465602	-0.0556778	-0.0634324	-0.0548169	-0.0324065	-0.0255144	-0.018388	-0.0228648	-0.0115711	0.0586416	0.182823	0.225122	0.170908	0.039985	0.0132252	-0.0102899	0.00245393	-0.0089984	0.00860035	0.00946959	-0.00715157	-0.0312628	-0.042329	-0.0545839	-0.0270829	-0.0135916	-0.0130267	-0.0313764
-0.0485838	-0.0224886	0.0237182	0.0448404	0.0173263	-0.0357392	-0.030146	-0.0111201	-0.0296844	-0.0457588	-0.0210554	0.0414991	0.0559031	0.0286522	0.0577064	0.369588	0.96624	1.67848	2.30157	2.68084	2.85904	2.75201	2.46928	2.11042	1.77553	1.45023	1.08834	0.748934	0.526122	0.441439	0.401151	0.369767	0.291264	0.219691	0.155235	0.132874	0.116401	0.0918084	0.0614082	0.0424468	0.0597752	0.0862571	0.0951263	0.0652049	0.0336803	0.0138805	-0.00257032	-0.0042242	0.00109868	0.0184293
0.0305308	0.0387271	0.0266546	0.0156723	0.00239297	0.0199145	0.0336075	0.0526597	0.0453481	0.031807	0.0240528	0.0109803	-0.0108289	-0.0299129	-0.0242731	0.0264591	0.889499	3.38604	6.17667	8.08337	8.4395	8.63289	8.80669	8.58694	7.73463	6.4492	5.1896	4.12958	3.34674	2.71102	2.2353	1.89241	1.59586	1.31444	1.0789	0.898654	0.766134	0.670166	0.579415	0.488544	0.413238	0.363143	0.334919	0.322427	0.28681	0.22948	0.166534	0.117397	0.109987	0.102168
0.0817903	0.059408	0.0123883	0.00579505	0.0181854	0.0557272	0.0460219	-0.0115082	-0.0449039	-0.0482908	-0.0127211	-0.0318805	-1.04859e-05	0.0151512	0.185907	0.448715	0.922926	1.31459	1.69487	2.03427	2.26009	2.11806	1.63699	1.13382	0.81339	0.61139	0.448654	0.2918	0.174804	0.11706	0.112659	0.118349	0.0943329	0.055066	0.0265791	0.0236383	0.0219558	0.0120616	0.018115	0.0265601	0.0310727	0.0060484	-0.00355496	0.0075934	0.0301362	0.0555554	0.0641274	0.0528965	0.0208773	0.0114988
0.0270595	0.0352108	0.0110145	-0.0243466	-0.0592157	-0.0723685	-0.0813108	-0.04735	-0.00739873	0.0207726	0.0185385	-0.0262399	-0.0340241	-0.0380197	-0.0362238	-0.0248741	-0.0227491	0.00897725	0.019973	0.0820977	0.110158	0.0982099	0.118334	0.165102	0.171744	0.0846896	0.00219254	-0.0301488	-0.0397961	-0.0387956	-0.0255006	-0.0168628	-0.0273798	-0.0381487	-0.0373179	-0.0368062	-0.0249677	-0.0312728	-0.0379642	-0.057326	-0.0661922	-0.052987	-0.0467925	-0.0266563	0.000491558	0.0218414	0.00348212	-0.0384778	-0.0542184	-0.0516934
-0.0546589	-0.0742429	-0.0875081	-0.0769893	-0.0451341	-0.0272293	-0.0323178	-0.0512224	-0.0575488	-0.064375	-0.0778541	-0.0682848	-0.0547554	-0.0274885	0.00672374	0.339285	1.04403	2.07633	2.94771	3.45205	3.56701	3.45129	3.18714	2.72569	2.19969	1.67048	1.26866	0.949679	0.712871	0.540285	0.405071	0.319808	0.267005	0.23964	0.204669	0.176518	0.138857	0.116091	0.078025	0.0640502	0.0627882	0.094617	0.107397	0.0841594	0.0432455	0.0326696	0.0389077	0.0369871	0.025443	0.0263869
0.0239855	0.0300548	0.0237554	-0.00736386	-0.0440973	-0.0588633	-0.0332007	-0.0241936	-0.0412058	-0.0385446	-0.0238715	-0.010687	-0.034458	-0.020098	0.0414929	0.228707	0.431673	0.65444	0.954238	1.30577	1.59579	1.62426	1.46481	1.20307	0.908259	0.647841	0.464649	0.361244	0.278382	0.199414	0.12499	0.0720378	0.0607025	0.0669343	0.0838126	0.0823852	0.0662765	0.0438951	0.0278476	0.0273309	0.0365222	0.05596	0.071418	0.0620987	0.0552937	0.0481841	0.0396065	0.0212518	0.0357854	0.07409
0.0791671	0.0499056	0.0129243	0.00731276	0.0169605	0.0171534	0.0124493	0.00785541	-0.0108857	-0.0132418	-0.0390785	-0.029265	-0.0219611	-0.0042096	-0.00325855	0.146658	0.434987	0.749412	0.94283	1.20504	1.54647	1.81153	1.88561	1.8132	1.69806	1.41625	1.05708	0.713651	0.484872	0.34646	0.263615	0.212185	0.196323	0.172076	0.15077	0.124052	0.122718	0.125664	0.122408	0.107407	0.106365	0.0952746	0.0644532	0.00519303	-0.0361047	-0.0469009	-0.030703	-0.0148856	-0.0153883	-0.0181993
-0.0314046	-0.0331342	-0.0106304	0.0237484	0.0323362	-0.00114339	-0.0314919	-0.0478192	-0.0664435	-0.0532277	-0.0378648	-0.0142408	-0.0419282	-0.017696	0.161748	0.288417	0.344406	0.319848	0.411605	0.518605	0.526819	0.626578	0.9025	1.26658	1.44457	1.35124	1.10435	0.818418	0.581017	0.409294	0.277081	0.180529	0.0935079	0.0611985	0.0474684	0.0521307	0.0435449	0.0298833	0.0293626	0.0399897	0.0538105	0.0390653	0.01953	0.0347572	0.0475586	0.0573995	0.0407026	0.0292996	0.00755795	-0.0239523
-0.0286342	-0.00602764	0.014429	0.0104004	-0.0157491	-0.0316791	-0.0472531	-0.0572756	-0.0466667	-0.0161103	0.0304305	0.0385212	0.0296761	-0.00840078	0.131142	0.688685	1.4719	1.76202	1.7324	1.59508	1.75747	1.9162	2.25182	2.8935	3.419	3.4622	3.03516	2.48391	1.99057	1.57095	1.21724	0.948884	0.750287	0.605818	0.514569	0.450408	0.402601	0.326299	0.275938	0.221944	0.215996	0.205166	0.201469	0.181293	0.180316	0.164631	0.148335	0.129423	0.121517	0.0978648
0.0755041	0.068257	0.0763532	0.0581075	0.0258796	0.0164378	0.0067191	-0.00281909	-0.011939	-0.0153166	-0.0185352	-0.0328499	-0.0251108	-0.023855	-0.0152617	0.00855617	0.285485	0.848791	1.46966	1.79263	1.72706	1.53412	1.42028	1.35446	1.25868	1.06356	0.832131	0.602597	0.428205	0.309325	0.237211	0.181682	0.139408	0.142707	0.160853	0.17508	0.149937	0.133439	0.127371	0.113937	0.0921209	0.0492786	0.00729008	-0.0403288	-0.0496653	-0.020879	0.00716641	0.0158212	0.0169888	0.00912278
-0.00875171	-0.0193848	-0.0385369	-0.0332539	-0.0254026	-0.0172741	-0.0297295	-0.0659995	-0.0580344	-0.0288061	-0.011626	-0.0305853	-0.0528708	-0.0657177	-0.0526638	-0.0190264	0.0888558	0.347145	0.743219	1.16234	1.39501	1.36579	1.1737	0.920676	0.72923	0.564956	0.455911	0.330405	0.239434	0.166261	0.125889	0.0990757	0.0857298	0.0835609	0.061481	0.0394873	0.0278971	0.0511559	0.0648199	0.0584048	0.028138	0.0026913	7.62077e-05	-0.00383989	-0.00244031	-0.0110984	-0.00125992	0.0132015	0.0186516	0.0262353
0.0173203	0.0172013	-0.00566266	-0.0218863	-0.0371487	-0.0372386	-0.0354808	-0.00367584	0.00336662	-0.00584257	-0.0228199	-0.0170867	-0.00597737	-0.00278716	0.0143243	0.0612394	0.24638	0.713625	1.4493	2.16816	2.70345	3.07445	3.3791	3.52845	3.40682	3.0189	2.4701	1.92765	1.44397	1.05801	0.785315	0.59026	0.478936	0.376762	0.32992	0.277902	0.224778	0.176417	0.144339	0.134645	0.123192	0.121352	0.125521	0.122805	0.105948	0.0876001	0.080627	0.0686535	0.0258231	-0.0207246
-0.0416557	-0.0222453	-0.00967307	-0.0176992	-0.0359727	-0.0335559	-0.0265041	-0.0287099	-0.0425483	-0.0579577	-0.072618	-0.0679762	-0.0470448	0.0158135	0.0943858	0.23511	0.416118	0.672095	0.951575	1.1577	1.19706	1.05678	0.882914	0.775535	0.76464	0.716078	0.608778	0.464649	0.34162	0.254238	0.194025	0.172015	0.147011	0.113381	0.0768889	0.0567444	0.0364633	0.00999698	-0.0176186	-0.0354336	-0.0289337	-0.0231516	-0.021486	-0.031494	-0.0274503	-0.0266974	-0.0260317	-0.0265174	-0.012285	-0.0151028
-0.0497324	-0.085431	-0.087918	-0.0594139	-0.0400034	-0.0395308	-0.0472356	-0.0524882	-0.0297677	-0.0344333	-0.0298156	-0.0464154	-0.0360153	-0.0282697	-0.00352779	0.0616975	0.227093	0.560662	1.08057	1.61794	1.97256	2.12112	2.16315	2.16209	1.96661	1.61342	1.21164	0.918283	0.711327	0.544308	0.407875	0.294371	0.216257	0.156993	0.142698	0.122683	0.114473	0.0944656	0.0887068	0.0861497	0.0768396	0.0635397	0.0473904	0.0317606	0.0307245	0.0378686	0.0208679	-0.0105785	-0.0271115	-0.0212066
-0.0156557	-0.030495	-0.0345211	-0.0408725	-0.0411596	-0.0313751	-0.0291757	-0.0320996	-0.0561879	-0.0551636	-0.0275169	-0.00726011	-0.0132483	-0.0447983	0.0150146	0.294895	0.639271	1.10572	1.48791	1.8224	2.07681	2.39244	2.82973	3.14197	3.26153	3.11059	2.85493	2.36969	1.81044	1.26688	0.914823	0.71518	0.589648	0.477125	0.402211	0.321749	0.271798	0.2275	0.186447	0.151817	0.123497	0.107081	0.0728559	0.0620378	0.0804137	0.097072	0.0723081	0.0250603	0.00986494	0.00570733
0.00887272	-0.0121814	-0.0163655	-0.0350879	-0.0462543	-0.0509909	-0.0399535	-0.0229493	-0.0149602	-0.0151813	-0.033118	-0.0627529	-0.066131	-0.0400047	0.00311216	0.137266	0.318862	0.554047	0.857962	1.27128	1.67036	1.90508	1.95771	1.92535	1.78294	1.52533	1.18724	0.842081	0.598411	0.44455	0.384573	0.321121	0.27971	0.222072	0.186081	0.131498	0.100049	0.0652221	0.0526466	0.0255858	0.0130865	0.0024624	0.0151735	0.0266676	0.0339116	0.0230094	-0.00707023	-0.0288887	-0.0315628	-0.0217315
0.014821	0.0199465	0.0252968	0.00932481	0.000977819	-0.0025828	-0.0115765	0.00851714	0.0162187	0.0146268	-0.0364059	-0.0539827	-0.060516	-0.0455684	0.0545513	0.303531	0.811546	1.3691	1.90999	2.27067	2.41384	2.30684	2.07204	1.79794	1.51142	1.14887	0.817866	0.578762	0.443591	0.363934	0.284109	0.22822	0.170998	0.143112	0.118469	0.103891	0.0756306	0.0443077	0.0181238	0.00318624	-0.000161524	0.00430402	0.0167081	0.0104382	0.00198097	0.00958138	0.0337613	0.0497124	0.0350672	0.0327517
0.0517114	0.0584627	0.0313637	-0.0105168	-0.0398049	-0.0434159	-0.0305784	0.00304045	0.0339484	0.011342	-0.0406471	-0.072142	-0.0653697	-0.0230385	0.0228511	0.141089	0.318101	0.471927	0.728827	1.17087	1.68178	1.96202	1.87958	1.56049	1.19163	0.842269	0.609712	0.455263	0.345371	0.264776	0.199468	0.175352	0.163646	0.141655	0.0910584	0.0436377	0.0165014	0.029941	0.0437345	0.0647106	0.0631144	0.0587043	0.0426948	0.0339756	0.0299446	0.0343768	0.0344331	0.0390259	0.0345689	0.0185104
0.00618845	0.00499953	0.0206269	0.0132961	0.000640226	-0.017929	-0.00439737	0.0251693	0.0491997	0.0206921	-0.0207603	-0.0414803	-0.0413431	-0.048742	0.231437	0.874291	1.78954	2.37569	2.6184	2.5855	1.83931	0.965893	0.0977253	-0.0171084	-0.0297113	-0.0278909	-0.0333317	-0.0355133	-0.029987	-0.0279281	-0.0268382	-0.0575183	-0.0793215	-0.0782015	-0.0708357	-0.0822585	-0.0809525	-0.0706417	-0.0711225	-0.0787642	-0.0831592	-0.067401	-0.0675701	-0.0654279	-0.0723303	-0.0673952	-0.0664578	-0.0328942	-0.00643007	0.00515721
0.00297909	-0.00253236	0.00711	0.000230082	-0.0204102	-0.0468784	-0.0562366	-0.0280798	-0.000595115	0.00344346	0.0123139	0.097931	0.34523	0.482765	0.402039	0.254357	0.18069	0.18448	0.105204	0.00122449	-0.0425526	-0.0143899	0.148233	0.338292	0.381137	0.285331	0.139238	0.060942	0.0179252	0.0153956	0.0160464	0.0142862	-0.0228949	-0.0600942	-0.0934914	-0.0898341	-0.0622171	-0.00277438	0.0478178	0.0655869	0.0385294	0.000295293	-0.00926947	-0.0136679	-0.0508206	-0.111078	-0.121386	-0.0771296	-0.0180454	-0.00798711
-0.0390921	-0.0556369	-0.0689571	-0.0576069	-0.0546341	-0.0549674	-0.0715536	-0.0846937	-0.0816841	-0.0549154	-0.0460739	-0.0424386	-0.0519082	-0.0519307	-0.0386526	-0.0439369	-0.0519416	-0.0650399	-0.0570556	-0.0561947	-0.0633832	-0.0740689	-0.0771839	-0.0730102	-0.0721768	-0.0685317	-0.068636	-0.0477848	-0.0310755	-0.030775	-0.0495857	-0.0790364	-0.0896201	-0.0844369	-0.0567165	-0.0414728	-0.04244	-0.058036	-0.0607805	-0.0536853	-0.0443446	-0.0440667	-0.0378043	-0.0350957	-0.0153791	-0.00439921	-0.00211258	-0.00745162	-0.0185788	-0.0220895
-0.0256784	-0.0280458	-0.0291797	-0.0227406	-0.00896951	0.0047941	-0.006117	-0.033399	-0.0247668	0.0186965	0.0870707	0.113517	0.100752	0.0470602	0.0165606	0.109378	0.54584	1.22775	1.9669	2.52938	2.89696	3.16654	3.3792	3.54116	3.53615	3.19885	2.6061	1.97412	1.46342	1.11893	0.858479	0.681626	0.516329	0.39292	0.30817	0.305407	0.303701	0.295777	0.260044	0.211643	0.167124	0.126714	0.108675	0.103291	0.0688767	0.0286634	-0.0222631	-0.0366009	-0.0356215	-0.030108
-0.03132	-0.0159915	0.00879189	0.0324292	0.0217954	-0.0135787	-0.0506177	-0.053853	-0.016638	0.0133524	-0.00183081	-0.0253472	-0.0179545	0.0285668	0.0969846	0.255954	0.643981	1.18446	1.79978	2.48359	3.1316	3.40521	3.0043	2.19058	1.39528	0.857579	0.552898	0.394842	0.317284	0.230934	0.159872	0.109142	0.105701	0.11869	0.113737	0.0900898	0.0469766	0.0221301	0.0150126	0.0290595	0.0395459	0.0465054	0.0440557	0.0286952	0.00273135	-0.0164139	-0.0127116	0.00435193	0.0260151	0.0463774
0.0660052	0.0630935	0.0378834	0.00108376	-0.0263165	-0.026378	-0.0345314	-0.0324998	-0.0340575	-0.0266907	-0.00882864	-0.0187507	-0.0331502	-0.0376916	0.000202862	0.334653	0.982126	1.77711	2.25952	2.2551	1.87936	1.40723	0.995029	0.713062	0.498778	0.337249	0.242302	0.196964	0.186916	0.163509	0.139931	0.119855	0.136804	0.149042	0.139531	0.0992436	0.0627658	0.0431854	0.0526031	0.0670138	0.07131	0.0276144	-0.0255243	-0.0515754	-0.0452458	-0.036523	-0.0426671	-0.0403545	-0.0300472	-0.0302596
-0.0487213	-0.0676431	-0.072102	-0.0573718	-0.0535885	-0.0409939	-0.0119692	0.00466523	-0.00188102	-0.0258096	-0.0401933	-0.0165657	-0.0127403	-0.0152234	0.00295757	0.0189145	0.0830467	0.19597	0.455055	0.809853	1.26872	1.76841	2.14688	2.22747	1.95109	1.51377	1.09208	0.788131	0.590151	0.438636	0.355241	0.307902	0.262958	0.191285	0.141157	0.104275	0.082436	0.0464811	0.034575	0.0307046	0.026923	0.0174906	0.0237564	0.0267432	0.0108375	-0.00406891	-0.00275334	0.0116288	0.00730342	-0.0133703
-0.0176008	-0.0164927	-0.0134556	-0.0483586	-0.05853	-0.0568585	-0.035531	-0.0464588	-0.0411299	-0.0466934	-0.0360821	-0.0464951	-0.0460584	-0.0319361	0.0377224	0.163854	0.298341	0.471275	0.731536	1.25258	1.96762	2.55013	2.72782	2.38696	1.86017	1.29846	0.87956	0.618548	0.47124	0.407035	0.33313	0.288505	0.251669	0.251048	0.229939	0.184519	0.118764	0.0835492	0.0751176	0.0782358	0.0638143	0.0517821	0.0471183	0.0568282	0.0434589	0.0346957	0.0275683	0.0149544	-0.0113755	-0.0356697
-0.0278068	-0.0111199	0.00233879	0.0113883	0.014146	0.00183261	-0.024254	-0.0307776	-0.0334085	-0.0181933	-0.0200226	-0.019112	-0.0249891	-0.0191374	-0.00360804	0.191768	0.523506	0.784233	1.09155	1.67308	2.54714	3.22404	3.76653	3.18995	2.10334	0.712967	0.211039	0.151285	0.0950571	0.0317826	0.00692928	0.00749932	0.0200007	0.00879311	-0.0335965	-0.0539586	-0.0442821	-0.0280377	-0.0528749	-0.0861839	-0.0806529	-0.0552685	-0.0371615	-0.0379353	-0.0277276	-0.0147356	-0.0237645	-0.0569656	-0.0878471	-0.0876766
-0.0750124	-0.0516968	-0.0418656	-0.0307706	-0.0469412	-0.0641	-0.0748405	-0.0587582	-0.0344173	-0.0506957	-0.0601689	-0.0685871	-0.0432115	0.101253	0.575836	1.48316	2.48014	3.21715	3.47099	3.48314	3.43843	3.34434	3.06462	2.60495	2.09469	1.64217	1.2373	0.888006	0.612786	0.406613	0.278609	0.218051	0.198936	0.177409	0.147777	0.11627	0.095813	0.0777557	0.0642112	0.0515608	0.0388687	0.029586	0.0263182	0.0222963	-0.0158277	-0.0703588	-0.104238	-0.092437	-0.0537708	-0.0332385
-0.031247	-0.0533991	-0.0349921	-0.028009	-0.0090041	-0.0363382	-0.0367387	-0.041098	-0.0471047	-0.0728271	-0.102111	-0.103741	-0.0829929	0.00464867	0.287859	0.990233	1.8569	2.69586	3.23924	3.6116	3.72981	3.6411	3.46126	3.31419	3.13092	2.80106	2.32862	1.83099	1.43927	1.15776	0.962326	0.79439	0.689495	0.571341	0.459897	0.335179	0.282402	0.267871	0.253729	0.207006	0.148211	0.102856	0.0613203	0.0470867	0.0645643	0.0757646	0.0495553	-0.00181981	-0.0142169	-0.0042724
0.00356116	-0.0038639	-0.0198327	-0.026663	-0.0270294	-0.0052352	-0.00742525	-0.0302866	-0.0777427	-0.0878099	-0.0757053	-0.0475215	-0.0386102	-0.0124444	0.151515	0.612077	1.72291	4.42164	7.43451	9.68946	9.8697	9.51704	9.41961	9.69826	9.62256	8.96773	7.92377	6.88539	6.12069	5.61953	5.27049	4.76607	4.17524	3.49608	2.92269	2.38802	1.96714	1.64034	1.41053	1.20052	0.993978	0.817977	0.686508	0.602862	0.52201	0.455437	0.397326	0.355823	0.32203	0.279161
0.217887	0.15018	0.109049	0.0712224	0.0456641	0.023319	0.0203768	0.0226883	0.0406198	0.0157465	0.00350735	-0.0417498	-0.0467251	1.0026	1.98548	3.22032	3.61374	4.07562	4.40724	4.58705	4.75432	4.68584	4.44906	4.03575	3.53671	2.90544	2.36749	1.93367	1.65773	1.3823	1.13984	0.903475	0.745564	0.599994	0.481789	0.393943	0.340962	0.317438	0.289239	0.270665	0.247109	0.219736	0.186536	0.147849	0.0997082	0.0602896	0.03406	0.0303612	0.00378179	-0.0378902
-0.0713572	-0.078146	-0.0781967	-0.0838424	-0.075443	-0.0670959	-0.0550613	-0.046758	-0.0519901	-0.0598042	-0.0767749	-0.0674172	-0.0656175	0.0723737	0.606817	1.33872	2.0317	2.26344	2.18364	1.90105	1.63688	1.45752	1.322	1.12914	0.856929	0.519621	0.242158	0.0865027	0.0723299	0.157346	0.244645	0.257804	0.164666	0.0535054	0.014046	0.0122251	0.0174904	0.00881881	0.0192188	-0.00116158	-0.0396536	-0.0850113	-0.0952012	-0.101117	-0.101258	-0.0866638	-0.080679	-0.0852083	-0.0955448	-0.0796666
-0.0520428	-0.0469785	-0.0461582	-0.0510174	-0.038926	-0.0351301	-0.0358963	-0.0435555	-0.0663681	-0.0755698	-0.0795182	-0.0337044	-0.0211173	-0.0254057	-0.0676693	-0.0109069	0.184079	0.487249	0.844401	1.12981	1.22836	1.07416	0.776255	0.548306	0.430449	0.385958	0.326551	0.239799	0.145605	0.0695118	0.0336293	0.00740844	0.00898012	0.0182647	0.0462553	0.0525586	0.0438428	0.0249228	0.00661742	-0.0244476	-0.0514193	-0.0564178	-0.0361859	-0.0278642	-0.0168816	-0.0179493	-0.0257991	-0.0289046	-0.0238042	-0.0290525
-0.0485955	-0.0668886	-0.0541029	-0.0502198	-0.0521452	-0.0486011	-0.0519576	-0.0527608	-0.0522965	-0.0478233	-0.034665	-0.0444259	-0.0345871	0.046295	0.277294	0.467596	0.637374	0.800351	1.05613	1.34618	1.57547	1.70303	1.61888	1.33085	0.976908	0.680484	0.500642	0.394358	0.341673	0.277429	0.221319	0.155861	0.119895	0.0854251	0.0594661	0.0285524	0.0317184	0.044635	0.0690311	0.0633131	0.033675	0.0144023	0.00981741	0.0230441	0.00784964	-0.0258605	-0.0646039	-0.0789508	-0.0602617	-0.0418481
-0.0438803	-0.0434827	-0.0450117	-0.0549151	-0.0709062	-0.0570642	-0.0385951	-0.0290517	-0.0478175	-0.0317685	-0.0333337	-0.00248161	0.033274	0.0464945	0.145857	0.343354	0.514081	0.587234	0.647911	0.784715	0.877378	0.913433	1.02149	1.18107	1.20184	1.06784	0.841401	0.645388	0.469797	0.339194	0.235996	0.179139	0.157501	0.146524	0.125428	0.0852272	0.0590705	0.0345776	0.012342	0.00409244	0.020401	0.0548674	0.0681283	0.0688272	0.0641396	0.0456461	0.0115996	-0.0283793	-0.0432015	-0.0288649
-0.0193179	-0.0124492	-0.0169662	-0.0137102	-0.0083363	-0.0151291	-0.0197337	-0.0362103	-0.0316631	-0.0188306	0.00152158	0.00331505	0.00900708	0.00893309	0.0156129	0.154967	0.458304	0.918144	1.17121	1.40719	1.68845	2.16774	2.41318	2.3416	1.99396	1.52695	1.09716	0.775686	0.652328	0.589155	0.501277	0.389273	0.278805	0.219048	0.185656	0.157346	0.14765	0.157683	0.160414	0.114591	0.0560476	0.0298984	0.0323554	0.0358208	0.05066	0.0487054	0.0556522	0.0523245	0.0582954	0.0547664
0.062547	0.0777719	0.0649619	0.0161204	-0.0142778	-0.00255536	0.00502236	-0.00573389	-0.0225447	-0.0206714	-0.0309558	-0.0330504	-0.0312178	0.0987664	0.170957	0.269354	0.19822	0.307014	0.603536	1.02496	1.27837	1.18128	0.909145	0.620922	0.403272	0.255473	0.159549	0.137058	0.134802	0.12226	0.0950746	0.0914725	0.0955094	0.0954015	0.0879793	0.0757621	0.0638978	0.0459898	0.0301528	0.0126677	0.00476334	-0.000397684	0.00707004	0.0417922	0.0791176	0.0849749	0.0616199	0.0416311	0.0256875	-0.00778114
-0.0352549	-0.0400932	-0.0219591	0.0082569	0.0155099	0.00692366	-0.0240612	-0.0138178	-0.00458084	-0.0118464	-0.0445682	-0.0418862	-0.0250666	-0.00650923	-0.00510362	0.230793	0.676848	1.21614	1.49563	1.47974	1.39186	1.32388	1.24239	1.0144	0.706564	0.458333	0.291777	0.180913	0.116148	0.093772	0.0842177	0.0649068	0.0526796	0.0640953	0.0822601	0.0851143	0.0795667	0.0598572	0.0371268	0.0266915	0.00879784	-0.010258	-0.039424	-0.046288	-0.0490973	-0.0497669	-0.0351154	-0.0226321	-0.0236403	-0.0384354
-0.0256111	-0.013215	-0.0148639	-0.0149305	0.00661772	0.0330872	0.0371996	0.00985628	-0.019498	-0.0476227	-0.0402496	-0.031424	-0.0250706	-0.0397783	-0.0240576	0.0298253	0.123907	0.226496	0.363971	0.478396	0.496976	0.391215	0.252248	0.157134	0.104395	0.0677896	0.0478455	0.0399404	0.0225009	-0.00808743	-0.0560697	-0.0728775	-0.0612336	-0.00912093	0.0184021	0.0225816	-0.00880558	-0.0333221	-0.0328903	-0.0025867	0.0213793	0.00890335	-0.0318436	-0.0443508	-0.029163	-0.0133115	-0.0177014	-0.0418059	-0.0566639	-0.0653902
-0.0609411	-0.0746108	-0.0709705	-0.0374024	-0.0237805	-0.0168308	-0.0113749	0.0388099	0.0404338	0.00296547	-0.00180309	0.0255185	0.0670267	0.0533292	0.154256	0.338158	0.597902	0.712045	0.750408	0.74356	0.72841	0.634661	0.469569	0.330074	0.260294	0.22777	0.166506	0.0876539	0.027843	0.0129191	0.0016248	-0.018822	-0.0180811	0.0074936	0.0326455	0.0233946	-0.00498142	-0.0162908	-0.00604326	-0.00560772	-0.0214548	-0.0316399	-0.00839616	0.0215097	0.0265351	0.0147443	0.011825	0.00948308	-0.00934678	-0.0141221
0.00999134	0.0383272	0.0353092	-0.0211452	-0.0596049	-0.0668131	-0.0274809	-0.00811086	-0.0103824	-0.0280223	-0.0274134	-0.0299885	-0.0241072	-0.0418849	0.0430234	0.177136	0.350552	0.465552	0.504597	0.508251	0.484953	0.480346	0.495836	0.475385	0.417674	0.298469	0.163157	0.0529433	0.0102157	0.0129391	0.0233052	0.0157822	0.00480837	0.01772	0.0238159	0.0114131	-0.0473503	-0.0824014	-0.0798702	-0.00987014	0.0374367	0.0499455	0.0138664	-0.0126135	-0.0135828	-0.0313591	-0.0230744	-0.0377028	-0.0403564	-0.0506358
-0.058198	-0.0290766	0.00192124	0.0372026	0.0226618	0.0105222	-0.0138435	-0.0130017	-0.0304077	-0.0333993	-0.0311427	-0.0332814	-0.0205346	-0.0263027	-0.0170604	0.0206694	0.182804	0.419374	0.623032	0.708943	0.657474	0.538297	0.376453	0.221149	0.117105	0.0697674	0.0557069	0.0423804	0.0240929	0.013625	0.00632906	0.0121927	0.0232237	0.0156316	-0.0108598	-0.0259609	-0.00664801	0.0149057	0.0161158	-0.0136849	-0.0468396	-0.0640169	-0.0608615	-0.0389588	-0.0200352	-0.00599281	-0.00394051	-0.0147104	-0.0145519	-0.0168641
-0.0119705	-0.0294233	-0.0354315	-0.0467618	-0.0280042	0.003175	0.0360995	0.0363772	-0.00551475	-0.0268576	-0.040306	-0.0115704	-0.00519749	0.000568506	0.00793723	0.158335	0.396491	0.622828	0.736053	0.820248	0.881151	0.858692	0.71132	0.562551	0.429617	0.326108	0.205783	0.127873	0.101995	0.0994839	0.0770807	0.0346505	0.00360844	0.00382602	0.0250365	0.0520713	0.0708939	0.0974353	0.108562	0.0955961	0.0466185	0.00639478	0.00674604	0.0379879	0.0612409	0.0380987	0.00177984	-0.027644	-0.0325126	-0.0269088
-0.0206516	0.0130956	0.0452587	0.0488818	-0.00964785	-0.066434	-0.0755622	-0.0514197	-0.0365079	-0.0385374	-0.0317925	-0.0205382	-0.0166603	-0.0250115	-0.00200935	0.0134007	0.129526	0.24743	0.409334	0.550978	0.751985	0.941543	1.00861	0.902934	0.711183	0.494955	0.307268	0.171316	0.12412	0.114801	0.105342	0.088021	0.0694051	0.0445212	0.0215961	0.0157306	0.0368921	0.0640176	0.0931426	0.091853	0.0475884	-0.00375667	-0.0270427	0.00627342	0.0485721	0.0627748	0.0434172	0.00894431	0.00227316	0.0102574
0.00717486	0.00918745	0.00505133	0.000207865	-0.0344603	-0.0434592	-0.0238039	0.0100569	-0.0022837	-0.0278764	-0.0395425	-0.0373256	-0.0340929	-0.0412828	0.0377753	0.13351	0.228965	0.394706	0.93132	2.03018	3.70937	5.62637	7.21037	8.18992	8.49862	8.35949	7.63296	6.62	5.57893	4.80492	4.08644	3.39618	2.68469	2.09159	1.62936	1.33836	1.16272	1.00362	0.829338	0.662498	0.542034	0.454503	0.357059	0.293649	0.228962	0.192122	0.14883	0.109795	0.0813953	0.0659488
0.0572537	0.0447198	0.031862	0.0207158	0.00247766	-0.0202044	-0.0328151	-0.0223403	-0.0204629	-0.0295007	-0.0312914	-0.0354577	-0.0176317	-0.021952	0.105774	0.414793	0.911824	1.39443	1.80347	2.14151	2.49358	2.69083	2.59172	2.17038	1.62175	1.1403	0.78919	0.575476	0.435014	0.327701	0.253429	0.231152	0.227315	0.211016	0.162043	0.117613	0.071719	0.0619418	0.0622586	0.0643936	0.0557087	0.0408709	0.0410159	0.0429959	0.0373601	0.0155923	-0.0120145	-0.02251	-0.0259225	-0.00764684
0.013852	0.0270991	0.0445313	0.0421415	0.0467874	0.0216015	-0.0156187	-0.0416976	-0.055653	-0.0426428	-0.0347978	-0.0311145	-0.0307874	-0.0256848	-0.00327231	0.101372	0.366301	0.902501	1.59432	2.10321	2.23753	2.06316	1.82581	1.62564	1.4348	1.24528	1.01057	0.781579	0.621998	0.555272	0.493389	0.38558	0.253419	0.170188	0.132834	0.116446	0.0900162	0.0747049	0.0638792	0.0618094	0.0728378	0.0851789	0.0693907	0.0198673	-0.0226014	-0.0238512	0.00458707	0.0148555	-0.00954555	-0.0703908
-0.0946606	-0.0990962	-0.0683834	-0.0458897	-0.0427132	-0.047654	-0.0502085	-0.02403	-0.0329104	-0.0429068	-0.0582424	-0.0430183	-0.0540001	-0.0634355	0.0211557	0.245717	0.690407	1.13484	1.445	1.51338	1.44329	1.55325	1.93412	2.32756	2.38124	1.90838	1.28127	0.771723	0.5053	0.404614	0.333022	0.266143	0.220809	0.205933	0.205008	0.193947	0.14939	0.106646	0.0759113	0.0756049	0.0808733	0.0582577	0.0203271	0.0114888	0.0358682	0.0786775	0.0843648	0.0581061	0.00295044	-0.0426199
-0.0433633	-0.0338932	-0.0298127	-0.0380692	-0.02387	-0.0125292	-0.0114058	-0.0322697	-0.0542883	-0.0563138	-0.0533574	-0.0366938	-0.00605187	0.00243909	0.0745349	0.204605	0.411808	0.651169	0.928033	1.26021	1.63135	1.98439	2.34487	2.68446	2.84648	2.66609	2.16324	1.62875	1.20282	0.89844	0.700727	0.615817	0.561678	0.442348	0.309784	0.237782	0.219853	0.188349	0.136738	0.0819712	0.0482143	0.0217999	0.0145555	0.0306995	0.0371904	0.0347272	0.0138633	-0.00108434	5.50611e-05	0.00726045
Mean across laps for Pre
-0.00279122	-0.00472591	-0.00304775	-0.00249292	-0.00475395	-0.00399632	-0.00150256	0.0120157	0.0140466	0.0119771	-0.00180738	-0.00674858	-0.00488512	0.0116721	0.0628285	0.19965	0.426985	0.730884	1.04635	1.34522	1.57685	1.73471	1.80045	1.76963	1.62442	1.37231	1.08221	0.819112	0.625566	0.491904	0.396875	0.324322	0.267551	0.219148	0.18047	0.150219	0.128393	0.11034	0.0932789	0.076552	0.061395	0.049458	0.0416009	0.037074	0.0341082	0.0284477	0.0225257	0.015934	0.0112053	0.00462269

## Sheet: Fig1d-spaceMap
Space map, normalized, Pre, before reward switch, familiar belt.
0.847558	0.935928	1	0.992459	0.920693	0.787328	0.614594	0.411756	0.232295	0.113681	0.0544547	0.0280982	0.00855657	0.000983474	-0.00101607	0.00428975	0.00922171	0.0149434	0.0201212	0.0246257	0.0269495	0.0272616	0.0254659	0.0220878	0.0184808	0.01733	0.0169448	0.0163641	0.0152616	0.0141206	0.0135394	0.0128725	0.0135941	0.0151882	0.0171322	0.0196818	0.0265962	0.0399722	0.0600926	0.0835792	0.110247	0.139362	0.17323	0.214081	0.268545	0.343651	0.445768	0.556975	0.661839	0.75053
0.948522	0.99426	1	0.940911	0.840198	0.713894	0.563638	0.382723	0.208357	0.0897636	0.0354797	0.0172575	0.00798559	-0.00479545	-0.0135387	-0.0174198	-0.012728	-0.0100887	-0.00944325	-0.00964363	-0.00974679	-0.0091522	-0.00819534	-0.00758148	-0.00699201	-0.00701647	-0.00683668	-0.0069702	-0.00621323	-0.00595533	-0.00454581	-0.00488301	-0.00481526	-0.00346275	0.00146643	0.00890114	0.0176674	0.0284809	0.0450782	0.0689544	0.102401	0.143815	0.190757	0.246419	0.319541	0.42029	0.545511	0.673265	0.791094	0.884052
0.769433	0.848335	0.921878	0.974718	1	0.968149	0.83281	0.603308	0.352085	0.174485	0.0816085	0.0418977	0.0209926	0.0112278	0.00710991	0.0062112	0.00755568	0.00853264	0.00914355	0.00968677	0.0099235	0.00974267	0.0093642	0.0094529	0.00997547	0.0107612	0.0118396	0.0126319	0.0129339	0.0120353	0.0106333	0.00952239	0.0100785	0.0133912	0.0188391	0.0255789	0.0350077	0.0501016	0.0723359	0.104558	0.151437	0.21518	0.286117	0.35212	0.405241	0.449376	0.491981	0.542066	0.608717	0.685373
0.407026	0.521752	0.66529	0.811272	0.93824	1	0.955277	0.788499	0.527774	0.286423	0.117102	0.0444446	0.0117828	0.00199529	-0.00172588	-0.0024588	-0.00321897	-0.0036501	-0.00377416	-0.00430676	-0.00481606	-0.00525837	-0.00615007	-0.00634368	-0.00686794	-0.00682695	-0.00721793	-0.00787397	-0.00941882	-0.00996848	-0.00933008	-0.00876212	-0.00913132	-0.00955991	-0.00942133	-0.00891855	-0.00772306	-0.00574851	-0.00303417	0.000544437	0.00849834	0.0247597	0.0481399	0.0772419	0.111755	0.147665	0.183446	0.219863	0.267118	0.331876
0.749185	0.829018	0.894677	0.934283	0.960926	1	0.939035	0.746836	0.455643	0.232926	0.129403	0.0945973	0.074832	0.0492466	0.0390576	0.0535674	0.0832404	0.102196	0.105816	0.106155	0.102591	0.0957997	0.0937506	0.0979018	0.0993665	0.0997841	0.0924012	0.0885568	0.0805348	0.0745882	0.0703424	0.0669385	0.0680859	0.0727451	0.0776716	0.0805002	0.0765353	0.0712303	0.0670028	0.0673693	0.0682767	0.0688417	0.0771961	0.112875	0.19348	0.285146	0.37466	0.457988	0.555435	0.656456
0.35436	0.486022	0.646195	0.808287	0.939224	1	0.935345	0.739016	0.478329	0.264141	0.134179	0.0742288	0.0412255	0.0369865	0.0449523	0.0550235	0.0519952	0.0400101	0.0293976	0.0220306	0.0166121	0.0125277	0.00940057	0.00689212	0.00566058	0.0049066	0.00377448	0.00296492	0.00325274	0.0034857	0.00362696	0.00382541	0.00580304	0.0104417	0.0182928	0.030917	0.0522347	0.0837473	0.120274	0.153108	0.175182	0.184815	0.182967	0.170675	0.156565	0.146887	0.150666	0.168735	0.204072	0.263221
0.551434	0.628115	0.727434	0.826608	0.916789	0.978244	1	0.952922	0.861301	0.768788	0.685686	0.574948	0.444374	0.283854	0.140822	0.0408388	0.0189333	0.0392988	0.0607195	0.0771716	0.0866676	0.0820177	0.0707951	0.0605909	0.0537073	0.0451768	0.0302323	0.0171817	0.0125651	0.0160621	0.0202588	0.0184021	0.0126327	0.00417079	0.000347288	0.00348811	0.0140705	0.0184359	0.0162269	0.0125022	0.0217229	0.0444066	0.0756375	0.103604	0.137405	0.18472	0.257488	0.335731	0.412342	0.482057
0.753414	0.773873	0.786819	0.811136	0.867887	0.949729	1	0.96709	0.8433	0.672984	0.51725	0.392949	0.2908	0.19265	0.0985906	0.0384567	0.00389238	-0.00531144	-0.0112007	-0.0151519	-0.0208661	-0.0252591	-0.0233527	-0.0181869	-0.0128313	-0.0102132	-0.0135187	-0.0218871	-0.02097	-0.0163005	-0.0111465	-0.0120429	-0.0101217	0.00236152	0.00945064	0.0164668	0.0195334	0.0254997	0.0336542	0.0502609	0.0807648	0.133749	0.205398	0.281557	0.351241	0.413363	0.488145	0.570223	0.653584	0.718202
0.599196	0.671203	0.741547	0.823068	0.906872	0.974568	1	0.990647	0.96142	0.912017	0.829982	0.708379	0.564686	0.374647	0.19493	0.057544	0.00440276	-0.00666598	-0.0103627	-0.0139085	-0.016467	-0.0168177	-0.00970271	-0.00448286	0.00781615	0.0244917	0.0535813	0.0760455	0.103212	0.132259	0.166063	0.197398	0.224179	0.242635	0.253594	0.257923	0.266995	0.28525	0.30285	0.31069	0.30643	0.300751	0.290977	0.281382	0.279097	0.301863	0.34691	0.404528	0.464221	0.528676
0.245974	0.283275	0.349909	0.448183	0.579225	0.757449	0.941268	1	0.890413	0.691664	0.487355	0.340107	0.219748	0.127676	0.0679778	0.0346785	0.0219942	0.0375164	0.0866342	0.149958	0.173029	0.181084	0.199632	0.224361	0.202158	0.141501	0.0889575	0.0593459	0.0446928	0.0202654	-0.00193958	-0.0154727	-0.0184218	-0.0134867	0.00891541	0.0391435	0.0549949	0.054038	0.0478658	0.0688824	0.0938203	0.123211	0.133405	0.160396	0.17963	0.19193	0.1884	0.198771	0.221396	0.238501
0.365661	0.422317	0.494931	0.557394	0.646465	0.778647	0.926171	1	0.983112	0.900744	0.776667	0.617968	0.44062	0.266502	0.123435	0.035075	0.0125069	0.0180425	0.0217344	0.0211331	0.016029	0.0103143	0.00590919	0.00283797	0.00253093	0.00555408	0.00970403	0.0104882	0.0103267	0.0118054	0.0141473	0.0144626	0.0136841	0.0158198	0.0395328	0.0612074	0.0694534	0.0509551	0.0334017	0.0286859	0.0320905	0.0393996	0.0520915	0.0742717	0.106395	0.159809	0.226188	0.28442	0.31608	0.332826
0.363867	0.474898	0.58734	0.709184	0.829051	0.93079	0.989128	1	0.939559	0.803947	0.637474	0.439144	0.281862	0.153078	0.0580267	-0.00194805	-0.0217137	-0.0189234	-0.0171991	-0.0153748	-0.0164966	-0.017696	-0.0161385	-0.0143109	-0.0145221	-0.0144167	-0.0140761	-0.0111692	-0.00821518	-0.00396441	-0.00217418	-0.00530544	-0.0121285	-0.0188348	-0.0198626	-0.0177597	-0.0161434	-0.0177492	-0.0208091	-0.0234708	-0.023861	-0.0224445	-0.0192731	-0.0146055	-0.00547305	0.0123843	0.0455059	0.0936415	0.160802	0.249078
0.7497	0.783423	0.830435	0.890276	0.949713	0.985446	0.996618	1	0.998703	0.980131	0.934032	0.849195	0.73098	0.513698	0.274354	0.0726115	-0.00988289	-0.0227265	-0.0297244	-0.0293808	-0.0320896	-0.0285075	-0.0255812	-0.0227364	-0.0215939	-0.0213797	-0.0182991	-0.018171	-0.0178214	-0.0143866	-0.00914929	0.0021908	0.0144283	0.0295594	0.0422266	0.0552394	0.06468	0.0735087	0.0824229	0.0975475	0.128914	0.178603	0.246023	0.322256	0.403114	0.485716	0.566054	0.635119	0.688445	0.724932
0.101163	0.132505	0.177179	0.245265	0.321009	0.407514	0.564916	0.813498	1	0.967203	0.638445	0.276439	0.0186073	0.016532	0.0680429	0.117882	0.0678994	0.0287714	-0.00843484	-0.0287146	-0.0490478	-0.0689068	-0.0838339	-0.0924377	-0.103367	-0.11756	-0.13507	-0.132567	-0.124667	-0.107015	-0.09193	-0.0829672	-0.0702384	-0.0609811	-0.0520939	-0.0526732	-0.0499224	-0.0436458	-0.0433433	-0.0417959	-0.0232594	0.00383015	0.0187612	0.0213861	0.017991	0.0250712	0.035495	0.0571874	0.0769229	0.0883338
0.0734079	0.0983633	0.13273	0.184741	0.234615	0.319348	0.529578	0.870047	1	0.905771	0.619225	0.356827	0.15836	0.13834	0.206408	0.247584	0.157425	0.0994596	0.0752042	0.0608039	0.060285	0.053397	0.0401353	0.0176744	0.0050389	-0.0092215	-0.00398995	0.0101192	0.0278638	0.0356372	0.0375935	0.0360839	0.0347337	0.0386334	0.0463945	0.0483396	0.042269	0.0438179	0.0492253	0.0551298	0.0628351	0.0709693	0.0757363	0.0632462	0.0414783	0.0319306	0.0298674	0.0324069	0.037197	0.0523227
0.0192569	0.03023	0.05972	0.106292	0.171453	0.286744	0.485818	0.838116	1	0.914842	0.550692	0.255995	0.0933664	0.0505669	0.0485497	0.0472026	0.0239536	0.00506225	-0.00734086	-0.0191399	-0.0288914	-0.0405169	-0.0510568	-0.0589939	-0.0617118	-0.0642307	-0.0633761	-0.059446	-0.057214	-0.0513199	-0.0445832	-0.0330594	-0.0229374	-0.0157598	-0.00778907	0.00283721	0.0126486	0.0160099	0.0121098	0.00661242	0.00521428	0.00643931	0.0113815	0.0151248	0.0169688	0.0129573	0.00689028	0.00498739	0.00795225	0.0137431
0.406781	0.517499	0.602751	0.678711	0.767606	0.853305	0.922424	0.967458	0.997944	1	0.958795	0.903609	0.824385	0.621596	0.360228	0.125727	0.028717	0.0111534	0.0100574	0.0105369	0.0104946	0.010791	0.0111518	0.0151699	0.0214082	0.024512	0.0182849	0.00523827	-0.00524475	-0.00615185	-0.000788348	0.00267781	0.00160687	-0.00313032	-0.00680862	-0.00605558	-0.00299485	-0.000230671	-0.000197851	0.00100003	0.00359657	0.0048078	0.00371603	0.00577594	0.0131188	0.0318005	0.0690391	0.124156	0.197495	0.293087
0.541978	0.630078	0.687435	0.728097	0.781152	0.840444	0.899753	0.94347	0.977537	1	0.998833	0.964262	0.889	0.685089	0.398506	0.142564	0.0226662	0.0126528	0.0141203	0.0228338	0.0256834	0.0315085	0.06083	0.121522	0.203073	0.242918	0.263237	0.224542	0.195279	0.174376	0.157379	0.153446	0.163477	0.166829	0.158255	0.160768	0.182732	0.201606	0.199336	0.18565	0.18105	0.189706	0.209288	0.23922	0.267094	0.285547	0.292516	0.310931	0.36458	0.457613
0.67048	0.607288	0.522031	0.44718	0.403362	0.4027	0.415283	0.521378	0.76896	1	0.951098	0.76822	0.635094	0.587252	0.460017	0.269595	0.191878	0.180639	0.194048	0.208402	0.207926	0.190194	0.163632	0.128459	0.0862703	0.0491021	0.0259759	0.00936063	-0.0197972	-0.0414714	-0.040042	-0.0209581	0.0126277	0.0339016	0.051326	0.0803372	0.126957	0.172772	0.214435	0.253816	0.293141	0.319731	0.335675	0.357947	0.384213	0.421067	0.487823	0.556386	0.626378	0.644767
0.0504606	0.0494241	0.0516801	0.0732589	0.0944175	0.136186	0.343187	0.580251	0.87575	1	0.802873	0.434929	0.101047	0.112712	0.225889	0.279934	0.241079	0.180037	0.152163	0.129694	0.0763534	0.00411853	-0.0438161	-0.0566362	-0.0210128	0.0282559	0.0731872	0.0783308	0.0542596	0.0254136	0.010761	0.00957712	0.0220894	0.0421876	0.0708757	0.10954	0.160197	0.238155	0.324701	0.395484	0.436204	0.444617	0.435403	0.399586	0.335906	0.260582	0.196409	0.140719	0.0912615	0.0649356
0.0245937	0.0624027	0.137686	0.238769	0.351254	0.46416	0.63225	0.779493	0.960135	1	0.864114	0.591402	0.320186	0.163584	0.0503728	-0.0118886	-0.0367512	-0.0402516	-0.0388096	-0.0286425	-0.0204419	-0.0225551	-0.0249352	-0.0305458	-0.0324005	-0.0286221	-0.0309234	-0.0349878	-0.046554	-0.0482138	-0.0442736	-0.0339057	-0.0171328	0.00103735	0.014345	0.0249547	0.0364447	0.0442193	0.0447824	0.0465123	0.0477049	0.0447598	0.0317549	0.0104289	0.000356588	0.000173019	0.00201586	-0.00123521	-0.00168003	0.00787133
0.38045	0.395611	0.412769	0.429513	0.464435	0.554267	0.696207	0.839842	0.93656	0.989066	1	0.932664	0.801056	0.594557	0.41819	0.282254	0.238095	0.217398	0.205978	0.195758	0.188028	0.174097	0.151611	0.122518	0.0888997	0.0535599	0.0260831	0.00770297	-0.00249407	-0.00354701	0.000838205	0.0049267	0.0045394	-0.000343218	-0.00222211	0.00425688	0.0127131	0.0188341	0.0181057	0.020206	0.0309946	0.0565398	0.0958334	0.14932	0.207884	0.255185	0.284518	0.305281	0.331512	0.357547
-0.011332	0.0192586	0.0823479	0.194051	0.328786	0.49568	0.649451	0.763627	0.851475	0.922774	1	0.995756	0.854728	0.541382	0.251621	0.0638919	0.0351951	0.0141375	-0.00298855	-0.0124767	-0.015067	-0.0180522	-0.0194873	-0.0199275	-0.0159112	-0.00805029	0.00693097	0.0246628	0.0429246	0.0572115	0.0643902	0.0642571	0.0604398	0.053114	0.0419641	0.024752	0.00813532	-0.00438976	-0.0108119	-0.0123801	-0.0152054	-0.019924	-0.0260862	-0.0299262	-0.0304913	-0.0295684	-0.029696	-0.0313666	-0.0316742	-0.0267691
0.0490306	0.0593882	0.0675238	0.0922864	0.134185	0.184116	0.251508	0.365571	0.534078	0.752639	0.92853	1	0.893324	0.608856	0.327869	0.134047	0.102101	0.128676	0.166412	0.162557	0.131526	0.0983526	0.0728038	0.0576875	0.0509815	0.0493037	0.0499472	0.0539632	0.0695994	0.10977	0.168369	0.216189	0.231535	0.216076	0.186355	0.159092	0.143496	0.132136	0.116581	0.0899949	0.068096	0.0491173	0.0382214	0.0328365	0.0283009	0.0278884	0.0276264	0.025431	0.0234209	0.0242558
0.247288	0.30568	0.369236	0.442816	0.532923	0.62852	0.699008	0.753194	0.808023	0.893207	0.960772	1	0.998709	0.809225	0.49005	0.159069	0.00116791	-0.0247936	-0.0300837	-0.0330385	-0.0343779	-0.0361432	-0.0391087	-0.0382596	-0.0343465	-0.0267942	-0.0146853	-0.000849994	0.0146102	0.030376	0.0494321	0.0715952	0.0938512	0.124965	0.160363	0.189482	0.199069	0.193567	0.180405	0.160473	0.13044	0.102912	0.0811952	0.0708	0.0644772	0.064425	0.0689072	0.0896257	0.131041	0.186362
0.101928	0.134218	0.175434	0.219991	0.259035	0.280409	0.315158	0.387623	0.526161	0.719436	0.908399	1	0.946618	0.702111	0.367285	0.096746	-0.0229187	-0.0276986	-0.0284764	-0.0312311	-0.0364464	-0.041017	-0.0402816	-0.0342266	-0.0296393	-0.0289699	-0.0265555	-0.0239874	-0.0229237	-0.0246182	-0.0329108	-0.0401821	-0.0424484	-0.0383743	-0.0338632	-0.0283508	-0.0211879	-0.0132727	-0.00867627	-0.00740474	-0.0113721	-0.012287	-0.013913	-0.0124688	-0.00543778	0.012943	0.0345514	0.0502788	0.0692336	0.0954235
-0.0187255	-0.00444564	-0.0133397	-0.0248064	-0.0155384	0.00627417	0.024409	0.0962072	0.223652	0.422899	0.664265	0.892202	1	0.867141	0.776441	0.713497	0.729666	0.588776	0.419839	0.250576	0.135722	0.0549804	0.0168573	-0.00595563	-0.0185871	-0.0250781	-0.0332941	-0.0335285	-0.0381653	-0.0359871	-0.033381	-0.0210629	-0.0200126	-0.0317458	-0.0404791	-0.05646	-0.0548128	-0.0549773	-0.0388588	-0.0312036	-0.02647	-0.0183798	-0.0145954	-0.0146479	-0.032168	-0.037702	-0.0318405	-0.0198794	-0.0264377	-0.0258516
0.0367318	0.0439626	0.0281583	0.0091547	0.00914169	0.0210523	0.058092	0.219125	0.497677	0.745221	0.896565	0.938442	1	0.712488	0.415934	0.101723	0.10138	0.105323	0.101123	0.0718786	0.0339437	-0.00513882	-0.0131821	-0.0197385	-0.0217764	-0.0234952	-0.0072894	0.00588661	0.045392	0.108475	0.193543	0.25755	0.297025	0.328183	0.363442	0.401243	0.433479	0.445759	0.418333	0.369218	0.318762	0.275023	0.214514	0.141116	0.0776963	0.0451377	0.0423284	0.042144	0.030855	0.0255868
-0.0432456	-0.039791	-0.0410571	-0.0451705	-0.0517928	-0.0523582	-0.0459262	-0.0346362	-0.00713397	0.102679	0.341473	0.665151	1	0.78721	0.452596	0.00692486	-0.0275471	-0.0365953	-0.0353519	-0.0319027	-0.0360609	-0.0400965	-0.0394029	-0.0431034	-0.0498189	-0.0640967	-0.0773909	-0.0870329	-0.0888938	-0.0869355	-0.0886283	-0.0854052	-0.0765924	-0.0639165	-0.0626493	-0.0675466	-0.0721433	-0.0690687	-0.0677881	-0.0670355	-0.0662069	-0.0610834	-0.0577643	-0.0522936	-0.0498536	-0.0533113	-0.0550343	-0.0556615	-0.0498756	-0.0458853
0.102196	0.0938986	0.0860354	0.105331	0.159203	0.224237	0.27905	0.330849	0.41791	0.517263	0.618121	0.741001	0.874033	1	0.987561	0.848969	0.622499	0.419762	0.276054	0.176617	0.103389	0.0558622	0.0244895	0.00925992	0.00394229	-0.0021912	-0.00428843	-0.00750136	-0.003655	-0.00339496	0.00551774	0.0102965	0.0145215	0.0280989	0.106174	0.182588	0.218699	0.190859	0.143649	0.115445	0.0921363	0.0932462	0.101603	0.107983	0.115004	0.112883	0.106502	0.0953619	0.0883846	0.0817461
0.964321	0.949114	0.901626	0.913997	0.914838	0.877635	0.765673	0.713572	0.698916	0.644358	0.558526	0.586533	0.813148	1	0.855107	0.550348	0.221632	0.141654	0.0752843	0.0607317	-0.0142582	-0.109971	-0.174489	-0.167509	-0.12405	-0.112226	-0.154666	-0.196182	-0.226151	-0.234024	-0.240785	-0.222338	-0.220904	-0.247323	-0.270869	-0.287789	-0.25063	-0.185665	-0.10004	-0.0541992	-0.0438509	-0.0428387	0.0188549	0.138302	0.267017	0.401869	0.499107	0.617858	0.729413	0.844522
-0.0740454	-0.0650433	-0.0612117	-0.0549729	-0.0548823	-0.0592416	-0.0575138	-0.0389241	-0.00671136	0.0392931	0.191654	0.373569	0.719351	0.880382	1	0.831124	0.661876	0.421039	0.247255	0.115175	0.0462357	0.00201723	-0.0247031	-0.0447104	-0.0556512	-0.0618323	-0.0678717	-0.0698912	-0.0719486	-0.0737079	-0.0796377	-0.0860453	-0.0912832	-0.0906528	-0.0887667	-0.0882104	-0.0904693	-0.0923151	-0.090635	-0.0905347	-0.0929898	-0.095947	-0.0954656	-0.0954108	-0.0956247	-0.094782	-0.0924288	-0.091472	-0.0906804	-0.0817974
-0.0914521	-0.0646409	-0.0126981	0.0551633	0.100146	0.106853	0.143604	0.30855	0.482087	0.585994	0.430833	0.269994	0.31903	0.713175	1	0.95167	0.619397	0.359523	0.206148	0.0963328	-0.002448	-0.072218	-0.108531	-0.127043	-0.129067	-0.120242	-0.0994813	-0.0605072	0.00513527	0.0997125	0.190529	0.305658	0.449769	0.592602	0.689294	0.715771	0.671723	0.5786	0.465026	0.350172	0.236729	0.145814	0.0979328	0.0616721	0.00478515	-0.0483196	-0.065969	-0.0714736	-0.08483	-0.100479
0.0265029	0.0264582	0.0284843	0.0278378	0.0282021	0.0276266	0.0304017	0.0322573	0.0274839	0.0252843	0.0223097	0.0246384	0.0801318	0.546469	0.87594	1	0.708826	0.482016	0.3927	0.302671	0.267804	0.219583	0.171663	0.138193	0.124527	0.131958	0.137266	0.149732	0.144225	0.132413	0.108891	0.0904228	0.0825856	0.0939868	0.127434	0.155691	0.159906	0.137875	0.11275	0.0933612	0.0741815	0.0627159	0.0557913	0.048819	0.0433761	0.0378323	0.0363422	0.0327196	0.0291069	0.0267925
-0.00255564	0.0118676	0.0300281	0.0342919	0.0282353	0.0281101	0.0387242	0.0853882	0.12606	0.177194	0.231121	0.347627	0.463421	0.670827	0.836332	1	0.978395	0.899877	0.759998	0.635814	0.519188	0.430489	0.37356	0.35649	0.373898	0.375235	0.339166	0.264769	0.190878	0.124607	0.070882	0.0345623	0.0277504	0.0203729	0.0170192	0.00705667	0.00618653	0.0125169	0.00500898	0.00053674	-0.00182949	0.00767229	0.0156573	0.0113929	0.00396652	0.00277096	0.0211714	0.0345606	0.0308949	0.00605799
0.0149697	0.019837	0.0184961	0.0206817	0.0202359	0.0252755	0.0224602	0.0208027	0.0247806	0.0205733	0.0107324	-0.0110418	-0.018017	0.0929509	0.350591	0.705644	0.938167	1	0.888559	0.694805	0.489864	0.361149	0.306429	0.276789	0.239429	0.192616	0.170161	0.151426	0.141388	0.111662	0.0903313	0.0687518	0.063253	0.0625199	0.0607048	0.0527719	0.0351428	0.0236782	0.0116745	0.007918	0.00344035	-0.000539604	0.000995603	0.00754863	0.0141978	0.0129128	0.00616844	0.0033504	0.00713812	0.0117964
0.122168	0.136876	0.141819	0.136037	0.12914	0.125586	0.172459	0.276365	0.491496	0.69352	0.722072	0.534358	0.26426	0.187211	0.343919	0.64168	0.900507	1	0.972556	0.900599	0.850743	0.829682	0.816191	0.7894	0.734978	0.628828	0.494258	0.365167	0.258983	0.17879	0.117364	0.0733864	0.0462407	0.0315069	0.0236502	0.0145947	0.00721406	0.00194916	0.000413797	-0.000951713	0.00126966	0.00268363	0.00319662	0.002313	0.00513332	0.0179245	0.0383573	0.054867	0.0738198	0.0970988
0.0208059	0.0218227	0.0199353	0.0198007	0.0199047	0.0216663	0.0248792	0.029454	0.0465221	0.0542366	0.0470756	0.026299	0.013921	0.0265139	0.0584685	0.113108	0.216075	0.417814	0.68766	0.917587	1	0.956076	0.848813	0.708301	0.54896	0.394594	0.275313	0.191521	0.136299	0.102872	0.0825064	0.0702163	0.0620176	0.0594833	0.0595686	0.0614582	0.0607578	0.0558782	0.0491966	0.0422584	0.0385865	0.0365952	0.0341379	0.0293125	0.0249423	0.0214253	0.0189368	0.0164974	0.0170131	0.0201879
0.821395	0.750158	0.649934	0.534055	0.435262	0.357259	0.292273	0.212184	0.129256	0.0671724	0.0176194	-0.00785989	-0.0139558	0.038299	0.175555	0.340331	0.502883	0.65189	0.798127	0.86835	0.881254	0.928413	0.992348	1	0.883256	0.755393	0.689649	0.626045	0.529172	0.361701	0.243837	0.16687	0.155666	0.157212	0.134067	0.0953285	0.0955278	0.104814	0.143995	0.205132	0.319755	0.469694	0.629233	0.763775	0.821902	0.83549	0.839996	0.855846	0.869246	0.864835
0.00226966	-0.0075378	-0.0231206	-0.0393324	-0.0421985	-0.0457113	-0.0470827	-0.0581919	-0.0589246	-0.0558482	-0.0351288	-0.00636145	0.0394016	0.0311253	0.00929947	-0.0132864	0.0482701	0.171483	0.338284	0.520765	0.704737	0.866214	0.975761	1	0.928388	0.809288	0.710204	0.655038	0.657138	0.664411	0.672204	0.680255	0.698629	0.687843	0.626564	0.528606	0.432536	0.368698	0.31076	0.257996	0.200283	0.148003	0.0969296	0.0484618	0.0139875	-0.000232875	-0.00479165	-0.0144511	-0.0284458	-0.0418813
0.211517	0.186641	0.176605	0.176335	0.179494	0.173229	0.140171	0.109394	0.0811489	0.0697041	0.0363023	0.00858493	0.00935266	0.0359872	0.0724068	0.0890265	0.162251	0.272038	0.461028	0.639397	0.800285	0.904491	0.954269	0.985914	1	0.997519	0.937711	0.820964	0.679133	0.555215	0.485665	0.470578	0.463704	0.422649	0.356432	0.29877	0.261113	0.24264	0.249164	0.248228	0.231563	0.212072	0.226514	0.250353	0.252529	0.237091	0.217433	0.216533	0.208116	0.195526
0.0540377	0.0421123	0.0346458	0.0299447	0.0257612	0.0229415	0.0202418	0.0164332	0.0140568	0.0133988	0.0165398	0.0213505	0.0281805	0.0314851	0.0322262	0.0339782	0.0534906	0.0963525	0.170283	0.266832	0.39943	0.551318	0.709734	0.84683	0.953473	1	0.973621	0.887913	0.769617	0.640384	0.520498	0.423197	0.350487	0.290987	0.240681	0.201997	0.174535	0.155946	0.147735	0.150213	0.1615	0.171955	0.173636	0.166514	0.153522	0.13949	0.126713	0.113663	0.0963127	0.0755096
0.0286335	0.0341176	0.03876	0.0422669	0.0360744	0.0301173	0.0300038	0.0263411	0.033038	0.0526839	0.0578781	0.0464526	0.0226074	0.0484697	0.142637	0.292725	0.430687	0.525585	0.557004	0.570855	0.586566	0.632351	0.728076	0.847504	0.950727	1	0.991013	0.93163	0.815421	0.667188	0.529943	0.425814	0.342495	0.26854	0.212358	0.176642	0.150889	0.131479	0.114782	0.100121	0.0857604	0.0819832	0.0879431	0.0897996	0.0811568	0.0691599	0.0637723	0.0578736	0.0502107	0.0386078
0.036136	0.0340191	0.0315502	0.0286254	0.0280459	0.0309126	0.0299934	0.027849	0.0261735	0.0267229	0.022637	0.0112143	-0.00434982	-0.00451712	-0.000186384	0.0102136	0.0164495	0.0384107	0.0815546	0.143878	0.221628	0.319245	0.414175	0.506785	0.665279	0.868749	1	0.990071	0.869535	0.752048	0.648735	0.560314	0.501752	0.448309	0.392215	0.32871	0.262457	0.21783	0.179437	0.144864	0.115752	0.0914351	0.073076	0.0605029	0.0543911	0.0504615	0.0449409	0.0427342	0.0411048	0.0392472
0.234465	0.239511	0.242186	0.231141	0.213829	0.203907	0.198328	0.180804	0.194745	0.265105	0.388244	0.593033	0.877792	0.974663	0.677022	0.27539	0.0302054	0.0878943	0.135208	0.207238	0.258892	0.308184	0.351275	0.495229	0.724738	0.915811	1	0.887928	0.782348	0.725772	0.765663	0.813579	0.826817	0.797544	0.758723	0.729653	0.708248	0.693412	0.691768	0.68167	0.629864	0.560688	0.473474	0.399889	0.360311	0.356358	0.363842	0.331888	0.281012	0.247462
0.0273736	0.0322158	0.0355971	0.0377667	0.0425658	0.0476724	0.048329	0.0490959	0.0500047	0.0454121	0.0416226	0.0276414	0.022903	0.00448772	-0.0084164	-0.00871725	0.0162115	0.0737711	0.163041	0.278511	0.410937	0.546196	0.674207	0.776998	0.863972	0.935571	0.995725	1	0.948438	0.858394	0.763489	0.664836	0.567906	0.479308	0.400572	0.331043	0.270383	0.220652	0.182477	0.152778	0.130404	0.107988	0.0862203	0.0740164	0.0680149	0.0646076	0.0540364	0.0426996	0.0320264	0.0270845
0.0382937	0.0499428	0.0574823	0.0516842	0.0366935	0.0239545	0.017165	0.0100494	0.00027626	-0.00482588	-0.00925452	-0.00794586	-0.00892364	-0.0037083	0.00267953	0.00627073	0.0282833	0.0828074	0.181483	0.300307	0.426829	0.546541	0.65891	0.741646	0.811837	0.876319	0.940177	0.988177	1	0.95043	0.868795	0.773945	0.682712	0.589806	0.495165	0.415554	0.359662	0.323796	0.292845	0.25537	0.216906	0.175976	0.137131	0.103576	0.0801297	0.062641	0.0438076	0.031798	0.0282454	0.0311492
0.0960485	0.132162	0.170357	0.191735	0.192891	0.158442	0.111489	0.0797202	0.0755524	0.09065	0.125689	0.167307	0.18263	0.117477	0.0469829	0.00565801	0.0556126	0.149082	0.273864	0.397961	0.480554	0.510292	0.490224	0.450849	0.451835	0.526546	0.666259	0.840587	0.954433	1	0.938764	0.813207	0.647849	0.490149	0.371195	0.280505	0.211352	0.168197	0.144535	0.125723	0.107712	0.093918	0.0838851	0.0707742	0.0553644	0.0414182	0.034536	0.0346313	0.0411076	0.0607843
-0.000304536	-0.00391894	-0.00566869	-0.00651258	-0.00776033	-0.0105088	-0.0126167	-0.013065	-0.0131034	-0.0129449	-0.0125632	-0.0111804	-0.00614136	0.00423216	0.0101177	0.0107944	0.0050151	0.00757245	0.0141684	0.0252927	0.0395815	0.0627922	0.0976065	0.143582	0.213568	0.315217	0.449933	0.594125	0.73884	0.871283	0.965127	1	0.962348	0.860227	0.717176	0.562841	0.425813	0.324348	0.247267	0.184924	0.138888	0.104719	0.0781393	0.0561789	0.0380249	0.0264464	0.0181477	0.0127142	0.00781993	0.00414794
-0.00410253	-0.00763511	-0.00685699	-0.001733	0.00501507	0.0142102	0.0243594	0.037499	0.0539196	0.0739884	0.103479	0.127251	0.12844	0.0798511	0.0271623	-0.0105589	-0.0126682	-0.0118697	-0.00770189	-0.000150968	0.0108633	0.0216279	0.0353293	0.0523971	0.0847519	0.157144	0.305211	0.499826	0.703737	0.867067	0.972451	1	0.945784	0.833575	0.691316	0.543094	0.411984	0.308655	0.231882	0.174859	0.130843	0.0949796	0.0678721	0.0482851	0.0350972	0.023817	0.0148433	0.00674246	0.00238489	-0.000862286
0.00579841	-0.0158855	-0.0393148	-0.0464375	-0.0272481	-0.00538099	-0.00465331	-0.0272856	-0.0560356	-0.0402604	-0.0134149	0.00665803	0.0421239	0.0509901	0.14712	0.333222	0.615977	0.832332	0.971527	0.938396	0.847366	0.733192	0.644645	0.561741	0.491437	0.44538	0.470956	0.557861	0.688761	0.801049	0.90011	0.970078	1	0.955686	0.894132	0.866312	0.863853	0.837626	0.767638	0.696336	0.631824	0.574762	0.513449	0.43471	0.350069	0.26824	0.187521	0.11509	0.0524622	0.0295728
0.0813201	0.0619464	0.0495672	0.04658	0.0443133	0.0371043	0.0300999	0.0310542	0.0332787	0.0412922	0.050258	0.0721176	0.0882684	0.077264	0.0389651	-0.00405755	-0.02196	-0.00170887	0.0485913	0.0926436	0.117676	0.120822	0.11557	0.105877	0.115235	0.166855	0.270924	0.422547	0.604101	0.773585	0.905262	0.982326	1	0.952043	0.854132	0.74005	0.638773	0.552834	0.485474	0.428429	0.377407	0.327244	0.27959	0.234264	0.19384	0.162707	0.147778	0.135836	0.120333	0.100028
0.110779	0.104119	0.0836783	0.0636313	0.045988	0.0380761	0.0295491	0.0198956	0.0152206	0.0202438	0.0454656	0.0755495	0.0872446	0.0543139	0.010525	-0.0173018	-0.0140125	-0.00675335	-0.00351953	0.00186636	0.00720129	0.0154556	0.0205531	0.0251029	0.0373365	0.0693867	0.163703	0.328469	0.542695	0.734618	0.877738	0.970041	1	0.976156	0.895471	0.795779	0.683723	0.582987	0.48641	0.392292	0.297957	0.222835	0.172864	0.142072	0.127539	0.116419	0.10981	0.102907	0.102966	0.107703
0.189004	0.208781	0.234775	0.246002	0.224471	0.180905	0.138952	0.113589	0.10269	0.0972301	0.0813904	0.0700585	0.0464112	0.0494935	0.0513244	0.0601988	0.0429982	0.0217127	0.00441856	-0.00508258	-0.00875071	-0.00943513	-0.00478146	0.00236901	0.0193335	0.0499099	0.104982	0.200069	0.333718	0.507374	0.700013	0.865696	0.977558	1	0.929774	0.783503	0.61646	0.494195	0.414811	0.363559	0.312564	0.259173	0.207902	0.165189	0.141661	0.131192	0.133956	0.159296	0.17931	0.192769
0.0253094	0.0178919	0.0125416	0.00891792	0.00820621	0.0097471	0.0110064	0.00915009	0.00473647	0.00440063	0.00525408	0.00774369	0.00553621	0.00282291	-0.00124538	-0.00212219	0.00444581	0.0131223	0.0255563	0.0342616	0.0490542	0.071834	0.101652	0.14504	0.206357	0.282452	0.37095	0.479721	0.600617	0.72857	0.842791	0.936766	0.993045	1	0.954405	0.861791	0.738131	0.608426	0.485504	0.377289	0.285668	0.2131	0.158	0.117359	0.0895433	0.0723102	0.0602016	0.0508028	0.0418157	0.033488
0.118604	0.104032	0.0863482	0.0731588	0.0603333	0.0491663	0.0358513	0.0249558	0.022418	0.026691	0.0466644	0.0657283	0.0787522	0.0524636	0.0293131	0.0209185	0.0472957	0.0697421	0.0756657	0.0682952	0.0514996	0.0388252	0.0271939	0.0218433	0.01945	0.0257958	0.0623404	0.168785	0.31459	0.475866	0.639605	0.8118	0.943126	1	0.99924	0.992679	0.975624	0.945458	0.897729	0.84348	0.783171	0.703168	0.602182	0.488764	0.388204	0.305981	0.241461	0.190499	0.155188	0.132814
0.0594719	0.0390382	0.0235937	0.0186097	0.0130259	0.00153558	-0.0159076	-0.015634	-0.0163893	-0.0149239	-0.0223276	-0.0305989	-0.0386757	-0.0233391	0.0193707	0.0586474	0.0754173	0.0802146	0.0949633	0.118599	0.153752	0.172801	0.179568	0.181843	0.223143	0.283724	0.343411	0.415666	0.498799	0.604775	0.717719	0.81038	0.900398	0.97594	1	0.946741	0.798328	0.665589	0.544927	0.445891	0.375699	0.302996	0.232529	0.226355	0.27701	0.337945	0.302542	0.221563	0.140828	0.0950074
-0.0971395	-0.0921673	-0.0857151	-0.0629596	-0.0206219	-0.00192755	-0.00764023	-0.0313933	-0.0894632	-0.192737	-0.407538	-0.636685	-0.708055	-0.439838	-0.111379	0.0607359	0.00314964	-0.0820609	-0.0960352	-0.115229	-0.133209	-0.169138	-0.171227	-0.0987054	-0.0521765	-0.0606552	-0.0803485	-0.0362769	0.0502936	0.167552	0.358232	0.637753	0.876376	0.981801	1	0.958729	0.89609	0.78237	0.633372	0.445185	0.277236	0.154875	0.0976131	0.084767	0.0537452	0.0153414	-0.0362954	-0.0834199	-0.105488	-0.113143
0.0169387	0.0160083	0.0143821	0.00891635	0.00325293	0.00194034	-0.00349013	-0.0061609	-0.0191549	-0.0332026	-0.0641575	-0.0848088	-0.0870269	-0.0436911	-0.00419724	0.0227595	0.0164548	0.0084377	-0.000459576	-0.00537848	-0.0118425	-0.0136289	-0.0139368	-0.00754021	0.00055785	0.0204902	0.0661992	0.152837	0.268004	0.392881	0.518862	0.661576	0.82367	0.951745	1	0.948239	0.820163	0.650276	0.470954	0.322325	0.216688	0.149835	0.110796	0.0866433	0.0684217	0.0553015	0.0425793	0.0334322	0.023208	0.0177634
0.0672236	0.0546206	0.0519817	0.0730287	0.104997	0.131589	0.15085	0.185567	0.225798	0.227536	0.154186	0.06027	-0.0128326	-0.0308422	-0.022655	0.00260416	0.0120226	0.0220492	0.0211624	0.0291456	0.0435313	0.0489867	0.049394	0.0438169	0.0600454	0.0855496	0.141601	0.296019	0.554863	0.798942	0.929285	0.967624	0.977683	0.995894	1	0.990821	0.964931	0.927162	0.876023	0.79105	0.66538	0.533611	0.417663	0.326345	0.249867	0.191033	0.151216	0.12445	0.106357	0.0848303
0.0721703	0.0595648	0.0469189	0.0380534	0.0303628	0.0245963	0.0164371	0.00873173	0.0027626	-0.000335245	-0.00274512	-0.00439925	-0.00546003	-0.0101532	-0.00948958	-0.00379283	0.0099754	0.0236059	0.0290828	0.029209	0.0210438	0.0132044	0.00601245	0.000133589	-0.000566152	0.00747884	0.0398026	0.107277	0.219348	0.36885	0.542383	0.723403	0.872546	0.966863	1	0.981648	0.919065	0.821014	0.711562	0.603951	0.504862	0.41493	0.337998	0.27449	0.221801	0.180299	0.145322	0.119101	0.099513	0.0846296
0.0352536	0.026177	0.0191803	0.0123023	0.00566702	0.00367053	0.00411464	0.00516733	0.00237215	-0.00364436	-0.00650197	-0.00816003	-0.00783758	-0.00517537	-0.001933	0.000327506	-0.00284833	-0.00536026	-0.00687935	-0.00564706	-0.00522038	-0.000637578	0.00643834	0.0161563	0.0310778	0.0606319	0.109693	0.180354	0.27682	0.396847	0.533129	0.675137	0.807625	0.914412	0.978328	1	0.99036	0.971628	0.935686	0.850894	0.70446	0.526109	0.367574	0.256506	0.18271	0.137217	0.104881	0.0831031	0.0646721	0.0473511
0.339362	0.307885	0.273965	0.23561	0.208511	0.203431	0.202116	0.200911	0.182453	0.196123	0.241987	0.299731	0.308326	0.4182	0.589204	0.761981	0.773388	0.695671	0.633123	0.5624	0.493324	0.418996	0.387977	0.365714	0.388117	0.476205	0.628038	0.752684	0.800904	0.801547	0.792318	0.821242	0.873351	0.941107	0.994779	1	0.978386	0.948877	0.926723	0.880786	0.794551	0.700081	0.613109	0.547786	0.507441	0.509264	0.508592	0.484835	0.429513	0.378076
0.109361	0.0986715	0.0812587	0.0857761	0.0844363	0.0954537	0.0785635	0.0658386	0.0414472	0.0561207	0.075925	0.126865	0.173581	0.165614	0.134198	0.111143	0.134854	0.181565	0.227207	0.271282	0.290959	0.295631	0.295632	0.297418	0.27818	0.241678	0.20449	0.202298	0.266049	0.351206	0.468442	0.611706	0.761365	0.885469	0.957344	1	0.993624	0.933168	0.846822	0.75862	0.659069	0.533585	0.421865	0.36342	0.333951	0.284263	0.216175	0.15714	0.134708	0.124277
0.0140612	0.00541774	0.00133648	0.000831425	0.000763779	-0.00220936	-0.0059593	-0.00522006	-0.00468805	-0.00263191	-0.00477416	-0.00846678	-0.0158973	-0.00541378	0.00432646	0.0132547	0.00521159	1.92833e-05	-0.000481779	-0.000264755	0.00195873	0.00361697	0.00563992	0.0108021	0.0204704	0.0429224	0.0802564	0.138445	0.222618	0.336365	0.45168	0.556887	0.641193	0.736975	0.851111	0.951575	1	0.99451	0.956274	0.886609	0.760748	0.585768	0.405174	0.257721	0.16167	0.101308	0.0624939	0.0353131	0.0257164	0.0193212
0.0657132	0.0505622	0.0399087	0.0351268	0.0308409	0.0298964	0.0307149	0.0311235	0.0278489	0.0223529	0.0178319	0.0124686	0.00789696	0.00721034	0.0141434	0.0179931	0.0118085	-0.000244179	-0.00588921	-0.0058216	-0.00367934	0.00375026	0.0246192	0.0598705	0.1059	0.164208	0.234846	0.317114	0.397488	0.480762	0.571952	0.680438	0.795607	0.892457	0.959908	0.994747	1	0.975263	0.920589	0.83855	0.729701	0.608018	0.490505	0.38866	0.304452	0.240251	0.192847	0.154491	0.121038	0.0922048
0.199703	0.194321	0.185098	0.167461	0.147969	0.143441	0.144667	0.141921	0.131426	0.137092	0.157367	0.173703	0.165546	0.0790741	-0.0269347	-0.0885745	-0.0626278	-0.00583062	0.0410907	0.063084	0.0817702	0.075255	0.085711	0.100716	0.131854	0.158942	0.2068	0.225887	0.275329	0.339155	0.392572	0.435061	0.469283	0.603092	0.777938	0.940311	1	0.935511	0.850352	0.737172	0.651197	0.56232	0.506883	0.458434	0.414039	0.344534	0.298473	0.253767	0.229864	0.20668
0.0611782	0.0486901	0.0367601	0.0267222	0.0189009	0.0125405	0.00763343	0.00465844	0.00561819	0.00915101	0.0159676	0.0232296	0.0279941	0.0151689	-0.000501298	-0.0134348	-0.0107796	-0.0054089	0.000770046	0.00683523	0.0120952	0.0165469	0.020278	0.025692	0.0365892	0.0634097	0.1186	0.204573	0.309851	0.424208	0.538155	0.64895	0.751359	0.845808	0.926478	0.981323	1	0.977917	0.91719	0.823701	0.707257	0.58109	0.458535	0.350144	0.261419	0.192999	0.144078	0.110572	0.0887446	0.0740175
0.0848839	0.0705931	0.0589238	0.0498377	0.0420767	0.0360226	0.0303579	0.0248934	0.020002	0.0178009	0.0171638	0.0191215	0.0201299	0.0152181	0.00966928	0.00530102	0.00905498	0.0117817	0.0135909	0.0145675	0.0162004	0.0165412	0.0171712	0.0188601	0.0227871	0.0287105	0.0399184	0.0656791	0.108658	0.17027	0.254553	0.371534	0.522313	0.68611	0.835124	0.943132	1	0.998201	0.941458	0.838681	0.709726	0.574275	0.45166	0.351581	0.275573	0.218666	0.175193	0.143564	0.120061	0.101372
0.138554	0.134877	0.134276	0.128864	0.117407	0.103216	0.0842625	0.0749724	0.063573	0.0554259	0.0405163	0.0231704	-0.00218477	-0.00264528	0.00405282	0.0233229	0.0209716	0.0227701	0.0254748	0.0281133	0.0259	0.0247181	0.0223219	0.0166372	0.0265655	0.0600817	0.094412	0.105281	0.0852761	0.0665283	0.0663284	0.100789	0.153281	0.226268	0.387781	0.625434	0.864446	1	0.984605	0.855394	0.652608	0.476895	0.364223	0.309837	0.267128	0.237904	0.204957	0.180782	0.159934	0.143494
0.0823956	0.066254	0.0547623	0.0440443	0.0367352	0.029327	0.0244261	0.018812	0.0161126	0.0143011	0.0118002	0.0124628	0.0135388	0.0133304	0.0135043	0.0131327	0.0181057	0.0205449	0.0214097	0.0210753	0.0204094	0.0214188	0.0238198	0.0272706	0.0321238	0.0404731	0.0610865	0.105468	0.174136	0.274863	0.389447	0.522896	0.644878	0.753492	0.851684	0.941472	0.996756	1	0.96876	0.926	0.863881	0.765743	0.642238	0.513546	0.397629	0.302668	0.229913	0.177132	0.136879	0.105682
0.146468	0.13765	0.135075	0.141466	0.141581	0.140945	0.138341	0.146241	0.143003	0.128749	0.107652	0.0837325	0.043887	0.0373307	0.0405042	0.0716293	0.0699853	0.0792485	0.0820082	0.0824588	0.078673	0.0752079	0.072824	0.0642706	0.0606999	0.0704127	0.087827	0.12267	0.166103	0.216525	0.277967	0.346004	0.435415	0.530872	0.688182	0.855157	0.973328	1	0.941592	0.828844	0.656002	0.478632	0.339725	0.255016	0.20269	0.181022	0.169885	0.17086	0.166747	0.157097
0.0434763	0.0321241	0.0228978	0.0163218	0.0115152	0.00831974	0.00410895	-5.49903e-05	-0.00313889	-0.00549248	-0.00828185	-0.0119825	-0.0168437	-0.0179343	-0.0166088	-0.0123181	-0.0118898	-0.0129037	-0.0118625	-0.010409	-0.00789541	-0.00529467	0.000730703	0.0115581	0.0286555	0.0518763	0.0871566	0.145979	0.223664	0.314883	0.424301	0.55998	0.693225	0.798309	0.878482	0.939332	0.985898	1	0.955281	0.848378	0.699565	0.548211	0.414039	0.307329	0.229272	0.168704	0.125399	0.0944551	0.0739669	0.0579192
0.0386711	0.0275915	0.0211082	0.0153712	0.00980085	0.00682006	0.00689187	0.00873417	0.00833957	0.0079966	0.00483879	0.00204655	-0.00150526	-0.000916611	0.000800624	0.003222	0.00304039	0.00170247	0.00187889	0.00151068	0.00150839	-0.000288856	-0.00140066	-0.00179133	-0.00146036	-0.00128213	-0.000349365	0.00457203	0.0193513	0.0446875	0.0857284	0.148953	0.23609	0.353554	0.4957	0.641217	0.782134	0.91501	1	0.986628	0.869266	0.703496	0.53948	0.390381	0.268832	0.177989	0.118398	0.0854885	0.068181	0.0545751
0.0377357	0.0322879	0.0282902	0.020388	0.0190357	0.00972491	0.00720081	-0.000386814	-0.00295252	-0.0045703	-0.00483413	-0.000419774	-0.00239379	0.000587426	0.00133435	0.00561181	0.000904	-0.000392245	-0.0026391	0.000743802	0.00469452	0.0113842	0.0191754	0.0278863	0.0346637	0.0493037	0.0782458	0.119546	0.157525	0.183151	0.204027	0.240797	0.290143	0.381206	0.543524	0.739015	0.906381	0.984624	1	0.983364	0.942092	0.850421	0.68825	0.49331	0.323689	0.209385	0.134425	0.0921459	0.0649792	0.0497691
0.14457	0.11919	0.107336	0.117181	0.117941	0.119753	0.117492	0.129749	0.147729	0.170344	0.196048	0.214299	0.239235	0.246194	0.215701	0.152378	0.0946201	0.073814	0.0662949	0.0553594	0.0526232	0.0524421	0.0530404	0.0472986	0.0415515	0.0399361	0.0462453	0.0610759	0.0860941	0.120874	0.171632	0.239932	0.328197	0.437238	0.566521	0.709976	0.845662	0.948445	1	0.993711	0.93227	0.818866	0.682254	0.547801	0.445296	0.366316	0.307529	0.266184	0.227403	0.189937
0.11731	0.0881312	0.0659013	0.046	0.0306742	0.0212921	0.0170049	0.012052	-0.000286024	-0.00933488	-0.0185272	-0.01945	-0.0207994	-0.00435215	0.0186299	0.0425637	0.041173	0.0259894	0.0142767	0.00142253	-0.0117446	-0.0216684	-0.0221873	-0.0213659	-0.0170365	-0.0139153	-0.00700011	0.00227115	0.0195083	0.0646388	0.149438	0.275981	0.419162	0.565884	0.703406	0.829162	0.930378	0.989531	1	0.978863	0.956295	0.922738	0.848926	0.72589	0.588565	0.467503	0.372609	0.293622	0.22158	0.162603
0.127592	0.113716	0.0987598	0.0848325	0.0851865	0.0914028	0.0947944	0.0913047	0.0784404	0.0695163	0.0643721	0.0620415	0.0527354	0.0225288	-0.017175	-0.0387435	-0.0373275	-0.028156	-0.0139383	-0.0127791	-0.0109787	-0.0107554	-0.00364633	0.00623481	0.0102371	0.0185604	0.0446572	0.0902431	0.14402	0.214775	0.329581	0.50123	0.685858	0.822487	0.896927	0.919766	0.936785	0.9587	1	0.996653	0.927672	0.791095	0.652738	0.526756	0.422694	0.335061	0.266911	0.213068	0.169991	0.14262
0.0605114	0.0530305	0.0401168	0.0261198	0.0182595	0.0199512	0.0254167	0.030293	0.0294146	0.0183838	0.00376105	-0.00261439	-0.00386394	-0.00226298	-0.000146755	0.00312474	0.00927017	0.0125859	0.0201244	0.0164892	0.0113807	0.00843719	0.00727672	0.00697981	0.0111119	0.0185097	0.0286407	0.0441952	0.079112	0.144411	0.237723	0.34599	0.463573	0.588981	0.714537	0.826299	0.912335	0.976066	1	0.965907	0.861257	0.70605	0.534684	0.382486	0.269772	0.192869	0.144519	0.110835	0.087961	0.0715309
0.0747675	0.0470148	0.0300984	0.017281	0.0148478	0.0116256	0.0115352	0.00726745	0.0101184	0.00944027	0.0092496	-0.00324461	-0.00884909	-0.013031	0.00841508	0.0320145	0.0550745	0.0555486	0.0597666	0.0495713	0.0332641	0.0155561	0.00755537	0.0115462	0.0193835	0.016612	0.0056171	-0.00421532	0.00186609	0.0308546	0.0766385	0.15094	0.244029	0.355867	0.48692	0.647678	0.814584	0.946515	1	0.97554	0.876922	0.727962	0.560216	0.414034	0.31758	0.25555	0.214919	0.179702	0.148398	0.113673
0.333683	0.259324	0.19977	0.158327	0.154873	0.154265	0.173608	0.180888	0.165101	0.120455	0.0877581	0.0741047	0.0658649	0.0653014	0.0443701	0.0466543	0.0118828	0.00176831	-0.0183704	-0.0303559	-0.0426108	-0.0288244	0.00498342	0.0414494	0.0695962	0.113916	0.204502	0.307913	0.377442	0.386895	0.383889	0.38546	0.421398	0.459121	0.501643	0.540331	0.611736	0.754703	0.908492	1	0.955693	0.837109	0.725419	0.641442	0.563928	0.462969	0.469237	0.49148	0.504104	0.425474
0.240777	0.170961	0.113512	0.0696339	0.0506287	0.0311252	0.0180735	-0.000868552	-0.0168523	-0.0290329	-0.0336426	-0.0301242	-0.0308789	-0.0170698	0.0196409	0.10159	0.198167	0.273172	0.320751	0.335293	0.350954	0.357208	0.391759	0.477441	0.60207	0.703287	0.728263	0.717062	0.710863	0.738578	0.774209	0.791944	0.808148	0.827572	0.851029	0.873087	0.895138	0.934585	0.978145	1	0.991671	0.930045	0.840089	0.736945	0.641273	0.555777	0.481378	0.417716	0.362893	0.302761
0.0100332	0.000138822	-0.00943073	-0.0189122	-0.0196551	-0.0124378	-0.00589551	0.020636	0.0682133	0.111264	0.174541	0.226126	0.335943	0.465629	0.473545	0.416573	0.290923	0.230739	0.15044	0.0688866	0.0263425	0.0171735	0.0154469	0.0335123	0.0712659	0.0852929	0.0874648	0.0792307	0.0976158	0.100858	0.100282	0.134045	0.185959	0.271353	0.473906	0.717396	0.876935	0.924081	0.974094	1	0.884812	0.643427	0.444906	0.3062	0.219916	0.143576	0.0958942	0.0661449	0.0447208	0.0245738
0.180844	0.147714	0.122979	0.102268	0.0794794	0.0552391	0.0341507	0.0214718	0.01353	0.00675672	0.00528263	-0.00025744	0.00202462	-0.002096	0.00229681	0.00177424	0.0053992	0.00592135	0.00271862	-0.00460908	-0.0106901	-0.0104163	-0.00103543	0.00799924	0.0138101	0.0161755	0.0270057	0.0566443	0.122015	0.184926	0.240645	0.280866	0.334505	0.40118	0.526894	0.688648	0.834658	0.936773	0.985709	1	0.943525	0.853378	0.770803	0.682562	0.596928	0.50366	0.422068	0.348737	0.284513	0.231931
0.0499823	0.0430227	0.0391258	0.0343186	0.0286109	0.0237642	0.0196012	0.0170001	0.0132854	0.0114407	0.00846804	0.00678834	0.0081299	0.00642736	0.000750458	-0.00970181	-0.0119383	-0.0102347	-0.00366113	0.000427535	0.00430998	0.00761247	0.00456842	0.000505756	-0.0021017	0.00298024	0.00942936	0.0186554	0.0300883	0.0556231	0.0910224	0.130315	0.179222	0.265375	0.409868	0.595453	0.772713	0.906052	0.983487	1	0.932139	0.785714	0.607354	0.449162	0.323883	0.225321	0.152839	0.107213	0.0814746	0.0649687
0.0276241	0.0158249	0.00738717	0.000789497	-0.00311954	-0.00732305	-0.012548	-0.0162929	-0.018749	-0.0194128	-0.0166853	-0.0194597	-0.0220126	-0.0139172	0.00598023	0.0201958	0.0213742	0.0165397	0.0208317	0.0250569	0.029587	0.0404792	0.0530519	0.0611829	0.065171	0.0738423	0.0933213	0.124803	0.170162	0.235299	0.317093	0.418551	0.533738	0.65645	0.769623	0.858893	0.921984	0.966581	0.998275	1	0.944818	0.826174	0.662399	0.490379	0.341465	0.230034	0.155952	0.105686	0.0711974	0.0453826
0.031043	0.025057	0.0202072	0.0192487	0.0162555	0.0155706	0.0111514	0.00585707	0.00223618	0.0053937	0.0117974	0.0149289	0.0148767	0.0139835	0.0130514	0.0113495	0.00643198	0.000689396	-0.00334462	-0.00545244	-0.00713453	-0.00819213	-0.00876509	-0.0104076	-0.0148264	-0.0166015	-0.0130555	0.000780099	0.0183411	0.0477916	0.0927782	0.149368	0.218807	0.304914	0.414778	0.544245	0.684991	0.820566	0.933038	1	0.99164	0.888371	0.701575	0.490501	0.307706	0.180157	0.107907	0.0725755	0.0545738	0.042
0.117201	0.0862946	0.0785762	0.0772635	0.0711863	0.0653623	0.0609286	0.0585776	0.0510351	0.0397548	0.0305887	0.0242833	0.0229301	0.0227948	0.0134075	0.00303982	-0.00102832	0.00351426	0.0184109	0.0137672	0.0100768	0.0127917	0.0166633	0.0208035	0.0242279	0.029016	0.0357636	0.0421449	0.0521226	0.0686225	0.102947	0.155336	0.22781	0.326547	0.458844	0.612168	0.754774	0.869062	0.946171	0.994814	1	0.934332	0.812675	0.652162	0.502566	0.391518	0.328023	0.292614	0.251673	0.192946
0.214592	0.175365	0.143771	0.116851	0.0925557	0.0701828	0.053003	0.0411574	0.0336528	0.0271219	0.020442	0.0139664	0.0084826	0.00333821	-0.00341166	-0.00812335	-0.0115691	-0.0122988	-0.00977959	-0.00810927	-0.00608171	-0.00428118	-0.00442563	-0.00436519	-0.00464436	-0.00419959	-0.00504089	-0.00420752	0.00209844	0.0182476	0.0450854	0.0893607	0.162466	0.272456	0.415765	0.570722	0.717592	0.839422	0.930488	0.986198	1	0.967678	0.893516	0.79356	0.682532	0.574627	0.475015	0.39047	0.320412	0.263244
0.105985	0.0790368	0.0575125	0.0411188	0.029549	0.021867	0.0146797	0.00804874	0.00149536	-0.00381591	-0.00775676	-0.010921	-0.0134489	-0.0139016	-0.0145256	-0.0146923	-0.0164016	-0.0169334	-0.015875	-0.0149407	-0.0131754	-0.0106395	-0.00889679	-0.00913013	-0.00917886	-0.00679898	-0.000623614	0.00966028	0.0247993	0.0466149	0.0768484	0.120179	0.179523	0.260686	0.366668	0.496512	0.635961	0.77297	0.889201	0.973093	1	0.959732	0.859229	0.722649	0.577965	0.445417	0.335067	0.250315	0.186693	0.140689
0.434709	0.400431	0.356161	0.308211	0.261432	0.2183	0.168783	0.111195	0.0572713	0.0226559	0.0146495	0.0214128	0.0304032	0.0288712	0.0189626	0.00570816	-0.0041911	-0.0103052	-0.010639	-0.00620682	0.00278648	0.0149198	0.029843	0.0504838	0.0748097	0.09925	0.113718	0.116028	0.111412	0.111883	0.126794	0.162203	0.221237	0.302753	0.402774	0.520964	0.654349	0.793867	0.914607	0.993664	1	0.92977	0.809013	0.67342	0.554697	0.468296	0.434117	0.442543	0.459631	0.458243
0.132384	0.106019	0.086278	0.0722097	0.0576453	0.0501497	0.0443854	0.0434067	0.0371147	0.0289466	0.0174691	0.00397635	-0.0152377	-0.00636299	0.00334124	0.0205975	0.0123194	0.00971886	0.0109327	0.00643105	0.00330042	0.00264531	0.00649434	0.00477515	0.00169225	0.00360354	0.00906312	0.0301026	0.0578493	0.0928885	0.119767	0.158624	0.209246	0.266359	0.338234	0.448918	0.571887	0.681156	0.785339	0.897189	0.988357	1	0.930568	0.804807	0.654146	0.507275	0.385489	0.292515	0.223412	0.172769
0.0834963	0.0650869	0.0504878	0.040484	0.0313289	0.0247822	0.0190826	0.0162266	0.0130333	0.0105306	0.00737434	0.00448294	-0.000398652	0.000393923	0.00430349	0.011294	0.0150293	0.0197092	0.0231561	0.0243208	0.0239739	0.0260645	0.0297064	0.0350293	0.0432303	0.0581584	0.0806457	0.126444	0.185547	0.245424	0.293654	0.339715	0.390438	0.433427	0.466271	0.50957	0.58933	0.698675	0.818382	0.920069	0.998635	1	0.898077	0.713417	0.512157	0.351942	0.243	0.178539	0.136667	0.107314
0.26499	0.213424	0.183824	0.179298	0.177965	0.182254	0.15429	0.115118	0.0591863	0.0134314	-0.0573666	-0.09822	0.0338667	0.429672	0.695696	0.765052	0.609317	0.566055	0.553099	0.562508	0.600742	0.630885	0.649451	0.667553	0.715465	0.792217	0.892225	0.988784	0.990242	0.91068	0.793022	0.707515	0.640557	0.600822	0.59693	0.60361	0.614265	0.643474	0.709483	0.814357	0.925842	1	0.993249	0.910588	0.7962	0.674818	0.55863	0.467476	0.39717	0.32697
0.239184	0.210051	0.199548	0.17639	0.151654	0.133763	0.144586	0.164026	0.17291	0.168761	0.150891	0.13503	0.112778	0.0850554	0.0525909	0.0208635	0.020866	0.0460962	0.102593	0.15505	0.221314	0.301447	0.387526	0.437962	0.431897	0.380613	0.313196	0.264879	0.238905	0.255805	0.302204	0.384658	0.480927	0.583669	0.655935	0.700499	0.724201	0.750266	0.781595	0.828185	0.896737	0.968784	1	0.946921	0.81182	0.644088	0.490805	0.395638	0.331229	0.28429
0.0737862	0.067027	0.080546	0.104251	0.120686	0.123024	0.112504	0.0929783	0.0614858	0.0262102	-0.00697641	-0.0271593	-0.0347696	-0.0173587	-0.00286147	0.00361226	-0.00107258	-0.00285421	0.00133854	-0.000782242	-0.00278693	-0.00748566	-0.0125465	-0.0201445	-0.0229968	-0.0170917	-0.00955413	-0.00921492	-0.0152422	-0.0172007	-0.00969749	0.00123507	0.0155492	0.038357	0.0725843	0.121035	0.193543	0.302815	0.445815	0.603804	0.777727	0.928551	1	0.946571	0.784572	0.590729	0.407172	0.274244	0.184357	0.132628
0.709315	0.666032	0.612836	0.579225	0.54249	0.514534	0.421039	0.361234	0.30756	0.260891	0.193583	0.119032	0.0131896	0.0241565	0.0494281	0.134795	0.116504	0.110338	0.137721	0.132785	0.129506	0.086626	0.0737842	0.0526522	0.055207	0.0727548	0.0866517	0.109742	0.104052	0.088162	0.101273	0.155851	0.20944	0.255564	0.276449	0.301905	0.324065	0.356373	0.409577	0.447791	0.50853	0.605643	0.771829	0.94521	1	0.941443	0.821438	0.768515	0.753842	0.749312
0.385325	0.362565	0.309633	0.262776	0.245176	0.246579	0.207359	0.16354	0.126541	0.113945	0.118248	0.155833	0.249045	0.356576	0.515619	0.694918	0.840231	0.892062	0.87479	0.792483	0.686034	0.561487	0.454126	0.366704	0.309447	0.273121	0.246697	0.205848	0.181949	0.17807	0.201308	0.206647	0.204972	0.195994	0.189637	0.197248	0.226567	0.283883	0.342647	0.423227	0.545398	0.702567	0.876607	0.993444	1	0.904001	0.733239	0.565635	0.44039	0.388099
0.286102	0.179024	0.110365	0.0703514	0.0467138	0.0289814	0.0186412	0.0111888	0.0107713	0.0107235	0.0202261	0.031925	0.0420553	0.0293381	0.0152235	0.00307164	0.00593335	0.00742702	0.00482303	0.0027184	0.000710143	0.00268332	0.00191931	0.00131848	-0.000813711	-0.00112425	-0.00242982	-0.00243298	-0.00275231	-0.0020569	-5.64496e-05	0.00440569	0.00971271	0.0151297	0.019907	0.027716	0.0418545	0.064325	0.101068	0.164225	0.273479	0.434556	0.62619	0.813017	0.948879	1	0.942206	0.795994	0.610022	0.431421
0.894051	0.856175	0.848068	0.861995	0.867546	0.856935	0.826926	0.757984	0.682644	0.575353	0.411286	0.237445	0.0842246	0.0186567	-0.000809628	0.00869309	0.0308832	0.0345732	0.0187454	-0.00572831	-0.0281018	-0.0416804	-0.0450273	-0.0428853	-0.0208062	0.00403894	0.0441368	0.0786335	0.102109	0.120728	0.137644	0.155532	0.176739	0.204896	0.249812	0.292243	0.331137	0.359096	0.385566	0.411742	0.464664	0.540834	0.643792	0.768058	0.887692	0.976741	1	0.99854	0.982473	0.94696
0.658812	0.570436	0.499138	0.444166	0.382499	0.318711	0.255317	0.213133	0.185585	0.172679	0.147784	0.109768	0.0657025	0.0107849	-0.0259316	-0.0391476	-0.000415722	0.0662249	0.143431	0.211585	0.267322	0.310712	0.33289	0.334901	0.31028	0.261117	0.198471	0.142779	0.0973712	0.0630833	0.0343854	0.0155983	0.00757337	0.00848982	0.015497	0.0312884	0.0561502	0.0914889	0.139359	0.209355	0.314999	0.456567	0.610707	0.739008	0.844207	0.933987	1	0.991403	0.902613	0.779754
0.724193	0.606868	0.493569	0.410539	0.339835	0.256218	0.172382	0.0984166	0.038634	-0.00375929	-0.0821425	-0.126695	-0.122395	-0.0166358	0.103577	0.146428	0.109955	0.0384331	0.0120671	0.0455893	0.0884333	0.0957957	0.0784968	0.0320536	-0.0120519	-0.0339393	-0.0380557	-0.0106989	-0.00715923	0.0048482	0.025067	0.0704187	0.114264	0.120691	0.109629	0.125541	0.186297	0.259652	0.331904	0.389544	0.44317	0.529831	0.669099	0.821345	0.936665	0.989592	1	0.964428	0.900726	0.820909
0.889106	0.811243	0.753513	0.706405	0.653809	0.592375	0.525629	0.454272	0.382399	0.313658	0.247853	0.191579	0.145376	0.109092	0.0797437	0.0561588	0.0434048	0.0282024	0.0145731	0.00208783	-0.00040645	0.00118545	0.00442497	0.0177305	0.0237847	0.026927	0.0191874	0.0245427	0.0455717	0.0715545	0.0942999	0.112727	0.132435	0.144768	0.141745	0.127171	0.110793	0.100741	0.102373	0.115242	0.142188	0.1867	0.267126	0.396133	0.568105	0.740939	0.886098	0.972575	1	0.960604
0.88643	0.79219	0.705137	0.629594	0.578496	0.545815	0.507147	0.442044	0.355228	0.276913	0.208815	0.144271	0.0855339	0.0527704	0.0393357	0.0220339	0.0032467	-0.0145733	-0.0161377	-0.0170431	-0.0170974	-0.0186036	-0.0183875	-0.0164451	-0.0161709	-0.0133825	-0.0149787	-0.0183629	-0.0245132	-0.0277973	-0.0275305	-0.024889	-0.0242162	-0.023953	-0.0246036	-0.0241879	-0.0225311	-0.0224481	-0.020048	-0.0109312	0.021181	0.0863669	0.195715	0.359639	0.559566	0.758086	0.90636	0.984764	1	0.960793
PC Count, pre
0	2	4	7	8	5	5	4	2	0	1	2	3	3	2	2	6	8	9	14	7	2	3	3	2
PC count, post
0	1	3	5	10	2	8	3	3	1	1	3	2	1	6	3	5	6	15	12	6	1	2	2	3
bin value
1	3	5	7	9	11	13	15	17	19	21	23	25	27	29	31	33	35	37	39	41	43	45	47	49

## Sheet: Fig1d-goalMap
Goal map, normalized, Pre, before reward switch, familiar belt.
1	0.950447	0.851278	0.742138	0.647588	0.562558	0.473925	0.386215	0.292301	0.204772	0.130966	0.0893519	0.0619733	0.0493494	0.0619265	0.107834	0.149014	0.179173	0.205044	0.224598	0.242349	0.236805	0.232413	0.211626	0.184884	0.153973	0.134733	0.122135	0.114767	0.097838	0.077864	0.0614185	0.0470134	0.0376537	0.0302845	0.0290793	0.0301506	0.0313759	0.0283624	0.0273658	0.036591	0.0659988	0.121713	0.206609	0.326231	0.481963	0.653589	0.8071	0.919806	0.988162
0.929462	1	0.980537	0.919685	0.853842	0.763001	0.685838	0.644175	0.613221	0.592051	0.527618	0.449707	0.348643	0.222015	0.0992912	-0.00168894	-0.0515864	-0.062644	-0.0531261	-0.0478675	-0.049552	-0.0596327	-0.069469	-0.0754367	-0.0716534	-0.0671001	-0.0569159	-0.0440605	-0.0414024	-0.0551257	-0.0715909	-0.0669727	-0.0502459	-0.0397973	-0.0461085	-0.0543418	-0.0479279	-0.0401406	-0.037614	-0.052789	-0.0517841	-0.0389088	-0.0243449	-0.019209	0.00673222	0.078923	0.186657	0.319069	0.504798	0.736859
0.860627	0.995456	1	0.896014	0.770473	0.662702	0.545725	0.410404	0.288496	0.223628	0.182029	0.157001	0.14133	0.0995462	0.0398369	-0.0229597	-0.0543003	-0.0631316	-0.0662069	-0.0521611	-0.034725	-0.0186489	-0.00927411	-0.0168304	-0.0307207	-0.0274741	-0.0125514	0.00174741	-0.00420492	-0.016445	-0.030833	-0.0368121	-0.0352398	-0.0298618	-0.031358	-0.0385215	-0.0493241	-0.0526168	-0.0573738	-0.0530114	-0.0417689	-0.0319623	-0.0338583	-0.0270786	-0.00343537	0.0505746	0.157542	0.303162	0.4807	0.678301
0.835393	0.948751	1	0.970007	0.866034	0.729186	0.575935	0.415593	0.303733	0.269697	0.279113	0.317613	0.338036	0.250628	0.126178	0.000215297	-0.0114676	-0.0145083	-0.0163541	-0.0163763	-0.0177239	-0.0197767	-0.023647	-0.0223909	-0.0218202	-0.0186683	-0.0166682	-0.0123785	-0.0111473	-0.0153316	-0.020301	-0.0211137	-0.0196137	-0.0167432	-0.0139601	-0.0111437	-0.0107966	-0.0137711	-0.0175737	-0.0208887	-0.0204762	-0.0165807	-0.00536524	0.0159636	0.0530558	0.110449	0.205354	0.345849	0.520164	0.690685
0.715943	0.806184	0.901803	0.976786	1	0.965803	0.885979	0.781108	0.659089	0.538322	0.420175	0.31179	0.221749	0.147994	0.0976919	0.0569191	0.0372754	0.0239616	0.0148482	0.00910162	0.00369235	0.000799918	0.000860631	0.00228737	0.00307738	0.00503001	0.00615228	0.00456813	0.000771909	0.00168778	0.00408658	0.00812058	0.0116293	0.0166835	0.0223815	0.0273046	0.0322956	0.0377888	0.0428204	0.0535292	0.0757924	0.110245	0.149479	0.188199	0.228634	0.278321	0.344443	0.428692	0.525536	0.622271
0.366732	0.4582	0.543648	0.648098	0.769414	0.905178	1	0.964471	0.729557	0.415458	0.137654	0.0406198	0.0386687	0.0446309	0.0390523	0.00444205	-0.00688598	-0.0205933	-0.0290613	-0.0329137	-0.0451771	-0.0551328	-0.0687952	-0.0744058	-0.0819042	-0.0833723	-0.0815202	-0.0797451	-0.0809342	-0.0810877	-0.076649	-0.070803	-0.0643059	-0.0584032	-0.0583195	-0.0624347	-0.0746777	-0.0865337	-0.0877012	-0.0702049	-0.0437141	-0.0250638	-0.0152886	-0.00203045	0.0183081	0.0535687	0.110118	0.181078	0.247427	0.305732
0.328003	0.383878	0.449571	0.534105	0.63797	0.780438	0.915057	0.992861	1	0.90599	0.735551	0.551794	0.396928	0.231439	0.078361	-0.0256475	-0.0365089	-0.0315597	-0.0327207	-0.0362736	-0.0380697	-0.0347942	-0.032685	-0.0356506	-0.0365815	-0.0219554	-0.0018989	0.0088277	0.00677971	-0.00136595	-0.00224106	8.36293e-05	0.00670595	0.0145856	0.0231475	0.0360361	0.058191	0.0861854	0.102046	0.11218	0.124663	0.156117	0.199774	0.239772	0.2561	0.254831	0.246561	0.252754	0.266271	0.291012
-0.00509863	0.0158001	0.048606	0.091238	0.116487	0.163666	0.369074	0.735422	1	0.943062	0.66137	0.437553	0.329591	0.15892	0.0176443	-0.0741228	-0.0329783	0.00837135	0.0386904	0.0573713	0.0644593	0.0647582	0.0651918	0.0626691	0.0630882	0.0612391	0.0684223	0.0835037	0.0970654	0.102967	0.0870365	0.076916	0.0595998	0.0517027	0.0465494	0.0526916	0.0609761	0.0602109	0.0484539	0.0227195	0.00484342	0.00970831	0.0260385	0.0244994	0.00789724	-0.00849044	0.00312964	0.00557634	0.00600513	-0.00469407
0.00104188	0.00979162	0.0271081	0.055138	0.1001	0.167611	0.30016	0.538307	0.819785	1	0.978945	0.811566	0.571268	0.294727	0.0871609	-0.0239922	-0.0251274	-0.0249313	-0.0248144	-0.0252522	-0.0234233	-0.0211179	-0.0189549	-0.0163167	-0.0076775	-0.0046078	-0.00360745	-0.00951714	-0.0115442	-0.0144708	-0.0172176	-0.0189816	-0.0200432	-0.0207691	-0.020361	-0.0190026	-0.0174512	-0.0155823	-0.0134991	-0.0116631	-0.0111023	-0.0121306	-0.00324279	0.00864473	0.0192504	0.016997	0.0101725	0.00400597	3.50077e-05	-0.00109929
0.0149305	0.01476	0.0174396	0.0203166	0.0286987	0.0577388	0.122404	0.255713	0.49971	0.792173	0.990982	1	0.736135	0.433424	0.182847	0.118196	0.103754	0.0826704	0.0569522	0.034539	0.0210377	0.0113805	0.00396656	-0.00409233	-0.00797563	-0.0100092	-0.0099193	-0.00613972	0.000369397	0.00654818	0.00816312	0.0124072	0.0236909	0.0378465	0.0481693	0.0558377	0.0651936	0.0767501	0.0857005	0.0896872	0.0853765	0.0716981	0.0533438	0.0374346	0.0269487	0.0201739	0.0145482	0.0121479	0.0127252	0.0142082
0.119086	0.118437	0.12734	0.136918	0.158984	0.189783	0.202353	0.229114	0.259567	0.341285	0.533976	0.824526	1	0.787463	0.395519	0.0694765	-0.0108749	-0.0101796	-0.00108296	0.00253624	-0.000610142	0.0164671	0.0392924	0.0420035	0.0263301	0.0109911	0.0156486	0.0155495	0.0325239	0.0517289	0.0681171	0.0610474	0.0502059	0.0465402	0.0542195	0.0517104	0.0519216	0.053876	0.068588	0.0754887	0.0774371	0.0784441	0.0747851	0.0688731	0.0604135	0.0695491	0.0905237	0.115094	0.132342	0.129157
0.074552	0.0864683	0.115481	0.149826	0.189224	0.217346	0.254144	0.325272	0.44005	0.588107	0.728649	0.872621	1	0.90531	0.646113	0.352911	0.232399	0.206669	0.15101	0.0930971	0.0470846	0.0256432	0.0171463	0.0139087	0.0122959	0.0128168	0.0113692	0.00766073	0.00190974	-0.00316182	-0.00623171	-0.00678332	-0.00619719	-0.0058797	-0.00708518	-0.00557825	0.000404255	0.0182913	0.0189656	0.0110872	-0.00730762	-0.00686871	0.00210933	0.00832727	0.0105371	0.00976857	0.0148901	0.029371	0.0509425	0.0683472
-0.0343037	-0.0325155	-0.0298844	-0.0288686	-0.0207963	-0.00185416	0.0200748	0.0425872	0.0798241	0.170538	0.375026	0.668871	0.976623	1	0.669658	0.263265	0.00849328	-0.0131333	-0.0294095	-0.0368566	-0.0395519	-0.0431846	-0.0427693	-0.030335	-0.0211198	-0.0196397	-0.019809	-0.0231542	-0.028443	-0.0360566	-0.0322665	-0.0249134	-0.0161676	-0.0173318	-0.0248792	-0.0362245	-0.0425135	-0.0427597	-0.0415173	-0.0403831	-0.0303657	-0.0345007	-0.0486061	-0.0710927	-0.0795921	-0.0736194	-0.0603593	-0.0426697	-0.0321374	-0.0333555
-0.0459994	-0.054735	-0.0711626	-0.0916535	-0.0961891	-0.0605353	-0.000431869	0.0640108	0.103177	0.129522	0.213078	0.416313	0.70647	0.906523	1	0.916208	0.787079	0.612327	0.575754	0.541971	0.489674	0.360336	0.32123	0.296673	0.274486	0.295798	0.38778	0.483046	0.484476	0.422601	0.341879	0.259726	0.188789	0.154266	0.135752	0.125544	0.104196	0.0839832	0.0546687	0.0223017	-0.00628833	-0.0239594	-0.00416143	0.0389394	0.0740011	0.0649219	0.0265627	-0.00644972	-0.0302146	-0.0414613
0.0178653	0.0127758	0.0262428	0.0330411	0.0536765	0.0713574	0.0928861	0.129618	0.187582	0.373447	0.599063	0.8286	0.932009	0.956444	1	0.9981	0.918829	0.733169	0.586643	0.485622	0.40493	0.303566	0.250678	0.206301	0.177005	0.118407	0.108633	0.144007	0.229146	0.331742	0.443255	0.568357	0.679115	0.752641	0.779796	0.757508	0.684315	0.55816	0.427784	0.316285	0.241223	0.172802	0.127477	0.096281	0.0719606	0.0612923	0.0513938	0.056929	0.0459275	0.0321448
-0.00992888	-0.0171191	-0.0222342	-0.0255192	-0.0240532	-0.0177414	-0.00650242	0.00328352	0.00825159	0.00712044	0.00303058	0.00534378	0.00920398	0.32863	0.71988	1	0.847058	0.544109	0.312061	0.176681	0.105504	0.0719213	0.0568837	0.0438782	0.0333065	0.0206674	0.0093987	-0.000272304	-0.00616792	-0.00784962	-0.0115009	-0.0172677	-0.0235796	-0.0261678	-0.0227967	-0.0181274	-0.01348	-0.0124369	-0.00898766	-0.00635306	0.0015094	0.00710546	0.00873052	0.00978622	0.00527427	0.00207305	-0.00370018	-0.00244394	-0.000703704	-0.00263944
-0.00954744	-0.0105257	-0.0118405	-0.0109142	-0.00961548	-0.010996	-0.0101795	-0.00827564	-0.00675032	-0.00861289	-0.0116725	-0.0143869	-0.0084303	0.30445	0.679672	1	0.932375	0.732356	0.522588	0.357859	0.238076	0.158999	0.105311	0.0721895	0.0526936	0.0398847	0.0288038	0.0173086	0.00774781	0.000571087	-0.00209464	-0.00261571	-0.00417748	-0.00753011	-0.00863229	-0.00853731	-0.00663323	-0.00835893	-0.00762042	-0.00683378	-0.00683344	-0.00772755	-0.0134729	-0.0152894	-0.0154821	-0.0126162	-0.0110404	-0.0114454	-0.0113937	-0.00979691
0.565585	0.608989	0.66654	0.72828	0.798293	0.845403	0.872784	0.864894	0.891742	0.929598	0.910953	0.745741	0.512659	0.632991	0.842984	1	0.754282	0.469655	0.260767	0.142428	0.0746768	0.0275905	-0.00357261	-0.0299243	-0.0474299	-0.0613991	-0.0734905	-0.0808683	-0.0836507	-0.0843012	-0.0861859	-0.0835828	-0.0768383	-0.0683398	-0.0588086	-0.0360736	0.000387649	0.0409149	0.0844402	0.142345	0.222161	0.313864	0.391971	0.447459	0.472529	0.47688	0.467205	0.468363	0.489858	0.524606
0.0929631	0.0748497	0.050231	0.0342399	0.016415	0.00912286	0.00532728	-0.00118242	-0.0026711	-0.00805688	-0.00696983	-0.00806568	-0.00577011	0.295655	0.669588	1	0.928457	0.695002	0.464933	0.300968	0.202988	0.125622	0.0753105	0.04258	0.0245261	0.00762203	-0.00657838	-0.00902127	-0.00392695	-0.00220434	-0.0120414	-0.023071	-0.0374023	-0.041837	-0.0438206	-0.0342501	-0.0182987	0.00624287	0.036562	0.0870816	0.14962	0.202947	0.256256	0.276893	0.267575	0.225627	0.179587	0.152526	0.12563	0.109555
0.0130066	0.0111292	0.00942412	0.00107276	0.00292566	0.000191423	-0.00808648	-0.00451103	0.0127329	0.021767	0.0285877	0.0349727	0.0490816	0.409309	0.786905	1	0.864445	0.64574	0.53601	0.361564	0.226894	0.146379	0.113365	0.0918143	0.072187	0.0955009	0.119844	0.117178	0.0829303	0.0600921	0.0481037	0.0356292	0.025016	0.0411237	0.0700053	0.0865278	0.0827198	0.0500203	0.0369907	0.0214732	0.0263639	0.0102789	0.0125358	0.0255768	0.0391893	0.0388557	0.0334458	0.0313251	0.0235387	0.0087106
-0.00620383	-0.00591447	-0.00715334	-0.00881634	-0.00853025	-0.0089984	-0.00702489	-0.00825856	-0.00572584	-0.00430356	-0.00521664	-0.0113968	0.00499407	0.395391	0.787093	1	0.794013	0.547779	0.408346	0.289229	0.192995	0.127562	0.0843377	0.0508662	0.0340359	0.0220737	0.015842	0.0164188	0.0165866	0.0176413	0.00963141	0.00303748	-0.00121667	0.000402082	-0.00266677	-0.00774598	-0.0120646	-0.0119424	-0.0108559	-0.0107648	-0.00912902	-0.00865452	-0.00943185	-0.00961601	-0.00846061	-0.00790544	-0.00858618	-0.00751534	-0.00640972	-0.00455902
-0.0242793	-0.0239974	-0.0207389	-0.0175539	-0.0195874	-0.0221993	-0.0227067	-0.0218456	-0.0201852	-0.0200792	-0.00806725	0.0103842	0.0512764	0.435439	0.795183	1	0.773132	0.509079	0.332351	0.208515	0.121466	0.0685282	0.0359511	0.0187953	0.00766994	0.000854512	-0.00489933	0.00452671	0.0173784	0.0335259	0.0426804	0.0511423	0.0554226	0.049336	0.0351653	0.0197373	0.00990637	0.0041119	-0.00355966	-0.0124765	-0.0189618	-0.0224184	-0.0265284	-0.0295918	-0.0300664	-0.028919	-0.0257647	-0.0227994	-0.0201619	-0.0217607
-0.0618543	-0.0705772	-0.0772048	-0.0779536	-0.0691918	-0.0487703	-0.0335296	-0.0350133	-0.0474228	-0.0550433	-0.0427718	-0.0259541	0.00516556	0.272527	0.694066	1	0.95273	0.66092	0.440921	0.295669	0.214597	0.149629	0.0973634	0.0657941	0.0501227	0.0418236	0.0311611	0.0201852	0.0197273	0.0244887	0.0387569	0.0462693	0.045958	0.0380041	0.0339752	0.0323108	0.0250651	0.012963	-0.00134689	-0.0142328	-0.0231918	-0.0318581	-0.0413346	-0.0543811	-0.0635545	-0.0690348	-0.0709679	-0.0704173	-0.0638383	-0.0627569
-0.0753064	-0.0760703	-0.071823	-0.0628224	-0.0591506	-0.0563612	-0.0580378	-0.0554702	-0.0597971	-0.0608913	-0.0710921	-0.0745636	-0.0656084	0.200374	0.639004	1	0.996886	0.739363	0.509544	0.34416	0.235317	0.158074	0.103081	0.0664219	0.050376	0.0502893	0.0571003	0.0612396	0.0668709	0.0701199	0.0793664	0.08927	0.106298	0.122635	0.131465	0.131549	0.122995	0.11887	0.108294	0.0919917	0.0637993	0.0323892	0.00198124	-0.0270956	-0.0485099	-0.0602316	-0.061564	-0.0595466	-0.0607994	-0.0667576
-0.048664	-0.0532604	-0.0485222	-0.0470908	-0.0482673	-0.0407177	-0.0340635	-0.0309209	-0.0440625	-0.0578431	-0.0599532	-0.0575128	-0.0370234	0.299857	0.730011	1	0.871408	0.583332	0.417305	0.315395	0.272581	0.261216	0.26239	0.26635	0.257463	0.230187	0.18989	0.14732	0.110516	0.0753275	0.045758	0.0217782	0.000272691	-0.0190043	-0.0389573	-0.0511601	-0.0565552	-0.059971	-0.0608707	-0.0596041	-0.0540517	-0.0546099	-0.0566139	-0.0485797	-0.0301195	-0.0168372	-0.0194987	-0.0283207	-0.0350637	-0.0440985
-0.151329	-0.148155	-0.142661	-0.1582	-0.188508	-0.213391	-0.227584	-0.230454	-0.233602	-0.230978	-0.229414	-0.202194	-0.172806	0.240463	0.735803	1	0.758889	0.348641	0.140558	0.0245731	-0.0404648	-0.0730544	-0.0682506	-0.0327878	-0.0069503	-0.00741273	-0.0256164	-0.0436723	-0.0548344	-0.078604	-0.0904124	-0.0977727	-0.0883134	-0.0914763	-0.101762	-0.111177	-0.115843	-0.106213	-0.100864	-0.104096	-0.110709	-0.133456	-0.139265	-0.135447	-0.118349	-0.107492	-0.113924	-0.12557	-0.141356	-0.15862
-0.110634	-0.127908	-0.133357	-0.134766	-0.135997	-0.142129	-0.138188	-0.125653	-0.0957982	-0.051718	0.00815498	0.100582	0.232283	0.515825	0.840452	1	0.93019	0.734182	0.608184	0.542362	0.504154	0.460923	0.370724	0.272874	0.183106	0.106301	0.0379559	-0.0132385	-0.0355561	-0.0481012	-0.0471947	-0.0382476	-0.0417516	-0.0586842	-0.0796919	-0.0839925	-0.0806589	-0.0735863	-0.0712818	-0.0663602	-0.0631975	-0.0483923	-0.0327875	-0.0212943	-0.0229039	-0.0259948	-0.0313358	-0.0374903	-0.0557135	-0.0823479
-0.0819832	-0.0816756	-0.0859707	-0.0833495	-0.0826852	-0.0753124	-0.0730765	-0.0619982	-0.0693391	-0.0873344	-0.127964	-0.160859	-0.0466462	0.609773	0.937816	1	0.48482	0.271125	0.163374	0.0902385	0.0366029	-0.00138048	-0.0271837	-0.0472666	-0.06138	-0.0730222	-0.079245	-0.0810814	-0.0856239	-0.0902153	-0.0945474	-0.0942676	-0.0931984	-0.0912468	-0.0843873	-0.0749721	-0.0688175	-0.0688917	-0.0692641	-0.0677232	-0.0647949	-0.0621002	-0.0618928	-0.063963	-0.0709613	-0.076818	-0.0823138	-0.0852372	-0.0866809	-0.0857323
0.0551003	0.040273	0.0368122	0.0440859	0.0508375	0.0599059	0.0699752	0.082278	0.0770928	0.0576836	0.0312803	0.0156669	0.111589	0.650176	0.941852	1	0.568047	0.351034	0.244513	0.181147	0.138548	0.103578	0.0729914	0.0548226	0.0440239	0.0316824	0.0208593	0.0128737	0.014151	0.00558065	0.00392972	0.00305459	0.010107	0.0133253	0.0181387	0.0282519	0.0390531	0.0461866	0.0461232	0.0505667	0.0520502	0.0515221	0.0452881	0.0386576	0.0327328	0.0317702	0.0450007	0.0633225	0.0775417	0.0729793
0.0439314	0.0336132	0.0278708	0.0275383	0.0303455	0.0324033	0.0279091	0.0200587	0.00608106	0.00125044	-0.01106	-0.0243556	-0.00849707	0.286029	0.675496	1	0.989481	0.804606	0.582371	0.379103	0.229989	0.134571	0.0834203	0.0512347	0.0350803	0.0202605	0.0147246	0.00411377	-0.00196136	-0.00661631	-0.00558271	-0.000224617	0.0109751	0.0214022	0.0276212	0.0293449	0.0295222	0.0315563	0.0362626	0.0448131	0.054906	0.0643639	0.0685476	0.0651397	0.0559891	0.0476453	0.0440651	0.0476575	0.05095	0.0539962
-0.0189666	-0.0240868	-0.028441	-0.032783	-0.0399988	-0.0437188	-0.0451481	-0.0405726	-0.0433041	-0.0487762	-0.060965	-0.0646381	0.0325417	0.546693	0.891224	1	0.623196	0.372451	0.231452	0.141782	0.0796252	0.0369529	0.0102415	-0.00573179	-0.0196789	-0.0290416	-0.0402929	-0.0458363	-0.0533292	-0.054848	-0.0534797	-0.0472064	-0.0441517	-0.0447536	-0.0458489	-0.0464039	-0.0467392	-0.04892	-0.0496501	-0.0484582	-0.0453771	-0.0409097	-0.0355431	-0.0286164	-0.0202132	-0.0140472	-0.0122458	-0.0123752	-0.0148083	-0.0190767
0.0914514	0.12907	0.166368	0.207185	0.269339	0.339777	0.369515	0.308613	0.189618	0.0781699	0.0309965	0.0385781	0.15476	0.639797	0.937732	1	0.613016	0.355444	0.215947	0.13904	0.0960229	0.064244	0.0425802	0.0237074	0.00938679	-0.00360434	-0.0188828	-0.0262308	-0.0293279	-0.0269035	-0.022366	-0.0197603	-0.0147851	-0.0138734	-0.0146418	-0.0133193	-0.0103669	-0.00640566	-0.00471001	-0.00347901	-0.00419911	-0.00692285	-0.00941452	-0.00699196	-0.00159884	0.00715824	0.0123232	0.0176017	0.0305567	0.0549117
-0.0348134	-0.0364574	-0.0347281	-0.0294755	-0.0268472	-0.0251469	-0.024635	-0.0226107	-0.0184385	-0.0145932	-0.0122004	-0.0153811	0.132786	0.695588	0.983925	1	0.548487	0.340704	0.231888	0.159454	0.112554	0.0803848	0.0572842	0.0404856	0.0269281	0.0175444	0.00779888	0.00126516	-0.00195491	-0.00153138	0.0027241	0.0062236	0.00775617	0.00738097	0.00917026	0.0107107	0.00954066	0.00499352	-0.00117373	-0.00712725	-0.0133183	-0.0184229	-0.0184068	-0.0166172	-0.018029	-0.0249366	-0.0309688	-0.0315652	-0.0297522	-0.0304683
-0.0201972	-0.012738	-0.0125015	-0.0157985	-0.0159049	-0.00637043	0.00220014	0.0129708	0.0228142	0.036227	0.0501155	0.0591934	0.191351	0.746136	0.997204	1	0.515632	0.304199	0.199543	0.135841	0.100031	0.0762842	0.0621208	0.0477931	0.0366074	0.0310922	0.031304	0.0388946	0.0479445	0.057044	0.0561033	0.052841	0.0517472	0.0532876	0.0567257	0.0518265	0.0491613	0.0367817	0.0278011	0.0193391	0.0161174	0.0047619	-0.00685657	-0.0155043	-0.0237718	-0.0284765	-0.0316796	-0.0275634	-0.0274014	-0.0240851
-0.0927427	-0.0980466	-0.0996225	-0.0952068	-0.0909506	-0.0846922	-0.0840898	-0.0692172	-0.0442389	-0.012285	0.0365264	0.0830314	0.191256	0.64015	0.901832	1	0.673107	0.495563	0.384715	0.295492	0.207159	0.136459	0.0878063	0.0639235	0.0491332	0.0350379	0.0198341	0.00543737	-0.00684483	-0.0217732	-0.0392006	-0.0515042	-0.0525816	-0.0505118	-0.0496932	-0.0551409	-0.0610061	-0.0716185	-0.0853695	-0.098506	-0.0984692	-0.0882561	-0.0806706	-0.0879358	-0.0997138	-0.100442	-0.089705	-0.0792882	-0.077644	-0.0844399
0.0388966	0.0254786	0.0156015	0.00266933	-0.00438728	-0.0116329	-0.01556	-0.0188186	-0.018578	-0.0170832	-0.0138335	-0.0103576	0.037842	0.388047	0.767565	1	0.837168	0.595853	0.438533	0.361886	0.309329	0.256572	0.208039	0.187476	0.19195	0.210217	0.222117	0.221434	0.20456	0.189333	0.193397	0.217444	0.247526	0.279307	0.315988	0.365256	0.429865	0.503276	0.563478	0.582198	0.559646	0.508962	0.443848	0.368441	0.293474	0.226685	0.172363	0.125803	0.0854177	0.056098
-0.00865966	-0.00902416	-0.0117155	-0.0131986	-0.00846106	-0.00594302	-0.00653891	-0.0129925	-0.0152148	-0.0149355	-0.013816	-0.0127014	-0.00399221	0.280711	0.660047	0.995693	1	0.867383	0.730801	0.622742	0.535696	0.465802	0.401919	0.338236	0.274683	0.212564	0.158378	0.117522	0.090141	0.0719277	0.0600436	0.0504691	0.0414596	0.0330864	0.025917	0.0203193	0.0162022	0.0123915	0.00914794	0.00598984	0.00431065	0.00254031	0.00109248	-0.00174964	-0.00278726	-0.00397946	-0.00453523	-0.00697405	-0.00904212	-0.00906551
0.363709	0.378559	0.373806	0.377187	0.381757	0.379253	0.36458	0.32874	0.288756	0.243761	0.207427	0.182443	0.175291	0.247282	0.475951	0.786401	1	0.992395	0.821559	0.616679	0.434417	0.300738	0.223132	0.168136	0.120033	0.0754773	0.0513335	0.0463862	0.0478038	0.0410669	0.0373594	0.0314697	0.0182041	0.00711139	0.00330378	0.0123144	0.0173452	0.0188847	0.0156702	0.0163567	0.0213317	0.0388528	0.0609201	0.0883869	0.123503	0.163319	0.207503	0.246046	0.282526	0.328479
-0.0131922	-0.0176962	-0.0189832	-0.018491	-0.0124565	-0.0138586	-0.0138213	-0.0199547	-0.0202065	-0.0229041	-0.0233242	-0.0215792	-0.011162	0.264047	0.634663	0.958909	1	0.917486	0.821532	0.690646	0.539251	0.409783	0.313579	0.245809	0.195757	0.173727	0.184068	0.187051	0.163945	0.11684	0.0792642	0.0550571	0.0393915	0.0313766	0.0253523	0.0199129	0.0154166	0.0102616	0.00674687	0.010145	0.0198803	0.031389	0.0248268	0.00921993	-0.0112753	-0.0196206	-0.0216987	-0.0174186	-0.0147126	-0.0152359
-0.183481	-0.173364	-0.169233	-0.166233	-0.165272	-0.169797	-0.181434	-0.166051	-0.114131	-0.0635219	0.0374341	0.110255	0.210126	0.385428	0.627489	0.892179	1	0.984912	0.926671	0.78398	0.633315	0.455279	0.356618	0.277263	0.205381	0.122854	0.0498023	-0.00702081	-0.0577972	-0.0955586	-0.13668	-0.162193	-0.172511	-0.171771	-0.184499	-0.19789	-0.201489	-0.205464	-0.208358	-0.216292	-0.213906	-0.209253	-0.199485	-0.183533	-0.165108	-0.159341	-0.161025	-0.17976	-0.19266	-0.192612
0.00040504	-0.00398394	-0.010886	-0.0150517	-0.0139499	-0.00991761	-0.00648314	-0.00323012	-0.000138134	0.00170745	0.00403127	0.0134633	0.0487593	0.321804	0.706058	0.993897	1	0.815271	0.642248	0.472647	0.346824	0.251985	0.176004	0.114752	0.0780689	0.0543573	0.0379415	0.0236733	0.0139497	0.00665421	0.000722296	-0.0054514	-0.00947349	-0.0119842	-0.0123204	-0.0112686	-0.0106003	-0.0130981	-0.0166812	-0.017127	-0.0138083	-0.00995683	-0.0102068	-0.0096771	-0.00632144	0.00117722	0.00769525	0.0057087	0.00308898	0.00108283
-0.0358426	-0.0329349	-0.0331413	-0.0366904	-0.0384188	-0.0373968	-0.0348985	-0.0286798	-0.0268097	-0.0259891	-0.0248213	-0.0161466	0.00947825	0.1763	0.502682	0.835938	1	0.940307	0.809246	0.641684	0.494738	0.379273	0.293225	0.229442	0.178111	0.138758	0.101526	0.0701294	0.0458967	0.0304902	0.0202239	0.0102441	0.00224633	-0.00677872	-0.0145839	-0.0227851	-0.0275982	-0.0298106	-0.0290286	-0.0282805	-0.0264685	-0.026269	-0.0274473	-0.0304746	-0.0311029	-0.0311628	-0.0321599	-0.0348366	-0.0386425	-0.0392228
0.0179842	0.023333	0.0247513	0.0277744	0.0327394	0.0349926	0.0314818	0.0294888	0.0297749	0.0316989	0.0366155	0.0316037	0.0313926	0.165823	0.485313	0.836621	1	0.912995	0.74041	0.555221	0.397613	0.274928	0.190833	0.145019	0.115834	0.0981723	0.07907	0.0597649	0.0410286	0.0315906	0.0291183	0.0262311	0.0205164	0.0166018	0.0129508	0.0126379	0.0104382	0.00718606	-0.00134267	-0.00532194	-0.00342273	-0.00504621	-0.00988446	-0.0105462	-0.005352	-0.00220994	-0.00186369	-0.00297213	-0.000645865	0.00740525
0.108273	0.11278	0.105926	0.093505	0.0793337	0.0622012	0.0435115	0.0289269	0.0212399	0.0215076	0.025782	0.0421813	0.0564443	0.247747	0.588916	0.904159	1	0.861075	0.694058	0.513757	0.370776	0.269558	0.199618	0.153285	0.114167	0.0829225	0.060105	0.041942	0.0289135	0.0223584	0.020876	0.0181599	0.0118819	0.0036811	-0.00198707	-0.0066358	-0.012498	-0.0185139	-0.0236793	-0.0272122	-0.026991	-0.0259814	-0.0277244	-0.0302066	-0.0283214	-0.0166407	0.00435283	0.0316021	0.0626693	0.0899477
-0.00746013	-0.00402529	-0.00326319	-0.00278615	-0.00100217	-0.000163208	-0.00423362	-0.00745588	-0.0109239	-0.0108644	-0.014963	-0.0114392	-0.00149738	0.245063	0.656495	0.994325	1	0.763068	0.556296	0.410013	0.317613	0.28098	0.267578	0.257719	0.230408	0.201967	0.184425	0.170085	0.163528	0.15215	0.144224	0.13914	0.143177	0.151082	0.158978	0.160344	0.161039	0.162296	0.164154	0.158482	0.143751	0.120765	0.0913646	0.0605098	0.0369365	0.0235488	0.0175221	0.01057	-0.000922486	-0.0069207
-0.0291813	-0.0312431	-0.0334372	-0.0457039	-0.0763718	-0.101206	-0.108209	-0.0988122	-0.101464	-0.099617	-0.0906119	-0.0731009	-0.0715802	0.117918	0.573396	0.943266	1	0.689577	0.417833	0.239352	0.145211	0.0962425	0.0625056	0.0357451	0.0148888	0.00266987	0.0048678	0.0106226	0.0182987	0.0221283	0.0254717	0.0248504	0.0236196	0.0208261	0.0189219	0.0129127	0.00765325	0.00340881	-0.00168775	-0.0139268	-0.0284801	-0.0403793	-0.0474655	-0.0446534	-0.0268031	-0.00501729	0.00561848	-0.00125472	-0.0134094	-0.022039
-0.0713679	-0.0816488	-0.0882109	-0.0904258	-0.0939076	-0.0971703	-0.102756	-0.107256	-0.110672	-0.109054	-0.10902	-0.112274	-0.114828	0.00755872	0.348539	0.75655	1	0.987929	0.841797	0.654846	0.477395	0.364544	0.326126	0.314135	0.281042	0.257433	0.213288	0.155376	0.0847036	0.0304172	0.0125556	0.0181107	0.0247389	0.0254147	0.0119303	0.00559283	0.00899065	0.0142035	0.0143536	0.00915426	0.00476855	-0.00283431	-0.0149927	-0.025818	-0.0391133	-0.0508277	-0.0631363	-0.0643976	-0.0613759	-0.0613331
0.128386	0.0972538	0.0742	0.0596836	0.0407003	0.0274173	0.0250692	0.0421091	0.0676189	0.0938106	0.13845	0.179948	0.242307	0.342185	0.575766	0.843938	1	0.9987	0.891526	0.74968	0.580073	0.428789	0.327108	0.296148	0.301391	0.355185	0.405757	0.433698	0.440342	0.452176	0.477175	0.506904	0.517785	0.516714	0.487344	0.454568	0.438058	0.420152	0.39653	0.358922	0.328823	0.303415	0.275867	0.251421	0.216335	0.170193	0.124033	0.105937	0.122677	0.134945
-0.0577276	-0.0611993	-0.0571069	-0.0564635	-0.0643542	-0.0749288	-0.0798708	-0.0836015	-0.086747	-0.0894689	-0.0914942	-0.0895383	-0.0896257	0.0698708	0.427131	0.837058	1	0.877863	0.674429	0.519299	0.433765	0.338064	0.249725	0.167216	0.116106	0.0987031	0.0780926	0.0563292	0.0509177	0.0550232	0.0613525	0.052654	0.036944	0.0193898	-0.00134366	-0.0173158	-0.0283198	-0.0311979	-0.0377485	-0.0412274	-0.0464242	-0.0485238	-0.0528738	-0.0582305	-0.0649965	-0.063908	-0.0529231	-0.0392179	-0.0348001	-0.0461133
-0.0574076	-0.0520597	-0.048148	-0.0592162	-0.0771238	-0.0908763	-0.0997513	-0.104068	-0.102032	-0.0978502	-0.089312	-0.0809885	-0.0696314	0.0997266	0.498913	0.866181	1	0.8239	0.610138	0.425108	0.280885	0.185198	0.116963	0.0852124	0.0646008	0.0499197	0.0306197	0.0151663	0.00608517	0.00523854	0.00871229	0.0112279	0.00865453	0.00232013	-0.0113676	-0.0212339	-0.031891	-0.0324716	-0.033369	-0.0343577	-0.041021	-0.0460522	-0.0501142	-0.0545068	-0.0672792	-0.073221	-0.0698146	-0.0545254	-0.0499754	-0.0546225
-0.0113074	-0.0115573	-0.0109176	-0.0107025	-0.00748002	-0.00434438	0.00155272	0.00948669	0.0164544	0.0186869	0.0136578	0.0103315	0.0147079	0.153747	0.446508	0.798772	1	0.977612	0.806104	0.584129	0.38787	0.246942	0.158534	0.105249	0.0736848	0.0566025	0.0471825	0.0396164	0.0296598	0.0188949	0.0120763	0.00761182	0.00419007	-0.00032013	-0.00218321	-0.00250731	-0.00186733	-0.0012383	0.00123173	0.00512883	0.00778619	0.00732962	0.00500711	0.000745932	-0.00363239	-0.00573016	-0.00651319	-0.0072367	-0.00842621	-0.0103356
-0.00254206	-0.00271391	-0.00418516	-0.00661529	-0.00805174	-0.00636216	-0.00527929	-0.00134265	0.00263993	0.00579404	0.00848933	0.00988918	0.0549264	0.327378	0.68117	0.995531	1	0.819365	0.565797	0.349467	0.213572	0.133664	0.0890947	0.0616758	0.0443128	0.0331342	0.0250937	0.0181183	0.0136322	0.0107433	0.00900646	0.00664248	0.00502124	0.00531879	0.00600457	0.00625462	0.0053688	0.00392763	0.00152063	-0.000371695	-0.00196631	-0.00279126	-0.0035161	-0.00338442	-0.00374526	-0.0049413	-0.0063296	-0.00572077	-0.00396566	-0.00227543
0.0307793	0.0374152	0.0393265	0.0250036	0.0172828	0.0450721	0.0567643	0.0718543	0.0509793	0.0419833	0.0200323	0.00466093	0.00800723	0.0815984	0.327875	0.704723	0.97479	1	0.820213	0.623916	0.447017	0.310164	0.218155	0.165617	0.128771	0.0915307	0.0658293	0.0585203	0.0642568	0.0700817	0.0651717	0.0547732	0.0404845	0.0304504	0.0379911	0.0478948	0.0494046	0.0296397	0.0200541	0.0291239	0.0427851	0.0414642	0.0320197	0.0305937	0.0336047	0.0289497	0.0239017	0.0282027	0.0302138	0.0296086
0.0387635	0.0539069	0.0617723	0.0601189	0.0412183	0.0236074	0.0231763	0.0287267	0.0324835	0.0352959	0.0324243	0.0284425	0.0360773	0.183533	0.49406	0.802557	0.998965	1	0.940983	0.806616	0.682681	0.586543	0.521869	0.467923	0.413012	0.323443	0.224768	0.130939	0.0804506	0.0551744	0.0527334	0.0639456	0.0651932	0.0578105	0.0469559	0.0398745	0.0351922	0.0290234	0.0137816	-0.000890206	-0.00473215	0.00834304	0.0203693	0.0203397	0.0112118	0.0114679	0.017418	0.0305689	0.0310165	0.0369769
0.0547319	0.0583808	0.0535042	0.0447643	0.0499788	0.0507572	0.0371809	0.0294647	0.0301259	0.0415218	0.0412944	0.0317385	0.00569968	0.181556	0.420149	0.735079	0.936824	1	0.937989	0.754508	0.577965	0.407167	0.262728	0.174459	0.130803	0.0873679	0.0602573	0.0572489	0.0596681	0.0567946	0.0470168	0.0347938	0.0308133	0.0266701	0.0303335	0.0244953	0.0174243	0.0179157	0.0241379	0.0244639	0.0124369	0.0216283	0.0335717	0.0443785	0.0315492	0.0266628	0.0312748	0.039718	0.039808	0.0435358
-0.0616864	-0.066667	-0.0669703	-0.0618718	-0.0591478	-0.0641843	-0.0729539	-0.0859646	-0.0859586	-0.0922369	-0.100996	-0.104698	-0.100244	0.0367564	0.340807	0.705024	0.938201	1	0.989944	0.901472	0.756799	0.611637	0.542247	0.510309	0.478566	0.462395	0.447933	0.429468	0.394714	0.354848	0.305021	0.241991	0.174956	0.113174	0.0840148	0.0684059	0.0612859	0.0477861	0.0408112	0.0309206	0.0145319	-0.0117176	-0.030897	-0.0292392	-0.0186307	-0.0111366	-0.0261496	-0.0393912	-0.0484638	-0.0517928
-0.0313976	-0.0288697	-0.0293332	-0.0299271	-0.0307182	-0.0297503	-0.02689	-0.0250424	-0.0212687	-0.0209798	-0.022461	-0.0248795	-0.0246005	0.0491169	0.330675	0.713812	0.996921	1	0.81554	0.58726	0.389592	0.257078	0.178922	0.13198	0.0975241	0.0727591	0.0561746	0.0469232	0.0393487	0.0293243	0.0217619	0.0157714	0.0111158	0.00289094	-0.00296196	-0.00636914	-0.0108364	-0.0152763	-0.0160311	-0.0136428	-0.0114582	-0.010413	-0.00709528	-0.00405804	-0.00711613	-0.0143976	-0.0201495	-0.0219474	-0.0256689	-0.0283509
0.013558	0.0125623	0.0122387	0.0134859	0.0147438	0.0138368	0.00987186	0.00443231	-0.000331024	-0.00165506	-0.000193016	0.00383993	0.0115069	0.0832821	0.308536	0.638839	0.924764	1	0.88116	0.661797	0.444436	0.276622	0.170587	0.10666	0.0712682	0.0503326	0.0357566	0.0259139	0.0195182	0.0183703	0.0189427	0.0193857	0.0178596	0.0149022	0.0133652	0.0138565	0.0142469	0.013284	0.0115229	0.0113091	0.0124676	0.0129722	0.0134716	0.0142882	0.0149593	0.0149661	0.0149165	0.0150306	0.0147113	0.0140868
0.0513513	0.0397991	0.0401654	0.0456858	0.0497413	0.0515982	0.049639	0.046071	0.0488048	0.0562785	0.0555414	0.0487131	0.0494808	0.0920122	0.253262	0.519199	0.808759	0.975055	1	0.885107	0.71167	0.547214	0.431783	0.37986	0.356249	0.377432	0.418666	0.481149	0.555352	0.638429	0.704848	0.724983	0.70676	0.666626	0.628398	0.592734	0.561112	0.519645	0.470173	0.418433	0.36608	0.306717	0.248415	0.193435	0.150389	0.12932	0.119403	0.114594	0.0991881	0.0756682
0.0208288	0.00261169	-0.00804224	-0.0155087	-0.01748	-0.0179538	-0.0172325	-0.0142278	-0.0128586	-0.0132419	-0.0166596	-0.0068427	0.0103775	0.114063	0.328379	0.609384	0.844175	0.962614	1	0.969291	0.894885	0.790898	0.665725	0.541337	0.427827	0.324805	0.241974	0.186061	0.153713	0.129033	0.106158	0.0870943	0.0758834	0.0705829	0.07755	0.0930503	0.114358	0.13477	0.157949	0.185486	0.215913	0.237237	0.245115	0.229666	0.195801	0.150088	0.103002	0.0640084	0.0329195	0.0109016
0.0372118	0.0330351	0.0317138	0.0282445	0.0255298	0.023022	0.0208739	0.0186242	0.0168135	0.0165775	0.0180031	0.0175125	0.0187619	0.0452753	0.173861	0.421661	0.702054	0.910619	1	0.984677	0.895116	0.770894	0.653416	0.55703	0.484548	0.436424	0.405803	0.386331	0.369374	0.351179	0.327523	0.303883	0.282557	0.26807	0.260576	0.267356	0.28351	0.298483	0.303895	0.297956	0.280908	0.253641	0.218848	0.17815	0.137283	0.101478	0.0758085	0.0608485	0.0491226	0.0396921
0.00332105	0.00244528	0.000271566	-0.00415216	-0.00901594	-0.0120422	-0.0122407	-0.00873453	0.000343986	0.0101803	0.022008	0.0358092	0.0514704	0.105478	0.276038	0.544584	0.820039	0.974985	1	0.921242	0.803267	0.687931	0.586282	0.497003	0.41275	0.340452	0.273962	0.216849	0.167807	0.13027	0.105607	0.0890127	0.0782438	0.0718257	0.0686255	0.0649176	0.0608651	0.0593748	0.060195	0.0639871	0.0679335	0.0674808	0.0595622	0.0454864	0.0322397	0.0230963	0.0169473	0.0126616	0.00856962	0.0046113
0.0300353	0.0341704	0.0343975	0.032716	0.0299877	0.0299738	0.0327911	0.0337756	0.0325888	0.0314956	0.0321306	0.0289242	0.0255963	0.0752345	0.271123	0.567141	0.847846	0.984815	1	0.926277	0.810325	0.684683	0.567426	0.462015	0.365862	0.27638	0.199281	0.140907	0.0989639	0.0723184	0.0549833	0.042731	0.0305852	0.0199692	0.0112969	0.00616316	0.00307887	0.00270776	0.0018824	0.00170658	0.00132969	-0.00024782	-0.00329337	-0.00390907	-0.00291532	0.000441414	0.0028617	0.00813463	0.0154627	0.0234532
0.065028	0.0642631	0.0488593	0.0316489	0.0198926	0.00811596	0.00741453	0.0140067	0.0284025	0.0439872	0.0766868	0.0923206	0.101208	0.0861023	0.170002	0.378703	0.695516	0.928219	1	0.919321	0.769045	0.585235	0.400854	0.248277	0.151772	0.0919036	0.0613236	0.0455436	0.0428748	0.046383	0.0532273	0.0596092	0.0632424	0.0607156	0.0550402	0.0495508	0.0444448	0.0382762	0.0302674	0.0218866	0.0172495	0.0166484	0.0188182	0.0176536	0.0184046	0.0186605	0.0216902	0.0258864	0.0345959	0.0543788
-0.0949881	-0.116681	-0.119781	-0.131662	-0.129346	-0.119422	-0.108854	-0.0997201	-0.110404	-0.106247	-0.0943958	-0.0610197	-0.0322293	0.199253	0.369608	0.588508	0.671411	0.85007	0.982172	1	0.919218	0.784473	0.681085	0.607427	0.558832	0.526058	0.500613	0.514701	0.562047	0.645121	0.723472	0.761124	0.711818	0.580587	0.412759	0.272533	0.137895	0.0381263	-0.0209079	-0.0362554	-0.0131842	-0.0264809	-0.0309589	-0.0531544	-0.0736408	-0.0944814	-0.13075	-0.124749	-0.111333	-0.0999343
0.0544187	0.0533281	0.0552944	0.0512285	0.0347422	0.0193401	0.0102778	0.00269436	1.18748e-05	-0.0111288	-0.0175358	-0.0204704	-0.0198122	0.0267799	0.177192	0.427719	0.697628	0.897212	0.999401	1	0.911384	0.777397	0.631878	0.494661	0.362261	0.243305	0.152625	0.0876324	0.0538532	0.0282179	0.0161678	0.0110767	0.0103958	0.00705886	-0.00786059	-0.0145073	-0.00931431	0.000435214	0.00485955	0.00584311	0.0187022	0.0373759	0.055074	0.063518	0.0725356	0.0813438	0.0898307	0.0856522	0.0784155	0.0622579
0.00323472	0.000277567	0.00130894	0.00665523	0.00822216	0.0101004	0.0111095	0.0145967	0.0167377	0.0151506	0.0125886	0.0169907	0.0199553	0.102678	0.285317	0.536961	0.751623	0.884912	0.977317	1	0.956872	0.852639	0.720361	0.579364	0.447811	0.326486	0.228524	0.157534	0.111728	0.0820374	0.0603083	0.0407214	0.0279038	0.0207608	0.0182786	0.0125285	0.00471009	-0.00305021	-0.00337439	0.00407008	0.0103849	0.0090256	-0.000800854	-0.00926706	-0.0143771	-0.0122629	-0.00734404	-0.00118182	0.00459361	0.00518486
0.0467895	0.050194	0.0527439	0.05483	0.0486032	0.0404087	0.0284742	0.0355129	0.0499194	0.0658587	0.0683365	0.0619394	0.0458882	0.030173	0.0376679	0.140489	0.36069	0.63881	0.876681	1	0.998278	0.894673	0.729344	0.561494	0.414465	0.307173	0.24703	0.206349	0.189791	0.191464	0.195546	0.184664	0.166997	0.145586	0.128415	0.105842	0.0884672	0.0673874	0.0425547	0.0232878	0.0185819	0.0254796	0.029074	0.0284034	0.019068	0.0177754	0.0182116	0.0279075	0.0322988	0.0393729
0.119802	0.121893	0.121623	0.111884	0.0940004	0.0757644	0.0587552	0.0516872	0.04682	0.0432562	0.0388703	0.0301866	0.0243266	0.0220516	0.0884816	0.25243	0.529358	0.80904	0.994653	1	0.877367	0.69256	0.525685	0.39802	0.304476	0.238436	0.180203	0.13844	0.112939	0.101831	0.0982826	0.0930414	0.0868317	0.0795737	0.0748396	0.0724221	0.072227	0.0710974	0.0678526	0.0604411	0.0538445	0.0547131	0.0622056	0.0697843	0.0694886	0.0609302	0.0505708	0.0465687	0.0502216	0.0535525
0.149205	0.147925	0.135169	0.111185	0.0887465	0.07378	0.0687345	0.0680452	0.0742602	0.0852688	0.0880867	0.080009	0.0655229	0.0403369	0.0870403	0.253986	0.516459	0.786723	0.953793	1	0.897851	0.725383	0.548388	0.401801	0.288584	0.22078	0.188996	0.167971	0.14247	0.122747	0.11236	0.103542	0.0925074	0.0762572	0.0667907	0.0638848	0.0651001	0.0633725	0.058238	0.0508	0.0489188	0.0581976	0.0685161	0.0766598	0.086667	0.104525	0.12393	0.138179	0.144797	0.149798
0.0386655	0.0386456	0.0389895	0.0380126	0.0379168	0.0359321	0.03437	0.0332168	0.0318696	0.0287015	0.0255571	0.0253664	0.0270659	0.0385349	0.131076	0.324756	0.578184	0.794176	0.941414	1	0.974814	0.878698	0.770885	0.663817	0.564352	0.459579	0.360451	0.273911	0.223808	0.208381	0.200848	0.178956	0.147549	0.125976	0.11541	0.105179	0.094776	0.0869427	0.0785105	0.0677272	0.0563858	0.0517873	0.0498389	0.0437214	0.0368099	0.0290499	0.0306661	0.0336133	0.0373213	0.0379023
0.109122	0.0827475	0.0603851	0.0405304	0.0263048	0.016757	0.00729516	0.00192059	-0.00323837	3.14951e-05	0.00707196	0.0198581	0.033326	0.0379551	0.0800044	0.20682	0.433948	0.697691	0.90024	1	0.984386	0.915741	0.830502	0.743292	0.642962	0.528706	0.407379	0.296243	0.206696	0.147752	0.112485	0.0919462	0.0809232	0.0735749	0.0665379	0.0622518	0.061139	0.0639135	0.0683849	0.0765618	0.0900901	0.107732	0.12604	0.141167	0.155364	0.16654	0.170224	0.164304	0.149834	0.13139
0.0164426	-0.00662968	-0.0507194	-0.0479696	-0.0382848	-0.00857731	-0.0141205	-0.00538255	0.00237013	0.00338489	0.0189851	0.0121632	0.0170163	0.025238	0.0577242	0.151773	0.290829	0.483705	0.715244	0.917265	1	0.900995	0.727061	0.563024	0.436498	0.306055	0.208849	0.142816	0.072979	0.014501	-0.0246449	-0.0307155	-0.0286453	-0.00987237	0.00995625	0.00676428	-0.0149678	-0.0309649	-0.0249887	-0.0253835	-0.0342675	-0.0403825	-0.0460283	-0.0362086	-0.0348238	-0.0303997	-0.0385285	-0.042657	-0.0209814	0.00955941
0.0660646	0.0651544	0.0605076	0.0543898	0.0505898	0.0462887	0.0437599	0.0416633	0.0367352	0.0279483	0.0159437	0.0084146	0.00487357	0.0703009	0.238901	0.478437	0.700869	0.850099	0.944686	0.995839	1	0.969316	0.914283	0.849075	0.76244	0.651129	0.532659	0.429798	0.354579	0.304233	0.270899	0.243434	0.218297	0.197486	0.182647	0.167563	0.149845	0.131069	0.116996	0.103812	0.0909891	0.0780389	0.0681129	0.0618325	0.0565376	0.0562659	0.0545264	0.0545227	0.0503932	0.0509992
0.3088	0.266111	0.195282	0.114421	0.0493438	0.0242697	0.0358281	0.0568605	0.0873168	0.110834	0.121256	0.109569	0.112553	0.148171	0.294804	0.480293	0.64925	0.789339	0.929327	0.992535	1	0.913233	0.873943	0.821457	0.754021	0.637393	0.487609	0.393406	0.394281	0.471761	0.548446	0.575893	0.526595	0.477328	0.45719	0.471976	0.499107	0.553114	0.627999	0.679116	0.680515	0.64927	0.568202	0.51377	0.426202	0.384398	0.327077	0.332082	0.340761	0.346533
0.114024	0.10519	0.0955768	0.0820974	0.0627302	0.0392424	0.0234179	0.0188776	0.0169937	0.0168889	0.0139131	0.0159723	0.0165945	0.0415918	0.112596	0.237057	0.419372	0.623331	0.803536	0.921133	0.975484	1	0.990163	0.945397	0.856705	0.729192	0.586958	0.472033	0.398087	0.357176	0.325358	0.295097	0.262211	0.243247	0.238763	0.247231	0.25492	0.25987	0.262737	0.255935	0.233918	0.209509	0.188827	0.175006	0.158367	0.143733	0.140529	0.141506	0.135165	0.126514
-0.0331792	-0.0359751	-0.0403296	-0.0509401	-0.0588743	-0.0664359	-0.0640282	-0.05904	-0.0559062	-0.0620841	-0.0640664	-0.06307	-0.0556785	-0.0396072	0.0125817	0.144739	0.331826	0.529509	0.690911	0.830863	0.931585	1	0.991482	0.941325	0.850872	0.739642	0.627715	0.525372	0.454556	0.402496	0.349362	0.302316	0.266639	0.248143	0.246887	0.25179	0.256974	0.262095	0.258567	0.232947	0.185669	0.133692	0.0892743	0.0506675	0.0160298	-0.00430008	-0.0170262	-0.0215543	-0.0280533	-0.0311453
0.0252817	0.0125473	0.0012619	-0.00698725	-0.0125772	-0.0216136	-0.0317813	-0.0394677	-0.0426227	-0.0438486	-0.0418821	-0.0407863	-0.039168	-0.0363106	-0.0114638	0.0600066	0.216367	0.435718	0.680357	0.862224	0.976419	1	0.975145	0.910006	0.852225	0.796622	0.730432	0.651006	0.572324	0.485855	0.405887	0.331784	0.282843	0.254159	0.242745	0.245388	0.254849	0.260682	0.253427	0.238926	0.22438	0.210379	0.188046	0.158059	0.118916	0.084747	0.0552333	0.0372782	0.0269355	0.022309
0.205351	0.191445	0.194917	0.19489	0.193546	0.170694	0.158652	0.158279	0.160866	0.149461	0.13209	0.129615	0.131929	0.140985	0.193881	0.315741	0.474968	0.627757	0.763816	0.871606	0.943053	0.974514	1	0.991733	0.928809	0.800114	0.66835	0.573633	0.521684	0.486639	0.451957	0.435903	0.409234	0.373565	0.33747	0.325728	0.317913	0.30361	0.282701	0.284223	0.289955	0.280132	0.265715	0.251719	0.25285	0.248609	0.240431	0.231006	0.217347	0.206428
-0.000998462	-0.00216625	-0.00188418	-0.00329923	-0.00633409	-0.006971	-0.00554416	0.00149843	0.00200064	0.00105169	-0.00536604	-0.00725418	-0.00615237	0.00424458	0.0342928	0.111669	0.238651	0.407347	0.582369	0.748653	0.87749	0.964856	1	0.982517	0.902173	0.762907	0.602316	0.456046	0.348458	0.273862	0.221103	0.180895	0.149654	0.123146	0.101246	0.0834405	0.0702813	0.0602645	0.051787	0.0432569	0.0349799	0.0284599	0.023792	0.0208044	0.0180402	0.0149873	0.0114558	0.00810555	0.00535713	0.00212859
0.0870612	0.0720883	0.0552773	0.0457086	0.0457283	0.0487345	0.043235	0.0352445	0.0388824	0.0425133	0.0465896	0.0520129	0.0748059	0.113558	0.177787	0.287765	0.441861	0.613191	0.763579	0.872583	0.938841	0.980193	1	0.978827	0.902081	0.769624	0.641165	0.540913	0.482951	0.438329	0.409385	0.3851	0.353093	0.309598	0.266544	0.235718	0.226142	0.229353	0.233796	0.224057	0.204699	0.182909	0.161432	0.139251	0.120569	0.110936	0.105343	0.097583	0.0923919	0.0904894
0.0303032	0.0338398	0.0374654	0.0373302	0.0380866	0.0439326	0.049475	0.0541723	0.0585703	0.0716538	0.0879596	0.0988559	0.103736	0.0923092	0.0786333	0.0897544	0.165954	0.326242	0.527892	0.709887	0.850954	0.948496	1	0.98813	0.921129	0.814308	0.686514	0.550146	0.43415	0.349091	0.284549	0.226432	0.16908	0.121115	0.0872767	0.0624971	0.0474257	0.0382151	0.0321068	0.0246499	0.0198796	0.0169789	0.0139262	0.0107329	0.00960281	0.0107697	0.0113736	0.0131809	0.0173707	0.0199328
0.0269194	0.0261403	0.0269636	0.0314342	0.0379401	0.040852	0.041031	0.0374346	0.0352494	0.0330744	0.0322831	0.0295236	0.0247289	0.0185747	0.0452466	0.131705	0.278381	0.44649	0.62192	0.77868	0.907576	0.972176	1	0.97274	0.915519	0.804916	0.65241	0.488057	0.350277	0.256122	0.197535	0.157018	0.127712	0.105529	0.0900295	0.0783556	0.0676166	0.0591717	0.054069	0.0514283	0.0484355	0.0425463	0.0360935	0.0295028	0.0261874	0.0229167	0.0221949	0.0228561	0.0257621	0.0283258
0.0180864	0.0136911	0.0105228	0.0087536	0.00227737	0.000284234	0.00126144	0.00530025	0.00292123	-0.00654698	-0.0153425	-0.0210758	-0.0164415	-0.00983203	0.0172978	0.0811745	0.202733	0.371949	0.56221	0.750806	0.895622	0.980446	1	0.942581	0.839277	0.721969	0.607849	0.515354	0.436711	0.375502	0.332205	0.303803	0.288616	0.276505	0.275055	0.297718	0.321964	0.327084	0.288196	0.235669	0.181087	0.146737	0.126204	0.112552	0.0918186	0.0757572	0.0574189	0.0443787	0.0320224	0.0242615
0.505438	0.50332	0.465724	0.400505	0.335234	0.270673	0.215167	0.173768	0.147283	0.140982	0.128748	0.125688	0.102805	0.060015	0.0450748	0.0530722	0.115829	0.181785	0.27979	0.406426	0.55529	0.717006	0.85691	0.959165	1	0.966843	0.869743	0.780225	0.716256	0.672779	0.583139	0.46811	0.360317	0.287053	0.254551	0.23985	0.23505	0.233625	0.224695	0.218765	0.21386	0.227044	0.23553	0.248179	0.267336	0.304635	0.352188	0.391405	0.433382	0.471784
0.265615	0.28142	0.280812	0.311394	0.325276	0.297689	0.233501	0.193778	0.182746	0.156461	0.124489	0.0897288	0.0640667	0.0741653	0.079557	0.142002	0.227428	0.368051	0.579301	0.77245	0.912836	0.933749	0.929218	0.965766	1	0.944633	0.781708	0.594766	0.492357	0.449313	0.426804	0.39476	0.412667	0.616813	0.834582	0.911915	0.675756	0.390775	0.188344	0.136047	0.169285	0.209785	0.228868	0.189603	0.17766	0.185057	0.202901	0.191701	0.180303	0.215175
-0.0114766	-0.00896413	0.00245321	0.00366989	-0.00621607	-0.0114664	-0.0122036	-0.0142954	-0.0192201	-0.0176575	-0.0116385	-0.0119327	-0.0181405	-0.0238391	-0.0193507	-0.00488932	0.0264341	0.0837378	0.196936	0.361553	0.557435	0.741669	0.888879	0.977626	1	0.949947	0.841011	0.696794	0.536221	0.386919	0.269154	0.189537	0.137929	0.0980263	0.0739675	0.0610869	0.0483413	0.0252066	0.000448312	-0.0136072	-0.0167614	-0.0140578	-0.0132381	-0.00867946	-0.00549382	-0.00461007	-0.00954907	-0.00672061	-0.0022764	-0.00567574
0.0558012	0.060584	0.0584133	0.0559109	0.0410751	0.0317405	0.0212928	0.0221182	0.0368451	0.0775549	0.119333	0.159873	0.159486	0.130296	0.0650396	0.0182514	0.0242244	0.0789828	0.187905	0.326909	0.501984	0.662602	0.810867	0.929975	1	0.95958	0.818855	0.643457	0.48148	0.358017	0.266203	0.205995	0.16131	0.122784	0.0965272	0.0733342	0.0581486	0.0356504	0.0184612	0.00893435	0.0101378	0.0113867	0.0117472	0.0074414	0.0116946	0.0150379	0.0232754	0.0291596	0.0394701	0.0493386
0.103575	0.102139	0.102985	0.0962748	0.0837123	0.0681548	0.0580783	0.04947	0.0399027	0.0293015	0.0231562	0.0198384	0.0200526	0.0209454	0.0275992	0.048916	0.0916048	0.158514	0.254155	0.379357	0.528158	0.678884	0.813586	0.922521	0.99001	1	0.954233	0.871984	0.776069	0.6819	0.599714	0.527051	0.460583	0.400013	0.352183	0.318723	0.295974	0.291791	0.302299	0.318042	0.323307	0.32163	0.297919	0.260766	0.2119	0.178235	0.154084	0.136618	0.121004	0.110315
0.0935497	0.182754	0.292213	0.407469	0.480476	0.527114	0.494937	0.455625	0.42713	0.411307	0.421177	0.368716	0.282352	0.139454	0.0493952	0.076272	0.244945	0.4343	0.581011	0.653741	0.714608	0.764496	0.807624	0.854831	0.930666	1	0.99533	0.921294	0.840511	0.8053	0.770698	0.716342	0.649431	0.597413	0.549427	0.50902	0.469783	0.442288	0.41571	0.398681	0.372502	0.331841	0.265369	0.20071	0.153373	0.108785	0.0723809	0.0430485	0.031275	0.0391482
-0.0104334	-0.0164859	-0.0156922	-0.011937	-0.0109756	-0.0131625	-0.0157092	-0.0148962	-0.0150863	-0.0149631	-0.0150081	-0.014893	-0.0186976	-0.0172999	-0.000686901	0.050173	0.127262	0.222475	0.335569	0.46262	0.587124	0.70142	0.816636	0.927795	0.996999	1	0.949517	0.879286	0.80607	0.746603	0.695623	0.657477	0.614152	0.56053	0.497232	0.435894	0.38257	0.332275	0.282986	0.239133	0.202748	0.171427	0.138758	0.107507	0.0802753	0.0586434	0.0403993	0.0269917	0.0143027	0.001659
0.0939823	0.0787774	0.066651	0.0590951	0.0578745	0.0620276	0.0667171	0.0750086	0.0991939	0.13887	0.189793	0.238493	0.276591	0.242645	0.150453	0.0605981	0.043268	0.111656	0.217231	0.347522	0.462574	0.570277	0.675699	0.813686	0.94843	1	0.991199	0.913512	0.860445	0.846311	0.835962	0.790691	0.720301	0.635667	0.574708	0.614407	0.681204	0.72209	0.67054	0.588156	0.52138	0.473595	0.462384	0.472548	0.463421	0.407732	0.315079	0.224913	0.163729	0.12499
0.0408395	0.0351001	0.030087	0.0253626	0.0213303	0.0207479	0.0236178	0.026543	0.029399	0.0305964	0.0308234	0.0272495	0.0233085	0.0182062	0.0181379	0.0377147	0.0932496	0.177743	0.274976	0.371213	0.466552	0.563833	0.675193	0.799872	0.916623	0.987832	1	0.958891	0.887702	0.807281	0.730435	0.658079	0.583234	0.506288	0.433836	0.371472	0.320929	0.280483	0.249573	0.225159	0.203285	0.179445	0.153577	0.135427	0.119917	0.104832	0.0870721	0.0697981	0.0587492	0.0477851
0.0746482	0.0696178	0.0678542	0.0691482	0.0710077	0.0711773	0.0703492	0.070124	0.0707766	0.0711864	0.0741232	0.074336	0.0699566	0.0442476	0.0130389	-0.00847386	0.00806988	0.0523097	0.113743	0.187035	0.275324	0.385115	0.516421	0.680967	0.834725	0.95778	1	0.990261	0.934638	0.854784	0.769572	0.677033	0.587038	0.501851	0.43772	0.385908	0.339784	0.294879	0.255224	0.227234	0.207966	0.186397	0.162661	0.14123	0.127705	0.1194	0.11068	0.0993451	0.0894226	0.0808123
0.0993631	0.0743818	0.0825344	0.123083	0.147753	0.130188	0.123884	0.150576	0.151316	0.093392	0.041419	0.0250444	0.0342904	0.0107145	-0.0257367	-0.0396681	-0.0117064	0.079626	0.228836	0.38579	0.517348	0.607198	0.719111	0.841266	0.93381	0.986971	1	0.991072	0.991571	0.947297	0.90212	0.855993	0.832671	0.816437	0.797288	0.759299	0.721146	0.653873	0.623193	0.590249	0.544849	0.481352	0.397257	0.321865	0.268232	0.245031	0.219936	0.1914	0.14909	0.1286
-0.0252743	-0.0272612	-0.0260012	-0.0212438	-0.0192788	-0.0217271	-0.0256352	-0.0253127	-0.0233315	-0.0222712	-0.0199997	-0.017982	-0.0184588	-0.0176742	-0.00404267	0.0398546	0.115991	0.211613	0.322884	0.419798	0.508389	0.592473	0.682493	0.769673	0.848272	0.921038	0.976695	1	0.978808	0.906539	0.794246	0.659581	0.532451	0.423809	0.330285	0.250377	0.185627	0.136889	0.105836	0.0844068	0.0675597	0.0490671	0.0316039	0.0134549	-0.000162205	-0.00743435	-0.0106614	-0.0111201	-0.0166801	-0.0203567
0.0578121	0.0511569	0.0460822	0.0399983	0.0361442	0.035929	0.0409024	0.0388854	0.031379	0.0246944	0.0256518	0.0246261	0.027315	0.0127158	0.00148355	0.0039559	0.0448375	0.110074	0.193048	0.284845	0.400246	0.525665	0.633989	0.71175	0.782081	0.875361	0.966028	1	0.964917	0.897718	0.855742	0.834804	0.806533	0.746735	0.673685	0.606956	0.555591	0.499912	0.439237	0.381711	0.328893	0.286768	0.251786	0.228992	0.205442	0.174088	0.135892	0.105213	0.0820807	0.0690517
-0.0789599	-0.0546351	-0.0848086	-0.125341	-0.122462	-0.0745855	-0.0705062	-0.0969438	-0.206572	-0.29311	-0.396517	-0.460883	-0.459192	-0.257882	-0.0827227	0.0260234	-0.0879484	-0.114325	-0.111486	-0.0512335	-0.0341933	-0.042237	0.0213223	0.0899091	0.225939	0.479245	0.780218	1	0.930184	0.736927	0.547075	0.413122	0.314904	0.2537	0.195995	0.144112	0.0721522	0.0294781	0.000901828	0.0390712	0.123829	0.149783	0.0979264	0.00841592	-0.0176643	-0.0304753	-0.0623179	-0.102582	-0.129023	-0.112027
0.0297438	0.0238779	0.0189253	0.0170701	0.0172729	0.0137127	0.00935486	0.00605104	0.00357554	0.00364734	0.00381331	0.00418736	0.00417994	0.000684087	-0.00286956	-0.00581746	-8.38978e-05	0.0136161	0.0436997	0.0963561	0.183908	0.305061	0.443507	0.580101	0.698912	0.802288	0.894262	0.964691	1	0.996438	0.966384	0.915135	0.842361	0.744866	0.636246	0.529005	0.430579	0.34571	0.275227	0.226221	0.190627	0.16424	0.14022	0.118293	0.0984925	0.0818296	0.0670078	0.0541243	0.0427568	0.0358034
0.0412258	0.0486303	0.0501385	0.0467224	0.0368718	0.0315206	0.0234193	0.0116862	0.00639753	0.0042666	0.00166061	-0.00507727	-0.0115539	-0.00911745	-0.0185449	-0.0276962	-0.0291778	-0.00627618	0.0466878	0.124833	0.21746	0.286657	0.345127	0.393402	0.491882	0.627378	0.81634	0.939009	1	0.981205	0.900694	0.806066	0.731356	0.684967	0.646174	0.607954	0.571199	0.540872	0.50837	0.473679	0.429074	0.381333	0.328429	0.277071	0.222971	0.167771	0.121373	0.0826227	0.0596882	0.0435684
-0.00994736	-0.00861069	0.00304425	0.00772618	0.0197129	0.0247487	0.0234781	0.019126	0.0118011	0.000322318	-0.0089931	-0.0139228	-0.0126333	0.00937372	0.0197947	0.0288442	0.023115	0.0300092	0.0125415	-0.0171016	-0.0264033	-0.010757	0.022218	0.0525164	0.137359	0.325877	0.616711	0.887804	1	0.918506	0.752363	0.592973	0.472895	0.384685	0.313721	0.257036	0.209047	0.176964	0.146762	0.117036	0.0889158	0.0729892	0.0620587	0.0545604	0.0437177	0.0352863	0.0271756	0.0250363	0.0118444	-0.0060378
0.014154	0.0114842	0.00971893	0.00797538	0.00556336	0.00294684	0.000852319	-0.00196755	-0.00540488	-0.00923839	-0.0162278	-0.0218134	-0.0218028	-0.0109773	0.00315616	0.0157974	0.0244854	0.0313765	0.0393595	0.0563762	0.0860363	0.128658	0.194174	0.288844	0.416214	0.589128	0.815567	0.986569	1	0.848712	0.640362	0.459661	0.316206	0.217681	0.158423	0.122588	0.0989291	0.0815599	0.0668517	0.0547596	0.045489	0.0390274	0.0338551	0.029497	0.0251902	0.0217233	0.0190752	0.0181613	0.0178905	0.0167391
0.0752503	0.0678525	0.064205	0.0563967	0.0468447	0.0423336	0.0477745	0.0514972	0.0542625	0.0469784	0.0447943	0.0379242	0.0432844	0.0862471	0.160803	0.264312	0.353155	0.434736	0.51964	0.608627	0.68351	0.731043	0.775957	0.815002	0.848654	0.875353	0.90996	0.950231	0.98152	1	0.987436	0.963039	0.925766	0.871492	0.792533	0.709142	0.63701	0.569758	0.498325	0.433557	0.369934	0.313334	0.270115	0.240638	0.220347	0.19395	0.16403	0.131392	0.105513	0.0861045
0.041218	0.010724	-0.0108517	-0.0209145	-0.0261295	-0.0203371	0.0204788	0.106733	0.268197	0.406651	0.558763	0.785924	0.882623	0.805181	0.495199	0.294403	0.228565	0.263762	0.31112	0.357125	0.420997	0.510375	0.660802	0.778442	0.836628	0.850664	0.868274	0.913163	0.968509	0.999089	1	0.934564	0.855324	0.770225	0.684628	0.607198	0.550749	0.51245	0.466033	0.410084	0.34918	0.289028	0.23678	0.182445	0.160199	0.185872	0.217845	0.215258	0.147173	0.0741714
0.14883	0.122759	0.101076	0.0832419	0.0673143	0.0526193	0.0393287	0.0266012	0.0137349	0.0017164	-0.00799858	-0.0147035	-0.0186967	-0.00927988	0.0176142	0.0636193	0.119099	0.178106	0.24075	0.308719	0.385969	0.47137	0.561295	0.651276	0.736952	0.821255	0.894956	0.949756	0.978115	0.991871	1	0.999532	0.984852	0.95332	0.9114	0.865427	0.819639	0.775503	0.735302	0.696825	0.654598	0.60071	0.536353	0.468028	0.403158	0.345564	0.295666	0.250969	0.212142	0.177883
-0.0349936	-0.0311318	-0.0231814	-0.0152722	-0.025354	-0.0261449	-0.0375285	-0.0329066	-0.0445107	-0.0485066	-0.0627876	-0.0750184	-0.0866102	-0.0783854	-0.0262834	0.0673114	0.172028	0.280483	0.397705	0.507012	0.56287	0.579382	0.584602	0.597955	0.612722	0.646655	0.727951	0.811709	0.871654	0.907453	0.957013	1	0.970164	0.846973	0.658526	0.462944	0.307115	0.201826	0.147058	0.103717	0.0608198	0.0218454	-0.00215107	-0.00322916	0.00918246	0.0155	0.0135081	0.00497916	-0.00610245	-0.0215813
0.48415	0.438984	0.37879	0.318613	0.273916	0.236964	0.192378	0.144335	0.10178	0.086215	0.0718866	0.0647078	0.04991	0.0169178	-0.0267099	-0.0704011	-0.0898164	-0.0931684	-0.0799032	-0.0481462	-0.000516288	0.0661502	0.156904	0.276841	0.422284	0.574989	0.71244	0.809603	0.875281	0.930366	0.9775	1	0.974662	0.925366	0.900069	0.908014	0.934126	0.932556	0.917057	0.889833	0.888824	0.90432	0.937567	0.960378	0.95325	0.890008	0.789285	0.683964	0.597485	0.538092
0.00854707	0.00700502	-0.000254619	-0.0111925	-0.0162347	-0.0211135	-0.0144151	0.011144	0.0489255	0.102781	0.144104	0.18541	0.187451	0.148962	0.0932714	0.0479854	0.0326891	0.025732	0.0564969	0.112458	0.18426	0.279641	0.371625	0.485245	0.577268	0.656318	0.71901	0.792212	0.862355	0.922363	0.966857	1	0.9988	0.921673	0.768402	0.598733	0.465482	0.37657	0.301188	0.229916	0.152127	0.088176	0.0441384	0.0221735	0.00336271	-0.00454443	-0.000882517	-0.00255759	-0.000417986	0.00148874
0.0932745	0.0786984	0.0602565	0.0503329	0.0524391	0.0596067	0.062339	0.0603351	0.0540169	0.0411177	0.0237028	0.00451923	-0.0103827	-0.0108329	0.00366568	0.0235641	0.0396223	0.0536627	0.0702678	0.0929652	0.124845	0.171092	0.229972	0.303061	0.401448	0.534381	0.677596	0.796703	0.873981	0.927748	0.96741	0.992934	1	0.978809	0.928901	0.862122	0.810647	0.774394	0.738204	0.67979	0.606437	0.528056	0.449317	0.369314	0.29857	0.239953	0.193241	0.150614	0.120902	0.103223
0.124435	0.0811957	0.103171	0.106661	0.122634	0.100878	0.0712538	0.0478235	0.0468779	0.0345672	0.0290284	-0.0136878	-0.0328013	0.0341506	0.0885964	0.127753	0.0790682	0.048895	0.031612	0.0386236	0.0964139	0.1766	0.284034	0.377554	0.505148	0.647708	0.780786	0.861672	0.874073	0.86295	0.828631	0.853377	0.948588	1	0.890949	0.628841	0.362811	0.20302	0.119132	0.105145	0.107938	0.108028	0.105453	0.109308	0.122783	0.151438	0.149684	0.147911	0.144635	0.120334
0.0932296	0.0765196	0.0635209	0.0533278	0.0457229	0.0456944	0.0440525	0.0411974	0.037139	0.0355225	0.0361888	0.0346846	0.0382161	0.0310138	0.0150897	-0.00125297	-0.00350707	0.00473826	0.0105538	0.011982	0.0131368	0.0131638	0.0132491	0.0193856	0.0389384	0.0739989	0.139303	0.241187	0.375048	0.524575	0.675246	0.820209	0.932909	0.993465	1	0.969186	0.913902	0.845523	0.774743	0.71275	0.648383	0.583868	0.515731	0.453376	0.398737	0.34494	0.286847	0.223733	0.166537	0.123295
0.105292	0.0844475	0.0664473	0.0527174	0.0441296	0.0357613	0.0285436	0.0210861	0.014564	0.00797195	0.000270885	-0.00197472	-0.00493974	-0.0161688	-0.0243075	-0.0273997	-0.0197117	-0.0161316	-0.0122239	-0.00120572	0.0197538	0.0540021	0.0992868	0.162356	0.244313	0.353106	0.47636	0.600141	0.710085	0.791258	0.859719	0.916107	0.962529	0.991969	1	0.987687	0.95947	0.925718	0.897912	0.856878	0.784736	0.674557	0.554592	0.451174	0.374003	0.311441	0.254385	0.205166	0.164453	0.133518
0.0702789	0.0608532	0.0480912	0.0358101	0.0283449	0.0221853	0.024748	0.0261521	0.026531	0.0233376	0.0195718	0.019334	0.0207723	0.0229074	0.0300663	0.0329878	0.040679	0.0294178	0.0247118	0.0217692	0.0287804	0.0316614	0.030395	0.0280749	0.0277491	0.0380856	0.065227	0.102095	0.149846	0.215629	0.314373	0.447944	0.619314	0.771626	0.886724	0.958479	0.98873	1	0.991494	0.915509	0.780309	0.591104	0.44042	0.328454	0.250421	0.190361	0.141453	0.0981974	0.0794347	0.0713863
0.396539	0.309626	0.251643	0.211577	0.178367	0.141606	0.110269	0.107182	0.0905294	0.0670096	0.00366566	-0.016646	-0.0221758	-0.0232139	-0.0286255	-0.0310887	-0.0113927	0.0128136	0.0119713	0.0200333	-0.00536242	-0.0179803	-0.0308262	-0.0276897	-0.0240744	-0.0150536	0.0158234	0.0748724	0.0940819	0.0856367	0.0760757	0.10794	0.16434	0.226943	0.304766	0.419233	0.530413	0.63967	0.753557	0.906049	1	0.99153	0.881737	0.758367	0.684479	0.614651	0.577094	0.528478	0.510972	0.476716
0.306365	0.237979	0.181851	0.138265	0.107317	0.083685	0.0648082	0.0515837	0.0412004	0.0325271	0.0257873	0.0226615	0.0237194	0.0221182	0.0205805	0.0168254	0.0139811	0.0130891	0.0196126	0.0319385	0.0451585	0.0535564	0.0570663	0.0628193	0.0788061	0.108885	0.142491	0.176343	0.21173	0.260801	0.321115	0.386359	0.447427	0.513887	0.58793	0.673682	0.762032	0.846207	0.920486	0.972424	1	0.993557	0.964273	0.915739	0.85971	0.787749	0.699003	0.594041	0.487651	0.390437
0.0621246	0.0478864	0.0369546	0.0284732	0.0216873	0.0159615	0.00893825	0.00275607	-0.00166346	-0.000461785	0.0050718	0.0130788	0.0188244	0.0117105	0.00302777	-0.00521133	-0.00451393	-0.00416157	-0.0040285	-0.00438815	-0.00535574	-0.00613272	-0.00545417	-0.00483515	-0.00428669	-0.00389557	-0.00215638	0.000495621	0.00489454	0.0146246	0.0318739	0.0599068	0.0976313	0.144905	0.209058	0.298874	0.427056	0.588672	0.762709	0.91582	1	0.984481	0.870142	0.696767	0.51628	0.360341	0.245114	0.166662	0.116158	0.0835257
-0.0118471	0.00830318	0.0173605	-0.000251066	-0.0195331	-0.0372168	-0.0464225	-0.0943806	-0.117869	-0.168019	-0.182205	-0.217742	-0.202634	-0.097021	0.0187815	0.104464	0.0686258	0.0157527	-0.0652395	-0.1315	-0.204234	-0.231334	-0.241874	-0.233854	-0.224493	-0.207144	-0.203642	-0.218989	-0.265067	-0.261851	-0.218856	-0.128423	-0.0359836	0.0439853	0.115872	0.193835	0.324145	0.507899	0.718398	0.896745	1	0.976277	0.817167	0.589249	0.379976	0.239578	0.152096	0.0683084	0.00494522	-0.0299674
0.353428	0.287249	0.233718	0.190391	0.157401	0.132711	0.114166	0.098458	0.0844972	0.07266	0.0636275	0.0553949	0.0471529	0.0304478	0.0118315	-0.00186962	-0.00436136	0.0029279	0.0133648	0.0288802	0.0448687	0.0590007	0.073467	0.0885403	0.108402	0.130976	0.16345	0.211348	0.277005	0.357491	0.448422	0.544117	0.638745	0.728883	0.806928	0.865351	0.901511	0.928017	0.95178	0.978717	0.996578	1	0.985145	0.948108	0.887903	0.804535	0.709481	0.613761	0.519515	0.432505
0.273608	0.245876	0.217857	0.192695	0.169079	0.152266	0.142037	0.132227	0.117149	0.0934654	0.0677877	0.0459399	0.0298253	0.0204753	0.0130587	0.0130666	0.0134711	0.0108288	0.00370394	-0.00525145	-0.00870529	-0.00954633	-0.00894584	-0.0087733	-0.00728411	-0.00425573	-0.000744798	0.00224421	0.00530382	0.00960235	0.0141638	0.0252094	0.0444064	0.0780544	0.139756	0.235379	0.357334	0.483014	0.604782	0.72205	0.841896	0.94487	1	0.971602	0.860407	0.702585	0.548187	0.424453	0.335208	0.273931
0.433162	0.385269	0.353521	0.324557	0.288074	0.241886	0.197885	0.160884	0.133351	0.108568	0.0865288	0.0663851	0.0498148	0.0308331	0.0156801	0.0087256	0.0234654	0.0465374	0.0651652	0.0716778	0.0746753	0.0811622	0.0903038	0.0992916	0.106996	0.120008	0.146168	0.176277	0.204482	0.235948	0.277502	0.333839	0.399329	0.473979	0.552097	0.621692	0.681692	0.745895	0.819399	0.894362	0.95398	0.991863	1	0.978478	0.929004	0.860928	0.780173	0.690771	0.598903	0.513421
0.618129	0.575831	0.55852	0.532339	0.469745	0.371846	0.274213	0.184509	0.120769	0.078794	0.0487146	0.0306238	0.0175198	0.0228569	0.058524	0.13154	0.217786	0.273385	0.27736	0.249405	0.202278	0.165324	0.129076	0.102279	0.0861926	0.0832731	0.124677	0.175806	0.20979	0.200917	0.173736	0.131587	0.0917096	0.0576567	0.0738302	0.151972	0.289251	0.418449	0.541052	0.652077	0.786407	0.900681	0.976738	1	0.965227	0.918182	0.886793	0.853045	0.789333	0.698983
0.773724	0.731834	0.701333	0.67273	0.642971	0.602837	0.545679	0.475936	0.400254	0.33186	0.26899	0.205663	0.144673	0.0758303	0.0175978	-0.0262097	-0.0411415	-0.0419191	-0.0442558	-0.0420067	-0.0385782	-0.0354623	-0.0358238	-0.0336094	-0.0318046	-0.0302241	-0.0272746	-0.0164114	-0.00539564	0.00778011	0.0302026	0.0694048	0.124595	0.186887	0.251631	0.316869	0.38873	0.470208	0.555477	0.650267	0.750857	0.855863	0.937912	0.987171	1	0.982622	0.948256	0.900529	0.860321	0.813283
0.570693	0.463789	0.37426	0.301554	0.249296	0.21009	0.186738	0.18025	0.186579	0.182174	0.153475	0.109398	0.0648537	0.0344959	0.0191556	0.0180117	0.0204214	0.0209828	0.0215839	0.0219151	0.0221996	0.0217365	0.0212759	0.0218936	0.0235705	0.0271507	0.031471	0.0344354	0.036619	0.0395337	0.0453319	0.0521633	0.0611506	0.073219	0.0899722	0.117679	0.16316	0.227142	0.298383	0.378378	0.482351	0.620157	0.772597	0.90537	0.983463	1	0.96254	0.893124	0.796761	0.683174
0.943549	0.899539	0.838148	0.76305	0.681031	0.593102	0.504066	0.415905	0.350972	0.309435	0.273205	0.237737	0.199343	0.130224	0.0466916	-0.026906	-0.046899	-0.0424019	-0.0350932	-0.0294253	-0.021685	-0.013483	0.000568918	0.0151468	0.0343991	0.0539027	0.0813494	0.1074	0.138404	0.17163	0.205756	0.239552	0.272201	0.305666	0.337197	0.365234	0.389033	0.415692	0.452892	0.511703	0.598959	0.704102	0.810788	0.900517	0.964371	0.994821	1	0.994389	0.98832	0.975743
0.674472	0.534102	0.409073	0.308026	0.227069	0.162611	0.111972	0.0695751	0.0338565	0.00492977	-0.0210744	-0.0390218	-0.0415021	-0.0168763	0.00984012	0.0274997	0.0306427	0.0343746	0.0366291	0.0358471	0.0320631	0.0275833	0.0221759	0.0157475	0.00729707	-0.000802254	-0.00839729	-0.0126083	-0.0171567	-0.0188649	-0.0168501	-0.0111602	-0.00288704	0.00673132	0.0197818	0.041638	0.0778308	0.132155	0.20231	0.288438	0.396361	0.529503	0.670811	0.79965	0.899903	0.969522	1	0.980676	0.915485	0.808114
0.737262	0.587352	0.462548	0.366146	0.277994	0.202244	0.137156	0.0966501	0.066688	0.0523529	0.0383248	0.0292942	0.0139778	-0.000886338	-0.0132517	-0.0128224	-0.0100411	-0.00630027	-0.0117668	-0.010932	-0.0104388	-0.00634704	-0.00753836	-0.0115361	-0.0142285	-0.0101976	-0.00313439	0.00447501	0.0153712	0.0339929	0.0638977	0.0985025	0.137869	0.181845	0.231697	0.290778	0.35288	0.403771	0.426807	0.442633	0.479316	0.564898	0.682477	0.806345	0.904252	0.965859	0.997307	1	0.965769	0.873732
0.717145	0.608875	0.519644	0.449722	0.393058	0.344877	0.301841	0.258185	0.214805	0.169641	0.126898	0.090436	0.062047	0.036306	0.01333	-0.00191547	-0.00444544	-0.00235273	0.00149565	0.00272825	0.00287366	0.00275311	0.00371084	0.00603934	0.00673248	0.00622128	0.00500768	0.00670869	0.00945418	0.0135564	0.0153436	0.0153974	0.0131462	0.0119438	0.0129873	0.0160604	0.0200286	0.0255132	0.0387592	0.0704784	0.137676	0.254958	0.421887	0.615681	0.794137	0.925028	0.994441	1	0.946485	0.849907
0.561954	0.425913	0.298796	0.223117	0.154987	0.0703739	0.0316485	-0.0509688	-0.137568	-0.257377	-0.24009	-0.186133	-0.136346	-0.10839	-0.035514	0.0464623	0.020708	-0.064578	-0.161448	-0.166932	-0.14236	-0.0277507	0.0975639	0.0903672	-0.0184028	-0.112949	-0.104713	-0.0736286	-0.065775	-0.0784984	-0.0989506	-0.129463	-0.135292	-0.119218	-0.0687758	-0.0387011	-0.0371683	-0.0265636	9.03472e-05	0.00742825	-0.0174015	-0.0703546	-0.10977	-0.0856702	0.161014	0.5554	0.923113	1	0.884811	0.709893
0.69575	0.585351	0.503138	0.437531	0.371466	0.301609	0.242455	0.206481	0.203617	0.225526	0.240928	0.258018	0.28269	0.257573	0.153404	0.0286459	-0.0359145	-0.020966	-0.0182765	-0.0196297	-0.0300241	-0.0282804	-0.0223568	-0.015869	-0.0150228	-0.01855	-0.0261144	-0.0313275	-0.0256238	-0.0124727	8.26263e-05	0.02048	0.0608699	0.116735	0.176475	0.228528	0.279799	0.343855	0.43196	0.543401	0.661592	0.76963	0.849628	0.898069	0.921379	0.952585	0.987759	1	0.94293	0.831367
0.963939	0.924656	0.86879	0.798527	0.717594	0.625322	0.53035	0.436622	0.35537	0.291527	0.243103	0.199961	0.158239	0.107263	0.0592796	0.0292294	0.0286983	0.0402353	0.0418254	0.0323611	0.0225522	0.0182867	0.018667	0.0226312	0.0315424	0.0460608	0.0620529	0.0782413	0.0917777	0.109279	0.12805	0.149202	0.169148	0.19233	0.219549	0.251658	0.287952	0.322106	0.355675	0.38728	0.434722	0.4995	0.582923	0.681564	0.786949	0.882629	0.951346	0.986644	1	0.995752
0.94474	0.856998	0.78703	0.682583	0.5761	0.491443	0.424481	0.334829	0.220181	0.141412	0.094241	0.0719452	0.0521557	0.0370687	0.0118857	-0.0151352	-0.0248698	-0.0260232	-0.0282664	-0.0390669	-0.0388159	-0.0317613	-0.0237536	-0.0227998	-0.0272959	-0.011132	0.00493741	0.0182627	0.0116332	0.00939306	0.00577828	-0.00152516	-0.0127654	-0.0129958	-0.00558906	0.00590731	0.00797068	0.011725	0.0128017	0.0311882	0.0496377	0.0806767	0.133114	0.222895	0.356842	0.516127	0.701747	0.863571	0.985777	1
PC Count, pre
2	2	1	1	3	1	3	23	22	14	6	6	8	6	5	5	2	2	1	0	5	3	2	6	2
PC count, post
5	9	4	3	1	0	3	2	1	5	3	4	4	1	1	1	0	1	8	3	32	16	11	6	7
bin value
1	3	5	7	9	11	13	15	17	19	21	23	25	27	29	31	33	35	37	39	41	43	45	47	49

## Sheet: Fig1e
		number	Ratio
	Space	104	0.2436
	Goal	131	0.3068
	Inter	192	0.4496

## Sheet: Fig1f
			Data		0.114754	0.0960187	0.0843091	0.0538642	0.0819672	0.0655738	0.0398126	0.0444965	0.0374707	0.0468384	0.0725995	0.100703	0.161593
			shuffle mean		0.0599087	0.0798173	0.0808759	0.0802084	0.0796487	0.0793958	0.0795386	0.0799719	0.079897	0.0805808	0.0805152	0.0791616	0.0604801
			shuffle 95 prct		0.0819672	0.100703	0.103044	0.100703	0.103044	0.100703	0.100703	0.103044	0.100703	0.103044	0.100703	0.100703	0.0796253
			shuffle 5 prct		0.0398126	0.058548	0.0608899	0.058548	0.058548	0.058548	0.058548	0.058548	0.058548	0.0608899	0.0608899	0.0562061	0.0421546

## Sheet: Fig1g
Proportion of PCs		Space PC	0	0.2	0.4	0.388889	0.380952	0.25	0.166667	0.102564	0.0606061	0	0.0625	0.181818	0.166667	0.166667	0.166667	0.181818	0.428571	0.470588	0.692308	0.933333	0.4375	0.2	0.214286	0.142857	0.181818
		Goal PC	0.2	0.2	0.1	0.0555556	0.142857	0.05	0.1	0.589744	0.666667	0.736842	0.375	0.545455	0.444444	0.333333	0.416667	0.454545	0.142857	0.117647	0.0769231	0	0.3125	0.3	0.142857	0.285714	0.181818
		bin Index	1	3	5	7	9	11	13	15	17	19	21	23	25	27	29	31	33	35	37	39	41	43	45	47	49

## Sheet: Fig1h
		Goal/(Goal+Space)	0.851852	0.916667	1	0.857143	0.75	0.727273	0.666667	0.714286	0.714286	0.25	0.2	0.1	0	0.416667	0.6	0.4	0.666667	0.5	1	0.5	0.2	0.125	0.272727	0.166667	0.375
		bins	1	2	3	4	5	6	7	8	9	10	11	12	13	14	15	16	17	18	19	20	21	22	23	24	25
		weights (number of PCs divided by total PCs) for linear fit	0.0510985	0.0536792	0.0543855	0.0322914	0.0536792	0.0451054	0.0369044	0.0430552	0.0469693	0.0421765	0.043417	0.0567761	0.0688883	0.0553567	0.0369044	0.0263603	0.0316324	0.0268396	0.0147618	0.0295236	0.0369044	0.032804	0.0386618	0.0221427	0.0196824

[truncated: 3 more sheets: Fig1i, Fig1j, Fig1k]
