# Supplementary material for: Mechanisms of experience-dependent place-cell referencing in hippocampal area CA1
Source: Nat Neurosci. 2025 Apr 1;28(7):1486–96. doi: 10.1038/s41593-025-01930-5 (PMC12229891; doi:10.1038/s41593-025-01930-5)
Supplement: Supplementary file 4 — Statistical source data. [file 41593_2025_1930_MOESM4_ESM.xlsx]

## Sheet: Fig2a
Group summary data for running profile and licking profile in a novel environment	Licking Probability, Pre. Each row is averaged from ~100 laps for one animal, each column is spatial bins (50 bins for 0-180 cm)		0.06	0.07	0.05	0.12	0.08	0.16	0.17	0.22	0.33	0.34	0.38	0.53	0.5	0.59	0.72	0.23	0.09	0.05	0.04	0.05	0.03	0.04	0.01	0.01	0.02	0	0.01	0.01	0	0	0	0	0	0	0.01	0.01	0	0	0	0	0	0.01	0.02	0.02	0.02	0.03	0.03
			0	0.01	0.02	0	0.03	0.03	0.02	0.01	0.15	0.16	0.2	0.46	0.32	0.44	0.69	0.36	0.09	0.06	0.05	0.01	0.01	0	0	0	0	0	0	0	0	0	0	0	0	0	0	0	0	0.01	0.01	0	0	0	0	0	0.01	0	0
			0.06	0.09	0.06	0.11	0.11	0.18	0.22	0.19	0.37	0.24	0.28	0.42	0.29	0.35	0.51	0.48	0.19	0.04	0	0	0.02	0.01	0	0	0.01	0	0	0	0.01	0.01	0.01	0	0.02	0.02	0.01	0	0.01	0	0	0.01	0.01	0	0	0.02	0.01	0.04	0.02
			0.04	0.08	0.12	0.15	0.14	0.19	0.21	0.22	0.34	0.45	0.27	0.5	0.39	0.37	0.62	0.35	0.2	0.04	0.01	0	0.02	0.02	0.02	0.03	0.01	0.02	0.02	0.01	0.01	0.03	0.04	0.01	0.02	0.01	0.01	0	0	0.01	0	0	0.02	0	0.02	0	0.02	0.02	0.03
			0.04	0.01	0.01	0	0.02	0	0.03	0.03	0.01	0.05	0.02	0.02	0.02	0.01	1	0.99	0.91	0.6	0.24	0.05	0.03	0.01	0.01	0.01	0.01	0.01	0	0	0	0	0	0.01	0.01	0.02	0.03	0.03	0	0	0	0.01	0.02	0	0.02	0	0.01	0.02	0.01
			0.03	0.02	0.02	0.02	0.02	0.04	0.05	0.04	0.02	0.04	0.02	0.01	0.03	0.13	0.98	1	0.98	0.86	0.36	0.12	0.04	0.03	0.03	0.01	0.02	0.01	0.01	0.02	0.03	0.06	0.02	0.01	0.04	0.04	0.04	0.04	0.01	0	0	0.01	0.01	0	0.01	0.02	0	0.01	0.02
	Licking Probability, Post		0.01	0	0.01	0	0	0	0	0	0.01	0	0.01	0.03	0.01	0.03	0.01	0.03	0.04	0.02	0.02	0.03	0.02	0.01	0.03	0.02	0.02	0.01	0.03	0.05	0.07	0.08	0.11	0.14	0.2	0.29	0.31	0.42	0.47	0.56	0.6	0.68	0.22	0.08	0.04	0.02	0.02	0.03	0.02
			0	0	0	0	0	0	0	0.01	0	0	0	0.01	0.02	0.02	0.01	0.02	0.03	0.01	0.02	0.01	0	0	0	0	0.01	0	0	0	0.03	0.05	0.05	0.1	0.06	0.17	0.23	0.19	0.18	0.47	0.38	0.75	0.2	0.08	0.03	0.02	0.01	0	0.03
			0	0	0	0	0	0.01	0.01	0	0.01	0	0.01	0.02	0	0.02	0.05	0.03	0.07	0.05	0.06	0.08	0.11	0.04	0.09	0.06	0.05	0.07	0.07	0.09	0.14	0.13	0.15	0.2	0.28	0.25	0.34	0.38	0.44	0.53	0.57	0.9	0.12	0.02	0.01	0	0	0	0
			0.02	0.01	0.01	0.03	0.01	0.01	0	0	0	0.01	0	0.03	0.02	0.01	0.01	0.04	0.02	0.01	0.05	0.01	0.08	0.04	0.05	0.04	0.06	0.06	0.11	0.09	0.08	0.16	0.18	0.14	0.17	0.2	0.17	0.16	0.19	0.26	0.22	0.45	0.24	0.25	0.09	0.03	0.02	0.05	0.02
			0	0	0	0	0	0	0	0	0	0	0	0	0.01	0	0	0	0	0	0.01	0	0	0.01	0.01	0	0	0	0	0	0	0.01	0	0	0	0	0	0	0	0	0.33	1	0.92	0.38	0.06	0	0	0.01	0
			0	0	0	0	0	0	0	0	0	0	0	0.01	0	0.01	0.01	0	0.01	0.01	0.03	0.02	0.01	0.01	0.01	0	0.01	0	0	0	0	0	0	0	0	0	0	0	0.01	0.03	0.74	0.99	0.91	0.32	0.06	0	0	0	0
	Running profile (m/sec), Pre		0.264358	0.265143	0.252575	0.219323	0.234468	0.215882	0.17577	0.162262	0.153573	0.161907	0.146955	0.156428	0.150933	0.135078	0.0847143	0.162777	0.21921	0.265455	0.289541	0.293787	0.328968	0.330258	0.34699	0.361747	0.355989	0.348692	0.334694	0.337296	0.329185	0.356147	0.368066	0.339625	0.31905	0.323127	0.343086	0.355629	0.363236	0.372094	0.368499	0.365067	0.334657	0.331077	0.31727	0.315525	0.297953	0.281982	0.273984
			0.311887	0.306038	0.29715	0.286272	0.267665	0.254379	0.229868	0.215852	0.188502	0.174449	0.162652	0.157646	0.169858	0.153468	0.0928039	0.125357	0.228897	0.274897	0.307249	0.338071	0.375248	0.39167	0.402689	0.407521	0.407512	0.415589	0.412293	0.411097	0.417917	0.428869	0.438068	0.429288	0.421191	0.402902	0.404618	0.40504	0.417669	0.437356	0.435365	0.424558	0.404681	0.377334	0.363824	0.363509	0.351663	0.341259	0.333077
			0.217535	0.215352	0.221536	0.200149	0.206094	0.188732	0.155634	0.159383	0.141939	0.142532	0.143592	0.16385	0.168139	0.163314	0.133168	0.106177	0.162089	0.214958	0.274486	0.292035	0.311822	0.319346	0.331257	0.335306	0.325364	0.304494	0.288064	0.28343	0.27188	0.29469	0.313921	0.291371	0.272726	0.249873	0.250337	0.26169	0.277029	0.299667	0.292932	0.296374	0.272709	0.233891	0.206436	0.238387	0.241376	0.233665	0.22311
			0.195193	0.190121	0.176105	0.183534	0.16153	0.139744	0.135079	0.141635	0.144502	0.144142	0.133215	0.160135	0.141591	0.150908	0.0829941	0.0966296	0.122192	0.174591	0.214741	0.234172	0.264152	0.26871	0.276908	0.278134	0.263266	0.254915	0.259615	0.26032	0.27632	0.265168	0.265635	0.234041	0.229303	0.239504	0.253148	0.223098	0.276241	0.268341	0.28632	0.253894	0.226133	0.235862	0.249328	0.236871	0.243365	0.233	0.213526
			0.27472	0.267319	0.264273	0.261729	0.253205	0.23867	0.204017	0.189272	0.194394	0.198956	0.182539	0.207966	0.231138	0.239758	0.198119	0.109617	0.074872	0.102389	0.180097	0.234483	0.271811	0.298021	0.314518	0.314386	0.335108	0.330431	0.330548	0.337283	0.354051	0.352777	0.359747	0.368489	0.350983	0.306222	0.300743	0.307821	0.303643	0.337276	0.358367	0.36444	0.354471	0.335215	0.304962	0.299946	0.286727	0.283418	0.281738
			0.193803	0.187512	0.190089	0.19781	0.185882	0.163575	0.179811	0.159413	0.181635	0.183095	0.182538	0.1994	0.252185	0.255923	0.240654	0.127371	0.0886155	0.0469161	0.102429	0.181343	0.217567	0.257161	0.297482	0.31501	0.319151	0.313665	0.294801	0.291851	0.26297	0.253041	0.246104	0.26342	0.249325	0.206463	0.194714	0.18181	0.197724	0.223601	0.24217	0.251471	0.215644	0.185568	0.183176	0.172184	0.175612	0.187289	0.175337
	Running profile (m/sec), Post		0.37481	0.386729	0.388025	0.380281	0.389874	0.395765	0.37571	0.346081	0.335459	0.331302	0.342686	0.372864	0.39125	0.395142	0.38486	0.37721	0.375673	0.385004	0.377859	0.363351	0.37482	0.36146	0.361313	0.356437	0.349076	0.323206	0.297193	0.285839	0.258424	0.275836	0.274149	0.224302	0.208931	0.18958	0.19202	0.183709	0.173824	0.156073	0.145964	0.0917591	0.172187	0.228721	0.260857	0.289771	0.296199	0.314377	0.320097
			0.419667	0.428536	0.438268	0.439945	0.436543	0.433339	0.419197	0.393355	0.376362	0.373789	0.375084	0.398674	0.428984	0.441972	0.439486	0.436686	0.43186	0.431926	0.423078	0.4311	0.431604	0.42509	0.419759	0.400125	0.388367	0.379885	0.35283	0.335151	0.315836	0.317166	0.301597	0.271066	0.253357	0.233595	0.220902	0.214657	0.213832	0.183178	0.161925	0.0766158	0.163482	0.239097	0.273102	0.310083	0.342666	0.367249	0.371718
			0.279729	0.28377	0.290695	0.274865	0.277757	0.283917	0.264352	0.23343	0.222472	0.21472	0.236524	0.254907	0.267773	0.251798	0.252476	0.254515	0.26218	0.271572	0.277748	0.276371	0.26355	0.259694	0.253666	0.24703	0.245606	0.228937	0.207512	0.204144	0.179174	0.205467	0.210023	0.163887	0.164712	0.146763	0.145983	0.150946	0.150984	0.151873	0.144242	0.0310084	0.116626	0.15195	0.179268	0.239261	0.261545	0.270392	0.282922
			0.246377	0.25256	0.231443	0.253029	0.241492	0.224997	0.213692	0.211677	0.26047	0.260617	0.224478	0.300688	0.299985	0.277398	0.286701	0.25992	0.270815	0.265599	0.292858	0.295846	0.301741	0.283318	0.294987	0.285249	0.25723	0.252775	0.249556	0.259351	0.250404	0.239094	0.21721	0.196467	0.204385	0.200025	0.187321	0.196055	0.219489	0.220684	0.219912	0.139878	0.131459	0.121616	0.165558	0.175333	0.218863	0.205357	0.22265
			0.344543	0.345081	0.347175	0.354136	0.344541	0.33256	0.323083	0.295618	0.283462	0.280748	0.286643	0.310609	0.33575	0.358623	0.369818	0.368779	0.353962	0.347654	0.350666	0.350211	0.342584	0.344881	0.346267	0.340876	0.344599	0.327646	0.319588	0.319067	0.320101	0.310293	0.317657	0.308691	0.281167	0.245408	0.234225	0.235095	0.224251	0.256937	0.2428	0.112522	0.0416865	0.0955213	0.161731	0.225313	0.249334	0.282335	0.300399
			0.356656	0.357785	0.35692	0.343998	0.330827	0.316153	0.316127	0.280752	0.260377	0.251431	0.252441	0.267568	0.317936	0.343567	0.34298	0.319026	0.302681	0.298536	0.281256	0.270685	0.265565	0.27089	0.266211	0.262497	0.233218	0.23348	0.214076	0.209525	0.195206	0.193509	0.186774	0.198318	0.179827	0.156281	0.151491	0.145159	0.173778	0.205544	0.213844	0.111055	0.0360945	0.127307	0.200208	0.236789	0.27165	0.300432	0.322803
			Example mouse KQ146,
			Velocity profile (cm/sec), 100 laps by 50 spatial bins.
			Pre, before reward switch
			17.0196	11.6844	14.7473	10.5546	13.5862	15.7335	9.02692	12.2341	7.41906	12.5992	11.1759	14.9018	10.7945	9.59631	16.8	15.3889	10.5711	17.1228	17.8784	22.5231	14.1228	21.4047	27.8536	27.945	30.9569	20.0647	21.3569	24.4775	22.5811	17.5721	14.6291	13.0935	14.8342	19.8855	20.9851	26.857	21.4715	23.7367	20.2522	23.7894	17.2159	19.2718	8.86166	8.2338	18	15.3882	11.362
			23.0055	21.532	27.0003	10.5234	2.40567	2.02348	22.2151	14.2601	20.787	16.3379	17.4744	24.8237	13.4677	18.0343	32.4633	31.6635	2.91579	20.3486	25.3875	19.7847	17.7688	19.3779	26.3257	23.1191	22.6628	16.124	21.473	17.6994	20.4047	24.6808	22.1299	21.2781	19.1761	18.8936	18.1014	18.0456	18.4839	22.2392	20.8756	20.2734	20.7524	21.891	22.6418	20.0565	24.9692	21.4552	23.7527
			23.2622	25.7535	16.008	15.5439	22.8383	17.636	18.3647	14.9005	8.21428	14.6653	18.5999	26.4687	26.8381	27.2859	28.4311	28.0774	13.5947	11.3863	17.894	24.4107	13.5388	21.6581	25.3823	29.5218	33.3834	30.1581	17.5143	15.5925	13.8471	20.749	13.0957	12.1986	13.6757	20.9074	16.2306	24.6394	26.4034	27.7478	30.0314	23.357	22.0157	24.3752	25.7765	24.6909	27.4605	14.546	9.16488
			24.0512	22.3002	23.213	15.3113	22.8154	26.5817	17.9367	6.24136	10.0415	18.4463	17.495	21.5645	21.6008	23.1077	32.0086	28.2255	32.2326	1.83216	21.2191	14.0211	23.166	29.1113	23.9605	32.7974	29.4427	28.0266	23.4539	24.6254	22.6981	28.8018	23.1569	18.3651	26.3346	17.7642	22.9803	23.3148	31.0568	24.4396	14.7564	24.0795	22.0556	14.8987	6.67673	18.0711	12.5505	20.634	23.7145
			22.0744	17.3827	18.9555	26.6307	9.49085	21.2413	17.3775	13.5806	6.98079	18.0761	13.8104	28.2545	16.1003	12.1182	19.4567	28.3946	26.5974	1.71171	23.6218	19.6434	26.6541	30.1796	27.4011	36.0161	30.8374	25.406	25.0188	33.0266	26.6534	27.6962	28.1015	26.4933	25.5136	24.068	24.48	24.0443	14.418	20.9191	22.3664	23.8852	34.3505	26.0757	10.4078	22.9137	18.9886	14.4379	22.6625
			28.3129	20.8469	23.4713	25.0258	22.8667	13.3486	7.66452	8.95265	13.2686	12.7652	19.1456	24.4044	14.4903	12.8355	19.508	12.8445	2.4217	28.2795	27.0068	29.4704	29.9068	29.1041	30.2361	30.2386	28.8614	28.7134	24.8351	22.4663	20.6554	26.7148	33.456	33.2756	23.8697	17.5488	14.6136	18.4625	24.7534	21.2265	24.5181	27.4304	29.7928	11.6728	20.2915	12.7741	20.0393	11.3314	12.4746
			16.2237	11.5364	11.4875	16.7282	12.7114	17.51	14.6704	16.9135	9.4235	8.50554	10.2223	11.695	11.0598	14.7629	14.7399	18.8306	3.3104	13.9608	14.9033	25.2509	23.2187	23.9043	26.9088	12.7454	21.1548	20.2051	28.5421	25.0247	25.5123	23.6233	22.5537	22.7954	26.8087	17.4319	25.4733	27.6858	31.2852	31.1506	32.9237	28.8313	21.5368	19.4371	16.3063	22.7034	27.942	30.1555	17.7096
			13.1095	12.1323	14.8787	12.3079	10.3545	8.44516	8.42614	15.0714	11.8658	9.25288	10.8557	12.1712	18.4383	7.41084	30.1115	25.4011	2.404	13.7394	28.2152	16.8082	22.8388	16.5744	16.2452	20.3098	21.5996	24.6598	17.6506	9.92144	16.1969	14.1327	16.3407	16.0732	12.1356	10.2058	7.58983	23.4648	17.0996	23.2044	11.857	12.8965	19.9384	23.0391	19.6775	21.0414	17.0935	21.7366	13.0291
			15.7752	16.6873	20.8309	17.8489	16.9304	18.3438	11.7457	11.9358	14.7154	18.8883	20.8609	22.8649	17.7103	16.9968	27.1713	27.6716	2.8289	22.4091	19.5374	16.8774	19.7252	28.133	24.989	26.4059	23.8701	28.0188	22.7182	17.5933	21.048	20.8611	22.7205	16.6204	20.7093	20.7727	23.6219	24.0451	27.186	23.4677	19.9744	24.2818	15.5229	18.1864	18.7572	25.6014	20.5085	19.5817	16.0861
			8.32968	14.3205	13.8798	13.0424	16.0771	8.77769	4.47522	9.00461	6.59791	12.2585	15.0447	9.98762	20.3575	14.3574	22.2527	2.10433	14.3435	23.7796	27.2075	26.0083	22.5624	13.5508	21.811	28.0587	21.4034	11.3424	18.5612	14.3839	11.4698	27.0341	28.9144	29.1439	22.5842	22.4541	13.4939	24.6818	24.1858	28.2598	31.4245	25.4644	23.1986	16.8624	19.9449	24.8281	20.4376	15.6834	19.5166
			8.94714	16.9426	18.9261	14.0865	18.0982	15.9117	14.659	21.6136	14.8885	8.77485	10.6796	18.2356	17.4021	18.0303	14.671	1.65501	12.699	21.5224	26.425	20.921	29.1947	24.3694	26.2452	6.96804	8.57193	21.4754	9.53327	11.1412	16.4106	8.41423	16.2925	11.9211	11.0479	10.5798	18.7258	20.355	14.0296	14.0297	14.656	9.80673	13.9968	10.827	14.7533	15.7178	10.7316	7.257	11.3386
			16.8707	18.7269	23.5355	18.9584	16.5409	13.6159	19.1215	10.0273	6.14113	22.1155	13.435	14.4667	15.7132	17.1036	19.5697	16.7841	2.17104	13.8994	12.7185	8.3516	14.5491	20.231	19.6511	17.5047	15.6568	14.0969	13.0156	13.4278	22.2736	18.8859	20.495	13.925	13.0768	12.6442	17.9074	14.092	15.8812	19.7039	17.6154	17.7147	18.6953	18.1272	8.42414	25.2233	16.3869	16.4311	14.4657
			17.2007	19.34	15.7049	15.8043	18.1235	15.6333	12.6985	19.5618	14.7025	9.62135	16.9685	19.4528	25.1683	15.9209	28.1869	20.0789	1.57328	10.2052	21.0081	16.7562	20.4835	20.6649	22.0333	23.977	9.7809	16.0221	21.8281	19.3932	13.2582	15.7745	27.1072	14.8659	16.4728	20.119	12.9447	22.9002	14.4958	20.3665	24.6495	24.2126	11.4106	13.3959	20.158	16.963	17.5115	21.9362	14.0224
			10.6737	14.0732	16.6757	16.2937	20.8528	18.0418	7.36792	18.2455	11.4068	18.2115	16.0791	10.5767	23.5249	15.4407	2.45931	20.7497	17.4721	12.5353	22.3454	18.0589	16.7492	19.9863	19.2473	22.1658	15.4876	15.1906	18.1726	8.32425	18.333	24.4329	21.6674	14.2823	19.4752	18.9528	17.9776	15.5525	20.3103	20.1253	17.1165	24.471	16.3713	20.3587	17.2987	24.1356	16.7657	12.724	13.8072
			7.0264	11.4191	15.7895	12.8258	11.4221	4.61586	12.6291	16.9219	14.0826	10.5483	15.1671	18.8561	12.4204	20.4131	16.5801	0.608628	22.2378	20.8175	20.9059	19.8552	20.5193	26.8928	21.7445	25.5785	25.011	26.743	21.7605	22.8031	14.576	8.65339	18.0789	25.8815	18.6497	14.1724	18.3223	15.0069	14.4275	22.5258	18.3022	20.7992	19.9467	22.3086	22.9625	22.4857	19.0285	16.0453	15.7818
			27.0801	13.262	14.9708	14.9602	20.6434	17.4981	16.5002	15.7976	13.9294	9.70356	9.78561	13.4084	19.3498	18.8442	2.49649	13.1487	21.733	17.2643	26.8797	25.3543	28.0547	29.078	25.9442	27.435	26.0635	21.7512	23.9824	25.3654	23.8631	26.2379	25.5854	24.1065	23.1337	19.7073	27.2246	20.8002	22.9119	20.5738	22.5832	24.2309	25.9682	9.70818	16.8036	23.2466	19.5645	18.9804	20.6878
			26.8471	17.4648	24.4974	21.4793	23.6063	26.4775	16.4737	10.291	8.73405	10.3687	10.6473	20.4685	16.0669	18.893	16.0017	0.621316	18.1797	32.5014	22.817	23.4407	24.4361	27.12	29.0392	23.1651	18.4259	29.926	32.145	23.0587	15.338	23.757	24.1195	10.5403	30.1601	9.07014	21.058	23.9916	25.3289	26.3606	7.44546	26.2693	20.3393	11.7876	22.01	25.0916	8.5385	18.8726	17.1377
			10.4552	30.7372	23.5759	16.9617	20.8442	18.5451	16.3675	17.0676	14.2452	13.5381	16.3511	12.3886	12.468	20.5283	23.0257	12.9221	1.57995	23.6453	17.8361	22.2935	30.6188	32.6387	29.8642	25.7942	24.5252	28.3861	25.118	27.16	9.22417	26.839	27.8796	18.5446	21.8077	17.3978	13.5915	14.9034	22.9373	23.286	24.2289	25.0613	26.7085	17.0373	16.2114	23.6774	29.0871	23.1268	17.6504
			17.2387	16.7501	16.2642	10.7421	9.26103	12.154	9.54688	10.3232	7.63397	8.43597	7.35567	15.4031	13.2566	11.8708	11.376	2.46179	16.4458	14.7759	23.6336	21.081	29.4489	25.7371	27.4115	26.4111	21.8997	19.0597	26.7842	22.8553	27.6202	23.2685	33.9236	22.4578	9.16727	13.8923	18.5599	19.864	17.3543	22.1523	22.3917	20.772	25.6556	21.8305	15.3735	20.1108	20.3268	24.8768	21.1847
			21.5478	23.9585	21.9122	23.2272	13.7487	20.1979	12.9908	20.5511	13.2641	18.9005	14.9156	17.3539	18.4921	19.9339	15.2224	1.41	13.6064	17.4776	20.7673	20.0208	27.8103	27.9688	29.4704	26.9843	26.9562	23.1767	20.1839	21.7421	17.9733	24.2868	20.4025	25.5734	21.5044	15.175	16.9812	21.6478	24.181	22.6834	20.5415	23.097	18.6865	16.3986	17.2367	23.1535	21.3038	15.9898	12.9195
			26.2348	17.8839	16.6567	10.0411	17.548	15.1873	15.6189	15.0497	15.7481	10.4041	10.5393	4.13706	7.25568	14.52	14.2251	20.3904	1.97512	15.6232	14.6546	23.0086	19.8692	11.9255	23.1924	23.3194	26.1221	23.6548	20.2644	15.9601	15.9678	22.3031	26.5795	25.9866	19.187	17.1291	19.1424	23.775	25.543	31.0496	23.2836	16.1823	20.6585	13.2867	14.2946	22.7516	23.3125	20.9412	22.9004
			21.4891	20.4217	28.1483	18.08	17.2649	20.3871	12.3045	21.2096	12.0384	10.1574	12.089	6.52281	10.5882	14.8641	12.4318	0.944198	13.7278	22.2743	24.926	28.1098	28.4782	27.1784	28.5545	27.494	28.2688	18.1729	17.5585	25.1125	19.9357	26.3387	22.9973	20.8474	19.1573	25.5452	21.8325	22.6132	25.6724	28.742	30.5592	33.3264	29.3775	19.052	17.3894	24.7125	30.136	23.2694	25.8978
			31.7933	21.4258	23.5071	26.2003	23.4525	12.0698	14.5459	10.4016	24.2689	10.9713	13.2561	11.7585	13.1503	12.5791	1.2277	27.9043	25.1024	24.3606	30.2102	27.1346	26.7949	24.0497	8.51452	30.3654	25.8533	25.5837	29.2945	27.4432	26.7135	26.2454	30.8357	27.5856	26.387	18.6198	13.2133	12.529	19.1207	22.9956	21.5339	23.2441	26.7132	17.5139	19.7419	19.1139	20.5427	18.794	17.3881
			16.7722	19.4676	20.8111	18.3493	15.5265	15.5831	16.1808	9.72512	8.64827	13.9409	9.87049	11.7906	20.3069	14.5834	25.1364	1.67766	16.6439	20.531	21.101	23.3452	29.1	29.3253	32.1877	31.2114	27.9847	20.253	20.2476	26.0324	26.657	28.0036	32.187	29.6662	21.9365	22.8586	24.0594	27.2149	28.4958	31.7242	23.2276	26.8354	26.9188	26.5226	14.1664	23.8549	25.1818	25.3613	20.8688
			28.7673	30.6908	18.2854	16.4742	21.1368	18.3395	20.2902	17.7857	15.449	14.3022	13.2304	11.2485	9.0735	20.7479	1.14745	10.9445	22.9935	21.1417	26.4525	31.5925	31.2549	34.0787	32.9316	32.7137	29.993	22.8115	23.7773	29.2854	28.0531	27.6639	20.5633	11.4808	15.6393	17.4025	19.7991	23.7914	28.4124	26.99	18.064	16.014	21.9217	23.3274	19.6693	22.4765	24.7565	24.0482	25.0658
			27.0797	23.1963	24.8998	20.2737	25.4797	28.2177	12.9156	20.0395	21.9997	23.532	17.4272	23.1316	25.1274	21.8723	24.948	27.0717	1.46628	15.4623	23.2082	26.3794	29.7047	31.9262	26.7839	25.9345	25.7409	29.5618	24.7405	26.1573	21.982	23.0639	29.0926	27.0063	24.6467	26.4786	33.3384	28.8425	28.324	28.9155	24.9718	25.2803	29.1192	20.2862	18.5846	23.1019	18.8301	15.7953	17.8429
			6.71618	17.136	10.3378	14.2925	20.0336	10.2678	9.87133	16.3707	10.1801	15.8476	14.5751	16.5469	10.3399	11.524	16.6397	1.44887	15.4947	25.4653	29.9868	30.9168	32.1084	33.6892	32.5706	32.3967	30.4624	29.8157	24.52	28.0542	23.1113	26.3795	29.699	28.9577	21.4207	25.7845	26.1914	29.314	26.9102	32.7803	28.3767	34.2804	31.0308	29.4017	21.5105	20.6707	17.889	25.1238	27.1084
			28.7142	23.0743	29.6553	24.1768	25.808	23.8758	24.0116	21.2676	18.7681	19.016	19.9974	15.1398	25.8883	15.8944	21.8596	0.978833	20.8734	23.2316	29.2468	31.7422	31.9496	31.5788	30.3583	30.4337	27.346	22.6935	23.0751	30.531	29.9815	34.5718	32.5684	22.9451	20.0504	19.1043	20.7008	26.3616	25.9088	28.0545	28.833	29.3612	24.1218	26.118	20.9174	26.2033	27.8314	26.2473	25.3805
			16.9042	14.9146	24.1938	16.2951	11.334	19.3828	8.78867	19.6754	13.1434	9.64304	10.146	12.2221	19.1395	9.64373	17.0757	1.63765	19.2091	21.1744	25.0899	24.3837	32.019	31.1384	30.4201	27.7939	30.833	29.2201	29.6926	26.6296	25.0945	27.4407	35.4274	32.7753	31.6292	26.002	26.8242	24.3956	31.8379	30.8088	32.2152	29.4215	29.6747	25.2533	27.1329	26.7531	26.5454	21.8207	23.3634
			30.4729	24.576	26.3523	23.6131	34.6775	12.3931	12.5279	15.993	16.8446	13.87	12.3156	15.0217	15.7771	20.0859	17.8043	1.478	24.8375	23.351	25.8516	30.1333	30.4211	22.8309	27.2255	30.2534	30.4403	11.5892	20.7274	28.4674	24.2369	26.0971	27.9584	20.6006	26.8988	13.6856	15.1017	20.3718	22.7046	24.1016	26.4696	26.8487	25.8022	18.038	18.1804	17.6214	22.2088	19.1621	17.1562
			9.75396	10.7668	20.196	11.2018	18.7746	5.00751	11.3796	17.092	8.75253	17.3739	11.5477	12.1673	20.8972	22.5134	20.7699	16.2039	1.8982	15.3564	25.5485	26.2424	28.3902	34.7607	34.4993	33.6786	32.7395	28.5892	24.3061	26.6849	25.2311	11.1149	20.1873	24.0795	28.661	19.9399	18.235	23.1802	15.8344	19.9197	29.6358	26.3305	25.5315	22.154	21.1037	23.9882	24.1548	9.8391	23.3423
			19.4034	20.9001	23.8234	17.7685	27.1021	19.3134	21.3096	15.8771	16.9276	18.0332	18.6923	12.6213	17.0075	18.9629	2.08441	18.5613	17.8196	21.176	29.4654	27.985	29.1257	29.8244	31.8649	27.538	25.2858	24.0043	25.9628	30.0832	28.3417	27.1408	30.6197	25.9706	25.9963	26.8472	28.3063	16.1	17.8962	25.1744	19.5645	24.8453	23.8236	26.5207	21.2396	26.3144	20.1599	19.8871	18.0293
			17.4291	22.5082	23.1702	18.8919	14.5238	10.1163	18.0772	13.0215	8.84488	16.2493	7.39013	21.4002	13.4363	14.0393	17.1432	1.9422	18.6668	8.36594	2.28066	23.4918	20.9365	21.9715	32.3073	35.8078	33.9215	31.1364	31.2963	33.2105	32.7952	35.1422	34.3459	27.707	25.6606	26.9391	22.9736	27.1439	22.8987	18.5359	25.1135	31.0665	32.6229	25.9941	21.2546	22.299	17.8883	23.2644	22.0287
			13.3726	26.2984	19.3401	20.4497	18.4118	20.7828	10.8293	21.4024	10.5455	5.73762	7.48664	15.689	12.1714	19.1017	19.22	21.797	1.43942	20.1282	22.5344	20.9037	26.7479	30.2145	28.3907	30.7167	29.7734	27.4786	27.3104	29.0369	29.0079	29.4004	28.6222	26.1438	26.4436	22.8125	27.056	27.0251	27.9809	27.4711	33.7283	33.7574	30.4989	23.9252	21.2902	24.9386	27.1613	29.2799	30.3272
			25.8437	23.7594	24.9126	17.7778	22.2229	20.8621	11.496	23.5646	22.8935	21.1848	21.0304	27.7673	19.7282	22.2903	17.0557	1.15947	12.2694	22.5794	31.7485	31.0852	33.6922	33.6446	32.6904	32.1988	27.4087	30.061	31.7565	30.135	28.3937	21.701	28.5952	25.7481	26.4724	29.2879	30.963	27.3181	34.5114	30.5879	33.959	30.3385	39.3872	30.744	26.0475	21.2888	26.6098	24.5611	22.3004
			23.5267	26.1244	25.9214	27.1221	23.6532	23.7908	23.5518	18.0586	10.2808	12.7352	9.82752	24.3471	16.819	11.2486	1.54913	9.46904	18.2779	23.9611	31.1453	32.3461	32.7859	34.3441	30.6654	33.2669	34.2314	32.1821	29.2203	29.2727	24.8184	25.8549	30.0999	32.6979	28.0191	26.7178	28.7249	27.8089	27.6556	32.7565	34.4269	33.1753	32.0076	27.9582	20.1271	25.3479	28.9392	31.7557	27.6669
			27.6276	26.7695	26.3056	28.0067	26.9684	28.6406	26.0854	23.4155	17.7177	22.7525	21.8309	20.3675	21.3854	19.0997	18.9536	27.1988	1.10576	17.4724	19.8113	27.6708	29.8739	32.0217	34.5745	30.7161	31.4808	29.142	26.6432	26.1554	28.3575	31.1946	34.0905	33.7751	29.8961	25.8145	27.5768	30.1978	33.8256	32.2011	32.3487	30.8259	34.1926	19.9111	21.3783	24.0886	29.6109	26.1768	18.8986
			28.0979	22.7346	26.8591	20.01	17.8461	16.1873	11.2971	9.69395	16.3588	14.3356	16.4383	17.4335	16.9754	13.4064	2.4091	4.2685	25.0702	20.0277	24.7222	25.3911	24.871	29.4358	27.6377	29.9203	29.3226	27.872	29.8238	28.0643	27.3779	30.7829	32.3193	35.7145	29.1537	26.8938	23.9156	27.1002	28.1998	31.8758	30.3337	28.7594	22.1838	24.5359	23.2507	23.1231	20.4923	21.9067	28.5
			28.8638	11.2019	22.1637	22.1458	20.1135	10.3464	14.0548	17.7873	9.2605	17.6691	11.6837	20.5991	12.305	12.4572	12.4404	1.27236	16.3628	17.1149	24.5189	30.8566	30.98	35.3546	36.1896	34.9214	34.5397	30.1679	27.7702	30.0629	30.0758	26.5875	27.6024	31.619	28.1965	24.3248	21.9851	25.9199	27.8946	25.1349	26.105	21.7795	15.5916	19.8154	16.2634	23.1504	23.8386	18.4052	13.1109
			24.7147	21.7574	19.4573	20.6711	21.8464	14.826	14.6537	19.8234	11.4808	12.2285	20.6467	14.2558	16.972	15.9633	1.06994	17.2653	19.726	29.1369	35.746	34.3385	34.3078	33.6312	33.0848	30.4669	26.6388	24.3467	29.829	33.637	33.2402	33.2653	31.2536	33.113	29.6177	28.7399	23.2116	28.8742	26.1344	31.2053	28.7222	34.5133	29.4529	24.7217	16.7898	25.3193	26.2252	25.1621	23.0784
			23.9669	18.3914	16.8919	17.6315	17.7191	10.7534	8.70167	11.9683	9.33869	11.2321	10.775	16.9592	13.7183	14.4945	13.4991	1.12042	25.2867	20.4364	5.3318	17.5326	20.7418	24.7411	33.4067	30.8174	33.1172	32.0925	30.3195	26.4408	21.5261	28.2715	32.7485	32.1748	26.1444	20.8947	22.6916	26.0629	23.8916	32.4725	31.258	36.7736	33.1328	31.6243	26.5283	28.1047	23.7606	26.3499	22.9633
			24.6397	23.5937	20.6654	20.8405	25.2003	27.8609	22.8354	19.8196	24.8997	19.008	23.6359	23.848	19.3063	13.493	14.6218	1.16023	23.9652	21.7394	29.197	29.1281	25.7084	7.018	20.2492	25.6938	23.8886	29.6678	26.8092	26.1959	22.9514	27.373	23.9519	20.4583	26.2319	22.1183	25.1989	19.9931	25.1194	24.436	31.5971	24.6974	17.9631	15.9525	16.3663	14.7332	19.3014	11.0558	23.0671
			14.5652	11.2731	12.4609	18.2683	18.1273	12.0876	11.0644	9.38876	9.43544	8.73005	16.3531	22.0769	12.644	24.9349	24.8244	0.991456	17.9807	19.5897	26.9322	30.3455	31.0977	31.9119	33.3514	31.3637	31.397	27.7852	22.4244	23.7858	24.0438	27.3776	30.6007	29.5623	26.5453	26.3297	21.0401	25.2265	29.9057	34.206	32.5526	33.3174	24.4124	23.1747	22.8734	29.8067	29.2466	32.8526	23.9779
			26.5756	28.1001	25.8966	28.3396	26.4138	30.0539	25.7527	25.9395	17.1726	16.5934	13.7369	22.0284	21.1924	19.3494	25.1175	22.9763	1.0755	12.4289	18.2057	22.7322	29.5299	30.877	34.4645	35.0555	34.7685	32.3918	27.6932	25.2694	26.2673	29.4937	27.0281	22.7126	25.1585	27.292	29.5116	27.3024	31.0872	32.4032	29.3921	30.4059	34.8637	28.1739	28.5703	28.0819	27.245	23.893	23.0943
			15.2782	18.028	14.3571	18.9339	16.3306	9.07171	19.888	12.076	14.2081	9.06085	14.0609	14.8543	24.5111	14.5767	1.36828	12.7096	20.1593	24.7995	32.3235	33.5995	33.7637	34.302	37.127	37.7622	37.8103	36.1988	28.6869	24.6331	28.9338	31.3636	36.0707	32.0073	31.3418	26.1998	28.559	24.1723	27.5211	32.0696	35.4145	28.3538	15.9208	17.2049	12.5638	24.0859	19.7481	21.6303	19.0231
			16.7548	17.0126	25.0031	19.2351	15.9996	15.0685	15.6091	12.4091	10.0462	8.5019	11.1031	12.9222	11.994	13.4609	19.3631	1.6074	15.6398	17.8913	27.1294	22.9476	24.695	32.808	34.013	31.1481	30.1869	26.1895	27.1366	27.9176	28.3787	32.5331	33.0686	31.9697	28.2402	27.1508	22.3793	26.0451	26.6151	33.065	30.9201	30.639	22.6881	23.6879	18.6612	24.7865	26.6774	26.9783	27.7417
			25.8782	19.9241	22.7199	23.1859	24.3978	17.4758	21.5707	16.8808	15.749	13.6125	21.0852	12.1947	28.5191	24.5494	18.3597	18.8814	23.4542	1.41798	19.4831	22.2887	27.1254	31.4904	33.0503	36.9644	35.2303	28.2472	25.6807	26.1655	24.0691	27.3474	23.9236	12.9516	20.3744	16.4801	21.9989	20.6799	31.1282	27.2439	29.0836	25.1599	26.2639	10.6272	21.7917	12.7199	12.3797	16.7081	21.5009
			14.5422	9.01293	18.2211	14.7194	13.6974	13.5039	6.92381	11.6567	18.2132	10.1992	18.5089	8.80805	26.2497	24.4566	1.59393	11.3562	26.1315	23.9415	30.1527	34.2808	34.3348	29.5205	28.7273	36.332	34.7226	28.6247	30.034	30.7564	27.3295	29.9069	33.4008	33.6859	30.0915	28.6386	18.9709	22.8115	28.4523	32.5963	29.6649	28.5792	26.5408	26.9757	23.318	25.5453	25.2205	24.888	23.5693
			24.5515	24.7607	23.6574	20.4331	22.9086	17.5947	11.0126	14.0149	10.7499	15.1428	17.2742	16.254	15.6076	13.1067	12.7405	1.18972	27.0398	23.454	30.5596	34.5724	35.5831	35.5057	34.7562	35.7973	33.0021	30.9452	33.2276	32.5981	29.2172	30.386	34.2321	28.9694	22.7123	23.1525	29.8549	32.6757	36.4681	35.5503	29.6965	30.4865	32.3274	17.8106	20.537	26.4075	28.7238	27.4462	26.5044
			14.2162	19.3349	21.2926	13.9732	14.9319	13.6576	19.7119	14.472	23.9399	11.2535	15.7083	22.1652	21.4104	20.1357	22.4858	1.2138	18.2616	17.8187	15.5071	24.6777	25.9472	2.95023	27.9878	25.9	6.36568	21.4823	28.9186	25.2503	28.3758	32.8443	33.692	36.1364	34.4152	21.9528	22.3212	28.2847	29.5062	25.2386	22.6485	26.4439	18.6916	12.3462	16.4842	14.8502	15.8079	17.6956	16.5154
			16.6802	14.1432	21.9896	12.0642	24.1793	12.301	12.2042	18.3584	10.5079	15.0451	15.6028	23.3285	14.4026	15.4228	16.1132	1.3188	19.282	18.0917	28.0653	27.2269	28.2799	25.3034	28.0077	30.3088	28.048	25.2056	22.3745	26.4192	23.5774	26.161	28.1024	28.3556	25.951	29.2511	25.0587	24.2547	24.6994	32.8025	31.6677	27.3279	25.5415	27.2867	24.2403	27.1784	24.0772	23.9435	23.743
			28.1947	31.2607	27.3175	30.8162	27.5087	24.3586	17.2704	19.6611	22.8036	23.6332	22.3256	29.7576	23.6506	20.9226	24.3816	29.3083	0.843061	22.9644	25.9345	30.3519	33.6557	33.328	34.387	34.3274	34.5288	32.1326	29.7041	30.1902	29.3623	32.9319	36.2969	35.4528	29.0238	29.3137	27.7461	28.6154	29.5741	33.8708	31.0122	34.6738	30.9506	27.6012	14.8316	23.9197	27.116	26.2802	23.2779
			26.3973	26.1758	24.647	20.7722	18.1182	28.505	19.6204	17.9737	18.1358	13.3608	9.3677	22.2625	12.9996	25.4288	16.3208	1.8747	21.6009	21.8778	29.8368	24.3016	26.653	33.2286	33.5221	37.3249	35.9585	34.1415	30.2323	30.0265	26.1272	32.3304	36.4564	31.5934	23.8813	26.2682	25.8759	26.0325	27.0147	32.1236	28.8274	29.4892	21.4117	25.2094	21.7521	26.8062	21.0233	23.9858	25.4204
			28.3382	23.2315	23.4385	23.3162	25.7301	21.5504	12.1434	11.8573	8.21715	17.3442	10.2422	15.9902	10.5422	13.9538	0.984344	14.9075	23.8761	27.5988	33.4082	35.654	37.8082	34.402	36.2871	38.6487	39.6129	35.6642	33.0053	29.8319	29.439	33.6962	38.3974	33.0445	32.4119	31.3861	31.458	24.9443	20.9737	28.4281	32.7806	33.7639	32.988	27.4252	25.1526	22.901	26.5075	23.4375	31.5708
			20.9587	19.837	15.6712	19.4701	23.6614	26.4944	18.9244	17.885	11.8186	13.5482	6.39358	11.7448	11.5495	19.3301	13.4099	1.20415	16.0638	27.4191	33.4561	32.8438	36.2102	37.7832	38.8024	39.7872	37.0945	33.0934	31.5848	30.1691	25.003	27.1503	31.3655	31.0655	27.5927	24.6627	27.4928	28.0989	32.7987	35.0478	32.8567	33.8105	30.7176	29.5569	23.555	28.1447	29.6094	28.7911	22.8514
			24.9122	23.9355	24.4409	20.602	24.8107	24.7583	21.4021	19.084	18.3919	14.5714	20.6005	11.955	19.7007	19.783	27.5675	26.0595	0.706935	15.5554	21.0746	14.1	12.5471	16.9886	24.3712	30.3821	34.5963	37.2564	36.1612	34.9876	31.2641	29.5288	34.852	32.4452	30.9036	28.7289	30.4755	31.9024	31.525	30.3252	32.5203	31.1356	28.1958	26.5613	22.2334	21.9195	25.6072	20.3557	25.1412
			29.7316	25.5739	12.5636	24.7311	16.1114	19.3188	15.886	25.6434	10.1842	13.9907	11.1594	13.4562	17.99	13.7889	23.0545	1.71968	21.8662	18.245	29.9878	29.2465	28.0401	31.6346	36.1615	37.3515	37.8764	34.4402	28.8612	25.9597	31.4576	33.1087	34.7926	28.9292	28.8831	28.7789	31.5156	25.1803	19.5188	24.3766	24.3861	26.6026	23.2607	23.7225	20.8237	23.4205	20.1926	23.2059	18.9815
			13.7774	20.9381	17.9573	12.2403	11.102	10.6597	8.05147	10.8	9.95462	10.2105	17.3076	19.712	16.351	10.9178	14.7463	1.15005	19.3242	25.2295	32.4941	32.5272	36.7806	37.6891	37.9207	39.2799	39.6258	37.0246	34.4558	35.2583	28.8348	28.735	31.9253	28.6852	29.6764	29.454	27.4039	28.7004	31.338	35.6111	33.7398	34.9266	31.714	31.8549	27.6738	29.9349	27.3737	30.7375	25.1675
			26.5215	26.6128	26.7681	27.6831	29.8971	29.3439	19.0709	17.6684	18.7375	14.1777	11.8877	22.6793	20.7216	25.396	20.3488	1.07688	18.3706	20.4358	32.2209	33.4938	35.8259	40.526	41.1467	39.2028	40.2001	38.0802	35.3602	34.4568	31.5195	29.9175	30.0472	28.6082	22.3792	24.9037	9.88751	20.3112	25.7605	31.971	33.3875	33.6536	28.2926	25.1302	20.7767	23.7859	24.8423	20.1583	24.0505
			22.4079	12.2201	22.1474	12.6192	23.9737	17.1142	14.804	12.3367	13.5278	9.14673	11.2195	11.4662	12.6371	15.1753	1.20296	11.5959	18.7191	29.0019	34.4544	36.2338	38.2521	37.1427	37.9817	40.0863	41.4062	37.2774	32.3764	15.1575	21.1832	30.0291	36.2225	38.8792	35.122	32.9623	26.8079	29.7183	32.0173	35.3547	32.5371	34.0017	31.2204	29.5361	22.3772	25.3044	26.4693	31.1034	27.5713
			30.7847	36.3774	30.4646	35.2373	32.4186	30.5789	22.8163	18.8855	22.0005	12.1004	24.349	15.7124	19.8087	23.0118	16.7052	18.7877	0.977571	16.1729	29.112	32.9238	34.7994	35.1387	34.0448	34.2857	36.5931	38.0186	35.7756	37.0352	34.6299	37.9996	37.3371	32.6135	22.1718	22.9601	25.2957	29.5157	30.7912	32.8777	33.7486	36.4099	31.5969	31.4145	22.1673	26.0889	29.1292	30.1831	26.9583
			27.1797	30.5413	30.434	28.0311	26.7251	27.1298	21.319	23.8901	22.0261	14.9659	13.0383	16.2618	21.2416	18.0208	22.7586	1.32798	11.243	16.6685	31.1609	34.8796	38.0193	38.3498	38.7773	37.7488	37.2576	32.9868	26.2304	26.2613	32.9323	34.5938	36.4071	28.2712	24.2429	21.8071	30.733	29.8411	38.4742	33.8506	31.7345	34.5562	35.1604	23.5892	13.704	17.118	20.6499	20.7101	21.6866
			18.974	21.9696	26.076	12.5128	25.2589	15.6168	15.2204	10.3523	19.6777	11.3806	14.5249	20.5181	16.324	13.9134	17.7829	0.986173	23.132	25.759	34.313	37.3245	40.6428	43.6557	42.4405	41.6346	39.0854	34.9691	33.6188	36.7029	36.5509	35.709	34.3401	34.29	32.5545	31.4692	28.7175	27.7492	32.2963	34.5494	34.522	33.3446	25.2375	23.4749	25.172	30.3056	29.7767	25.455	11.2728
			16.8955	20.7541	23.583	13.2027	19.2988	17.2445	15.2493	19.4779	11.6658	12.8957	15.4826	13.1141	24.6598	14.5811	17.1798	1.28391	24.8537	24.6291	32.3167	34.6769	36.8804	39.9761	40.1928	38.3026	35.3343	30.4689	30.206	34.359	34.8622	36.3498	38.7114	39.2361	36.9019	32.1446	29.6735	29.5496	30.635	32.8408	32.0915	29.4011	14.8996	20.9694	24.753	22.4891	21.0916	19.5239	21.9169
			23.7529	26.3223	23.4023	22.2985	21.6167	20.3044	23.8348	19.4627	20.118	15.0969	21.8901	17.5941	20.1567	22.4077	1.00888	14.2836	19.1453	24.4004	22.4152	20.0312	33.5	38.8453	39.9079	40.9011	39.2048	38.9715	36.3235	35.8867	31.1413	31.7124	33.4271	30.8046	30.3337	29.3037	28.4983	28.5262	26.0855	29.039	24.4569	23.8085	20.1097	23.1858	21.623	26.9067	23.7844	24.8978	23.0042
			23.7391	23.777	19.5618	21.282	24.2569	22.5183	13.2946	12.6959	21.4685	14.7601	13.8444	11.6877	9.58947	13.423	1.31988	18.1199	21.7624	19.6249	29.3061	30.7092	29.2885	36.2008	36.1121	33.7794	36.3679	34.1386	26.4606	28.9716	31.2648	38.7314	38.76	30.9238	32.2219	34.5649	32.0961	30.0111	29.2668	29.7584	27.6318	31.454	29.5396	26.907	25.7946	29.279	28.5846	31.9005	28.637
			31.5454	30.9188	29.701	28.9842	27.7569	30.309	23.4572	20.1419	15.79	19.986	16.093	26.7598	23.064	25.608	25.2445	0.844162	15.5762	26.3819	33.3575	38.4159	40.2824	41.6206	41.9432	41.9228	39.3659	39.1151	37.8785	33.4354	27.5592	28.7126	27.7849	32.3934	32.7289	27.8467	23.5601	26.1616	26.428	31.4445	19.3754	22.5431	30.1496	29.2847	31.7988	33.4027	33.5902	35.4248	28.8199
			31.3187	31.8042	33.7744	28.3916	28.7757	28.6564	24.2575	19.3451	19.4545	20.6942	21.7454	20.5738	22.8755	19.7185	25.0801	1.25166	12.9738	23.5302	31.4885	35.7383	36.182	38.1737	42.2849	45.1569	42.7643	39.9408	33.8684	27.5209	30.3627	41.2981	45.0869	42.1699	38.1846	34.5483	28.4947	27.0826	25.5884	28.814	32.0377	35.797	33.7594	32.8733	25.0144	26.5177	24.3867	25.094	25.4299
			20.2467	20.2809	19.839	18.5286	17.4067	26.9403	18.171	15.4847	9.65094	15.4486	11.8599	15.7082	12.4075	13.3817	0.924069	14.2876	27.3835	31.7215	35.733	36.6036	37.1298	38.0874	37.8781	39.0131	39.3722	36.0234	33.5637	31.1416	28.4261	35.5203	37.6905	33.987	27.923	24.191	28.3591	28.3993	23.3923	34.2709	29.4251	31.9306	29.4638	15.7981	14.9878	22.4239	19.8746	21.8306	15.2745
			13.7924	21.5866	17.9114	21.1346	17.0873	13.7353	10.8018	13.5168	11.0499	13.8446	10.9628	15.5294	15.874	16.6593	1.38075	18.6473	17.2754	28.022	33.8019	37.0211	39.7235	41.451	40.0683	38.9691	35.8201	36.3774	37.7754	34.6211	32.0224	32.9682	34.9932	35.4216	33.2368	30.8312	27.5698	28.505	28.7094	31.0207	30.2882	30.0105	26.9726	27.2459	24.6825	30.4137	28.5066	29.5401	26.532
			15.7159	21.395	21.5921	20.8552	21.9963	21.9506	14.3989	14.9699	15.4739	15.1664	14.4876	13.3341	11.9022	12.5303	1.15255	17.5654	21.9747	25.8692	31.6025	28.0621	33.0493	39.3021	38.6671	38.048	38.5767	35.5709	35.3487	31.8729	31.8433	34.0511	32.1685	32.4677	28.6131	27.1489	29.1938	31.2152	32.601	36.979	34.3613	35.1241	33.3575	31.0387	23.0886	26.2497	28.054	30.7311	30.8798
			26.8817	26.8249	28.7667	24.8635	20.2369	18.4298	12.4475	23.1707	10.2092	13.4193	14.4346	15.8835	16.1518	14.0425	0.990788	15.4419	24.1103	27.6904	33.643	38.6552	40.6349	39.8141	42.0736	44.128	45.3285	43.0302	41.2543	37.2321	35.9499	36.8335	36.6326	34.7001	33.589	24.8922	31.904	34.6304	37.7855	43.4298	41.7707	39.6383	35.0165	29.7633	24.5423	26.6079	29.6061	28.1478	24.9134
			24.4611	22.5478	26.7705	26.7891	25.4988	25.0296	15.0528	12.7651	18.1277	8.93958	9.15367	8.2309	10.0318	15.6146	17.0108	1.04623	14.904	26.9864	35.1209	41.8531	46.2634	44.0029	45.2638	46.024	45.1809	42.8954	41.188	40.6819	37.1865	34.9142	36.6876	36.7458	30.3817	27.3406	30.0464	34.4252	36.5005	42.5597	40.2496	40.1591	37.7266	34.1858	28.8922	30.2036	30.355	28.7952	28.2442
			29.7117	31.459	36.3821	27.5772	27.1458	28.4227	19.3906	22.6675	14.7255	20.3781	8.84862	13.3388	20.7322	13.2982	1.40747	21.8165	20.8928	28.6829	33.2829	36.2513	38.2092	39.5819	37.9339	39.5834	39.4183	37.2166	33.2872	31.6129	32.0506	32.9343	37.2789	34.3345	32.3177	31.66	35.0294	34.2866	33.4545	30.9315	25.9006	32.4987	31.6675	26.8726	12.7484	25.256	19.5905	20.1291	22.3538
			25.204	24.6937	23.6217	23.7707	24.8186	21.4187	15.674	12.8279	16.1244	13.9523	12.9321	10.7535	8.37785	14.0537	0.992593	21.3853	20.7191	24.6449	33.0648	36.2895	37.5464	35.843	37.326	38.638	39.5825	35.2727	32.4662	29.9517	34.493	36.1304	33.593	27.6448	29.3789	31.6502	35.1543	35.6521	41.3562	40.0547	33.9987	32.6274	35.4185	29.0524	23.5445	22.501	22.7555	20.1397	19.0886
			19.6273	20.3952	22.1163	19.0599	25.9573	11.0742	12.8266	19.7816	11.9722	15.5355	13.8163	9.90891	14.149	11.6929	1.28238	12.4306	23.0814	29.5677	37.1768	37.8807	38.2305	38.0345	39.1264	39.4485	39.4312	35.8729	31.9157	31.0161	30.1159	35.6617	43.9662	39.3866	35.2093	31.0408	33.319	32.7143	33.4223	33.708	38.5527	37.0891	30.4074	20.6358	23.8872	28.6497	35.4949	34.0116	33.7119
			27.6321	26.594	31.7493	25.4545	29.8005	25.1477	20.6216	10.6505	12.1922	12.1921	10.5407	16.7131	15.977	8.05438	1.49345	16.8509	21.193	29.6161	38.5799	37.9527	33.5023	33.6596	36.8823	40.4697	39.8883	39.1679	37.4928	36.8582	36.0227	36.7642	39.516	36.9275	32.4302	27.7596	15.2462	22.1741	27.7291	34.9063	35.9776	36.631	30.8157	15.7345	13.414	18.1793	24.2361	24.2052	26.1051
			22.842	23.8764	18.9888	19.8472	26.9654	23.7022	28.5345	15.7458	18.6448	12.6231	10.4808	9.18248	12.0736	9.38669	0.956086	11.9242	24.9014	28.9213	33.0819	32.7106	36.1369	38.8322	41.1328	42.3914	41.3326	37.1214	35.3845	34.7284	32.1204	35.2085	39.3563	38.6285	38.0499	35.2748	35.6116	29.5435	34.5908	32.3612	38.8737	37.0595	39.3497	28.6555	22.7593	27.6603	32.9793	28.034	27.2661
			28.0724	32.8253	30.9753	31.0234	23.9275	25.3869	19.4158	16.817	24.6685	13.4414	12.9776	8.06315	14.9301	11.0131	1.18746	11.743	26.2104	28.4708	31.3421	32.2008	34.1249	37.3693	36.0208	34.2363	33.677	32.4129	33.7742	32.1901	29.145	30.0658	35.3071	36.1904	31.8509	29.5303	19.4599	23.2011	30.4796	29.6053	23.2237	22.8083	23.5179	22.0178	19.6732	18.4199	17.5514	16.6599	17.3286
			13.3409	12.3816	11.6438	11.7984	14.7726	7.97453	9.75885	9.60841	11.2187	10.8928	8.3665	13.4693	14.8121	11.3043	0.94362	8.34268	14.902	16.8074	26.6056	31.7715	37.9304	39.8745	41.3664	40.1896	38.5999	36.7856	34.0425	30.1988	26.7271	28.0574	12.3767	8.94769	24.9269	19.9578	24.7758	16.6833	14.5633	12.8588	19.2828	20.9675	17.2788	14.3793	9.69918	11.6749	13.6508	13.7758	13.924
			11.0064	10.0623	12.1594	9.79066	11.5296	12.2677	6.43106	10.352	7.16847	14.5101	11.9942	17.251	13.7781	17.9283	12.256	0.814519	13.8228	25.3931	25.2783	31.4135	34.8017	36.9364	36.1815	34.4263	35.9514	28.6325	25.0287	25.4829	30.4787	33.0783	34.794	30.1227	25.8293	21.6251	24.8565	23.6875	29.8466	31.9125	40.7084	36.1118	32.3507	12.292	19.6853	25.5609	27.3467	20.0124	17.9805
			18.1518	20.5231	27.3195	21.3386	23.4113	18.4046	10.7058	14.9617	7.43004	9.57236	16.3061	15.2057	16.8535	19.2004	16.1737	1.04555	15.4	29.7947	37.0353	40.9282	40.7232	41.4678	42.6942	44.022	42.9145	40.4197	37.6631	37.0965	36.2272	38.5574	38.9411	37.3004	31.8724	26.3883	20.6181	30.0543	35.2548	39.9554	38.8003	36.6899	30.8799	30.9711	29.5376	30.2236	27.2961	31.8068	28.8527
			23.7782	22.93	27.9569	26.0441	20.344	17.8102	10.8859	19.3992	12.1497	13.3694	13.7999	13.076	14.7637	12.7872	0.449584	12.4209	14.811	24.9973	33.8078	37.2604	38.3091	35.1719	36.0256	35.9852	36.3991	35.3404	34.6386	33.0433	34.1236	36.4989	38.2144	38.6467	33.8837	28.4071	26.708	30.2017	34.6373	36.4608	36.2737	37.2073	33.1121	27.9888	21.4351	24.2612	21.8996	25.8095	32.1769
			20.2929	20.565	23.4185	18.6767	23.2596	21.3568	19.496	15.245	17.3279	13.7639	12.1801	9.51171	11.4133	9.43259	15.9506	0.897743	17.1829	25.3049	30.6645	33.1928	34.1665	34.6024	36.4406	36.9859	37.3081	37.1473	34.8515	33.3639	29.7996	34.5651	36.2745	36.0055	31.453	31.1105	29.4933	29.3699	30.2325	33.3858	36.0177	38.7878	37.8194	33.1619	29.9911	25.6005	23.8567	23.005	24.6468
			21.2047	19.3536	28.6126	25.0175	22.3901	21.0591	18.2195	10.4145	10.7553	12.7524	6.41175	11.627	7.73222	11.9911	0.619286	19.0571	20.3068	29.0678	37.5484	37.9102	34.6713	36.469	36.8262	37.5019	33.8573	31.3633	28.2826	26.7448	23.0901	35.0835	42.1506	44.2169	40.0473	37.3454	29.8437	26.1162	19.4295	27.4834	26.6958	27.4962	23.2014	23.5376	23.4984	23.9128	29.9518	28.9738	25.4514
			24.508	25.7143	25.0166	24.319	22.3572	25.3143	14.0453	21.373	10.3362	15.3632	12.732	15.2045	12.2001	15.4083	1.10712	16.7454	15.6308	23.1322	37.1062	39.7077	41.9016	41.161	40.5243	42.7317	40.0795	35.1367	31.6871	32.3191	29.4878	32.2207	31.8725	32.8923	30.3835	28.7538	26.0317	26.652	29.4131	32.0172	30.5466	34.7452	27.2857	24.8605	19.2657	22.9091	23.8186	22.5714	18.5938
			26.257	19.6091	22.7852	23.3179	18.9379	20.2034	15.7509	9.44869	12.4416	10.8713	10.4758	14.7547	10.8918	12.0869	0.880046	14.3859	16.0482	18.9369	28.9702	35.8019	35.598	35.5552	36.6521	34.8802	35.5683	31.3497	25.6351	18.8568	19.0895	27.0489	33.2193	28.7995	30.4917	28.0728	31.1491	29.3424	26.657	27.8646	34.749	34.3005	39.0501	30.8744	27.2514	26.5709	24.3031	22.0874	28.2655
			22.0559	17.3329	17.8819	23.8641	14.9277	17.6322	13.2809	19.2698	16.9634	15.3358	13.3704	15.8784	12.0479	9.86076	0.498439	11.3668	20.5578	29.452	34.135	36.0161	38.2095	36.3548	28.4202	22.5066	24.072	30.7803	36.5328	43.1709	39.9803	35.5044	35.7498	30.354	29.2418	26.4017	34.8918	35.1404	36.0208	38.8489	35.828	36.4184	31.9409	28.3714	23.2562	21.1729	26.472	27.4243	25.5561
			15.187	21.4706	16.9577	15.2804	16.3666	10.5855	8.73672	15.1881	10.6171	12.1571	15.3503	10.9371	12.4756	15.5582	0.967757	12.3734	21.8251	26.5435	31.0287	37.2929	39.8216	40.2545	36.3497	38.6078	39.7412	40.5954	38.2214	36.7418	33.1187	32.0461	34.3349	34.1758	32.6406	28.7339	28.1015	26.7223	32.1337	38.3742	41.1312	44.4357	39.0326	32.1564	24.4131	25.2921	28.1705	31.9833	31.2249
			31.2591	30.0968	24.6013	20.9236	25.837	30.1867	21.7057	17.8095	20.6121	22.22	17.5669	21.6767	15.3862	18.0013	15.0233	0.796459	20.8009	23.5808	31.7877	36.2536	39.1477	39.8539	40.2661	42.2125	41.9422	38.4359	36.817	36.9438	34.6186	35.3426	36.5514	37.5868	32.3118	25.7101	30.3603	33.4349	36.149	37.7208	36.9897	36.6642	29.1461	24.2346	19.7654	23.2495	27.0606	25.7438	26.3136
			26.1672	24.4977	21.8312	20.2267	22.8191	23.9661	14.8652	22.5751	11.653	20.3993	14.0692	11.8625	20.7753	11.9498	0.676064	5.7485	24.5278	23.1973	30.988	34.0698	36.1198	39.1559	40.5569	40.9535	38.4651	38.5008	36.3436	31.8069	30.6377	34.0141	37.5735	37.6869	32.5202	33.3068	29.7275	32.146	33.7493	38.8548	37.9503	36.2143	31.7991	30.757	27.6321	33.7677	32.6995	31.8709	29.4139
			29.3675	27.8312	23.4304	26.1433	29.2556	18.7561	11.285	13.5566	16.0135	18.9504	17.3149	18.2284	23.9794	20.7723	17.5429	1.15071	20.9428	21.5919	32.8857	32.0677	36.6515	38.2788	37.3774	34.6719	37.1942	33.9043	30.4168	28.311	26.4133	28.5838	32.072	35.8457	38.0324	35.9416	33.0839	29.4348	30.2115	35.0332	37.3531	35.1819	25.8886	15.575	19.2456	29.0726	31.1801	31.056	30.5288
			21.9739	26.3287	23.6803	11.4398	18.3719	20.6152	11.7418	10.2857	9.96694	7.76986	8.90628	16.6903	12.8643	14.916	0.532991	9.51919	22.329	22.8671	32.0601	35.5505	37.6584	33.763	34.4019	35.0782	36.6934	37.7099	37.4325	30.7041	29.3775	37.9076	41.8847	37.9354	34.5246	33.0427	29.9382	31.0427	32.93	37.3983	38.3536	39.7408	37.7749	30.4563	27.9486	28.37	28.4894	28.1425	26.925
			26.6069	27.8759	27.9943	22.8585	25.8092	23.2857	18.8265	13.6895	23.9247	21.1431	23.8853	24.5383	23.7261	25.8753	20.3979	20.0423	0.761989	22.5753	28.0578	31.6131	33.9991	36.1304	38.0819	38.1696	37.5501	31.4526	10.3262	33.0221	34.8129	33.4358	35.2343	36.2537	31.144	25.3298	24.0493	29.2625	37.936	38.3383	39.9622	32.2539	27.9672	20.4736	10.9802	19.9173	23.6113	18.8449	16.81
			19.2793	10.5801	13.3845	12.4318	13.1318	9.96388	6.75342	10.315	8.22523	11.0476	9.21364	8.95421	16.2991	8.22998	20.8547	0.981441	12.3722	14.0392	18.0383	16.5111	23.599	22.0934	28.8758	24.9649	23.111	14.283	18.0195	25.7585	22.291	33.5261	35.1761	31.1585	22.2383	23.174	27.5581	26.8747	30.9347	29.6341	31.7175	27.9435	23.4778	16.9903	11.8564	19.3987	23.9289	26.0278	23.0014
			20.7841	17.7354	21.5224	22.588	10.556	19.719	10.213	18.1262	20.8588	16.6109	19.9514	11.1704	24.4476	14.3302	21.1402	0.716499	19.0565	22.7506	32.661	35.267	36.4504	42.8533	46.3265	46.4873	45.8425	44.0177	41.0724	37.9796	34.2622	34.1047	36.3773	36.2923	35.2062	30.49	29.9794	28.4664	23.225	25.3842	31.7976	37.255	35.0936	31.7634	27.4669	28.4711	27.0489	25.2814	13.3969
			31.2444	29.4637	27.6417	20.782	21.6637	24.9359	25.3706	24.106	16.4647	16.0816	20.6902	24.1978	22.147	25.6433	17.7626	0.860791	12.9683	22.8585	27.6547	30.4315	34.8999	35.7874	40.3349	41.7888	41.7872	40.8295	38.4603	35.7999	33.0461	33.2823	37.4315	38.2229	32.7689	26.5943	25.4857	26.4522	31.1867	34.8552	36.9637	36.5689	34.2967	28.7811	27.5131	28.4447	32.8652	31.3937	29.9728
			21.3455	23.1866	21.757	21.0401	20.6391	18.0836	21.6252	14.9751	14.9191	16.1988	15.398	19.8515	19.5799	13.6321	18.7828	0.627819	21.3659	27.7092	36.0359	37.7985	41.3103	42.5713	43.5552	44.5444	45.7561	43.928	41.0942	39.0632	36.6952	36.7263	40.3061	37.0698	31.5907	28.1678	30.0877	30.5946	33.0948	36.0397	32.4595	19.6806	8.50834	20.3046	18.5708	22.7725	29.6281	23.1798	15.3323
			15.9184	21.3961	20.3665	24.1579	23.7043	25.4158	17.8579	12.1897	13.4297	12.3641	12.9986	15.4011	19.4071	10.362	1.08433	17.0709	14.3149	26.2547	31.8816	37.2215	38.7339	38.6874	40.3936	41.9539	41.0327	33.6919	33.0646	33.206	36.5469	35.3373	39.1208	34.1524	32.8095	30.103	32.9068	30.8147	35.575	35.7175	34.1825	33.0632	34.8479	28.9165	19.2604	25.3855	28.991	28.8911	31.0853
			29.7294	33.8253	30.2613	30.0351	26.1459	26.7466	19.501	17.6518	17.3489	16.7677	19.0376	23.7702	20.7189	21.8999	22.3518	0.704864	15.1315	28.2824	28.5182	36.0172	38.0167	38.7404	40.7123	41.8973	41.8194	36.2429	30.6882	31.038	31.1231	32.624	37.0378	39.3627	38.7397	35.6216	35.4986	35.9796	38.6492	37.1166	37.4145	37.9702	40.2894	35.3348	31.8238	28.8899	31.0168	29.8662	27.7677
			Post, before reward switch
			20.2607	21.9626	24.6341	23.5031	21.8181	14.6571	16.9344	12.2293	8.02315	15.1166	12.7822	17.1551	13.212	10.157	14.478	12.8359	13.2466	13.0821	22.8028	11.9918	17.868	15.2624	15.9153	15.5463	19.0703	12.0946	11.2019	11.7275	14.4866	20.1264	22.0933	16.0831	18.7072	13.4548	13.9472	11.753	19.3224	20.0452	19.8975	0.943578	15.1394	20.8123	18.2463	25.4072	30.1735	29.0997	29.017
			29.9406	36.8627	36.2101	29.6737	30.9166	31.1287	21.3177	21.721	18.9637	20.96	23.0311	14.7704	29.1769	26.1642	26.088	16.5802	15.5756	23.2299	14.2086	26.0134	21.6112	25.3733	13.8079	16.5239	18.2696	21.762	17.4355	11.6028	12.919	15.841	13.2679	16.9294	8.29721	12.4692	13.5016	11.4735	13.5134	15.6381	10.7031	0.743543	18.8166	20.7973	24.7717	29.8182	37.1177	36.4045	34.9064
			36.8719	38.6948	38.8304	40.9276	39.0203	36.8559	34.2284	31.0182	25.9771	28.1261	24.2398	26.6339	30.5156	35.8257	31.6855	28.737	35.7826	33.2748	35.9872	36.1012	36.009	33.205	32.3293	29.9097	30.9144	25.9549	26.8769	25.611	18.2085	23.1575	24.3796	16.208	14.3832	15.6495	13.2476	14.049	10.1852	19.0227	10.1356	17.4929	0.791018	16.1247	21.018	27.8258	33.0779	34.0717	33.6141
			32.8941	35.2294	39.6943	41.5011	40.1835	41.5245	33.8807	26.5893	28.3092	30.7708	31.4279	29.3848	27.2484	12.6907	16.9379	27.1059	35.1764	36.655	32.4699	29.2646	32.2839	38.4887	32.0585	32.3757	29.0832	29.6158	21.9182	22.5964	20.0724	23.6505	25.7657	17.7583	12.3417	8.87331	24.1779	11.8704	9.30854	11.9665	12.7134	0.792443	17.574	19.6247	27.6566	33.0768	37.3526	36.6811	34.8507
			31.9154	29.8853	31.7217	43.9017	42.2981	42.1341	37.108	28.3041	21.6349	7.66111	23.9966	17.3022	19.349	19.6476	22.5234	25.1421	29.5872	25.9748	26.2318	26.0651	7.84463	13.3903	23.1481	21.6914	23.7978	21.8885	21.419	23.7681	17.2739	14.2131	23.0787	11.0096	18.2458	13.7599	14.6854	13.9824	16.7624	20.278	14.1001	1.12384	17.3969	17.3893	24.9448	33.4998	38.7429	37.3955	36.2093
			35.9512	36.1024	19.516	2.93785	19.9529	31.6381	37.2953	25.1339	4.37193	11.0023	14.913	18.5234	32.3217	34.3348	36.9566	38.1701	35.7571	32.2528	28.8941	26.2726	21.574	24.4026	26.8441	31.8817	30.1828	26.1555	17.7683	23.0845	24.2481	24.4493	22.0746	24.1004	24.7465	21.6612	12.7586	17.29	22.4104	26.2534	21.1287	27.3113	0.873365	15.1078	13.1124	21.3334	27.8602	28.1539	20.5279
			33.8838	33.2945	34.2577	31.2978	35.5118	39.2884	36.9497	29.8365	26.0198	26.1836	29.6774	33.3212	31.4392	5.05664	23.0152	24.1971	29.4384	32.1488	35.1158	35.1043	32.4087	31.0512	33.162	31.8898	33.2879	33.9164	28.2164	23.6597	18.9943	23.3622	28.151	21.9807	20.0707	16.2541	19.5355	18.1271	22.9163	16.8931	25.3384	0.579999	13.1044	22.9467	18.3508	29.0851	34.366	35.0929	35.9931
			33.8249	34.6084	34.3003	30.2376	30.0161	35.3185	38.2786	33.5165	29.3171	27.1984	28.1906	34.7368	38.2661	34.894	36.3776	37.2764	35.5417	38.0868	38.9124	37.4707	36.2623	33.1593	33.5058	35.8735	39.9897	38.1251	33.4362	31.1046	29.983	34.7075	39.049	34.8223	33.4217	28.6816	33.477	30.1961	30.5247	31.0332	31.2644	31.1406	31.5281	16.6933	7.26374	20.1092	11.0813	17.2069	14.7274
			8.7972	9.71301	14.1616	11.8362	17.3161	20.5567	13.8612	13.9474	7.92257	12.0594	14.96	9.97943	22.9533	11.5761	21.5734	15.288	20.8178	15.384	20.9374	11.9592	18.2622	19.0483	24.859	19.8956	24.3605	16.3923	17.4746	13.0855	17.2448	16.4057	22.0644	12.5531	10.2317	14.4702	20.9219	16.4204	16.6892	17.7757	17.1824	0.793286	12.2214	17.3657	26.703	30.356	27.961	28.2742	31.0256
			32.9497	32.3582	38.7262	38.3104	36.5238	37.7689	32.9107	29.9356	26.0345	20.3244	20.9862	29.0439	29.5502	25.9717	27.6548	25.5874	23.9565	25.4001	1.12078	14.2381	16.3096	19.4545	15.101	22.6842	19.6774	20.3834	24.657	30.0626	24.9055	26.4627	29.8991	24.8059	21.542	20.4657	20.0009	23.7577	21.7128	23.8686	11.8619	1.49335	18.3376	23.9962	31.2236	33.6047	31.0488	25.2087	27.1253
			30.18	30.8331	31.3273	30.9906	30.2932	29.2345	24.3691	16.983	27.9049	25.6642	20.5435	26.4872	33.5525	35.709	28.0744	28.5128	33.4331	34.0881	34.7569	30.0882	34.3537	30.3726	31.2998	29.2893	2.80502	1.89708	8.20687	16.4359	22.0817	23.4915	20.2058	3.90316	18.0899	19.4123	22.9854	18.1868	24.1612	25.188	17.8284	1.0333	11.0103	16.3797	13.6523	21.4668	20.8275	22.3602	26.7541
			26.3708	29.8102	29.4222	31.6551	28.0461	14.8143	9.41014	20.5985	10.6876	13.8924	17.6683	22.8259	20.211	17.0372	15.5501	21.3286	11.0156	20.4763	18.1007	15.5298	2.65496	9.22764	14.7567	19.3464	16.4556	20.5632	17.4825	21.0852	10.513	21.7203	13.2018	23.8289	12.9338	7.92485	13.0312	15.1881	14.4276	15.6562	12.7519	0.649814	19.2254	27.1282	20.8561	25.3625	29.0881	31.4809	33.4434
			32.685	32.9957	34.8822	36.1162	38.9264	37.8752	32.5051	28.9845	28.6069	27.698	25.1696	28.9438	30.985	33.543	33.7077	33.04	37.751	37.6163	37.7725	36.5818	35.8032	36.7937	36.3557	36.3495	35.962	34.3145	33.9865	26.5339	23.8327	23.1314	29.3157	22.8187	24.563	22.3626	20.6657	22.0987	29.9913	28.1424	24.1525	18.9299	0.65051	16.4392	16.795	24.1062	27.1798	25.9428	28.5623
			28.8096	31.1601	32.7623	41.5339	40.8157	39.615	31.4035	28.5129	22.191	18.7817	27.1672	28.8582	29.5632	31.3383	34.1801	34.6705	30.6605	32.1717	33.7122	37.0202	32.1822	34.5705	32.2874	33.6468	30.5404	29.5273	28.2065	22.923	14.7089	29.0529	34.4177	25.9998	22.3039	20.485	19.9988	21.3222	17.8472	21.4429	19.3185	0.71523	11.6735	10.6658	17.4065	29.4876	31.589	29.987	31.8882
			40.0628	41.5059	41.5404	42.6218	43.7505	40.1469	35.6594	31.4897	28.9705	29.4155	27.3024	32.0087	35.3314	35.5418	37.0322	34.4771	31.4363	29.2411	35.7622	34.8009	35.1819	34.5346	38.9304	31.0822	25.1268	29.6649	34.5424	33.0147	24.3505	29.8378	34.0283	24.1331	13.914	13.0758	14.3204	20.076	20.6468	22.2568	22.4958	14.134	0.509733	14.4769	13.5225	23.1904	26.5576	27.0039	31.8024
			35.9247	34.4515	32.2907	30.3611	37.6145	41.6075	39.8333	32.5479	27.4778	24.67	27.785	31.7925	36.3154	32.7381	36.9375	37.0194	38.0304	41.3843	39.6445	34.6895	31.8686	33.3031	25.2255	22.5502	32.454	34.3761	32.2596	28.5773	21.5929	10.3647	18.1019	10.0904	23.3836	14.3412	9.9246	13.4655	12.6452	10.7643	13.2372	1.23938	14.2463	11.4899	21.7642	24.2679	27.237	27.2704	27.1195
			21.9239	9.09729	17.6208	13.4325	21.7577	13.9739	18.0833	16.4001	19.8032	13.4224	11.2179	12.6326	13.959	25.8315	15.2766	16.8173	12.457	11.6005	16.6099	10.9659	8.07799	13.6596	8.01114	5.45941	8.11725	10.8715	17.3374	14.7998	16.8437	15.899	20.7742	10.5897	15.9293	10.8338	11.8186	16.9523	21.6112	19.9243	14.4549	0.3999	12.1984	15.7562	14.0043	16.9193	28.1336	23.733	28.386
			27.4757	28.668	27.5858	24.6964	24.0127	24.9869	26.0017	19.6417	19.1063	13.5324	16.3326	22.0108	26.0761	14.1653	14.7752	19.97	13.5574	24.3246	9.14428	5.86925	6.97719	4.35639	13.4186	11.4599	6.55233	14.8559	14.6894	16.5863	27.5462	16.5347	24.0999	9.97584	17.7894	10.3007	10.6547	16.3293	15.5019	14.6909	14.918	0.283611	8.15511	15.3343	12.6427	19.6901	27.6611	27.6832	30.499
			25.2812	14.9412	22.4676	15.8386	22.7474	20.1128	13.406	21.4236	17.1172	15.2418	15.4411	19.5224	22.1888	22.3395	18.4065	20.6122	13.2332	16.8921	15.0326	12.9437	9.17694	9.49574	13.8091	16.3576	13.7386	12.4445	18.307	14.8259	16.4229	18.2833	18.9406	13.7887	22.6655	19.7213	21.5203	18.7598	16.0388	9.73961	15.9176	0.441972	16.1048	19.9769	25.0882	25.7534	29.6746	31.1177	32.344
			34.9816	26.6672	29.2926	30.3261	33.6937	39.8064	32.0429	19.2127	18.4234	24.3266	26.457	31.0057	28.6725	24.1967	17.8857	15.7555	27.0124	31.0882	34.0249	34.1399	32.6717	26.7383	18.8386	7.47967	5.23147	13.1864	12.8555	5.90208	12.7224	17.3693	23.4764	12.2773	13.4104	11.1169	12.2919	10.0078	13.4166	13.7624	14.2385	0.505206	8.46076	21.3966	10.8451	30.8457	21.9043	28.6688	23.8688
			32.3057	33.3261	33.7745	36.3716	37.38	38.2591	31.6663	20.4964	19.0181	26.5232	31.8599	30.476	34.4838	29.3689	31.0958	28.1632	25.8576	25.9282	18.3667	23.1543	25.3341	29.9239	27.8476	14.1922	16.0852	15.4537	18.4567	14.1057	14.9921	16.8771	20.6817	9.88004	13.6073	8.68979	9.80703	8.8981	13.6585	12.2818	17.2545	0.504429	12.8883	14.4167	17.3064	19.6969	20.0069	25.8036	27.9666
			29.4053	35.4668	35.1439	31.9515	31.2096	35.1454	35.0775	27.8941	34.3461	30.9587	30.6323	28.7856	29.8651	24.9897	33.6431	32.5187	32.2753	36.7519	36.3268	37.3731	35.4929	35.7602	35.3903	37.2355	33.639	33.5151	27.664	18.0606	15.7473	22.5644	18.4376	15.2963	18.661	12.3934	15.8182	10.5598	26.712	7.59799	9.44146	0.379966	8.61208	13.5571	18.9551	20.6168	19.9201	19.5652	24.7631
			29.9839	30.1223	31.0405	30.8769	35.18	37.5131	32.8334	23.5117	23.5264	12.4545	20.2607	32.7509	30.3783	30.0701	33.8743	34.9425	36.3015	33.922	29.4026	26.8455	35.9146	28.8774	30.3156	30.6452	31.7514	26.6621	31.3783	26.1719	20.0119	24.1442	20.3531	22.0246	22.9223	26.2957	23.3697	21.8433	20.9014	16.478	14.7154	0.137557	4.41408	21.8911	12.2612	13.626	12.3408	14.9135	21.737
			20.4024	19.3083	15.8992	21.631	20.354	10.2717	18.7441	16.221	9.33601	14.8268	23.9107	24.382	23.0944	10.0907	21.2756	15.9649	13.0876	13.4964	14.3181	13.3768	9.30203	8.66016	20.821	15.0955	22.3942	9.24005	9.28852	20.5611	11.6574	16.6617	11.8624	9.98648	16.1406	12.6911	12.7136	11.7068	6.63252	9.49193	11.0933	0.598432	9.84071	12.9944	21.0894	22.0552	26.3552	31.9676	31.516
			31.9242	33.2297	34.8049	31.3637	26.0669	14.0733	6.50891	15.3603	24.8046	23.1979	23.1515	25.9704	22.5106	24.2883	18.6975	16.3477	23.1435	25.7092	21.1206	19.4344	17.1149	17.3618	10.1238	16.8585	16.8042	19.4479	10.3361	8.62848	8.92179	17.7517	20.8665	12.6518	12.1609	11.648	15.028	6.46174	12.8645	10.2864	10.2901	0.366264	14.4727	16.1686	25.7289	26.8132	29.7318	29.3498	30.3626
			31.7193	35.5856	37.2045	37.8748	35.8822	36.5356	32.5289	27.9613	19.4021	15.715	22.3462	26.4496	28.1945	28.13	27.1922	21.936	18.9265	23.8201	22.2538	25.1893	21.579	28.0483	19.9934	19.9762	25.0458	21.4484	11.2029	12.1068	12.6998	20.9906	14.4774	15.8764	9.38687	11.9569	12.1314	10.536	17.052	15.9855	17.9937	0.729065	16.7111	16.304	24.0007	28.0842	28.6706	8.96552	19.289
			20.2529	25.1393	25.3918	19.3857	4.13655	22.7299	11.1845	17.5192	15.7601	15.2356	15.5672	22.7134	24.9351	24.8127	20.4763	22.4184	19.5936	17.136	23.2156	21.1779	24.4943	22.7312	13.6794	13.6616	10.1914	18.9764	9.89038	10.0552	8.29808	12.727	12.0014	8.10004	9.82175	11.51	12.8287	15.6591	11.0693	17.4514	0.276547	10.496	16.0093	20.1922	18.4019	25.9873	28.4949	28.0634	33.0074
			27.284	30.1056	33.2144	17.1441	19.1008	17.4284	12.4837	8.64437	12.9772	8.17501	14.1721	17.3749	16.7054	10.9195	9.74275	15.6898	12.9034	17.3824	11.6942	10.4123	2.94954	15.7883	18.783	12.7882	19.0021	20.3826	24.9988	18.3628	14.8889	24.3194	24.3684	20.9259	26.0231	19.2479	16.7727	17.2763	20.0375	15.2743	10.2449	0.250291	14.9562	13.8594	14.9538	24.1277	23.9862	26.3564	30.4069
			35.4824	34.3592	38.8769	31.9101	29.0314	30.5636	29.2214	28.6939	30.152	31.3169	32.6871	29.314	30.8069	28.8484	29.6609	29.7338	34.6213	34.0782	35.7219	36.4456	34.8614	32.8274	31.7449	33.7729	28.8167	23.0185	24.4523	27.2642	18.5429	15.5986	21.6353	18.6083	10.4409	15.7119	19.7404	16.5208	9.69397	23.4458	19.8254	0.365565	13.4115	15.0285	20.8566	26.8076	31.7823	29.0705	27.7318
			31.4641	34.1213	32.9478	33.0276	32.3721	32.4631	28.8827	25.723	22.0485	22.8565	23.5752	28.7226	29.8648	30.6211	30.9348	28.0738	29.3638	31.0208	33.9443	31.7285	28.8471	27.3105	20.4873	22.5737	23.8065	24.8794	21.7839	14.3875	21.842	17.6713	10.163	17.0942	12.985	14.3249	12.1435	11.2713	14.416	9.50682	11.0816	0.49768	10.6726	16.3299	20.636	26.1177	29.6407	30.4545	33.118
			29.0381	29.9543	34.569	31.6882	33.008	34.5608	30.3551	27.6645	26.6653	19.4301	19.3412	20.9494	17.462	21.9337	11.6876	29.1176	25.9759	28.1783	31.4844	27.0325	28.0783	25.1502	26.9867	24.9469	28.9982	21.6606	21.1279	15.3886	7.40968	13.1389	21.612	12.8834	10.5095	8.6086	11.8843	12.8726	15.2278	16.4157	11.722	0.697061	15.353	19.5869	23.0226	26.2676	27.053	28.0336	29.3337
			27.5397	27.2329	24.6965	20.6048	24.6863	25.5685	24.6272	24.6453	19.823	20.9086	24.6125	28.619	28.1673	28.1805	28.3263	26.3138	27.3142	34.0764	30.2167	33.6215	30.5538	29.3712	28.9196	26.9666	25.51	15.8329	20.3163	24.4479	11.9329	24.2394	19.9494	9.05094	10.6225	11.1793	12.5379	12.2346	19.0679	14.9066	0.56546	14.167	15.6149	26.2585	26.0698	32.3659	34.2424	34.8235	35.6916
			32.2799	36.3547	35.8499	33.1345	35.241	34.9884	27.8336	18.2589	19.3285	26.2723	32.0034	32.4473	33.7353	32.898	29.5695	24.8741	24.949	30.1644	32.1465	36.5493	31.3551	29.5833	30.374	28.5555	29.8686	22.3424	11.5157	22.4227	21.6775	22.676	19.4984	15.2902	17.2948	14.0829	8.00055	9.2364	12.5394	7.25723	14.8125	0.566728	20.4106	3.83746	13.2985	19.4616	10.5352	22.1094	17.1661
			19.1597	25.9206	28.9802	25.0286	24.9281	29.1348	25.9094	15.4191	23.8591	24.6844	26.9368	25.5129	24.5271	23.1225	16.9729	24.014	26.5241	18.3739	9.92067	27.7496	23.9314	17.7816	22.235	24.8307	23.8007	18.8364	20.1267	17.3846	15.8736	20.5698	14.3875	15.9522	13.9363	9.53893	8.51204	8.87971	13.3895	16.0164	10.3539	1.23821	13.1171	14.6982	23.2007	25.6575	21.6024	20.4344	24.9978
			28.6911	28.1969	27.2849	29.2069	27.048	21.7225	13.6326	24.695	17.9413	20.0937	22.0343	31.9453	32.5821	26.5466	25.7342	22.1407	26.5242	28.8815	28.8281	31.7717	26.3212	31.2696	25.0629	27.7157	23.8939	23.4493	21.1233	18.0667	12.4558	22.1314	19.9619	24.9026	16.9963	12.9396	14.277	11.7622	11.4914	15.1421	14.9987	0.165965	15.6145	14.7984	19.3377	28.4174	28.8441	29.3332	27.3759
			30.98	32.302	36.0355	32.5487	31.9799	28.9687	25.6893	24.7938	21.2299	18.973	13.7353	25.3001	29.0046	28.8984	26.6554	24.8918	30.6922	31.7963	35.2441	31.517	36.1468	31.3326	31.0848	21.2513	12.35	22.3979	22.2607	22.6811	21.8786	25.1134	27.7386	21.8553	20.9906	17.2289	13.1944	17.0912	18.1757	10.1287	17.5778	0.204114	11.7026	15.8453	18.5183	25.1701	29.8843	29.7529	31.2552
			32.5754	29.8628	25.8403	8.49469	24.5531	28.7874	24.6895	18.3881	22.6157	26.5316	30.9843	31.5805	31.5711	32.7374	30.2533	27.4751	25.552	27.4474	26.7123	30.1784	28.9588	30.1646	30.6448	28.1363	25.7635	19.766	20.7682	21.9865	16.7353	18.7251	24.7942	17.4584	17.0933	9.43833	17.5476	10.1508	14.3694	9.57144	7.65463	0.718311	14.3344	15.2739	19.7528	21.5992	22.4622	28.0077	29.8896
			26.1259	27.8838	29.6378	29.2069	27.6826	21.6939	20.7278	22.0353	15.5846	18.7173	18.8449	21.2156	24.8343	25.1396	25.506	30.38	25.3822	26.4117	30.1154	26.4399	19.7766	21.2982	15.9699	17.1097	28.8703	21.7222	16.2812	26.9112	23.6444	24.0298	23.3373	18.685	6.2732	12.557	15.0456	16.9268	21.9296	17.6739	11.4699	0.445917	13.9153	11.1271	24.6321	23.3179	28.081	30.7126	28.5318
			27.2783	27.7094	29.2976	23.9861	25.1288	24.9262	26.7781	23.5411	18.3196	18.7992	26.68	34.8668	33.7963	34.5746	31.1998	26.8992	25.5801	20.6242	25.6581	27.8215	26.649	28.9742	28.0219	30.8078	25.979	29.1552	25.6395	21.6249	19.1976	19.4214	22.8695	18.5822	21.4778	15.7683	11.7646	13.7157	6.29597	8.44508	10.6681	0.664283	9.76432	19.6	14.8166	26.2943	22.7617	27.2604	28.8285
			29.7836	28.15	27.4796	25.7209	21.1245	24.7777	24.996	25.8113	32.8961	24.0523	24.3883	29.344	34.3292	33.6566	25.4866	27.3836	30.4448	29.0112	30.8452	30.9289	29.0285	28.3004	24.3133	26.2356	28.081	28.3753	19.6871	21.738	18.0482	24.5893	25.5492	17.6128	19.9145	17.3052	15.3719	19.6695	21.9682	18.7191	11.3267	0.619716	13.5929	12.9406	19.4815	20.804	23.7364	22.5825	20.8087
			30.7153	29.0004	30.3588	28.9625	30.8766	32.1622	30.9437	25.4441	20.3016	12.6575	19.1644	26.5875	25.7134	26.2681	30.7261	27.5868	28.5723	26.2783	27.5195	28.0611	26.2135	24.3574	25.7273	27.8436	28.0488	27.3288	19.9953	21.4593	25.5816	26.8024	25.8537	19.7344	17.8884	15.0586	11.1411	11.6027	7.15663	7.20674	8.22796	0.34232	13.504	19.7251	25.1018	30.3382	35.3355	33.0952	31.0021
			29.4652	32.1054	37.6232	34.0257	29.1141	33.5889	34.5242	25.3924	27.4009	27.7205	22.5128	26.0621	24.6716	11.491	33.4164	27.3771	32.8734	31.1754	32.4776	36.7014	28.7196	22.9131	29.5734	32.544	31.1633	26.5771	26.1442	27.3629	29.2501	30.7985	29.3681	22.2596	20.9511	17.008	19.3365	22.6875	25.398	27.3963	20.4893	15.0072	0.597134	13.4162	10.2482	15.4797	25.0166	26.4615	30.6478
			21.9937	29.7422	26.2679	24.8254	29.5313	27.5117	28.396	25.1956	8.51524	17.3488	17.6235	22.923	26.6856	27.3185	27.2059	21.5504	28.278	21.9741	24.5726	24.0599	26.9834	25.9575	12.0968	20.8	24.639	21.6639	13.5079	14.7782	17.7001	17.1934	17.2693	10.2064	4.94157	9.50878	8.34865	9.45774	10.8858	8.60859	12.6589	0.938556	14.0828	18.4749	23.0777	24.2364	26.488	31.9649	33.7918
			33.2275	37.6682	34.2933	35.3763	32.595	33.6721	33.4205	24.1073	20.6516	24.2837	31.2528	28.4611	29.9716	28.5843	29.2886	26.5476	30.9558	34.9269	32.7721	28.728	28.1136	28.0215	28.3148	30.0192	32.9138	32.8222	28.6156	22.9039	20.4594	23.428	21.162	25.9355	25.9841	20.5323	15.3435	17.1693	13.6654	21.4966	12.8448	0.477669	15.1911	12.2523	13.132	24.9969	27.0582	29.8154	24.916
			28.0336	32.2733	28.087	30.1106	24.011	27.8489	25.4853	20.3064	23.728	20.5417	27.6927	28.2604	25.9814	26.1619	26.7472	30.9951	27.203	33.041	27.4487	29.4061	21.0389	23.5824	23.7742	22.951	19.1561	21.5566	17.982	12.9654	10.2977	9.5788	10.1705	6.48853	10.14	11.8544	11.6682	10.2903	12.1412	9.2036	9.85184	0.917169	9.9551	18.7514	13.6556	19.5926	28.412	26.8727	28.039
			31.8884	29.5119	27.5505	25.0992	25.798	30.3752	28.042	22.1609	26.6021	24.3497	25.1739	27.373	24.622	24.6282	25.8415	23.9039	29.1041	33.7675	33.1526	36.1948	31.6293	28.1631	24.776	24.0073	21.054	17.3902	10.3746	15.0155	9.70637	9.34903	10.1955	7.34559	17.0825	7.69621	9.92688	6.81809	10.3415	10.4424	10.5587	0.661699	7.43605	4.78012	9.19626	12.2415	17.4438	23.0649	25.2543
			24.5578	23.0752	26.9762	22.1617	20.6811	27.3067	27.6981	27.2213	22.4605	23.7975	25.7072	25.5537	25.6625	21.6832	23.2937	26.054	21.9879	27.2297	28.6802	27.3561	26.6527	25.581	27.2421	25.2839	24.6179	19.735	16.9157	20.3944	12.2807	17.8058	13.3626	6.92175	10.4156	9.81371	9.06908	7.33097	7.84611	7.92844	13.0699	0.57994	6.83392	18.6497	12.0379	27.9082	21.4695	25.1368	22.6754
			25.4569	22.8883	30.5987	33.6176	23.7376	22.9284	21.2992	18.2276	16.8274	15.9746	18.6983	25.3712	26.4701	23.7008	25.9	25.6945	23.599	32.0667	35.1309	32.2559	26.78	26.9062	22.6877	21.3711	20.0732	20.1095	14.9413	23.2106	15.3709	20.3195	12.1006	11.8142	10.9473	9.71452	10.5556	13.1227	13.4202	15.1573	10.1849	0.444747	11.3643	11.1942	8.51716	12.1007	11.2206	15.2188	8.80098
			6.80281	6.30259	11.2649	12.6815	24.3428	22.8564	22.6984	20.0596	23.2186	20.0734	16.4559	20.976	20.9184	21.4236	17.0863	24.5982	16.8524	11.3782	22.3939	19.699	14.463	10.2503	8.98474	10.2485	6.48186	11.3655	11.4694	6.24639	10.9736	26.3738	11.1753	15.8729	14.1932	3.64087	12.2394	13.9045	11.6658	11.2863	14.9456	0.243478	12.6224	18.1799	23.4199	28.0011	32.9363	30.4779	31.83
			30.9602	30.7598	32.7809	29.9088	33.9508	32.4667	27.9615	28.0371	25.9086	27.4798	20.1436	26.3826	30.8667	28.6645	27.0188	29.1931	35.2997	34.6149	37.4491	34.4745	33.5958	33.2624	32.0222	34.6711	36.6831	39.3319	35.7789	31.4226	27.5575	27.5799	24.2802	20.8672	28.3999	29.2074	27.3283	28.2847	26.8717	26.5229	18.0432	0.740438	15.6082	13.3149	19.7314	26.1079	31.3906	30.5581	30.9125
			31.6603	36.0137	33.8517	34.8568	32.4924	29.1823	29.8537	26.9485	23.9409	22.8988	30.5509	29.0596	30.8078	31.412	32.0687	27.9736	29.0206	30.4369	39.7253	37.6184	34.1633	30.2364	28.2541	28.6813	27.6597	26.4928	28.145	24.409	17.5338	26.14	23.5584	10.6123	19.4802	12.7281	10.9588	12.2596	12.3302	17.1612	11.6899	0.57775	10.8905	9.86301	18.4035	25.0157	29.5572	31.8819	30.4335
			35.9727	36.2491	30.2639	31.8078	30.2763	30.5333	31.8543	27.5174	22.0464	23.1417	30.163	30.7635	31.2908	29.9726	30.937	24.4527	26.7623	26.3451	24.2057	25.3177	27.3199	29.0999	25.9841	23.5817	22.0502	21.6901	20.7828	23.7327	19.87	23.44	19.3155	16.7675	15.639	16.8411	13.4335	20.312	15.0694	18.3771	11.9213	0.427258	17.5371	20.0067	18.3572	22.4087	27.639	26.1493	30.2648
			38.2243	30.9751	26.0423	23.6219	23.2128	27.09	27.0737	28.1375	28.6149	29.1148	26.0862	26.4384	23.7121	20.7989	17.7141	20.0295	17.8382	19.1371	22.6462	25.2676	21.5922	23.2426	24.1116	21.0003	23.7624	20.8198	24.2871	16.6474	12.5152	16.4883	18.146	13.5601	15.2604	7.6813	13.9082	12.345	11.4841	21.8836	16.5621	0.650823	11.1869	17.1384	26.2978	30.7915	31.1876	32.6895	33.5969
			30.0905	31.4254	34.0613	34.5533	32.1689	33.0733	32.1687	25.6687	25.7016	27.2028	35.8351	31.5241	31.8514	26.7381	25.1538	24.2283	21.2337	18.5914	26.2861	29.7381	28.5043	28.2197	24.7149	17.2742	21.78	24.6908	25.2396	21.0671	17.8624	18.2831	23.7511	17.2302	13.4656	15.3255	13.5518	13.644	9.45921	12.9573	15.5338	0.529482	10.6558	9.19959	17.1738	16.4784	26.3893	21.5132	29.057
			24.2209	25.5588	24.8468	20.4723	23.8269	22.392	25.0124	29.0764	23.3231	18.1139	20.3717	21.8273	28.026	24.343	23.3954	24.4392	24.3117	25.3692	28.2761	27.4963	18.5848	20.3067	23.1256	14.3308	17.1085	16.8347	11.8088	10.7527	7.41566	8.69047	11.9671	9.22795	8.33877	11.2935	9.70475	10.7789	12.608	10.8232	11.2386	0.591458	11.2498	10.534	20.5357	19.5913	18.8587	25.3969	27.4888
			18.4893	23.6651	25.0482	25.305	23.8658	24.9366	24.6839	23.5216	26.2461	23.1671	21.0136	18.4814	20.012	14.4376	20.469	27.201	19.2202	20.118	14.3033	20.0123	14.4299	18.4492	15.2556	13.4042	19.6673	15.4415	10.2743	13.823	7.87899	17.1285	13.5231	8.4977	9.23134	10.3696	16.7717	13.7213	16.8199	15.8509	16.0162	0.287049	14.7181	13.6291	16.3517	26.4635	29.4703	27.9718	32.1859
			31.0524	26.9929	26.7208	16.8174	16.4053	25.5349	29.0188	23.8149	22.8924	21.4953	26.4538	25.0715	28.3039	23.6872	24.167	27.9413	29.5611	32.6715	33.8193	30.0108	29.2026	25.2797	28.591	26.7848	33.3716	18.2574	16.081	24.0346	22.7189	14.8789	13.6763	14.4064	18.7696	7.15322	9.59866	16.1795	18.4226	9.33948	11.4097	0.516133	9.21613	13.0414	18.1641	27.426	32.2239	31.9753	35.6398
			32.7068	34.5544	36.5968	33.8918	33.5668	30.9724	28.519	24.9958	22.9646	21.4086	21.5509	25.7039	24.2208	29.7126	26.4134	23.3304	30.7989	28.5452	28.6633	27.776	25.9872	26.3397	28.3258	29.8967	26.2683	29.0923	22.5193	28.8466	23.3383	31.1162	25.9134	21.1236	19.8677	15.9758	14.9737	19.8628	14.4966	13.894	10.9573	0.462622	15.553	14.3326	15.3676	26.0337	29.6306	32.1487	34.8832
			26.6751	26.2039	29.3353	23.4821	27.0613	27.9472	30.9702	21.3886	18.0874	18.3325	24.8355	28.3587	24.9225	23.4622	27.0215	27.8183	28.2715	26.407	26.5948	30.6242	28.6555	27.9988	28.2971	28.7624	27.1092	24.6537	25.6676	23.6069	29.6345	27.3257	22.0227	11.3212	18.6	14.9608	15.3499	9.24214	13.8776	7.46586	13.6304	0.27504	10.9877	11.9763	13.7087	22.8766	20.6063	22.0231	25.1432
			33.026	36.5564	38.8517	32.4057	40.0393	34.8208	28.4507	20.1019	25.7394	20.1221	19.349	23.1041	26.9516	24.8215	25.0129	23.0723	27.4718	32.5948	31.5714	29.0314	24.3894	24.5876	24.3578	29.7597	29.0624	29.7453	27.4401	23.9788	23.0044	23.6322	20.9636	20.5328	14.5936	15.5639	19.2724	17.2038	11.4696	16.1592	11.1962	11.3395	0.577379	9.82182	18.0593	23.5807	27.5604	30.4642	28.8777
			33.8296	41.3278	36.3599	34.5902	34.1684	35.3809	29.87	24.7528	28.1203	26.2237	29.8974	28.22	32.2642	32.3044	30.8065	24.4591	24.9921	28.2023	31.9751	32.7025	33.3044	31.0713	31.5356	34.0812	31.7747	28.9474	25.7426	22.272	19.0397	13.8525	28.5661	20.6646	19.776	12.8467	26.3412	23.6663	19.4465	23.3036	16.8717	0.448621	7.95471	11.3901	11.4006	26.6463	20.756	26.5206	32.4803
			32.7628	32.0795	32.1013	30.0309	31.3143	26.8613	25.3239	28.2961	25.7352	25.1742	23.3813	24.4474	24.5917	17.3569	19.8419	24.3445	26.1751	25.9393	23.5991	23.5449	24.3185	21.8914	19.5895	18.3075	17.3679	23.734	13.2491	17.3276	7.55615	10.3372	14.4672	8.10419	10.9253	8.38781	13.4328	12.6502	9.94501	11.5516	14.6421	0.378393	11.3893	15.6955	14.8391	21.7691	21.6984	26.7899	28.5582
			32.7613	15.5494	20.1208	25.8483	23.6884	26.1314	22.9541	3.00393	8.66882	9.52496	21.2937	15.4306	13.5013	14.439	21.4237	10.3407	15.7259	12.5939	19.4364	12.1864	15.1898	14.2643	11.1497	10.0807	10.0012	6.74231	11.9595	11.0757	9.79495	14.6524	16.2568	8.33148	9.0264	18.5975	13.1141	12.3736	8.30985	7.78257	14.3807	1.08048	9.26177	18.4209	13.9814	24.9718	21.0286	23.9997	23.1354
			10.9137	7.44472	12.8852	8.63894	16.2688	16.9106	17.3254	10.3229	8.22559	18.1794	18.5181	21.3579	19.5991	16.2007	11.2687	15.9445	19.7762	10.7104	14.4764	10.6295	14.8907	8.33108	14.5606	12.4576	12.4201	11.6897	6.39944	6.31236	19.3577	18.8468	16.2026	12.1793	16.3696	15.4593	11.1102	20.551	15.666	12.7897	25.2595	0.278439	9.96057	15.4628	19.0845	19.3842	24.9594	28.724	31.0361
			26.7554	27.1149	33.2004	29.1966	30.4082	33.3525	34.0253	32.1057	27.1051	25.5403	24.2219	28.343	31.3754	29.9488	30.7057	30.1266	33.7163	24.3964	29.2297	29.153	33.1842	25.6562	28.6504	24.4433	24.4741	22.1876	21.9191	25.4631	21.8867	22.2811	25.6244	20.3346	11.9746	15.3668	9.14815	18.8451	15.9742	17.8744	14.8838	0.31108	9.20611	11.1124	19.4118	24.8841	27.8318	27.3779	29.8626
			36.9456	34.647	32.7501	27.781	25.8888	22.9048	21.3293	22.9124	18.4314	17.8746	21.3792	22.4641	25.1336	25.4103	17.0335	17.8125	16.6694	25.2246	26.4028	25.5552	27.605	25.2317	28.4451	26.2951	28.037	17.1104	24.5275	23.7713	15.6474	22.5911	23.1609	15.344	17.631	18.0957	15.1915	12.7699	10.8165	16.9915	14.1179	0.443891	14.2309	13.1264	18.2341	21.4682	23.8755	27.1623	26.5468
			23.2798	22.8561	28.3663	24.8686	24.7137	23.9367	20.7225	15.7474	14.6281	19.9952	23.5131	23.444	25.0836	25.3067	19.2153	18.8555	23.5107	21.7449	27.4204	25.4418	30.9102	25.7086	27.53	25.2895	29.6295	21.9942	20.9015	14.8392	17.9953	11.8234	19.3942	14.2078	16.6737	10.3426	8.75468	13.2256	19.0583	10.8556	14.1793	0.602626	14.2527	15.8833	20.4177	21.4867	24.4338	33.662	37.1591
			29.4489	35.0721	32.2772	32.7793	37.6793	36.5708	27.9988	20.1227	21.3591	16.7072	23.7815	23.2048	26.209	28.194	32.4345	34.5464	32.3513	31.6343	31.2381	31.499	32.1233	29.2789	29.7941	31.1657	31.9993	27.9425	25.3421	17.5024	15.4234	19.8286	23.0218	20.8187	21.089	13.2781	13.7797	23.1956	11.8757	14.712	17.9486	0.263406	13.8821	14.0088	19.6349	21.1026	24.1814	24.562	25.8703
			31.1617	34.658	32.1874	30.0428	27.7554	28.0406	23.5826	20.4241	25.766	27.2021	28.7139	26.233	27.5807	28.6071	13.7362	20.1447	17.9169	24.6559	28.5826	25.4422	28.2247	30.5689	29.0284	28.1819	24.3254	22.0107	16.9325	19.6451	21.904	25.8303	22.4751	18.7781	10.6764	11.8054	11.5391	16.1125	11.7834	20.633	16.1329	0.478079	12.6363	17.3583	20.5458	28.6698	30.6885	32.1784	32.1068
			22.9746	30.3978	27.2825	22.2091	23.182	23.9634	26.4503	31.7338	31.1039	23.3475	15.9569	16.8741	21.0054	20.9823	21.6103	21.8004	23.1211	28.2622	28.0942	29.1441	30.6794	30.3916	26.46	25.115	26.568	22.9703	22.1768	22.454	17.9897	19.6029	19.9406	15.1424	18.4323	12.2425	8.21176	11.6095	10.3369	14.8126	12.8223	0.525772	12.266	10.4102	15.8006	23.1535	22.1531	27.4557	27.0314
			24.313	25.2832	31.7671	35.5447	35.1817	27.7451	30.4913	28.2657	19.8343	16.7569	23.1954	33.2858	32.0104	25.7895	26.3885	25.4298	28.5418	28.7759	30.51	31.6789	33.2925	31.9975	30.2602	21.9292	23.0433	25.198	19.3632	18.7244	19.8714	21.1503	24.3035	15.0297	22.4115	17.8032	12.6195	14.0081	11.9116	16.58	19.4957	21.6957	0.246091	8.79541	14.202	19.6032	23.1311	24.5046	28.7862
			28.5951	24.3597	26.8694	26.5156	26.3747	28.8396	24.9938	25.1968	27.3815	27.328	26.8785	23.2641	17.1697	24.5134	31.3253	31.4529	27.9411	29.8319	31.2804	29.0437	24.1298	20.4989	25.785	30.3276	36.2312	33.7143	30.6512	28.1421	24.2446	26.4457	24.4364	24.0142	22.5862	22.5301	24.4689	26.5412	22.9752	27.9548	23.541	17.6436	0.320392	8.37176	14.5307	21.6549	21.269	24.974	24.1046
			20.4831	23.6801	23.8564	22.4373	22.0308	24.7144	18.9449	14.4479	27.1932	18.8423	19.6898	19.3775	21.6872	19.6961	14.1843	20.1678	15.7724	24.7963	25.6756	24.1647	28.1757	24.1368	27.7623	22.9012	22.9915	23.4641	19.3196	19.0951	14.5978	22.3384	16.3609	16.7463	9.94324	8.78972	14.8369	9.55852	11.7287	12.7121	16.3872	0.458447	9.41678	7.93016	13.7954	19.4066	25.8858	22.8849	27.4156
			15.4316	16.5229	22.4964	25.658	26.5321	20.6799	24.5707	27.6787	24.0266	19.9195	23.4057	25.6188	26.5942	21.7825	21.5351	21.9561	23.4952	26.4697	27.974	32.3776	30.6945	29.2102	30.3365	28.5915	21.6125	22.4207	15.3479	20.9067	13.1612	17.2425	19.0987	17.163	11.442	11.3165	13.4022	11.212	11.5763	10.3605	9.67887	0.486982	15.8874	15.3734	21.3588	21.0462	19.1147	5.18984	16.5972
			21.9764	18.167	20.7323	21.6759	20.7335	25.0694	22.9151	20.8585	21.8836	24.0895	17.4423	23.0543	23.9339	25.916	28.5085	27.5866	30.201	30.773	37.3382	34.0659	29.8851	28.3677	25.4972	24.3313	28.5902	23.8154	30.6328	21.6861	9.78094	18.965	16.7361	9.56729	14.5191	12.6189	10.0392	12.3201	11.8321	11.5014	13.8624	0.146763	10.8466	17.839	21.5639	25.4806	27.9547	26.0706	27.171
			29.1602	31.0224	25.8284	33.7355	34.2531	32.1609	26.7471	29.2898	26.9393	25.4925	29.0444	29.4847	29.8321	29.7212	26.5881	23.6873	30.3872	35.416	33.6226	29.7229	27.8776	29.0852	30.3528	25.0629	25.0342	25.7039	22.8525	22.0548	25.5579	27.0653	28.1576	23.1733	20.5686	20.8178	17.1032	9.73182	12.6006	13.0351	19.1666	0.612482	9.16123	8.38951	8.07588	24.093	19.5522	26.6151	24.0202
			26.8474	29.0931	32.165	33.9131	34.2418	30.3406	31.1844	28.5638	22.1416	18.6214	22.8604	27.5449	29.4235	26.2116	29.1706	30.5088	33.8678	31.4297	31.3676	33.2495	31.4321	32.8583	33.7126	34.8971	31.7304	28.58	23.565	26.0075	24.7967	27.6471	28.2495	24.7197	23.4398	20.0666	22.2182	21.004	18.7017	11.9811	16.7913	0.152515	9.99579	12.6811	14.6379	23.5246	25.7782	26.7824	30.8822
			36.1398	27.6784	23.9758	19.6547	20.2858	22.4609	21.5019	10.7452	26.7313	23.1128	22.4354	24.0732	21.4813	23.2791	26.3681	25.7615	32.3259	29.0443	32.7162	18.0864	20.8772	31.3393	31.8328	29.7256	30.0987	29.6092	25.3993	19.0911	16.9229	19.0354	21.4923	18.8603	17.7946	18.361	18.9034	24.6044	17.888	11.9339	23.5502	3.92842	9.55192	7.4587	2.10939	9.9441	17.567	14.9537	17.3002
			16.9723	19.8364	23.4009	25.2218	28.0657	24.9957	23.2554	21.5991	11.8162	18.5541	20.4331	20.4158	17.8436	6.31097	14.739	16.3365	16.4968	18.3596	25.3422	29.8086	25.9354	22.2002	17.8914	16.3317	11.293	21.1132	18.9787	22.3594	15.8967	16.8112	11.2905	14.6681	16.6981	12.0336	14.1317	14.2815	17.1396	8.73865	10.9675	0.349484	14.1586	18.6043	15.157	24.7468	29.1772	28.9029	22.4259
			28.8697	25.5924	32.9149	27.6088	27.7006	32.5835	32.5205	29.4612	27.1287	22.0173	21.9898	24.6519	25.1659	25.8516	27.5347	29.0766	28.9705	31.3626	34.4708	34.5134	28.9027	31.5788	32.8277	34.7456	34.6613	37.9526	34.2159	31.4202	24.3868	26.4238	26.5647	27.1772	21.4211	20.0848	13.3556	18.264	9.11523	18.6887	16.9634	15.2625	1.02039	9.12267	13.9678	17.9343	22.7749	22.535	26.4773
			25.3288	32.3224	27.5971	19.3804	18.5868	24.8366	23.7692	25.8522	29.2615	26.6316	32.8845	30.9217	31.6006	29.4083	31.1592	28.3437	36.7534	35.8232	33.1768	33.5258	33.7991	36.1509	35.0308	30.1823	30.696	28.5792	21.4495	21.6707	22.7313	21.3401	23.0031	21.9637	24.1213	22.6089	20.3836	13.7701	13.1762	17.5364	11.5211	15.7616	0.907165	12.4809	20.889	23.9832	27.9736	29.5533	28.5732
			23.4696	20.2129	20.0111	23.5765	25.308	24.6886	22.1453	23.0865	20.5026	24.6247	31.6019	27.117	27.9311	25.2334	27.8333	30.7905	32.2296	29.8613	29.7753	30.848	29.5546	28.4967	28.5354	30.8073	30.2278	27.887	21.6337	22.7967	26.1548	28.3369	31.4302	25.7596	23.066	20.5592	19.7166	21.3638	17.7476	18.5335	17.0663	0.312134	1.62705	11.3831	11.5171	21.1227	29.1415	28.0519	28.8649
			25.4847	22.8296	22.5723	19.5935	22.1825	24.9938	24.7482	22.7612	16.2478	21.1359	29.3742	28.4155	30.0063	27.8179	27.6603	25.8112	27.8434	30.7128	28.2019	32.2222	29.8998	26.858	31.4327	34.9739	33.212	25.8921	21.7231	22.2619	23.8107	22.2	26.0159	17.9764	21.81	17.583	11.3254	11.2345	9.73668	14.7885	14.3078	0.386905	18.0886	19.7815	20.1013	23.0707	26.8014	30.3394	32.8747
			25.2322	24.2475	29.8736	24.1003	23.8081	27.3988	28.2538	23.664	26.808	24.1489	34.0656	30.6199	30.3442	27.2778	29.2023	29.3227	32.1708	32.93	30.7687	36.4497	35.3122	32.0671	7.70091	14.1759	6.72915	10.3406	12.4829	17.3174	10.0383	13.7995	15.679	14.2204	11.3007	14.7041	10.8734	16.2481	7.95679	15.7609	13.5911	0.589612	14.166	20.4468	23.7932	26.03	28.6892	30.6356	28.9647
			34.1609	34.4844	32.4362	25.369	23.2478	23.7555	25.1489	30.0518	27.9428	25.0406	27.1142	29.8086	33.6683	28.9607	26.6531	27.1366	27.5773	30.7243	33.4074	37.172	34.9121	33.042	29.6867	27.3377	24.8508	24.2142	27.0337	22.8272	22.0715	21.8667	16.391	10.1679	8.22321	11.9615	6.83314	12.0211	14.0067	11.2588	0.303147	7.85406	16.2042	18.8575	21.5691	28.0478	32.5222	34.774	28.5468
			25.4984	26.044	29.974	24.9726	23.2554	25.5444	24.2822	22.9076	28.048	26.5182	24.8771	27.8414	28.8527	30.9492	29.6491	27.4167	31.5166	28.8096	27.5382	23.078	26.8235	26.4344	24.9717	27.8002	18.9468	15.9486	12.1092	18.7016	14.9038	17.3813	20.8856	15.2767	8.61624	12.1469	10.4234	8.83172	12.2578	8.56691	9.87812	0.28852	15.5766	21.9373	20.3521	24.3387	27.4486	28.5849	31.573
			35.3381	27.9047	23.9583	24.2918	24.0328	27.3181	26.2933	20.749	26.7317	25.9212	25.0549	26.9584	28.5082	30.9113	31.9392	27.4343	29.5401	25.0449	25.7502	26.7146	26.8843	27.1163	25.4724	27.3839	28.1557	23.8611	21.0023	19.7801	15.91	27.4084	21.1053	10.0708	14.2876	6.99682	8.46154	10.9495	9.819	11.3066	11.9176	0.46575	13.8194	10.3444	18.3631	22.072	23.2964	20.8612	24.482
			28.4648	35.6408	31.6162	23.133	21.5537	23.0408	24.0041	28.9033	23.6848	17.5821	21.5912	26.2627	25.269	21.4103	18.7411	23.1064	24.7283	30.4627	32.9177	33.2842	32.1263	32.0576	29.5867	28.5324	27.5021	24.7546	24.7294	24.1218	18.6578	23.9667	9.38152	1.84176	4.33838	11.9163	14.2681	13.127	18.9032	21.921	14.4937	22.8192	1.58746	11.6484	9.78961	24.4732	20.4224	25.5222	27.0968
			20.5095	21.4205	22.7008	23.7834	24.1891	26.4807	25.9959	28.0754	28.9584	27.168	22.4463	24.0959	24.5975	29.665	28.5916	26.7465	24.3527	23.0446	28.6764	27.0722	29.1285	28.3118	25.3293	25.2503	25.7941	19.5131	18.8462	18.8676	20.4345	23.3303	25.0173	12.3668	12.8859	13.0248	10.5716	15.3575	8.67603	18.3831	14.4181	0.306451	13.1245	15.2884	15.5426	19.6861	24.6374	24.3178	26.0407
			30.2101	34.0867	32.7578	31.6843	27.0049	26.8253	24.3136	24.3027	29.8202	24.6757	28.5347	26.776	27.5369	28.4769	30.1528	31.7956	30.1245	24.3169	27.9605	26.0472	25.0993	25.9544	30.4288	30.9369	33.5488	28.2145	23.8269	25.8543	19.2998	20.5477	26.72	27.1327	27.1948	22.9666	18.1184	20.6116	17.6428	8.88606	20.051	0.214871	14.9414	15.4811	23.2661	28.3537	30.1961	30.9149	30.0494
			21.8197	31.3465	29.1387	25.9744	24.3981	33.5308	29.257	16.9342	12.5115	10.5154	14.7997	18.1051	20.2628	23.5683	17.3393	22.8073	24.6903	25.8808	26.1089	28.7462	26.8744	26.7585	25.5952	21.7548	23.8178	17.1909	19.6689	15.9842	17.7547	16.9708	15.1411	15.4149	11.9003	14.215	11.9008	10.6935	19.2624	8.22016	14.7146	0.459494	9.48327	14.8615	18.0679	24.3017	28.3399	30.2364	28.3387
			21.6337	21.8468	24.9436	37.4703	32.2953	32.2393	31.6196	20.0606	19.1441	22.2035	28.6867	29.5131	31.225	31.9749	31.3568	30.7665	31.2121	31.9377	31.7624	34.3517	35.4886	35.4465	31.3673	29.6315	25.1054	20.2407	20.7544	21.8204	23.7631	25.3534	28.6057	23.7277	23.9913	24.8507	12.0033	13.555	11.677	16.268	17.245	0.419444	12.0703	13.9988	14.8765	24.7398	26.9228	26.1445	29.4725
			26.1494	34.0153	34.3402	29.6261	27.5123	37.6353	37.4744	28.5728	25.6625	27.3225	32.5906	27.047	29.7516	28.732	26.6697	21.4421	11.5736	24.3644	27.0779	28.2796	29.0541	28.4107	32.0868	31.0838	30.8951	25.2534	23.6046	20.1813	16.4492	9.87071	9.33969	13.4136	9.17288	11.0665	11.6547	8.14298	11.6977	11.365	10.7661	0.413986	16.9579	17.8436	18.8552	26.7659	25.2101	26.408	29.0394
			35.4419	27.5418	28.5433	24.2967	23.1123	26.8527	27.246	26.2246	29.0564	22.6884	24.2382	22.0645	24.1864	25.5649	29.0833	32.6742	30.8554	28.805	31.5047	33.8132	30.2134	23.9441	24.6807	25.7699	26.7609	27.4114	11.9018	22.4257	23.0882	17.7173	25.1861	17.6569	17.3972	9.96085	15.6712	11.8308	12.1494	11.9172	10.7882	0.471246	13.7645	9.63914	13.308	20.6911	27.4714	25.9541	26.8331
			24.1636	27.4011	25.2855	22.7499	23.9237	23.4425	31.021	32.2289	26.1507	23.1734	21.7776	25.2064	32.5245	24.8187	24.0551	24.2934	29.3588	27.6497	27.4027	28.8286	30.4136	30.5369	30.1553	28.0006	32.4678	29.1256	26.6759	19.3519	22.0709	21.941	20.1784	16.7512	14.6144	15.4875	16.265	17.6432	16.0973	9.05321	15.6151	0.405183	14.7897	18.7385	17.9591	24.1466	28.1725	28.4164	29.9453
			34.8393	25.9055	23.3024	24.7636	25.1141	28.8303	27.7049	21.1789	28.2396	27.7731	24.8402	27.9741	28.2028	27.4818	26.3937	26.4885	28.8122	29.2724	29.0498	27.5773	28.3795	29.5352	31.5074	27.6246	28.33	25.0058	20.6542	22.3186	18.5329	24.5551	26.4322	20.7	21.9714	26.6589	20.2354	24.7557	20.6176	18.1909	15.8396	0.391578	12.5032	17.5778	21.0067	25.8637	28.6518	29.6429	29.2068
			32.7236	27.5391	28.6001	21.7731	21.4264	23.2605	24.5046	17.8318	25.1034	30.0352	24.7229	22.8402	26.0165	28.9327	34.154	29.3804	26.947	29.5141	28.8256	23.2135	17.1876	21.1375	27.2219	28.8425	32.8938	29.6724	25.0069	30.5718	22.0052	22.6695	24.1245	20.3855	20.5768	18.771	16.5679	17.4472	10.8033	10.812	17.8002	0.491533	15.8328	14.8262	18.6738	25.2463	25.9609	25.6286	26.3231
			21.6132	22.8507	28.7896	33.752	32.7422	27.4347	30.5617	25.8672	20.611	17.6339	23.3269	25.0596	24.5008	22.5226	23.3763	25.8231	29.6655	29.7835	31.4062	33.2107	31.306	29.0923	28.3138	25.0787	30.1766	27.0769	26.4862	20.87	1.56998	9.99668	16.7216	7.43466	18.6354	7.97071	10.6013	10.4788	9.15381	14.2973	15.5978	0.96883	9.29875	14.3905	14.5138	21.4417	24.9106	25.5674	28.9272
			10.9616	22.5591	20.4719	27.7301	20.6694	16.0633	4.91513	13.6316	12.8018	11.32	12.5489	14.8465	13.2182	23.1549	6.91869	17.3656	10.1586	17.2545	13.3488	10.1043	14.5473	12.6112	14.0595	14.7886	16.5006	8.59533	9.1394	15.5965	10.4261	13.5769	18.7465	10.1628	11.0894	14.4898	12.6521	20.6635	19.6148	13.9607	14.9989	0.785358	9.72724	16.2271	17.0569	22.7938	19.8553	23.8972	28.4064
			24.7396	20.4228	17.8669	25.8362	23.8743	31.0012	25.6262	23.255	21.5449	21.5918	24.4801	22.8608	24.6452	25.3988	23.4384	29.4786	32.0397	24.6561	25.5995	31.4714	33.771	30.1534	27.8185	28.2181	28.6275	23.5432	22.3657	21.9667	19.9001	20.715	25.6182	24.3209	20.1113	18.4835	15.1706	13.4127	17.6028	17.3288	11.8321	0.160679	12.9472	13.4246	23.7051	24.3092	26.3509	21.3478	24.8121
[truncated: 53 more columns]

## Sheet: Fig2b-Left
Example goal PCs, novel environment, left cell, KQ141, cell #5
Pre: before reward switch (100 laps by 50 spatial bins)
5.54446	4.71403	3.6198	2.59778	2.05074	2.78003	3.67174	4.36393	4.33406	5.66199	6.56261	6.22551	4.23323	2.60695	1.80458	1.19176	0.971718	0.719509	0.763925	1.35945	2.47277	2.73965	2.16363	1.40214	1.39089	1.53287	1.18469	0.660715	0.331257	0.181103	0.11289	0.059197	0.0220684	-0.0134684	0.00115409	0.118245	0.223309	0.208324	0.0528673	-0.0637113	-0.0725924	-0.0271305	-0.0223946	0.21703	0.707177	1.17301	1.19682	0.678804	0.218517	-0.0806737
-0.109666	-0.143223	-0.121389	-0.136511	-0.155338	-0.199207	-0.210513	-0.220085	-0.209028	-0.208381	-0.20838	-0.216827	-0.214617	-0.230141	-0.2341	-0.205207	-0.0814374	-0.037073	-0.00885288	-0.074835	-0.10734	-0.156479	-0.186283	-0.183143	-0.192152	-0.182918	-0.159373	-0.114066	-0.0882152	-0.0755645	-0.0927751	-0.127573	-0.164593	-0.167559	-0.18014	-0.197988	-0.198513	-0.158208	-0.101083	-0.0995711	-0.113769	-0.116641	-0.115928	-0.0758734	-0.00422802	0.10518	0.646977	0.870334	1.90299	2.1237
2.24558	1.39482	0.807305	0.453491	0.232343	0.0873305	0.0423444	0.0177312	0.002237	-0.0349951	-0.0898613	-0.159054	-0.161538	-0.134583	-0.0900392	-0.0681341	-0.0717112	-0.0715748	-0.0557469	-0.00101523	-0.0018004	-0.0151192	-0.052522	-0.0678221	-0.0736351	-0.105112	-0.132685	-0.140506	-0.136614	-0.150271	-0.187581	-0.193099	-0.150062	-0.0924276	-0.089913	-0.122293	-0.195819	-0.224283	-0.220681	-0.208523	-0.174448	-0.143751	-0.120593	-0.161914	-0.200537	-0.197371	-0.161614	-0.143786	-0.130526	-0.0138834
0.33299	2.11289	4.71831	6.36604	5.8166	3.97178	2.5221	1.68464	1.16743	0.875032	0.63391	0.464618	0.326713	0.257172	0.160444	0.107014	0.115958	0.0963669	0.10473	0.086842	0.0793755	0.21858	0.23934	0.222502	0.0801163	0.0308689	0.0479981	0.0137068	-0.0257494	-0.0660321	-0.0848474	-0.101863	-0.12682	-0.140813	-0.148076	-0.119607	-0.0792223	-0.05885	-0.0736625	-0.0547621	-0.0200461	-0.00855564	-0.0265168	-0.0340829	-0.030351	-0.0422276	-0.0699966	-0.0743256	-0.0694435	-0.0779972
-0.116411	-0.12933	-0.118043	-0.0770324	-0.0666255	-0.0491268	-0.0418968	-0.0237679	0.00889594	0.317319	0.366327	0.497812	0.360555	0.371533	0.21382	0.0326629	-0.0011683	0.078181	0.115382	0.0878047	0.0131589	-0.0386681	-0.0955984	-0.130016	-0.141058	-0.118499	-0.107716	-0.0948599	-0.0877393	-0.0941862	-0.0921905	-0.0919557	-0.107519	-0.12776	-0.139782	-0.141475	-0.146293	-0.141203	-0.139656	-0.132889	-0.159491	-0.14078	-0.0797511	0.00260731	0.00165091	0.0615904	0.056673	0.374611	0.793804	1.50956
2.11744	2.74271	2.74599	2.1396	1.42317	1.09704	0.996359	0.668731	0.333638	0.207272	0.137433	0.0622943	0.0426318	0.0166509	-0.00979975	-0.0781093	-0.0980934	-0.0910654	-0.0907649	-0.0917537	-0.137322	-0.180721	-0.199693	-0.194924	-0.187299	-0.176165	-0.167927	-0.174007	-0.193188	-0.187621	-0.165198	-0.160379	-0.198476	-0.23604	-0.225689	-0.181676	-0.151218	-0.168805	-0.18912	-0.194612	-0.193379	-0.196175	-0.188864	-0.160598	-0.114446	-0.0935944	-0.114605	-0.132958	-0.133836	-0.104077
-0.00635499	0.50844	1.34864	3.70816	6.87514	8.43901	7.81246	5.44421	4.12772	2.80626	2.03476	1.40021	1.32616	1.0827	0.998756	0.683417	0.35471	-0.0188554	-0.144296	-0.135982	-0.146292	-0.156183	-0.148859	-0.137909	-0.133984	-0.152939	-0.170634	-0.162103	-0.1362	-0.127212	-0.120227	-0.11898	-0.121521	-0.123708	-0.123606	-0.122195	-0.13749	-0.134402	-0.0809355	-0.0541767	-0.0908807	-0.146197	-0.183334	-0.193712	-0.20695	-0.179198	-0.0343822	0.475905	1.50157	3.53116
5.34246	6.72845	6.96307	6.77436	5.85763	4.34363	2.50975	1.35618	0.837114	0.842372	0.656426	0.418997	0.175344	0.0389532	-0.0602545	-0.106942	-0.149059	-0.16069	-0.15573	-0.145517	-0.145512	-0.152712	-0.140666	-0.144446	-0.158122	-0.166933	-0.159848	-0.171539	-0.202049	-0.219793	-0.193959	-0.162961	-0.146093	-0.143098	-0.132493	-0.10245	-0.0861755	-0.109729	-0.156742	-0.193261	-0.199718	-0.178444	-0.155297	-0.144073	-0.102344	-0.0727504	-0.0499599	-0.0771957	-0.0261935	0.197586
0.457068	0.693185	1.04281	1.70556	2.61327	3.73572	4.70694	5.52889	5.64576	4.65508	3.3089	1.86947	1.21669	0.633795	0.228446	-0.0105733	-0.107944	-0.0855115	-0.112508	-0.133255	-0.11329	-0.0874688	-0.103285	-0.14454	-0.162632	-0.137895	-0.108147	-0.102644	-0.092605	-0.111474	-0.132578	-0.153001	-0.156985	-0.151256	-0.168193	-0.190028	-0.173889	-0.114159	-0.0624521	-0.0612282	-0.0619821	-0.0596629	-0.0787586	-0.108521	-0.124592	-0.11054	0.0253432	0.154487	0.331313	0.634954
1.09742	1.87664	2.7382	3.80383	4.45296	5.32614	5.93936	5.70947	3.92876	1.81665	0.677209	0.457175	0.380574	0.199972	0.0741163	-0.0160982	-0.083316	-0.143554	-0.149114	-0.142974	-0.133297	-0.118438	-0.107672	-0.0927707	-0.0654941	-0.0409202	-0.0287426	-0.0331497	-0.039781	-0.0803676	-0.126758	-0.155818	-0.172008	-0.198752	-0.217724	-0.194618	-0.141549	-0.103818	-0.0893843	-0.100649	-0.089893	-0.0712077	-0.053365	-0.0343852	-0.00770772	0.10813	0.282242	0.502731	0.811543	1.42489
2.23553	3.20624	4.13491	5.0768	5.68808	5.58235	4.90529	3.65601	2.16305	0.895473	0.231941	0.150206	0.107458	0.0351221	-0.0317641	-0.0642667	-0.0781512	-0.0718821	-0.0684505	-0.0803459	-0.0800933	-0.0575032	-0.0307331	-0.00661126	0.00511726	-0.00407031	-0.0350569	-0.0622333	-0.0795125	-0.0983619	-0.117393	-0.111261	-0.0986066	-0.0900595	-0.0836632	-0.0968452	-0.126377	-0.15725	-0.148414	-0.0914622	-0.0797979	-0.0711124	-0.0645524	-0.0169016	0.043263	0.135201	0.557418	1.39432	2.7819	5.04802
7.19979	8.63446	8.36759	7.37623	5.52289	3.82566	2.0874	1.15739	0.523373	0.300699	0.203565	0.116808	0.103058	0.0929001	0.0627055	-0.0150673	-0.0263835	0.0028721	0.0367744	0.0187002	-0.018693	-0.0680941	-0.106379	-0.103607	-0.0646055	-0.0322989	-0.0433786	-0.0609376	-0.06364	-0.0423518	-0.0359617	-0.0433881	-0.0598089	-0.075731	-0.0797181	-0.0672368	-0.0639434	-0.0749213	-0.0801807	-0.0679707	-0.0423029	-0.0198638	0.0130285	0.00799818	-0.0297481	-0.0349305	0.128974	0.414931	0.743732	1.18677
1.82752	2.24271	2.42254	2.29812	2.36953	2.89623	3.48849	4.11066	4.07923	3.59275	2.61494	1.52961	0.945496	0.674562	0.501798	0.203544	-0.0341219	-0.0629553	-0.0581263	-0.0478931	-0.032491	-0.0366901	-0.0517009	-0.0649288	-0.0657183	-0.0703292	-0.104812	-0.104783	-0.0605268	-0.0414439	-0.0662526	-0.0843264	-0.0819891	-0.0726247	-0.0551301	-0.0513293	-0.0990168	-0.176583	-0.195981	-0.145207	-0.0385285	-0.00185496	-0.0121415	-0.0213482	0.0567947	0.271908	0.468839	0.672276	0.870159	1.1592
1.58109	2.0421	2.63244	3.13017	3.43737	3.48806	3.5132	4.26361	4.71387	4.17285	2.57373	1.4414	1.12	0.97198	0.497818	0.11245	-0.0394944	-0.042575	-0.0215697	-0.02168	-0.00512803	-0.00953342	-0.0478671	-0.102153	-0.136126	-0.112662	-0.0760667	-0.0451292	-0.0473217	-0.0644124	-0.0792834	-0.0988573	-0.104423	-0.111026	-0.107986	-0.0953256	-0.0754513	-0.0524507	-0.0560067	-0.0947595	-0.138214	-0.151555	-0.11508	-0.0417979	0.0641736	0.140319	0.193132	0.242131	0.29486	0.417295
0.522113	0.670102	0.754078	0.790234	0.829168	1.07064	1.67336	2.43812	2.97237	2.99356	2.75533	2.80758	3.187	3.33288	2.18324	0.874244	-0.111416	-0.0823178	-0.0576784	-0.0693872	-0.0805858	-0.109739	-0.137557	-0.1533	-0.143044	-0.130997	-0.121118	-0.0865348	-0.0505406	-0.047255	-0.0822314	-0.0964013	-0.0673262	-0.00246456	0.0285399	-0.0154808	-0.0866534	-0.121405	-0.0953146	-0.0820263	-0.0848395	-0.0744772	-0.0368809	-0.0159597	-0.0528678	-0.0721813	-0.0654323	-0.0442233	-0.0415301	-0.0485444
-0.066324	-0.0852391	-0.116097	-0.0850536	0.046661	0.30279	0.492418	0.481103	0.299405	0.217145	0.32373	0.472713	0.542982	0.619107	0.867624	0.734339	0.411174	-0.0693519	-0.143677	-0.127663	-0.105356	-0.0675685	-0.0338446	-0.0359084	-0.0615708	-0.0914635	-0.0897433	-0.0778495	-0.0703477	-0.0705851	-0.0779886	-0.0738864	-0.0794783	-0.0972143	-0.0942789	-0.071142	-0.0634458	-0.0973909	-0.134204	-0.126017	-0.0910652	-0.082137	-0.0843204	-0.0828081	-0.084224	-0.0879036	-0.0904279	-0.0516605	-0.0338033	0.0652054
0.18788	0.314198	0.417982	0.531466	0.598131	0.517809	0.51126	0.598146	0.877441	1.12618	1.17645	0.909346	0.619433	0.439241	0.31604	0.111087	-0.0346097	-0.0403236	-0.0444242	-0.083041	-0.146472	-0.199855	-0.19252	-0.108721	-0.0408907	-0.0143871	-0.0442286	-0.100303	-0.134091	-0.140373	-0.0933216	-0.0635486	-0.0476112	-0.0467763	-0.0444056	-0.0355354	-0.0109758	-0.0131276	-0.05491	-0.117456	-0.140715	-0.130404	-0.0824924	-0.044723	-0.0349508	-0.0668853	-0.0790752	-0.0352597	-0.0159864	-0.0313057
-0.035654	0.00330659	0.0466327	0.061503	0.0510241	0.0308734	0.0748254	0.170164	0.225812	0.152522	0.116255	0.492696	0.996035	1.44447	1.22199	0.675815	0.130638	-0.0945754	-0.0899535	-0.0890276	-0.0624931	-0.0322365	-0.0311181	-0.0645035	-0.0800488	-0.070295	-0.0523458	-0.0246028	0.0121785	0.0247244	-0.0234908	-0.112287	-0.187757	-0.208199	-0.166747	-0.091728	-0.0269809	0.00238439	0.016912	0.0159018	-0.0284261	-0.0865903	-0.119499	-0.0882603	-0.0366145	-0.0216328	-0.04998	-0.096038	-0.115744	-0.133239
-0.108922	-0.0603515	-0.0276458	-0.0631445	-0.111506	-0.122505	-0.0660722	0.001586	0.149731	0.406891	1.09647	2.25024	3.17689	3.3162	2.08208	0.915018	0.0453152	0.00325064	-0.0233872	-0.0464273	-0.078146	-0.110623	-0.0981344	-0.0706815	-0.0371637	-0.0209953	-0.0327425	-0.071718	-0.0968349	-0.0990783	-0.0684519	-0.052507	-0.0857884	-0.126532	-0.130333	-0.106534	-0.096461	-0.114408	-0.11177	-0.091297	-0.0878266	-0.0788295	-0.0677534	-0.0569134	-0.0347491	-0.0388035	-0.0394776	-0.0627135	-0.111577	-0.152841
-0.162961	-0.1498	-0.11234	-0.0251885	0.112197	0.210417	0.326906	0.94577	1.62546	2.29631	2.49708	2.47136	2.23114	1.78462	1.0539	0.450492	0.0198478	0.0209861	-0.00595274	-0.038059	-0.00574815	0.0301776	0.0420341	0.0286831	0.019986	0.0214775	0.0219787	0.0417915	0.0583339	0.0643264	0.0539435	0.0297787	0.0217592	0.0422247	0.0685889	0.0479524	-0.0198072	-0.0666338	-0.0410663	0.0261683	0.0552571	0.0308287	0.0098008	0.00947836	0.0378492	0.0568859	0.0671678	0.0641635	0.0552178	0.0349628
0.0169039	-0.000773553	0.0100189	0.0360877	0.0425305	0.0595716	0.0723525	0.212479	0.51031	0.916757	1.30686	1.67145	1.87078	1.57033	0.881122	0.233264	-0.014445	-0.0210334	0.00855283	0.0398929	0.00170123	-0.0592421	-0.0686787	-0.0179853	0.00590785	-0.0046869	-0.00736962	0.00293727	-0.0178237	-0.0401731	-0.0456255	-0.0315403	-0.0213683	-0.00670852	0.0239834	0.0330627	0.0299364	0.00227066	-0.0243869	-0.0318988	-0.0274558	-0.029267	-0.043769	-0.0583021	-0.0548813	-0.0415564	0.00507238	0.0700937	0.100518	0.0935205
0.0272024	0.0152506	-0.0157295	-0.00823142	0.00912031	0.102618	0.305222	0.490387	1.07641	2.08902	3.58808	4.59619	4.69285	4.00045	2.31932	1.01883	-0.00699575	-0.0116574	-0.0152578	-0.0124778	-0.00586017	-0.00254063	-0.00591534	-0.0199107	-0.0452827	-0.0408192	-0.0434012	-0.066493	-0.107429	-0.109404	-0.0730824	-0.0434887	-0.0235529	-0.015387	-0.0167885	-0.0335158	-0.0218327	0.0168988	0.0440574	0.0245353	-0.0154995	-0.044418	-0.0639475	-0.0753383	-0.0668422	-0.0397578	-0.0133756	-0.00691008	0.0247056	0.0774315
0.0931909	0.0364827	-0.0255241	0.0663599	0.406606	1.29206	2.45307	3.45776	3.56183	3.02619	2.36154	1.95261	1.56787	1.262	0.661277	0.292291	-0.0459679	0.0236627	0.0689366	0.078252	0.0295475	-0.039824	-0.108471	-0.133611	-0.102749	-0.0539934	-0.017767	0.000237916	0.00930777	-0.00494719	-0.0286262	-0.0454269	-0.0611607	-0.0875477	-0.103888	-0.0775101	-0.0199373	0.0173617	0.0122798	-0.0142453	-0.0305566	-0.0459511	-0.076679	-0.0893284	-0.0931982	-0.0837216	-0.0795119	-0.0593173	-0.0106021	0.00254564
-0.0225134	-0.0430135	-0.0537672	-0.0165279	-0.0105747	-0.0209431	-0.0235616	-0.00799618	0.0710091	0.200661	0.435961	0.791431	1.16502	1.65539	1.79983	1.28575	0.534534	-0.0061594	0.0152589	0.0159754	0.0291943	0.0420185	0.0517674	0.0130542	-0.0371443	-0.0396518	-0.00487422	0.0619536	0.107737	0.112909	0.0860651	0.056575	0.0321254	0.00749748	-0.00709552	-0.0149443	-0.0234941	-0.0465731	-0.0674065	-0.0770014	-0.0713489	-0.0342869	0.0405775	0.0839408	0.0502651	-0.0278501	-0.0882974	-0.0734887	-0.0768892	-0.0474811
-0.0480455	-0.0257897	-0.0278109	-0.0516583	-0.0269013	0.578048	2.27014	3.63938	3.91998	2.82624	2.84764	3.97133	4.77143	3.82125	1.80863	0.408261	-0.0883864	-0.0839146	-0.0599129	-0.0273654	-0.0126361	-0.0065099	-0.0296482	-0.0558037	-0.0658834	-0.0716644	-0.0816193	-0.0624374	-0.00607411	0.0207446	0.000350249	-0.0381411	-0.050256	-0.0426605	-0.0449544	-0.0453556	-0.0582693	-0.0712042	-0.0857322	-0.0936596	-0.0894444	-0.0875723	-0.0948761	-0.104621	-0.100324	-0.079452	-0.0731821	-0.0916815	-0.0698274	-0.0168691
0.0369627	0.0687243	0.241688	0.547026	0.788608	0.97299	1.27803	1.86776	2.57122	3.24458	3.72661	4.06397	4.1088	3.73022	2.30252	0.957845	-0.0285665	-0.040085	-0.0392603	-0.030823	-0.0391769	-0.0643979	-0.0947988	-0.0949385	-0.0749291	-0.0458419	-0.0244764	-0.0361868	-0.0528619	-0.0576653	-0.041767	-0.0277525	-0.0309516	-0.0608291	-0.0897274	-0.0920033	-0.0706676	-0.0541437	-0.0704995	-0.0735218	-0.0737821	-0.070846	-0.0905597	-0.108385	-0.100364	-0.0615793	-0.0437579	-0.0497483	-0.0371319	-0.010356
-0.0255922	-0.0614494	-0.0625777	-0.0374362	-0.0233697	0.0221295	0.317426	0.780054	1.172	1.78841	2.47653	3.32202	3.85055	3.50975	2.21414	0.754529	-0.0670241	-0.0895684	-0.0767825	-0.081252	-0.0835982	-0.0889279	-0.096171	-0.103078	-0.0987968	-0.0736837	-0.0451505	-0.0391512	-0.0263648	-0.00741692	-0.00434066	-0.033712	-0.0707744	-0.0826942	-0.0806964	-0.069201	-0.051088	-0.0523754	-0.0623484	-0.0628669	-0.0164398	0.012202	-0.0188601	-0.0847682	-0.110039	-0.0860823	-0.0603668	-0.0672976	-0.0613957	-0.0613573
-0.0100023	0.0640778	0.160224	0.273522	0.297547	0.382291	0.730725	1.30902	1.77155	1.86234	1.87513	1.68025	1.37038	0.820018	0.398516	0.150224	0.0157763	-0.0120476	-0.0380842	-0.0285215	-0.00126014	0.00755131	-0.00837018	-0.0304155	-0.0262133	-0.00176829	0.0131636	0.00552723	-0.00798688	-0.0238371	-0.0384447	-0.0581672	-0.0683987	-0.0530068	-0.0328332	-0.0170862	-0.0227676	-0.0305441	-0.0156368	0.00837997	0.0252128	0.0191329	-0.000948342	-0.024442	-0.0459553	-0.0449601	-0.0465628	-0.0532361	-0.0653757	-0.0914902
-0.0997966	-0.0834376	-5.8692e-05	0.0701572	0.120184	0.133122	0.242289	0.477653	0.654732	1.03088	1.29081	1.63719	1.80207	1.96468	1.37337	0.688807	-0.0131052	-0.0189328	-0.0437006	-0.0578623	-0.0206373	0.0161227	0.025027	0.00310628	-0.0239935	-0.0321099	-0.0281106	-0.0467226	-0.0805509	-0.106977	-0.0968974	-0.0741927	-0.061881	-0.0546578	-0.00404324	0.0347416	0.0354736	-0.0223741	-0.0587139	-0.0804609	-0.0747565	-0.0408942	0.0104746	0.0224464	-0.024192	-0.0271001	0.0100597	0.0760295	0.113685	0.125092
0.147846	0.173614	0.204082	0.453949	0.755766	1.02991	1.06005	1.29581	2.00289	3.09525	3.8388	3.79105	2.92897	2.05307	1.00934	0.405788	-0.0904677	-0.0695266	-0.0598667	-0.0653109	-0.0793933	-0.0750145	-0.0743734	-0.0640048	-0.0673398	-0.0572217	-0.0492974	-0.0559374	-0.0701237	-0.0441323	0.0108105	0.0544035	0.0598714	0.0290111	-0.0219144	-0.070285	-0.0889847	-0.0645808	-0.0306463	-0.00422147	-0.000194124	-0.029799	-0.0605135	-0.0608866	-0.0426607	-0.0294146	-0.0388926	-0.0448647	-0.0357044	-0.00248559
0.0268992	0.0685863	0.09886	0.200918	0.407336	0.653383	1.06288	1.3214	1.58869	1.8778	2.15423	2.47458	2.63215	2.26378	1.36707	0.365193	-0.0453404	-0.059707	-0.0704986	-0.102236	-0.0856911	-0.0535654	-0.0389746	-0.058771	-0.0706887	-0.0761101	-0.0620601	-0.0819643	-0.128823	-0.183718	-0.173787	-0.115418	-0.0577342	-0.0345958	-0.040983	-0.0682883	-0.106271	-0.109338	-0.0777477	-0.0664572	-0.0873756	-0.0950713	-0.0758133	-0.0585486	-0.0975741	-0.146411	-0.150724	-0.108515	-0.0297575	0.0119938
0.0550087	0.0711834	0.127677	0.248166	0.361832	0.391048	0.328826	0.384958	0.614783	0.960684	1.40125	1.89884	2.28353	1.95659	1.11559	0.265452	-0.0757759	-0.0593295	-0.0351882	-0.0159746	-0.0414056	-0.0602158	-0.0778319	-0.0634138	-0.0554697	-0.0631063	-0.0701626	-0.0561198	-0.0379509	-0.0518684	-0.0815936	-0.0781123	-0.0383941	-0.00692683	-0.0136216	-0.0490818	-0.0578502	-0.036798	-0.0216707	-0.0443622	-0.0933567	-0.114321	-0.0819573	-0.0449042	-0.0303588	-0.0593314	-0.0732823	-0.0667449	-0.0477687	-0.0599315
-0.102116	-0.108486	-0.0635777	0.0085326	0.0238021	0.0369333	0.124498	0.215518	0.27092	0.26389	0.334235	0.400101	0.412179	0.398118	0.382802	0.326345	0.228728	0.0997889	0.0223993	-0.030593	-0.0390468	-0.0438558	-0.0401444	-0.0213791	-0.00661684	-0.0212512	-0.0422643	-0.0465909	-0.0322027	-0.0105478	-9.89736e-05	-0.00117309	0.00358732	0.000733818	-0.0130497	-0.0241578	-0.0305762	-0.0288193	-0.0356477	-0.026992	-0.0620534	-0.11067	-0.118986	-0.104672	-0.0717623	-0.0527773	-0.0470074	-0.0648021	-0.0671752	-0.0454114
-0.00241254	0.0194109	0.060762	0.434759	1.02478	1.81656	2.16283	1.9571	1.55029	1.41454	1.37482	1.16951	0.738816	0.456408	0.286131	0.134649	0.0559535	0.0193845	0.0219216	0.0261231	0.0374411	0.0439579	0.0341044	0.0127313	-0.00788959	-0.0350061	-0.0604676	-0.0541626	-0.0270165	-0.0144964	-0.0400671	-0.0373125	-0.0223161	-0.0214039	-0.0332712	-0.0451088	-0.0402495	-0.0440926	-0.0540065	-0.0533798	-0.0300731	-0.0141755	-0.021584	-0.0514137	-0.07618	-0.0892711	-0.10217	-0.0908483	-0.0974071	-0.102268
-0.0835643	-0.0241195	0.0708673	0.186697	0.271174	0.401739	0.45318	0.603399	0.630252	0.943346	1.20214	1.50287	1.96161	2.72796	2.62596	1.63749	0.330556	-0.112041	-0.0873057	-0.102403	-0.128148	-0.13956	-0.117837	-0.0925491	-0.0877761	-0.104423	-0.102277	-0.0944531	-0.0608661	-0.0127571	0.0358847	0.00536047	-0.0607877	-0.11258	-0.104843	-0.0826754	-0.0668979	-0.0366332	-0.0141816	-0.0417935	-0.0740898	-0.0872378	-0.07683	-0.084032	-0.102598	-0.0897775	-0.0790687	-0.0721754	-0.0323693	0.00680788
0.00135131	-0.0499835	-0.0821039	-0.0911944	-0.0955888	-0.11424	-0.121758	-0.112219	-0.0827067	-0.0138275	0.224468	0.529674	0.709576	0.655657	0.510264	0.43556	0.488729	0.368758	0.236365	0.00284012	-0.0322284	-0.0281094	-0.0308484	-0.0649802	-0.122378	-0.121279	-0.100061	-0.0787691	-0.0658715	-0.0475847	-0.0173992	-0.0189377	-0.0518839	-0.0828806	-0.115886	-0.143286	-0.159578	-0.157883	-0.120895	-0.0961439	-0.0984697	-0.115012	-0.113491	-0.0929483	-0.103998	-0.122936	-0.138901	-0.141048	-0.127082	-0.109644
-0.0531089	0.0228345	0.0438994	0.0101525	-0.0236448	0.023263	0.265465	0.554125	0.711113	0.756986	0.70747	0.71244	0.846883	0.841401	0.588113	0.153959	-0.117822	-0.0887653	-0.0949741	-0.134278	-0.1646	-0.146362	-0.0962611	-0.0654653	-0.0667272	-0.0795037	-0.0705373	-0.0545731	-0.0560516	-0.0826107	-0.0984017	-0.0951863	-0.0731575	-0.0626459	-0.0513276	-0.0575558	-0.0633589	-0.0789892	-0.0732214	-0.0347011	-0.00688457	-0.0160306	-0.0567676	-0.0755384	-0.0299094	0.0120867	0.0234539	-0.0367542	-0.102406	-0.115912
-0.0927985	-0.0704458	-0.0903199	-0.0665707	-0.0319889	-0.00150702	0.00372012	0.0413432	0.182229	0.42121	0.956358	1.7264	2.23567	1.60926	0.693024	-0.0827279	-0.0347521	-0.00232215	0.0348338	0.0408075	0.00666082	-0.06843	-0.129692	-0.152539	-0.125037	-0.0862576	-0.0674753	-0.0712049	-0.0670181	-0.0451131	-0.0344099	-0.0287564	-0.0275443	-0.0158902	-0.00347665	-0.0201172	-0.0477734	-0.0833443	-0.0974376	-0.109919	-0.121947	-0.145419	-0.15659	-0.157206	-0.137279	-0.131661	-0.102174	-0.0904364	-0.0929947	-0.146065
-0.171047	-0.150147	-0.137978	-0.146085	-0.143011	-0.0791652	0.0118997	0.0566534	0.035076	-0.0037881	0.0238887	0.498613	3.19609	4.16147	4.01172	1.64913	0.872067	0.728123	0.51251	0.365116	0.260443	0.205995	0.18859	0.181874	0.141013	0.070226	0.0110685	0.00320209	0.00988736	0.0118311	0.00143483	-0.0114741	-0.0106419	-0.00641184	0.022296	0.0363722	0.0371018	-0.00366923	-0.0371199	-0.0312278	0.00244412	0.0207104	0.00513218	-0.0214743	-0.0377942	-0.0171517	0.0877303	0.258891	0.480035	0.688161
0.90253	1.14019	1.35042	1.51759	1.66011	1.92313	2.64119	3.40132	4.33548	5.18911	5.95542	6.28931	6.11935	5.58482	3.53618	1.56629	-0.079002	-0.0927055	-0.0949034	-0.101472	-0.132403	-0.162211	-0.191693	-0.196614	-0.17712	-0.151063	-0.139178	-0.143271	-0.132796	-0.100018	-0.0872172	-0.118572	-0.141861	-0.124176	-0.0816584	-0.0791996	-0.0902255	-0.097693	-0.108784	-0.112084	-0.108778	-0.099064	-0.0722422	-0.0485367	-0.0642988	-0.123658	-0.182144	-0.17313	-0.129677	-0.0720205
-0.02503	0.0324189	0.131817	0.245044	0.404216	0.634454	0.902212	1.38844	2.004	2.55869	2.87993	3.18989	3.59443	3.78765	3.3544	1.95967	0.700981	-0.159856	-0.153879	-0.142133	-0.139351	-0.13963	-0.123582	-0.0988007	-0.0698848	-0.0546685	-0.0450619	-0.0455562	-0.0444033	-0.0565427	-0.0599105	-0.0503492	-0.0395166	-0.0487246	-0.0662995	-0.0889201	-0.0900794	-0.0915897	-0.0859139	-0.0968076	-0.109886	-0.120997	-0.115762	-0.0841205	-0.0440335	-0.0365863	-0.0443944	-0.029414	0.0813678	0.235291
0.314803	0.305058	0.366572	0.505261	0.594967	0.553568	0.523487	0.85937	1.41119	2.01472	2.52615	2.85329	3.28719	3.64387	4.04352	4.00759	3.62875	2.77116	1.6167	0.630259	0.0696919	0.0565893	0.0626073	0.0218797	-0.0603206	-0.0904984	-0.0936799	-0.0867337	-0.0984863	-0.11523	-0.129413	-0.131766	-0.12509	-0.13091	-0.151773	-0.167495	-0.166346	-0.151181	-0.125316	-0.0958997	-0.0649213	-0.0425734	-0.0156303	-0.00510342	-0.00893434	-0.0259423	-0.0469343	-0.0514143	-0.0445184	-0.0387136
-0.0232528	0.0274065	0.0860311	0.118578	0.147956	0.208805	0.27721	0.367427	0.472705	0.76443	1.02149	1.14458	1.02952	0.95252	0.960719	1.16268	0.793004	0.418485	-0.120625	-0.153565	-0.153738	-0.12195	-0.0784032	-0.0557925	-0.0658983	-0.0964184	-0.121734	-0.0765112	-0.0133273	0.0218847	-0.0208626	-0.0905315	-0.14213	-0.163239	-0.16233	-0.15945	-0.139945	-0.123695	-0.109738	-0.108254	-0.084394	-0.0607497	-0.0460816	-0.0629999	-0.0847564	-0.103641	-0.123457	-0.145209	-0.146367	-0.106923
-0.0629792	-0.0352104	0.0573916	0.231996	0.345964	0.34593	0.400237	0.743107	1.35524	1.90434	2.52631	3.21079	3.62511	2.66573	1.27201	0.0778029	-0.0308228	-0.0243207	-0.0459418	-0.101964	-0.132612	-0.123021	-0.115075	-0.136356	-0.144987	-0.100153	-0.043576	-0.0225515	-0.0385987	-0.0399459	-0.0390578	-0.0346711	-0.0578492	-0.081031	-0.110389	-0.127974	-0.12539	-0.0986255	-0.073696	-0.0758155	-0.0981866	-0.119757	-0.137624	-0.158692	-0.159848	-0.106064	-0.0590403	-0.0741561	-0.0993336	-2.56189e-06
0.285963	0.566127	0.773474	0.865059	0.813116	0.702819	0.647843	1.11905	1.72885	2.12526	2.06701	1.66503	1.41371	1.00126	0.590267	0.153814	-0.0725091	-0.0664276	-0.0652976	-0.0564985	-0.0586959	-0.0696931	-0.0916113	-0.106245	-0.0949326	-0.0868328	-0.0842409	-0.0635852	-0.0340651	0.00488482	0.00670032	-0.0131623	-0.0475679	-0.0496975	-0.0319492	-0.0114106	-0.0282365	-0.0524151	-0.0852703	-0.114437	-0.136529	-0.142841	-0.100337	-0.0521892	-0.023444	-0.0360481	-0.0525587	-0.0550584	-0.0819346	-0.0560751
0.0241072	0.137005	0.198553	0.258246	0.434555	0.645503	0.813592	0.975181	1.25461	1.42382	1.77556	2.03597	2.41525	2.64276	1.78908	0.937449	-0.0570151	-0.0444842	-0.036454	-0.019317	-0.00696885	-0.0117786	-0.0184038	-0.0129763	-0.0130878	-0.0208064	-0.0382272	-0.0435659	-0.0570761	-0.0481134	-0.0278896	-0.0100456	-0.00299065	-0.0224597	-0.0373555	-0.0391387	-0.0316112	-0.0392634	-0.0835977	-0.110421	-0.0956445	-0.0550547	-0.0198203	-0.0182744	-0.0122608	0.0109303	0.0792624	0.113281	0.0871566	0.0370414
0.0551407	0.159796	0.275382	0.346535	0.329505	0.400393	0.528814	0.838294	1.30854	2.31132	3.48852	4.08476	3.93088	3.31801	2.73215	1.63515	0.666976	-0.00116201	-0.00567479	-0.0167613	-0.0327541	-0.0453444	-0.0618436	-0.0856193	-0.0976613	-0.0872595	-0.0818432	-0.083442	-0.0836851	-0.0469143	0.0199421	0.0887586	0.110242	0.0762405	0.0156477	-0.0474193	-0.0805621	-0.0982281	-0.0900079	-0.080051	-0.0647603	-0.0533891	-0.0570474	-0.0699354	-0.0797336	-0.0929975	-0.122249	-0.141561	-0.133124	-0.0945419
-0.0227099	0.120735	0.363639	0.650318	0.837049	1.02632	1.16405	1.59486	1.99572	2.40719	2.39266	2.21886	2.06515	1.55308	0.916244	0.189281	-0.0246293	-0.0277047	-0.0338896	-0.0509414	-0.0766809	-0.0873885	-0.0828919	-0.055763	-0.0352504	-0.0413167	-0.0559019	-0.0527259	-0.0461162	-0.0601158	-0.0785954	-0.0897389	-0.0709299	-0.0526003	-0.0380738	-0.0415607	-0.0386306	-0.0488208	-0.0681978	-0.0961802	-0.10024	-0.103519	-0.0742924	-0.0490152	-0.0241777	-0.0119905	0.00297946	0.0179169	0.0118852	-0.0137699
-0.0242234	-0.0118019	0.00348351	0.0252963	0.0843986	0.234898	0.37105	0.420053	0.661697	1.38246	2.30664	3.35928	3.97015	4.23989	3.15236	1.69081	0.396092	0.0368697	0.0178517	-0.0113547	-0.0464743	-0.0680077	-0.0574311	-0.0147722	0.00777085	0.00840674	-0.0208194	-0.0576967	-0.0836697	-0.0711203	-0.0150783	0.0478698	0.0740422	0.0413709	-0.0158438	-0.0299869	-0.0258622	0.00271442	0.0204084	0.0383188	0.0217842	-0.0192105	-0.0475902	-0.0484064	-0.0563456	-0.0610338	-0.0652376	-0.0389413	-0.0191329	-0.0140395
0.00366732	0.0396984	0.0743408	0.10653	0.126805	0.109824	0.0844928	0.0723297	0.121683	0.37778	0.873843	1.3714	1.61316	1.67352	1.97537	1.91087	1.31284	0.437376	-0.0286213	-0.0194299	0.0136773	0.0224354	0.00364026	-0.0217457	-0.0191281	-0.0182651	-0.0266858	-0.0358524	-0.0133045	0.00899322	0.0258496	-0.00291621	-0.0350118	-0.0493169	-0.0418758	-0.0592953	-0.10283	-0.126915	-0.10966	-0.0617026	-0.0124592	0.0257578	-0.00231935	-0.0452276	-0.0597268	-0.0289916	-0.00160374	0.00427752	0.00859372	-0.00389058
0.025484	0.0644357	0.0987334	0.0974541	0.0976025	0.105388	0.213948	0.530436	1.39978	2.30866	2.88883	2.50173	1.94469	1.47302	0.965366	0.439896	-0.0538557	-0.0740299	-0.0434423	-0.0107452	-0.0146503	-0.0156234	-0.00685858	0.0133836	0.0184863	-0.00373457	-0.0232983	-0.0421678	-0.0525909	-0.0422231	-0.0297525	-0.0236898	-0.0254532	-0.0252622	-0.0270864	-0.0313067	-0.0532892	-0.0630477	-0.0680364	-0.0356296	-0.0119625	0.0131488	0.0121149	-0.00128844	-0.0354421	-0.025909	-0.0068265	0.022335	0.0022041	-0.0454429
-0.0924614	-0.103293	-0.0583998	0.0537071	0.258652	0.456245	0.725674	0.957347	1.30611	1.83555	2.60968	3.23371	3.6623	2.82299	1.61551	0.292482	-0.0708958	-0.042671	-0.0237446	-0.0279037	-0.0250464	-0.025079	-0.0260413	-0.0446586	-0.0565161	-0.05806	-0.0435135	-0.0305598	-0.0355063	-0.0377483	-0.0238287	0.00625824	0.0061194	-0.00712106	-0.00153023	0.023971	0.0390287	0.00250632	-0.0289001	-0.0615399	-0.0644835	-0.0475632	-0.0169144	0.01205	0.0186731	0.00397432	-0.0347147	-0.0451045	-0.0433507	-0.0356903
-0.0369891	-0.0116803	0.0587279	0.0970705	0.10935	0.113033	0.160515	0.241262	0.450067	0.983696	1.91175	2.95084	3.28483	2.76934	1.48626	0.515426	-0.0405123	-0.0628729	-0.0258448	0.0323441	0.0711784	0.0575461	0.00804668	-0.0268475	-0.0175449	0.0197718	0.0250145	-0.00759592	-0.0611176	-0.0788395	-0.068496	-0.0518825	-0.053494	-0.0332633	0.00279995	0.00683895	-0.0134464	-0.012441	0.0129873	0.0264991	0.0211748	0.0108246	0.00111368	-0.009326	-0.0259459	-0.0463268	-0.065193	-0.0706276	-0.044547	-0.0305109
-0.023238	-0.0425573	-0.0437534	-0.0191185	0.117133	0.420211	0.865931	1.39304	1.96663	2.5658	2.50242	1.97957	1.16483	0.652289	0.295153	0.0270858	-0.0798669	-0.057136	-0.0333842	-0.0397331	-0.103579	-0.126761	-0.100424	-0.0814905	-0.104726	-0.122715	-0.106679	-0.0702998	-0.067747	-0.0836753	-0.0989407	-0.0738182	-0.0504226	-0.0410097	-0.048388	-0.0610848	-0.0473049	-0.0179299	0.00627938	0.00939218	-0.0142696	-0.031244	-0.035948	-0.0204458	-0.0108141	-0.00866595	-0.0182632	-0.00786207	0.00221036	-0.0168749
-0.0251544	-0.013133	0.0242446	0.0413506	0.0272846	-0.000905117	0.171543	0.844748	1.76051	2.56098	2.62259	2.35998	1.66425	1.02044	0.372409	0.0883209	-0.0101756	-0.023745	-0.0253306	0.0110221	0.0602035	0.0598114	0.00239633	-0.0649908	-0.0932359	-0.0778832	-0.0581288	-0.0129699	0.0486601	0.113269	0.12375	0.0948915	0.044375	0.00288877	-0.00830856	0.00869629	0.0197544	0.0108046	-0.0146331	-0.0370374	-0.0472206	-0.0378992	-0.0379547	-0.0477443	-0.0459002	-0.0473204	-0.0586361	-0.0639787	-0.0409206	0.00841489
0.0378526	0.0597743	0.0647538	0.0731798	0.110656	0.157252	0.251888	0.43788	0.918756	1.4362	1.57979	1.14789	0.6335	0.233379	0.0989374	-0.048803	-0.0188822	-0.00346435	0.000144035	-0.0547831	-0.0943137	-0.116671	-0.125001	-0.140003	-0.124449	-0.0937509	-0.0492639	-0.0475154	-0.0496994	-0.0481772	-0.0471506	-0.0479963	-0.0526106	-0.0362309	-0.021467	0.00416531	0.0175587	0.0189509	0.00649377	-0.0107938	-0.0462455	-0.0843457	-0.0968723	-0.0921427	-0.0629846	-0.0318851	0.000583552	-0.00616279	-0.0516814	-0.0966964
-0.105734	-0.0733196	-0.0423137	0.00939266	0.125277	0.181283	0.226997	0.342484	0.722905	1.22994	1.63455	2.05403	2.26923	2.07716	1.22234	0.407068	-0.0545684	-0.0561427	-0.0387845	-0.0177704	-0.000889338	-0.00560483	-0.026678	-0.0572867	-0.0603904	-0.045351	-0.0327847	-0.0430617	-0.0363974	-0.010189	0.0116783	-0.0188834	-0.0629832	-0.0754097	-0.0406291	0.000391763	-0.00636625	-0.0386726	-0.0765212	-0.0762708	-0.0415095	-0.0161753	0.0032735	0.00222159	0.00766796	0.0231333	0.029599	0.0230987	0.00263148	-0.0100548
0.019364	0.0542191	0.0435762	0.00217385	-0.034394	-0.0485058	0.0475158	0.148441	0.390462	0.759565	1.6042	2.51206	2.58065	1.70168	0.576464	0.0800533	0.0588059	0.0712009	0.0435695	0.00921463	0.013395	0.0264275	0.0125851	-0.0117424	-0.0164118	0.010896	0.044735	0.0472297	0.0370042	0.0182807	0.0113107	-0.0100561	-0.00995169	0.000427278	0.0186467	-0.00608546	-0.0124249	-0.0159271	0.00400698	-0.000472978	-0.00243387	-0.0191054	-0.0517349	-0.0803892	-0.0825551	-0.0579158	-0.0547124	-0.0848956	-0.111384	-0.107391
-0.0671156	-0.0168877	0.0188061	0.0682477	0.235682	0.696567	1.33834	1.88568	2.44897	2.78485	2.70625	1.93196	1.04088	0.6536	0.387825	0.249063	-0.0097531	-0.0228143	-0.0257446	-0.0255813	-0.0167489	-0.0440686	-0.0853572	-0.0941661	-0.0551942	-0.0278865	-0.0157024	-0.0143947	-0.0122875	-0.0312373	-0.0619586	-0.0795573	-0.0658423	-0.0450669	-0.0418338	-0.069172	-0.0818908	-0.0715961	-0.048138	-0.0244738	-0.0165014	-0.0240784	-0.0240532	-0.00934226	-0.00904142	-0.0334042	-0.0452868	-0.0288051	0.00500718	0.0199156
0.0430369	0.0544012	0.0383944	0.0255219	0.045861	0.0974749	0.170911	0.327281	0.914305	1.84636	2.75431	3.31032	3.31564	3.12812	2.63767	1.671	0.796243	0.126552	0.105719	0.091308	0.0771429	0.0815184	0.0642261	0.053513	0.00830976	0.00144116	0.0191295	0.0269949	-0.00560211	-0.0686865	-0.0917479	-0.0767075	-0.0484071	-0.0199046	0.0124967	0.028401	0.0318153	0.0221512	0.00105247	-0.0349392	-0.0522251	-0.0353199	-0.0319124	-0.0465654	-0.0548271	-0.0290122	-0.020487	-0.0139573	-0.0328486	-0.0190782
0.0234961	0.0838828	0.0962824	0.288577	0.532483	0.824407	1.10968	1.36718	1.30131	0.882801	0.501335	0.673641	0.711666	0.622083	0.228293	0.0878442	-0.000906381	-0.0191235	-0.0153168	0.0182619	0.0417426	0.0461786	0.0332323	0.0116642	-0.010831	-0.0469621	-0.0913023	-0.107143	-0.0770825	-0.0105291	0.0514875	0.0851042	0.087633	0.0705879	0.0341148	-0.0187053	-0.0604636	-0.070856	-0.0350881	-0.00622783	-5.05382e-05	-0.00746148	-0.0202613	-0.0380802	-0.0446972	-0.0080841	0.016403	0.0158045	-0.0143979	-0.0263087
-0.00241319	0.00835012	0.00844304	-0.0455987	-0.044942	0.046451	0.281519	0.660153	1.00329	1.28231	1.52373	1.58466	1.39046	1.11636	0.635418	0.344746	-0.0332379	-0.0717821	-0.0950477	-0.0884247	-0.0888185	-0.0973938	-0.0963762	-0.0440796	0.0123691	0.0207784	-0.0218734	-0.0581537	-0.0537586	-0.0389297	-0.0421324	-0.0703248	-0.105719	-0.119391	-0.103468	-0.0509217	-0.0268652	-0.018756	-0.0297731	-0.0292144	-0.0289262	-0.0273093	-0.0310442	-0.032916	-0.0187406	-0.000521293	-0.00222541	-0.030609	-0.04392	-0.0449685
-0.0265883	0.0124623	0.0516494	0.0512694	0.034348	0.0609802	0.246683	1.05165	2.45961	3.9886	5.01885	5.39234	5.33868	4.80295	3.55411	1.88633	0.593593	-0.00473359	-0.0140697	-0.0729035	-0.1137	-0.108442	-0.0457711	0.0344902	0.0413938	0.00960659	-0.0230792	-0.0392085	-0.0454315	-0.0317773	-0.0143358	-0.0397312	-0.0757738	-0.0976355	-0.0705541	-0.0593306	-0.0408597	-0.0141579	0.00486803	-0.0319406	-0.100752	-0.152711	-0.117271	-0.0497411	0.0101692	0.0374778	0.0494254	0.039671	0.00615985	-0.0191421
-0.0246486	-0.0243397	-0.0263465	0.00159394	0.140905	0.344757	0.46156	0.630437	1.012	1.61293	2.15777	2.63522	2.65361	2.07833	1.02177	0.268413	0.00837102	-0.00669775	-0.0196069	-0.0268946	-0.0133615	-0.00911066	-0.0136281	-0.0248019	-0.0177322	-0.00135099	0.00412444	-0.0158485	-0.0328255	-0.0347145	-0.0169015	0.00161314	0.0103565	-0.00625053	-0.0388169	-0.0398945	-0.0074244	0.0340393	0.0197436	-0.0310106	-0.0936728	-0.122929	-0.11836	-0.10318	-0.0840391	-0.0709907	-0.0434044	-0.0245739	-0.0311252	-0.0516993
-0.0442678	-0.0120997	0.0185389	0.0229593	-0.0151476	-0.0764026	-0.0817027	-0.0156819	0.186408	0.530725	0.892937	1.15752	1.10739	0.879456	0.441241	0.133264	-0.0374073	-0.0286548	-0.0514072	-0.0802683	-0.0887379	-0.0730919	-0.0457292	-0.0330882	-0.0231828	-0.0259227	-0.0367307	-0.0627909	-0.0884165	-0.0877229	-0.0561524	8.93886e-05	0.0349309	0.0241206	-0.0190864	-0.0247153	-0.0208102	-0.0242019	-0.0438378	-0.0317	-0.0178307	-0.0156716	-0.036093	-0.0473269	-0.0384342	-0.0342635	-0.000975256	0.0124008	0.0211336	0.0227668
0.0494299	0.155514	0.211773	0.256996	0.248391	0.478816	1.02704	1.86472	2.68954	3.23425	3.02806	2.11685	1.10434	0.447689	0.295575	0.125433	0.0633255	-0.00122516	-0.0228823	-0.0479035	-0.0380472	0.0264816	0.0838847	0.101459	0.0711681	0.0253232	-0.00223151	0.0104165	0.0490119	0.0781339	0.0731351	0.0451031	0.0393439	0.0614638	0.0983073	0.100061	0.0693716	0.0254723	-0.00872794	-0.0213861	-0.0118922	-0.00985298	-0.00999168	-0.0113669	-0.00579956	-0.0198453	-0.0579636	-0.0632366	-0.0401001	-0.022557
-0.0446528	-0.058366	-0.0120622	0.0355983	0.0664655	0.121003	0.232625	0.411934	0.755045	1.29078	1.85359	2.20514	2.20279	1.89303	1.10893	0.406675	-0.0456096	-0.0457415	-0.00903007	-0.0145418	-0.0533938	-0.0804272	-0.0807521	-0.0466008	-0.0389793	-0.0485229	-0.0373162	-0.00361643	0.0421043	0.0751471	0.0745384	0.0373037	0.00410437	0.00215917	0.036527	0.0445975	0.0427583	0.00672433	-0.00837565	-0.0140011	-0.0115676	-0.0170059	-0.00920301	0.00202888	0.000849821	-0.0494828	-0.0957563	-0.116578	-0.0987633	-0.0552974
-0.0286972	-0.00376542	0.00430717	0.0201496	0.0693666	0.277618	0.725695	1.39372	1.98888	2.43331	2.49349	2.52999	2.33181	1.83743	0.976457	0.266164	-0.028227	-0.0140955	0.000759293	0.0194897	0.0301928	0.0424725	0.054191	0.0607348	0.0411418	0.0187049	-0.00976085	-0.0164405	-0.0197984	-0.0109145	-0.029422	-0.0648968	-0.100281	-0.0781931	-0.0130366	0.0356161	0.028936	-0.0186155	-0.0699535	-0.080073	-0.0596237	-0.0263089	-0.0115837	-0.0345992	-0.0708049	-0.0982513	-0.0854748	-0.0417212	-0.0226497	-0.0209309
-0.0281122	-0.0148311	0.0152568	0.0549658	0.135442	0.399778	0.744653	1.20448	1.84904	2.51073	3.01675	2.78331	2.26277	1.79263	1.13818	0.609739	0.0349818	0.00882921	0.0186747	0.0233827	0.0117603	0.0088409	0.0162992	0.0123846	0.00476864	-0.041714	-0.0807948	-0.101165	-0.0905593	-0.0790071	-0.0781463	-0.0816019	-0.0551521	-0.0287168	0.0134788	0.0290476	0.0276771	0.0158966	0.0284045	0.0642729	0.0767125	0.0291182	-0.0472265	-0.0885146	-0.0736736	-0.0472379	-0.0283913	-0.0176428	-0.0119486	-0.0216893
-0.044941	-0.0617584	-0.0761408	-0.0897986	-0.0627388	0.0352739	0.185567	0.269082	0.296751	0.355775	0.455806	0.619672	0.762901	1.29145	2.1453	2.91867	2.55706	1.42296	0.291805	-0.0676482	-0.0449716	-0.0155174	-0.0297649	-0.0578522	-0.0647496	-0.0350223	-0.012916	-0.00570315	-0.0177186	-0.0275771	-0.0354761	-0.0377038	-0.0504053	-0.0613638	-0.0626917	-0.0375259	-0.0264687	-0.0501755	-0.0794733	-0.0862366	-0.0652943	-0.03723	-0.0298298	-0.0663726	-0.0976375	-0.098904	-0.0668604	-0.0501322	-0.0670096	-0.0849791
-0.108099	-0.0895407	-0.0645642	-0.0344382	-0.0425611	-0.0486241	-0.0396716	0.0829188	0.366367	0.672014	0.824495	0.852343	0.962168	1.22243	1.15286	0.752086	0.234252	-0.0127271	-0.0519922	-0.0860881	-0.0867417	-0.0790217	-0.0476865	-0.0236168	0.00604936	-0.00930444	-0.048279	-0.084839	-0.0649908	-0.0478161	-0.0452648	-0.0646762	-0.0630477	-0.0642673	-0.0744626	-0.0776037	-0.0545409	-0.00929071	0.0176563	0.0291367	0.0364639	0.0354867	0.0124742	-0.0179135	-0.0435439	-0.0637474	-0.0707495	-0.0668595	-0.0482177	-0.0211155
-0.00509128	0.00137136	0.00213657	0.0234123	0.062564	0.0985324	0.168528	0.250812	0.366106	0.635157	0.958501	1.26164	1.19709	0.99335	0.540226	0.250185	0.00522265	-0.0144584	-0.0141153	-0.00934972	-0.0265577	-0.0406876	-0.0409405	-0.0430054	-0.0671237	-0.108944	-0.117016	-0.109227	-0.0709688	-0.0482242	-0.0190961	-0.0204379	-0.0267203	-0.0696098	-0.0938811	-0.084201	-0.0464993	-0.01653	-0.0159832	-0.0015445	0.00633572	0.010121	-0.0371359	-0.072733	-0.10315	-0.115271	-0.123526	-0.109131	-0.0482956	0.0127088
0.038513	0.0189905	-0.00713656	-0.00924293	-0.00749069	0.0258009	0.0683246	0.129715	0.154008	0.152698	0.249822	0.47016	0.786499	1.15733	1.41959	1.60066	1.59926	1.04296	0.487317	-0.0571428	-0.0484049	-0.0558242	-0.0559145	-0.0668373	-0.0554068	-0.0377389	-0.0184625	-0.00822318	0.00139098	0.0254804	0.0400668	0.0497732	0.0349284	0.00460651	-0.00864893	0.0205167	0.0648586	0.0929023	0.116021	0.128751	0.0964827	0.0209049	-0.0443267	-0.0491	-0.0304642	-0.0135643	-0.00967594	-0.0127933	-0.00218402	0.0132135
0.0129998	-0.0248771	-0.0413899	-0.0190829	0.0375751	0.0770876	0.0741333	0.0761926	0.0423641	0.0424178	0.0503265	0.123979	0.339547	0.594819	0.825632	0.852432	0.752576	0.577849	0.348311	0.157191	-0.00030319	-0.0638123	-0.104274	-0.0997939	-0.0490573	0.00953979	0.0200853	-0.0123764	-0.0350871	-0.0219946	-0.0004823	0.0090775	0.0244516	0.0235842	0.00510358	-0.040815	-0.0775704	-0.0946218	-0.0826293	-0.052723	-0.0316365	-0.0256183	-0.0290966	-0.0224728	-0.0141806	-0.0173429	-0.0335357	-0.0702428	-0.0862762	-0.0496344
0.0112837	0.0357103	0.00702894	-0.0235737	-0.00969313	0.0320495	0.0817047	0.143155	0.217651	0.456356	3.67121	6.89622	9.03863	7.09269	3.75072	1.32022	-0.0207563	-0.00832635	-0.0179725	-0.0386598	-0.0444526	-0.04049	-0.0364413	-0.0362779	-0.00966022	0.0187718	0.0169003	0.00988349	0.0118339	0.00627484	-0.022038	-0.0419886	-0.0112019	0.0138534	0.0151588	0.00840961	0.0065736	0.0185065	0.0134502	0.0136829	0.00669708	-0.00229766	-0.0113657	-0.0145181	-0.0118198	0.000786465	-0.00601592	-0.032347	-0.0761031	-0.0953972
-0.072567	-0.0287869	0.0754902	0.178152	0.216214	0.147543	0.0424841	0.0474901	0.167872	0.35976	0.545031	0.747908	0.953941	1.20165	1.37141	1.7974	2.29572	2.74371	2.99922	2.02135	1.07294	0.0128131	0.00792586	-0.013167	-0.0555742	-0.0842501	-0.0711477	-0.0474912	-0.0217271	-0.0185681	0.00603962	0.0224111	0.0231876	-0.0124581	-0.0306465	-0.0293032	-0.00562201	-0.00176551	-0.0162958	-0.038469	-0.0696451	-0.0981742	-0.115898	-0.119511	-0.103939	-0.0771882	-0.0613357	-0.0841716	-0.118247	-0.138866
-0.112978	-0.0685188	-0.037156	-0.036087	-0.023061	0.0130907	0.199322	0.556562	0.912953	1.08802	1.0657	1.05882	1.20084	1.23718	0.869289	0.404772	0.0243548	0.00540691	-0.0202257	-0.0229509	-0.0105904	-0.00197797	0.00341644	0.0178246	0.0162493	0.0172458	0.0263	0.0336302	-0.00309122	-0.0527575	-0.0641765	-0.050924	-0.0439368	-0.0477893	-0.0212764	0.00907865	0.0132635	-0.0277396	-0.0708856	-0.0762246	-0.0508439	-0.0390253	-0.0288333	-0.0256571	-0.0170599	-0.0118572	-0.00719568	-0.0175852	-0.0393841	-0.0456612
-0.0424067	-0.0314434	-0.0165655	0.00345184	0.0574279	0.145979	0.397827	0.903815	1.4882	2.4985	3.17839	3.8945	4.5523	4.35707	2.95667	1.03989	0.00369135	0.00464251	-0.00843402	-0.0217676	-0.0158174	-0.00741882	-0.00891164	-0.016339	-0.00816924	0.00147571	-0.00709584	-0.0135089	-0.00545532	-0.00719472	-0.0314149	-0.0547309	-0.0672157	-0.0804172	-0.0833927	-0.0965137	-0.0982003	-0.100881	-0.0728371	-0.0197366	0.0178227	0.00665542	-0.0376528	-0.0709427	-0.0645247	-0.0390838	-0.0135401	-0.0141185	-0.0318535	-0.0395522
0.00558576	0.0691793	0.109728	0.117945	0.0941903	0.0676341	0.0233648	0.004035	-0.000736543	-8.23063e-05	0.026549	0.131461	0.339082	0.690926	1.20955	1.02005	0.644188	0.00327997	-0.000776257	0.0131986	0.0267686	0.00131292	-0.0228786	-0.032528	-0.0204254	-0.0272031	-0.0469681	-0.0697625	-0.0799012	-0.0500534	-0.0161074	0.00788306	0.00160777	-0.00285489	-0.00598197	-0.0267741	-0.0637128	-0.0850893	-0.0758943	-0.0524318	-0.0315906	-0.035254	-0.043996	-0.0438236	-0.0273016	-0.0162164	-0.0186731	-0.0266728	-0.0432986	-0.0782281
-0.102626	-0.0939798	-0.0462111	-0.00674801	0.0108995	0.0601643	0.18543	0.513033	1.54962	3.00354	4.63194	5.41668	5.90202	5.12882	3.24991	1.16492	-0.0708154	-0.0968877	-0.0879735	-0.0669549	-0.0767924	-0.0857897	-0.0703545	-0.0539981	-0.0516883	-0.0250571	0.011221	0.0140436	-0.0099367	-0.0228019	-0.00262936	0.00646142	0.00883529	0.00253057	0.0282186	0.0286317	0.0243178	0.00243428	-0.00728555	-0.0194483	-0.0315964	-0.0473428	-0.0613168	-0.0706562	-0.0723073	-0.0694091	-0.0671816	-0.0747136	-0.072948	-0.0739902
-0.0609591	-0.0188573	0.0415264	0.101237	0.132058	0.116949	0.0993468	0.128784	0.274572	0.545222	0.856378	1.28036	1.89238	2.66417	2.61748	1.70239	0.535568	-0.0369066	-0.0388652	-0.0457478	-0.035309	-0.034922	-0.0355916	-0.0296509	-0.0159505	0.00376646	0.004567	-0.0225184	-0.0729396	-0.107059	-0.124524	-0.0987356	-0.0544534	-0.0264119	-0.0480333	-0.0794569	-0.0936119	-0.0537954	-0.0159475	0.0224397	0.0216031	0.00719474	-0.0198923	-0.0415075	-0.0499212	-0.0211627	-0.000220868	-0.0276885	-0.0760946	-0.0806532
-0.0335122	0.0273462	0.0479757	0.0382609	0.14412	0.308832	0.559626	0.769174	1.11336	1.66651	2.40632	3.39236	4.29251	5.10566	4.98703	3.30024	1.39854	0.0102656	-0.0157219	-0.0370119	-0.0513456	-0.0475853	-0.0141028	0.00817665	0.00179662	-0.0296677	-0.0574605	-0.0618005	-0.0438521	-0.0190094	0.00427928	0.0163011	-0.000888202	-0.0320777	-0.0698171	-0.0854214	-0.0853712	-0.0517652	-0.0210751	0.00118718	-0.024009	-0.0568224	-0.0873689	-0.071405	-0.0455427	-0.0276977	-0.038246	-0.0664381	-0.070528	-0.0527766
-0.0125493	0.021001	0.0497455	0.0692837	0.179072	0.359672	0.635791	1.09589	1.74936	2.59718	3.40611	4.31372	4.86128	3.9687	2.16979	0.456161	-0.0689179	-0.053526	-0.0318725	0.0102135	0.0453207	0.0682694	0.0858747	0.0851458	0.0738272	0.0700102	0.0909898	0.087649	0.0491581	-0.0214143	-0.0678837	-0.0756685	-0.0441287	-0.0129547	-0.010684	-0.02538	-0.0162113	0.0293354	0.0735977	0.0952673	0.0493431	-0.0263331	-0.0931691	-0.0931949	-0.0692084	-0.0470282	-0.042868	-0.0395714	-0.0153889	0.0192686
0.0502067	0.0345005	-0.00590017	-0.00561785	0.0585871	0.115132	0.116502	0.0672097	0.250812	0.736503	1.50399	2.08788	2.53834	2.90422	2.09423	1.14087	-0.00960258	0.0035945	0.0289505	0.0554594	0.0424859	0.00640341	-0.0135648	-0.00970833	-0.0117477	-0.043983	-0.0669368	-0.0633352	-0.0590022	-0.0711651	-0.0861118	-0.0615837	-0.0366206	-0.0163837	-0.0196013	-0.0165122	-0.0234652	-0.0128903	0.010978	0.0293922	-0.0074497	-0.0467947	-0.0528479	-0.0190759	-0.0124	-0.0345552	-0.0496195	-0.0383691	-0.00321719	0.00861219
0.00740372	0.0193243	0.0427114	0.0645064	0.0712789	0.0964204	0.173273	0.220309	0.298972	0.523761	1.10129	1.76444	2.20921	2.27532	1.49319	0.723671	-0.00327546	-0.011605	-0.0138692	-0.00386013	-0.00553938	0.0141147	0.0261508	0.0406971	0.0221562	0.000916172	0.0101981	0.0282374	0.0362582	0.0155957	0.00956352	-0.00383098	-0.00341822	-0.00572659	0.00934239	-0.000401357	-0.0137037	-0.0278596	-0.0345476	-0.0301995	-0.0387961	-0.0446661	-0.0769534	-0.0855378	-0.0801916	-0.0590365	-0.0414713	-0.0394476	-0.0595731	-0.0850246
-0.0862241	-0.0667588	0.0109819	0.152764	0.317317	0.518588	0.753275	1.13428	1.98944	3.12989	3.87419	3.65207	2.96123	2.32203	1.48835	0.684632	0.0785436	0.0752254	0.0929258	0.0800339	0.0502112	0.043697	0.0486145	0.0449221	0.0285995	0.00943951	0.0157437	0.0324483	0.0734576	0.08776	0.0768075	0.0201126	-0.02702	-0.0614038	-0.0567542	-0.036255	-0.0255766	-0.0477816	-0.0583239	-0.043179	0.00988155	0.0373675	0.0242788	-0.0122591	-0.0386209	-0.0243651	-0.0127797	-0.00819874	-0.00325301	0.00104378
-0.00226446	-0.0246211	-0.0444961	-0.0446195	-0.0134898	0.0361022	0.0900169	0.206214	0.581437	1.13125	1.96391	2.9778	3.70466	3.74937	2.6805	1.3423	0.317985	-0.0542527	-0.0465106	-0.0377847	-0.0144109	0.00309753	0.0138941	0.0141991	0.00532813	-0.00147302	-0.026188	-0.0662131	-0.0922605	-0.0451777	0.0156526	0.0481683	0.0179086	-0.00890913	-0.037646	-0.0710006	-0.0981197	-0.0799257	-0.0158414	0.0605185	0.103606	0.0898726	0.0441687	0.00991138	-0.0105293	-0.0145135	-0.0227293	-0.0332958	-0.0651058	-0.111332
-0.1318	-0.129001	-0.100597	-0.0671552	0.0667982	0.367913	0.877222	1.63159	2.5403	3.37221	3.5735	3.09446	2.61589	1.56839	0.852038	0.00209884	0.0325073	0.0759174	0.0817411	0.0325081	-0.000223733	0.013993	0.0494974	0.0765328	0.0739817	0.0565857	0.0296989	-0.00303733	-0.000126469	0.00377241	0.0116444	-0.0268331	-0.0614944	-0.08361	-0.0754943	-0.0548824	-0.0485046	-0.0580048	-0.0765167	-0.0757414	-0.0492477	-0.0199907	-0.00384599	-0.0111633	-0.0296175	-0.0539383	-0.0721503	-0.0766014	-0.0692155	-0.0532175
-0.0366459	-0.0216873	-0.00887123	0.0142181	0.0243195	0.0365638	0.0529491	0.169769	0.609327	1.40313	2.80255	4.1724	4.80846	4.37334	2.65227	1.16707	0.0677087	-0.0401457	0.00538138	0.0371916	0.0453492	0.0233415	0.00538742	-0.00724512	-0.0290843	-0.0456264	-0.0379084	-0.00365142	0.0500517	0.0826537	0.0669957	0.0102371	-0.033101	-0.0319705	0.00158662	0.0431823	0.0646291	0.0623415	0.0389888	0.00756629	-0.00666852	-0.0305186	-0.0593939	-0.109079	-0.140184	-0.108213	-0.0521329	0.00352207	0.0208501	0.0137492
-0.0135948	-0.0700201	-0.115088	-0.118549	-0.0695006	0.0023479	0.0938533	0.225275	0.564076	1.24896	2.19486	2.92559	3.45394	3.83591	3.20311	1.91896	0.434149	-0.041901	-0.0484618	-0.015311	-0.00651334	0.0177701	-0.0107904	0.02311	0.0291076	0.0582767	0.0555825	0.0122828	-0.0157819	-0.0426491	-0.0145611	0.0237655	0.028895	0.0197855	-0.0194913	-0.0459697	-0.0380952	-0.00302346	0.0147062	-0.0130575	-0.0571521	-0.0598866	-0.0262331	-0.00158199	0.00572877	-0.00713774	-0.00993165	-0.0195197	-0.0118187	0.0203905
0.0362342	0.0576055	0.0623411	0.117897	0.167227	0.33666	0.489982	0.623174	0.516864	0.471415	0.744711	1.09494	1.28623	0.875015	0.423945	0.0573767	-0.0253885	-0.0306864	-0.0271704	-0.00767709	0.0103901	0.0251745	0.0280964	0.0304542	0.0177953	-0.0124834	-0.0484797	-0.0627362	-0.0307692	-0.00436862	0.00400689	0.00525125	0.0119847	0.0283216	0.0208277	0.0092039	-0.0098225	-0.0150994	-0.0103724	0.00411399	0.0188051	0.0190386	-0.0105033	-0.0445863	-0.059594	-0.0398093	-0.0154103	0.000471352	0.0198217	0.0265335
0.00712149	-0.043569	-0.0617046	-0.0373144	-0.0379087	-0.0228121	0.0787495	0.311731	0.689264	0.922395	0.917472	0.685394	0.488712	0.534611	0.361378	0.194792	-0.0742199	-0.0506906	-0.0125707	0.0177864	0.00310508	-0.0076711	0.00774973	0.0481957	0.0648136	0.0644696	0.0294393	0.00473741	-0.0138564	0.00546967	0.0287965	0.0359682	0.0119762	-0.0177601	-0.0411344	-0.0437792	-0.0370624	-0.00691981	0.0261329	0.0237421	-0.0031381	-0.0226687	-0.0228764	-0.022813	-0.0402909	-0.0341288	0.00460667	0.0358331	0.0418174	0.00451345
-0.0345663	-0.0639913	-0.03011	0.227493	0.606338	0.89208	1.07563	1.34597	1.81008	2.46695	2.85034	2.98723	2.30659	1.44635	0.544274	0.165679	0.027976	0.0264527	0.0344861	0.0462762	0.0437825	0.00716873	-0.0267669	-0.0625682	-0.0817516	-0.0910423	-0.0505441	-0.0163835	0.0144456	0.035838	0.0354848	0.0147058	-0.0185901	0.000901858	0.0224084	0.0441896	0.0352189	0.0307035	0.0287545	0.021785	0.0200535	0.0115015	0.00935233	-0.00478014	-0.0302137	-0.0266179	-0.0181549	0.00616213	-0.011888	-0.0236161
-0.0164096	0.00819114	0.00449728	-0.0212626	-0.00833197	0.0693354	0.2673	0.495958	0.654519	0.767766	0.862697	1.35665	2.02521	2.66649	3.00776	2.38916	1.37541	0.311405	-0.0529871	-0.0631563	-0.0797499	-0.0613611	-0.0198288	-0.015236	-0.0556188	-0.105453	-0.113798	-0.093209	-0.0716838	-0.0475006	-0.0195909	0.0102928	0.0136658	0.00241967	-0.0183353	-0.0427631	-0.0726305	-0.0874614	-0.0816853	-0.0549115	-0.0255495	0.007668	0.0130989	-0.0138326	-0.0408592	-0.0324686	-0.0170287	-0.0119208	-0.012393	-0.012394
-0.0209749	-0.0270251	0.000884202	0.0752739	0.189964	0.277249	0.382746	0.564082	0.879306	1.48941	2.02868	2.64677	3.01813	3.23661	2.18298	1.00385	-0.0569141	-0.019735	0.0350184	0.0352016	0.0222524	0.0216947	0.0403587	0.0245096	0.00179076	-0.00420849	-0.00193625	-0.0174046	-0.0231737	0.000123584	0.0427882	0.0666742	0.06525	0.0574242	0.0337993	0.0139125	0.0026771	-0.0144797	-0.0242161	-0.0413449	-0.0280402	-0.0208746	-0.0022222	0.0156631	0.0332449	0.0141937	-0.00278547	-0.0117748	0.00278787	-0.00918842
-0.0486866	-0.0659119	-0.0452045	-0.0128317	-0.0199713	0.00495283	0.197505	0.44091	0.621045	0.758163	1.07997	2.09879	3.48422	4.55383	3.33537	1.60789	-0.0330789	-0.0498156	-0.0388216	-0.0230689	-0.0244731	-0.0236714	-0.0341681	-0.0505474	-0.067132	-0.0750934	-0.0866161	-0.0637656	-0.0259655	0.0237247	0.0382217	0.0578696	0.0662026	0.0738805	0.066757	0.0528896	0.025889	0.00611452	0.0057048	0.0143923	0.0193166	0.029223	0.0194779	0.00107474	-0.0212503	-0.00799653	0.00758143	0.0121061	0.0198339	0.0185057
0.017836	-0.0275089	-0.0549121	-0.0460783	0.00495338	0.0783252	0.137544	0.197854	0.448805	1.66546	3.3595	4.80229	5.15243	4.62153	3.0745	1.43642	0.199336	0.000101865	-0.0197738	-0.0337357	-0.0362355	-0.0342408	-0.0422811	-0.0393222	-0.0312945	-0.0421796	-0.0534047	-0.0515645	-0.0210045	0.0130669	0.0284237	0.0222057	0.00756213	0.0024291	-0.00768738	-0.0170427	-0.0288591	-0.0362345	-0.0370806	-0.0449372	-0.037969	-0.0392338	-0.0269818	-0.0163342	-0.00809463	-0.0264338	-0.0554161	-0.0487649	-0.0189557	-0.0265743
-0.0749131	-0.11677	-0.110196	-0.0954192	-0.0700826	-0.0426474	0.00316593	0.0760342	0.24344	0.585314	1.01732	1.48173	1.79697	1.65384	1.00655	0.31178	-0.0540891	-0.0624855	-0.0753483	-0.0705229	-0.0164232	0.0546486	0.0841081	0.0734052	0.0582676	0.0813707	0.0799139	0.0556672	0.0171998	0.00563352	0.0151686	0.00622457	-0.014412	-0.00833756	0.0413728	0.0880736	0.0745848	0.00173889	-0.0310171	-0.0116912	0.0426932	0.0443691	0.0129797	-0.0221638	-0.0321544	-0.0328594	-0.0323218	-0.047024	-0.0677837	-0.105626
-0.125604	-0.108274	-0.0670648	-0.0208279	-0.0217762	-0.00345181	0.0670621	0.234273	0.601665	1.31015	2.2621	3.25156	3.83376	3.66832	2.3022	0.939081	0.0245153	0.0669927	0.0715272	0.0323425	-0.03598	-0.0621231	-0.0748369	-0.0652357	-0.0514515	-0.0144282	0.0150997	0.0428039	0.0527792	0.0771996	0.119493	0.170555	0.189418	0.162222	0.0914193	0.0170135	-0.0332012	-0.0316396	-0.016238	0.0187748	0.0245638	0.0319391	0.0182582	0.0101598	-0.0185424	-0.0441106	-0.04013	-0.000994051	0.0136347	-0.0118907
-0.0364902	-0.0167911	0.0146295	0.0404895	0.0207809	-0.0127173	-0.0292877	0.0340408	0.293734	0.820872	1.57711	2.36785	2.78063	2.42202	1.40937	0.464327	-0.00491342	-0.0436079	-0.0546683	-0.0469243	-0.0438991	-0.0595325	-0.0563456	-0.0362231	-0.0117528	-0.0181322	-0.013917	-0.0146274	-0.0100313	-0.0097426	0.00100881	0.00316688	-0.00228696	-0.022134	-0.0237394	-0.0198093	-0.019745	-0.0263309	-0.037934	-0.0351823	-0.0395467	-0.0367009	-0.0116023	0.00523551	-0.00772192	-0.0215038	-0.0235017	-0.021869	-0.0378059	-0.0183111
mean across laps, Pre
0.298193	0.389326	0.465115	0.550867	0.619118	0.706456	0.827375	1.01303	1.25084	1.55208	1.86951	2.12444	2.23134	2.0349	1.42948	0.738797	0.235228	0.0907537	0.0466358	0.0154164	0.00412446	-0.00681274	-0.0151477	-0.0239765	-0.0271536	-0.0262745	-0.0299678	-0.0355144	-0.0360159	-0.0333825	-0.0303716	-0.0323948	-0.0375921	-0.042237	-0.0423485	-0.0417087	-0.043016	-0.0461234	-0.0465676	-0.0441364	-0.0430053	-0.0453484	-0.048286	-0.0467532	-0.0395484	-0.0251623	-0.00293003	0.0234567	0.0734056	0.151067

## Sheet: Fig2b-right
	Fig2b-right goal PC example: KQ146, cell #18
Pre ( before reward switch), 100 laps by 50 spatial bins.
0.0130834	-0.00454858	-0.00746931	0.00701553	0.0428978	0.0483887	0.0407168	-0.00032429	0.00578818	-0.0129253	0.022967	0.0110344	0.0146985	-0.0101193	-0.0103639	0.00428942	0.00862995	0.016836	0.026252	0.0464468	0.0324366	0.010306	0.00658916	0.00867096	0.0506766	0.059593	0.0548829	0.0124774	-0.00310312	0.0175443	0.0356305	0.0611626	0.0727491	0.0766637	0.0820882	0.0727125	0.0603951	0.0349918	0.0179617	0.0147888	0.00257525	0.0202129	0.0266201	0.0380084	-0.00365947	-0.0180964	-0.0198715	0.0158862	0.020799	-0.00622559
-0.0141866	-0.00846307	0.0347008	0.0311453	0.0496416	0.0325103	0.0344047	0.00980769	0.00448841	0.0449251	0.0278714	0.0313095	-0.0170063	-0.0154981	-0.022408	0.00102671	0.0126462	0.0296204	0.00995846	0.0143551	-0.013834	0.00274496	0.0107506	0.0481005	0.0321509	0.0362961	-0.000124793	0.0621898	0.138902	0.212977	0.172631	0.110928	0.0831441	0.0854114	0.115884	0.0965507	0.0703295	0.011096	0.00752194	0.0122331	0.0278749	0.0228853	0.0460935	0.0612387	0.0577963	0.0808861	0.104014	0.149217	0.14121	0.0952093
0.0947267	0.0632044	0.0749372	0.0196034	-0.0090375	-0.0122	-0.00691123	0.0148629	0.00298242	-0.0198606	-0.0204553	-0.0372637	-0.017486	-0.0036737	0.0230915	0.0290856	0.0222266	0.0398674	0.0425213	0.0550169	0.0333531	0.033509	0.0096953	0.0101321	0.013858	0.0510228	0.0441054	0.0298915	-0.00369812	6.99781e-05	0.0119674	0.0372618	0.04109	0.0457821	0.0179051	0.00724843	-0.00464141	-0.0230054	-0.0292219	-0.0194645	-0.00610157	-4.11787e-05	-0.0025305	-0.000489527	-0.0169391	-0.0261747	-0.02085	0.0131576	0.0268213	0.0521045
0.0365894	0.033099	0.0174863	0.00482729	-0.0102064	0.0253244	0.0451694	0.0767332	0.0644362	0.107252	0.0840404	0.0732264	0.0566845	0.104662	0.103882	0.0729066	0.0250522	-0.0231998	-0.0385489	-0.0261068	0.00640956	0.0112205	0.0233465	0.0441944	0.0539273	0.0293271	-0.0207392	-0.0301705	-0.0291179	-0.021237	0.00571589	0.0180415	0.0101562	-0.0139617	-0.0266909	-0.021191	-0.0353194	-0.037573	-0.0505388	-0.0653241	-0.0544434	-0.00764717	0.0555843	0.0528043	0.0442551	0.0162342	0.016094	0.00158367	-0.0328652	-0.0292558
-0.0332643	-0.00737432	-0.0159516	0.00260903	0.024275	0.0270782	-0.00229766	-0.0357299	-0.0644195	-0.03741	-0.0206137	0.0154985	0.0172862	0.0372717	0.0376666	0.0267245	0.00674449	0.0321559	0.0688878	0.056942	-0.0106091	-0.0399943	0.000640696	0.0581363	0.0843685	0.0585025	0.0386446	0.0245531	0.0347462	0.0516523	0.0619243	0.0674274	0.0509435	0.0262358	0.0168709	0.0295807	0.0333308	0.0282402	0.00539979	-0.00448847	-0.00764612	0.00199831	0.0143798	-0.00070958	-0.000647598	-0.00322302	0.00444847	-0.00491598	-0.00609642	0.0113567
0.024119	0.0305039	0.0362124	0.016485	8.98444e-05	-0.00266057	-0.00161366	0.0267261	0.0356869	0.0584024	0.0753794	0.0782227	0.0613039	0.0413134	0.0287287	0.0164928	-0.00151232	0.021624	0.0437609	0.0496022	0.0189181	0.0236833	0.0510433	0.0871554	0.0952528	0.0661964	0.0277917	0.00308403	-0.00654723	-0.0157891	-0.00629793	0.0264185	0.0368583	0.0529125	0.0202471	0.0210007	0.0251201	0.0179989	0.000250627	-0.0161217	0.0268587	0.0292162	0.0455848	0.00454813	0.0411494	-0.00477376	0.00392096	-0.0357933	-0.00349551	0.0351877
0.0697658	0.0634198	0.0240698	0.0378084	0.0622251	0.0797531	0.0464217	0.0202307	0.0215224	0.0170353	0.014631	0.0342924	0.0560133	0.0643679	0.0383697	0.041777	0.0447897	0.0638561	0.0745594	0.0848421	0.0775969	0.0517711	0.0262105	0.0202239	0.0366637	0.0504948	0.0436188	0.0246041	-0.014083	-0.0303638	-0.0369224	0.00819725	0.0342871	0.0349311	0.0354243	0.0441739	0.0756817	0.0836461	0.069177	0.0574315	0.00270624	-0.000433887	-0.0320531	-0.0346153	-0.0460995	-0.0430208	-0.00310269	0.00822811	0.00732431	0.0136775
0.0302887	0.0305927	0.0145552	-0.027448	-0.0264034	-0.0138064	0.0494186	0.0726263	0.0609825	0.0513183	0.0420853	0.0531137	0.0172746	-0.00960193	-0.0403171	-0.0333497	0.0051141	0.0298892	0.0189301	-0.0258625	-0.0420422	-0.0397008	-0.0217369	-0.0213059	-0.0163492	0.00816382	0.024607	0.000424536	-0.00898504	0.0251075	0.0593204	0.0605201	0.0175802	0.00992536	0.00538044	0.0100539	0.000504943	0.0306708	0.0247048	0.0193421	-0.0228259	-0.0326684	-0.0380942	-0.0365057	-0.027468	-0.0124919	-0.0131044	-0.00432443	0.00431873	0.0275363
0.00781466	-0.0245053	-0.0275425	0.00819763	0.0289176	0.0341024	0.0213068	0.0349991	0.000669503	0.0259362	0.0263529	0.0979116	0.140916	0.161414	0.1359	0.0590007	0.0158442	-0.0225505	0.00762133	0.0363231	0.0451312	0.00431472	0.0101286	0.0296254	0.0185378	-0.0194673	-0.0653546	-0.0503139	-0.0503563	-0.0297435	-0.0375548	-0.00426268	0.00738901	0.0429834	0.0189032	0.0214184	0.0392751	0.0510741	0.0303187	-0.0335021	-0.0603714	-0.0654288	-0.0333347	0.0164222	0.0471437	0.0517138	0.0225497	0.0107866	0.00754713	0.0244962
0.0180078	0.0347196	0.0201586	0.0469788	0.0415867	0.054451	0.0405907	0.0368244	0.019668	0.0388368	0.041363	0.0402187	0.0349741	0.0346949	0.0567759	0.0358083	0.01419	-0.0179562	-0.0240655	-0.0181422	0.00723389	0.00190771	0.0337474	0.0677434	0.111292	0.0854074	0.0817263	0.0758287	0.0732076	0.0319243	0.00888775	0.024882	0.060998	0.0774189	0.0691448	0.0262183	0.013555	0.00978863	0.0326698	0.0300623	0.0313896	0.0351292	0.0535057	0.0643475	0.0491543	0.0456221	0.0146367	0.0212452	0.0192227	0.0745227
0.10346	0.105318	0.082724	0.0893034	0.0742639	0.0464727	-0.0199367	-0.00702019	0.0161837	0.069163	0.0896354	0.0909943	0.0695334	0.0339141	0.0200617	0.00738631	-0.0252938	-0.0374398	-0.0429839	-0.0103763	0.00379899	0.0193648	0.0269419	0.035618	0.0337968	0.0174171	0.0340694	0.0383756	0.05544	0.045367	0.0551141	0.0818555	0.0820602	0.0350023	0.0147831	0.0188981	0.0319969	0.0357079	0.0111381	0.0206575	0.0433868	0.0402361	0.0528618	0.0308816	0.0302846	0.0289538	0.022745	0.0281956	0.0483085	0.0360489
0.0342518	0.0116494	0.0348864	0.0312423	0.0473621	0.0316326	0.0474781	0.0599301	0.0640625	0.0573922	0.0138202	-0.00138096	-0.0295517	-0.0373044	-0.0193465	0.00862456	0.0426698	0.0333691	0.0191748	-0.0183344	0.00900575	0.0550197	0.0675379	0.0301611	0.0144601	0.00703587	0.00280102	-0.00538164	0.00918506	0.0355033	0.0665279	0.0699468	0.0605199	0.0301502	0.0289724	0.0181613	-0.00487192	0.00163549	-0.0144185	-0.025012	-0.0255051	-0.00542792	0.01088	-0.00225992	0.0238855	0.0475013	0.0678223	0.0385023	0.00440411	-7.5131e-05
0.0123823	0.039748	0.02252	0.0319631	0.0208373	0.0372193	0.062049	0.0761111	0.0734734	0.0209045	-0.00993652	-0.0222376	-0.0168749	-0.00850876	-0.0348187	-0.0342861	0.000101684	0.0584404	0.0628856	0.0497487	0.0224651	0.0341233	-0.00297696	-0.0205929	-0.0327321	0.0251606	0.0421162	0.0257852	0.00185099	-0.00429849	1.98003e-05	0.0157559	0.020385	0.0493115	0.0189202	0.00850667	-0.0219114	-0.0122601	-0.0327743	-0.0337484	-0.044678	-0.00244864	0.0182468	0.0308655	0.0132667	0.0228327	0.00992405	-0.00432196	-0.0823433	-0.108972
-0.0855545	-0.0178008	0.00772075	0.029777	0.0195112	0.0331041	0.0327955	0.0452371	0.0494503	0.0596591	0.0573575	0.0512974	0.0681468	0.066622	0.0480301	-0.00877548	-0.00282159	0.0296634	0.0640239	0.06754	0.0765164	0.0624878	0.0448345	0.0049977	-0.0146169	-0.00845112	0.0341135	0.0330189	0.0281741	-0.0132891	0.00503289	0.00834046	0.0113216	0.0111846	0.0444996	0.0602244	0.0697446	0.0393353	0.0141531	0.0105352	0.00517861	0.00535523	-0.0226906	-0.0117806	0.00459655	0.0142579	0.0192343	0.0442302	0.0624233	0.0556121
0.0441692	0.0356432	0.021353	-0.00591071	0.0185465	0.0290204	0.0549853	0.0344689	0.0430854	0.0427218	0.0449096	0.0476603	0.0304568	0.0279067	0.0280452	0.0417385	0.0683352	0.0641049	0.0288281	0.0021552	-0.0185743	0.0128323	0.0256646	0.013354	0.00586643	0.00181666	0.00194535	0.0260938	0.00351947	0.0269237	0.00579843	-0.00829749	0.00934569	0.0303603	0.0737867	0.0692643	0.0916311	0.0793128	0.0580299	0.017976	-0.01956	-0.045634	-0.0674564	-0.0468711	-0.00665105	0.0113761	0.0299581	0.0184536	0.0429224	0.0596593
0.0559081	0.0243185	-0.0178166	-0.0032233	0.0148401	0.0373006	0.0184425	0.0162805	0.0239643	0.0534083	0.0874811	0.0592314	0.068323	0.0435287	0.0601857	0.0440466	0.0371814	0.0465715	0.0702436	0.088653	0.101043	0.0750445	0.0202031	-0.0288284	-0.0330068	-0.0156218	0.0039926	0.0349404	0.0578426	0.0713856	0.041648	0.0485003	0.171742	0.334143	0.392112	0.290966	0.119596	0.0499735	0.0291575	0.0408345	0.00981986	-0.0216931	-0.0418932	0.0118629	0.0517085	0.0703705	0.0573756	0.0493415	0.0463752	0.0233511
0.0332738	0.0789068	0.0939998	0.0877799	0.0232783	0.00775326	-0.00592757	0.0113729	0.00382309	0.00641092	0.0132404	0.00829463	0.010947	0.0191287	0.0432548	0.00904884	-0.00834603	-0.00621312	0.0347115	0.0683437	0.0849816	0.0859384	0.0530522	-0.00256252	-0.0284875	-0.0202873	-0.00216466	-0.0200024	-0.0279915	0.00786407	0.0483739	0.0582778	0.0374617	0.0362854	0.0443738	0.0621106	0.0639972	0.0536684	0.0368256	0.0300372	0.0129902	0.0150043	0.023339	0.0209905	0.028276	-0.00119139	-0.00937422	-0.0509476	-0.00808613	0.0205223
0.0178883	-0.0249563	-0.0198271	0.0301815	0.0420114	0.0134617	0.0153493	0.0309293	0.0152157	-0.00831609	0.00754443	0.0671146	0.0667442	0.0540511	0.0426659	0.0259036	0.0236344	-0.00919671	-0.00653522	-0.0178384	-0.0103606	-0.0180971	-0.0303699	-0.0069558	0.0513193	0.0905712	0.0950942	0.0927805	0.0789735	0.0558424	0.0216935	0.00555086	0.000261666	0.00645781	0.0163399	0.0384402	0.0121536	-0.00108989	-0.0256636	0.0151907	0.0440919	0.0519701	0.0652487	0.0561611	0.0573447	0.0278126	0.0249442	0.00852446	0.0084151	0.00991052
0.00649857	-0.0191365	-0.0406345	-0.0423319	-0.0295317	-0.0192441	0.00439365	0.0146283	0.00153207	-0.00694387	0.0251376	0.0391238	0.0588829	0.0369064	0.0278548	0.0324747	0.0356104	0.0372633	-0.00392262	-0.013718	0.00963301	0.0574414	0.0382249	0.0397602	0.0316929	0.0875382	0.0831503	0.0721653	0.0588287	0.067452	0.0729543	0.0521231	0.0404695	0.00650913	-0.000993785	-0.0188416	-0.00934793	-0.00226451	0.020625	0.0229295	0.0326523	-0.00179131	-0.00954675	-0.0117845	0.00447248	-0.0158042	-0.0683318	-0.0693117	-0.031198	-0.0173324
-0.0412601	-0.0480022	-0.000644923	0.0362531	0.0247495	-0.00186165	0.0190349	0.0282611	0.0380889	0.032924	0.107529	0.145394	0.156673	0.113	0.0702658	0.0435601	0.0110881	0.0021975	-0.0269928	-0.0356981	-0.0271284	-0.0137698	0.000783633	-0.00364047	0.00967841	0.0181915	0.0265584	0.00868802	0.014584	0.0125614	-2.40779e-05	0.0187228	0.0186563	0.0356955	0.0251287	0.00633159	-0.00437102	-0.0160293	-0.013776	-0.00282912	0.00873483	0.0210149	0.0364511	0.00557206	0.0151586	0.0255836	0.0688933	0.0695128	0.0442635	0.0183062
0.0129341	0.0122185	0.0394344	0.0620807	0.110557	0.110216	0.101704	0.0704711	0.0544846	0.0493427	0.0289579	0.017706	0.024924	0.0215125	0.0248487	-0.0111034	-0.00258618	-0.0105857	-0.00356725	0.00888914	0.0186751	0.0283275	0.0180174	0.034891	0.0775267	0.0838111	0.0583907	0.0130882	0.0109818	0.0202503	0.00350169	-0.000754684	-0.0259552	-0.00160462	0.0199043	0.0490628	0.064832	0.0407175	0.0392891	0.0309217	0.023305	0.00997304	-0.000713007	0.052108	0.0822193	0.10274	0.0644329	0.0526513	0.0332249	0.0101757
-0.0107376	-0.0367522	-0.0193832	-0.00958263	0.0201248	0.0150988	-0.014022	-0.0265763	-0.0051965	0.0321964	0.0549491	0.0487208	0.0436286	0.0294997	0.0402598	0.0263403	0.0186337	0.00418914	0.0110767	0.0197358	0.00735378	0.0115126	0.00653743	-0.00963829	-0.0109479	0.00489492	0.0447089	0.042914	0.0122737	-0.0401835	-0.0563138	-0.0478698	-0.00189051	0.0231497	0.0548815	0.0589367	0.0278102	-0.0385387	-0.0920171	-0.0968362	-0.0676591	-0.0336851	-0.0228468	-0.0194346	-0.0128728	0.0263531	0.027637	0.0299258	0.0113856	0.0334054
0.0522775	0.0832503	0.0999153	0.0883481	0.0682001	0.037992	0.0325926	0.0109297	0.00382951	0.0156852	0.0264102	0.0777593	0.0532246	0.0436814	0.00682306	0.0463035	0.0543041	0.0368754	-0.00471081	0.00226974	0.0449788	0.0417532	0.0337159	0.0167169	0.0388156	0.0238785	0.0616803	0.112341	0.200278	0.169104	0.0945997	-0.00442408	-0.0177068	-0.00105154	-0.00353247	-0.0423581	-0.0574909	-0.0389703	-0.00676517	-0.00169947	-0.00630574	-0.0194407	-0.0355381	-0.0331744	-0.00128824	0.00210808	0.0130699	0.0197866	0.0688986	0.0584359
0.00750886	-0.0256451	-0.0493806	-0.0115027	-0.0313183	0.00112768	-0.000517292	0.0333434	0.0506396	0.014853	-0.0023394	-0.0477733	-0.0216556	-0.00921172	0.0274406	0.0174986	-0.0067368	-0.0435561	-0.0401669	-0.0162939	-0.00462285	-0.00938042	-0.00500847	0.0100662	0.00682358	0.00229246	-0.00492851	0.0112421	0.0283573	0.0444965	0.0426162	0.0134421	0.018804	0.0171667	0.000735748	-0.0316602	-0.0359481	-0.0129395	0.0533292	0.128491	0.164935	0.127161	0.0711462	0.0320525	0.00670173	-0.0452796	-0.0692344	-0.0610508	-0.0179918	0.0193534
0.0298347	0.0127224	-0.00951495	-0.00695435	0.00365645	0.0307327	0.00626389	0.0244237	0.0191115	0.0628499	0.0480706	0.0472786	0.0285153	0.0250713	0.00959329	0.00419076	0.00344925	0.0194729	0.0263042	0.0118479	0.0153057	0.0280412	0.0381386	0.0102089	-0.00860003	-0.0159255	0.00490351	0.0147514	0.0230048	-0.00747893	-0.00177287	0.0330169	0.0532824	0.0564586	0.0220037	0.00517985	-0.0466548	-0.0519973	-0.0241223	-0.0149835	-0.0151154	0.0212805	0.0630545	0.0668218	0.0260701	0.0321303	0.0574607	0.0752377	0.0567189	0.0329929
0.0474662	0.100444	0.147881	0.142164	0.0972323	0.0614394	0.0443302	0.0495217	0.076598	0.0786323	0.0849979	0.0857933	0.0959909	0.102461	0.0894603	0.0641659	0.0149293	-0.00421521	0.000615662	0.034314	0.0529333	0.0706728	0.0610244	0.0165285	-0.0326652	-0.0640149	-0.0666547	-0.0570595	-0.048829	-0.019904	0.0198551	0.028672	0.0302289	0.0222075	0.0461193	0.0631539	0.0731529	0.048632	0.0159999	-0.0206952	-0.0144975	0.0200186	0.0502282	0.0605623	0.0310441	0.0453157	0.0673391	0.0927998	0.0968735	0.0739345
0.0589431	0.0488514	0.0358541	0.00751271	-0.00771434	-0.0155855	0.0351072	0.0242542	0.0137538	-0.0175937	-0.0284253	0.0290033	0.0266209	0.0402574	-0.0051473	0.018856	0.0472829	0.0778449	0.0539864	0.0245949	0.00702874	0.0547833	0.098842	0.13741	0.183827	0.24482	0.257099	0.206595	0.149975	0.129138	0.108477	0.0696079	0.0391026	0.0352186	0.0117307	0.0307831	0.0638382	0.106335	0.0935059	0.0386135	0.0116683	0.0292691	0.0518957	0.0427343	0.00137724	-0.0153952	-0.0190953	-0.025204	-0.0224397	-0.0118915
-0.0147093	-0.00249093	0.0138744	0.0601436	0.0613312	0.0311521	0.0217915	0.0225064	0.0873139	0.0930838	0.0794273	0.0495971	0.0371148	0.0190236	-0.00112897	-0.0143986	0.00318503	0.00971353	0.00837128	-0.00600916	-0.0244707	-0.0188639	0.101065	0.364147	0.560598	0.495516	0.245617	0.0521043	0.00963479	0.0250049	0.00818726	-0.00175966	0.00357594	0.0156406	0.00551938	-0.0263643	-0.0477618	-0.0462628	-0.0158379	0.0432973	0.0742023	0.0685657	0.0415964	0.0486227	0.0527347	0.0314912	0.0275407	0.0400505	0.0684303	0.0681654
0.0568865	0.0461398	0.0662268	0.0315093	0.0273153	-0.0026046	0.0143176	0.0469335	0.0544011	0.0487865	0.0313184	0.0408276	0.0516781	0.0332635	-0.00263638	-0.0089411	0.0475138	0.0720672	0.062823	0.0107442	-0.0117409	-0.00911598	0.0195094	0.0500588	0.0685914	0.0832952	0.121146	0.154659	0.148094	0.1261	0.104372	0.0755508	0.0446469	0.0346935	0.0309363	0.04363	0.0343563	0.0271757	-0.00207157	-0.0179547	-0.0125276	0.00904913	0.0448348	0.0434019	0.0362954	0.0262814	0.0556727	0.0671165	0.0330449	-0.0296756
-0.0678223	-0.0483562	0.00232233	0.0492648	0.0343274	0.0592458	0.0772982	0.0771156	0.0350376	0.0174194	0.0473777	0.0526908	0.0447945	0.0322784	0.0243037	0.00879674	-0.000697554	0.00936495	0.0364736	0.0512075	0.0457804	0.0103593	-0.0134749	-0.0110984	0.0115645	0.0337677	-0.00192802	-0.0238879	-0.0271229	0.0144704	-0.00186887	-0.0222672	-0.0337068	-0.0219155	-0.00308889	-0.00889511	0.0164849	0.0241895	0.0520189	0.0638657	0.0677517	0.0789643	0.0808434	0.0792289	0.0668404	0.0518762	0.0863374	0.108417	0.128698	0.0895458
0.0673609	0.0643726	0.102443	0.104602	0.0911566	0.0455578	0.0357903	0.0489209	0.0806945	0.0798806	0.0676546	0.0860759	0.117683	0.0889611	0.0327305	0.00773389	0.0185921	0.00976521	-0.00945253	0.0143389	0.038351	0.0326988	0.0224227	0.0379858	0.0688075	0.0777381	0.0689626	0.057944	0.0502745	0.0134598	-0.0130405	-0.0161267	0.0117871	0.0217174	0.0425431	0.0535869	0.109579	0.115894	0.13297	0.120771	0.106041	0.0987148	0.0540927	0.00875407	0.00144709	0.00338722	0.0195744	-0.0100947	0.0116634	0.0214628
0.0642241	0.0335978	0.0344589	-0.00886412	0.0442285	0.0864245	0.106205	0.127412	0.0836361	0.0780236	0.0453554	0.0435127	0.0393606	0.0110657	0.0200276	0.0301563	0.00987544	0.0028909	0.00888392	0.0431714	0.0607835	0.0303079	-0.0208071	-0.0753584	-0.0689766	-0.0252772	0.0347053	0.046813	0.0453989	0.0373442	0.0452261	0.007632	-0.0269749	-0.0524646	-0.0217231	0.00603063	-0.00309797	-0.010012	-0.0209508	-0.00825381	-0.0122244	-0.0187306	-0.0153478	0.0273193	0.0476858	0.0522825	0.0492929	0.0222115	0.0253734	0.0183009
0.0633481	0.060945	0.0378902	0.00231877	0.00142823	0.00350889	0.0350824	0.0261031	0.00549298	-0.0139481	-0.0314007	0.0109072	-0.0104333	0.0150295	-0.0122663	-0.00172003	0.00123566	-0.0184538	-0.0070371	-0.000970389	0.0418524	0.0152259	-0.0430963	-0.0908129	-0.082755	-0.0476445	-0.051184	-0.0246405	0.00693846	0.0440275	0.0563696	0.0410463	0.0373137	0.0017433	-0.0140409	-0.0170568	-0.0158099	0.00622756	0.0322606	0.0666704	0.0997105	0.105681	0.0761907	-0.0038795	-0.0469552	-0.023397	0.00585576	0.00813291	-0.0305011	-0.0330379
-0.0278744	0.0330475	0.0715193	0.0589358	0.0391472	0.0452338	0.0862908	0.0857874	0.0375712	0.0157944	-0.0331894	-0.00536721	-0.00109147	0.0436555	0.0481493	0.0497555	0.0209342	0.00190202	0.00510172	0.00854474	-0.0175202	-0.0623197	-0.0577542	-0.0129725	0.0195809	0.0471481	0.0431427	0.0384955	-0.00209073	-0.0114432	0.0184684	0.0422532	0.0270366	-0.0163441	-0.013994	-0.0152467	-0.038542	-0.0289246	0.000582714	0.045441	0.0560356	0.0730498	0.0781882	0.0599036	0.026839	0.0247933	0.0220708	0.0357643	0.0493712	0.0800361
0.0920521	0.0813619	0.0204503	-0.0072551	-0.0332483	2.62181e-05	-0.00757337	0.0065676	0.0160835	0.0240765	0.0723347	0.0720031	0.0757918	0.0189165	0.00822395	-0.000158326	0.0128438	0.00744589	0.0189518	0.0422695	0.0555047	0.0651137	0.0481085	0.0255058	0.0218958	0.0513891	0.0386051	0.0126776	-0.0255545	-0.0282934	0.0236077	0.0462545	0.0485378	-0.00150536	-0.0172245	0.0185798	0.0232412	-0.00274769	-0.033203	-0.0137286	0.0338307	0.0591276	0.0724896	0.0484804	0.0395716	0.0114514	0.00496075	0.0121958	0.0170041	0.039404
0.0497011	0.056879	0.0595474	0.0525762	0.0504675	0.064366	0.0397435	0.0368029	0.0181184	0.0329701	0.0343702	0.0493714	0.0778577	0.108651	0.0751083	0.0414618	-0.0167308	-0.0377901	-0.04449	-0.0155017	0.0119748	0.0108805	0.00290509	0.000582819	0.00613627	-0.00147454	-0.0260255	-0.0521596	-0.0484035	-0.0172786	0.00501994	0.0137204	0.0233273	0.03912	0.0273549	0.00595534	-0.0184771	-0.0225907	-0.0121741	-0.00196126	0.00361196	-0.00442433	0.0104883	0.0303691	0.0293808	0.0100388	0.00156706	0.0343652	0.0762824	0.105572
0.0564656	0.0359837	0.046569	0.0922184	0.0794146	0.0162344	-0.0195863	-0.0165678	-0.0134952	-0.0184246	-0.0362737	-0.0469896	-0.0295849	0.000910347	0.0448332	0.0492297	0.0141351	-0.0289477	-0.0430555	-0.037897	-0.0234865	-0.0224689	-0.0167598	-0.0169852	-0.0248852	0.00411882	0.0279376	0.0244369	-0.0009409	-0.0197807	0.000715117	0.00280189	-0.00654754	-0.0177059	-0.00836668	0.00453297	0.000903629	0.0014065	0.0156572	0.0273415	0.00947181	0.00492085	0.0110768	0.0200324	0.0267785	0.015232	0.0282318	0.0183576	0.0267187	0.0189898
0.00620521	-0.000722279	-0.00396046	0.0173483	0.0346794	0.0498244	0.0361153	0.0249272	0.0225146	0.0287447	0.0262143	0.0261564	0.041542	0.0654645	0.0398559	0.0271939	0.003453	0.0201079	0.0370625	0.0824589	0.0876506	0.066313	0.0181614	-0.0169207	-0.0283553	-0.0169526	0.016032	0.0301697	0.0355677	0.0301295	0.00723765	-0.0154101	-0.0438626	-0.0358252	-0.0145307	0.0144137	0.0186783	0.0033721	0.0246413	0.0705416	0.0953058	0.0579903	0.0174573	0.0146904	0.0551021	0.0773117	0.0662852	0.0700382	0.056687	0.0445
0.00764376	0.0122537	0.0220676	0.0495368	0.0442097	0.0300159	0.00795582	0.01096	0.0512724	0.0594395	0.0448419	0.0202914	0.0162193	0.0399686	0.0572785	0.0631757	0.0263994	0.0214419	0.0133556	0.00441327	0.0365201	0.906656	2.76878	4.65255	5.49795	5.09922	4.38347	3.82935	3.50012	3.14193	2.56478	1.83171	1.18667	0.727317	0.448737	0.313796	0.247097	0.228469	0.206684	0.174905	0.120172	0.0837389	0.0701638	0.0580695	0.0363882	0.0178074	0.0155474	0.0408668	0.0466318	0.0286341
0.0360419	0.0296318	0.0403748	-0.0103143	-0.00156202	0.00341989	0.0207284	0.0144071	-0.00208833	0.0121955	0.00942545	0.0114898	0.00536776	0.00840041	0.0213805	0.0537584	0.315051	0.60822	0.831779	0.856872	0.777099	0.64686	0.506354	0.4405	0.381932	0.278231	0.118198	0.0432433	0.0249951	0.0516136	0.0743361	0.0692531	0.0530931	0.0120802	-0.0346224	-0.0509743	-0.0466501	-0.0401325	-0.0384972	-0.0292529	-0.00954613	-0.00799836	0.00254165	0.0147602	0.0113417	0.00645103	0.00700467	0.0243068	0.0540528	0.0462742
0.0444932	0.00130385	0.0146505	0.0285813	0.0365118	0.0192949	0.00340749	-0.000848555	-0.0028474	0.0053756	0.017126	0.0230017	0.0304726	0.0334495	0.0381927	0.0804674	0.105186	0.0901248	0.0312398	-0.00780681	-0.00673733	0.0124722	0.0875298	0.269484	0.512099	0.621577	0.53526	0.314294	0.134974	0.0630353	0.0260881	0.0352974	0.0236317	0.00860976	-0.0485219	-0.0687929	-0.0643282	-0.0333877	-0.0350842	-0.0143776	0.0295628	0.0544398	0.0594651	0.0273275	0.00360492	-0.00684245	0.00361358	0.0112286	-0.0199917	-0.0483464
-0.0547193	-0.0429899	-0.0209865	-0.0119099	-0.00460656	0.00890696	0.0206935	0.0310717	0.0391913	0.0436983	0.0449793	0.0333116	0.0378405	0.0504448	0.0107455	-0.0106391	-0.029865	0.0963987	0.319313	0.661207	0.762222	0.693783	0.415083	0.268379	0.137706	0.0738256	0.0285145	0.0357741	0.0787657	0.0689327	0.0423919	0.00406054	-0.0242624	-0.0421087	-0.0604485	-0.0377727	-0.0428195	-0.039805	-0.0319049	-0.0115719	0.00431585	0.00432383	-0.0132425	-0.0542995	-0.0441219	-0.0356579	0.00358403	0.00126608	0.0292744	0.0100519
0.00486574	-0.00933888	-0.00432356	-0.00633934	-0.0113367	0.0203857	0.0323045	0.0303855	0.0105925	-0.00377024	-0.0168385	0.00106635	0.0211837	0.0391559	0.0223589	0.00968027	0.000647943	-0.0100383	0.0743246	0.253488	0.5926	1.30636	2.68671	4.02441	4.61832	4.19902	3.29483	2.32944	1.48974	0.911536	0.67767	0.6427	0.657735	0.595893	0.426578	0.280116	0.175992	0.139608	0.155207	0.139173	0.0974965	0.0472422	0.0452322	0.0398822	0.013166	-0.0098035	-0.0418401	-0.0261762	0.0232534	0.0726418
0.0671586	0.027504	0.0178018	0.0288051	0.0334407	0.048511	0.0584858	0.0636375	0.0536459	0.0136641	0.00856781	-0.0287772	-0.0359427	-0.0466979	-0.046202	-0.028826	-0.00197644	0.068342	0.291862	0.76254	1.46603	2.62014	4.21883	5.8638	6.76559	6.58214	5.53851	4.1194	2.82461	1.90704	1.31332	0.903933	0.60645	0.413759	0.27195	0.201326	0.191609	0.167636	0.134463	0.11191	0.0588109	0.00892478	0.00590348	0.0703382	0.108116	0.0687574	0.0154405	-0.0120703	-0.0202668	-0.0280626
-0.0121746	0.0274893	0.039752	0.0276735	-0.0306096	-0.0231062	-0.0194309	-0.00234063	-0.0212787	-0.0438695	-0.0525404	-0.0592062	-0.0360206	-0.0311204	-0.0234587	-0.0400801	0.050175	0.323483	0.820154	1.57778	2.4431	3.16253	3.46405	3.45401	3.36604	3.19091	2.84561	2.32008	1.7273	1.1688	0.716975	0.469699	0.369376	0.312085	0.241362	0.216301	0.190658	0.162777	0.0942924	0.0590041	0.0758544	0.0510159	0.0440673	0.030426	0.0392255	0.015571	-0.0119105	-0.0219325	0.0116602	0.0375129
0.0498382	0.0227034	0.0440757	0.0445787	0.0705712	0.00833487	0.00839311	0.00299611	0.0301785	0.0220365	0.00241363	0.0153853	0.00820677	0.0305981	0.0418451	0.101071	0.203285	0.411475	0.952824	1.57486	2.17843	2.2873	2.18853	1.97431	1.78341	1.44833	0.98855	0.563692	0.311141	0.21283	0.206201	0.186098	0.124471	0.0507675	0.048381	0.0598775	0.0824384	0.093344	0.0941256	0.0790845	0.0395622	0.00031817	-0.00167738	-0.0160926	-0.00375868	-0.00707596	0.0221329	0.0166104	-0.00735348	-0.0507141
-0.0705011	-0.0628448	-0.0433682	-0.00643861	0.00141768	-0.0129629	-0.0483016	-0.0433753	-0.0477347	-0.0323416	-0.03348	-0.0546835	-0.0533389	-0.0361413	0.00851933	0.0192606	0.0256861	0.03761	0.240183	0.58732	0.93493	1.0523	0.913843	0.7403	0.585796	0.488073	0.603243	1.0968	1.38283	1.25785	0.672136	0.301705	0.162792	0.106428	0.0598395	0.023349	-0.00704085	-0.0138378	-0.018213	-0.013939	-0.00749485	0.0237544	0.0308576	0.0226019	0.0116539	0.0230584	0.0279251	-0.00698611	-0.0308809	-0.0275094
-0.00937322	0.00774711	-0.0126382	-0.0247516	-0.022555	-0.0174031	-0.034121	-0.0355618	-0.0177647	0.0233868	0.017829	-0.00592175	-0.0362186	-0.0364691	-0.0431205	-0.0178877	0.00612705	0.0515446	0.0781927	0.0857544	0.0750599	0.119326	0.303762	0.579701	0.813361	0.812492	0.628442	0.37445	0.217086	0.159185	0.148967	0.139715	0.131129	0.0785561	0.0154932	5.51479e-06	0.0373828	0.0969607	0.0547353	-0.00432571	-0.0582393	-0.0294262	-0.0141012	-0.00108171	-0.0278629	-0.0211104	0.0333727	0.095359	0.104463	0.033222
-0.00841172	-0.024135	0.0286736	0.0237818	0.0205243	0.000656079	-0.00322458	0.0161949	-1.54265e-05	0.00039706	0.0124324	-0.00154584	0.0173386	-0.00163717	0.00193389	-0.0204818	0.0331774	0.157523	0.35284	0.604607	0.918844	1.32544	1.6638	1.824	1.78144	1.68497	1.66679	1.76752	1.74271	1.44804	0.986604	0.585838	0.384788	0.267841	0.187902	0.133144	0.0852117	0.0746106	0.0782123	0.0740199	0.051283	0.0577158	0.0536188	0.0655113	0.0507703	0.0607534	0.0536355	0.0363315	0.0101507	-0.0265072
-0.050585	-0.0595012	-0.0505851	-0.0214553	-0.017832	-0.00112074	-0.0185963	-0.0162083	-0.0388687	-0.0370756	-0.0359128	-0.00651477	0.00697703	0.0107655	0.0324235	0.119505	0.196239	0.434979	0.666512	0.952311	0.799725	0.47764	0.200786	0.100674	0.0880929	-0.00878316	-0.0187787	-0.0292621	-0.0423758	-0.0382944	-0.00743218	-0.0112198	-0.0263477	-0.0315756	0.000955355	-0.00738247	-0.00490001	3.95561e-05	0.0163617	-0.00141038	-0.0235194	-0.0440581	-0.0338592	-0.027171	-0.0233606	0.00284736	0.00214372	0.026607	0.0188402	0.0522281
0.0348598	0.0300301	0.00240056	0.0193217	-0.00676128	-0.0238021	-0.0327282	-0.0359116	-0.0230245	-0.0131713	0.0468383	0.0341761	0.0355648	0.00343255	0.0311842	0.024374	0.0585769	0.155783	0.380403	0.678894	1.05235	1.19109	1.17134	1.15581	1.35076	1.43484	1.15599	0.67524	0.33079	0.179257	0.117944	0.0822607	0.0714617	0.0633872	0.0691556	0.0745297	0.0834083	0.0722706	0.052042	0.0337544	0.0374511	0.0373145	0.0288206	-0.0100871	-0.0434395	-0.0499012	-0.040872	-0.00789124	0.00348601	0.00984917
0.0161568	0.0258748	0.042964	0.0277603	0.00890159	0.0083042	0.090998	0.182036	0.220094	0.195612	0.138117	0.0741218	0.0183219	-0.0134376	0.00461609	0.0111478	0.00213507	0.00104664	0.0401674	0.226058	0.631576	1.63298	3.5699	5.90455	7.38765	7.41227	6.33561	5.09504	4.0332	3.15611	2.44239	1.82409	1.34814	0.978217	0.658392	0.487423	0.377852	0.310965	0.257457	0.251069	0.256316	0.2144	0.145731	0.0780009	0.0209034	0.00491337	0.0315283	0.0619764	0.0536068	0.0444467
0.0390403	0.0523213	0.054206	0.0473303	0.0167164	-0.0327937	-0.0496177	-0.0304557	-0.0339035	-0.0400585	-0.0456397	-0.0379675	-0.00050024	0.0257394	0.0471848	0.0940962	0.41632	0.922918	1.58837	2.27317	3.09431	3.81695	4.19572	4.32724	4.41076	4.3621	4.09246	3.33913	2.48651	1.65704	1.10198	0.7718	0.534863	0.384462	0.270803	0.198998	0.170149	0.16438	0.149296	0.101195	0.0605555	0.0511636	0.0395453	0.0197007	0.0035212	0.0207437	0.0255212	-0.0104563	-0.0275429	-0.0135961
0.0112373	0.0104171	-0.00853062	-0.0097443	0.0042748	0.0130909	0.0142701	0.00295873	-0.01982	-0.0470026	-0.0210112	0.00254045	0.00138438	-0.00987556	0.127569	0.381728	0.714086	1.08621	1.54455	2.03763	2.55562	3.05649	3.48371	3.78101	3.79651	3.41361	2.61056	1.7539	1.11529	0.741796	0.480834	0.298212	0.211046	0.210096	0.204872	0.154245	0.0901637	0.0699465	0.116292	0.140526	0.127224	0.0583789	-0.00955919	-0.0643031	-0.0572811	-0.0572671	-0.0403132	-0.0661758	-0.0581899	-0.0425364
-0.00758995	0.00387564	0.0119316	-0.0348367	-0.0588755	-0.0932738	-0.0650392	-0.0333435	-0.0105559	-0.0184694	-0.0293521	-0.0415916	-0.0385469	-0.0467128	0.166182	0.488339	1.02327	1.50774	2.11494	2.78329	3.56247	4.16783	4.35321	4.01221	3.48629	2.90113	2.35631	1.8027	1.33209	0.967003	0.658986	0.440837	0.31466	0.244679	0.207849	0.172347	0.148373	0.152696	0.14953	0.126535	0.0852703	0.0712112	0.0489706	0.0151094	-0.0143014	-0.0104855	0.0115067	-0.0103755	-0.0154587	-0.00697816
0.0309014	0.0779084	0.0428885	0.0128114	-0.0271305	-0.00608305	-0.0127477	-0.0276537	-0.00116659	0.0178462	0.027409	-0.0223029	-0.0193986	-0.0212645	0.0210366	0.00641353	-0.00861126	-0.0298498	0.0541553	0.239755	0.604028	1.01546	1.39227	1.40577	1.22869	0.962829	0.910227	0.983488	0.971123	0.801873	0.530015	0.328862	0.227546	0.147613	0.110281	0.0626617	0.0372343	0.0367138	0.0646964	0.0754552	0.046141	-0.0121035	-0.0451873	-0.0397725	-0.0237072	-0.019536	-0.0266368	-0.0265281	-0.00552179	0.00620313
-0.00337058	-0.00339947	0.0228393	0.0297294	-0.0012614	-0.0447639	-0.034951	0.00900728	0.0069822	0.00193348	-0.0161989	-0.021048	-0.0239009	-0.0386131	-0.0347092	-0.0448118	0.00435329	0.125133	0.401099	0.789768	1.04115	1.03305	0.900938	0.985625	1.32527	1.64243	1.58622	1.15363	0.612129	0.258438	0.135039	0.084094	0.0732567	0.0654236	0.0779893	0.0841771	0.0769353	0.0461466	-0.00456564	-0.0269704	-0.00700493	0.0238298	0.0403576	0.0135107	0.0336068	0.0296555	0.0406597	0.0332696	0.0205942	0.0117625
-0.00816383	-0.00948099	0.00748399	0.00421643	0.00834796	-0.00321273	0.00901652	0.0104767	-0.00152214	-0.00241036	-0.0148509	-0.00962244	-0.0325699	-0.0344388	-0.0243706	0.00381105	0.106424	0.212524	0.401959	0.771349	1.30685	1.83259	2.07558	2.05001	1.91294	1.69981	1.36994	0.952517	0.593374	0.385374	0.267615	0.205336	0.15513	0.107829	0.0530807	0.0610444	0.0984089	0.105701	0.0651928	0.00371261	-0.0077001	0.00350167	0.0108376	-0.00504904	-0.032141	-0.0264243	-0.0416423	0.00190884	0.00117898	0.00478291
0.0109917	0.0150677	0.0318522	0.015008	0.0497402	0.0786748	0.0564265	0.00448291	-0.0213227	-0.0195914	-0.00366801	-0.0165162	-0.012301	-0.0215192	-0.011693	-0.0319029	0.0458073	0.208811	0.55344	0.964294	1.31293	1.51966	1.62002	1.73869	1.76652	1.5861	1.2436	0.923425	0.679031	0.490257	0.312638	0.19555	0.116191	0.0457697	0.0135093	0.0103283	0.00379944	-0.00493246	-0.0228666	0.0113006	0.0234453	0.0292366	0.00869367	0.00729399	-0.00766754	-0.0471302	-0.091855	-0.0974987	-0.0738566	-0.0314201
-0.0198148	0.0119254	0.0103555	0.0215891	0.0280415	0.0812856	0.106511	0.097018	0.032286	0.0125987	0.0108345	0.0261942	0.0151419	0.0111165	0.0162374	0.0861614	0.41129	0.791328	1.25608	1.55536	1.8065	1.95203	1.94925	1.77806	1.46755	1.12859	0.802155	0.508293	0.265916	0.177256	0.13685	0.112966	0.068776	0.0464626	0.0568181	0.0787667	0.0922716	0.085023	0.0600434	0.0256666	0.00667181	-0.00980608	-0.0183596	-0.0557104	-0.0667144	-0.0525014	0.000194089	0.019822	-0.000733917	-0.04186
-0.0480482	0.00791457	0.0649867	0.0560884	-0.00564958	-0.0589919	-0.0284114	0.0318457	0.0506096	0.0433217	0.0408381	0.0455731	0.01675	-0.0209699	-0.0134077	0.0122942	0.0257517	0.020908	0.0910506	0.287551	0.584896	0.956277	1.32804	1.56774	1.49586	1.20233	0.944621	0.823089	0.727646	0.579432	0.402292	0.254186	0.143619	0.0959967	0.0875434	0.073839	0.0620039	0.0584619	0.0591958	0.0837058	0.0717629	0.0766384	0.0609816	0.0656522	0.0823482	0.059135	0.0352012	-0.00528674	0.013761	0.0272525
0.0406545	0.0365009	0.0228745	-0.00222934	-0.0288505	-0.0112912	0.00895795	0.0220448	-0.0179407	-0.0453869	-0.0793878	-0.0528934	-0.0337561	-0.0212704	-0.0216335	-0.0117648	0.0184258	0.112151	0.327303	0.612729	0.835552	0.945695	0.968475	0.912509	0.788941	0.614337	0.445015	0.294069	0.181282	0.139538	0.115447	0.0960727	0.0437168	0.0205703	0.0157261	0.0234323	-0.00828447	-0.04535	-0.0488315	-0.0370659	-0.0185737	-0.0112987	0.000711954	-0.000796847	-0.021536	-0.000804647	0.00132589	0.0152256	0.00771065	0.0281482
0.0561592	0.0633702	0.0619192	0.0291118	-0.00459264	-0.0136086	-0.0160621	-0.019511	-0.0153821	-0.00308559	-0.0226082	-0.0586078	-0.0600298	-0.0135549	0.0470557	0.0563478	0.0776545	0.113169	0.242033	0.500699	0.784975	1.01966	1.20997	1.32534	1.26541	0.980671	0.610385	0.335612	0.172018	0.106299	0.0847054	0.0415553	-0.00574455	-0.00399026	0.0257842	0.0617383	0.0460213	0.0267869	0.0173785	0.00670521	0.00950798	0.00791129	0.0553246	0.0631501	0.091809	0.0787636	0.079538	0.0486653	0.00373105	-0.0180944
-0.00789316	0.0283414	0.0254167	0.00369957	-0.0278805	-0.0184712	0.0113617	0.0442486	0.0673976	0.0391838	-0.00750267	-0.0446492	-0.0355908	-0.0279276	-0.0107454	0.0183393	0.114316	0.247298	0.555039	1.04177	1.61013	2.07909	2.30898	2.22734	1.79905	1.24026	0.803868	0.548566	0.416205	0.31186	0.232836	0.166323	0.128541	0.108485	0.093957	0.0954488	0.0808201	0.0610116	0.00995998	0.00859522	-0.00164362	0.049935	0.0891763	0.0958296	0.0423351	-0.000409622	0.000404236	0.0159343	0.0194557	0.0291562
0.0357529	0.0239159	0.0357623	0.0220079	0.0164128	-0.0158645	0.00468745	0.0422844	0.0756469	0.109238	0.0605935	0.0329151	-0.0226484	-0.0106498	-0.0216774	-0.011629	0.0320032	0.114744	0.187314	0.255744	0.312521	0.371169	0.434469	0.57127	0.849436	1.08814	1.08493	0.818096	0.485828	0.276749	0.173155	0.131335	0.0737266	0.0250016	-0.0145092	0.0236208	0.0351504	0.0424412	0.0116076	0.0136799	0.0103267	0.00928449	0.0180727	0.0201561	0.0144065	0.0129065	0.0250318	0.0325243	0.0182878	0.0202908
0.0671268	0.0594763	0.0166654	-0.0482476	-0.0310818	-0.00546977	0.0142809	0.0146049	0.0128621	0.0253855	0.0313905	0.0571789	0.0338641	0.0078856	-0.000614221	0.00699403	0.0317345	0.722834	2.82522	5.3564	7.00977	7.00327	6.22328	5.29499	4.34695	3.49374	2.64567	1.93705	1.3597	1.05068	0.808891	0.603987	0.429135	0.30879	0.29167	0.336249	0.33318	0.299017	0.233224	0.212454	0.170763	0.133302	0.136601	0.114189	0.075404	0.0208847	0.00878198	0.0254923	0.0342395	0.0426399
0.0519388	0.0754469	0.08746	0.0676597	0.0554319	0.0217562	0.0250168	-0.015574	-0.0328646	-0.0620454	-0.0642627	-0.063746	-0.0500053	-0.0230553	0.0263831	0.294193	0.87083	1.75919	2.63125	3.35315	3.83699	3.95246	3.70693	3.15009	2.49643	1.82087	1.26617	1.0073	0.935516	0.860888	0.650076	0.406033	0.230794	0.130882	0.082739	0.0720491	0.0734535	0.0723244	0.0774353	0.0588964	0.0385774	-0.0179203	-0.0751218	-0.104168	-0.0773271	-0.0256229	-0.00129228	-0.0193926	-0.0513039	-0.0212476
0.013661	0.017925	-0.0376492	-0.0734387	-0.059192	-0.0247325	0.00627469	0.0227008	0.0260461	-0.0152911	-0.0620729	-0.0758501	-0.0708175	-0.0674963	-0.0871821	-0.0760185	0.130694	0.661349	1.46111	2.27179	3.34128	4.81892	6.24326	6.79011	6.21187	4.99849	3.64237	2.49092	1.665	1.16472	0.849099	0.702726	0.632828	0.510604	0.3891	0.294902	0.28425	0.243707	0.184202	0.120301	0.0560358	0.00830673	0.00704838	0.0412263	0.0582303	0.0180934	-0.0316737	-0.0594195	-0.0356598	-0.0015255
0.0128366	-0.00988879	-0.0149383	0.00165457	0.0163885	-0.0304829	-0.0590161	-0.0467155	-0.0215869	-0.00736068	-0.0245371	-0.0269467	-0.0106062	0.0545663	0.491057	1.40385	2.37687	3.07384	3.23903	3.21765	2.98597	2.76263	2.75267	2.82012	2.62512	2.03503	1.32768	0.816607	0.522215	0.352504	0.248974	0.177734	0.126077	0.0879521	0.0581141	0.0594865	0.0634211	0.0659044	0.0387508	0.0110737	-0.0176821	-0.0305715	-0.0465378	-0.0761937	-0.0966801	-0.0813995	-0.0246764	0.037619	0.0550955	0.0309509
-0.00615567	-0.00527298	0.0124619	0.0148217	-0.0108509	-0.0194132	-0.00810684	-0.00371868	-0.0107217	-0.0283583	-0.0273884	-0.0335766	-0.0135243	0.0571549	0.464808	1.17241	2.13944	2.92992	3.41441	3.52604	3.43532	3.21444	2.81228	2.20141	1.57612	1.07883	0.746604	0.497713	0.357075	0.284231	0.235506	0.219705	0.231822	0.235795	0.187735	0.104604	0.0542436	0.0174589	0.000657786	-0.00775525	0.00527061	0.0197375	0.0408617	0.0204677	-0.0207378	-0.0353972	-0.00858429	0.0501574	0.0324464	0.0174121
-0.0122999	-0.00816666	-0.00927665	-0.00229201	0.0259896	0.0260015	0.00496533	-0.0188372	-0.000959581	0.024237	0.0219178	-0.0104133	-0.0344261	0.000107848	0.224333	0.771295	1.53047	2.69754	3.91178	4.83993	5.02548	4.73756	4.2689	3.60755	2.74785	1.88749	1.256	0.840772	0.61926	0.478932	0.392792	0.304471	0.223309	0.174118	0.126277	0.11334	0.127028	0.150102	0.115093	0.0466268	0.0164871	0.0180975	0.0399327	0.0482859	0.0778668	0.0877606	0.0431615	-0.00508052	-0.0298674	-0.0199597
-0.0072366	0.0150246	0.0429006	0.0490438	0.0362354	0.0278896	0.0213324	0.0186899	0.00596096	0.0124524	0.00692435	0.00734544	0.0101034	0.0409496	0.171658	0.79742	1.70476	2.63052	3.06034	3.23304	3.35635	3.38806	3.22638	2.79635	2.23371	1.67768	1.22396	0.924728	0.690874	0.515418	0.381995	0.305057	0.26065	0.189902	0.14085	0.112354	0.115499	0.108887	0.0824664	0.0656602	0.0510025	0.0557712	0.0886487	0.0983079	0.064329	0.0300578	0.0237287	0.0605883	0.0773257	0.0687291
0.0212261	0.0141142	0.021614	0.0452826	0.0206106	0.0304656	0.0379852	0.0382069	0.0211893	-0.00666553	-0.0104447	-0.00591279	-0.0229124	-0.0268784	-0.0233654	0.3593	1.14053	2.10249	2.67526	2.71902	2.42316	1.98595	1.56782	1.2501	1.08679	0.898163	0.675367	0.457216	0.351497	0.307339	0.239035	0.145835	0.0531242	0.0126677	0.0271792	0.0629593	0.0865135	0.0668798	0.0448192	0.0450006	0.0522166	0.0620451	0.0535343	0.014727	-0.028029	-0.0413362	-0.01001	-0.0250326	-0.0535534	-0.0596999
-0.0501461	-0.0151531	0.0160154	0.0711325	0.0625816	0.0252402	0.00963045	0.0217279	0.0129787	-0.0229114	-0.0220104	-0.0042857	0.0240006	0.00416289	0.0464801	0.463859	1.23151	2.15204	2.69199	2.80015	2.59371	2.3285	1.98398	1.60991	1.3799	1.36046	1.30143	1.02053	0.632521	0.374366	0.212225	0.13596	0.0984437	0.0972158	0.0908422	0.0933666	0.101384	0.089246	0.0804723	0.0848345	0.0921405	0.0526945	0.00594256	-0.0409624	-0.0322189	-0.0231109	-0.0281972	-0.0179821	-0.0302931	-0.0298367
-0.0631841	-0.0645445	-0.0259626	0.0256772	0.0288851	-0.0130627	-0.0449433	-0.045036	-0.0410216	-0.0582051	-0.0743619	-0.0697908	-0.048341	0.0647043	0.379794	0.962959	1.68853	2.38101	2.94784	3.28881	3.27424	2.8347	2.15336	1.49887	1.02087	0.694303	0.481724	0.359057	0.300418	0.254059	0.190036	0.117065	0.0710384	0.0533399	0.0258903	0.00116544	-0.0045858	0.01893	0.0166014	-0.0152274	-0.0253188	0.0165553	0.0384764	0.063163	0.0538823	0.0721508	0.0664052	0.034935	-0.0076869	-0.0257993
-0.0243578	-0.00376692	-0.00388864	0.0108922	0.00767098	0.00743338	-0.00311943	-0.0255737	-0.045338	-0.0365928	-0.02203	-0.0143985	-9.74081e-05	-0.00141874	0.0659804	0.340992	0.870357	1.53672	2.08226	2.3838	2.35574	2.15487	1.93462	1.8031	1.59586	1.25326	0.860612	0.639905	0.704879	0.86918	0.894324	0.73414	0.506692	0.336252	0.226833	0.139194	0.0856933	0.0486081	0.0619748	0.0840005	0.0801665	0.0846587	0.0910818	0.115245	0.100188	0.0643178	0.0203724	-0.000875622	-0.020457	-0.0256731
-0.0350034	0.00397494	0.0316244	0.0543202	0.0204667	-0.00848402	-0.0138072	-0.00111439	0.0094683	-0.00674445	-0.0186926	-0.033576	-0.0279314	0.0763299	0.331222	0.699128	1.2543	1.95824	2.67966	3.09999	3.11822	2.92289	2.53625	2.0198	1.41989	0.940079	0.682208	0.554573	0.478371	0.424731	0.400093	0.386808	0.337431	0.256369	0.179537	0.120859	0.100638	0.104249	0.112662	0.0962434	0.0856993	0.0675026	0.0304985	-0.0247311	-0.0481467	-0.0537612	-0.0535386	-0.0495125	-0.0310088	0.0060966
0.0214313	0.0354163	0.0462608	0.0805651	0.086711	0.0655067	0.0197465	0.0218889	0.0418392	0.0392037	0.0170371	0.00240927	0.0125424	0.00626257	0.123307	0.637023	1.6164	2.7028	3.57616	4.0671	4.16192	3.92019	3.43476	2.99654	2.55954	2.08935	1.56874	1.12293	0.766276	0.520225	0.367669	0.304829	0.276192	0.245199	0.194397	0.129141	0.078809	0.0824026	0.10987	0.11277	0.106123	0.0919371	0.096258	0.0802495	0.0787794	0.0519922	0.0512668	0.0486012	0.0276757	0.0103211
-0.00527286	0.00192525	0.00581388	0.00539714	-0.000308693	0.0108538	0.000332685	0.0174588	0.0324929	0.0291654	0.0176173	-0.0188744	-0.00323922	0.00204446	0.208639	0.59406	1.21059	1.85001	2.51851	2.85882	2.8546	2.58705	2.26587	1.97043	1.66802	1.41173	1.19133	0.94252	0.749926	0.567964	0.419706	0.259532	0.144024	0.0885632	0.0858609	0.0981684	0.0706288	0.0363194	0.00367013	0.00657481	0.0215814	0.0316726	0.0245644	0.0214463	-0.00687648	0.00934583	0.0150561	0.0208906	-0.00946374	-0.0425268
-0.0561563	-0.0547829	-0.0390016	-0.0490032	-0.0491493	-0.0611025	-0.0274204	-0.0303176	-0.0175755	-0.0366377	-0.0414748	-0.0374178	-0.0123325	0.00257187	-0.0139521	-0.0442346	-0.0394314	-0.0114309	0.0598237	0.133697	0.246415	0.454968	0.797737	1.30021	1.78749	2.06893	2.37321	2.81255	3.24538	3.08922	2.13584	1.14463	0.54165	0.429235	0.331541	0.186046	0.0909616	0.0816415	0.0745783	0.0576371	0.0316918	0.0125802	0.00589697	0.0369854	0.0371013	-0.00101603	-0.0421566	-0.0474442	-0.00889493	-0.0058252
-0.00931775	-0.0261304	-0.0255768	-0.00855895	0.0272609	0.0163126	0.0195389	-0.00233908	-0.00991204	-0.0250083	-0.033677	-0.0109981	0.00544242	0.00891562	-0.00300521	-0.0112336	0.0891824	0.362984	0.794122	1.16006	1.38377	1.38324	1.2127	0.97131	0.811659	0.769613	0.652743	0.460917	0.325439	0.291802	0.239316	0.147166	0.0878937	0.0851847	0.0981073	0.102529	0.119399	0.110243	0.0731146	0.0236661	0.018053	0.0365806	0.0940494	0.12758	0.0932207	0.0425561	-0.00613379	-0.0204083	-0.0398061	-0.0238289
0.0161577	0.0242194	0.00682735	0.00152902	0.0183202	0.0511327	0.0158684	0.0181271	0.0108609	0.0348906	0.039786	0.0446797	0.0588225	0.0500769	0.012543	0.045967	0.269466	0.706341	1.08885	1.29415	1.41679	1.72377	2.04206	2.10921	1.7895	1.32899	0.940842	0.70403	0.541937	0.403914	0.272357	0.186572	0.136023	0.114729	0.0866656	0.0711009	0.0923776	0.130583	0.129199	0.0827084	0.0481923	0.0385114	0.0391336	0.0606144	0.0634507	0.0632302	0.0492612	0.0322208	0.005077	-0.0233132
-0.0132589	0.00823129	0.0158036	0.00285064	-0.0141494	-0.00700685	-0.0248688	-0.0155858	-0.0364629	-0.0179141	-0.0133823	-0.0169533	-0.0200965	-0.0348493	-0.0239545	0.087559	0.22582	0.492794	0.825531	1.17699	1.34979	1.36188	1.53535	1.7871	1.7808	1.3963	0.887726	0.603991	0.507353	0.463278	0.444763	0.388165	0.326236	0.284647	0.236276	0.19942	0.138063	0.121816	0.135764	0.157984	0.137105	0.0830981	0.0331557	0.0287242	0.0528117	0.066811	0.0798026	0.0582049	0.0369103	0.00595206
0.00178803	-0.00758793	-0.0195121	-0.00844286	0.00380615	0.0346292	0.0247881	0.0950881	0.137409	0.164545	0.106131	0.0493407	0.0201608	-0.00413988	-0.00276779	0.0781242	0.444656	1.10657	1.83212	2.37506	2.61713	2.58807	2.41288	2.33075	2.33877	2.1454	1.6991	1.21468	0.858812	0.617136	0.437075	0.352615	0.291086	0.22467	0.191003	0.168045	0.156063	0.122041	0.0832452	0.0683125	0.0861016	0.111847	0.102378	0.0820344	0.0282849	0.00273922	-0.0258098	-0.0241976	-0.00442954	0.0164678
0.0521808	0.0352865	-0.00486261	-0.0131423	0.0230971	0.0606898	0.046775	0.00365372	-0.0157293	0.00141105	0.0157681	0.0217428	0.0108638	-0.00279886	0.0173738	0.136404	0.531842	1.0924	1.58318	1.76425	1.70803	1.5039	1.24567	0.961597	0.703671	0.505061	0.330011	0.226216	0.142353	0.0792001	0.0540316	0.0724763	0.094417	0.0972297	0.101857	0.108275	0.0867366	0.0470138	0.00123526	0.0139595	-0.0113094	0.0104798	0.00648684	0.0594496	0.0839024	0.0907919	0.0688824	0.0406569	0.0452078	0.061551
0.0671388	0.0386758	-0.00752739	-0.024398	-0.018128	0.00663471	0.0345863	0.0411515	0.0378183	0.0398934	0.017829	0.0155809	-0.0177972	0.00764564	0.1111	0.439439	1.02423	1.67331	2.06537	2.11098	1.9725	1.85937	1.79113	1.70693	1.52303	1.19737	0.818166	0.484138	0.307002	0.210194	0.157685	0.11693	0.111363	0.123957	0.105737	0.0634007	0.0343606	0.0287701	0.0627216	0.0872347	0.0669062	0.0232035	0.0039406	0.0239148	0.0436603	0.0341395	-0.00602829	-0.0422405	-0.052775	-0.0192627
-0.0176154	-0.0149633	-0.0424438	-0.0327813	-0.0297999	-0.015062	-0.0151435	-0.00939739	-0.00389798	-0.011205	-0.021016	0.000151876	-0.00965954	-0.0179835	0.0678701	0.368602	0.858672	1.49393	1.99277	2.17173	1.94239	1.6357	1.35397	1.06831	0.738113	0.440431	0.273223	0.172122	0.121838	0.0922981	0.0673553	0.0421845	0.00614062	-0.0305403	-0.0428122	-0.0309842	-0.0116773	-0.00174952	-0.021198	-0.0378463	-0.0619149	-0.0623588	-0.0469858	-0.0288449	-0.0164559	-0.00889576	0.0324266	0.0384977	0.0175128	-0.00777315
0.0133229	0.0452107	0.018335	-0.00765212	-0.0174357	0.000255095	0.0124731	0.0287264	0.0118279	-0.000257739	-0.00403099	0.0120968	0.0207679	0.0189979	0.12134	0.373026	0.728551	1.05058	1.28976	1.30794	1.13204	0.856306	0.725584	0.689381	0.575275	0.410885	0.264538	0.220425	0.160158	0.1121	0.090996	0.0854938	0.0980438	0.0856166	0.0568922	0.00333271	-0.0464541	-0.0563978	-0.0415691	-0.0310398	-0.0100002	0.0115872	0.0267681	0.0275019	0.0330767	0.0155656	0.011053	0.00852118	0.00237427	-0.0184045
-0.0469084	-0.0404766	0.00645787	0.0106112	0.00126178	-0.0456902	-0.0442536	-0.0137875	0.00279903	-0.00579092	-0.0165363	-0.0239383	-0.03313	-0.00864594	0.0353724	0.251916	0.666322	1.18269	1.54293	1.61337	1.43436	1.28698	1.2931	1.32294	1.17706	0.875817	0.620695	0.443657	0.311127	0.228505	0.179352	0.116001	0.058765	0.0608438	0.0698353	0.0796672	0.0766856	0.0908411	0.0862293	0.0391585	-0.0252533	-0.0371043	-0.0161602	-0.00963822	-0.0205789	-0.0206783	0.00161655	0.00763343	-0.0180424	-0.038834
-0.0397113	-0.024616	-0.00385574	-0.00103751	-0.000474452	5.82607e-05	-0.00909576	-0.0415687	-0.0524399	-0.0368644	0.00288594	0.00177026	-0.0315686	-0.0447446	-0.0268865	0.0314209	0.187553	0.815703	1.83982	2.78429	3.10005	2.74892	2.21916	1.79582	1.55436	1.34311	1.0696	0.792574	0.578007	0.426994	0.297943	0.187379	0.103736	0.0752931	0.0657297	0.0604753	0.0542515	0.0742722	0.0961945	0.0975426	0.0729846	0.0364007	-0.00519245	-0.0212563	-0.0608799	-0.0786532	-0.0746852	-0.0470138	-0.0148211	-0.00131962
0.0193121	0.00702396	-0.0281333	-0.0519267	-0.0425666	-0.0127399	-0.0133297	-0.021004	-0.0156143	0.0116112	0.0236203	0.0308408	0.0377021	0.036407	0.313952	0.971998	1.87748	2.64467	3.11101	3.17595	2.84556	2.28444	1.79424	1.40533	1.08689	0.825	0.645154	0.531216	0.418069	0.316809	0.223127	0.157381	0.11666	0.0995919	0.106332	0.112634	0.0497	-0.0246325	-0.0552734	-0.0408917	-0.0321499	-0.0299636	0.00445735	0.0526648	0.100172	0.099821	0.0805969	0.0428656	0.0152869	0.00972519
0.015049	0.0406898	0.039286	0.0208361	-0.0238523	-0.0339213	-0.0413503	-0.0406804	-0.000378039	0.0283059	0.0730823	0.0604249	0.0588511	0.0217403	0.00465393	0.000957067	0.131069	0.536167	1.71374	3.94339	6.7169	9.07855	10.3832	10.8108	10.8286	10.7076	10.4321	10.0616	9.17526	7.98337	6.52462	5.25533	4.26522	3.46087	2.85017	2.32351	1.87906	1.50248	1.16142	0.889266	0.672098	0.486697	0.358978	0.278277	0.248107	0.205007	0.188242	0.192412	0.184898	0.149772
0.0890906	0.043073	0.00843034	0.00687532	0.0124917	0.0257469	0.0240813	0.0429647	0.0338908	0.0382975	0.0318775	0.0201399	0.0223416	0.0365112	0.456628	1.41165	2.72217	3.7106	4.20879	4.23918	3.86903	3.12352	2.27025	1.61436	1.20513	1.10143	1.21698	1.30194	1.14785	0.81661	0.54508	0.377766	0.268009	0.17805	0.122814	0.115991	0.134686	0.144587	0.137877	0.107272	0.0768869	0.0441325	0.037971	0.0290286	0.00531438	-0.000397598	-0.0101514	-0.0109912	-0.0402581	-0.057542
-0.047408	-0.0252936	-0.0303483	-0.0643157	-0.0801682	-0.0477563	-0.0182264	-0.01776	-0.0429978	-0.0540355	-0.064998	-0.0623723	-0.022391	-0.00944416	-0.0124367	0.0221414	0.449418	1.11488	1.96787	2.72938	3.25668	3.31282	2.85494	2.28833	1.86418	1.42421	0.953227	0.554226	0.405233	0.358407	0.300679	0.239667	0.180235	0.11271	0.0892861	0.0875901	0.0719527	0.00697645	-0.0539662	-0.0534031	-0.0283285	-0.0155326	-0.0238316	-0.0415575	0.0325653	0.0619401	0.0832453	0.0485796	0.0315161	0.019754
-0.00490104	-0.00138452	-0.009909	-0.000640629	-0.00902652	-2.533e-05	-0.000463254	-0.0160152	-0.0209616	-0.0278907	0.00697258	0.0125582	0.0170823	-0.0172981	-0.0457352	-0.0399185	0.0346388	0.215619	0.388133	0.664003	1.0657	1.52331	1.79134	1.74453	1.32117	0.803346	0.341206	0.152791	0.100631	0.0953379	0.107313	0.0953679	0.0737165	0.0484407	0.0318037	0.00358462	-0.00717469	0.00774864	0.0337617	0.01069	-0.0227822	-0.0298275	0.00152694	0.0188924	-0.00566436	0.000797079	0.016084	0.0166186	-0.0136099	-0.0388541
-0.0390874	-0.015265	0.0103467	0.0419112	0.0570458	0.0283379	0.0034488	-0.029909	-0.00996269	0.00965682	0.0264681	0.0140502	0.0123656	0.0135596	0.0343248	0.28959	0.981691	2.11349	3.35349	4.46864	5.22184	5.62411	5.55147	5.30906	4.84144	4.17689	3.29721	2.41577	1.7295	1.24865	0.914944	0.690955	0.518547	0.406479	0.310476	0.231198	0.173129	0.146891	0.13924	0.125726	0.1197	0.11433	0.0930445	0.0563103	0.0177263	-0.00882098	-0.0223546	-0.00582764	-0.00142685	0.00346713
-0.0170637	-0.0237927	-0.0271632	-0.00837439	-0.000159808	0.0188317	0.00849877	0.00639971	-0.00790985	-0.00760374	-0.0111615	-0.0144181	-0.0203361	0.00179645	0.00915745	0.242504	0.878183	1.78919	2.72105	3.78582	4.83031	5.5828	5.74285	5.51625	5.10802	4.45896	3.61517	2.74764	1.94806	1.36092	0.967196	0.733366	0.598063	0.484568	0.394173	0.307139	0.215685	0.118928	0.0494503	0.0410931	0.0467578	0.0433987	0.0100773	-0.00786018	0.00823753	0.0143287	0.0148854	-0.00134737	0.0212161	0.0489259
0.0452162	0.00608727	-0.00158426	0.00823813	0.0232678	0.00696585	0.0166108	0.0471451	0.0591794	0.0584416	0.0454263	0.0627974	0.0413871	0.0369195	0.107166	0.740585	1.89123	3.05895	3.51762	3.33288	2.8716	2.34636	1.74397	1.22202	0.869086	0.670536	0.576232	0.544094	0.486416	0.394589	0.317363	0.268695	0.188964	0.113146	0.059952	0.0491965	0.023354	0.0177549	0.0394995	0.0317578	0.0181223	0.00013695	0.0133095	0.0113534	0.00365092	-0.0177309	-0.0357474	-0.0290874	-0.00140391	0.0125982
0.021956	0.0245828	0.00548494	-0.0364962	-0.0402038	-0.0187733	0.00310037	-0.023173	-0.0334985	-0.0307422	-0.045754	-0.0405258	-0.0558393	-0.0112405	0.196733	0.835606	1.84842	2.80415	3.21809	3.02238	2.45365	1.83294	1.34612	1.05696	0.857394	0.664992	0.484969	0.342695	0.274291	0.240548	0.225516	0.168688	0.117634	0.0893189	0.0899632	0.0786146	0.0585318	0.0512064	0.0467458	0.0560951	0.0362641	0.0244066	0.0155307	0.0235371	0.0439055	0.0206543	0.00937802	-0.0175462	0.00540951	0.0281594
0.045543	0.0358903	0.0436023	0.0377806	0.0229922	-0.0311061	-0.0489834	-0.03356	0.00523843	0.0175913	0.0120082	-0.0126775	0.016119	0.0329043	0.0589421	0.149015	0.577812	1.40153	2.46611	3.26684	3.54348	3.44469	3.2445	3.05394	2.75636	2.49172	2.12724	1.71175	1.18022	0.777903	0.524496	0.363015	0.294377	0.259779	0.247949	0.227234	0.179061	0.123691	0.0916216	0.109838	0.150643	0.154261	0.1466	0.120399	0.0987419	0.0602378	0.0445016	0.0470921	0.0531184	0.0384235
Mean across laps for Pre
0.0123707	0.0144778	0.0166019	0.0164706	0.0136441	0.0116183	0.0119498	0.0159755	0.0152596	0.0155386	0.0126832	0.0121498	0.0123127	0.0157756	0.0539365	0.169994	0.387274	0.669116	0.96252	1.212	1.37637	1.46143	1.49548	1.48694	1.40476	1.23196	1.00877	0.80002	0.62872	0.492704	0.369899	0.272127	0.203012	0.157032	0.123779	0.100855	0.0817381	0.0682317	0.0552325	0.0469067	0.0382551	0.0324753	0.0300634	0.025596	0.0212232	0.0153991	0.0150888	0.0147666	0.013706	0.0127186

## Sheet: Fig2c-spaceMap
	Space map, normalized, Pre, before reward switch, novel belt.
	0.981554	1	0.994096	0.937222	0.857428	0.783363	0.758743	0.737309	0.689718	0.611494	0.562121	0.557362	0.563803	0.512125	0.390362	0.226912	0.0700001	-0.0139956	-0.0486793	-0.0499422	-0.0413968	-0.024495	-0.010646	-0.00578098	-0.00898268	-0.0219472	-0.0382816	-0.0463221	-0.038924	-0.0217326	-0.0116597	0.0124696	0.0397201	0.0622825	0.0817398	0.125595	0.198937	0.254759	0.26444	0.240524	0.218404	0.226233	0.267183	0.332896	0.426011	0.547983	0.714911	0.852472	0.949442
	0.9195	0.929085	0.964358	0.984508	0.998561	1	0.95739	0.867569	0.725721	0.59322	0.477234	0.38782	0.33646	0.295416	0.223667	0.158293	0.198134	0.375454	0.576113	0.679952	0.641682	0.544527	0.417745	0.303035	0.216644	0.177738	0.176543	0.181593	0.185345	0.186353	0.204935	0.239229	0.283969	0.31714	0.329812	0.332991	0.337431	0.352595	0.382188	0.425106	0.461376	0.482501	0.486606	0.495166	0.498519	0.511606	0.549879	0.632797	0.739891
	0.91023	0.847771	0.79354	0.762906	0.735441	0.77336	0.883972	0.978039	1	0.890913	0.806198	0.719951	0.685998	0.63675	0.639319	0.611149	0.483183	0.271423	0.0933567	0.0232235	0.022612	0.0323469	0.0480873	0.0733743	0.119671	0.159433	0.176597	0.155987	0.132712	0.116211	0.107271	0.104464	0.110485	0.113592	0.123961	0.120292	0.128665	0.125316	0.142962	0.148258	0.190143	0.213182	0.248943	0.280633	0.386006	0.536696	0.68643	0.803043	0.908586
	0.414439	0.467523	0.505452	0.554088	0.642649	0.775586	0.873177	0.907242	0.932252	0.982592	1	0.950723	0.875831	0.764371	0.59557	0.39592	0.194195	0.0504788	-0.0278656	-0.0349844	-0.00935478	0.00771472	0.0160953	0.0147118	0.0249394	0.0352275	0.0421717	0.0519077	0.0575763	0.0632751	0.0674138	0.0779403	0.0783361	0.077364	0.118062	0.15641	0.183272	0.16536	0.188936	0.242266	0.281683	0.285737	0.268656	0.256212	0.272577	0.292457	0.326961	0.340894	0.356931
	0.587941	0.683916	0.652616	0.532593	0.426372	0.422116	0.48903	0.682799	0.811273	0.910767	0.955122	1	0.974998	0.798377	0.498542	0.266819	0.140135	0.148962	0.135004	0.106952	0.097261	0.0919865	0.0935807	0.0742173	0.0396099	0.0142181	0.0181204	0.0351803	0.0406523	0.0242537	0.00219719	0.00532079	0.0258287	0.0545532	0.0552357	0.0291288	-0.00604673	-0.0276075	-0.0302387	-0.0239779	-0.0130689	0.0190929	0.0504389	0.0718437	0.116377	0.288273	0.472603	0.533701	0.465746
	0.374268	0.425475	0.457364	0.491101	0.528406	0.579512	0.629836	0.652318	0.69814	0.764301	0.844455	0.92537	1	0.889915	0.646582	0.320464	0.153933	0.0762196	0.0498644	0.0371082	0.031471	0.0250537	0.0224679	0.0297191	0.0522014	0.0887145	0.133381	0.160336	0.179307	0.19349	0.221718	0.251658	0.282852	0.313769	0.343903	0.37111	0.398843	0.42471	0.427804	0.395255	0.344571	0.294487	0.257234	0.22174	0.197287	0.197732	0.202429	0.219909	0.254177
	0.602463	0.638032	0.610167	0.586293	0.595302	0.630965	0.67865	0.753132	0.820884	0.893874	0.920231	0.915944	0.960734	1	0.988248	0.841871	0.534704	0.252381	0.0371927	-0.0040873	0.0399972	0.124342	0.183525	0.204005	0.193465	0.224085	0.274285	0.332505	0.403751	0.462136	0.486698	0.429241	0.357072	0.33151	0.328543	0.299019	0.245778	0.207404	0.207851	0.253154	0.321413	0.339681	0.339068	0.294758	0.299751	0.29164	0.322204	0.348815	0.413267
	0.804473	0.931692	0.935991	0.748336	0.636122	0.600769	0.618436	0.691406	0.755201	0.836827	0.858251	0.893103	0.922719	1	0.990754	0.772113	0.430546	0.117515	0.00720973	-0.0651754	-0.0863705	-0.0991544	-0.00915708	0.110322	0.218875	0.254302	0.203783	0.141514	0.125064	0.201088	0.317446	0.455884	0.571569	0.643932	0.673365	0.74232	0.78222	0.776375	0.719156	0.808191	0.866144	0.820529	0.574437	0.400954	0.341289	0.382928	0.469777	0.530511	0.56345
	0.0605976	0.0577849	0.0606271	0.0700489	0.0839861	0.104764	0.121612	0.147475	0.19426	0.26608	0.350894	0.438935	0.580556	0.774573	0.991716	1	0.835406	0.484991	0.237026	0.0668595	0.0179629	-0.00735016	-0.0215975	-0.0313219	-0.039713	-0.0423682	-0.0431707	-0.0441905	-0.0463471	-0.0477346	-0.0502166	-0.0527616	-0.0492309	-0.036029	-0.0149818	0.00417329	0.0185608	0.0329139	0.0624777	0.110756	0.162092	0.193848	0.203113	0.194523	0.172153	0.14238	0.112633	0.0934886	0.0788995
	0.299134	0.249637	0.210808	0.192641	0.186981	0.182575	0.177543	0.171207	0.175013	0.175191	0.173336	0.153521	0.147366	0.170454	0.264359	0.457068	0.659909	0.845029	0.932218	0.990891	1	0.98777	0.954722	0.916392	0.855058	0.774707	0.665049	0.548065	0.444996	0.371494	0.332998	0.30765	0.281665	0.249357	0.219387	0.19889	0.179397	0.177933	0.192905	0.214526	0.225811	0.224527	0.228926	0.252596	0.290644	0.325844	0.349455	0.359771	0.36082
	0.118586	0.110992	0.0955035	0.0750703	0.0611262	0.0475516	0.0386973	0.0306308	0.024604	0.0218459	0.0213267	0.0210072	0.0198287	0.0164223	0.0125245	0.0277821	0.104314	0.288138	0.541021	0.786464	0.947293	1	0.966091	0.881111	0.780312	0.685202	0.601325	0.549807	0.520773	0.498582	0.465921	0.422995	0.378608	0.345429	0.335752	0.343335	0.34905	0.343241	0.327147	0.306682	0.280529	0.250939	0.219395	0.185279	0.154563	0.130855	0.115092	0.105821	0.105482
	0.319429	0.326592	0.31121	0.31512	0.340316	0.379565	0.397614	0.384855	0.345016	0.330117	0.324223	0.325507	0.320758	0.288362	0.228972	0.161667	0.115433	0.159898	0.339779	0.579754	0.801169	0.959666	1	0.944271	0.874297	0.830053	0.822614	0.777031	0.714862	0.643803	0.567377	0.488587	0.438745	0.448468	0.44612	0.45101	0.461107	0.548564	0.606921	0.634581	0.606491	0.566492	0.49664	0.417772	0.350552	0.306897	0.263577	0.205634	0.155033
	0.115662	0.0601376	0.0317683	0.031134	0.0321856	0.0384863	0.0415416	0.045196	0.0415458	0.0438759	0.0412764	0.0571371	0.051184	0.055637	0.111043	0.29039	0.519119	0.75557	0.906107	0.953266	0.870662	0.757192	0.703645	0.73172	0.83591	0.951631	1	0.922357	0.798125	0.726789	0.680644	0.61268	0.509294	0.409967	0.343633	0.286474	0.241413	0.254337	0.31218	0.343679	0.292465	0.205742	0.132385	0.0952668	0.0807202	0.127662	0.187111	0.242431	0.237521
	0.165983	0.128312	0.0801155	0.0417146	-0.00794581	-0.0308204	-0.0542388	-0.0440823	-0.0295283	-0.0414294	-0.0563606	-0.0507546	-0.0213277	0.0313011	0.047148	0.0569584	0.0505473	0.0595429	0.0857507	0.109542	0.147313	0.204984	0.289439	0.352349	0.374068	0.369561	0.499118	0.712681	0.9208	1	0.996058	0.909307	0.800418	0.722493	0.667503	0.636323	0.549779	0.532332	0.497597	0.480412	0.470616	0.493431	0.56318	0.588013	0.538814	0.427377	0.304895	0.218812	0.187151
	0.135127	0.135984	0.14357	0.151417	0.119406	0.089167	0.0617481	0.061968	0.0878632	0.115196	0.129072	0.11189	0.0971677	0.114227	0.126853	0.131792	0.0870607	0.052004	0.0555268	0.0870646	0.215661	0.310816	0.367223	0.410065	0.46267	0.536457	0.608671	0.707117	0.846256	0.958408	1	0.937695	0.844283	0.743508	0.642631	0.503037	0.389326	0.310292	0.29315	0.307938	0.255356	0.176015	0.115154	0.133226	0.153543	0.132865	0.137804	0.153475	0.179838
	0.118819	0.124162	0.128414	0.130061	0.137901	0.143641	0.153623	0.163977	0.165142	0.171352	0.17328	0.173242	0.163434	0.137687	0.110674	0.0748019	0.0389291	0.0330634	0.038703	0.0601536	0.0588057	0.0723875	0.0876552	0.125576	0.193954	0.334538	0.554896	0.7409	0.867599	0.927548	0.981551	1	0.975314	0.922026	0.834892	0.713596	0.572997	0.45302	0.360613	0.309206	0.273497	0.232712	0.197114	0.165393	0.161838	0.155432	0.151395	0.133592	0.12151
	0.0494852	0.0367461	0.0256246	0.0164222	0.0127589	0.00935258	0.00526221	-0.000716234	-0.00264677	-0.00415006	-0.00567255	-0.00788919	-0.00903555	-0.00743286	-0.00572719	-0.0009166	0.00281596	0.00689426	0.00645968	0.00509698	0.00496104	0.00801784	0.0151184	0.0217308	0.0348154	0.0555759	0.0837648	0.114876	0.148215	0.203969	0.29098	0.43486	0.61446	0.807691	0.949754	1	0.968595	0.900159	0.831707	0.752733	0.672944	0.57341	0.469561	0.345488	0.244976	0.170865	0.120995	0.0918647	0.0722464
	0.420794	0.373692	0.294108	0.222612	0.176541	0.142613	0.116225	0.0959045	0.1099	0.152163	0.18461	0.186208	0.15375	0.145195	0.19037	0.221721	0.245983	0.2209	0.217504	0.237148	0.270197	0.334483	0.398111	0.454486	0.476111	0.494268	0.492768	0.480165	0.451486	0.440362	0.473028	0.590494	0.742759	0.892574	0.967168	1	0.953986	0.873478	0.791957	0.79441	0.830443	0.846236	0.819406	0.755339	0.675134	0.598302	0.517313	0.464408	0.424097
	0.383581	0.324979	0.283736	0.280385	0.291813	0.298902	0.279648	0.324132	0.410721	0.503057	0.517104	0.50354	0.487729	0.453154	0.391589	0.278156	0.152149	0.0349076	-0.0170674	-0.0247975	-0.0162634	-0.00440263	0.0098176	0.0196988	0.0297143	0.0460757	0.0687552	0.0949745	0.125082	0.161414	0.217694	0.304462	0.407505	0.50966	0.581171	0.669299	0.746304	0.837144	0.929038	0.986282	1	0.983884	0.990764	0.993409	0.964675	0.913572	0.848675	0.747105	0.609069
	0.778959	0.68288	0.583913	0.480179	0.379929	0.296393	0.230013	0.178204	0.133601	0.108734	0.0947851	0.0813293	0.0557728	0.0286598	0.00829792	0.00112723	0.0164615	0.0591313	0.139173	0.249245	0.369849	0.478709	0.562745	0.603871	0.602991	0.562651	0.512318	0.464464	0.426239	0.393353	0.359582	0.33028	0.313006	0.30804	0.306825	0.305636	0.313725	0.342142	0.407049	0.527218	0.68545	0.84847	0.960127	1	0.990769	0.978757	0.985935	0.988602	0.952795
	0.465748	0.321243	0.287721	0.269662	0.260653	0.189353	0.167814	0.170566	0.168307	0.141538	0.106448	0.099741	0.11446	0.126497	0.106606	0.0583092	0.00578856	-0.0139178	-0.0175278	-0.0154561	-0.000564499	0.0220841	0.042035	0.0740652	0.0982454	0.130103	0.190728	0.27508	0.367336	0.44198	0.503764	0.530928	0.523505	0.51573	0.528617	0.567672	0.623767	0.721352	0.843887	0.905045	0.873966	0.754044	0.692095	0.747948	0.890741	1	0.995987	0.918269	0.799185
	0.68545	0.589691	0.54252	0.547389	0.52461	0.498728	0.452486	0.407974	0.37892	0.335767	0.282451	0.226377	0.197396	0.174533	0.113522	0.0470026	0.0248105	0.0451327	0.0464113	0.0509309	0.0426189	0.0476143	0.0666011	0.0676314	0.0812966	0.0853954	0.0780108	0.063558	0.0364414	0.0472922	0.0672857	0.117563	0.149711	0.172451	0.18806	0.267881	0.385556	0.500209	0.589075	0.632665	0.675321	0.696162	0.750164	0.834054	0.931103	1	0.974418	0.924839	0.85634
	0.861329	0.719556	0.594314	0.489411	0.385944	0.330177	0.303408	0.284819	0.237011	0.179018	0.156735	0.140765	0.141439	0.142294	0.146176	0.133278	0.10349	0.0836667	0.0935623	0.110536	0.123916	0.12643	0.128872	0.132949	0.135891	0.149328	0.171734	0.199589	0.23654	0.277578	0.344724	0.414141	0.454156	0.452444	0.427587	0.439623	0.468199	0.487336	0.48061	0.474602	0.501011	0.565357	0.693939	0.868311	0.9985	1	0.898905	0.854223	0.898994
	PC number count, pre
	1	0	1	0	1	2	3	1	0	0	2	1	0	1	1	2	0	2	0	0	1	1	3	0	0
	PC number count, post
	0	0	0	2	0	3	0	1	3	1	0	2	0	1	2	0	0	0	2	1	0	0	2	1	2
	corresponding bin number, 3.6cm/bin
	1	3	5	7	9	11	13	15	17	19	21	23	25	27	29	31	33	35	37	39	41	43	45	47	49
[truncated: 51 more columns]

## Sheet: Fig2c-goalMap
Goal map, normalized df/f, Pre, before reward switch, novel belt.
1	0.994727	0.960297	0.925404	0.886577	0.80505	0.671984	0.491336	0.334798	0.21553	0.142968	0.0900585	0.0555159	0.0236999	-0.00343783	-0.0197848	-0.032072	-0.0348978	-0.0382593	-0.0365748	-0.0346576	-0.0327343	-0.0308085	-0.0331443	-0.0347721	-0.0358982	-0.0334349	-0.0294175	-0.0247745	-0.0190473	-0.00811277	0.0118209	0.0423013	0.0745978	0.110821	0.147999	0.188008	0.243719	0.316431	0.413312	0.502337	0.569793	0.605417	0.617455	0.629498	0.660925	0.719453	0.807344	0.896706	0.97704
1	0.985632	0.945029	0.88092	0.774138	0.656887	0.530143	0.420934	0.329541	0.284789	0.267411	0.264833	0.255684	0.259167	0.202652	0.128967	0.041792	0.00332343	-0.00842012	-0.0185289	-0.0267466	-0.0287608	-0.0254601	-0.0091314	0.00442044	0.0136508	0.0162141	0.0158422	0.0296235	0.0518881	0.0732866	0.0756579	0.0764757	0.0928719	0.116679	0.133101	0.148528	0.16972	0.20206	0.243484	0.302372	0.386819	0.496759	0.609691	0.70873	0.770708	0.826741	0.879144	0.944246	0.993577
0.861621	0.944485	1	0.998587	0.931994	0.832715	0.699398	0.538172	0.383562	0.265472	0.166437	0.109196	0.0767849	0.05869	0.0353143	0.0191987	0.0187111	0.0158993	0.00997309	0.00608667	0.00572479	0.00939807	0.0116952	0.0162989	0.019031	0.0229877	0.0250043	0.0249078	0.0270267	0.041561	0.0678675	0.117766	0.160713	0.190059	0.2019	0.210602	0.23084	0.243433	0.26523	0.282181	0.316667	0.378807	0.48883	0.598914	0.673732	0.709079	0.739483	0.77454	0.79742	0.819152
0.671335	0.857667	0.964023	1	0.98735	0.958344	0.949719	0.971836	0.987749	0.900187	0.75955	0.59954	0.481669	0.358322	0.275169	0.219207	0.181685	0.114643	0.0454768	0.00377392	-0.00527088	-0.00503376	-0.0100208	0.000969585	0.0152176	0.0168865	0.00889315	0.00791002	0.0178353	0.0190518	0.0144656	0.0177859	0.0385586	0.0667818	0.0865821	0.0967467	0.110108	0.120702	0.136657	0.151256	0.177384	0.190666	0.194567	0.202039	0.225818	0.251272	0.282079	0.323485	0.385907	0.510985
0.66071	0.739212	0.843891	0.94474	1	0.986969	0.904904	0.79215	0.651329	0.529796	0.430477	0.359806	0.323452	0.282759	0.231221	0.153261	0.0920371	0.0426364	0.00742752	-0.0234995	-0.0367969	-0.0381697	-0.0323021	-0.0215355	-0.0128237	0.000663252	0.021605	0.0424389	0.0765151	0.115493	0.158712	0.187443	0.20168	0.217449	0.244439	0.286831	0.316967	0.326204	0.318027	0.301042	0.286381	0.275008	0.294186	0.346406	0.406758	0.451928	0.468563	0.497498	0.54036	0.60091
0.524739	0.604772	0.73725	0.872272	0.969881	1	0.972787	0.906698	0.806022	0.67803	0.534655	0.423016	0.356527	0.293024	0.2143	0.135466	0.0840666	0.0625717	0.0617903	0.0670946	0.0672067	0.0483564	0.0275007	0.0101021	0.0129444	0.0223261	0.0377145	0.044966	0.0461441	0.0505224	0.0512379	0.0501503	0.0463091	0.0610903	0.089712	0.118885	0.137852	0.139183	0.121671	0.115211	0.130104	0.173221	0.20964	0.244479	0.265897	0.290076	0.325392	0.36792	0.4259	0.472163
0.763382	0.827946	0.883439	0.934659	0.982283	1	0.971735	0.912362	0.846407	0.79533	0.716787	0.626329	0.520753	0.405555	0.290563	0.190878	0.156522	0.167561	0.212995	0.26173	0.309752	0.363438	0.415351	0.462046	0.484262	0.493976	0.498843	0.490521	0.473584	0.455692	0.428341	0.386551	0.327736	0.271599	0.220355	0.180114	0.155836	0.145973	0.136598	0.139447	0.153578	0.190974	0.246718	0.307994	0.378112	0.442789	0.501315	0.552466	0.61401	0.691284
0.570647	0.67448	0.789695	0.892839	0.966161	1	0.985087	0.92675	0.827211	0.686837	0.52995	0.379707	0.271584	0.20094	0.183219	0.171182	0.158089	0.124747	0.101348	0.0831675	0.062063	0.0452961	0.0393804	0.0386615	0.0377677	0.0316474	0.0244231	0.0220598	0.0215604	0.0214278	0.0211921	0.0201659	0.0196916	0.0206296	0.0262559	0.0336025	0.0387706	0.0410355	0.0489291	0.0728989	0.108165	0.146971	0.175017	0.188016	0.198215	0.222943	0.263243	0.31794	0.387224	0.472843
0.181905	0.275331	0.409921	0.638558	0.858571	1	0.97662	0.801206	0.673273	0.613753	0.638542	0.615728	0.539166	0.464896	0.303654	0.168062	0.0335052	-0.0250654	-0.0909586	-0.112126	-0.101337	-0.110761	-0.136524	-0.13123	-0.0896179	-0.0840204	-0.0959926	-0.126753	-0.114083	-0.0548375	0.0214914	0.0174129	-0.0534106	-0.0837646	-0.0894507	-0.0513029	-0.0208656	-0.0194249	-0.00547121	-0.000183304	0.0643038	0.0517473	0.0474458	0.0088461	-0.00332417	-0.00381826	0.0454675	0.0634343	0.0806245	0.100186
0.606808	0.679878	0.745969	0.826527	0.894987	0.963771	1	0.997723	0.941122	0.844893	0.782131	0.747654	0.696085	0.571273	0.387846	0.208962	0.0963464	0.0525409	0.068342	0.0868768	0.0920471	0.0756483	0.0584834	0.0434433	0.0367007	0.0281705	0.019821	0.0126679	0.0158791	0.025192	0.03635	0.0483275	0.0602509	0.0826538	0.111365	0.128923	0.136488	0.137843	0.143451	0.141609	0.148741	0.170345	0.195869	0.210919	0.215424	0.230731	0.266408	0.3319	0.425151	0.529943
0.214631	0.286823	0.420871	0.551555	0.650409	0.777979	0.91646	1	0.983879	0.88762	0.802352	0.709117	0.651488	0.569242	0.43908	0.292447	0.169797	0.101995	0.0761574	0.101017	0.141067	0.181111	0.207258	0.218822	0.221609	0.218781	0.207404	0.184632	0.149404	0.114809	0.0868278	0.0699501	0.0556063	0.0499221	0.044272	0.0356479	0.0244823	0.0187156	0.0265321	0.0427356	0.0535278	0.0593264	0.0626742	0.0666121	0.0759491	0.0984488	0.126518	0.148388	0.161134	0.18112
0.232849	0.276016	0.328829	0.4331	0.564918	0.713408	0.845313	0.956434	1	0.979837	0.891144	0.770775	0.620795	0.43799	0.269161	0.148639	0.086482	0.052126	0.0257005	0.0167683	0.0164188	0.0252819	0.0389658	0.0478798	0.0503037	0.0555763	0.0688607	0.0992142	0.13411	0.150036	0.174917	0.187579	0.198556	0.179062	0.151649	0.123503	0.0971381	0.0821953	0.0750873	0.0616596	0.0411497	0.0244965	0.0343431	0.070108	0.105314	0.112982	0.0851644	0.0667844	0.0937487	0.167364
0.0736614	0.104818	0.15503	0.250714	0.390855	0.569531	0.769216	0.926808	1	0.964783	0.899419	0.855244	0.841567	0.730033	0.516041	0.267317	0.116148	0.0468211	0.01136	-0.0022789	-0.00101118	0.00962089	0.0195093	0.0250067	0.0247482	0.0321376	0.0448307	0.0686284	0.0814481	0.084917	0.073346	0.0547185	0.0454823	0.0420783	0.0376035	0.0300492	0.0221157	0.0247555	0.0282656	0.0281928	0.0299746	0.0209102	0.0164728	0.0154779	0.0190926	0.0184226	0.0201581	0.0242133	0.032239	0.0503521
0.109001	0.140237	0.164437	0.169213	0.231062	0.35691	0.652973	0.919256	1	0.814221	0.566805	0.384253	0.269117	0.181164	0.11266	0.0325634	-0.0125322	-0.0420163	-0.032973	-0.0188475	-0.00954401	-0.0277642	-0.0431669	-0.0467668	-0.0292545	-0.015797	-0.0134409	-0.0143838	-0.0152383	-0.0241374	-0.0349744	-0.0406295	-0.0301993	-0.022434	-0.0179616	-0.00737425	0.00633047	0.00959395	-0.00529429	-0.0184953	-0.0265622	-0.032772	-0.0304195	-0.0176137	-0.000424813	0.00239643	0.00170763	0.0101633	0.0189524	0.0496944
0.25657	0.315133	0.36666	0.466527	0.603546	0.735118	0.855793	0.961533	1	0.965584	0.863364	0.784434	0.695863	0.568561	0.377529	0.17859	0.0457994	-0.0165737	-0.0349721	-0.0409096	-0.0376244	-0.029544	-0.0263782	-0.027821	-0.0290706	-0.0172177	-0.00228092	0.0112427	0.0151976	0.0157045	0.017695	0.0284504	0.0384055	0.0497614	0.0585175	0.082618	0.108363	0.122503	0.1124	0.0956064	0.088534	0.0900637	0.0927553	0.0979232	0.101333	0.101033	0.0931485	0.0930823	0.109522	0.175393
0.113343	0.129846	0.183856	0.306416	0.443496	0.637307	0.793602	0.951565	1	0.938329	0.821767	0.661888	0.538101	0.38042	0.201221	0.0262002	-0.0669757	-0.0744526	-0.0502199	-0.031711	-0.0270531	-0.0174941	-0.0357958	-0.0562637	-0.0657057	-0.0585081	-0.0506421	-0.0439887	-0.0261085	-0.00619336	-0.00819335	-0.0229969	-0.041223	-0.0387243	-0.0140422	0.0135919	0.035282	0.0467428	0.0508767	0.0485585	0.0326218	0.00913119	-0.00748452	-0.0174334	-0.0142731	-0.00635567	0.00936945	0.0241664	0.0523367	0.0846294
0.162248	0.255994	0.369524	0.483501	0.597386	0.736038	0.869836	0.984735	1	0.935909	0.793368	0.626536	0.490507	0.385496	0.292987	0.183334	0.0953382	0.043485	0.0235294	0.0109484	0.00620692	0.00635777	0.00789303	0.00720481	0.00435916	0.0030929	0.00338049	0.00543202	0.0063947	0.00845114	0.00960122	0.0111567	0.0108666	0.0126762	0.0154139	0.0170778	0.0191639	0.0290628	0.0505289	0.0742978	0.0859544	0.0818115	0.0691831	0.0551735	0.043404	0.0370255	0.0397729	0.049041	0.0630758	0.0967513
0.444754	0.423468	0.393307	0.365531	0.339466	0.315927	0.412732	0.630961	0.858894	1	0.969055	0.882202	0.744072	0.55694	0.34315	0.141409	0.0470914	0.0356235	0.0164928	-0.0061495	-0.0377556	-0.0497221	-0.0391641	-0.0150385	0.00812958	0.00636464	-0.010494	-0.0433054	-0.0590398	-0.0585617	-0.0248239	0.00537496	0.035844	0.0475271	0.0594271	0.0609451	0.0670533	0.0978004	0.136303	0.18323	0.278878	0.379587	0.446119	0.391852	0.326325	0.366205	0.464961	0.536263	0.51	0.474289
0.332359	0.419473	0.497475	0.574819	0.655194	0.711171	0.791165	0.89785	0.985611	1	0.928366	0.839562	0.721857	0.591068	0.421595	0.23439	0.038936	-0.0907453	-0.134239	-0.130162	-0.124469	-0.119063	-0.116195	-0.104785	-0.101546	-0.104356	-0.0983063	-0.0885808	-0.071885	-0.0610176	-0.05177	-0.0443409	-0.0416508	-0.0480892	-0.0576777	-0.0556406	-0.0377947	-0.0134037	0.00515676	0.015022	0.018359	0.0175678	0.010688	0.026476	0.0603436	0.089462	0.111186	0.125749	0.173532	0.244679
0.424473	0.397933	0.425462	0.46099	0.524952	0.614013	0.715109	0.866537	0.969726	1	0.889232	0.725042	0.572609	0.444357	0.27371	0.115994	0.00142157	-0.0325833	-0.0398742	-0.0392752	-0.0367042	-0.0348158	-0.0347981	-0.0413864	-0.0494095	-0.0606188	-0.0640522	-0.0702437	-0.0718466	-0.0743038	-0.0720794	-0.0690639	-0.0648797	-0.0662361	-0.0674521	-0.0613361	-0.057921	-0.0500697	-0.0526018	-0.0449914	-0.0334468	-0.0106309	0.00605795	0.0275595	0.139978	0.321856	0.50481	0.58545	0.56661	0.493259
0.515996	0.621338	0.738836	0.801028	0.814838	0.802517	0.832432	0.884557	0.965713	1	0.945183	0.852391	0.793916	0.68882	0.541442	0.367707	0.244275	0.149006	0.0982667	0.0881209	0.105222	0.117551	0.112838	0.134306	0.139542	0.142565	0.118891	0.130044	0.139064	0.14124	0.144771	0.160936	0.189635	0.208949	0.223229	0.244901	0.269222	0.291911	0.303909	0.33496	0.362833	0.389458	0.407791	0.421579	0.441021	0.484459	0.530662	0.54337	0.516571	0.497514
0.0961751	0.176144	0.253376	0.298696	0.343371	0.469048	0.674595	0.891268	0.995777	1	0.94558	0.888395	0.820552	0.751488	0.648864	0.491016	0.251868	0.0577671	-0.0733021	-0.0987192	-0.0971528	-0.0615788	-0.0340184	-0.0260227	-0.025765	-0.0315503	-0.0273528	-0.0344849	-0.0222704	-0.0100377	-0.00018094	0.00432305	-0.00612637	-0.0277729	-0.0571535	-0.0728782	-0.0616214	-0.0534833	-0.0434075	-0.0314468	-0.0291077	-0.0296346	-0.0304512	0.00139814	0.0235798	0.0351775	0.0437708	0.0428933	0.0446249	0.0464344
0.442116	0.494624	0.493006	0.486209	0.521396	0.575409	0.581334	0.601836	0.729289	0.89833	1	0.96232	0.885525	0.80719	0.559904	0.281763	0.0211019	-0.0393945	-0.0539124	-0.0735461	-0.0873503	-0.0919699	-0.086396	-0.0780353	-0.0699089	-0.0704101	-0.0674464	-0.0640981	-0.0502436	-0.0377349	-0.024185	0.00969152	0.053872	0.129372	0.206106	0.288161	0.344132	0.359421	0.338355	0.316019	0.303892	0.353846	0.41197	0.472694	0.472349	0.439638	0.416372	0.400406	0.380935	0.381413
0.0363316	0.0637744	0.102528	0.160749	0.24249	0.36257	0.52286	0.676446	0.815803	0.93554	1	0.982822	0.897487	0.831198	0.769666	0.643401	0.437185	0.214657	0.0741774	0.0174764	0.0125774	0.00738382	0.0014319	-0.0040205	-0.00806988	-0.0109568	-0.0160867	-0.0223073	-0.0273445	-0.02919	-0.0256354	-0.0236542	-0.0238021	-0.0266056	-0.0261994	-0.0242011	-0.0228324	-0.0235002	-0.0245715	-0.0251961	-0.0269155	-0.0297958	-0.0310586	-0.0296786	-0.0239063	-0.0174533	-0.00953819	0.00158958	0.0123019	0.0282533
0.0432772	0.0600881	0.146809	0.23587	0.314474	0.430345	0.569207	0.734658	0.859238	0.948302	1	0.987099	0.939723	0.798917	0.665223	0.508663	0.345007	0.195075	0.0855607	0.189569	0.255873	0.267918	0.159129	0.0646656	0.0193325	-0.00315966	-0.0257439	-0.0476358	-0.0920534	-0.13936	-0.177993	-0.187205	-0.176647	-0.143437	-0.111865	-0.0839366	-0.0654729	-0.0650401	-0.0595494	-0.0522501	-0.00993423	0.0251477	0.0521458	0.0579103	0.0515638	0.0455592	0.0627005	0.0847591	0.0799674	0.0261319
0.161444	0.298639	0.480135	0.680088	0.772097	0.776886	0.682789	0.643928	0.688545	0.825068	0.966665	1	0.911015	0.782976	0.568362	0.3848	0.209146	0.158132	0.112483	0.0908393	0.0774059	0.0765115	0.0762154	0.0716901	0.0673222	0.0571501	0.0524124	0.0439527	0.0446559	0.0426324	0.0369962	0.0287561	0.0238846	0.0250341	0.0311245	0.0316792	0.0353297	0.0344334	0.0331556	0.0241332	0.0179112	0.0194108	0.0258926	0.0333187	0.039552	0.0509655	0.0653677	0.0695686	0.065623	0.0789617
0.191687	0.247996	0.308399	0.37317	0.454826	0.575149	0.720127	0.844082	0.919066	0.966303	0.993075	1	0.976475	0.958702	0.923151	0.811574	0.596054	0.359314	0.21445	0.185618	0.21069	0.225823	0.20806	0.163742	0.111136	0.0746476	0.0554638	0.0458269	0.0399529	0.0320827	0.0226952	0.0110588	0.000341472	-0.00588411	-0.00994782	-0.0152967	-0.0220658	-0.0259801	-0.0261906	-0.0238132	-0.0213517	-0.0189994	-0.017458	-0.0135867	-0.00343935	0.0175024	0.0428938	0.0697389	0.0998508	0.14252
0.451431	0.478036	0.513625	0.542928	0.558359	0.541074	0.527098	0.509127	0.575867	0.72919	0.907104	0.991357	1	0.814698	0.556686	0.255217	0.119363	0.130679	0.130142	0.12055	0.0667864	0.0497651	0.0471315	0.0556639	0.0737091	0.0803224	0.0675066	0.0391355	0.0199088	0.0102531	0.0081025	0.00634133	0.00657106	0.0133147	0.0180801	0.019572	0.0112702	0.00570948	0.00339996	0.00920427	0.0199529	0.0302217	0.0501482	0.0678879	0.0960939	0.120093	0.17959	0.262655	0.35974	0.41934
0.0269199	0.0316784	0.0821755	0.127899	0.160345	0.15071	0.16581	0.219185	0.315937	0.423079	0.584664	0.763237	1	0.98046	0.774711	0.457313	0.31816	0.292187	0.247333	0.171625	0.09194	0.0459447	0.0238815	0.00357313	-0.0143543	-0.0306324	-0.032741	-0.02989	-0.0306963	-0.0364884	-0.038917	-0.0365472	-0.0347436	-0.0366949	-0.0377009	-0.0349032	-0.0280357	-0.0229296	-0.0215168	-0.0271511	-0.0308675	-0.0298685	-0.0239558	-0.0119993	-0.00324498	0.00782251	0.0117548	0.0184051	0.0208746	0.0259546
0.103045	0.0908202	0.0776145	0.0589808	0.0435958	0.0620911	0.0751211	0.153589	0.236026	0.358654	0.536835	0.759982	1	0.900678	0.585805	0.187438	0.020131	0.00319116	0.0145672	0.0335526	0.0336291	0.0331705	0.0108274	-0.0121826	-0.0277502	-0.0328658	-0.0324071	-0.0356523	-0.0345702	-0.0346793	-0.0357817	-0.0394659	-0.0418117	-0.0455171	-0.0556831	-0.0608511	-0.0629036	-0.0554857	-0.0519686	-0.0456422	-0.0405938	-0.0245417	-0.00454613	0.0236057	0.0288818	0.0242031	0.0163709	0.0256743	0.0586827	0.078335
0.590031	0.597499	0.626879	0.719947	0.800031	0.781175	0.672037	0.597162	0.664265	0.76219	0.823815	0.853072	1	0.993487	0.799181	0.406951	0.198232	0.108781	0.0959716	0.0852235	0.0876484	0.0782023	0.0642891	0.0889095	0.110539	0.136117	0.130456	0.128099	0.128258	0.125306	0.146877	0.191365	0.246793	0.296082	0.366245	0.4901	0.624105	0.693677	0.688081	0.630835	0.608272	0.582272	0.595417	0.621674	0.662851	0.724901	0.725962	0.676801	0.594322	0.563695
0.257749	0.274432	0.287131	0.310399	0.320421	0.343842	0.340573	0.32558	0.351811	0.469758	0.651881	0.870644	1	0.999963	0.851137	0.684632	0.5415	0.392901	0.260568	0.159048	0.14443	0.226242	0.300569	0.321492	0.252255	0.20184	0.168303	0.107745	0.0494631	0.0121134	-0.00261359	-0.0145357	-0.0261652	-0.0278848	-0.0211309	-0.0186335	-0.0290803	-0.0377016	-0.0300405	0.0133305	0.0717517	0.108693	0.123313	0.110885	0.110353	0.187612	0.290762	0.352606	0.319739	0.267665
0.0196741	0.0360657	0.0527948	0.102193	0.177828	0.236034	0.243024	0.228886	0.267792	0.379613	0.579252	0.79005	1	0.907561	0.603109	0.209493	0.0176512	-0.011468	-0.0118893	-0.00385784	0.0119319	0.0217534	0.017976	3.85607e-05	-0.0176175	-0.0184261	0.0107238	0.00869819	-0.000563855	-0.0381959	-0.0465301	-0.0543892	-0.0554502	-0.0533203	-0.0567836	-0.0590198	-0.0522163	-0.0428776	-0.0391059	-0.0437954	-0.0403674	-0.0373045	-0.0376565	-0.0421285	-0.0428304	-0.0249611	-0.00614005	0.00281957	0.000860677	0.000963983
0.0385912	0.0573647	0.0894406	0.126738	0.170395	0.218799	0.300099	0.413015	0.548041	0.696942	0.847256	0.961768	1	0.815585	0.522219	0.219348	0.0840965	0.0506195	0.040706	0.0430494	0.0495437	0.0525159	0.0443132	0.0309733	0.0201946	0.0128189	0.00855842	0.00674169	0.0098137	0.0118571	0.0114237	0.00762147	0.00259128	-0.000392897	-0.00168776	-0.00125343	8.79016e-05	0.000996528	0.00217344	0.00307869	0.00352669	0.00405334	0.0041542	0.00478273	0.00507986	0.00675734	0.0102415	0.0145096	0.0204797	0.0256195
0.322097	0.445214	0.604029	0.73344	0.853408	0.894088	0.901613	0.885608	0.891439	0.917584	0.938033	0.996646	1	0.936978	0.750319	0.513744	0.308843	0.164366	0.0832848	0.0177612	-0.0292645	-0.0572926	-0.0586074	-0.0496144	-0.0292842	-0.00830245	-0.00455569	-0.00458036	0.00128187	0.0317196	0.0745962	0.116988	0.137484	0.153465	0.187289	0.2705	0.35438	0.408232	0.397014	0.359338	0.322869	0.303221	0.284084	0.281092	0.278758	0.287708	0.273624	0.230424	0.201148	0.209491
0.133638	0.17448	0.208446	0.246877	0.277464	0.316605	0.370797	0.454	0.560576	0.69558	0.837839	0.952091	1	0.911963	0.640635	0.331099	0.10542	0.0406722	0.0209003	0.00690903	0.00184842	-0.0030532	-0.0067886	-0.0107453	-0.0121692	-0.0117752	-0.0134304	-0.0159161	-0.0161409	-0.0149607	-0.0136114	-0.0145181	-0.0168473	-0.0189289	-0.0189789	-0.0186922	-0.0192781	-0.0206707	-0.0208697	-0.0197802	-0.0192733	-0.0203234	-0.0216399	-0.0209529	-0.017724	-0.0112768	-0.00131312	0.0105124	0.0328975	0.067702
-0.0265358	-0.0272015	-0.0116341	0.0245464	0.0924254	0.161703	0.249038	0.350104	0.513692	0.714702	0.882068	0.97155	1	0.934125	0.691215	0.385584	0.148603	0.0592138	0.0216699	0.000574785	0.00184727	-0.00292721	-0.0130852	-0.0157469	-0.0108601	-0.00367348	-0.00695718	-0.018013	-0.0337384	-0.0354832	-0.0266321	-0.0201486	-0.0216462	-0.0251693	-0.0305726	-0.0349986	-0.0352555	-0.0293911	-0.032634	-0.0474933	-0.060331	-0.0651535	-0.0559153	-0.0488057	-0.0475676	-0.0528658	-0.055589	-0.0512631	-0.0423566	-0.0312266
-0.0185879	2.48559e-06	0.0201322	0.0328161	0.0347925	0.0590413	0.103919	0.186769	0.28929	0.433236	0.612918	0.84133	1	0.976338	0.67547	0.36347	0.153456	0.125035	0.127648	0.127751	0.134429	0.131727	0.121186	0.098239	0.0764718	0.0644435	0.0467897	0.0209196	0.00227132	-0.00658234	-0.0140058	-0.0241372	-0.0264196	-0.0204757	-0.0184525	-0.0224144	-0.0263045	-0.0217464	-0.0217029	-0.0283275	-0.0349313	-0.0258801	-0.0186774	-0.0167735	-0.0180739	-0.0137755	-0.00673069	-0.0132792	-0.0180849	-0.0249103
0.0747243	0.0628207	0.0680306	0.106709	0.141021	0.176943	0.196591	0.241863	0.312738	0.423936	0.650968	0.859561	1	0.928091	0.65187	0.374687	0.170449	0.157875	0.146564	0.129159	0.100774	0.0791426	0.0612923	0.0505981	0.0468011	0.051352	0.0543551	0.0568996	0.058151	0.05258	0.0414812	0.0324349	0.029491	0.0256096	0.0179875	0.00999215	0.0161242	0.0337794	0.0489029	0.0462379	0.0390883	0.0392599	0.0473829	0.0531792	0.0624572	0.0854331	0.09524	0.101465	0.0944479	0.087471
0.0819935	0.0870901	0.0983179	0.128547	0.181195	0.295287	0.446014	0.630243	0.747147	0.854419	0.90455	0.946715	1	0.934975	0.687538	0.367737	0.136353	0.104113	0.0987206	0.121837	0.14823	0.154074	0.130993	0.0913928	0.0580043	0.0393776	0.0405619	0.0666891	0.106854	0.144914	0.15812	0.149627	0.135212	0.167104	0.239017	0.315356	0.332679	0.298834	0.258217	0.253666	0.267796	0.279649	0.261439	0.23862	0.20384	0.170649	0.130157	0.100485	0.0911139	0.0879328
0.246242	0.279662	0.337868	0.390838	0.419612	0.442203	0.488832	0.614071	0.803262	0.927169	0.951071	0.953063	1	0.99827	0.845173	0.596266	0.362601	0.202923	0.122313	0.0950436	0.0763234	0.0622735	0.0474859	0.0423731	0.0311335	0.0175651	0.00354685	0.00184817	0.0162596	0.0299625	0.0350753	0.0301132	0.0345615	0.0345606	0.0289686	0.0183002	0.00904402	0.0152673	0.0327911	0.038494	0.0305942	0.00876704	0.00315	0.0247551	0.0731327	0.1302	0.173465	0.198991	0.22323	0.231777
0.057593	0.0830124	0.119244	0.153745	0.193688	0.271702	0.405474	0.584208	0.710137	0.77313	0.872124	0.913303	1	0.968168	0.826146	0.550635	0.288333	0.210631	0.176587	0.138697	0.0882558	0.0586341	0.0456194	0.0214642	-0.00702472	0.011706	0.0896262	0.114456	0.089958	0.018257	0.00387073	-0.00994711	-0.0134061	-0.0195087	-0.0196988	-0.0230933	-0.0251019	-0.0141578	-0.00975891	-0.00159044	-0.0100451	-0.0135322	-0.0232647	-0.0171731	-0.0123653	-0.0103984	-0.00500778	0.00453425	0.0232574	0.0400584
0.140081	0.211182	0.277843	0.321429	0.355539	0.399987	0.452985	0.577223	0.72475	0.867058	0.950928	0.986729	1	0.955054	0.787811	0.519204	0.232776	0.0591781	-0.00591369	-0.0210317	-0.0266468	-0.0290204	-0.0310364	-0.030946	-0.0286312	-0.0258877	-0.0270291	-0.0302627	-0.031729	-0.0327292	-0.0356395	-0.0375015	-0.0355574	-0.0293965	-0.0270535	-0.026169	-0.027326	-0.0261314	-0.0254818	-0.0259806	-0.0250997	-0.0227502	-0.0201272	-0.0165193	-0.0106857	-0.00385362	0.00784202	0.0257027	0.0471959	0.0788564
0.18461	0.180131	0.187967	0.232845	0.29337	0.358885	0.441442	0.588819	0.733545	0.853505	0.923863	0.979682	1	0.958368	0.831142	0.628266	0.430874	0.304276	0.217765	0.139707	0.0672951	0.0444301	0.0313468	0.0223165	0.0124732	0.0102025	0.0127985	0.0174191	0.014223	0.00583015	-0.00110136	-0.00689445	-0.0118358	-0.0212996	-0.0197233	-0.0128349	-0.0054469	-0.00126347	-0.000838518	0.00517923	0.00669842	0.0152516	0.0351559	0.0576756	0.0839161	0.102613	0.119785	0.13601	0.154669	0.181153
0.329372	0.502794	0.665787	0.796994	0.861189	0.860596	0.849169	0.88565	0.947259	0.978275	0.998712	0.987236	1	0.946337	0.767859	0.469646	0.198776	0.0572882	0.0129887	-0.000301499	-0.00794989	0.00147851	0.0202257	0.0299305	0.0245801	0.0143289	0.0053281	-0.00738271	-0.0118274	-0.00311856	0.00456942	0.00404233	-0.00232677	-0.00456328	-0.00493966	-0.00707318	-0.00920588	-0.00734511	0.0017816	0.0086996	0.00588235	0.00300598	0.00243693	0.00971789	0.0234492	0.0392624	0.0553783	0.0623023	0.0838391	0.171011
0.283062	0.368573	0.456512	0.534378	0.601529	0.656291	0.710348	0.77199	0.829397	0.873866	0.926324	0.974595	1	0.982065	0.885541	0.67734	0.402324	0.168788	0.0547573	0.0232636	0.0195791	0.0185644	0.0149606	0.012009	0.00971368	0.00894599	0.00765204	0.00683426	0.00644201	0.00619766	0.00588809	0.00657427	0.00676696	0.00630706	0.00596355	0.00699732	0.00930463	0.0112669	0.0132995	0.0156937	0.0190072	0.0217014	0.0249083	0.0305772	0.0436787	0.066448	0.0968552	0.128848	0.161706	0.21083
0.108863	0.142872	0.194683	0.289103	0.402253	0.508026	0.578806	0.635476	0.68838	0.767631	0.870044	0.966966	1	0.948267	0.795515	0.547396	0.286425	0.0856964	-0.000360302	-0.0271389	-0.0252451	-0.0160446	-0.0152507	-0.0154916	-0.0197464	-0.022187	-0.0284653	-0.0342272	-0.0321358	-0.0232062	-0.0139804	-0.0164873	-0.0287685	-0.0406136	-0.0431328	-0.0393051	-0.0426483	-0.0458056	-0.0442498	-0.0378851	-0.0330536	-0.030151	-0.0190222	-0.00486002	0.00643539	0.0162996	0.02754	0.042631	0.0605283	0.0877353
0.0923399	0.0798731	0.0601062	0.0623606	0.0618031	0.0580687	0.0541059	0.101048	0.16513	0.273336	0.449336	0.698778	0.949234	1	0.919175	0.751265	0.608519	0.475221	0.346447	0.274852	0.239327	0.206587	0.156019	0.101013	0.0656624	0.0749017	0.0949741	0.0878797	0.05113	0.00163636	-0.0181617	-0.0392813	-0.0519819	-0.0498625	-0.0343562	-0.0232146	-0.0244689	-0.027571	-0.0081963	0.0422902	0.0907075	0.116192	0.117811	0.128804	0.141407	0.14081	0.119834	0.0948515	0.0881515	0.0938501
-0.131802	-0.146817	-0.147019	-0.134136	-0.10827	-0.0828941	-0.0300493	0.0475675	0.224081	0.424214	0.618597	0.799245	0.954344	1	0.681054	0.269749	-0.0546012	-0.111207	-0.115974	-0.12903	-0.149608	-0.174075	-0.198425	-0.209673	-0.200973	-0.174522	-0.155586	-0.145212	-0.145049	-0.137962	-0.127793	-0.136841	-0.150608	-0.162791	-0.161189	-0.169507	-0.192075	-0.210263	-0.210862	-0.19402	-0.185836	-0.18008	-0.169775	-0.157512	-0.145213	-0.136674	-0.129535	-0.135669	-0.139391	-0.1356
0.0720225	0.136141	0.254741	0.345151	0.397501	0.392001	0.410379	0.507725	0.642601	0.782684	0.842932	0.892022	0.964022	1	0.801961	0.441151	0.113512	-0.0147549	-0.027377	-0.0327918	-0.0268522	-0.0190787	-0.0152112	-0.0152534	-0.0172599	-0.0209521	-0.0229992	-0.0205432	-0.0144354	-0.00977984	-0.00675174	-0.00487595	0.000806196	-0.00153283	-0.00941442	-0.0183292	-0.0211612	-0.0199917	-0.0221461	-0.022148	-0.0269431	-0.0313728	-0.0368642	-0.0355022	-0.0340622	-0.0285576	-0.0222689	-0.00610671	0.0151294	0.0387233
0.141011	0.164243	0.186058	0.210282	0.251593	0.281957	0.394054	0.501168	0.600803	0.648276	0.707115	0.79536	0.944304	1	0.871244	0.612138	0.501734	0.496341	0.461856	0.355396	0.264537	0.214123	0.183001	0.16595	0.188133	0.252283	0.296293	0.300805	0.251399	0.222481	0.204128	0.231305	0.289899	0.316672	0.301496	0.245388	0.212581	0.19068	0.168057	0.182026	0.177466	0.179559	0.150143	0.125025	0.114023	0.0955844	0.0949542	0.0747371	0.0797907	0.105477
0.454538	0.46193	0.470995	0.558378	0.637933	0.647466	0.568104	0.481253	0.471802	0.535902	0.68081	0.837171	0.952307	1	0.950744	0.717162	0.389146	0.120259	0.0192878	-0.00183626	-0.0202572	-0.0356552	-0.0379899	-0.028729	-0.0376978	-0.0346001	-0.0425794	-0.0448804	-0.03382	-0.00404335	0.0362096	0.0514448	0.0549299	0.0573393	0.0585685	0.0609684	0.0940124	0.212696	0.391272	0.572028	0.680994	0.719814	0.72024	0.698847	0.67072	0.635449	0.596997	0.554798	0.498664	0.46524
0.0267154	0.049674	0.0793637	0.121928	0.168374	0.242571	0.319627	0.425029	0.514249	0.599569	0.681721	0.784178	0.913202	1	0.932238	0.707455	0.423302	0.223688	0.133937	0.0982269	0.0918342	0.0947044	0.114823	0.124524	0.116754	0.0928205	0.0760473	0.0690657	0.0711914	0.0657096	0.057103	0.0438074	0.0266351	0.00618268	-0.0109733	-0.0233045	-0.0308417	-0.036645	-0.0396012	-0.0411099	-0.0392049	-0.0388077	-0.0393423	-0.0423007	-0.0423263	-0.0336861	-0.0190458	-0.00694986	-0.00446291	0.000814421
0.563394	0.639533	0.721859	0.79839	0.869701	0.912819	0.950842	0.975237	0.995667	0.986167	0.97482	0.970026	0.987515	1	0.914276	0.693405	0.399396	0.187437	0.113321	0.100421	0.085977	0.0532017	0.0254901	-0.000610467	-0.0294699	-0.0574418	-0.0767838	-0.08634	-0.0920217	-0.094848	-0.0880799	-0.0736216	-0.0584369	-0.0412192	-0.0123734	0.0279216	0.0639968	0.0876411	0.105087	0.124605	0.145636	0.164676	0.184793	0.20336	0.22195	0.247821	0.289782	0.351105	0.41771	0.487751
0.493158	0.486917	0.492089	0.496637	0.510109	0.522239	0.572929	0.661545	0.766031	0.836048	0.885192	0.931277	0.983386	1	0.928461	0.748166	0.48734	0.251206	0.128736	0.10026	0.10491	0.0894699	0.0704692	0.0591383	0.052783	0.0447985	0.0394326	0.0341803	0.034002	0.042302	0.0600075	0.086553	0.112995	0.13551	0.151208	0.164523	0.178823	0.222448	0.266104	0.303741	0.311542	0.313216	0.319104	0.332231	0.37178	0.425842	0.483171	0.506199	0.506258	0.493516
0.521051	0.540021	0.597921	0.654775	0.700668	0.717812	0.737271	0.713075	0.717188	0.752999	0.808909	0.876141	0.936038	1	0.957154	0.809134	0.512075	0.226755	0.0185193	-0.0291968	0.00891763	0.0681026	0.141369	0.229258	0.308567	0.336209	0.309668	0.255867	0.223924	0.189948	0.179475	0.188614	0.221913	0.255548	0.283168	0.332117	0.423718	0.543034	0.652546	0.707573	0.725022	0.707052	0.652159	0.594559	0.608376	0.672431	0.732136	0.696091	0.625939	0.549328
0.952509	0.963736	0.952132	0.957206	0.946493	0.915093	0.865261	0.854388	0.871452	0.901959	0.931155	0.957771	0.984554	1	0.930948	0.747364	0.470038	0.236226	0.11841	0.106828	0.136449	0.156959	0.15818	0.157319	0.155323	0.153251	0.150726	0.144759	0.139033	0.136771	0.160029	0.218902	0.281343	0.316875	0.332778	0.351964	0.379636	0.412956	0.450491	0.495029	0.523517	0.549018	0.575408	0.613539	0.65366	0.699804	0.732229	0.770989	0.813816	0.876293
0.0459066	0.120042	0.212468	0.271204	0.318207	0.340666	0.378544	0.448564	0.537326	0.633295	0.762841	0.857473	0.95188	0.993685	1	0.919662	0.678999	0.364803	0.0768608	-0.0788464	-0.11726	-0.112246	-0.104985	-0.108204	-0.120735	-0.11227	-0.112455	-0.11366	-0.113999	-0.120293	-0.150399	-0.183842	-0.185169	-0.154131	-0.130897	-0.130424	-0.128712	-0.125001	-0.105526	-0.0931066	-0.0792145	-0.0739616	-0.0786394	-0.0787231	-0.073307	-0.0564449	-0.0264635	-0.00798279	-0.00729228	-0.00440814
0.446565	0.450852	0.480255	0.546253	0.599198	0.662724	0.706914	0.734635	0.781315	0.830423	0.850315	0.83939	0.894841	0.984074	1	0.738857	0.429696	0.104515	0.00689199	-0.0735925	-0.0761883	-0.103651	-0.124138	-0.160152	-0.182201	-0.182238	-0.182454	-0.187033	-0.176704	-0.162048	-0.156672	-0.161528	-0.157218	-0.154263	-0.167677	-0.187692	-0.181654	-0.159474	-0.134164	-0.125411	-0.117378	-0.0891111	-0.0365084	0.0190796	0.0520742	0.0900219	0.162425	0.265273	0.379592	0.435737
-0.000839716	0.00108549	0.00572606	0.02782	0.077622	0.13314	0.20187	0.26872	0.370809	0.489408	0.62307	0.751995	0.870136	0.962316	1	0.947007	0.719367	0.416659	0.157243	0.0505998	0.0388125	0.036049	0.037821	0.0342167	0.0241603	0.0118875	-0.00420547	-0.0063029	-0.00957455	-0.0110861	-0.0146128	-0.0150915	-0.00451553	0.0110544	0.0161118	0.0130582	0.00641539	0.00756459	0.00411463	-0.0051812	-0.0136063	-0.0174257	-0.0151499	-0.00683178	-0.00160131	1.98843e-05	-0.000857173	-0.00423296	-0.00485746	-0.00198253
0.269051	0.303582	0.32909	0.355686	0.388896	0.441625	0.49509	0.589067	0.686579	0.791901	0.846398	0.874954	0.914389	0.946054	1	0.915127	0.720907	0.504181	0.409668	0.370852	0.29831	0.211358	0.154006	0.1057	0.072612	0.0497034	0.0450482	0.0360435	0.0359391	0.0329157	0.0294565	0.0345663	0.0345029	0.0413034	0.0284409	0.0176562	0.0265611	0.0391503	0.0512007	0.0558582	0.0793936	0.109805	0.129809	0.134502	0.142522	0.170278	0.214154	0.248132	0.259782	0.261557
0.137531	0.151678	0.188748	0.277069	0.384009	0.484431	0.588209	0.635796	0.64858	0.66789	0.726468	0.765715	0.791707	0.842396	0.96411	1	0.889191	0.655325	0.445693	0.346713	0.300897	0.2616	0.21651	0.195448	0.187638	0.174737	0.15833	0.130666	0.111435	0.0900812	0.0758742	0.0721047	0.0899811	0.113609	0.127743	0.140488	0.151062	0.148684	0.127205	0.100854	0.0872748	0.082664	0.0982413	0.121079	0.131533	0.125784	0.114801	0.114735	0.119322	0.130447
0.0954508	0.0839625	0.0750182	0.0722984	0.0530366	0.0346978	0.0338842	0.0578242	0.0664107	0.0557043	0.0348196	0.0321171	0.0324928	0.273478	0.676501	1	0.985468	0.835927	0.747115	0.747923	0.695956	0.614136	0.522766	0.447279	0.40734	0.370697	0.339178	0.323655	0.320843	0.325142	0.329404	0.332261	0.353958	0.410646	0.502046	0.539024	0.532929	0.510629	0.523675	0.556806	0.569799	0.552475	0.504506	0.44692	0.393355	0.328122	0.245461	0.170943	0.126838	0.112086
0.0169729	0.0291447	0.0441641	0.0574874	0.0580464	0.0342605	0.0181232	0.00567574	0.0084338	0.00688865	-0.000398689	0.00260948	0.00467508	0.314255	0.693053	1	0.941237	0.74995	0.581	0.444916	0.357916	0.317322	0.286851	0.250933	0.210681	0.162125	0.141955	0.12549	0.120473	0.100562	0.089306	0.077848	0.0697717	0.0519928	0.0409857	0.0378936	0.0317185	0.0361844	0.0348462	0.0515239	0.0560298	0.0578321	0.0539116	0.0373899	0.0245288	0.024918	0.0340251	0.0253555	0.0144603	0.0144795
0.104513	0.11736	0.110067	0.0862677	0.0688145	0.0499736	0.0549796	0.0538009	0.0477269	0.0170503	-0.00934529	-0.0162278	-0.0257476	0.274548	0.68803	1	0.8944	0.585012	0.35644	0.225805	0.144643	0.101456	0.0762489	0.0797925	0.10249	0.117735	0.159012	0.220106	0.273061	0.317178	0.350161	0.418774	0.480023	0.505033	0.521563	0.524922	0.525959	0.493748	0.447768	0.408683	0.379044	0.35472	0.297986	0.210265	0.125548	0.0623327	0.0334974	0.00867735	0.0211013	0.0592839
0.182297	0.206123	0.231276	0.265442	0.327227	0.404469	0.465772	0.496546	0.528176	0.581722	0.633071	0.681569	0.734567	0.821297	0.919763	1	0.958268	0.739912	0.459838	0.262945	0.183008	0.134057	0.0991001	0.079482	0.067745	0.0585128	0.0495339	0.0402958	0.0366668	0.0360508	0.0434402	0.0557316	0.0710252	0.0810222	0.0786909	0.0718626	0.0732572	0.0894235	0.109055	0.117491	0.108903	0.0994575	0.0961067	0.116166	0.148209	0.180257	0.187133	0.17642	0.162691	0.16548
0.124613	0.0263079	0.0145456	0.00665381	-0.0261184	-0.0646589	-0.0647359	0.025988	0.160422	0.178212	0.115471	0.0327945	0.108174	0.235746	0.521736	0.798706	1	0.999885	0.944826	0.877517	0.770439	0.682411	0.608606	0.553646	0.44224	0.345384	0.292056	0.239716	0.194819	0.145817	0.128563	0.133692	0.132798	0.120743	0.101126	0.086778	0.0680191	0.0290744	0.0206679	0.0392692	0.0830959	0.0993805	0.118908	0.148717	0.178977	0.138827	0.0548529	0.150993	0.25207	0.285569
0.308799	0.36767	0.336231	0.249887	0.120358	0.0234237	-0.0294735	-0.0515485	-0.0928601	-0.128974	-0.134607	-0.112291	-0.0606767	0.0850223	0.418833	0.77763	1	0.998076	0.896351	0.779677	0.640454	0.544622	0.462488	0.37146	0.25607	0.160654	0.147235	0.21095	0.269433	0.261236	0.19175	0.137144	0.176459	0.293598	0.413887	0.454248	0.40718	0.379466	0.381849	0.390428	0.364222	0.334189	0.32652	0.346112	0.325192	0.297936	0.238218	0.198462	0.187649	0.246555
-0.0429815	-0.0536571	-0.0575368	-0.0605186	-0.0567744	-0.0502939	-0.0419605	-0.0364805	-0.0529185	-0.0622523	-0.068549	-0.0499324	-0.0383413	0.0823319	0.390894	0.762995	1	0.996841	0.85876	0.680935	0.5047	0.372806	0.286273	0.225878	0.196845	0.193904	0.194471	0.188436	0.181036	0.185394	0.177302	0.156124	0.133835	0.116386	0.111916	0.108617	0.0878896	0.0605453	0.0317748	0.0225809	0.016274	0.00666973	0.00592224	0.0175369	0.0337884	0.0431116	0.0368	0.015042	-0.00904915	-0.0312509
0.0734237	0.107592	0.143222	0.162511	0.147558	0.107196	0.0854414	0.0685472	0.0577134	0.0435841	0.0494038	0.0517035	0.0584372	0.10319	0.373125	0.716962	1	0.974133	0.777853	0.529691	0.338425	0.223152	0.159124	0.116777	0.089878	0.0688997	0.0538355	0.0386153	0.0280122	0.0250165	0.029055	0.0304648	0.0282652	0.0242089	0.0249857	0.0337584	0.0408924	0.0434354	0.0365646	0.0253932	0.0169653	0.0142772	0.0168895	0.0196334	0.0193269	0.0161452	0.0188159	0.0212466	0.0322404	0.0534662
0.018756	0.0190264	0.0167884	0.0152491	0.0164178	0.0207933	0.0213001	0.0195943	0.0220497	0.027198	0.0334107	0.0359151	0.0400452	0.130706	0.426361	0.785317	1	0.947563	0.794353	0.654103	0.572242	0.507938	0.457429	0.395178	0.335106	0.287395	0.244616	0.204963	0.176146	0.148701	0.126698	0.106505	0.0900199	0.080126	0.073192	0.064458	0.0553592	0.0480996	0.0441433	0.0405551	0.0334688	0.0244191	0.0194252	0.0179868	0.0220207	0.0218211	0.0235962	0.0227699	0.021984	0.0202273
0.0331561	0.0365467	0.0493785	0.0909515	0.118572	0.142103	0.212777	0.331822	0.429169	0.479984	0.504429	0.546608	0.639312	0.723563	0.889527	0.945432	1	0.883956	0.748703	0.564227	0.425796	0.334221	0.295298	0.242926	0.189849	0.12097	0.0831304	0.0816171	0.0794718	0.0885584	0.0727899	0.0674149	0.0718059	0.0558709	0.0309403	0.00942043	0.00357857	-0.0122598	-0.0242623	-0.030689	-0.0175472	-0.00358117	0.0155659	0.0188233	0.0144789	0.032698	0.0674798	0.0798536	0.0686632	0.0566823
-0.00116242	-0.0120563	-0.0232261	-0.0312003	-0.0325981	-0.0324556	-0.0362112	-0.0443698	-0.0532735	-0.0524272	-0.0555241	-0.0501705	-0.0489755	0.0146209	0.283195	0.708618	1	0.99274	0.790488	0.620929	0.46671	0.347308	0.251736	0.196238	0.161806	0.137147	0.125732	0.121219	0.116806	0.109611	0.108118	0.111749	0.113016	0.116623	0.122589	0.127084	0.125382	0.120733	0.123956	0.121841	0.118053	0.102343	0.0878522	0.0677545	0.0541181	0.0440162	0.0326682	0.0172964	-0.000469114	-0.00990868
0.0155629	0.0186111	0.0194028	0.0208466	0.0247096	0.0285564	0.0337858	0.0357371	0.0349679	0.0285579	0.0216024	0.016666	0.0198576	0.111036	0.404183	0.755471	1	0.982127	0.806019	0.586034	0.392358	0.269642	0.194234	0.145084	0.111692	0.0902625	0.0717931	0.0600579	0.0512169	0.0473408	0.0465559	0.0455242	0.0391906	0.0320518	0.0233641	0.0234352	0.0219979	0.0194825	0.0121546	0.00883293	0.01025	0.0139033	0.0176519	0.0199341	0.0191081	0.0161903	0.0129776	0.011504	0.0102166	0.0125939
0.0117097	0.00758161	0.0038572	0.0123041	0.0251938	0.0430003	0.043513	0.0360047	0.0251705	0.0506106	0.0772593	0.118546	0.114907	0.232625	0.55201	0.87319	1	0.816923	0.604806	0.433721	0.330227	0.252385	0.192493	0.152048	0.125085	0.103899	0.0842742	0.0670184	0.0546693	0.0455374	0.0415527	0.0368304	0.0330068	0.0282219	0.0255353	0.0204596	0.0169634	0.0156412	0.0169658	0.0189551	0.0203294	0.0130362	0.00804857	0.00454961	0.00652796	0.0113791	0.0120952	0.0145288	0.0141275	0.0131231
-0.0317899	-0.0321316	-0.0328496	-0.031268	-0.0303635	-0.0262415	-0.0179594	-0.00427046	0.0048408	0.0141998	0.0191746	0.0211448	0.00921818	0.142613	0.514625	0.863424	1	0.828669	0.622189	0.437293	0.29583	0.200144	0.131919	0.0837149	0.0503891	0.0312738	0.0185829	0.00803831	-0.00223062	-0.00961058	-0.013638	-0.0167008	-0.0214902	-0.0261664	-0.033342	-0.0362489	-0.0394671	-0.0384217	-0.0395017	-0.0406198	-0.0384502	-0.0371175	-0.0338539	-0.031875	-0.0315331	-0.029875	-0.0324186	-0.0347892	-0.036306	-0.035672
0.00495906	0.0205031	0.0343916	0.0458844	0.0503183	0.0549265	0.0744186	0.100658	0.126829	0.144606	0.152825	0.160861	0.196994	0.246558	0.504179	0.810922	1	0.840613	0.527193	0.292477	0.164403	0.113327	0.0874949	0.078927	0.050683	0.0236642	0.0167617	0.0124864	0.0011309	-0.0111998	-0.00981675	-0.00751546	-0.0163353	-0.0292103	-0.0253978	-0.0158018	-0.0112757	-0.0218422	-0.0295644	-0.0224647	-0.00893972	-0.00246688	-0.00604138	-0.00566937	-0.0041116	0.00252762	0.000946049	-0.00407951	-0.00957028	-0.0061603
0.00110512	-0.00147647	-0.00468848	-0.00888922	-0.0158635	-0.0191439	-0.0157028	-0.00592037	-0.00564124	-0.00246846	-0.00487459	0.000399014	0.00930917	0.114506	0.377332	0.737973	0.994355	1	0.800826	0.548738	0.351692	0.229624	0.15651	0.109967	0.0787212	0.0552591	0.0404987	0.0385707	0.0486239	0.0623481	0.0652534	0.0435723	0.0164601	0.0066169	0.0150471	0.0202811	0.0158858	0.00981195	0.0126803	0.0102647	0.0077174	0.00639864	0.00691535	0.00124816	-0.00085346	-0.000772573	0.00699518	0.00690237	0.00831949	0.00685555
-0.00230067	-0.00293405	0.00239338	0.00523065	0.00388507	0.00360828	0.00785559	0.00945824	0.00759304	0.00242206	0.00348074	0.0022128	0.0023366	0.0794773	0.294512	0.611778	0.879695	1	0.977596	0.871193	0.733883	0.585504	0.453227	0.332888	0.243136	0.180268	0.136774	0.109129	0.0894864	0.0809834	0.0712399	0.0579612	0.0412215	0.0305711	0.0284805	0.0269095	0.0238351	0.0196713	0.0173181	0.0123052	0.00509963	0.00286521	0.00786348	0.0140082	0.0138548	0.0083173	0.0028278	9.42223e-05	0.000841013	-0.00192272
0.000198838	0.00220873	0.00191108	0.00637278	0.01258	0.0194742	0.0312679	0.0509978	0.0712391	0.0799689	0.0775957	0.0704287	0.0638232	0.0757944	0.226692	0.514949	0.833604	1	0.979286	0.857019	0.702594	0.56157	0.444834	0.350543	0.273933	0.21003	0.157479	0.116707	0.0870906	0.0680588	0.056993	0.0480677	0.0396689	0.0288389	0.0193727	0.0148591	0.0192202	0.02593	0.02433	0.0154291	0.00887546	0.00846978	0.00625777	-0.00294015	-0.0115047	-0.0123458	-0.00994072	-0.010864	-0.0107819	-0.00485541
-0.00763044	-0.00346991	0.00411696	0.0135043	0.0216967	0.026244	0.042198	0.0650722	0.0867308	0.0997806	0.108053	0.123654	0.140089	0.179655	0.313124	0.555828	0.838007	1	0.985536	0.84578	0.673317	0.519577	0.394134	0.3051	0.243675	0.194084	0.14611	0.102438	0.0722642	0.0508762	0.0353057	0.0206765	0.00852664	0.00101229	-0.00324835	-0.0068411	-0.0119999	-0.0157166	-0.0168012	-0.0171417	-0.0180455	-0.0196337	-0.0209653	-0.0210745	-0.0200188	-0.0189089	-0.0182354	-0.0177017	-0.0143294	-0.0115179
-0.0033844	-0.00289926	-0.00307856	-0.000560671	0.00575302	0.0105493	0.0184369	0.0230264	0.0292225	0.0293523	0.0262091	0.0255671	0.0250596	0.0595319	0.225846	0.526507	0.832433	1	0.997048	0.880225	0.709886	0.539579	0.402123	0.292068	0.207937	0.145553	0.104336	0.0776271	0.0581011	0.0450041	0.0367694	0.0300658	0.0246656	0.0199806	0.0167102	0.0137952	0.0114638	0.00941598	0.00801397	0.00679667	0.00572341	0.00506857	0.00373473	0.00262077	0.00102409	0.000755867	7.28495e-05	-0.000419524	-0.00205383	-0.00225073
-0.013903	-0.00933997	-0.00723683	-0.00282204	0.000903844	0.00865416	0.0170079	0.0262445	0.0149379	0.0214123	0.00283051	0.0170332	0.0017586	0.0471396	0.253389	0.597012	0.922995	1	0.866601	0.664974	0.500147	0.384965	0.301034	0.24846	0.216431	0.185311	0.160523	0.150163	0.143112	0.138829	0.143139	0.146204	0.135247	0.105323	0.0845377	0.0692353	0.0486563	0.0237436	0.00670823	0.00380913	0.00615472	0.00410976	0.0044644	0.0210009	0.0509884	0.0749424	0.0597043	0.0349679	0.00324931	-0.0088461
-0.087458	-0.0943885	-0.09714	-0.0906791	-0.0893587	-0.0896696	-0.0953712	-0.0918805	-0.0555457	-0.0276063	-0.01603	-0.0393983	-0.0549678	-0.0383524	0.102279	0.480136	0.891489	1	0.789027	0.48295	0.320941	0.220941	0.150756	0.104146	0.061395	0.0255274	0.000393237	-0.0063849	-0.0096476	-0.0208635	-0.0367883	-0.0436692	-0.0384333	-0.0328203	-0.0336193	-0.0403795	-0.0489895	-0.0465784	-0.0124698	0.0107111	0.0105814	-0.0231927	-0.0470984	-0.0621232	-0.0709824	-0.0762604	-0.0740517	-0.0763349	-0.0783648	-0.0814149
0.104557	0.103872	0.114524	0.125379	0.13626	0.144359	0.145182	0.138189	0.126713	0.114767	0.103362	0.0920325	0.0826991	0.0874245	0.211948	0.4792	0.79183	1	0.946771	0.764534	0.530697	0.383558	0.284592	0.217254	0.176037	0.154143	0.128779	0.108805	0.0963841	0.0841006	0.0735722	0.0699926	0.0730346	0.0774757	0.0810576	0.0853256	0.0837198	0.0750315	0.0713657	0.0753603	0.0778453	0.077228	0.0763133	0.0750917	0.0708386	0.0747256	0.08832	0.109137	0.116569	0.112446
-0.0235135	-0.0265258	-0.0266434	-0.0218987	-0.0213472	-0.0215673	-0.0140444	-0.00610205	0.00652913	0.0143287	0.0380303	0.0593616	0.0811425	0.124254	0.341951	0.668239	0.955144	1	0.856855	0.641615	0.452135	0.309022	0.22576	0.174971	0.137312	0.102923	0.0759662	0.059886	0.0530102	0.0459739	0.0395163	0.033523	0.0233433	0.0114808	0.000976067	-0.00128031	0.00330533	0.011225	0.0158062	0.0120197	0.000776144	-0.0115379	-0.0210464	-0.0242227	-0.0245188	-0.0194831	-0.0175678	-0.0179175	-0.020028	-0.0233104
0.340219	0.231901	0.133865	0.0551774	0.0236589	0.0310694	0.0182412	-0.00487398	-0.0337494	-0.0282772	-0.0114023	-0.00220862	0.00564265	0.0600331	0.230727	0.49921	0.762529	0.919072	1	0.996762	0.964129	0.884024	0.800165	0.708537	0.620572	0.510032	0.407299	0.333355	0.301242	0.266648	0.223943	0.179361	0.155324	0.138819	0.124064	0.113148	0.0974339	0.0875498	0.072802	0.0760992	0.0879066	0.0853283	0.070351	0.084313	0.171561	0.274957	0.364113	0.426183	0.454666	0.428675
0.056926	0.0678297	0.0783516	0.089181	0.0779454	0.0628913	0.057691	0.0596906	0.0625623	0.0527651	0.0523529	0.0577312	0.0606448	0.0644603	0.109457	0.25555	0.54573	0.835359	1	0.963166	0.836331	0.713151	0.619283	0.543426	0.471406	0.402002	0.344083	0.301368	0.266412	0.236479	0.206028	0.19311	0.186298	0.166039	0.137134	0.11762	0.122199	0.12513	0.127492	0.131605	0.130379	0.124897	0.116875	0.115735	0.105791	0.0911883	0.0771922	0.075717	0.0682907	0.0689573
-0.00885355	-0.00958276	-0.0105309	-0.0103777	-0.00342052	0.00432702	0.0111737	0.0100721	0.00783914	0.00707877	0.00634699	0.00441013	0.00157748	0.0275744	0.172802	0.43391	0.727902	0.915485	1	0.991353	0.919054	0.811726	0.703268	0.610712	0.531225	0.455838	0.381979	0.313057	0.26099	0.219686	0.184774	0.14675	0.112666	0.085725	0.0651685	0.0482124	0.0352164	0.0249993	0.0181884	0.0120399	0.0072804	0.00327714	0.00146423	-0.000694707	-0.00205134	-0.00348431	-0.00508274	-0.00648759	-0.0080605	-0.00780661
5.60028e-05	0.0109317	0.0265842	0.0359461	0.027505	0.0200882	0.0200113	0.0302947	0.0282547	0.0280916	0.0131601	-0.00423606	-0.0185882	-0.00724686	0.0386458	0.0893844	0.552746	0.856689	1	0.634884	0.369683	0.230497	0.167274	0.129038	0.102098	0.0869856	0.0913661	0.0884233	0.06092	0.0270655	0.0222791	0.0343814	0.0421213	0.0425083	0.0428265	0.0330619	0.0212188	0.0220166	0.0395937	0.0519602	0.0599426	0.0517563	0.0367846	0.0109991	-0.00999655	-0.0139607	-0.0130839	-0.00224915	-0.000178091	-0.000211128
-0.131277	-0.133626	-0.121253	-0.0890503	-0.0528545	-0.025788	-0.0220537	-0.0466288	-0.0908257	-0.0899773	-0.0835345	-0.0527762	-0.0413512	-0.0413819	-0.0145953	0.0913377	0.449342	0.856376	1	0.811629	0.449813	0.210198	0.0781885	0.0213935	-0.010592	-0.0792472	-0.110389	-0.0945972	-0.0585192	-0.071786	-0.110512	-0.11924	-0.111274	-0.098664	-0.0947512	-0.0739873	-0.0511625	-0.0417394	-0.0464401	-0.0504472	-0.0609636	-0.093183	-0.1106	-0.0947251	-0.076924	-0.0849249	-0.107731	-0.101378	-0.107724	-0.112249
-0.0139218	-0.0105014	-0.00413386	-0.00319137	0.00100966	0.00134929	-0.00156062	-0.010028	-0.0169371	-0.0168512	-0.0147556	-0.0110446	-0.00868121	-0.00369196	0.00615614	0.124967	0.394868	0.764214	1	0.994255	0.809326	0.584101	0.41906	0.32848	0.292563	0.256286	0.197423	0.134993	0.0896164	0.0598848	0.0425367	0.0313464	0.0226136	0.0131879	0.00600289	-0.000154505	-0.00318159	0.0014059	0.00580442	0.0047718	0.00323311	0.00207023	0.00175441	-0.00231878	-0.00568095	-0.00658374	-0.00546679	-0.00419975	-0.00875983	-0.014539
0.0269541	0.0368737	0.0378898	0.038534	0.0408698	0.0399221	0.0327688	0.0256734	0.0101351	-0.00291162	-0.0133315	-0.0109006	-0.0125356	-0.0170958	-0.0194185	0.0607176	0.396159	0.781576	1	0.856509	0.59398	0.371938	0.241448	0.165429	0.126653	0.0967346	0.0765181	0.0611593	0.0506336	0.0356533	0.0261292	0.0361255	0.0529454	0.0591794	0.0458799	0.0298377	0.018332	0.0011686	-0.0140506	-0.0233747	-0.0233029	-0.0144559	0.00331483	0.0269144	0.0413546	0.0298069	0.00417816	-0.0131465	-0.00772147	0.00933583
0.032185	0.0194195	0.0219261	0.0285417	0.0351048	0.0452614	0.0771769	0.150859	0.219537	0.266175	0.287604	0.309407	0.335953	0.361911	0.3558	0.430597	0.607729	0.863934	1	0.944791	0.802361	0.647277	0.550073	0.458706	0.388449	0.316635	0.250687	0.189616	0.135248	0.0968709	0.0731197	0.0537456	0.0389748	0.0286419	0.0192689	0.00887614	0.000856672	-0.00191182	-0.00515692	-0.0142369	-0.0242588	-0.0239207	-0.0168394	-0.0102679	-0.00130656	0.0295178	0.0620306	0.0864699	0.0748995	0.0538827
-0.0169549	-0.0169799	-0.0162546	-0.0162169	-0.0159539	-0.0173825	-0.019416	-0.0231543	-0.024567	-0.0242914	-0.0239505	-0.0223114	-0.0249954	-0.0240668	0.0222774	0.20347	0.55391	0.895299	1	0.85697	0.620438	0.450155	0.330916	0.25381	0.203782	0.166577	0.133468	0.106616	0.0853464	0.0679128	0.0515037	0.0381091	0.0295602	0.0236732	0.018194	0.0116375	0.00450496	7.73939e-05	-0.00360284	-0.00534177	-0.00535072	-0.00463599	-0.00647625	-0.0102948	-0.0120147	-0.0127764	-0.0132008	-0.0132568	-0.0136077	-0.0154541
0.025532	0.0234669	0.0319814	0.0375891	0.0377835	0.0284671	0.0143377	0.00426774	0.00888887	0.0239225	0.0416604	0.0445358	0.0417789	0.0324408	0.134947	0.358099	0.709697	0.981543	1	0.793611	0.503619	0.319864	0.224536	0.179248	0.154001	0.142551	0.137297	0.134167	0.134057	0.140544	0.142593	0.136401	0.131848	0.136325	0.137696	0.13776	0.125466	0.10925	0.0894413	0.0803765	0.0972196	0.113531	0.11479	0.084477	0.052101	0.0420203	0.0452517	0.0499772	0.0436466	0.0316925
-0.0408265	-0.0455573	-0.0609014	-0.0568003	-0.0519447	-0.0341018	-0.0310783	-0.0311091	-0.0264833	-0.0320054	-0.0387257	-0.0580933	-0.0524187	-0.042257	-0.029117	-0.0107964	0.23431	0.492538	1	0.863324	0.659096	0.448077	0.293346	0.19442	0.112978	0.064325	0.0341105	0.0202861	0.0179035	0.0189507	0.0214524	0.0209497	0.0175043	0.0096081	0.0189217	0.0230598	0.0287233	0.0162871	0.0168278	0.0124444	0.00107471	-0.0160603	-0.028492	-0.0297331	-0.032942	-0.0318763	-0.0356183	-0.0356252	-0.0411213	-0.032561
-0.0032213	0.0360726	0.0817026	0.116101	0.115446	0.109763	0.0927854	0.071075	0.0443862	0.0276979	0.0209962	0.0130412	0.00741633	0.0031842	0.00309266	0.0671016	0.274835	0.654177	1	0.963539	0.704203	0.474752	0.334334	0.234666	0.159414	0.106751	0.0675261	0.0383706	0.0183666	0.00897927	0.0193842	0.0224496	0.0461555	0.0679742	0.0796209	0.0633279	0.0304615	0.0352834	0.0401058	0.0445331	0.0293301	0.0264045	0.0237213	0.0156157	0.0069261	0.008342	0.0119925	0.00895972	-0.0017199	-0.00911403
0.285797	0.324204	0.456138	0.618845	0.738145	0.744208	0.730668	0.678413	0.631181	0.586751	0.568196	0.501933	0.423864	0.328991	0.252227	0.250567	0.493115	0.825019	1	0.851072	0.550086	0.320788	0.199696	0.140731	0.114414	0.104639	0.086906	0.0803598	0.0715966	0.0795445	0.0914339	0.107402	0.172842	0.231734	0.238752	0.202747	0.161794	0.213509	0.232094	0.257523	0.234696	0.221187	0.205695	0.208085	0.224813	0.247761	0.284595	0.29913	0.307312	0.300848
0.0136495	0.0123224	0.010997	0.0127133	0.0106453	0.00810864	0.0100498	0.00868245	0.00983576	0.00503518	0.00350578	0.00327096	0.00506783	0.0114616	0.0331899	0.196277	0.596778	0.914236	1	0.770853	0.556975	0.398437	0.311943	0.266289	0.247945	0.238136	0.224365	0.208162	0.191494	0.171544	0.147056	0.126961	0.11439	0.0932547	0.0801219	0.0681497	0.0613546	0.0501521	0.0388298	0.0297277	0.0205942	0.0136656	0.011679	0.0115441	0.0199415	0.0313051	0.0324001	0.0280533	0.0189719	0.0186154
-0.0399329	-0.040869	-0.0379202	-0.0346425	-0.0308228	-0.028625	-0.0218921	-0.0149391	-0.00608487	-0.00164594	0.00912167	0.0261608	0.0407522	0.0558393	0.112418	0.324993	0.594306	0.912713	1	0.938176	0.714376	0.519439	0.383482	0.278874	0.199313	0.145413	0.10756	0.0858646	0.0774165	0.0913092	0.110011	0.120575	0.109945	0.0838215	0.0532728	0.0268635	0.00842327	-0.00183994	-0.00759043	-0.00918348	-0.0111277	-0.0165749	-0.0211822	-0.0251268	-0.0259279	-0.0271211	-0.0260257	-0.0274425	-0.0308739	-0.0365412
0.0250203	0.0242751	0.0198523	0.0142012	0.00880934	0.00403583	0.00269525	0.00328618	0.00569818	0.00172109	-0.00392383	-0.00672707	-0.00742477	-0.00298265	0.0422473	0.202519	0.46078	0.735542	0.921806	1	0.998477	0.935552	0.846357	0.740695	0.632081	0.51849	0.413366	0.324802	0.257079	0.203479	0.159143	0.125288	0.100358	0.0837299	0.0675403	0.0525351	0.0443115	0.0425511	0.0460085	0.0465672	0.0463053	0.0456979	0.0434876	0.0383964	0.031464	0.026017	0.0248221	0.0250418	0.0252741	0.0247756
-0.0102391	-0.00533106	-0.00310654	-0.00263113	-0.00289889	-0.000681544	0.00151916	-5.57221e-05	-0.00165825	-0.00524614	-0.00428759	-0.00397659	-0.00482745	-0.00140746	0.0343633	0.154879	0.388016	0.68934	0.927372	1	0.907396	0.733906	0.555524	0.404902	0.292482	0.215542	0.166274	0.131098	0.106426	0.0836691	0.06427	0.0478709	0.0387025	0.0374898	0.0401406	0.0406827	0.0370265	0.0306309	0.0224379	0.0159672	0.0126371	0.012209	0.00974288	0.00361684	-0.00162042	-0.00259716	-0.00314558	-0.00549439	-0.0111208	-0.0139587
0.0108222	0.0232788	0.0297441	0.0367708	0.0424257	0.0499352	0.0699747	0.0901209	0.133548	0.177015	0.252224	0.325183	0.381502	0.420723	0.464141	0.556459	0.71187	0.878398	0.998192	1	0.911395	0.773951	0.626115	0.487689	0.369328	0.275427	0.200671	0.138751	0.0916816	0.0594222	0.0360229	0.0185892	0.00570659	-0.0036144	-0.0116092	-0.020674	-0.0257489	-0.0272219	-0.028466	-0.0313925	-0.0357758	-0.034193	-0.0319975	-0.0319041	-0.0361974	-0.0407122	-0.0414167	-0.0396077	-0.0274637	-0.00913227
0.109239	0.0775578	0.0547656	0.0419005	0.0347937	0.0285399	0.0222949	0.0148071	0.0104232	0.0109908	0.0106762	0.00454453	-0.00514398	0.0107923	0.13	0.345841	0.601518	0.800647	0.939288	1	0.972308	0.878608	0.763015	0.678474	0.625291	0.606029	0.61277	0.662212	0.719878	0.773993	0.793336	0.794342	0.777894	0.757461	0.750641	0.730461	0.691468	0.620163	0.546448	0.482645	0.435201	0.404836	0.391996	0.39252	0.399249	0.386777	0.341422	0.272623	0.204032	0.150794
-0.0169444	-0.00207014	0.0112644	0.0302074	0.0350611	0.0332123	0.0323865	0.0381533	0.0195785	0.00344168	-0.0395683	-0.0527212	-0.0413323	0.0071944	0.0468728	0.0877758	0.205003	0.438824	0.803434	1	0.947611	0.661804	0.410539	0.271842	0.196135	0.141716	0.0899267	0.0527254	0.0326116	0.0285007	0.0297032	0.0206815	-0.00238243	-0.0234042	-0.0265014	-0.0132138	-0.0152415	-0.0308527	-0.0350821	-0.027295	-0.00142593	0.00468626	-0.00290064	-0.0186149	-0.0172353	-0.00540681	-0.00018909	-0.00294598	-0.0140822	-0.0124163
0.115007	0.115259	0.116274	0.111554	0.100331	0.0881366	0.0817795	0.0760186	0.0699308	0.0605103	0.0544766	0.0522351	0.0497031	0.0449809	0.0560774	0.122125	0.335065	0.685408	0.952012	1	0.804532	0.557883	0.348279	0.215506	0.155298	0.126298	0.106309	0.0928111	0.0826104	0.0739124	0.0656138	0.0615485	0.0683994	0.0827834	0.0954134	0.0938756	0.0811667	0.0669247	0.0603411	0.0596752	0.0657133	0.0718326	0.0801315	0.0856051	0.0924851	0.100013	0.114549	0.123492	0.125976	0.118641
0.049343	0.0628015	0.0663056	0.0680797	0.0695497	0.0681053	0.0585984	0.0424881	0.0243145	0.0155163	0.0120041	0.0196768	0.0252134	0.03433	0.0887296	0.288295	0.555412	0.834482	0.972151	1	0.914879	0.773075	0.637712	0.541046	0.470337	0.394493	0.302378	0.220358	0.162989	0.122836	0.0919931	0.0669544	0.0475303	0.0375125	0.0293283	0.0212761	0.00858457	1.44713e-05	-0.00246909	-0.000400746	0.00234372	0.00367224	0.00608017	0.00980532	0.0165	0.0217537	0.0253414	0.0271658	0.0293826	0.0393001
0.0603461	0.0646889	0.0624171	0.0653591	0.0710786	0.0756566	0.0766775	0.0790407	0.0813445	0.0975715	0.135903	0.172952	0.194349	0.181938	0.164741	0.127455	0.245079	0.559333	0.934196	1	0.816707	0.631852	0.485984	0.388606	0.309141	0.253973	0.20886	0.167351	0.136278	0.112382	0.0950131	0.075613	0.0755802	0.0805906	0.0808524	0.0671758	0.0544782	0.0471932	0.0338057	0.0209062	0.0189225	0.0218428	0.0367951	0.0421742	0.0472414	0.0399343	0.0392544	0.042077	0.0458659	0.054682
0.165946	0.156426	0.145291	0.139101	0.140462	0.134387	0.123784	0.114673	0.109119	0.114439	0.120812	0.133835	0.13632	0.126194	0.104649	0.0996268	0.233692	0.538048	0.860361	1	0.91966	0.770577	0.623891	0.514232	0.420131	0.348751	0.304361	0.283927	0.289758	0.299415	0.302475	0.277853	0.239129	0.204199	0.206654	0.236061	0.256737	0.256456	0.237251	0.228823	0.217721	0.206972	0.195347	0.178765	0.171645	0.186132	0.207016	0.217133	0.200138	0.188389
-0.126359	-0.13416	-0.129115	-0.125761	-0.12538	-0.135804	-0.157569	-0.193733	-0.208896	-0.218949	-0.214647	-0.205128	-0.18819	-0.130579	-0.0763726	-0.00340282	0.239963	0.575117	0.92998	1	0.913731	0.748259	0.69209	0.7089	0.727029	0.704179	0.669237	0.676579	0.69424	0.673003	0.570694	0.455801	0.327573	0.222298	0.142254	0.0963991	0.056763	0.0194743	-0.0206576	-0.0297413	-0.0403251	-0.0527162	-0.0802493	-0.0917953	-0.0993666	-0.11406	-0.142066	-0.155867	-0.143496	-0.134476
0.0801657	0.0501092	0.036526	0.0258587	-0.00741156	-0.0309707	-0.0479855	-0.041165	-0.0304574	-0.0445903	-0.0979718	-0.116926	-0.106146	-0.0736484	-0.0612673	-0.0504299	0.159046	0.525718	0.885202	1	0.867045	0.681194	0.506839	0.415592	0.344239	0.28442	0.206955	0.16581	0.15595	0.14562	0.184346	0.249446	0.390965	0.517825	0.601161	0.579329	0.434937	0.289883	0.181368	0.166986	0.166712	0.187036	0.159853	0.136007	0.075857	0.0830886	0.0746232	0.0890106	0.100257	0.0871717
0.0143405	0.0226141	0.0390485	0.0525041	0.050715	0.0577457	0.0781453	0.111582	0.144411	0.176687	0.202594	0.229833	0.244552	0.267509	0.3343	0.434036	0.577932	0.717586	0.872192	0.975634	1	0.96888	0.89873	0.789966	0.658938	0.54521	0.473227	0.410498	0.353649	0.305942	0.273173	0.243071	0.209036	0.180563	0.165579	0.165811	0.176841	0.194892	0.214404	0.21304	0.190664	0.155747	0.121592	0.097666	0.0835886	0.0772485	0.0705359	0.05746	0.0388235	0.0221883
0.118942	0.131274	0.13774	0.153061	0.165148	0.17854	0.186725	0.215533	0.23034	0.231525	0.21906	0.246884	0.274521	0.300167	0.368363	0.484716	0.631994	0.766608	0.888293	0.975856	1	0.967851	0.892577	0.776957	0.625318	0.465377	0.331602	0.245545	0.192964	0.15021	0.116113	0.0947723	0.0922403	0.0878077	0.0755732	0.0601412	0.0554152	0.0549451	0.0485876	0.0321963	0.0208535	0.0173178	0.0224247	0.0317553	0.0533913	0.0620484	0.0683643	0.0617916	0.0823242	0.0981803
0.000949928	0.00148723	-0.000239718	-0.00402009	-0.00808951	-0.00717455	-0.001176	0.00293826	0.00772814	0.00763758	0.00986998	0.0100293	0.012672	0.0142258	0.0467995	0.117192	0.26711	0.472694	0.730857	0.92435	1	0.947325	0.898156	0.858083	0.806262	0.692971	0.574934	0.461883	0.359453	0.253468	0.173155	0.118469	0.0885749	0.0670758	0.0490065	0.0344616	0.0269562	0.0233999	0.019676	0.0199924	0.0153098	0.00788379	0.000277162	-0.00139536	-0.000772574	-0.00354974	-0.00617037	-0.00554697	-0.00359146	-1.34422e-05
-0.0129208	-0.0174611	-0.0306774	-0.0218292	-0.00547131	0.0129492	0.0340035	0.0258301	0.0185104	0.0112398	0.00505402	0.0205699	0.0276514	0.044424	0.0597009	0.101755	0.212457	0.42579	0.684815	0.911968	1	0.974197	0.89124	0.825943	0.762154	0.687268	0.571622	0.467045	0.380933	0.319813	0.255163	0.187752	0.1425	0.113247	0.0897037	0.0691326	0.0643147	0.0633973	0.0577127	0.0579403	0.0671894	0.0568327	0.0303763	0.00283668	0.00767586	0.0108587	-0.00144522	-0.00400846	-0.00374342	0.00632111
0.383606	0.295859	0.210593	0.144701	0.0770315	0.0164158	-0.0457712	-0.0767508	-0.0904804	-0.0991988	-0.0981182	-0.0977859	-0.0948649	-0.080357	-0.0342581	0.10373	0.276827	0.545115	0.777458	0.956769	1	0.994994	0.930587	0.873623	0.804198	0.752099	0.694359	0.640148	0.612613	0.630956	0.685302	0.751978	0.752766	0.63066	0.450774	0.309202	0.24641	0.181707	0.111981	0.0630161	0.0467119	0.0514797	0.0871688	0.188353	0.279822	0.338292	0.311257	0.269768	0.229973	0.190824
0.300176	0.303836	0.301221	0.282507	0.24901	0.21007	0.168362	0.130082	0.112073	0.110661	0.106271	0.0880447	0.0574865	0.0413911	0.0787219	0.197096	0.3823	0.585197	0.767846	0.900392	0.975897	1	0.989424	0.945068	0.863678	0.755064	0.642886	0.548741	0.476879	0.419429	0.373203	0.335063	0.303812	0.276948	0.257228	0.240541	0.223365	0.206257	0.191333	0.177128	0.170118	0.173165	0.193553	0.222524	0.260091	0.296614	0.326917	0.334741	0.32711	0.31091
-0.0116287	-0.0157221	-0.0166238	-0.0139192	-0.00905607	-0.00960216	-0.00672946	0.00174599	0.021022	0.0408245	0.0638893	0.0785359	0.0812147	0.0798155	0.103754	0.22609	0.419126	0.639925	0.803819	0.926068	0.997906	1	0.937305	0.83638	0.726693	0.605028	0.480417	0.364002	0.267779	0.191585	0.132962	0.0930962	0.067437	0.0501879	0.0346651	0.0209488	0.0149757	0.0121068	0.0102015	0.00370597	-0.00150912	-0.000882766	0.00193776	0.00132392	-0.00258938	-0.00816951	-0.0110234	-0.0145751	-0.0147329	-0.0139417
0.0366874	0.0490075	0.0579937	0.0601663	0.0599038	0.0927077	0.127799	0.140488	0.118593	0.0960117	0.0899505	0.10631	0.126401	0.137474	0.176546	0.290286	0.483779	0.671998	0.823042	0.924959	0.988472	1	0.970275	0.944232	0.96205	0.992471	0.967792	0.882177	0.755081	0.633524	0.524188	0.423738	0.338402	0.261061	0.210472	0.170781	0.142114	0.114921	0.0953497	0.0767826	0.0653647	0.0563876	0.053752	0.0484235	0.0443766	0.0404206	0.0363153	0.033707	0.0322008	0.032305
-0.000731736	-0.0033771	-0.005773	-0.00731829	-0.0098899	-0.00761664	-0.00276914	-2.80943e-05	-0.00221047	-0.00655086	-0.00594964	-0.0006665	0.00311728	0.00292253	0.00104866	0.0119588	0.0697287	0.216859	0.464377	0.737292	0.945359	1	0.907381	0.71893	0.519288	0.364189	0.25226	0.177905	0.124067	0.0908579	0.0675347	0.0494419	0.0348276	0.0233771	0.0131327	0.00628587	0.00252325	0.0036394	0.00553835	0.00378513	-6.95162e-05	-0.00216417	-0.00275569	-0.00384622	-0.00284379	0.00291309	0.00348486	0.0017798	0.000292931	0.00156815
0.139014	0.134259	0.117257	0.111932	0.113223	0.123613	0.127104	0.117813	0.105759	0.092563	0.0870844	0.0867897	0.0820261	0.0747194	0.0576745	0.0557886	0.114371	0.27001	0.524422	0.771108	0.943079	1	0.971091	0.867075	0.71017	0.5498	0.4255	0.35467	0.319649	0.299642	0.288018	0.304286	0.347127	0.380517	0.39009	0.384085	0.369656	0.338294	0.285782	0.241227	0.215736	0.20215	0.188421	0.169836	0.158329	0.153877	0.150243	0.141212	0.128511	0.123595
0.305935	0.355693	0.473434	0.643427	0.844748	0.937263	0.917698	0.799587	0.683639	0.552066	0.469509	0.42881	0.435088	0.471433	0.451372	0.39016	0.326403	0.37192	0.557972	0.776464	0.926977	1	0.985228	0.949781	0.880698	0.821772	0.792523	0.789117	0.768108	0.724628	0.656382	0.602918	0.517646	0.417349	0.350183	0.35189	0.374045	0.353773	0.323111	0.304155	0.30242	0.277463	0.248112	0.232965	0.23581	0.258803	0.266826	0.275517	0.259259	0.273087
0.022047	0.0164343	0.0169166	0.0201451	0.0220244	0.0236543	0.0299929	0.0459512	0.0524912	0.0436423	0.0244988	0.0162601	0.0164065	0.0228208	0.0541939	0.123487	0.240732	0.400587	0.579814	0.750584	0.879475	0.964419	1	0.984237	0.920381	0.822161	0.704276	0.581329	0.465611	0.372139	0.304485	0.257709	0.220973	0.186234	0.156764	0.13473	0.115616	0.0957538	0.0829258	0.0836342	0.0965419	0.109427	0.116542	0.114481	0.0987375	0.0742335	0.0538682	0.0450903	0.0414664	0.0315061
0.0177264	0.0149032	0.0125044	0.0119289	0.013806	0.0158341	0.0190791	0.0199881	0.023447	0.0186697	0.0111924	0.00474645	0.00404747	0.0106987	0.0400583	0.121461	0.267249	0.449468	0.632927	0.793727	0.923938	0.994899	1	0.954315	0.890021	0.822887	0.767758	0.718628	0.66383	0.594453	0.523046	0.459639	0.397862	0.334358	0.271694	0.215694	0.17009	0.136643	0.115609	0.0987267	0.0814246	0.061636	0.0475899	0.0393298	0.0347681	0.0302755	0.0265157	0.0242239	0.0235354	0.0208104
0.00178068	0.00332966	0.0040889	0.00329169	0.0014349	0.000228724	0.000458022	0.0024033	0.00271891	0.00222153	0.000148926	-0.00205147	-0.0021004	0.000893509	0.0287931	0.108978	0.256297	0.446073	0.642998	0.809366	0.919256	0.976663	1	0.993062	0.934883	0.816874	0.668181	0.529973	0.415827	0.323925	0.241411	0.175931	0.12935	0.0978963	0.0752448	0.0605434	0.0495683	0.0421068	0.0341206	0.0278099	0.0215049	0.0167979	0.0144852	0.0116386	0.00864215	0.00532654	0.00448763	0.00388808	0.00242464	0.00158927
-0.00929638	-0.0116049	-0.0194887	-0.0120608	-0.00887874	0.00416208	0.00935906	0.00735133	-0.00278237	-0.0129065	-0.0241741	-0.0251972	-0.0276027	-0.0192475	-0.0195176	0.00834252	0.0863042	0.24121	0.450537	0.67233	0.841388	0.953517	1	0.998111	0.927923	0.805555	0.675114	0.566942	0.48974	0.42751	0.363227	0.302993	0.257858	0.225445	0.201358	0.172924	0.154054	0.132293	0.112785	0.0926043	0.0881689	0.0935062	0.100122	0.0873237	0.06683	0.0391544	0.0282231	0.0149459	0.00966887	0.0036063
-0.0662327	-0.108189	-0.129052	-0.116418	-0.12513	-0.145248	-0.15785	-0.162417	-0.15863	-0.167663	-0.203909	-0.147923	-0.0491214	0.0411246	0.0553793	0.0812334	0.323521	0.578038	0.750408	0.789737	0.886562	0.999471	1	0.884086	0.731677	0.63926	0.609493	0.598326	0.564126	0.479066	0.392833	0.323099	0.314712	0.459296	0.698976	0.944174	0.984291	0.871366	0.668388	0.504836	0.378593	0.264226	0.186932	0.138079	0.0951874	0.0208493	-0.060531	-0.113238	-0.113581	-0.107887
-0.0561096	-0.0784449	-0.0847126	-0.071885	-0.0591777	-0.0525536	-0.0480194	-0.0448515	-0.040719	-0.059747	-0.0622112	-0.0650876	-0.0557565	-0.0503882	-0.0162037	0.0709796	0.183329	0.341044	0.498346	0.681147	0.84403	0.964232	1	0.938211	0.866275	0.807273	0.757888	0.676799	0.55174	0.421425	0.310361	0.238427	0.17603	0.121516	0.0820867	0.065828	0.0469602	0.0248372	0.0143867	0.00542724	0.00358543	-0.00593166	-0.0154952	-0.0258187	-0.0363311	-0.0447641	-0.0538699	-0.0501571	-0.0381631	-0.0331762
0.342913	0.366155	0.325672	0.260399	0.231954	0.2199	0.256641	0.297051	0.315749	0.272253	0.24036	0.204841	0.185476	0.286252	0.371532	0.327081	0.165496	0.0641445	0.167247	0.404091	0.714597	0.942405	1	0.916738	0.797214	0.654987	0.494506	0.320019	0.16568	0.0374404	-0.044309	-0.0790258	-0.0794627	-0.0695691	-0.0703681	-0.0825425	-0.0863584	-0.0888613	-0.089678	-0.0830282	-0.0763182	-0.0709544	-0.0705279	-0.0536578	0.0022344	0.0472508	0.0826983	0.104164	0.152339	0.248336
0.555062	0.577862	0.605104	0.614426	0.648734	0.709489	0.806964	0.879337	0.921523	0.927646	0.913512	0.86547	0.819188	0.75259	0.635424	0.428228	0.216858	0.097089	0.182235	0.428264	0.71876	0.930504	1	0.972891	0.882618	0.789132	0.693791	0.588649	0.493556	0.417188	0.362494	0.305143	0.272536	0.24552	0.2274	0.199775	0.196471	0.215713	0.241711	0.262521	0.288564	0.306589	0.321735	0.322878	0.320268	0.314222	0.342532	0.379691	0.420248	0.438921
0.0691704	0.0745231	0.0718745	0.0784382	0.0779055	0.0647208	0.0484099	0.0453527	0.0483976	0.0557004	0.0612718	0.067037	0.0631444	0.0614297	0.0794162	0.0942658	0.135268	0.230202	0.418405	0.651458	0.863932	0.978346	1	0.957052	0.897865	0.822951	0.710592	0.581634	0.453394	0.359676	0.294118	0.259126	0.245692	0.24041	0.232308	0.211416	0.179567	0.155331	0.13468	0.116644	0.0968838	0.0767937	0.0625734	0.0529801	0.0477525	0.0528844	0.051847	0.0502128	0.0444925	0.0570121
0.091062	0.0701709	0.0547686	0.0489625	0.0446572	0.0401606	0.026818	0.0216521	0.0113747	0.00437468	0.00242737	0.000183405	-0.000819715	-0.00604668	0.0112009	0.0645242	0.168816	0.319206	0.499754	0.677191	0.832419	0.938468	0.994267	1	0.954987	0.881952	0.784576	0.680574	0.579016	0.491927	0.421003	0.356827	0.28995	0.236621	0.19919	0.178311	0.160254	0.139751	0.114029	0.0901857	0.0706935	0.0653045	0.0872788	0.116074	0.129493	0.120548	0.114468	0.118054	0.119264	0.107308
0.106799	0.14678	0.192611	0.239151	0.244284	0.230073	0.187005	0.139814	0.111879	0.117446	0.146829	0.171672	0.165717	0.135924	0.0943728	0.0681138	0.0935773	0.189966	0.370852	0.578641	0.762961	0.900966	0.977357	1	0.955228	0.870103	0.777952	0.705052	0.646183	0.585973	0.512756	0.445921	0.38391	0.331192	0.311324	0.325875	0.366357	0.3943	0.401993	0.397782	0.38457	0.356002	0.311224	0.265285	0.236246	0.228125	0.207267	0.175102	0.128346	0.104915
0.0329418	0.0303845	0.0279022	0.0246574	0.0195697	0.0149106	0.00993342	0.00588885	0.00312332	0.00196864	0.000379938	-0.00165522	-0.00316741	-0.00373581	0.00480739	0.0409309	0.121491	0.249907	0.415381	0.594521	0.759328	0.886079	0.969829	1	0.97689	0.906261	0.81379	0.718768	0.627477	0.541413	0.459922	0.387654	0.32689	0.278221	0.236555	0.200375	0.169245	0.144535	0.125761	0.11146	0.0992083	0.0870749	0.0746592	0.0646463	0.0579348	0.0532714	0.0498372	0.0459094	0.0414923	0.0365307
0.0219022	0.0184086	0.0156672	0.0135276	0.00708633	0.0019108	-0.00195832	-0.00381975	-0.00611672	-0.00930896	-0.00799753	-0.00809423	-0.00859437	-0.0105872	-0.00701763	0.0294719	0.125971	0.285141	0.464614	0.63495	0.780292	0.896758	0.971516	1	0.98492	0.923076	0.827252	0.722446	0.632877	0.564513	0.50796	0.455154	0.400054	0.340565	0.28331	0.233605	0.196206	0.166393	0.14421	0.126225	0.112779	0.100366	0.0881662	0.0770824	0.0663068	0.056547	0.0484376	0.041627	0.0342543	0.0262259
0.0167527	0.00562383	0.00139958	0.0190276	0.0784292	0.16344	0.27349	0.395541	0.516606	0.65286	0.75572	0.835624	0.850847	0.773127	0.543948	0.289564	0.0940258	0.0671308	0.12707	0.267562	0.450356	0.664237	0.866736	1	0.980064	0.844601	0.650374	0.471436	0.335545	0.24288	0.185437	0.128507	0.0860614	0.0563966	0.0431774	0.0215145	0.0100529	0.00726289	0.0192505	0.0153016	0.00873517	0.00646199	0.0247783	0.0285853	0.0191216	0.00138727	-0.0010898	0.00393627	0.0122096	0.0204404
0.00282124	0.00408267	0.00500207	0.00600094	0.0103284	0.0126242	0.0130733	0.0118564	0.0126141	0.0131632	0.0139767	0.0129839	0.0100618	0.00696123	0.00512785	0.00993835	0.0309136	0.0936112	0.21348	0.390926	0.596539	0.788646	0.933481	1	0.97156	0.850667	0.675358	0.495323	0.345718	0.235923	0.164119	0.120358	0.0931765	0.0732759	0.0583185	0.0477892	0.0402141	0.033484	0.0263923	0.0196436	0.0134976	0.0116848	0.0140318	0.014627	0.0110972	0.00538329	0.00399786	0.00533007	0.00428547	0.00216123
0.753489	0.809221	0.764333	0.615047	0.488625	0.415092	0.391251	0.334623	0.282401	0.229978	0.230214	0.221751	0.218148	0.252037	0.314885	0.367109	0.322198	0.236062	0.237227	0.321335	0.511324	0.726012	0.924175	1	0.946703	0.797835	0.659427	0.551199	0.479082	0.426279	0.389713	0.377092	0.343589	0.272491	0.204056	0.182003	0.203865	0.222794	0.217941	0.211823	0.198713	0.17287	0.143298	0.116713	0.113909	0.162126	0.240105	0.33974	0.421702	0.509507
0.172283	0.184069	0.189124	0.192553	0.194418	0.193371	0.188917	0.178662	0.160826	0.121186	0.0727912	0.028932	-0.000836378	-0.0183771	-0.00657988	0.0304625	0.0925679	0.167525	0.26531	0.395727	0.557376	0.734285	0.88438	0.976953	1	0.963283	0.882955	0.772524	0.646319	0.521575	0.421912	0.351572	0.295119	0.240943	0.188728	0.144661	0.108332	0.0840121	0.0698683	0.0633331	0.0616225	0.0613624	0.0597567	0.0591468	0.0652343	0.0807277	0.0992835	0.117374	0.13503	0.15303
0.00049777	0.00392152	0.00433015	0.00491906	0.00370281	0.00444054	0.00618002	0.0080911	0.00643547	0.00339452	-0.000213943	0.000192144	0.00102993	0.00393366	0.017785	0.059973	0.13092	0.228184	0.348209	0.477181	0.617363	0.760422	0.896119	0.985855	1	0.945959	0.843078	0.722682	0.602609	0.489077	0.386717	0.286856	0.198121	0.126858	0.0805343	0.0535544	0.0373724	0.0265328	0.021246	0.0188318	0.0160211	0.0107918	0.00631344	0.00427988	0.00372903	0.0014536	0.000521179	-0.000383066	-0.000658532	-0.000265562
0.439063	0.399201	0.343492	0.291015	0.238006	0.210387	0.179346	0.146359	0.0988942	0.0528352	0.0200931	0.0114377	0.00675429	0.00710223	0.00693253	-0.00214685	0.0112006	0.0644079	0.184366	0.348656	0.527122	0.693243	0.836649	0.956083	1	0.931085	0.767491	0.607247	0.471715	0.371558	0.301749	0.275	0.284504	0.310875	0.340912	0.381098	0.430701	0.478913	0.503355	0.502101	0.501236	0.505388	0.508672	0.510704	0.521021	0.535466	0.542667	0.523355	0.495827	0.459185
-0.017713	-0.016939	0.00439376	0.0310365	0.0373514	0.038226	0.0573136	0.0890092	0.116133	0.124877	0.13165	0.136081	0.135373	0.120311	0.0875127	0.0409456	-0.00713469	-0.00419537	0.0470833	0.164682	0.348806	0.589374	0.82555	0.969654	1	0.955135	0.87776	0.795352	0.690344	0.567304	0.447439	0.357304	0.294068	0.250188	0.216328	0.179545	0.140424	0.103814	0.0886753	0.0878655	0.0862307	0.0736711	0.0480249	0.0219561	0.00995024	0.00710187	-0.00373954	-0.00902354	-0.00805715	-0.00546162
0.129479	0.0966287	0.0728837	0.0566284	0.0457884	0.0372198	0.0359242	0.0323826	0.0332486	0.036339	0.0404002	0.0393473	0.0337366	0.0386931	0.0689152	0.133676	0.230423	0.332853	0.426481	0.510283	0.597729	0.696175	0.79076	0.883803	0.961864	1	0.977081	0.894823	0.790902	0.684701	0.581151	0.484214	0.407747	0.351329	0.308434	0.263157	0.218635	0.183974	0.164355	0.159217	0.150927	0.138108	0.124561	0.114726	0.120247	0.146681	0.189152	0.204492	0.189915	0.15202
0.0617623	0.0607866	0.0521318	0.0370101	0.0234032	0.0208992	0.0249231	0.0224324	0.021	0.0173192	0.0139549	0.000678313	-0.0126535	-0.0240493	-0.03079	-0.0453937	-0.0446452	-0.0169294	0.0561426	0.171381	0.315473	0.479915	0.648387	0.805397	0.930987	1	0.992016	0.91579	0.802746	0.691758	0.582675	0.495469	0.463138	0.50931	0.613515	0.701064	0.733209	0.70309	0.658094	0.597802	0.51567	0.41518	0.315316	0.238026	0.185473	0.148181	0.117778	0.091341	0.0735379	0.0633997
0.0113095	0.0132289	0.0107462	0.000831315	-0.00834192	-0.0127097	-0.0152054	-0.0180587	-0.0120571	-0.0116768	-0.010794	-0.0155002	-0.013478	-0.00837213	-0.00294803	0.00532195	0.032379	0.0992447	0.21746	0.382411	0.557324	0.719974	0.847388	0.937643	0.99252	1	0.961712	0.875364	0.765816	0.652768	0.553371	0.464525	0.383997	0.307644	0.235123	0.171294	0.122857	0.0931684	0.0747886	0.063642	0.0544237	0.0487183	0.0381731	0.0274229	0.0200272	0.017517	0.0160832	0.0150147	0.0124695	0.0107367
0.0268457	0.0227661	-0.00397174	-0.0169036	-0.0209249	-0.0224177	-0.0267733	-0.0413337	-0.0224524	0.0179738	0.050567	0.0292554	-0.0141334	-0.025859	0.00892552	0.0407175	0.0607144	0.0964499	0.187107	0.31336	0.47055	0.624497	0.798342	0.936761	0.997223	1	0.976366	0.948995	0.879835	0.768971	0.645125	0.538943	0.480493	0.415622	0.328905	0.25207	0.204795	0.16602	0.110764	0.0683949	0.0498527	0.0407946	0.0261773	0.00349109	-0.0143507	-0.0197186	-0.0190321	-0.0191073	-0.0129367	0.00683654
0.104996	0.107106	0.108808	0.114684	0.119902	0.122057	0.116114	0.108691	0.0957325	0.0846515	0.0749421	0.070641	0.0699156	0.0547628	0.0481436	0.067637	0.154757	0.296795	0.468145	0.615499	0.715616	0.791117	0.841251	0.897198	0.963433	1	0.989319	0.938359	0.881829	0.831075	0.774607	0.699669	0.609481	0.504583	0.401804	0.318388	0.265688	0.23267	0.201049	0.167178	0.151495	0.157075	0.171265	0.175896	0.167959	0.140888	0.113993	0.100313	0.100733	0.108994
0.0661808	0.0951594	0.134872	0.171461	0.184963	0.179125	0.164738	0.144505	0.132868	0.127326	0.128486	0.125623	0.128088	0.118058	0.0983348	0.0599557	0.0200244	0.0223172	0.103654	0.286495	0.503304	0.707472	0.847053	0.932593	0.975642	1	0.986576	0.94102	0.889219	0.858134	0.854122	0.826125	0.751625	0.611598	0.442466	0.299953	0.201912	0.146903	0.117292	0.103454	0.10291	0.0982658	0.0954605	0.091834	0.0931939	0.0841527	0.0801323	0.0624516	0.0557829	0.0502706
0.0750617	0.0632229	0.0457618	0.0196683	0.00224854	-0.0142123	-0.0139035	-0.00897653	-0.00656192	-0.00418414	-0.00183589	0.0136889	0.0252727	0.0296664	0.0211522	0.0474849	0.105375	0.168038	0.227628	0.288746	0.373607	0.476165	0.606135	0.749327	0.884444	0.968334	1	0.981128	0.948093	0.90648	0.848504	0.766498	0.673948	0.591057	0.524207	0.470492	0.405394	0.338974	0.280151	0.252814	0.250591	0.251009	0.252127	0.234422	0.204925	0.173335	0.14268	0.115566	0.0878445	0.0806767
0.0758465	0.0627099	0.0500323	0.0410171	0.0304036	0.0188866	0.00978086	0.0082443	0.0135888	0.0180095	0.0184461	0.0181285	0.020351	0.0182083	0.014739	0.0142167	0.0341195	0.0729813	0.136244	0.219474	0.320181	0.438876	0.576524	0.724543	0.86185	0.958371	1	0.990431	0.947673	0.888612	0.817546	0.734397	0.646359	0.561293	0.487077	0.427664	0.379429	0.342759	0.313863	0.290168	0.275201	0.268913	0.263811	0.245041	0.208721	0.16651	0.126085	0.0906773	0.063082	0.0457419
0.157345	0.156219	0.144229	0.12795	0.109908	0.0994182	0.0895129	0.0776365	0.0560539	0.0390346	0.0298328	0.0325125	0.0302576	0.0295455	0.0177447	0.0152444	0.0299394	0.0624422	0.120204	0.219333	0.384275	0.571856	0.73505	0.851583	0.927235	0.986083	1	0.977116	0.912919	0.820945	0.725517	0.636354	0.599221	0.601702	0.572589	0.508569	0.413438	0.33922	0.274377	0.227785	0.220077	0.284352	0.353075	0.40123	0.374585	0.310542	0.246242	0.195468	0.169909	0.160639
0.0250787	0.0248086	0.0185846	0.0131767	0.0119206	0.0129057	0.013633	0.0107355	0.00903828	0.00798471	0.00967695	0.0106576	0.00969213	0.00763734	0.00637976	0.00990939	0.0188687	0.0374474	0.0774811	0.148199	0.254788	0.384032	0.528488	0.688928	0.841351	0.950768	1	0.985735	0.933946	0.849493	0.753484	0.65081	0.554286	0.477533	0.417778	0.374723	0.341597	0.310819	0.282612	0.251552	0.232227	0.202708	0.161274	0.115682	0.0845942	0.0680027	0.0547259	0.0392869	0.0284827	0.0250423
0.0329602	0.027668	0.0238782	0.0238917	0.0270391	0.0301032	0.0264183	0.0161647	0.00784057	0.00659051	0.011499	0.015428	0.0159244	0.0158709	0.0125143	0.0122588	0.0183829	0.0530662	0.136391	0.275307	0.444387	0.615716	0.762389	0.881573	0.960377	0.999984	1	0.96625	0.912697	0.846367	0.775381	0.703126	0.634502	0.562111	0.484501	0.41226	0.355788	0.31271	0.272445	0.234216	0.202904	0.177084	0.155124	0.135472	0.120565	0.105897	0.0891041	0.0699472	0.0503426	0.0349214
0.0965307	0.102262	0.095317	0.0735585	0.0619499	0.0632972	0.0626671	0.0571433	0.0457785	0.0428959	0.0369666	0.0198045	0.00908004	0.00824858	0.0260948	0.0374867	0.0482284	0.062528	0.0627194	0.0781388	0.138399	0.274326	0.432737	0.620636	0.785025	0.937192	1	0.994907	0.962931	0.951706	0.964587	0.954789	0.921013	0.806292	0.643408	0.437163	0.27614	0.168083	0.10519	0.0835877	0.0734483	0.0719006	0.0650999	0.0660806	0.0705003	0.0618434	0.0595634	0.0618682	0.0802571	0.0919135
0.0907945	0.108789	0.148366	0.18416	0.189254	0.174527	0.1429	0.112306	0.07879	0.0547461	0.0418688	0.0454982	0.0589733	0.0690299	0.0620719	0.0521592	0.0611481	0.105091	0.161451	0.223607	0.297273	0.403862	0.537454	0.682218	0.820408	0.93741	0.998074	1	0.958056	0.898671	0.831226	0.750808	0.662799	0.591442	0.54326	0.506389	0.461673	0.409337	0.364903	0.320855	0.282832	0.266672	0.262519	0.254508	0.227672	0.195723	0.167018	0.1388	0.115702	0.0944734
0.0610038	0.0586489	0.056375	0.0566525	0.0495398	0.0493718	0.0468969	0.0461567	0.0416231	0.0400874	0.0351452	0.0340311	0.0266024	0.0214372	0.0254999	0.0570363	0.127775	0.221061	0.337256	0.430209	0.486267	0.502987	0.520581	0.568889	0.67103	0.80333	0.918521	0.986195	1	0.976516	0.928254	0.868987	0.824096	0.776507	0.716199	0.628589	0.540838	0.471401	0.418714	0.374353	0.332571	0.296946	0.263797	0.235783	0.2107	0.189412	0.162017	0.131612	0.0978431	0.0747203
0.27207	0.245053	0.210215	0.173003	0.148414	0.13987	0.133446	0.12115	0.0975202	0.081378	0.0665561	0.0569813	0.0548072	0.0565228	0.0471964	0.0390413	0.0651777	0.136572	0.249195	0.379354	0.518509	0.639881	0.741802	0.819141	0.877683	0.920741	0.963027	0.99075	1	0.975293	0.932308	0.868771	0.796815	0.730904	0.679006	0.644712	0.623729	0.614885	0.618763	0.622269	0.617095	0.581734	0.537912	0.49994	0.472045	0.437843	0.389704	0.340157	0.303265	0.28259
0.431379	0.372824	0.335892	0.343663	0.38113	0.437315	0.500673	0.525445	0.524718	0.509299	0.533689	0.541924	0.57175	0.57259	0.555446	0.429688	0.25135	0.0949398	0.0280604	0.0197887	0.0487856	0.0961507	0.157174	0.247194	0.361437	0.554762	0.77457	0.937972	1	0.948646	0.879693	0.809149	0.769021	0.754574	0.688622	0.584473	0.458925	0.379499	0.358419	0.373909	0.441424	0.466961	0.492149	0.530538	0.600938	0.63105	0.57884	0.508637	0.486289	0.471657
0.0284374	0.0209512	0.0213547	0.0179037	0.0155608	0.0116196	0.0161561	0.0186714	0.0202781	0.0166108	0.015449	0.0152752	0.0190323	0.016379	0.0182969	0.0273495	0.0347179	0.0408312	0.0433251	0.0574645	0.0861614	0.130051	0.18824	0.261076	0.352975	0.481265	0.615179	0.794839	0.939871	1	0.917798	0.77815	0.661858	0.586602	0.557466	0.548614	0.538145	0.488227	0.41298	0.330952	0.268063	0.213319	0.164612	0.117551	0.0872541	0.0700241	0.0539411	0.0388255	0.0363075	0.0333958
0.0112539	0.00852917	2.60389e-05	-0.00725896	-0.0111171	-0.0102784	-0.00857905	-0.00109389	0.000189243	0.000251562	-0.00349644	-0.00407782	-0.0053707	-0.0101421	-0.0118358	-0.0130714	0.0017797	0.0333009	0.105056	0.228002	0.372405	0.495013	0.575594	0.64792	0.732967	0.823077	0.892556	0.943284	0.975553	1	0.997231	0.948447	0.867761	0.756793	0.614343	0.457382	0.323902	0.247271	0.20635	0.177415	0.149197	0.119689	0.101347	0.0921965	0.086358	0.0826268	0.0673391	0.0461819	0.0195702	0.00997004
0.114563	0.106135	0.0980839	0.114045	0.104313	0.0984522	0.0647971	0.0607684	0.0511356	0.0430754	0.0415233	0.0475363	0.0506036	0.0284541	0.0662976	0.0728106	0.0805531	0.0534953	0.0696988	0.152319	0.26512	0.385683	0.456138	0.509852	0.515797	0.533338	0.615277	0.770153	0.949094	1	0.981262	0.905448	0.859538	0.845416	0.7916	0.683163	0.494305	0.359986	0.282969	0.309369	0.352902	0.372713	0.373205	0.343059	0.327722	0.25883	0.188523	0.141776	0.122189	0.106212
0.319694	0.3296	0.299774	0.253713	0.227178	0.202009	0.191792	0.17412	0.158573	0.13594	0.125373	0.128736	0.15928	0.215265	0.231077	0.189038	0.0997853	0.0324471	0.00378491	0.0317645	0.0974675	0.185445	0.276332	0.379893	0.497952	0.623367	0.752755	0.889705	0.988875	1	0.928041	0.829634	0.77744	0.723902	0.671766	0.58879	0.519399	0.454293	0.434515	0.458193	0.495736	0.504324	0.459214	0.397985	0.321867	0.265325	0.232683	0.236339	0.249991	0.287158
0.0111933	0.0171838	0.0184573	0.0126994	0.00738277	-0.000873329	0.00121624	0.00133769	0.00336323	0.00337707	0.00782967	0.00535506	-0.00165628	-0.0112314	-0.00466264	0.0165174	0.0552577	0.106561	0.150496	0.191134	0.239986	0.310607	0.377843	0.435296	0.480184	0.590953	0.736531	0.867161	0.944362	1	0.987245	0.888861	0.706496	0.531834	0.388558	0.263347	0.167177	0.111461	0.103991	0.114531	0.10694	0.0862564	0.0685885	0.0528516	0.0339573	0.0149428	0.0038813	0.00994407	0.0116032	0.0185995
0.227724	0.194064	0.204749	0.224717	0.211417	0.163174	0.109698	0.0779051	0.0595229	0.0622893	0.0478349	0.0330452	-0.000840243	0.000142787	0.00587047	0.0307211	0.0354114	0.034534	0.0539696	0.0690923	0.102801	0.138511	0.193843	0.251824	0.299698	0.355889	0.44332	0.594293	0.777244	0.942795	1	0.974007	0.896851	0.858908	0.871362	0.871516	0.83231	0.764351	0.709199	0.65313	0.593245	0.525403	0.483199	0.468808	0.456486	0.431935	0.377873	0.347454	0.32726	0.295913
-0.0377545	-0.0394797	-0.0496663	-0.0537364	-0.0480672	-0.0339892	-0.0236533	-0.0226564	-0.0248116	-0.0309552	-0.038999	-0.0541246	-0.0630656	-0.0599049	-0.0499044	-0.0295951	-0.0201628	-0.00345282	0.0259174	0.111845	0.290031	0.452455	0.51797	0.441434	0.399277	0.441543	0.502421	0.579289	0.699886	0.898204	1	0.979986	0.869816	0.747236	0.65517	0.572954	0.511199	0.386758	0.20856	0.0898431	0.0360812	0.0224159	0.0150994	0.0107846	-0.0035268	-0.0115764	-0.0215352	-0.0212032	-0.0296745	-0.0243554
0.144878	0.167991	0.193203	0.201907	0.200905	0.215207	0.22345	0.235884	0.233849	0.250359	0.259562	0.267066	0.255956	0.196146	0.141318	0.114086	0.108656	0.08936	0.0542268	0.0566121	0.084026	0.116321	0.14562	0.209107	0.326958	0.488188	0.64218	0.781866	0.898568	0.97936	1	0.967421	0.920058	0.845333	0.718592	0.583118	0.483469	0.422943	0.370939	0.309061	0.271054	0.251825	0.247968	0.226045	0.202379	0.19034	0.19987	0.196626	0.177327	0.148729
0.0497063	0.00196506	-0.0199204	-0.0108726	0.00652259	-0.00919065	-0.00988616	-0.0270986	-0.0151264	-0.0226074	-0.0108189	-0.00932298	0.00443217	0.0362495	0.0937175	0.182109	0.228213	0.26821	0.297237	0.40258	0.495185	0.532437	0.521526	0.507088	0.528247	0.578309	0.672253	0.789494	0.870723	0.925377	0.958977	1	0.993616	0.964193	0.908445	0.825831	0.717549	0.563645	0.472265	0.421175	0.41812	0.356018	0.269139	0.254212	0.294816	0.313299	0.226224	0.131683	0.0891953	0.0810804
0.0962665	0.077734	0.0766023	0.0800311	0.0677338	0.0364745	0.00537572	-0.00859403	-0.0236279	-0.0363418	-0.0378715	-0.0267202	-0.0278496	-0.0436849	-0.0410084	0.0058711	0.0137282	0.00555264	-0.0321287	-0.0258125	-0.0159818	0.00778445	0.057873	0.117455	0.192556	0.294418	0.422422	0.567294	0.701653	0.831335	0.941136	1	0.999488	0.952826	0.914012	0.894118	0.871787	0.830692	0.777704	0.744721	0.727655	0.714888	0.670321	0.591142	0.499516	0.417656	0.334402	0.251964	0.175342	0.128111
0.0370717	0.0351991	0.0370924	0.0402352	0.0402586	0.0414936	0.0428602	0.0407487	0.0417086	0.0433637	0.0482086	0.0502875	0.049583	0.0481589	0.0441261	0.0346935	0.022201	0.00921737	0.00829073	0.0146421	0.0332082	0.0696316	0.129198	0.222479	0.350795	0.523324	0.703169	0.841315	0.916795	0.960967	0.9935	1	0.961501	0.88002	0.755188	0.587593	0.424376	0.302863	0.237183	0.196553	0.170286	0.156214	0.146905	0.138749	0.126633	0.11294	0.0922013	0.0719711	0.0568142	0.045179
0.0826318	0.128433	0.194758	0.183965	0.114785	0.0520312	0.0719899	0.0659436	0.0382404	0.00419202	-0.00824094	-0.00898538	-0.0194415	0.0109646	0.0464438	0.0899136	0.131047	0.160764	0.162718	0.158118	0.177794	0.262123	0.374765	0.483822	0.572288	0.649948	0.739981	0.828768	0.866014	0.921056	0.968159	1	0.879271	0.66059	0.541666	0.52146	0.500327	0.390082	0.279917	0.25421	0.259826	0.259572	0.24485	0.23264	0.216682	0.256181	0.267265	0.2438	0.164764	0.0971933
0.0346707	0.0304426	0.0254635	0.0203675	0.0145347	0.00933659	0.00471984	0.000874309	-0.00297701	-0.00882849	-0.0139628	-0.0187001	-0.0207721	-0.0193561	-0.0128869	-0.00527871	0.000917544	0.000661649	0.00134132	0.00372774	0.0143633	0.039188	0.0847312	0.150827	0.234626	0.337496	0.460652	0.595961	0.732711	0.853876	0.948374	0.99988	1	0.948013	0.855715	0.7449	0.633947	0.532499	0.442669	0.362506	0.292962	0.232958	0.18388	0.144403	0.114259	0.0913126	0.0740918	0.0596798	0.0478454	0.0396995
0.383377	0.355886	0.346006	0.334954	0.303371	0.250975	0.199399	0.157238	0.147165	0.142381	0.136161	0.113661	0.0805907	0.0506326	0.0310502	0.0179464	0.0105316	0.00261625	0.00276245	0.0117177	0.026998	0.0535148	0.0906728	0.141892	0.211099	0.306033	0.428169	0.557617	0.686061	0.794808	0.895896	0.968956	1	0.961282	0.894174	0.839823	0.841733	0.867139	0.87637	0.850703	0.796592	0.751892	0.708042	0.663004	0.610409	0.575012	0.55076	0.535386	0.493882	0.439631
0.022142	0.015731	0.00460451	-0.00499414	-0.0067985	0.00182689	0.00588168	0.000699855	-0.00983927	-0.0212354	-0.021588	-0.0152578	-0.00681047	-0.0143898	-0.0185824	-0.0160019	-0.0116258	-0.0123542	-0.0148423	-0.0126122	-0.014266	-0.0151009	0.00652173	0.0622466	0.143538	0.248342	0.365351	0.493583	0.624706	0.747193	0.867263	0.962781	1	0.9758	0.947928	0.944951	0.931868	0.865186	0.77931	0.711396	0.648632	0.562908	0.443448	0.312423	0.205698	0.136687	0.098072	0.06889	0.0459637	0.0296299
0.0881987	0.0649151	0.0484272	0.0371094	0.0268158	0.0178533	0.00909477	0.00300559	-0.000711066	-0.00467715	-0.00625747	-0.00789019	-0.00905078	-0.0111485	-0.0125413	-0.00856434	0.000446368	0.0127737	0.027984	0.0457228	0.0671412	0.0938387	0.131932	0.182737	0.24926	0.330256	0.429698	0.535675	0.640693	0.736852	0.824906	0.909403	0.97409	1	0.973462	0.907871	0.825191	0.739056	0.665237	0.613484	0.582021	0.564756	0.539514	0.488723	0.412838	0.327351	0.256992	0.200655	0.156669	0.118934
0.110767	0.0947923	0.0965669	0.109367	0.116487	0.105693	0.108074	0.0961053	0.0747972	0.0336309	0.0203973	0.0377295	0.0665989	0.0677053	0.048674	0.014912	-0.00250985	0.00622625	0.105158	0.295632	0.488516	0.643672	0.736097	0.822625	0.869362	0.896977	0.920414	0.947925	0.960886	0.919395	0.8952	0.9092	0.978547	1	0.989516	0.915732	0.841633	0.722036	0.632041	0.550581	0.486014	0.425814	0.352007	0.30643	0.263818	0.230522	0.193135	0.159047	0.142562	0.129833
0.0995912	0.0778058	0.0378982	0.0189467	0.0159587	0.00461696	-0.00647404	-0.0169429	-0.0112776	-0.0155647	-0.0133477	-0.0113338	-0.0046063	0.0157575	0.0397133	0.0510024	0.0194664	-0.0218553	-0.0560411	-0.0443831	-0.0194825	0.010384	0.0535011	0.11991	0.208352	0.298141	0.387025	0.499495	0.657846	0.802584	0.895469	0.941341	0.995952	1	0.886135	0.653624	0.428286	0.275095	0.193008	0.171057	0.162782	0.145758	0.113101	0.0836354	0.0810517	0.0641335	0.0599828	0.0512922	0.0655149	0.0890559
0.408172	0.36519	0.331408	0.314616	0.305305	0.27782	0.230307	0.180511	0.142708	0.113358	0.0873901	0.0566446	0.0282286	0.000238703	-0.0180345	-0.0153918	0.0103565	0.0531371	0.113973	0.197659	0.294704	0.385865	0.459183	0.521353	0.57794	0.628929	0.673596	0.709208	0.739066	0.776698	0.83272	0.898897	0.957513	0.993729	1	0.967142	0.897098	0.80687	0.725981	0.672825	0.645373	0.626587	0.60176	0.572451	0.542944	0.518563	0.49574	0.464914	0.433843	0.408487
0.401353	0.351809	0.331895	0.311174	0.265827	0.198825	0.12994	0.0729031	0.0377165	0.0183105	0.00687275	-0.00399509	-0.00922461	-0.012237	-0.00978543	-0.000618955	0.00715771	0.0335007	0.0428965	0.0542638	0.0574772	0.075249	0.107476	0.159019	0.225875	0.305823	0.377901	0.449135	0.517959	0.588376	0.659842	0.755764	0.871953	0.962397	1	0.991853	0.969323	0.948383	0.93766	0.948999	0.954315	0.93444	0.897724	0.853642	0.830266	0.787084	0.727128	0.647117	0.569001	0.486411
0.140502	0.114684	0.113612	0.0951964	0.0712624	0.0284265	-0.00630386	-0.0295692	-0.0349152	-0.0444915	-0.055411	-0.0626961	-0.050016	-0.0299203	-0.0173731	-0.0171587	-0.0361763	-0.0555209	-0.0537448	-0.0369066	-0.000623679	0.0314271	0.090624	0.162836	0.247237	0.335877	0.431055	0.521941	0.595292	0.665905	0.75403	0.858131	0.948719	0.993086	1	0.992315	0.966517	0.922475	0.87692	0.856691	0.87972	0.90719	0.916178	0.877063	0.791684	0.692847	0.582072	0.455418	0.320027	0.200729
0.0549125	0.0217807	0.00626469	0.000939832	-0.00897695	-0.01398	-0.0242556	-0.0212306	-0.0209107	-0.0198231	-0.0256489	-0.0283833	-0.0317901	-0.0261065	-0.0204913	-0.0214529	-0.02678	-0.0368254	-0.0355422	-0.0163693	0.017529	0.072345	0.137737	0.22105	0.315815	0.408111	0.483162	0.533859	0.588836	0.675008	0.78346	0.877957	0.942163	0.980528	0.998329	1	0.98512	0.962789	0.943768	0.921169	0.87746	0.807979	0.737045	0.679078	0.599722	0.492397	0.377372	0.281884	0.195062	0.113932
-0.0172899	-0.0314335	-0.033521	-0.0266331	-0.0217607	-0.0308713	-0.039531	-0.0378981	-0.0325954	-0.0304687	-0.0326061	-0.0360053	-0.0455105	-0.0538991	-0.0534641	-0.0414564	-0.0219899	-0.00980923	-0.0161775	-0.0297252	-0.0490672	-0.058097	-0.0641077	-0.0588575	-0.0392963	0.000972896	0.0737617	0.176523	0.287776	0.389655	0.486708	0.601791	0.726248	0.854146	0.959534	1	0.961944	0.862705	0.758586	0.663406	0.576174	0.501385	0.422861	0.323716	0.213313	0.128028	0.0797926	0.052107	0.0261167	0.00513871
0.415884	0.365403	0.318392	0.298303	0.279146	0.251113	0.201477	0.163973	0.126433	0.0970626	0.0650001	0.0495567	0.0374232	0.0162984	0.00214664	0.00638352	0.0147235	0.0116397	-0.0053988	-0.00999171	-0.016596	-0.0167813	-0.0092385	0.0155119	0.0565088	0.100672	0.162212	0.247577	0.358822	0.476783	0.605226	0.736376	0.85877	0.955374	0.996895	1	0.969194	0.908677	0.825184	0.739473	0.66915	0.641509	0.648468	0.688137	0.713004	0.709646	0.670133	0.605621	0.531656	0.475582
0.336361	0.323493	0.295961	0.267723	0.215826	0.157737	0.108624	0.0913318	0.0971432	0.0976795	0.0879528	0.0747382	0.0701143	0.0662702	0.0632951	0.0482644	0.0214853	0.00790522	0.00639429	0.0182848	0.0259965	0.0404424	0.0597868	0.0959554	0.123035	0.149815	0.193865	0.292565	0.46448	0.637608	0.768876	0.847606	0.880825	0.924911	0.983537	1	0.909741	0.709657	0.524151	0.395556	0.32434	0.265599	0.22974	0.217708	0.239751	0.277989	0.293312	0.299567	0.305088	0.325036
0.0804145	0.0589667	0.0440087	0.0246856	0.0180524	0.0182882	0.0164438	0.0114276	0.000602448	-0.00263107	-0.0124414	-0.022175	-0.0316692	-0.0250444	-0.0211545	-0.0146653	0.011878	0.0596059	0.135254	0.210712	0.300073	0.388852	0.477168	0.559489	0.619997	0.662444	0.699895	0.748162	0.80434	0.843419	0.861171	0.877083	0.902733	0.936278	0.966231	0.98565	1	0.991484	0.97412	0.933662	0.866372	0.768937	0.65446	0.548793	0.472275	0.411182	0.345346	0.251574	0.166412	0.105794
0.184625	0.171404	0.171674	0.182516	0.192526	0.202302	0.229476	0.257793	0.27379	0.252367	0.2245	0.197616	0.18596	0.177109	0.175684	0.170418	0.15802	0.140756	0.159925	0.187862	0.215298	0.206662	0.198739	0.19699	0.199863	0.208845	0.230958	0.274482	0.335849	0.417377	0.511238	0.607318	0.695057	0.77851	0.861056	0.935119	0.984699	1	0.976313	0.923031	0.850668	0.766186	0.674709	0.581844	0.495654	0.414895	0.34613	0.290912	0.247595	0.214568
0.0919823	0.060789	0.033936	0.0140822	0.0121968	0.0118173	0.0094014	0.00821587	0.00747413	0.00862822	0.00508072	-0.000451225	-0.00403276	-0.00528962	-0.00227671	0.000564021	-0.00247421	-0.0138965	-0.0204888	-0.0237267	-0.029113	-0.0282983	-0.0242031	-0.0105269	-0.00287855	-0.00184636	-0.00818093	-0.0156411	-0.014765	-0.00294156	0.0203329	0.0683251	0.179442	0.364921	0.613714	0.842244	0.970731	1	0.984021	0.963183	0.915826	0.82313	0.706377	0.589641	0.486193	0.387799	0.293942	0.206149	0.149464	0.116291
0.297804	0.303737	0.306824	0.39981	0.438982	0.457182	0.356796	0.350333	0.381477	0.439276	0.454689	0.451994	0.411797	0.323433	0.246055	0.169021	0.137527	0.100088	0.356631	0.352374	0.291119	0.196946	0.117416	0.093623	0.105691	0.108247	0.115121	0.147983	0.202104	0.262886	0.339303	0.453027	0.646695	0.798879	0.851002	0.896435	0.927125	1	0.960538	0.841601	0.721325	0.576406	0.49542	0.388269	0.343743	0.33095	0.365737	0.365759	0.341739	0.298955
0.820191	0.798951	0.782107	0.785919	0.78315	0.745617	0.661951	0.587061	0.518113	0.482165	0.428909	0.375155	0.298582	0.201448	0.0911007	0.00702378	-0.0276307	-0.0350348	-0.0332482	-0.0308685	-0.0147217	0.011139	0.0410044	0.0783409	0.12457	0.179631	0.254869	0.342117	0.435732	0.52217	0.608646	0.693921	0.773302	0.829422	0.874634	0.923043	0.967403	0.996517	1	0.983504	0.956414	0.941776	0.955631	0.976192	0.965208	0.926098	0.885482	0.85278	0.839866	0.835866
0.0849939	0.0694218	0.0613784	0.0571978	0.0562065	0.0601918	0.0645499	0.0629076	0.0553994	0.0487641	0.0451965	0.0403279	0.0361236	0.0341059	0.0374437	0.0444813	0.0499608	0.0475053	0.043505	0.0450465	0.0525545	0.061546	0.0726643	0.0913616	0.111752	0.129058	0.143737	0.159778	0.180939	0.203904	0.235914	0.288535	0.374857	0.491078	0.610566	0.726037	0.839726	0.943246	1	0.981017	0.894543	0.769673	0.634555	0.508132	0.396999	0.307342	0.236927	0.183438	0.141026	0.108616
0.395795	0.295745	0.254711	0.222196	0.197119	0.159557	0.128455	0.0967199	0.0550333	0.0392677	0.0192004	0.0263317	0.0269607	0.0330318	0.0221844	0.0271665	0.0340437	0.0469831	0.0502362	0.0579064	0.0800104	0.113512	0.135109	0.173307	0.189638	0.219422	0.221786	0.239148	0.314912	0.468964	0.625715	0.695463	0.683863	0.677576	0.736368	0.810195	0.902405	0.966467	1	0.948287	0.842557	0.716422	0.66748	0.742541	0.846716	0.889486	0.800918	0.67718	0.588755	0.485367
0.181967	0.151111	0.109863	0.0820457	0.0625199	0.0604992	0.0489808	0.0330487	0.0160646	0.0106118	0.0132435	0.0174289	0.0248432	0.0222544	0.00827994	-0.00450527	-0.0189675	-0.025084	-0.0174696	0.025346	0.0913513	0.173154	0.240106	0.298997	0.350018	0.39784	0.439217	0.467876	0.499614	0.513007	0.531344	0.546085	0.601885	0.682887	0.779023	0.872694	0.942883	0.986969	1	0.985434	0.905591	0.768729	0.60821	0.492771	0.420098	0.383897	0.359834	0.323355	0.271514	0.223317
0.440826	0.416215	0.417147	0.423508	0.439278	0.452916	0.443725	0.4401	0.422498	0.39984	0.339445	0.271657	0.227251	0.209814	0.208123	0.20498	0.189814	0.180426	0.160394	0.132674	0.0936133	0.060165	0.0521619	0.0612277	0.0818935	0.107547	0.1374	0.182808	0.236081	0.286424	0.330719	0.378744	0.448072	0.526704	0.615156	0.711197	0.812936	0.907716	0.973	1	0.996456	0.9859	0.971105	0.921286	0.834874	0.739318	0.668387	0.612221	0.551747	0.485952
0.232164	0.200219	0.18369	0.199778	0.215106	0.206266	0.174689	0.153055	0.146139	0.141384	0.130041	0.115427	0.101436	0.0816804	0.0699719	0.0540076	0.0566841	0.0538264	0.0494537	0.0341292	0.0235755	0.0211684	0.0221676	0.0308748	0.0505493	0.0774699	0.0898567	0.102371	0.13245	0.198072	0.280433	0.365652	0.461437	0.57277	0.705023	0.829979	0.920362	0.966758	0.987596	1	0.990227	0.951823	0.879146	0.800416	0.712911	0.614424	0.499554	0.388573	0.309251	0.260913
0.239444	0.217299	0.210819	0.214547	0.217157	0.213645	0.206934	0.190289	0.174271	0.161797	0.158452	0.152142	0.137478	0.122661	0.102762	0.070345	0.0442423	0.027375	0.0318237	0.0349841	0.0378311	0.0416063	0.046361	0.0531562	0.0584575	0.0665439	0.0846179	0.116882	0.159471	0.208374	0.260871	0.315068	0.366993	0.417114	0.471402	0.532473	0.609895	0.71664	0.843186	0.955177	1	0.965173	0.870427	0.75207	0.634466	0.525143	0.432665	0.360074	0.308993	0.270944
0.134322	0.101133	0.0727867	0.047034	0.0291108	0.017702	0.00691998	-0.00276738	-0.0093971	-0.0171975	-0.0177967	-0.00967448	-0.00367648	-0.00467152	-0.0174999	-0.0297294	-0.0384708	-0.0440289	-0.0499452	-0.0464651	-0.0437151	-0.0357142	-0.0338849	-0.0277006	-0.0100115	0.0475065	0.128513	0.199643	0.240761	0.27226	0.316734	0.367736	0.440768	0.558099	0.677163	0.75976	0.780219	0.794066	0.861876	0.952484	1	0.937503	0.809473	0.667545	0.537191	0.426167	0.369884	0.327095	0.271773	0.192934
0.512639	0.426395	0.345063	0.27737	0.220652	0.175593	0.154016	0.132678	0.107258	0.0784606	0.0733979	0.0818456	0.0893031	0.0855997	0.0634853	0.0469386	0.0406542	0.0533553	0.0633291	0.0632478	0.0593633	0.0559734	0.0566602	0.0637581	0.079403	0.106923	0.146064	0.195476	0.247362	0.295225	0.334321	0.369368	0.411217	0.470293	0.540401	0.5985	0.641663	0.680177	0.736734	0.830575	0.939663	1	0.994848	0.950673	0.915783	0.86862	0.795883	0.716446	0.651441	0.591589
0.244362	0.18608	0.140478	0.106051	0.0806016	0.065486	0.0568071	0.049385	0.0359159	0.0266488	0.0181789	0.0120525	0.0040935	-0.00327897	-0.0051283	0.00545146	0.021199	0.0419809	0.0501118	0.0550052	0.0499236	0.040143	0.0298186	0.0246408	0.0252751	0.0290082	0.0404853	0.0614396	0.0889387	0.12408	0.170867	0.242574	0.343844	0.477225	0.642906	0.806595	0.924949	0.977203	0.980165	0.985842	0.999904	1	0.954219	0.868009	0.759541	0.655359	0.553495	0.466996	0.38745	0.315043
0.237167	0.16411	0.115792	0.0875905	0.069707	0.0530688	0.0384385	0.0273969	0.019927	0.016454	0.0126344	0.0101041	0.00680876	0.00651204	0.00560034	0.00509304	0.00483723	0.00739324	0.00927063	0.0100078	0.00837387	0.00988164	0.0164175	0.0225851	0.0259734	0.026052	0.0336244	0.0503209	0.0747688	0.0980709	0.124408	0.157173	0.202651	0.259591	0.328967	0.411012	0.507843	0.61987	0.734313	0.83722	0.917016	0.974279	1	0.985733	0.923841	0.827841	0.706364	0.57523	0.446034	0.332093
0.772549	0.782944	0.70712	0.640044	0.599162	0.511039	0.390933	0.340814	0.345682	0.310424	0.22625	0.13296	0.0823461	0.0422826	0.0136235	0.00369942	-0.00673726	-0.0112772	-0.0211686	-0.0359036	-0.0498106	-0.0443178	-0.0270335	-0.00217745	0.0429322	0.120607	0.20849	0.274925	0.30875	0.331458	0.363953	0.404978	0.46163	0.532346	0.625242	0.703686	0.741255	0.767963	0.804015	0.889649	0.957463	0.996268	1	0.993414	0.986961	0.939731	0.875217	0.794154	0.714746	0.731487
0.424555	0.342333	0.257081	0.191962	0.155948	0.12612	0.117468	0.0880747	0.0761061	0.0466485	0.0101278	-0.0242821	-0.0288372	-0.037889	-0.0353226	-0.026037	0.0211965	0.0635905	0.055458	0.0278839	-0.00604556	-0.0285334	-0.0517672	-0.0685945	-0.0661666	-0.0608852	-0.0627626	-0.0489016	-0.00719907	0.040733	0.0926322	0.138462	0.212119	0.340218	0.476108	0.599218	0.669547	0.731201	0.794211	0.838912	0.889237	0.939296	1	0.997694	0.949984	0.865062	0.775363	0.676912	0.584378	0.506355
0.528193	0.491343	0.477426	0.463162	0.431428	0.37647	0.308178	0.246911	0.191933	0.158353	0.135032	0.12629	0.12374	0.119343	0.10308	0.0782847	0.0540034	0.0416514	0.0392577	0.0498779	0.0661124	0.0939485	0.132968	0.191143	0.246848	0.287251	0.311246	0.335998	0.362233	0.372923	0.368931	0.373732	0.400717	0.4505	0.489739	0.494719	0.474371	0.462233	0.487697	0.546146	0.636674	0.765714	0.904811	1	0.996393	0.9077	0.795326	0.704616	0.639155	0.580584
0.216158	0.227001	0.243737	0.224505	0.19447	0.174306	0.193287	0.214582	0.20256	0.150775	0.126502	0.145279	0.178566	0.158746	0.0980898	0.0648286	0.0757509	0.0876319	0.0931845	0.0933444	0.113817	0.118943	0.103323	0.0912383	0.0703447	0.0556433	0.038369	0.0522043	0.0880319	0.111245	0.125143	0.162449	0.262095	0.338048	0.346704	0.299075	0.303651	0.355008	0.459698	0.593532	0.753164	0.87651	0.977441	1	0.914175	0.690232	0.45183	0.292053	0.232338	0.207605
0.40688	0.36384	0.332846	0.299123	0.267483	0.251343	0.231032	0.216865	0.202741	0.181371	0.172723	0.165053	0.16751	0.147679	0.111678	0.0738849	0.0584363	0.0478116	0.0583245	0.0540892	0.0638154	0.0633499	0.0584159	0.0594382	0.0623038	0.0768527	0.0868772	0.0934485	0.0960666	0.104673	0.125804	0.17375	0.224951	0.287464	0.342837	0.398976	0.449394	0.502559	0.584545	0.696725	0.824388	0.9144	0.973562	1	0.966212	0.869499	0.730064	0.626083	0.54037	0.468061
0.892045	0.886489	0.875878	0.881241	0.88471	0.847263	0.765098	0.667843	0.575177	0.478766	0.379193	0.29306	0.234902	0.206024	0.17176	0.133244	0.0753182	0.0322463	7.68972e-05	-0.0152397	-0.019748	-0.0238716	-0.0291558	-0.0292182	-0.0126217	0.00824791	0.0240555	0.0264504	0.0302998	0.0397334	0.0551386	0.0761496	0.102438	0.132779	0.165157	0.206219	0.264689	0.343526	0.4371	0.54391	0.662892	0.79123	0.899356	0.972852	1	0.978743	0.926165	0.873444	0.862716	0.878502
0.826068	0.747526	0.659778	0.587815	0.513874	0.421133	0.314597	0.221781	0.157	0.110908	0.0787894	0.0578275	0.0595439	0.0658269	0.0669396	0.0412762	0.0136745	-0.0102191	-0.0176617	-0.0176506	-0.016647	-0.0179211	-0.0211427	-0.0206586	-0.018315	-0.013582	-0.00507564	0.00691172	0.0189355	0.037306	0.0693848	0.111698	0.155716	0.206979	0.262614	0.320391	0.371271	0.430652	0.515187	0.607766	0.704946	0.801947	0.892574	0.963744	0.992664	1	0.989026	0.967821	0.934508	0.893023
0.589166	0.526805	0.455006	0.371748	0.280726	0.207955	0.157903	0.129144	0.112302	0.0916669	0.0670372	0.0435373	0.0298685	0.0183673	0.00992231	-0.00403738	-0.00442068	0.00213877	0.0167097	0.0307212	0.0436375	0.0683022	0.0998392	0.137986	0.174996	0.20573	0.228764	0.250632	0.286791	0.343108	0.415608	0.481572	0.537228	0.581114	0.62608	0.673305	0.71926	0.760143	0.79334	0.817705	0.838031	0.864261	0.896111	0.9441	0.988145	1	0.96105	0.87194	0.770255	0.672799
0.838609	0.834006	0.795034	0.701342	0.593685	0.480203	0.379586	0.299963	0.227774	0.172474	0.121731	0.0894845	0.0576744	0.0308133	0.0095578	-0.00822665	-0.0159517	-0.018293	-0.0160959	-0.0124036	-0.0117781	-0.0116062	-0.0103608	-0.00715566	-0.00401452	-0.000406331	0.00593916	0.0189712	0.0407729	0.0742612	0.116077	0.163474	0.214805	0.272993	0.342019	0.420463	0.501936	0.578093	0.652164	0.740404	0.843964	0.930382	0.971168	0.979308	0.985077	1	0.989439	0.950949	0.883881	0.843224
0.412577	0.319254	0.246424	0.189566	0.154913	0.130974	0.0933222	0.0529449	0.0382192	0.0436011	0.0636023	0.114548	0.198611	0.317491	0.399731	0.4536	0.4636	0.340895	0.188494	0.0493388	0.0650945	0.139806	0.242482	0.339057	0.389644	0.403225	0.394841	0.392025	0.374432	0.369542	0.371211	0.381943	0.352424	0.335048	0.3751	0.457857	0.515035	0.513351	0.515377	0.553797	0.611307	0.675659	0.721003	0.745285	0.781328	0.900986	1	0.980431	0.78381	0.571426
0.935628	0.875838	0.812143	0.778324	0.814788	0.84787	0.879138	0.831426	0.733811	0.652076	0.553595	0.498377	0.412508	0.395752	0.42697	0.501038	0.557361	0.568217	0.517979	0.453451	0.367503	0.282955	0.211651	0.158476	0.106628	0.0687715	0.0475198	0.0451986	0.0506202	0.0561673	0.0615048	0.068455	0.0741837	0.0868717	0.115919	0.154418	0.208936	0.266628	0.323838	0.404393	0.521775	0.649802	0.758579	0.836045	0.92022	0.978735	1	0.977043	0.963332	0.961266
0.818982	0.725596	0.640832	0.607244	0.600454	0.549866	0.45328	0.360204	0.283512	0.236772	0.233803	0.240114	0.239862	0.200696	0.173904	0.136704	0.0907754	0.0505758	0.0337147	0.0632789	0.131742	0.185992	0.192545	0.1622	0.139092	0.12335	0.111726	0.104848	0.105586	0.121041	0.140356	0.166025	0.197927	0.239262	0.287041	0.328572	0.365348	0.401563	0.447223	0.518851	0.613076	0.70577	0.765845	0.801102	0.861352	0.945665	1	0.991415	0.940989	0.889339
0.296851	0.176136	0.123544	0.0979622	0.085044	0.0561756	0.0398846	0.0313168	0.0360957	0.0247248	0.0144681	0.00484603	0.0129202	0.0186837	0.0157333	0.0142284	0.0058746	-0.0167939	-0.047505	-0.069427	-0.0606367	-0.0493296	-0.0265472	-0.0050134	0.00704668	0.00183692	0.00877951	0.0127013	0.0124886	0.011011	0.0281117	0.0472022	0.0571316	0.0722976	0.120363	0.267811	0.472454	0.657108	0.702399	0.682407	0.642334	0.655276	0.660854	0.694094	0.68057	0.764047	0.897546	1	0.844239	0.549004
0.601845	0.494023	0.414967	0.349619	0.265817	0.173977	0.0934547	0.0825151	0.0805723	0.0961952	0.0990399	0.0906728	0.052139	0.030309	0.0131127	-0.000322589	-0.0140916	-0.0165672	-0.0110194	-0.0140381	-0.018327	-0.0227172	-0.0216295	-0.0152636	-0.00566807	0.00228148	-0.000723589	-0.0157113	-0.0300329	-0.0320071	0.0217952	0.0720863	0.0979023	0.0637581	0.0257638	-0.00150017	-0.0189773	-0.0226197	-0.0051642	0.00998908	0.0371903	0.0524639	0.0756232	0.102385	0.196752	0.522497	0.830509	1	0.876897	0.717695
0.860396	0.701512	0.577143	0.503267	0.449284	0.374419	0.296136	0.205371	0.125233	0.0968874	0.0731759	0.0823387	0.0620911	0.0553604	0.0425911	0.00523529	-0.0114908	-0.0104055	0.00312477	-0.00788222	-0.0407648	-0.03945	-0.00529393	0.0253683	0.0204501	-0.00237	-0.0245821	-0.00149256	0.0340115	0.0922577	0.125658	0.130845	0.119977	0.10595	0.108679	0.120363	0.141437	0.157428	0.181056	0.221687	0.255641	0.278599	0.26435	0.250315	0.276496	0.458341	0.700224	0.914184	1	0.977932
0.993557	0.952316	0.871739	0.774914	0.678317	0.58812	0.494748	0.390051	0.292225	0.204748	0.139039	0.0891452	0.0606388	0.0432852	0.0305494	0.0177508	0.00528164	-0.00395699	-0.0102771	-0.0119127	-0.0114182	-0.0109008	-0.00964459	-0.0103044	-0.0122045	-0.0146641	-0.0130626	-0.0086744	-0.00248034	0.00557029	0.0177958	0.0341282	0.052534	0.0717713	0.0907972	0.10873	0.131822	0.165003	0.20925	0.264181	0.334362	0.411338	0.478012	0.531486	0.594303	0.686861	0.787678	0.878475	0.951825	1
0.970872	0.882872	0.765102	0.684849	0.623477	0.579507	0.552847	0.556891	0.565298	0.537207	0.452423	0.363387	0.281985	0.227903	0.177997	0.117784	0.0474256	0.00408271	-0.0102435	-0.00305712	0.017675	0.0564924	0.111713	0.159624	0.193663	0.224833	0.252264	0.253345	0.22676	0.196979	0.185246	0.186293	0.19752	0.219529	0.246611	0.281615	0.314102	0.348015	0.383122	0.431805	0.500802	0.609346	0.727515	0.812729	0.84762	0.85145	0.86217	0.888944	0.953746	1
0.922141	0.823433	0.718616	0.623027	0.535132	0.439338	0.338827	0.250923	0.177626	0.129188	0.0940521	0.0731313	0.0599079	0.0518604	0.0450042	0.0273507	0.0181899	0.0184518	0.0352549	0.0540741	0.0748445	0.0983525	0.131984	0.176099	0.210876	0.219481	0.204059	0.189718	0.195169	0.209115	0.21098	0.194271	0.17921	0.172043	0.187186	0.2155	0.250843	0.275397	0.282801	0.288105	0.297897	0.329683	0.386038	0.465049	0.58224	0.705872	0.827977	0.92702	0.990493	1
PC number count, pre
2	2	5	2	11	5	30	9	20	26	11	16	10	7	8	7	6	7	4	6	4	6	4	5	4
PC number count, post
5	6	13	7	3	3	9	4	3	5	4	5	6	2	2	3	3	11	26	14	28	23	10	12	10
corresponding bin number, 3.6cm/bin
1	3	5	7	9	11	13	15	17	19	21	23	25	27	29	31	33	35	37	39	41	43	45	47	49

## Sheet: Fig2d
		number	Ratio
	Space	23	0.0541
	Goal	217	0.5106
	Inter	185	0.4353

## Sheet: Fig2e
	fraction of PCs after binning	familiar belt		0.114754	0.0960187	0.0843091	0.0538642	0.0819672	0.0655738	0.0398126	0.0444965	0.0374707	0.0468384	0.0725995	0.100703	0.161593
		novel belt		0.0141176	0.0305882	0.0258824	0.0305882	0.0494118	0.0470588	0.0376471	0.0564706	0.0635294	0.0682353	0.122353	0.204706	0.249412
	Source data before binning
	place field position changes before and after reward switch in spatial bins (3.6cm/bin)
	Familiar belt	Novel belt
	14	0
	15	25
	24	24
	25	19
	1	23
	18	23
	22	6
	24	25
	23	19
	24	20
	13	25
	5	21
	20	19
	24	19
	24	22
	23	21
	2	25
	23	20
	24	23
	8	7
	8	23
	14	22
	25	22
	21	22
	19	16
	6	12
	22	18
	25	23
	9	22
	25	14
	20	6
	10	14
	11	22
	20	21
	14	20
	14	8
	14	25
	17	19
	24	24
	23	24
	13	18
	23	25
	24	25
	20	9
	5	24
	22	9
	23	4
	21	23
	21	15
	10	20
	8	17
	24	17
	2	22
	6	16
	24	24
	6	25
	21	10
	12	22
	22	17
	17	21
	2	15
	5	18
	10	24
	19	25
	8	17
	0	14
	24	11
	11	22
	3	15
	13	24
	21	24
	6	25
	1	12
	21	21
	25	22
	12	11
	18	24
	18	24
	9	21
	11	24
	21	16
	21	24
	10	24
	23	22
	11	20
	14	25
	20	24
	21	23
	25	23
	7	22
	18	24
	23	25
	18	22
	7	10
	21	24
	4	24
	16	23
	21	12
	1	25
	20	8
	10	21
	19	24
	25	23
	12	25
	2	15
	6	24
	9	25
	9	22
	16	24
	18	20
	1	23
	20	4
	22	25
	20	19
	23	24
	24	24
	20	24
	19	19
	23	20
	1	24
	9	24
	3	14
	24	11
	2	11
	9	22
	1	8
	19	15
	24	23
	1	2
	1	17
	1	21
	3	23
	1	24
	5	25
	2	19
	8	14
	10	22
	10	14
	15	12
	1	22
	22	24
	1	7
	1	25
	5	1
	11	24
	0	24
	5	11
	4	17
	4	11
	6	25
	5	5
	21	18
	15	25
	19	6
	3	19
	3	23
	2	20
	6	24
	0	23
	2	18
	1	16
	25	8
	3	20
	9	24
	2	24
	5	21
	24	23
	5	23
	5	3
	4	3
	21	24
	25	25
	24	22
	25	24
	6	23
	24	5
	1	6
	12	25
	20	25
	3	25
	1	6
	19	24
	15	24
	1	21
	0	25
	11	15
	2	12
	7	25
	25	25
	1	2
	17	21
	3	25
	7	21
	22	20
	1	17
	8	20
	25	22
	2	14
	23	10
	14	21
	23	1
	4	19
	22	24
	22	22
	20	23
	0	24
	17	23
	8	24
	25	24
	1	8
	24	21
	3	24
	5	19
	18	20
	24	24
	1	23
	10	22
	11	8
	8	0
	14	24
	6	19
	5	20
	7	25
	3	22
	22	13
	9	24
	8	3
	4	20
	8	24
	25	24
	20	19
	25	24
	16	22
	1	20
	22	23
	25	16
	1	23
	23	23
	2	9
	7	23
	19	23
	0	23
	23	4
	13	23
	2	25
	0	21
	24	24
	25	22
	10	21
	23	20
	25	21
	25	12
	23	24
	24	20
	14	11
	8	24
	24	25
	12	24
	0	23
	11	23
	1	21
	23	17
	11	3
	25	8
	21	21
	24	22
	14	20
	24	25
	25	20
	25	22
	24	20
	14	13
	22	9
	21	15
	3	10
	6	24
	24	24
	5	19
	24	8
	19	2
	25	18
	10	25
	13	11
	24	24
	4	23
	18	20
	21	22
	9	23
	14	22
	5	23
	9	18
	11	22
	23	23
	8	7
	24	21
	18	22
	9	24
	13	4
	3	23
	24	22
	16	15
	8	10
	25	5
	1	11
	1	12
	11	12
	7	12
	1	16
	11	24
	8	16
	21	12
	23	6
	22	17
	9	24
	7	17
	16	15
	23	24
	3	23
	7	24
	17	23
	11	21
	25	24
	25	14
	1	19
	15	24
	5	18
	10	13
	4	24
	9	7
	13	17
	3	19
	25	20
	21	23
	7	20
	3	5
	25	9
	24	20
	4	23
	1	22
	13	11
	1	8
	15	14
	4	22
	12	17
	25	20
	4	6
	3	23
	16	23
	2	14
	19	2
	22	13
	10	14
	9	19
	23	22
	22	21
	5	24
	23	15
	25	21
	25	9
	5	22
	22	23
	10	2
	16	17
	21	5
	13	23
	8	14
	3	18
	5	24
	25	23
	9	25
	0	11
	25	24
	23	7
	4	22
	0	11
	8	18
	2	18
	16	24
	5	21
	0	24
	3	2
	3	13
	24	17
	10	5
	1	22
	16	5
	3	20
	13	25
	3	1
	3	12
	25	10
	3	9
	2	25
	1	23
	9	16
	24	25
	18	16
	1	10
	1	20
	7	17
	23	23
	17	3
	4	23
	13	24
	8	22
	22	8
	0	23
	5	20
	0	16
	22	7
	6	3
	8	19
	5	9
	4	23
	1	17
	3	9
	10	0
	6	10
	14	9
	24	17
	1	9
	24	14
	9	25
	3	2
	22	15
	5
	16

## Sheet: Fig2f
	Proportion of PCs		Space PC	0.0909091	0	0.0666667	0	0.05	0.2	0.0638298	0.0666667	0	0	0.117647	0.05	0	0.0625	0.0714286	0.105263	0	0.133333	0	0	0.0909091	0.0909091	0.142857	0	0
			Goal PC	0.181818	0.142857	0.333333	0.2	0.55	0.5	0.638298	0.6	0.869565	0.764706	0.647059	0.8	0.833333	0.4375	0.571429	0.368421	0.4	0.466667	0.363636	0.4	0.363636	0.545455	0.190476	0.277778	0.363636
			bin Index	1	3	5	7	9	11	13	15	17	19	21	23	25	27	29	31	33	35	37	39	41	43	45	47	49

## Sheet: Fig2g
		Novel environment, Example mouse KQ141, PV correlation matrix, Pre vs Post
		0.864428	0.906114	0.940573	0.969572	0.989144	0.989059	0.968121	0.923196	0.854228	0.739592	0.599196	0.463668	0.36576	0.310605	0.300888	0.242427	0.0362163	-0.0572822	-0.0819754	-0.0922999	-0.0961907	-0.099907	-0.0963189	-0.083686	-0.065382	-0.0500163	-0.0352467	-0.0144961	0.00745484	0.023809	0.0343815	0.04755	0.068864	0.0987049	0.132986	0.157105	0.174	0.191568	0.219355	0.261471	0.311592	0.358249	0.391565	0.419465	0.461267	0.525892	0.603751	0.681373
		0.810187	0.859091	0.902881	0.943178	0.976753	0.992305	0.983944	0.950429	0.890857	0.784987	0.646909	0.5082	0.406499	0.349418	0.343128	0.282608	0.0478758	-0.0605158	-0.0911841	-0.105504	-0.112354	-0.118504	-0.117011	-0.106833	-0.0915976	-0.0796005	-0.068225	-0.0498102	-0.0290502	-0.0127384	-0.00210153	0.010159	0.0290271	0.0551167	0.0855767	0.107462	0.123367	0.140416	0.16739	0.208399	0.257133	0.30266	0.335056	0.361456	0.400742	0.462718	0.538266	0.614838
		0.741746	0.797202	0.849721	0.901116	0.949445	0.982837	0.990177	0.972117	0.92658	0.835838	0.706413	0.569052	0.465914	0.407997	0.4043	0.33447	0.0567634	-0.0671141	-0.102655	-0.119792	-0.128543	-0.136401	-0.136807	-0.129213	-0.11717	-0.108464	-0.100364	-0.0843828	-0.0650334	-0.0489917	-0.0384408	-0.0273584	-0.0113297	0.0104116	0.0363491	0.0554999	0.0700849	0.0863333	0.111992	0.151219	0.197841	0.241571	0.272453	0.296778	0.33263	0.390637	0.462458	0.536854
		0.652692	0.713315	0.773215	0.835095	0.898827	0.953163	0.981428	0.985862	0.962646	0.898106	0.789719	0.663335	0.564126	0.507512	0.505226	0.415899	0.0691087	-0.0725466	-0.112954	-0.133166	-0.144081	-0.154327	-0.158003	-0.154736	-0.147395	-0.143188	-0.139464	-0.127081	-0.109805	-0.094196	-0.083569	-0.0736382	-0.0606352	-0.0436948	-0.0229301	-0.00689578	0.00647495	0.0224137	0.0471842	0.0846741	0.128984	0.170719	0.200045	0.222187	0.253816	0.306215	0.372228	0.442571
		0.541689	0.604801	0.669182	0.739096	0.816034	0.890587	0.941904	0.973513	0.980431	0.95399	0.882254	0.781197	0.695174	0.644378	0.641883	0.522857	0.0837598	-0.0749834	-0.119228	-0.142155	-0.155038	-0.168111	-0.176318	-0.178872	-0.177357	-0.178403	-0.179873	-0.172183	-0.157722	-0.142817	-0.132066	-0.12332	-0.113446	-0.101546	-0.0865584	-0.0744211	-0.0629777	-0.0478227	-0.024569	0.00994465	0.0504723	0.0889874	0.116244	0.136324	0.163678	0.209705	0.268518	0.333415
		0.426755	0.486245	0.54823	0.619256	0.701571	0.788694	0.859214	0.917226	0.958	0.978056	0.957935	0.898349	0.836742	0.797178	0.790849	0.629557	0.0852166	-0.0847604	-0.129925	-0.153744	-0.167038	-0.182027	-0.19453	-0.202685	-0.206238	-0.211242	-0.216522	-0.212661	-0.200206	-0.185264	-0.173673	-0.165427	-0.157586	-0.149108	-0.13837	-0.129275	-0.119318	-0.104515	-0.0824672	-0.0513523	-0.0154791	0.0189163	0.0438984	0.0626431	0.0865017	0.125796	0.175869	0.233136
		0.305357	0.356828	0.411163	0.477128	0.557419	0.648689	0.731604	0.810462	0.88183	0.947334	0.981754	0.969825	0.93803	0.912792	0.900932	0.700432	0.0760779	-0.0930932	-0.134434	-0.156106	-0.167833	-0.183376	-0.199289	-0.212272	-0.220025	-0.22779	-0.235558	-0.234855	-0.224459	-0.21006	-0.198248	-0.190875	-0.1851	-0.179873	-0.173467	-0.16797	-0.160413	-0.14705	-0.127431	-0.101231	-0.0715973	-0.0427963	-0.0210879	-0.00405222	0.0161857	0.0480414	0.0882043	0.136167
		0.195921	0.237914	0.282865	0.341302	0.416126	0.506053	0.594542	0.686132	0.779082	0.879527	0.957937	0.987005	0.981692	0.969557	0.951663	0.72241	0.0560316	-0.103775	-0.139539	-0.157979	-0.167289	-0.18199	-0.19949	-0.215487	-0.225983	-0.235162	-0.244035	-0.245314	-0.236397	-0.222558	-0.210716	-0.204131	-0.199957	-0.197303	-0.19445	-0.192024	-0.18663	-0.174728	-0.157499	-0.136085	-0.112592	-0.089466	-0.0710979	-0.0557361	-0.0388006	-0.0143283	0.0157517	0.0536183
		0.114221	0.149914	0.188737	0.242065	0.312941	0.401401	0.49248	0.59101	0.696025	0.816909	0.921666	0.976379	0.988128	0.984759	0.963598	0.721301	0.0420608	-0.108934	-0.140713	-0.157058	-0.164948	-0.178981	-0.197227	-0.214953	-0.227205	-0.237257	-0.246721	-0.24915	-0.241207	-0.227863	-0.216217	-0.210392	-0.207633	-0.207141	-0.207143	-0.207126	-0.203546	-0.193131	-0.178185	-0.160771	-0.142213	-0.123642	-0.10814	-0.09454	-0.080454	-0.0616018	-0.0389761	-0.00874312
		0.0715879	0.104174	0.140311	0.191615	0.260699	0.348315	0.440181	0.541279	0.651245	0.780983	0.897884	0.964559	0.984622	0.986092	0.967659	0.729808	0.0495607	-0.10236	-0.136411	-0.155267	-0.165799	-0.181866	-0.201935	-0.221426	-0.235274	-0.246463	-0.25674	-0.259809	-0.251974	-0.238207	-0.225954	-0.22	-0.217663	-0.218138	-0.219518	-0.220516	-0.217451	-0.207228	-0.19289	-0.177025	-0.160514	-0.143705	-0.129023	-0.11578	-0.10287	-0.0868208	-0.0681944	-0.0420575
		0.0479112	0.0828792	0.122012	0.176031	0.246909	0.336244	0.429408	0.530816	0.63993	0.767094	0.881648	0.945477	0.964758	0.968153	0.974134	0.804224	0.160237	-0.0155473	-0.0692603	-0.106088	-0.13559	-0.167492	-0.200036	-0.229829	-0.252622	-0.272182	-0.289473	-0.297558	-0.292585	-0.27982	-0.267454	-0.261305	-0.259334	-0.260916	-0.263858	-0.265668	-0.262078	-0.250083	-0.233759	-0.216191	-0.197798	-0.178592	-0.161507	-0.146801	-0.133578	-0.117457	-0.0988024	-0.0714437
		-0.0130994	0.026189	0.0689917	0.121747	0.185406	0.26419	0.345457	0.430774	0.519444	0.617024	0.703551	0.746354	0.758254	0.763463	0.835081	0.931911	0.569619	0.385212	0.291494	0.206055	0.120668	0.0373936	-0.0389835	-0.107208	-0.164667	-0.21781	-0.266676	-0.30396	-0.323348	-0.327998	-0.325944	-0.325879	-0.329758	-0.338632	-0.350264	-0.358499	-0.357059	-0.343857	-0.325079	-0.305226	-0.282849	-0.257869	-0.235046	-0.217838	-0.204801	-0.18859	-0.168522	-0.137312
		-0.0867221	-0.0602722	-0.0340262	-0.00883694	0.0158328	0.0460279	0.0777902	0.107644	0.134893	0.15858	0.180701	0.188138	0.190776	0.195813	0.310046	0.723264	0.925469	0.85094	0.765997	0.663509	0.545777	0.428053	0.319482	0.220538	0.132583	0.0479766	-0.0339018	-0.108918	-0.167191	-0.205443	-0.226657	-0.240474	-0.254792	-0.273654	-0.296226	-0.313833	-0.319597	-0.313319	-0.301172	-0.28805	-0.270445	-0.248803	-0.228327	-0.215537	-0.208536	-0.199566	-0.185944	-0.162646
		-0.0903059	-0.0762965	-0.0652595	-0.0595638	-0.0577031	-0.053289	-0.0456005	-0.0405277	-0.038111	-0.0390872	-0.0339347	-0.0294343	-0.0242804	-0.0200463	0.0738989	0.526571	0.936008	0.963995	0.926208	0.85321	0.755614	0.648491	0.543607	0.443896	0.352029	0.260796	0.167587	0.0742265	-0.00628058	-0.0656513	-0.102531	-0.126196	-0.147315	-0.171512	-0.199213	-0.2218	-0.232813	-0.232731	-0.226769	-0.219466	-0.206893	-0.190136	-0.173863	-0.164855	-0.161095	-0.156454	-0.14734	-0.131128
		-0.075398	-0.0703001	-0.0696	-0.0756688	-0.085838	-0.094297	-0.0985192	-0.105672	-0.115342	-0.125087	-0.122716	-0.113861	-0.104913	-0.10121	-0.028148	0.403313	0.882467	0.975712	0.9817	0.945135	0.876831	0.790123	0.6978	0.604998	0.515759	0.423342	0.323572	0.216843	0.118811	0.0422675	-0.00746643	-0.0395099	-0.0663903	-0.0951767	-0.126904	-0.152929	-0.167442	-0.171301	-0.169168	-0.164465	-0.153736	-0.139049	-0.125138	-0.118362	-0.11668	-0.115605	-0.110535	-0.0996455
		-0.0587611	-0.0602653	-0.067066	-0.0816755	-0.100255	-0.117743	-0.130551	-0.146512	-0.165007	-0.181105	-0.181167	-0.170026	-0.159061	-0.156384	-0.101199	0.294273	0.802319	0.941727	0.986265	0.9874	0.952442	0.891915	0.818112	0.73763	0.655421	0.565344	0.462009	0.344647	0.231033	0.138509	0.0765318	0.0363154	0.00373348	-0.0297152	-0.0652097	-0.0938525	-0.110837	-0.117721	-0.118754	-0.115637	-0.105649	-0.0920848	-0.0802218	-0.0757332	-0.0763219	-0.0786272	-0.0773011	-0.0710364
		-0.0485951	-0.054937	-0.0670075	-0.0874114	-0.111374	-0.134508	-0.152717	-0.173733	-0.196939	-0.215579	-0.215966	-0.20265	-0.19019	-0.18854	-0.149111	0.201854	0.709003	0.87871	0.954295	0.989727	0.987784	0.955256	0.902922	0.838132	0.766289	0.682001	0.578891	0.45518	0.330039	0.224829	0.152731	0.105432	0.067601	0.0296253	-0.00931942	-0.0400166	-0.0591197	-0.0691737	-0.0738459	-0.072675	-0.0637602	-0.0516992	-0.0424168	-0.0407775	-0.0442425	-0.050134	-0.052531	-0.0505426
		-0.0329008	-0.0426198	-0.0583363	-0.0827955	-0.110754	-0.13817	-0.160499	-0.185212	-0.21196	-0.233445	-0.235622	-0.222619	-0.2103	-0.210249	-0.184419	0.120007	0.61082	0.798886	0.898431	0.96318	0.991559	0.986456	0.956761	0.909954	0.851353	0.776395	0.677978	0.553422	0.422275	0.308946	0.229745	0.177207	0.13529	0.0937105	0.0520994	0.0196508	-0.00184984	-0.0157683	-0.0248907	-0.0265104	-0.0194049	-0.00945029	-0.00326621	-0.0048285	-0.0110828	-0.0195846	-0.0244348	-0.0254932
		-0.0145208	-0.0271268	-0.0457061	-0.0730643	-0.103866	-0.134405	-0.159807	-0.187132	-0.216496	-0.240397	-0.244358	-0.232201	-0.220493	-0.222173	-0.208454	0.0493747	0.514166	0.712642	0.830273	0.918744	0.972974	0.992399	0.98423	0.955756	0.911962	0.849273	0.760041	0.640551	0.509585	0.393388	0.310651	0.255102	0.210588	0.166614	0.123074	0.0887977	0.0641659	0.0453821	0.0307265	0.0249908	0.0289297	0.035585	0.0378743	0.0327264	0.0236535	0.0127315	0.00553456	0.00149994
		-0.000885505	-0.0151775	-0.035425	-0.0644828	-0.0972736	-0.130243	-0.158119	-0.187515	-0.219124	-0.245806	-0.252143	-0.241596	-0.230665	-0.233855	-0.23003	-0.0135773	0.425338	0.62902	0.758955	0.8649	0.939249	0.979024	0.99008	0.979328	0.951315	0.903498	0.827785	0.719149	0.594429	0.480407	0.397494	0.340952	0.295119	0.249459	0.203835	0.166596	0.137158	0.111644	0.0892801	0.0765772	0.0743875	0.0752578	0.0722179	0.0629617	0.0511944	0.0380602	0.0286291	0.0219139
		0.00669712	-0.00840868	-0.0293703	-0.0590747	-0.0930738	-0.127844	-0.157874	-0.189048	-0.222592	-0.252043	-0.260982	-0.252364	-0.242125	-0.246412	-0.250539	-0.0696061	0.345876	0.550948	0.687997	0.805524	0.894595	0.950732	0.978841	0.985381	0.974366	0.944222	0.886429	0.794396	0.681965	0.575147	0.495407	0.439824	0.393731	0.346597	0.297976	0.255769	0.218946	0.183947	0.151039	0.128263	0.117022	0.109757	0.100013	0.0860887	0.0715351	0.0561866	0.0445089	0.0353157
		0.0126889	-0.0027832	-0.0239103	-0.053499	-0.088174	-0.124301	-0.156242	-0.188968	-0.224389	-0.256813	-0.268419	-0.261511	-0.251563	-0.256347	-0.267168	-0.120789	0.266474	0.466842	0.605294	0.729018	0.829008	0.899561	0.944827	0.970603	0.98008	0.972626	0.939384	0.871908	0.779641	0.686257	0.61366	0.561347	0.516331	0.468283	0.41618	0.36731	0.320467	0.272771	0.2258	0.189151	0.165248	0.14679	0.128287	0.108596	0.0908961	0.0733235	0.0594255	0.047756
		0.026825	0.00972698	-0.0123669	-0.0420444	-0.0774211	-0.115099	-0.149324	-0.18398	-0.221615	-0.257495	-0.272362	-0.267686	-0.258429	-0.263593	-0.280237	-0.170082	0.180577	0.368274	0.501503	0.625455	0.732044	0.814588	0.876681	0.923215	0.956197	0.976035	0.973968	0.939475	0.876132	0.803497	0.743127	0.6975	0.656138	0.609337	0.555237	0.500142	0.442925	0.381796	0.319958	0.268481	0.230861	0.200192	0.172197	0.146316	0.125119	0.10496	0.0881325	0.0727957
		0.0543688	0.0347216	0.0108833	-0.0193935	-0.0557323	-0.095289	-0.131967	-0.168772	-0.208769	-0.248529	-0.267542	-0.266189	-0.258684	-0.264452	-0.285775	-0.21035	0.0978819	0.266561	0.388855	0.507055	0.614687	0.704407	0.779564	0.844141	0.898887	0.945289	0.975261	0.976373	0.945824	0.897906	0.853009	0.816714	0.781575	0.738979	0.68606	0.627636	0.562863	0.491279	0.417729	0.354291	0.305303	0.264317	0.228319	0.197366	0.173443	0.151395	0.132116	0.113197
		0.0904583	0.0681142	0.0423332	0.0112879	-0.0260579	-0.0675658	-0.106617	-0.145557	-0.187704	-0.231203	-0.254652	-0.257337	-0.252451	-0.259141	-0.284007	-0.238324	0.0280751	0.176033	0.2847	0.393202	0.49688	0.588395	0.671129	0.748369	0.819805	0.887835	0.945361	0.978551	0.978929	0.955335	0.926422	0.900404	0.872892	0.836512	0.787356	0.728485	0.659568	0.581575	0.500827	0.429811	0.373352	0.325437	0.284176	0.250193	0.224967	0.202285	0.181803	0.160524
		0.126375	0.102037	0.0748219	0.0433047	0.0051612	-0.0379799	-0.0789828	-0.119702	-0.163599	-0.210257	-0.23773	-0.244212	-0.24193	-0.249314	-0.276697	-0.255616	-0.028096	0.0999407	0.194452	0.29171	0.388916	0.479022	0.56541	0.650919	0.734417	0.818878	0.89808	0.957365	0.983834	0.981458	0.966975	0.950621	0.93075	0.90112	0.856823	0.799128	0.728283	0.646624	0.561752	0.486154	0.424946	0.372568	0.328146	0.29286	0.26774	0.245815	0.2257	0.203839
		0.163242	0.137685	0.109649	0.078099	0.0394772	-0.00503823	-0.0477269	-0.0901229	-0.135686	-0.185706	-0.217629	-0.228321	-0.228837	-0.236776	-0.26567	-0.26508	-0.0743434	0.0335516	0.112945	0.197515	0.286495	0.373274	0.461094	0.552359	0.6452	0.742814	0.839809	0.921137	0.970338	0.98692	0.985645	0.978447	0.966228	0.943795	0.905224	0.849897	0.778729	0.695418	0.608556	0.53023	0.465813	0.410374	0.364091	0.328687	0.304866	0.285002	0.266598	0.245487
		0.207235	0.180357	0.151144	0.11888	0.0790224	0.0322719	-0.012786	-0.0578186	-0.106084	-0.160788	-0.198331	-0.213991	-0.217709	-0.226364	-0.256192	-0.270518	-0.108423	-0.0173927	0.0486524	0.121522	0.202289	0.284828	0.372251	0.466673	0.565687	0.67238	0.78212	0.879752	0.946295	0.977669	0.987047	0.987778	0.982988	0.968411	0.937123	0.886403	0.817684	0.735826	0.650047	0.571707	0.506305	0.449588	0.402751	0.368113	0.346363	0.329365	0.313517	0.293893
		0.263594	0.234086	0.202322	0.167714	0.124904	0.0740423	0.0250208	-0.0244561	-0.0773177	-0.138654	-0.183014	-0.204172	-0.21137	-0.22117	-0.252245	-0.27705	-0.132915	-0.0527516	0.00404949	0.0684018	0.142659	0.221219	0.307175	0.402598	0.504753	0.616328	0.733401	0.840921	0.918514	0.95964	0.976584	0.983861	0.986433	0.980804	0.959097	0.916317	0.854018	0.77778	0.696996	0.622153	0.558623	0.502718	0.456563	0.423231	0.403697	0.389435	0.375845	0.357177
		0.333152	0.298808	0.262548	0.223692	0.176078	0.119254	0.0647127	0.00905066	-0.0502621	-0.119799	-0.171607	-0.198302	-0.208954	-0.220066	-0.252968	-0.286021	-0.151964	-0.0770572	-0.0255016	0.0335633	0.103243	0.178455	0.262283	0.357027	0.459788	0.572543	0.691985	0.803445	0.886307	0.932618	0.95455	0.967534	0.978055	0.983179	0.974155	0.943538	0.892527	0.826834	0.755522	0.688041	0.629344	0.576265	0.531955	0.500464	0.483111	0.470929	0.458417	0.43908
		0.404308	0.362541	0.320174	0.276257	0.223762	0.161054	0.101124	0.0393403	-0.0262587	-0.103285	-0.161611	-0.192893	-0.206432	-0.218595	-0.25379	-0.29594	-0.171457	-0.0999538	-0.0522033	0.00295777	0.0692081	0.141769	0.223405	0.316554	0.418117	0.529134	0.647056	0.758115	0.842337	0.890916	0.916447	0.935093	0.954669	0.972602	0.979539	0.965673	0.931315	0.8816	0.824544	0.768244	0.716955	0.668223	0.62663	0.597292	0.581582	0.569881	0.55572	0.532172
		0.463571	0.412427	0.363276	0.314822	0.259173	0.192629	0.129217	0.0631657	-0.00656004	-0.0882089	-0.15069	-0.184941	-0.200545	-0.213298	-0.250308	-0.301445	-0.189068	-0.121693	-0.0783417	-0.0276605	0.0343837	0.103539	0.18187	0.271609	0.369454	0.475405	0.587978	0.69488	0.777508	0.82644	0.854898	0.879443	0.909074	0.941342	0.966656	0.973151	0.960037	0.931359	0.893159	0.85149	0.809702	0.766496	0.728431	0.70153	0.686716	0.673431	0.654223	0.622414
		0.50338	0.44254	0.387072	0.335305	0.278664	0.210804	0.146313	0.0785194	0.00762221	-0.0749618	-0.138605	-0.174041	-0.190906	-0.203971	-0.241822	-0.299227	-0.199145	-0.136111	-0.0974423	-0.0518055	0.00471211	0.0688832	0.141935	0.225604	0.316485	0.413558	0.51668	0.615424	0.693233	0.740381	0.770629	0.800393	0.839568	0.885651	0.929244	0.956998	0.967097	0.962236	0.945757	0.921153	0.890656	0.854317	0.820724	0.796497	0.781753	0.765069	0.738333	0.695865
		0.528991	0.460041	0.399633	0.345716	0.289318	0.221756	0.157783	0.0900248	0.0198546	-0.0613214	-0.124177	-0.159868	-0.177651	-0.190874	-0.228169	-0.288322	-0.200003	-0.141463	-0.106946	-0.0661839	-0.0159184	0.0420454	0.108213	0.183726	0.265213	0.350761	0.441617	0.529251	0.599594	0.643072	0.673678	0.707134	0.75379	0.811005	0.869801	0.916011	0.947302	0.965257	0.970394	0.963598	0.945763	0.917972	0.890126	0.869196	0.854574	0.834464	0.800498	0.748354
		0.552652	0.478768	0.415413	0.360278	0.304353	0.23739	0.174234	0.106952	0.037729	-0.0423859	-0.105319	-0.142388	-0.161875	-0.175636	-0.211837	-0.272876	-0.195424	-0.14139	-0.11006	-0.0733481	-0.0286779	0.0232557	0.0825295	0.149834	0.221873	0.295968	0.374586	0.450878	0.513188	0.552347	0.582227	0.617692	0.669129	0.733784	0.803132	0.862605	0.909867	0.945901	0.969138	0.978425	0.973214	0.954919	0.933701	0.916776	0.903358	0.882031	0.84431	0.78676
		0.581639	0.505457	0.440573	0.384596	0.328693	0.261703	0.198685	0.131199	0.0619649	-0.0186366	-0.0833243	-0.123111	-0.145112	-0.159827	-0.194814	-0.255639	-0.187779	-0.138054	-0.109152	-0.0757496	-0.0358553	0.0106302	0.0636224	0.123553	0.187222	0.251282	0.319166	0.385439	0.440489	0.47558	0.50424	0.540572	0.594753	0.663905	0.739807	0.807657	0.865535	0.914386	0.95149	0.974349	0.981006	0.972513	0.95842	0.946182	0.935387	0.915523	0.877953	0.819531
		0.612751	0.535484	0.469554	0.41266	0.356185	0.288312	0.224442	0.155726	0.0854982	0.0034843	-0.0635457	-0.106201	-0.13072	-0.146481	-0.180466	-0.240209	-0.179035	-0.132426	-0.105145	-0.0743096	-0.0384083	0.00330723	0.0508352	0.104465	0.161083	0.216771	0.275697	0.333589	0.382488	0.41405	0.441352	0.477841	0.533381	0.604981	0.684646	0.757395	0.821855	0.879256	0.926531	0.960464	0.977814	0.978774	0.97174	0.964375	0.956902	0.939967	0.904777	0.848126
		0.645561	0.567397	0.500259	0.442083	0.384364	0.314728	0.248914	0.177768	0.105437	0.021517	-0.0474992	-0.0920828	-0.118394	-0.13484	-0.167854	-0.225469	-0.168738	-0.12416	-0.0979479	-0.0692372	-0.0369467	0.000373029	0.043003	0.09112	0.141669	0.190228	0.241481	0.292138	0.335651	0.364052	0.389901	0.426	0.481889	0.554514	0.635998	0.711214	0.779429	0.842421	0.897331	0.94073	0.968207	0.978684	0.978904	0.976668	0.972961	0.959731	0.928041	0.874464
		0.679747	0.601275	0.533244	0.473907	0.414777	0.342957	0.274493	0.200142	0.124951	0.0385826	-0.0326144	-0.0789761	-0.10692	-0.123985	-0.156192	-0.212219	-0.160093	-0.11761	-0.0921761	-0.0650145	-0.0354709	-0.00157484	0.0373238	0.0813256	0.127309	0.170411	0.215642	0.260567	0.299783	0.32566	0.350151	0.385482	0.440867	0.513313	0.595003	0.670689	0.740219	0.806062	0.866105	0.917238	0.953959	0.973587	0.980833	0.983638	0.983875	0.974934	0.947715	0.898359
		0.716275	0.638994	0.571092	0.511156	0.450627	0.376425	0.305011	0.227125	0.148469	0.0583169	-0.0164865	-0.0657785	-0.0959606	-0.113987	-0.145405	-0.199623	-0.151815	-0.112024	-0.0876157	-0.0619769	-0.034864	-0.00398158	0.0317575	0.0725312	0.115121	0.154211	0.194941	0.235553	0.271556	0.295588	0.31894	0.353387	0.407891	0.479629	0.560727	0.635652	0.704776	0.771354	0.834383	0.89131	0.935741	0.963389	0.976931	0.984472	0.988928	0.985122	0.963766	0.920313
		0.760633	0.686446	0.619799	0.559679	0.497586	0.420536	0.345582	0.263408	0.18025	0.0845219	0.00393822	-0.0502193	-0.0839628	-0.103722	-0.134702	-0.186794	-0.142586	-0.105758	-0.0823945	-0.0580747	-0.0328797	-0.00464907	0.0282573	0.0662943	0.106167	0.142136	0.179305	0.216458	0.249767	0.272151	0.294198	0.327393	0.380452	0.450806	0.530512	0.603548	0.670707	0.736077	0.800224	0.861486	0.91267	0.947709	0.967118	0.979285	0.988569	0.99143	0.978427	0.943821
		0.810151	0.740894	0.676641	0.616883	0.553437	0.473536	0.394858	0.307964	0.219592	0.116984	0.0287802	-0.0319257	-0.0704186	-0.0926067	-0.123571	-0.174271	-0.134222	-0.100864	-0.0785014	-0.055191	-0.0312479	-0.00514166	0.0253844	0.0611625	0.0988549	0.132385	0.166641	0.200863	0.231652	0.252314	0.272725	0.30419	0.355153	0.42341	0.500995	0.571246	0.63523	0.697872	0.761648	0.82604	0.883164	0.925032	0.949898	0.966515	0.981126	0.992053	0.989683	0.966569
		0.864909	0.802996	0.742808	0.684415	0.620219	0.537897	0.455607	0.363817	0.269667	0.159202	0.062003	-0.00668511	-0.0510555	-0.0763462	-0.10722	-0.1571	-0.124369	-0.0959176	-0.0743659	-0.0514562	-0.027964	-0.00345833	0.0250547	0.0589171	0.0947414	0.12615	0.157592	0.188761	0.216587	0.234999	0.253059	0.281886	0.329502	0.394151	0.467895	0.533528	0.592417	0.650381	0.712143	0.77871	0.841529	0.890361	0.920755	0.941913	0.962482	0.98301	0.993771	0.98519
		0.91732	0.865496	0.811791	0.756695	0.693203	0.609747	0.524633	0.428353	0.328209	0.208852	0.101059	0.0224613	-0.0289986	-0.0579817	-0.0878823	-0.136337	-0.113106	-0.0916873	-0.0713386	-0.0487147	-0.0254802	-0.00234662	0.0244921	0.0569466	0.0914807	0.121364	0.150407	0.178776	0.203606	0.219634	0.234994	0.260588	0.30392	0.363713	0.432079	0.491455	0.54357	0.595146	0.653155	0.720262	0.787415	0.842198	0.877379	0.902655	0.929296	0.960085	0.985234	0.993059
		0.96155	0.922782	0.878662	0.829957	0.770047	0.688415	0.602781	0.503953	0.398951	0.271072	0.152409	0.0627751	0.00336823	-0.0298246	-0.0572809	-0.102413	-0.0943479	-0.0837842	-0.066363	-0.045258	-0.0235522	-0.0028805	0.0214803	0.0519669	0.084878	0.11305	0.139637	0.165404	0.187544	0.201482	0.214199	0.236297	0.274772	0.328824	0.390717	0.44277	0.487099	0.531223	0.584125	0.650099	0.719854	0.779135	0.818134	0.846918	0.879364	0.92034	0.960168	0.985416
		0.989386	0.965469	0.932901	0.892677	0.838793	0.761938	0.678706	0.580364	0.473098	0.338572	0.209473	0.108196	0.0403951	0.00282871	-0.0218127	-0.0638133	-0.0740525	-0.0759432	-0.0626017	-0.0441171	-0.0248154	-0.00722524	0.0141733	0.0422438	0.0732246	0.0996868	0.124181	0.148014	0.168174	0.180561	0.19091	0.209545	0.243024	0.291006	0.346001	0.390373	0.426603	0.46284	0.509634	0.57258	0.642562	0.704122	0.745482	0.776876	0.814522	0.864996	0.918782	0.961013
[truncated: 2 more columns]

## Sheet: Fig2h
			Novel environment, Example mouse KQ141, PV correlation matrix, Pre-odd vs Pre-even
			0.12198	0.0921284	0.0586837	0.0207678	-0.0205654	-0.0605317	-0.0953179	-0.129788	-0.164257	-0.194829	-0.208554	-0.210337	-0.209067	-0.23072	-0.288345	-0.225143	-0.00432478	0.172934	0.28913	0.406777	0.536608	0.658853	0.750699	0.806546	0.831625	0.832619	0.809625	0.760803	0.691865	0.616996	0.546272	0.48765	0.441382	0.402592	0.363532	0.321438	0.278872	0.238524	0.205755	0.185213	0.176323	0.172583	0.167429	0.159585	0.15321	0.150506	0.155251
			0.184479	0.152472	0.115762	0.0730735	0.0255597	-0.0218785	-0.0642779	-0.107369	-0.15077	-0.190626	-0.212326	-0.219835	-0.221938	-0.246324	-0.31204	-0.267044	-0.0566799	0.116179	0.231814	0.348798	0.478943	0.605113	0.705253	0.773424	0.813959	0.834441	0.835081	0.811651	0.765524	0.708156	0.649911	0.600085	0.560289	0.526134	0.489323	0.445786	0.397483	0.347903	0.304688	0.274413	0.257075	0.245747	0.234387	0.222428	0.214459	0.211726	0.217242
			0.250565	0.216761	0.177048	0.129845	0.0763278	0.0214029	-0.0287288	-0.0805344	-0.132823	-0.182002	-0.211911	-0.225442	-0.231173	-0.257846	-0.329921	-0.301826	-0.104466	0.0605312	0.172295	0.284915	0.411147	0.53699	0.64196	0.720243	0.775307	0.815486	0.841124	0.845511	0.825258	0.788412	0.74536	0.706603	0.67514	0.64719	0.614023	0.570265	0.517182	0.459036	0.405769	0.365911	0.340104	0.321111	0.303587	0.287742	0.278515	0.276029	0.282372
			0.312559	0.277539	0.235549	0.184715	0.126112	0.0646515	0.00769401	-0.0517674	-0.111772	-0.169057	-0.206265	-0.225303	-0.234366	-0.26234	-0.338093	-0.32606	-0.146063	0.00680783	0.111428	0.216118	0.334231	0.455324	0.561189	0.646484	0.713734	0.771747	0.820978	0.852495	0.858293	0.842782	0.816119	0.789762	0.768037	0.74791	0.720379	0.678838	0.623694	0.559753	0.498802	0.451037	0.417787	0.391831	0.368758	0.349632	0.339534	0.337321	0.344043
			0.367209	0.331854	0.288787	0.235771	0.173702	0.107426	0.0452371	-0.0202375	-0.0863687	-0.150182	-0.19362	-0.217706	-0.229929	-0.258321	-0.334695	-0.337345	-0.178817	-0.0419319	0.0530117	0.147369	0.254508	0.367505	0.470762	0.559569	0.635466	0.707444	0.776074	0.830794	0.859601	0.863533	0.852307	0.838103	0.826402	0.815032	0.794956	0.75845	0.704783	0.638898	0.573816	0.521075	0.482577	0.45139	0.42411	0.402695	0.392293	0.39062	0.39765
			0.415213	0.379793	0.336279	0.282028	0.217723	0.14794	0.0817626	0.0115618	-0.0593336	-0.12822	-0.176837	-0.205336	-0.220431	-0.24876	-0.32437	-0.34027	-0.203779	-0.0832175	0.00184781	0.0858753	0.181869	0.285857	0.384593	0.473987	0.5547	0.635629	0.71746	0.788787	0.834729	0.853751	0.855051	0.851316	0.848886	0.846457	0.835221	0.806412	0.757886	0.694259	0.629198	0.575187	0.534447	0.500468	0.470827	0.448417	0.438446	0.437701	0.445102
			0.455248	0.418859	0.374365	0.318877	0.252882	0.180391	0.111076	0.0371452	-0.0372882	-0.109649	-0.161906	-0.193447	-0.210595	-0.238553	-0.313614	-0.34105	-0.223529	-0.116563	-0.0398107	0.0354573	0.121928	0.217762	0.311557	0.399643	0.481954	0.567135	0.656146	0.737492	0.794501	0.823818	0.834146	0.838526	0.843906	0.849777	0.847837	0.828421	0.787822	0.729836	0.668319	0.616384	0.576353	0.542121	0.512029	0.489784	0.480705	0.481017	0.488659
			0.483546	0.444704	0.398219	0.341047	0.273441	0.198823	0.127135	0.0505105	-0.0263161	-0.100663	-0.154785	-0.18759	-0.205481	-0.232654	-0.307486	-0.343873	-0.240446	-0.143586	-0.073018	-0.0042409	0.0753258	0.165166	0.254997	0.341229	0.423127	0.509032	0.600359	0.686063	0.748614	0.78358	0.799372	0.80933	0.820747	0.833806	0.840928	0.831817	0.801106	0.751313	0.696014	0.648666	0.611538	0.578905	0.549639	0.528119	0.519771	0.520605	0.527657
			0.494128	0.451051	0.401579	0.342532	0.273841	0.198234	0.12554	0.0479282	-0.0295086	-0.103715	-0.157381	-0.1893	-0.206345	-0.232209	-0.307266	-0.350673	-0.257504	-0.168327	-0.102722	-0.0390511	0.0353483	0.120738	0.207449	0.291644	0.371862	0.456155	0.546644	0.633077	0.697601	0.735167	0.754099	0.767947	0.784177	0.803629	0.819719	0.821941	0.803146	0.764012	0.717183	0.67617	0.643212	0.613101	0.585179	0.564254	0.555659	0.555418	0.559802
			0.482522	0.433971	0.381335	0.321188	0.252919	0.178332	0.106742	0.0305498	-0.0450402	-0.116556	-0.1674	-0.196439	-0.211108	-0.23493	-0.309963	-0.358782	-0.273851	-0.191394	-0.130453	-0.0714066	-0.00149548	0.0800193	0.163799	0.24557	0.323117	0.404207	0.491829	0.576696	0.641014	0.679417	0.700282	0.717174	0.737558	0.762894	0.787904	0.802355	0.797257	0.770963	0.734415	0.700757	0.672302	0.644682	0.617893	0.59695	0.586664	0.583082	0.581783
			0.456588	0.402003	0.346382	0.286058	0.219685	0.147796	0.0789173	0.00589592	-0.0659775	-0.132963	-0.179515	-0.20457	-0.216036	-0.237271	-0.311907	-0.365298	-0.287891	-0.211669	-0.155419	-0.101353	-0.036552	0.0401974	0.120095	0.198402	0.272204	0.348954	0.43268	0.515167	0.578866	0.61799	0.640877	0.660841	0.68524	0.716113	0.749637	0.776215	0.785265	0.772785	0.747528	0.721837	0.698168	0.673245	0.647805	0.626795	0.614157	0.605984	0.597122
			0.425878	0.365686	0.307657	0.247961	0.184387	0.116077	0.0505962	-0.0185738	-0.0860793	-0.148103	-0.19025	-0.211397	-0.21969	-0.238085	-0.311074	-0.367	-0.296456	-0.226699	-0.175515	-0.12703	-0.0681638	0.00275782	0.077739	0.151592	0.220811	0.292451	0.371642	0.451323	0.514389	0.554504	0.579713	0.602817	0.630919	0.666581	0.707353	0.74446	0.766227	0.766754	0.752634	0.735089	0.71661	0.694999	0.671605	0.651109	0.636473	0.623959	0.607615
			0.398653	0.334189	0.274543	0.215866	0.155123	0.0903703	0.0282011	-0.0371405	-0.100339	-0.157639	-0.195688	-0.213407	-0.21897	-0.23468	-0.305333	-0.362833	-0.299518	-0.236587	-0.190871	-0.148438	-0.0961103	-0.0318496	0.037293	0.105746	0.169517	0.235129	0.308763	0.38464	0.446434	0.487303	0.514688	0.540635	0.571806	0.611258	0.657679	0.703137	0.735408	0.747361	0.743809	0.734678	0.722223	0.705079	0.684886	0.665994	0.65057	0.635265	0.613406
			0.375982	0.308867	0.248533	0.191186	0.133106	0.0716663	0.0125628	-0.0491909	-0.108452	-0.161683	-0.196412	-0.211665	-0.215281	-0.228702	-0.296257	-0.353797	-0.297595	-0.241933	-0.202241	-0.16628	-0.120986	-0.0639718	-0.00133636	0.06107	0.11885	0.17789	0.245266	0.316532	0.376393	0.417637	0.446895	0.475288	0.508913	0.551263	0.60189	0.653674	0.694308	0.715998	0.722101	0.721184	0.71508	0.703034	0.686752	0.670262	0.655139	0.638536	0.613245
			0.362168	0.29364	0.233205	0.177238	0.121508	0.0629034	0.00636017	-0.0524031	-0.108369	-0.15833	-0.190715	-0.204594	-0.207199	-0.218732	-0.282603	-0.339848	-0.291645	-0.243721	-0.210269	-0.180983	-0.143192	-0.0941076	-0.0388136	0.0166795	0.0676773	0.119369	0.179626	0.245426	0.302707	0.34394	0.374803	0.40541	0.441262	0.486185	0.540347	0.597334	0.64508	0.675574	0.690968	0.698466	0.699325	0.693234	0.681762	0.668628	0.655059	0.638801	0.612231
			0.359107	0.28998	0.229623	0.174717	0.120746	0.0641799	0.0094048	-0.0473147	-0.100904	-0.148492	-0.179543	-0.193073	-0.195623	-0.205832	-0.266155	-0.323236	-0.282927	-0.241998	-0.214047	-0.190682	-0.159743	-0.118073	-0.0697956	-0.020986	0.0235227	0.0682958	0.121855	0.182459	0.237211	0.278296	0.310451	0.342866	0.380488	0.427344	0.483941	0.544387	0.597097	0.634272	0.6573	0.672274	0.679831	0.679857	0.673568	0.664359	0.653353	0.638912	0.613124
			0.362062	0.292291	0.231604	0.177053	0.123976	0.0685542	0.0147551	-0.0406818	-0.0925879	-0.138325	-0.168363	-0.181734	-0.184454	-0.193629	-0.250613	-0.306793	-0.272682	-0.237334	-0.213776	-0.195134	-0.169744	-0.13423	-0.0919327	-0.0489914	-0.0102465	0.0283412	0.0758546	0.131631	0.183848	0.224483	0.257422	0.291063	0.329877	0.378016	0.436137	0.498715	0.554693	0.596685	0.625711	0.647087	0.660852	0.666855	0.665743	0.660549	0.652429	0.640424	0.616446
			0.36201	0.291447	0.230129	0.175517	0.12297	0.0685012	0.0156204	-0.0385023	-0.0886558	-0.132259	-0.160785	-0.173452	-0.176013	-0.184286	-0.238588	-0.293738	-0.264094	-0.232841	-0.212412	-0.196998	-0.175342	-0.14407	-0.106061	-0.0676175	-0.0335062	-8.56528e-05	0.0422101	0.0935376	0.143013	0.182573	0.215431	0.249331	0.288317	0.336617	0.395034	0.458405	0.516102	0.561105	0.594357	0.620763	0.639812	0.6511	0.65457	0.652847	0.647199	0.637438	0.615505
			0.357587	0.286274	0.224256	0.169359	0.117072	0.0634228	0.0114112	-0.041389	-0.0898294	-0.131334	-0.158177	-0.169941	-0.172119	-0.179665	-0.231811	-0.285478	-0.258361	-0.229977	-0.211747	-0.198521	-0.179396	-0.151044	-0.116125	-0.0811764	-0.0508754	-0.0218746	0.0158331	0.0630434	0.109696	0.14779	0.179983	0.213485	0.251976	0.299763	0.357789	0.421249	0.479789	0.526637	0.562806	0.593077	0.616463	0.632198	0.639491	0.640559	0.636828	0.628934	0.609033
			0.352618	0.281173	0.218786	0.163673	0.111597	0.0586761	0.00741527	-0.0442735	-0.0913019	-0.131167	-0.15681	-0.16815	-0.170284	-0.17755	-0.228423	-0.281693	-0.256861	-0.230771	-0.213985	-0.202026	-0.184356	-0.157692	-0.124709	-0.0922095	-0.0647804	-0.0392649	-0.00528372	0.0384624	0.0825866	0.119196	0.150479	0.183215	0.220761	0.267473	0.324412	0.387129	0.445445	0.492802	0.530494	0.563438	0.590211	0.609562	0.619996	0.623371	0.621355	0.615391	0.598016
			0.348843	0.278029	0.215797	0.160723	0.108895	0.0566444	0.0060897	-0.0445355	-0.0902283	-0.128878	-0.153892	-0.165563	-0.168151	-0.175608	-0.225673	-0.279128	-0.256571	-0.232457	-0.216805	-0.205731	-0.189128	-0.163666	-0.132152	-0.101578	-0.0764166	-0.0536512	-0.0225914	0.0184688	0.0606777	0.0961866	0.126749	0.158799	0.195412	0.240941	0.296473	0.357887	0.415177	0.462028	0.500136	0.534695	0.563935	0.586079	0.599002	0.604279	0.603816	0.599742	0.58504
			0.347424	0.278089	0.216722	0.162283	0.111224	0.0600068	0.0104345	-0.0389417	-0.0831569	-0.120895	-0.146028	-0.159062	-0.162885	-0.170989	-0.220172	-0.274556	-0.255706	-0.23436	-0.220135	-0.209963	-0.194394	-0.169988	-0.13979	-0.110922	-0.0877111	-0.067283	-0.0386958	0.000119619	0.0407821	0.0754536	0.105502	0.137047	0.172898	0.217325	0.271436	0.331438	0.387485	0.43348	0.47156	0.507255	0.538497	0.562966	0.578012	0.584987	0.58602	0.583821	0.571842
			0.349559	0.282943	0.22351	0.170691	0.121437	0.0720164	0.0238889	-0.0241505	-0.0669915	-0.104637	-0.131559	-0.147881	-0.154392	-0.163966	-0.212393	-0.268527	-0.254582	-0.236722	-0.224345	-0.215518	-0.201681	-0.179013	-0.150702	-0.123904	-0.102779	-0.0846466	-0.0583655	-0.0215185	0.0179574	0.0521641	0.0820758	0.113465	0.148877	0.192395	0.245141	0.303667	0.358353	0.403387	0.441376	0.478146	0.51131	0.537982	0.555105	0.563863	0.566631	0.566629	0.557809
			0.359522	0.297198	0.24088	0.190489	0.143654	0.096317	0.0495621	0.00224666	-0.0401974	-0.0794196	-0.110454	-0.132458	-0.143405	-0.15533	-0.202883	-0.261312	-0.253432	-0.239876	-0.229614	-0.222316	-0.210617	-0.190016	-0.163788	-0.13904	-0.119758	-0.103492	-0.0790514	-0.0437552	-0.0051411	0.0288878	0.058914	0.0903389	0.125435	0.167993	0.219003	0.275299	0.327687	0.370941	0.408273	0.445821	0.480815	0.509722	0.529066	0.539918	0.545027	0.548095	0.543679
			0.377499	0.321109	0.269143	0.221888	0.177714	0.132319	0.0864561	0.0388871	-0.00446898	-0.0471949	-0.0845451	-0.114431	-0.1313	-0.146259	-0.192391	-0.252444	-0.250823	-0.24204	-0.234037	-0.228306	-0.219003	-0.200644	-0.17653	-0.153562	-0.13555	-0.120313	-0.096799	-0.0622195	-0.02381	0.0105302	0.0410129	0.0726599	0.107501	0.148912	0.19749	0.250305	0.298949	0.339206	0.374936	0.412518	0.448798	0.479593	0.501019	0.514092	0.521999	0.528771	0.529673
			0.400564	0.351633	0.305374	0.262164	0.221007	0.17761	0.132454	0.0841851	0.0392288	-0.00821756	-0.0532668	-0.092666	-0.116485	-0.134805	-0.178568	-0.239388	-0.244973	-0.241895	-0.236629	-0.232543	-0.225615	-0.209231	-0.186822	-0.165001	-0.147428	-0.132204	-0.108618	-0.0739376	-0.0352087	-0.000255676	0.0308387	0.0627326	0.0972478	0.137292	0.182873	0.231253	0.275069	0.311383	0.344626	0.381319	0.418017	0.449983	0.472959	0.487963	0.498612	0.509082	0.515394
			0.422671	0.38315	0.344609	0.307287	0.270647	0.230533	0.187042	0.138852	0.0927818	0.0405194	-0.0127978	-0.0628933	-0.0945022	-0.116559	-0.157623	-0.220154	-0.235736	-0.239728	-0.238039	-0.236119	-0.23195	-0.217718	-0.197027	-0.176221	-0.158876	-0.143389	-0.119516	-0.0846101	-0.0455595	-0.0100583	0.0215309	0.0534426	0.0872565	0.125425	0.167401	0.210727	0.249194	0.281188	0.311573	0.34687	0.383384	0.415938	0.439953	0.456484	0.469577	0.483528	0.495133
			0.441056	0.413301	0.385162	0.356509	0.327147	0.293073	0.253609	0.207611	0.161706	0.104793	0.0420368	-0.0207753	-0.0617628	-0.0884855	-0.127205	-0.193645	-0.222901	-0.235448	-0.238277	-0.239231	-0.238352	-0.226688	-0.207981	-0.188433	-0.171557	-0.156025	-0.132108	-0.0972063	-0.058076	-0.0222497	0.00957599	0.041131	0.0736971	0.109302	0.147028	0.184821	0.217658	0.245184	0.27264	0.30643	0.342552	0.375416	0.400117	0.417728	0.432811	0.449957	0.466746
			0.459565	0.44441	0.427662	0.408849	0.388126	0.361657	0.327796	0.285681	0.241369	0.181035	0.10941	0.0339205	-0.016802	-0.048791	-0.0871695	-0.161547	-0.207676	-0.22846	-0.235821	-0.239894	-0.242554	-0.233959	-0.217836	-0.20027	-0.184641	-0.1699	-0.146847	-0.112811	-0.0742382	-0.0384804	-0.00669086	0.0242317	0.0552471	0.0880016	0.121305	0.153525	0.180893	0.2043	0.229377	0.262284	0.298643	0.332396	0.358171	0.376982	0.394066	0.414582	0.436911
			0.476195	0.473395	0.468194	0.459795	0.448699	0.431113	0.404308	0.367772	0.326771	0.264878	0.185704	0.0983588	0.0381626	0.000787444	-0.0392794	-0.125898	-0.191897	-0.220408	-0.232107	-0.239373	-0.245537	-0.240176	-0.226911	-0.21171	-0.197746	-0.184256	-0.162598	-0.129972	-0.0923348	-0.0567699	-0.0249514	0.00546379	0.0350538	0.065179	0.0945195	0.121864	0.144561	0.164597	0.187974	0.220453	0.257255	0.291921	0.318702	0.338549	0.35738	0.381025	0.408522
			0.482327	0.490468	0.495851	0.497561	0.496428	0.488556	0.470319	0.441735	0.407561	0.34897	0.267132	0.171931	0.104658	0.0631176	0.0190135	-0.0864702	-0.177558	-0.213512	-0.229398	-0.23997	-0.249415	-0.247164	-0.236818	-0.224224	-0.212352	-0.200767	-0.181503	-0.151487	-0.11582	-0.0810325	-0.0493419	-0.0193696	0.00895407	0.036832	0.0630683	0.0868987	0.106541	0.124682	0.147417	0.179849	0.216956	0.252116	0.279527	0.300089	0.320164	0.34611	0.377454
			0.461606	0.479036	0.493633	0.504838	0.513639	0.516292	0.508702	0.492003	0.470769	0.424322	0.349815	0.255554	0.186775	0.14372	0.0926705	-0.0421817	-0.167441	-0.211143	-0.230949	-0.244823	-0.257149	-0.257553	-0.249781	-0.239621	-0.229822	-0.220237	-0.203773	-0.177072	-0.144129	-0.110652	-0.0794359	-0.0502928	-0.0238132	0.00119027	0.0240499	0.0446857	0.0619128	0.0786237	0.100674	0.132283	0.168402	0.202533	0.229312	0.249581	0.269669	0.296145	0.328988
			0.422654	0.446447	0.467276	0.485591	0.502473	0.514711	0.518526	0.516574	0.513522	0.487503	0.430391	0.346609	0.282367	0.240539	0.179725	0.00661624	-0.159528	-0.209998	-0.232846	-0.249763	-0.264731	-0.267853	-0.262993	-0.255764	-0.248527	-0.241319	-0.227995	-0.204935	-0.174873	-0.142791	-0.11206	-0.0837171	-0.0589165	-0.0364559	-0.016345	0.002002	0.0178366	0.0339277	0.0555704	0.0859415	0.120229	0.15235	0.177732	0.197125	0.216409	0.241974	0.274192
			0.370144	0.399016	0.424468	0.4487	0.473129	0.49509	0.5116	0.526916	0.545668	0.545299	0.511508	0.444241	0.38814	0.348777	0.275743	0.0586594	-0.151642	-0.207474	-0.232377	-0.252013	-0.269587	-0.276017	-0.275035	-0.271871	-0.268262	-0.264343	-0.25498	-0.236305	-0.209641	-0.179407	-0.149554	-0.122371	-0.0995023	-0.0798481	-0.0626469	-0.046516	-0.0317397	-0.0158579	0.00561574	0.0346383	0.0667783	0.0964885	0.120254	0.138613	0.156831	0.180916	0.211737
			0.326425	0.359105	0.387635	0.416306	0.446951	0.476945	0.504619	0.535594	0.575184	0.600768	0.59178	0.543588	0.497254	0.461136	0.375751	0.113921	-0.141003	-0.20203	-0.228439	-0.250231	-0.269783	-0.27949	-0.282642	-0.283914	-0.28428	-0.283973	-0.278882	-0.264847	-0.241841	-0.213768	-0.185094	-0.159185	-0.138076	-0.120828	-0.106032	-0.0916398	-0.0775159	-0.0614864	-0.0399262	-0.0118942	0.0186581	0.0467409	0.0697684	0.0879506	0.106076	0.129729	0.160151
			0.286017	0.320639	0.350669	0.382377	0.417844	0.454077	0.490916	0.534998	0.593423	0.644657	0.662106	0.635391	0.60047	0.569055	0.474375	0.173667	-0.122258	-0.188147	-0.215559	-0.23871	-0.259478	-0.272281	-0.279657	-0.285489	-0.289977	-0.293591	-0.293232	-0.284456	-0.265965	-0.241011	-0.214465	-0.190664	-0.171927	-0.157431	-0.145229	-0.132638	-0.11907	-0.102653	-0.0808746	-0.0535809	-0.0241027	0.00314248	0.0261589	0.0445762	0.0627403	0.0859094	0.115856
			0.252172	0.286304	0.315703	0.348454	0.386433	0.426155	0.469016	0.522556	0.596496	0.671992	0.717141	0.714675	0.693298	0.668384	0.567179	0.230772	-0.104782	-0.176182	-0.203525	-0.226574	-0.246982	-0.261319	-0.27126	-0.280101	-0.287468	-0.294045	-0.297618	-0.293527	-0.279436	-0.25787	-0.233929	-0.2127	-0.196605	-0.184849	-0.174994	-0.163971	-0.150846	-0.133987	-0.111949	-0.0850601	-0.0561297	-0.029011	-0.00549444	0.0134012	0.0316546	0.0543435	0.0836757
			0.219334	0.25188	0.280132	0.313372	0.35313	0.395588	0.443196	0.503946	0.589499	0.684466	0.75291	0.771726	0.762491	0.74409	0.640197	0.27849	-0.0876467	-0.16407	-0.190939	-0.213304	-0.232886	-0.248202	-0.260009	-0.271076	-0.280675	-0.289672	-0.296566	-0.296515	-0.286356	-0.267918	-0.246467	-0.227692	-0.213951	-0.204398	-0.196164	-0.185988	-0.172696	-0.154922	-0.132332	-0.105677	-0.0773518	-0.0505871	-0.0270127	-0.00822924	0.00933555	0.0306152	0.0582956
			0.211852	0.248104	0.280559	0.318877	0.364053	0.411724	0.46384	0.528407	0.617413	0.717528	0.791618	0.815284	0.807772	0.7912	0.696616	0.344576	-0.0278015	-0.11119	-0.144237	-0.172701	-0.199358	-0.223909	-0.244891	-0.264082	-0.280258	-0.295147	-0.307953	-0.313666	-0.30847	-0.293915	-0.27532	-0.258884	-0.247079	-0.239357	-0.23251	-0.2229	-0.208819	-0.188919	-0.163822	-0.134608	-0.103838	-0.074585	-0.0489407	-0.0288858	-0.0104516	0.0117436	0.0407664
			0.221548	0.267253	0.309595	0.355749	0.404778	0.452535	0.498138	0.548262	0.613016	0.678947	0.720998	0.720283	0.699474	0.679028	0.645739	0.492578	0.275861	0.215759	0.161661	0.107659	0.0485548	-0.0172952	-0.0814939	-0.139652	-0.187429	-0.229761	-0.267947	-0.297879	-0.314234	-0.318122	-0.313999	-0.308141	-0.303839	-0.302019	-0.300638	-0.295271	-0.282529	-0.260892	-0.232378	-0.197556	-0.15932	-0.121373	-0.089444	-0.066179	-0.0452143	-0.0189343	0.0161041
			0.116364	0.147125	0.175496	0.20317	0.227806	0.248179	0.262253	0.271764	0.281371	0.281751	0.275198	0.253898	0.232076	0.216533	0.272075	0.478737	0.620405	0.662741	0.622969	0.569364	0.498446	0.404699	0.302037	0.205045	0.123711	0.0513503	-0.0165415	-0.0798449	-0.131565	-0.170615	-0.19745	-0.215294	-0.227583	-0.237588	-0.24727	-0.253189	-0.250479	-0.237811	-0.218466	-0.192479	-0.161309	-0.127865	-0.100912	-0.0833885	-0.0688462	-0.0501022	-0.0245907
			0.0195033	0.0303235	0.0387399	0.0443593	0.0452029	0.0427511	0.036515	0.0253785	0.0114136	-0.0106904	-0.0259569	-0.0397007	-0.0491091	-0.0580871	0.0174623	0.366941	0.694476	0.818977	0.81684	0.792329	0.746155	0.668079	0.569632	0.469232	0.380302	0.297447	0.214921	0.130848	0.0543628	-0.0101485	-0.060224	-0.0965608	-0.122622	-0.142923	-0.16241	-0.178782	-0.186679	-0.184769	-0.176208	-0.160977	-0.139399	-0.113867	-0.0937812	-0.0822551	-0.0741903	-0.0637051	-0.0484259
			-0.0109138	-0.0141137	-0.0201922	-0.0289072	-0.0413155	-0.0546489	-0.0673049	-0.0813032	-0.0944945	-0.109958	-0.112404	-0.110416	-0.108675	-0.116089	-0.0629084	0.277785	0.648071	0.823614	0.860674	0.873347	0.865975	0.822313	0.74747	0.65923	0.573193	0.486012	0.392141	0.290065	0.192076	0.106585	0.0379493	-0.0130621	-0.050273	-0.0791776	-0.106663	-0.13096	-0.146099	-0.150348	-0.146512	-0.134971	-0.115925	-0.0922279	-0.073598	-0.0635591	-0.0577803	-0.0508049	-0.0394036
			-0.015029	-0.0279334	-0.0434545	-0.0610953	-0.0813492	-0.100729	-0.117023	-0.13267	-0.146334	-0.158968	-0.156447	-0.148082	-0.141947	-0.150657	-0.122054	0.174591	0.538834	0.735362	0.801858	0.849121	0.883406	0.883191	0.845063	0.782284	0.710208	0.627659	0.530492	0.418702	0.3068	0.206946	0.124946	0.0629237	0.0168706	-0.0192709	-0.0532915	-0.0837525	-0.104564	-0.113797	-0.113439	-0.103995	-0.0861313	-0.063587	-0.0460712	-0.037163	-0.0330014	-0.0282581	-0.0188228
			-0.00235578	-0.021465	-0.0427962	-0.0658669	-0.0908241	-0.113853	-0.132756	-0.150144	-0.165713	-0.178705	-0.17636	-0.167229	-0.160494	-0.171693	-0.165158	0.0764636	0.411194	0.609596	0.694776	0.76803	0.836361	0.875083	0.873172	0.838344	0.784285	0.711705	0.618156	0.505187	0.388183	0.281921	0.193203	0.125271	0.0743014	0.034044	-0.00345411	-0.0371353	-0.061167	-0.0736377	-0.0756909	-0.0676873	-0.0508203	-0.0296353	-0.013543	-0.00590538	-0.00304694	0.000233736	0.00861818
			0.00761588	-0.0148952	-0.0394005	-0.0655076	-0.0930408	-0.117966	-0.138248	-0.156538	-0.173404	-0.186843	-0.185288	-0.176381	-0.169661	-0.182616	-0.191972	0.00194695	0.304162	0.496684	0.592207	0.681452	0.7717	0.837272	0.862131	0.849506	0.811127	0.74912	0.662312	0.553186	0.436999	0.329929	0.239343	0.169167	0.115928	0.0734171	0.0340094	-0.00155053	-0.027799	-0.0428699	-0.0471189	-0.0405958	-0.0249466	-0.00533486	0.00918719	0.0155079	0.0172456	0.0194408	0.027052
			0.0194171	-0.00484704	-0.0311374	-0.0591369	-0.0883825	-0.114686	-0.13607	-0.15529	-0.173369	-0.187497	-0.186917	-0.178656	-0.172285	-0.186809	-0.208863	-0.0542901	0.22012	0.406999	0.509287	0.608552	0.712362	0.795457	0.838888	0.842763	0.817068	0.764995	0.686151	0.583284	0.470959	0.365972	0.27612	0.205798	0.15199	0.108631	0.068454	0.0318254	0.00378343	-0.0137904	-0.0204963	-0.0159214	-0.00198112	0.0157212	0.0284832	0.0334244	0.0342088	0.0356549	0.0428235
			0.0307935	0.00517712	-0.0224879	-0.0520281	-0.0827737	-0.110511	-0.133201	-0.153821	-0.173546	-0.189045	-0.18994	-0.1827	-0.176819	-0.192731	-0.22483	-0.100164	0.153901	0.336628	0.443692	0.549817	0.663031	0.758941	0.816734	0.834271	0.820078	0.778259	0.708828	0.614202	0.507745	0.406431	0.318556	0.249041	0.1954	0.151775	0.111193	0.0735842	0.0434368	0.0226039	0.0122963	0.0135711	0.0244851	0.0391332	0.0492355	0.0521393	0.0515376	0.0518842	0.0581986
			0.0449808	0.0180784	-0.0109778	-0.0422745	-0.0750131	-0.104897	-0.129619	-0.152574	-0.174873	-0.192842	-0.19591	-0.190141	-0.184889	-0.202198	-0.242937	-0.141222	0.0991692	0.279861	0.390996	0.502505	0.623129	0.729563	0.799742	0.82995	0.827492	0.797314	0.73954	0.655691	0.557381	0.461355	0.376546	0.30865	0.255885	0.212679	0.172116	0.133494	0.100573	0.075128	0.0593071	0.0550388	0.0607184	0.0703099	0.07614	0.0758699	0.0731799	0.0719134	0.0768845
			0.0728847	0.0444166	0.0133687	-0.0207273	-0.0569379	-0.0907793	-0.119368	-0.146727	-0.173736	-0.196495	-0.203594	-0.200576	-0.196661	-0.215865	-0.265347	-0.184069	0.0458153	0.225106	0.339549	0.455192	0.581758	0.697413	0.77934	0.82262	0.83345	0.817673	0.775431	0.706794	0.620798	0.533306	0.453902	0.389361	0.338854	0.297158	0.257148	0.217221	0.180398	0.148589	0.125256	0.113553	0.112381	0.11553	0.11594	0.111734	0.106741	0.104055	0.108101
[truncated: 3 more columns]

[truncated: 1 more sheets: Fig2i]
