# Supplementary material for: Mechanisms of experience-dependent place-cell referencing in hippocampal area CA1
Source: Nat Neurosci. 2025 Apr 1;28(7):1486–96. doi: 10.1038/s41593-025-01930-5 (PMC12229891; doi:10.1038/s41593-025-01930-5)
Supplement: Supplementary file 5 — Statistical source data. [file 41593_2025_1930_MOESM5_ESM.xlsx]

## Sheet: Fig3a
cell 427 out of group 4, space PC becomes goal PC
dff map, 100 laps by 50 spatial bins, day 1, Pre: before reward switch
-0.00746046	0.00735005	0.00269084	-0.000761253	-0.00121498	0.0188828	0.0372111	0.0259393	0.00654013	0.00549309	0.0103773	0.00630534	-0.00115528	-0.0128393	-0.0118418	0.0155064	0.0322091	0.0266353	0.01444	0.0339145	0.0446343	0.0322881	0.00156728	0.00436516	0.0162549	0.00437727	-0.00594932	-0.00299212	0.0139992	0.0216886	0.01663	0.030184	0.041406	0.0325971	0.0365766	0.0253668	0.00908039	-0.0172714	-0.0342794	-0.00542359	0.00506868	0.00994877	0.0253093	0.0798031	0.102504	0.0967836	0.0287138	0.00727472	-0.0269202	-0.0275304
0.0183955	0.0812843	0.154627	0.148201	0.112957	0.057497	0.0172211	-0.00236366	0.000364158	0.00688163	0.0291234	0.028786	0.0259343	0.0105648	0.00929707	0.024158	0.0403461	0.0433551	0.048199	0.0458346	0.0437787	0.0282891	0.0296542	0.0203624	0.0213256	0.00100277	0.000669974	-0.00423184	-0.0335022	-0.0293765	-0.0263776	0.00341758	-0.00897646	-0.0127621	-0.0216034	-0.00775184	0.0318934	0.0617531	0.0599906	0.0147502	-0.0137436	-0.0152671	0.00270158	-0.00418141	-0.0194826	0.23309	1.5797	3.84918	5.98704	6.59004
5.69715	4.09356	2.57732	1.43906	0.839481	0.533205	0.360808	0.215515	0.109739	0.0483797	-0.013619	-0.0190343	-0.00785601	-0.000425879	-0.00921405	0.00528673	0.00723894	0.0174264	0.000386992	0.0084517	0.000826491	0.012281	0.0216888	0.0306809	0.00457689	0.0159304	0.0230785	0.0100855	-0.0338989	-0.0406558	0.00340259	0.022518	0.0415464	0.0285837	0.00578944	-0.00332433	0.0242596	0.0906814	0.163905	0.264319	0.481573	0.790354	1.15853	1.53061	1.82137	1.89953	1.66198	1.30986	0.964494	0.677607
0.41671	0.243399	0.204616	0.141345	0.0959566	0.0403348	0.026539	0.0166341	0.010233	0.0294769	0.0237699	0.00458713	-0.0161727	-0.0270859	-0.0148848	-0.0201955	-0.0215695	-0.0171771	-0.00207897	0.0337834	0.0384145	0.0287081	0.0184715	0.00190176	-0.0125372	-0.0453571	-0.0411841	-0.0238073	-0.00169455	-0.00960353	-0.0437803	-0.0618321	-0.0645032	-0.0501352	-0.0335903	-0.0197726	0.0498229	0.120331	0.183364	0.219689	0.316837	0.597596	0.916519	1.11981	1.19686	1.31602	1.44903	1.43306	1.24965	1.03568
0.875322	0.669938	0.418299	0.196669	0.0763447	0.0536461	0.0215511	-0.00444438	-0.0190087	-0.0329397	-0.0277447	-0.0446162	-0.019786	-0.0134808	0.00431075	0.011027	0.0202213	0.0224047	0.00275874	-0.0146963	-0.0635201	-0.0580665	-0.0709792	-0.0470738	-0.0380483	-0.012388	-0.000755177	-0.0221085	-0.0330812	-0.0303768	-0.0291939	-0.0244839	-0.0120437	0.0312594	0.0505049	0.0503239	0.0095022	0.0122721	0.120216	0.318052	0.543	0.881535	1.36776	1.79448	1.95221	1.85441	1.69438	1.46276	1.20943	1.06958
1.03292	0.972259	0.721761	0.429835	0.211139	0.111128	0.0564598	0.00501548	0.0184826	0.0456727	0.068064	0.0272886	-0.00449512	-0.00905295	0.00765859	0.029624	0.0231849	0.00164564	0.000925582	-0.00275925	0.0159718	0.00340141	-0.00726349	-0.0160011	-0.0247664	-0.0132276	-0.021248	-0.0252155	-0.0352192	-0.0280119	-0.00591818	0.013516	0.0501624	0.0558248	0.047284	0.00725734	-0.0129974	-0.00168459	0.0532432	0.242781	0.639034	1.02845	1.18548	1.06998	0.965163	0.967549	1.11969	1.4294	1.75091	1.86942
1.6102	1.15851	0.715345	0.415384	0.263975	0.229123	0.236665	0.197384	0.147293	0.0861767	0.0626933	0.0165519	-0.0175532	-0.0314783	0.000931687	-0.000240683	0.00677328	-0.022711	-0.0152629	-0.00808752	0.0121395	0.00095578	-0.0208863	-0.0244683	-0.00430931	0.00087523	-0.0162251	-0.0323724	-0.0386551	-0.0346069	-0.0242461	0.00594861	0.022918	-0.000357141	-0.0201294	-0.00561067	0.0960696	0.194243	0.261262	0.303711	0.470585	0.814161	1.23939	1.49863	1.57475	2.07959	3.38379	5.30128	6.8597	7.16452
6.34441	4.93939	3.65119	2.53428	1.49245	0.650736	0.172571	-0.00145253	0.0172473	0.00788033	-0.00726999	0.0128731	0.0347138	0.0629022	0.0181566	-0.0234676	-0.0530886	-0.0541712	-0.0562681	-0.0407282	-0.0458134	-0.0463263	-0.0574487	-0.0496116	-0.0519191	-0.0603177	-0.0741813	-0.0703736	-0.056751	-0.0493779	-0.0422578	-0.0536458	-0.0618508	-0.06063	-0.037398	0.03387	0.200669	0.504109	0.904602	1.3972	1.95058	2.34248	2.45316	2.48023	2.72405	3.00985	3.02732	2.77155	2.3363	1.81969
1.27442	0.881376	0.665877	0.485927	0.344312	0.231515	0.17246	0.0987979	0.0538015	0.0033041	0.0112603	-0.00292214	-0.00364336	-0.0230518	-0.030889	-0.0524423	-0.061311	-0.0709319	-0.0563699	-0.0443807	-0.0471595	-0.0489109	-0.0768424	-0.0805057	-0.0835362	-0.0781456	-0.059556	-0.0461936	-0.0310721	-0.0412093	-0.048752	-0.0529748	-0.0456319	-0.0102911	0.0430977	0.0790136	0.133755	0.317159	0.709201	1.15275	1.36683	1.38449	1.54991	2.10491	2.75396	3.24056	3.4092	3.10418	2.44997	1.61382
1.03655	0.651361	0.414327	0.283202	0.192212	0.122005	0.0806667	0.0515702	0.0418903	0.00517669	-0.0168344	-0.0290065	-0.0393966	-0.0362418	-0.0442589	-0.036486	-0.0489037	-0.0427649	-0.0211787	-0.0155329	-0.00358496	-0.019744	-0.0189579	-0.00996747	-0.000562904	0.0183175	-0.00666927	-0.0255912	-0.0520104	-0.0715108	-0.069201	-0.0498979	0.00237876	0.106848	0.22851	0.346049	0.494417	0.746745	1.11086	1.47308	1.65375	1.68981	1.72389	1.78517	1.8278	1.73565	1.55054	1.3136	1.0494	0.820348
0.606711	0.41133	0.269751	0.180294	0.120529	0.0830767	0.0696731	0.0510988	0.0362391	0.0140693	0.0021195	-0.00344975	-0.00919223	-0.00245817	-0.0239601	-0.0465676	-0.0722196	-0.0711827	-0.0664427	-0.0504475	-0.0496611	-0.0674141	-0.0793315	-0.0640607	-0.0429127	-0.0285171	-0.0470189	-0.0430854	-0.0305407	-0.0128899	-0.0191936	-0.0382668	-0.0588333	-0.0630203	-0.0290513	0.124142	0.375388	0.723072	1.22107	1.83966	2.53518	3.16081	3.53	3.70578	3.81202	3.95649	3.9801	3.74318	3.40525	3.05196
2.6048	1.9615	1.29275	0.798542	0.544185	0.415649	0.317166	0.236782	0.17228	0.142726	0.12008	0.084459	0.0486725	0.0136629	-0.0120292	-0.0301902	-0.0406901	-0.0196151	-0.0306597	-0.0229874	-0.0400772	-0.0418467	-0.0387616	-0.0500928	-0.0426473	-0.067535	-0.0624529	-0.0703933	-0.0595402	-0.0571552	-0.0641847	-0.0720119	-0.0641068	-0.0182923	0.0505201	0.104999	0.183767	0.281766	0.430496	0.568372	0.731489	0.814234	0.788932	0.737052	0.707474	0.744898	0.773969	0.759127	0.764882	0.716579
0.615147	0.438127	0.257129	0.149251	0.0627949	0.00147963	-0.0353455	-0.0272688	-0.0196056	-0.0167177	-0.0174055	-0.0306874	-0.0209124	-0.0210062	-0.0108249	-0.0144167	-0.0382909	-0.044324	-0.0616852	-0.05522	-0.0477076	-0.0264861	-0.0176072	-0.0174115	-0.0444891	-0.0579248	-0.0674624	-0.0502104	-0.0286366	-0.0152189	-0.00828359	0.00354935	0.0166732	0.0107166	0.0503209	0.156335	0.294867	0.346618	0.380243	0.461121	0.528115	0.471386	0.391595	0.40715	0.498223	0.538759	0.536077	0.508933	0.460854	0.341747
0.20653	0.088444	0.0249722	0.0114432	0.000640797	0.00312731	-0.0147184	-0.00831981	-0.0246523	-0.0199417	-0.0298352	-0.027217	-0.0261096	-0.0391514	-0.0392669	-0.032174	-0.0119515	0.0011901	-0.0146372	-0.0239503	-0.0231591	-0.00906105	-0.00658337	-0.0230908	-0.0441886	-0.0512926	-0.0336245	0.00195563	0.012142	-0.00454749	-0.0468431	-0.0557221	-0.040766	-0.0273433	0.00708532	0.0785797	0.176499	0.238133	0.313755	0.475084	0.695492	0.792314	0.714884	0.509005	0.372326	0.38657	0.43985	0.468583	0.374252	0.266746
0.152635	0.0717098	0.0602653	0.0490839	0.0657314	0.0306705	0.0220287	-0.000544074	0.0114299	0.00932402	0.0162635	0.00227053	0.00659191	-0.000489553	-0.00176655	-0.0183021	-0.0146314	0.0131944	0.020654	0.0192487	0.000347977	-0.0129196	-0.00988616	-0.0243682	-0.00652287	-0.0216018	-0.00533696	-0.0121269	-0.00627093	-0.00368337	-0.000783146	0.012713	0.0400909	0.100683	0.191295	0.269514	0.303549	0.279568	0.224008	0.174865	0.145173	0.131889	0.138581	0.151924	0.169815	0.179811	0.15819	0.120282	0.0843501	0.103368
0.138554	0.181364	0.192458	0.156639	0.0928771	0.0251466	0.00837537	0.00880066	0.0158099	0.0332138	0.0344828	0.0181197	-0.01113	-0.0108539	-0.00639407	0.00122072	0.000587748	0.00455158	0.00973292	-0.0152484	-0.0203871	-0.0279587	-0.00344213	0.0071379	-0.00107603	-0.0054818	-0.0110741	0.00596941	0.0210386	0.0174281	0.0105675	-0.00185429	-0.00170323	0.0291129	0.16137	0.396723	0.575476	0.701285	1.18852	2.53916	4.25515	5.23912	5.07518	4.33501	3.86307	3.39563	2.76608	1.93395	1.29569	1.00481
0.951081	1.00993	0.869136	0.613912	0.312485	0.185498	0.125514	0.100875	0.0759393	0.0712668	0.0613894	0.0379702	0.00604805	-0.01296	-0.012438	-0.0112069	-0.0125028	-0.0163812	-0.00531177	-0.00480156	0.00928833	-0.000459952	0.0142074	-0.00319485	0.00377032	0.00257904	-0.000842965	-0.0124174	-0.0250133	-0.0164343	-0.000767117	0.00746776	0.0322959	0.141835	0.346232	0.592662	0.752148	0.886133	1.06162	1.40279	1.77759	2.04484	2.23091	2.37397	2.49351	2.40028	2.14813	1.81346	1.39993	0.940749
0.537181	0.307547	0.204929	0.173316	0.166427	0.140112	0.0795768	0.0363962	0.0430266	0.0489486	0.0323062	0.013568	-0.00826365	-0.00451145	-0.0150416	0.0134543	-0.00885254	-0.0329472	-0.0439494	-0.0213339	-0.000238131	-0.0154253	-0.0389309	-0.0389961	-0.0367284	-0.016966	-0.0134869	-0.0219885	-0.0395184	-0.031982	0.00684356	0.0755213	0.155033	0.28177	0.458648	0.609095	0.702167	0.768352	0.830558	0.833519	0.746728	0.635878	0.553651	0.441706	0.303524	0.167506	0.107358	0.0908009	0.0988268	0.0889526
0.0660672	0.0391184	0.0197866	0.0266225	0.0402896	0.0414748	0.0270722	0.00366762	0.0112576	0.0121729	0.0199728	0.00123938	-0.0136185	-0.0147192	-0.00568983	0.0165322	0.0122804	0.011794	0.0268668	0.0450259	0.0428565	0.0173973	0.00349186	0.0106466	0.0101138	0.0137025	0.020113	0.0249347	0.015891	0.00442287	0.0195505	0.0350221	0.0388503	0.0973906	0.287066	0.555051	0.811488	0.924001	0.894055	0.770047	0.813846	1.12268	1.54591	1.84254	1.97511	1.93703	1.81811	1.64734	1.51558	1.37045
1.10742	0.750411	0.440224	0.249758	0.171259	0.125063	0.0836687	0.0642615	0.0331537	0.0229344	0.00855937	0.0153574	0.00704023	0.00830788	-0.0203025	-0.0330449	-0.0273507	-0.00392807	0.00902937	-0.001614	-0.0209337	-0.0200335	-0.00932462	0.00957472	0.00829925	0.013074	0.0121867	0.0231428	0.0360813	0.0425669	0.0375671	0.0123796	0.00667963	0.0526815	0.200419	0.444022	0.653009	0.711358	0.618733	0.491559	0.386539	0.304078	0.263429	0.272001	0.243171	0.162273	0.0797738	0.0493197	0.0525134	0.0480846
0.0425251	0.0219018	0.0371664	0.0631464	0.0511708	0.0323316	0.0096994	0.0217403	0.0111024	-0.00136773	0.00362443	0.00454791	0.0129232	0.0181228	0.0198492	0.0168423	0.00442891	-0.0114128	-0.0175691	-0.0273956	-0.0119382	0.00949279	0.0299281	0.0356225	0.0217873	0.0273942	0.0372499	0.0293363	0.0280046	0.0107867	0.0139905	0.0299798	0.0633606	0.0912445	0.0869422	0.0742922	0.0753095	0.0766373	0.101627	0.176776	0.276652	0.388072	0.537036	0.681237	0.718854	0.673569	0.641323	0.685829	0.665988	0.601294
0.475341	0.346625	0.215986	0.124909	0.0944883	0.0607056	0.0289031	-0.00296705	0.0114387	0.0295775	0.0313086	0.0171472	0.00372311	-0.0113337	-0.0322454	-0.0188461	0.00128502	0.0165979	0.000563503	-0.0126513	-0.00478734	0.0232907	0.0403289	0.0196218	-0.0136858	-0.0104748	0.00204211	0.0169771	-0.0018128	-0.0157401	-0.0282917	-0.0142808	0.00133175	0.0263926	0.0544719	0.0841739	0.0787268	0.0399372	0.0317265	0.0752693	0.159634	0.232022	0.267854	0.251855	0.179546	0.107806	0.0500275	0.0335521	0.0344226	0.0320377
0.0285228	0.00110309	-0.0042564	-0.000818991	0.040656	0.102479	0.132711	0.0943084	0.0441319	0.0196099	0.00800253	-0.00438515	-0.0091538	0.00678512	0.00580143	-0.00581877	-0.0156788	-0.000227006	0.0165913	0.0294566	0.0231523	-0.0118584	-0.0344114	-0.0124251	0.00463712	0.0283305	0.0175981	0.0319916	0.0308637	0.0109309	-0.00656096	-0.00731444	-0.0019172	-0.00799054	-0.023238	-0.00690515	0.05724	0.147141	0.239212	0.325757	0.447501	0.531719	0.563896	0.581721	0.65266	0.738999	0.688066	0.504135	0.297982	0.186764
0.123409	0.0699314	0.0322158	0.0513616	0.099742	0.104708	0.0768188	0.0249348	-0.000120925	-0.0217753	-0.00161924	-0.00275752	-0.00295044	-0.0153933	-0.00442952	-0.00366217	-0.00929916	-0.0181165	-0.019623	-0.0179833	-0.0148591	0.00881782	0.0219018	-0.00171433	-0.0278395	-0.0432251	-0.0201141	-0.0223134	-0.033337	-0.0226217	0.00473533	0.0330302	0.0439433	0.0617702	0.0643874	0.0560432	0.0490003	0.0972921	0.195673	0.369756	0.577834	0.775644	0.983231	1.26639	1.67853	2.09776	2.28508	2.16773	1.81139	1.37855
0.976138	0.688138	0.58213	0.520742	0.396805	0.235207	0.115352	0.076713	0.0552001	0.0309252	0.0206391	-0.0018385	0.00268431	-0.00163913	0.016887	0.0100326	0.00945505	-0.000238896	0.00370294	-0.00765612	-0.0133384	0.00349747	0.0167632	0.013925	-0.000822862	-0.0144174	-0.000421968	0.0100208	0.00560953	-0.0183252	-0.0164357	0.0193901	0.04707	0.0492254	0.0403343	0.0337361	0.0722702	0.165194	0.25491	0.292493	0.30567	0.343731	0.428813	0.494376	0.493711	0.421348	0.337658	0.30203	0.26255	0.200557
0.115762	0.0476361	0.00504644	-0.0235335	-0.0154735	-0.00950003	-0.00810176	-0.010971	-0.00483058	-0.00250768	-0.0199304	-0.0261706	-0.0179983	0.00474235	-0.0132707	0.00175479	-0.0112517	-0.0107233	-0.0388519	-0.0232214	0.0101146	0.0283323	0.0113277	0.0286838	0.0325831	0.0414312	0.00781773	-9.06487e-06	0.00553505	0.00591962	-0.00852272	-0.0265931	-0.0190358	-0.00514354	0.0143205	0.0260678	0.0375028	0.0488356	0.052845	0.0618786	0.0795285	0.152198	0.286382	0.439904	0.586919	0.693162	0.745291	0.734993	0.688573	0.642133
0.557906	0.41663	0.270111	0.187818	0.14762	0.107593	0.0378709	-0.0086734	-0.0445635	-0.0439415	-0.0132081	0.0197974	0.0138251	-0.00767658	-0.0194569	-0.0184068	-0.0316181	-0.0360867	-0.032488	-0.0218102	-0.0264245	-0.036122	-0.0585172	-0.0439733	-0.0446794	0.00325342	-0.001311	0.00831259	-0.0198254	-0.0246708	0.000927533	0.035488	0.0566927	0.0362067	0.0236082	0.0267981	0.0355329	0.0196221	-0.00366773	-0.0113084	0.0183929	0.0491593	0.0524694	0.0178691	-0.0278946	-0.0524664	-0.0477588	-0.032314	-0.0305035	-0.038763
-0.0397894	-0.0332082	-0.0186541	-0.00474925	0.00701392	0.00452145	-0.00116287	0.00909467	0.00170658	0.00782754	0.0062101	0.0130927	0.0192868	0.0046765	0.0184055	0.017899	-2.11214e-06	-0.0254491	-0.0223452	-0.0113994	-0.030484	-0.0515874	-0.0476791	-0.00138402	0.0199777	0.0157994	0.0075824	-0.0254656	-0.00798932	-0.0349633	-0.0244823	-0.0252938	-0.00913702	0.00159687	0.00631416	0.0325633	0.0530756	0.0588868	0.0433383	0.0255108	0.0283021	0.0661853	0.118826	0.139657	0.119758	0.104154	0.133773	0.179178	0.188569	0.151697
0.075217	0.0186258	-0.0144488	-0.0180568	-0.0135696	-0.00182071	-0.0130872	-0.00783378	-0.0203723	-0.000379561	-0.00412738	0.00496412	0.00698859	0.00935117	0.00883382	-0.00506464	-0.0053688	-0.0015608	-0.0190192	-0.0176342	-0.00502755	0.0524303	0.0337222	0.0103102	-0.0238006	-0.00356286	0.00780831	0.0225837	0.0264688	0.0146476	0.00397636	0.0123375	0.0282538	0.0361724	0.0248408	0.0215671	0.0145971	-0.00867178	-0.0569397	-0.0548126	-0.00661281	0.0502156	0.0749002	0.0885644	0.0933863	0.0636704	0.0138977	-0.00957844	0.0147211	0.0421155
0.0499814	0.055072	0.074181	0.0943015	0.10216	0.0932568	0.0631441	0.035289	0.0236703	0.0195275	0.00564224	-0.017275	-0.01437	-0.0168985	-0.0220725	-0.0150044	0.00891308	0.0405253	0.0230918	-0.000880288	0.00717991	0.0373551	0.0596028	0.0435366	0.0320066	0.0394116	0.0197994	0.00681387	-0.0030508	-0.0045271	0.00964137	0.0191135	0.0357373	0.0347669	0.0103484	-0.00316241	-0.00886689	-0.0228008	-0.0505926	-0.0576548	-0.0160077	0.0447689	0.0941144	0.128193	0.146688	0.13624	0.106943	0.0782582	0.0880925	0.113298
0.108475	0.0696835	0.0260987	0.0164529	0.0123644	0.000305669	-0.0192675	-0.0260218	-0.024477	-0.0219976	-0.00317256	0.00155314	0.00539604	-0.00560522	-0.0213335	0.00732841	0.0251648	0.028423	-0.0158615	-0.0292961	0.0170164	0.0405033	0.0126349	-0.0389225	-0.0557432	-0.0240706	0.0156177	0.035693	0.0284547	0.0163968	-5.59775e-05	-0.0263814	-0.0651639	-0.0826301	-0.073317	-0.0302536	0.00520887	0.00806001	-0.032264	-0.0640185	-0.0771096	-0.0624539	-0.0279003	0.0241674	0.0463735	0.100191	0.191706	0.284846	0.306393	0.23514
0.165604	0.111906	0.0695019	0.0410811	0.0100873	0.00584125	0.00428474	-0.0175464	-0.0228688	-0.0266653	-0.0175055	-0.0152981	-0.00371205	0.0146658	0.0270742	0.00598311	0.00767413	-0.0140588	-0.0044671	-0.00844348	0.0142229	0.0313939	0.0250879	0.0252094	0.0195269	0.00958675	0.00191852	-0.0077076	0.0107848	0.0136463	0.00870887	0.00379016	0.0104161	0.0179826	0.0166659	0.0329161	0.0527366	0.0673658	0.0478766	0.0173529	-0.0198555	-0.0510946	-0.0705745	-0.043483	0.00685865	0.0388123	0.0162126	-0.0286083	-0.0407491	-0.0427002
-0.0306986	-0.00354825	0.0285909	0.0478743	0.0279053	0.0217835	-0.0198063	-0.0340772	-0.0364211	-0.0204312	0.00173728	0.0236032	0.0377293	0.0204533	-0.010882	-0.0355174	-0.0422132	-0.0579515	-0.055086	-0.0351846	-0.0244316	-0.0224563	-0.0270364	-0.0274738	-0.0269311	-0.0278247	-0.00683766	0.0277237	0.0299927	-2.38001e-05	-0.0421665	-0.0547997	-0.0289743	-0.000795464	0.00173442	-0.0215369	-0.0407948	-0.0456873	-0.0344845	-0.0238432	-0.000563058	0.0750134	0.175603	0.225269	0.222791	0.218279	0.228274	0.185719	0.114762	0.0549642
0.0224332	-0.00960828	-0.0224658	-0.0334265	-0.0232572	-0.00830007	0.0184082	0.0453002	0.0406757	0.0487907	0.0227964	0.0370713	0.0247772	0.0323074	0.0112767	-0.0023221	-0.0109413	-0.0182521	-0.0130723	-0.0179819	-0.0310942	-0.0277635	-0.0299478	-0.00226757	0.00829033	0.0155327	0.00387138	-0.00990489	-0.0263047	-0.035677	-0.0346938	-0.0278179	-0.0334782	-0.0491647	-0.0504996	-0.0505202	-0.0426585	-0.0409604	-0.0108717	0.0414174	0.0904098	0.158192	0.355955	0.691088	1.01283	1.28489	1.43636	1.34248	0.975884	0.559044
0.35552	0.318593	0.26561	0.188411	0.130119	0.0886685	0.0674479	0.00915494	0.00257634	0.0123402	0.0381227	0.0235082	0.0165651	-0.00912658	-0.00225816	-0.00626118	0.00281358	0.000510394	0.0113566	0.0120631	0.000434165	-0.0215782	-0.031074	-0.0194033	-0.0163433	-0.00176702	-0.0347163	-0.0436174	-0.0310949	0.00438627	-0.00451913	-0.0374308	-0.0517643	-0.0513232	-0.0622021	-0.061458	-0.0460699	-0.0107319	0.0171596	0.0129931	-0.0135819	-0.00823916	0.0339215	0.049838	0.0356757	0.0217686	0.0277013	0.0279452	0.0197017	-0.0023339
-0.020541	-0.0276459	-0.0123262	0.0182162	0.0283273	0.0186093	-0.00883942	-0.0182578	-0.013181	-0.00981091	-0.0292309	-0.0344681	-0.0216112	-0.0205165	-0.0215527	-0.0197107	0.00352681	0.018387	0.00500533	-0.0126109	-0.0171731	-0.0265864	-0.0255005	-0.0264475	-0.00344443	0.0047334	-0.00819283	-0.0290446	-0.0329655	-0.0292887	-0.0305541	-0.0303439	-0.00272538	0.0237875	0.0450498	0.066785	0.100526	0.115825	0.0832024	0.0465596	0.0164645	0.00934712	0.000890466	0.0197422	0.0461138	0.0508795	0.0499587	0.0592118	0.0813213	0.0758963
0.0449707	0.0263961	0.0177833	0.0407477	0.035312	0.0379272	0.0407384	0.0544726	0.0622831	0.0378085	0.0106277	-0.0109214	-0.0125188	-0.00954288	0.00140653	0.00787419	0.00398237	-0.00148288	0.0139527	0.0531067	0.0803482	0.0715151	0.0458156	0.0475763	0.0565256	0.0608574	0.0211654	-0.0104592	-0.0123609	0.0138643	0.0364255	0.0453981	0.0401085	0.0337085	0.0282741	0.00659727	-0.0235298	-0.0568599	-0.0455233	-0.00741699	0.0515971	0.126289	0.211984	0.270096	0.294727	0.289646	0.30835	0.310656	0.256431	0.174271
0.0893955	0.0475519	0.00224492	-0.0381662	-0.0321093	-0.00586655	0.0127613	0.0069406	0.000445745	0.00314973	0.00157507	0.000110649	0.0304495	0.0231493	0.0119732	-0.0154333	-0.0106168	-0.000433574	-0.0158845	-0.0142139	0.0067732	0.0403871	0.0512396	0.0226527	0.0242125	0.0376238	0.0365367	-0.00734727	-0.0368232	-0.0338696	-0.018704	-0.0277235	-0.025674	0.00366806	0.0413277	0.0456566	0.0149162	-0.000697641	0.00519868	0.0160025	0.0116006	0.00472385	0.00687203	0.0216583	0.0584435	0.102362	0.123172	0.116372	0.0950147	0.0820437
0.0740507	0.0713471	0.052166	0.0273751	0.00983172	0.010227	0.00642128	-0.00655944	-0.029816	-0.0226487	-0.0234382	-0.00990293	-0.0169313	-0.0326407	-0.0312785	-0.0307669	-0.0160448	0.000663519	0.01179	0.0142235	-0.0216156	-0.0422007	-0.0590407	-0.0626975	-0.0696771	-0.0554869	-0.0222524	0.00235507	0.0180436	-0.0143832	-0.0413851	-0.054359	-0.00415384	0.0457325	0.0604305	0.0261488	-0.00410645	-0.0123663	-0.000577059	-0.000748527	-0.00223977	0.00873162	0.0442615	0.081936	0.114941	0.127192	0.130784	0.12759	0.117782	0.10558
0.0603817	0.0219954	0.000146389	0.0145763	0.0246007	0.00604069	-0.00163912	-0.00190187	0.0287019	0.0361306	0.0353078	0.012892	-0.0184455	-0.0289002	-0.0401675	-0.051906	-0.0687295	-0.0729849	-0.0494181	-0.0177301	0.0219511	0.0445462	0.037957	0.0166827	-0.00828481	-0.0225461	-0.0243956	-0.0061043	0.0139494	0.0328145	0.0230689	0.00560394	-0.0302864	-0.0384296	-0.017955	0.00705654	0.000409017	-0.0392474	-0.0559129	-0.0432222	-0.00271045	0.0251665	0.0519949	0.0672951	0.0832476	0.069722	0.0235004	-0.0145563	-0.0321074	-0.0208391
-0.0203305	-0.0114515	-0.00286361	0.00494806	0.0127773	0.0253827	0.0267317	0.00567347	-0.0214486	-0.0451118	-0.033483	-0.0182563	0.00656127	0.00545614	0.0247923	0.0157485	0.00313869	-0.0094725	0.0185511	0.0544372	0.0346833	0.0018162	-0.025898	-0.0214274	-0.00464608	0.00680015	0.0378272	0.0234775	0.0143833	-0.00465632	-0.000187615	0.0045051	0.016391	0.0262653	0.0294288	0.0110543	-0.0115698	-0.0436488	-0.0602846	-0.0474475	-0.00596827	0.0321198	0.0754726	0.143719	0.247648	0.327098	0.399147	0.480466	0.530253	0.453559
0.268866	0.117024	0.0480568	0.0390531	0.0260575	0.0290569	0.0463098	0.0484093	0.0633656	0.045539	0.0579603	0.0475445	0.030591	0.00616666	0.0283895	0.057253	0.108568	0.095357	0.0814727	0.0472497	0.0424063	0.0457319	0.0385586	0.00126252	-0.00461981	-0.00804678	0.012293	0.0116561	0.00601674	0.0103233	0.0165494	0.0214026	0.00187245	-0.015201	-0.00545109	0.0203578	0.0395531	0.0310199	0.0204316	0.02284	0.0288748	0.0464434	0.0688501	0.0831417	0.0671983	0.0433573	0.0369034	0.0331267	0.00357747	-0.0142816
-0.00410118	0.019807	0.015464	-0.0141555	-0.011705	-0.00921597	0.0275078	0.0347479	0.0671919	0.0547563	0.0581243	0.0232926	0.0230521	-0.0113531	-0.00501648	-0.0138435	-0.00390525	0.00425103	-0.00434763	-0.0181026	-0.0314081	-0.0252792	-0.0179046	-0.0416378	-0.031989	-0.0283797	-0.029854	-0.051983	-0.0582408	-0.0399603	-0.021103	-0.00811911	0.00981664	0.0112143	0.0115616	0.0102563	0.00582079	-0.0414724	-0.0838317	-0.0427752	0.113162	0.272586	0.306691	0.260163	0.249299	0.341954	0.438482	0.454294	0.449364	0.495341
0.553313	0.493007	0.339747	0.191619	0.10724	0.0608342	0.0294256	0.014091	0.00913337	0.0133787	0.0189782	0.0277855	0.0216654	0.0182834	0.00386252	-0.00137955	-0.0127691	-0.00515362	-0.00549463	-0.00271897	-0.0297427	-0.0436729	-0.0382816	0.0100382	0.0471468	0.0345357	0.00450611	-0.0237503	0.00109618	0.00713907	0.00238174	-0.0113505	-0.0111565	0.0141524	0.0315875	0.0269098	0.0183455	0.0281189	0.0525683	0.0562447	0.0416005	0.0266614	0.0160888	0.0247525	0.0381705	0.0500903	0.0378767	0.0329694	0.0543858	0.051269
0.0240457	-0.0288961	-0.0227745	0.00895561	0.0319633	0.00603924	-0.0356548	-0.0524509	-0.0354607	-0.0212362	-0.00741216	-0.00523759	0.00543132	-0.011136	-0.011583	-0.00756251	0.00756888	0.00575482	-0.0139073	-0.033021	-0.0562938	-0.0498931	-0.0270229	-0.000861191	-0.00542626	-0.0202501	-0.0742953	-0.0779572	-0.0515798	0.0224244	0.0580601	0.0443496	0.0113126	-0.00377905	0.00664224	0.0195503	0.00981669	0.0270836	0.0358283	0.0314868	-0.00155678	-0.014799	0.0121273	0.0447088	0.0545405	0.0534917	0.0642127	0.111323	0.152237	0.145714
0.0960028	0.0461639	0.0177987	0.0054858	0.00801659	0.0602972	0.0952961	0.0952903	0.0611201	0.0284263	-0.00818674	-0.00225188	0.00386277	0.0181783	-0.00563922	-0.0169494	-0.0184027	-0.0334391	-0.0400527	-0.0240054	0.00666033	0.0122071	0.01115	0.00200588	0.0151836	0.0221914	0.0158788	0.0149925	0.0050699	0.0146771	0.0126654	0.0100545	-0.00133589	-0.000115227	0.0157386	0.021136	0.0143404	-0.006191	0.00719619	0.0226543	0.0359052	0.0286805	0.0497131	0.091675	0.141696	0.17368	0.181605	0.156313	0.117816	0.0746091
0.0534828	0.0614639	0.0747778	0.0749431	0.0558484	0.0386346	0.0258536	0.0157843	0.00432711	4.56233e-06	0.000538719	0.0109162	0.0238247	0.0125641	0.0035129	-0.0267259	-0.0351485	-0.0622159	-0.0542599	-0.0533834	-0.0275994	-0.0213215	-0.0119964	-0.0193611	-0.0121301	-0.00743757	-0.037189	-0.0604598	-0.0511591	-0.00401557	0.0206966	0.0216069	0.0169836	-0.000286664	-0.0230926	-0.024943	-0.00627973	-0.00106536	-0.0133791	-0.0203004	0.000398293	0.00984067	0.00943445	0.00395615	0.0193238	0.0246061	0.0268754	0.0262934	0.0264103	0.000443983
-0.0212148	-0.0258946	-0.0113926	0.00405375	-0.00402853	0.0212658	0.0237098	0.0436426	0.0181566	0.0134279	0.0121116	0.0345436	0.0325654	0.0262203	0.0200503	0.0170544	0.035535	0.0150162	0.00756627	-0.00917947	-0.0273263	-0.0422677	-0.0190752	0.0195145	0.0435422	-0.000661557	-0.0298009	-0.0488094	-0.0389594	-0.0200225	0.00570641	0.0217035	0.0215984	0.0165149	0.00121862	0.00692653	0.0374004	0.0672353	0.070993	0.0290673	-0.0272964	-0.0555506	-0.0417648	-0.0152332	0.0133729	0.0297439	0.0336482	5.59148e-05	-0.0198258	0.0133111
0.0617006	0.0509256	0.0108273	-0.0236436	-0.0111144	0.019971	0.0352532	0.0260829	0.00358747	-0.00364169	0.0189627	0.0152921	0.00137976	-0.0286122	-0.0265264	-0.0178321	0.00990772	0.0440534	0.040957	0.0053638	-0.0300204	-0.0253151	-0.0311202	-0.0446933	-0.0615242	-0.0501143	-0.0496816	-0.0518068	-0.0622234	-0.0642719	-0.0516642	-0.0249438	-0.00629481	-0.00622789	-0.00892526	-0.00029436	0.0287119	0.0425777	0.034082	0.0279526	0.0405823	0.0542675	0.0340536	0.0114629	0.00400609	0.0301315	0.058827	0.0882241	0.0889664	0.0703224
0.0325439	0.0249793	0.0326559	0.0317226	0.0280114	0.0232235	0.0144726	-0.00543389	-0.0137971	0.0166947	0.0499149	0.0473563	0.0312139	-0.00624912	-0.0217369	-0.0457305	-0.0321641	-0.0053096	0.0013667	-0.0098079	-0.021806	-0.00749282	-0.0185126	-0.0186	-0.0330032	-0.0207988	-0.0396687	-0.00261647	0.0143316	0.0331392	0.00897969	0.00572218	-0.0100675	0.00916365	0.0192052	0.0501031	0.0286357	0.000481304	-0.0186308	0.00476436	0.0476959	0.0979883	0.193287	0.400721	0.78203	1.19209	1.44221	1.4053	1.12338	0.802758
0.573413	0.516948	0.540039	0.524023	0.40639	0.242812	0.115731	0.0655839	0.0477637	0.0340436	0.0309147	0.0379512	0.0408343	0.0281732	-0.00515608	-0.0272911	-0.0312453	-0.0162623	-0.0140126	-0.0177681	-0.0168441	-0.0143536	-0.0233754	-0.0232436	-0.00854287	0.0148019	0.0344809	0.0124828	-0.0187814	-0.0151231	0.0038365	0.0210602	0.00131206	-0.0119579	-0.019374	-0.0312685	-0.0408971	-0.0408882	-0.0232429	-0.0136192	-0.0176494	-0.040658	-0.0484129	-0.0478975	-0.0371516	-0.00256894	0.0390508	0.058645	0.0402008	0.0196423
0.00204474	-5.29701e-05	-0.00394708	-0.00505232	0.00179509	0.0191146	0.0426866	0.0415292	0.0298655	0.00259327	0.0115215	0.0192327	0.0434981	0.0196735	-0.00878396	-0.0255749	-0.0209457	-0.00176455	0.0137714	0.0367814	0.0482288	0.0478149	0.0329191	0.0178222	-0.00668799	-0.0257848	-0.0299706	-0.0334037	-0.0362211	-0.0376245	0.00723843	0.0541212	0.079058	0.050172	0.0193296	-0.00107485	-0.00907182	-0.00656747	-0.0164597	-0.0165703	-0.0132634	-0.00265476	0.0168553	0.0173534	0.0109919	0.00814156	0.0274683	0.0617762	0.0698078	0.0525978
0.031673	0.0275958	0.0267057	0.0155046	-0.00501802	-0.0258654	-0.0232418	0.0101727	0.0524685	0.0794093	0.0653924	0.063953	0.0525149	0.0328251	0.00666347	-0.0104247	-0.0156362	-0.0180243	-0.0103513	0.0138259	0.0438036	0.0664077	0.061908	0.0439665	0.0174382	0.00423882	-0.0129628	-0.0254681	-0.0228437	0.0149873	0.0607152	0.0902582	0.0799742	0.0464714	0.017664	-0.00255397	-0.0162923	-0.00210702	0.0427369	0.0843011	0.0979324	0.0814307	0.0530199	0.0313285	0.033791	0.0792375	0.11133	0.0849409	0.0214039	-0.0346292
-0.0519698	-0.0394008	-0.0172319	0.00087944	0.00575695	-0.00358915	-0.00235962	0.00109784	0.0243457	0.0317921	0.0448388	0.0424132	0.0522407	0.0452216	0.0407115	0.0126261	-0.00141903	-0.0102956	0.0106102	0.0200548	0.0218331	0.00720016	-0.0122051	-0.0132993	0.0111768	0.0242438	0.0224552	0.0228551	0.0423217	0.0525621	0.0371646	0.0242406	0.029605	0.0430183	0.0432322	0.0251412	-0.00739403	-0.0251635	-0.0232352	0.00604768	0.0298802	0.0451354	0.123095	0.521756	1.59144	3.10722	4.21942	4.44317	4.23149	4.32711
4.30853	3.62841	2.48441	1.50102	0.946716	0.55958	0.299291	0.153791	0.118873	0.111863	0.113495	0.0892998	0.0977377	0.0649046	0.0417429	0.0209311	0.0432029	0.0327315	0.00785661	0.0124228	0.0191666	-0.0100913	-0.0501234	-0.0738001	-0.0306654	-0.00106276	0.0112696	-0.0221268	-0.00496633	0.0093452	0.0293438	0.00709829	-0.00527053	-0.00130691	0.0129967	0.0181031	-0.00632851	-0.0368871	-0.0489708	-0.0475061	-0.0213966	0.0637063	0.209075	0.390963	0.634043	0.960746	1.29795	1.39899	1.21679	0.834782
0.497653	0.288338	0.186099	0.135443	0.0822095	0.0332153	-0.00817528	-0.00480533	0.0182022	0.0241951	0.012855	-0.00210983	0.0198801	0.019715	0.000411704	-0.0182911	-0.039081	-0.0198923	-0.0106603	0.0364518	0.039467	0.0401121	0.0151862	-0.009619	-0.0264805	-0.0333027	-0.0248939	-0.0255906	-0.0401844	-0.0305654	-0.000945988	0.00998387	-0.00889229	-0.02357	-0.01652	0.00544273	-0.00149806	-0.00842461	-0.00469046	0.0571859	0.196347	0.389106	0.529533	0.580752	0.54972	0.527008	0.553923	0.590668	0.529172	0.383127
0.223652	0.139743	0.10131	0.0440146	0.01872	-0.00821473	0.0126279	0.014211	0.0257311	0.0203177	0.0288527	0.0361087	0.0524814	0.0504746	0.0389838	0.00868631	-0.0320723	-0.0664828	-0.0770744	-0.0600901	-0.0218579	-0.0082761	0.0206171	0.0235648	0.00226784	-0.0534367	-0.0866451	-0.0460951	-0.00807709	-0.00649543	-0.0262611	-0.0199032	0.010062	0.0104679	-0.00278981	-0.0175542	-0.0251633	-0.0318677	-0.0382652	-0.0218955	0.0237317	0.0965756	0.190913	0.29642	0.369459	0.365509	0.304057	0.224966	0.170076	0.128138
0.0913052	0.0729573	0.0540333	0.0271039	0.00419516	-0.0113625	-0.00626618	-0.0208324	-0.0472756	-0.0570903	-0.0769608	-0.0516125	-0.0296705	0.00706144	0.00527456	-0.0118807	-0.00883082	-0.0102754	-0.0260436	-0.0157033	-0.00524181	0.0098033	-0.0338975	-0.0378348	-0.0359396	-0.0260371	-0.0394364	-0.0388795	-0.0123561	-0.00357635	-0.0140878	-0.017247	-7.57541e-05	0.026503	0.031986	0.0342314	0.0483978	0.0544763	0.0673127	0.114136	0.196721	0.251965	0.238983	0.221466	0.260203	0.374119	0.397121	0.313585	0.146047	0.0407307
-0.0202603	-0.0305875	-0.0202906	-0.00554541	0.000370776	-0.00468228	-0.00297641	0.00104595	0.00825692	0.0173257	0.0143986	-0.0158917	-0.03722	-0.0437828	-0.0294656	-0.0359972	-0.0444027	-0.0417454	-0.0301585	-0.021146	-0.0216174	-0.0228647	-0.032374	-0.0435454	-0.0656827	-0.0569633	-0.0424585	-0.0197456	-0.0162025	-0.0123884	0.000711152	-0.00234847	-0.00739594	-0.0229757	-0.0433762	-0.0681913	-0.0694774	-0.0570133	-0.0352251	-0.0302156	-0.0334647	-0.028123	0.00766411	0.0536366	0.0619853	0.0314704	-0.0146403	-0.025514	-0.0215522	-0.0244723
-0.0357364	-0.0409874	-0.0348137	-0.0365016	-0.0397079	-0.0449806	-0.0165559	-0.0258672	-0.00691246	-0.0107262	0.00521946	-0.00715862	-0.00493873	-0.0181345	-0.00643012	-0.013184	-0.00748334	0.00532217	0.037091	0.0813073	0.0867542	0.0681734	0.0404122	0.0192499	0.00770004	-0.00374329	-0.0193498	-0.0460035	-0.0362003	-0.00205252	0.0272113	0.0123516	-0.0144355	-0.0244777	0.0138091	0.0583722	0.0804553	0.066949	0.0496321	0.119605	0.283927	0.530247	0.830135	1.04897	1.07694	0.943249	0.74273	0.61673	0.542109	0.619175
0.758022	0.835191	0.747892	0.568833	0.374255	0.227633	0.157501	0.124282	0.106324	0.0659141	0.0241105	0.00545769	0.00589463	0.0143844	-0.00173273	-0.0257305	-0.0365832	-0.0275007	-0.0228373	0.00498392	0.0133986	0.0233576	0.00565474	-0.0154749	-0.0222934	-0.0244113	0.00200024	0.0033249	0.00637948	-0.00137148	0.00762315	0.037854	0.0604005	0.0638487	0.0428966	0.0365983	0.0696085	0.123204	0.172634	0.215991	0.271548	0.300484	0.259841	0.178544	0.116089	0.0857398	0.0599638	0.0329813	0.0227203	0.00612599
-0.00862859	-0.0282494	-0.0520156	-0.0556647	-0.0534106	-0.0364366	-0.0342677	-0.0263561	-0.0047106	-0.00540672	-0.0284594	-0.0477971	-0.0217454	0.00980113	0.0263294	0.0280887	0.0203162	0.00213241	-0.0104313	-0.0012356	0.0171095	0.0152039	0.00774618	-0.00721402	-0.0107376	-0.00643047	0.00214504	-0.00636413	-0.0237151	-0.0265384	-0.0208004	-0.0270429	-0.0293554	-0.0128597	0.0147437	0.0173294	-0.0205329	-0.0482276	-0.02918	0.0162402	0.0502726	0.0319628	-0.00345855	-0.0150308	0.00482336	0.0489775	0.0944978	0.122445	0.117211	0.0907616
0.0642136	0.0358244	0.0111808	-0.0114186	-0.00127785	0.0137859	0.0213549	0.0201591	0.00907967	0.0262702	0.0224742	0.0363234	0.0347472	0.0184366	-0.0120732	-0.0258632	-0.017473	-0.00921312	-0.0349418	-0.0537528	-0.0691982	-0.031995	0.0142728	0.0339836	0.0154205	-0.0109565	-0.029368	-0.0238799	-0.0348003	-0.0149158	-0.0239169	-0.0198006	-0.0338494	-0.0258826	0.00448238	0.0377455	0.0342465	0.00990936	-0.0184842	-0.00848708	0.0461504	0.181693	0.402601	0.640089	0.825594	0.934882	0.983747	0.928995	0.763066	0.547569
0.364649	0.269877	0.195084	0.146179	0.0973476	0.084553	0.0644206	0.0232282	-0.0121879	-0.0216886	-0.0143818	0.00983382	0.0116808	0.017853	-0.01291	-0.00732703	-0.00090944	-0.018785	-0.0368561	-0.0578721	-0.0328801	-0.0229904	-0.0277358	-0.0339649	-0.0375721	-0.0185422	-0.00952203	0.010025	0.0134623	0.0125438	0.00320283	-0.000460768	-0.00830691	-0.0272503	-0.0158682	0.0257401	0.0649182	0.0783748	0.063139	0.0436685	0.027913	0.0341532	0.0534836	0.0653965	0.0788919	0.112659	0.143936	0.150675	0.124695	0.0883015
0.0635175	0.0503327	0.0551848	0.0382904	0.00133028	-0.0447649	-0.0694437	-0.0543271	-0.0209026	0.00836141	0.0265953	0.0244323	0.0152053	-0.00333839	-0.0103261	-0.00539209	0.0022688	0.000428329	-0.0118405	-0.00402897	-0.0146055	-0.00369309	-0.0170996	-0.0168262	-0.0151088	0.00523519	0.0450741	0.070339	0.0943115	0.0894262	0.0572575	0.0130248	-0.0211551	-0.0411558	-0.0502577	-0.0478759	-0.0251337	0.000503388	0.0379988	0.0611179	0.0490807	0.0211439	-0.00430294	0.0103004	0.0407337	0.0690357	0.0788439	0.0817604	0.141337	0.214621
0.28593	0.322847	0.283878	0.206483	0.0930924	0.0442241	0.0312964	0.049697	0.0532439	0.0379573	0.0195873	0.044613	0.0630971	0.0456625	0.0117133	-0.0154842	0.0135437	-0.000538322	-0.000809883	-0.025486	-0.0148481	0.00285812	0.021075	0.0122836	-0.0148521	-0.0334397	-0.0290766	-0.0126365	-0.0288453	-0.0383294	-0.0183356	0.0239354	0.0347417	0.0105176	-0.0115614	-0.0220614	-0.0270883	-0.0294698	-0.00879605	0.0468971	0.110594	0.150566	0.138182	0.0889073	0.0641016	0.0697	0.0845155	0.0462947	-0.0143933	-0.0386343
-0.00762384	0.0104333	-0.00514362	-0.0337687	-0.0311319	-0.00866969	-0.00278943	0.00330233	-0.00290211	0.000930764	-0.0105724	-0.00696463	0.0309412	0.0478117	0.050811	0.00530978	-0.000241741	-0.00950716	0.0165911	0.023053	0.0129139	0.00200705	0.00657571	0.00803608	-0.0073202	-0.0172749	0.0100563	0.0043797	-0.0151928	-0.0253039	-0.0231417	-0.0192808	-0.0364486	-0.0271256	-0.0237746	-0.0117655	-0.00982174	-0.0158291	-0.0451475	-0.0521157	-0.0423973	-0.0111236	0.0406349	0.127794	0.227627	0.345368	0.468366	0.586523	0.619192	0.522283
0.352248	0.19546	0.107972	0.0734287	0.0545907	0.0336641	0.0322461	0.0585621	0.0809109	0.0853595	0.0527141	0.028759	-5.28065e-05	-0.0100356	-0.00344616	0.0050324	-0.00110476	-0.00696741	-0.0124079	-0.00977329	-0.0143344	-0.0142766	-0.0305729	-0.0427853	-0.0420878	-0.0264396	-0.00571758	0.0156629	0.0313007	0.0302008	0.0157864	0.0197213	0.0153169	0.00318012	-0.0102068	-0.00775498	-0.0166603	-0.0475394	-0.0552062	-0.0277305	0.0256992	0.0530237	0.0619243	0.0704356	0.0908125	0.101777	0.0719855	0.0236494	0.000626175	-0.000695795
0.0057275	-0.00726155	-0.0270366	-0.00784548	0.0268487	0.0552985	0.0337877	0.0208531	0.00448702	0.00137821	0.020058	0.0314184	0.0197692	-0.0179306	-0.00279933	0.0209272	0.028219	0.0342499	0.0603399	0.0657292	0.0318097	-0.0131061	-0.0178913	-0.0123366	-0.00192226	0.00443398	0.00569725	-0.00863868	-0.0103704	-0.026476	-0.0301538	-0.0454132	-0.0244837	0.00810473	0.0238678	0.0199833	0.0244967	0.0356014	0.0474619	0.0389184	0.0124723	-0.00919614	-0.0339035	-0.0284033	0.00829365	0.0398307	0.0259222	-0.0171407	-0.0253293	0.00510442
0.0394036	0.0374002	0.0142857	-0.00569469	-0.00652664	-0.00436775	-0.0277521	-0.0586666	-0.0572454	-0.0358964	0.00714316	0.0356822	0.0394951	0.0202748	0.00320268	-0.00235076	-0.0132344	-0.0169024	0.0210293	0.0508432	0.0538786	0.0298356	0.0196432	-0.011669	-0.0292796	-0.0303715	0.0202947	0.0497029	0.0553143	0.035541	0.0207197	-0.00586302	-0.0385896	-0.0623736	-0.0520136	-0.0120412	0.0338719	0.0670612	0.0636907	0.0648781	0.085475	0.138364	0.191125	0.218373	0.227787	0.254859	0.53119	1.41234	2.95447	4.47503
5.05532	4.68516	3.86342	3.22272	2.76134	2.18746	1.462	0.754196	0.349041	0.253585	0.173086	0.126834	0.075081	0.0503704	0.0200052	0.00108049	0.0153456	0.0326884	0.0357681	-0.00843202	-0.0179256	-0.0215227	0.0107076	0.0169539	0.0207097	0.00502979	-0.00453055	-0.0103848	-6.60622e-05	0.000347967	0.00972551	0.00422294	0.0196249	0.0327825	0.0233682	0.00517159	-0.00121895	0.0148143	-0.00649523	-0.0286471	-0.00888766	0.0994532	0.309256	0.604788	0.871895	0.979222	0.962099	1.06459	1.35844	1.65665
1.68768	1.41865	1.06834	0.788607	0.605089	0.449761	0.300871	0.190659	0.134525	0.102545	0.0869897	0.0537905	0.0183636	-0.0167979	-0.0213625	0.0024509	0.0226644	0.0126138	-0.00147689	-0.0143314	-0.0153006	-0.00907546	-0.0191895	-0.0347914	-0.0367716	-0.00935024	-0.00560867	-0.0224758	-0.0418832	-0.011184	0.00255866	-0.0120415	-0.0303789	-0.0315598	-0.0122904	-0.0120916	-0.00517861	-0.00536091	0.0104607	0.0247303	0.0711734	0.115864	0.136023	0.122385	0.0977831	0.063862	0.0203865	0.000767677	0.0103946	0.00254353
-0.0255424	-0.0555742	-0.038197	-0.0142073	0.0266446	0.0551603	0.0753991	0.0637043	0.0363978	0.00574499	0.0205285	0.0322586	0.0700645	0.0340489	0.0166175	-0.0111992	-0.0203928	-0.0199889	-0.0288558	-0.0384803	-0.0505375	-0.0461243	-0.031071	-0.0173343	-0.0188425	-0.000652577	-0.00502412	-0.00537062	-0.0149142	-0.0295773	-0.0489425	-0.046196	-0.0142821	-0.00638198	-0.0192443	-0.0369957	-0.032408	-0.0097394	0.0234242	0.0734274	0.119215	0.191612	0.31243	0.486775	0.622471	0.668696	0.71425	0.89551	1.19685	1.44237
1.58492	1.54208	1.35876	1.13115	0.933336	0.764106	0.527884	0.304763	0.176991	0.120473	0.0842272	0.0324465	0.00840769	-0.00235944	0.000356408	-0.00660358	0.011913	0.00447747	-0.0231478	-0.0509926	-0.0284887	-0.00885785	-0.0163858	-0.0336742	-0.0264249	-0.00378561	0.00732701	-0.0357211	-0.0371544	-0.0470262	0.00500843	0.00138424	0.00196062	-0.0248367	-0.0287929	-0.028854	-0.0216131	-0.038607	-0.0357564	-0.0016222	0.0519448	0.0917084	0.108562	0.124841	0.141508	0.257956	0.526899	0.757792	0.754338	0.55071
0.344751	0.244031	0.159461	0.0727398	0.0228996	0.0119779	0.0243452	0.00333359	-0.00580401	0.00568808	0.0169724	0.0183255	0.00760836	0.0146926	0.00415601	-0.00284136	-0.0255092	-0.0220269	-0.012857	0.00168377	-0.00528968	-0.0182958	-0.0180532	-0.0127992	-0.0155149	-0.0127982	-0.0173781	0.00939746	0.00929249	0.0176871	0.0214626	0.0232848	0.0259593	0.0145983	0.00797142	-0.00747304	-0.0123152	0.00313558	0.0263631	0.0577717	0.0942876	0.143572	0.235163	0.387915	0.546721	0.62724	0.611278	0.532649	0.447617	0.350052
0.264896	0.175342	0.114817	0.0588978	0.0369016	0.0513211	0.0558318	0.0307579	-0.00673749	-0.0323213	-0.0135746	-0.0252235	0.00998893	-0.00898755	-0.0154907	-0.0217258	-0.00421082	-0.0094405	-0.0328198	-0.0326133	-0.0223404	-0.00806298	0.00131733	0.00855063	-0.0175687	-0.0323185	-0.0331185	-0.00485749	-0.0107905	-0.00848535	-0.0172631	-0.0152981	-0.0456476	-0.0717503	-0.07954	-0.0560782	-0.0477146	-0.0330748	-0.0121996	0.01984	0.0724125	0.164592	0.297525	0.419193	0.514786	0.614612	0.633307	0.5731	0.50147	0.513201
0.557944	0.511225	0.37184	0.207117	0.0890851	0.033591	0.0133884	0.00435479	-0.00457249	-0.00425159	0.0162941	0.0266792	0.0414338	0.0110529	-0.0114961	-0.0254193	-0.021302	-0.00318824	0.00336704	-0.0120472	-0.0119492	-0.00530175	0.0130405	-0.015387	-0.0361471	-0.0324602	0.00780149	0.0176072	0.0106581	0.0183063	0.0234892	0.0441374	0.017758	-0.00884453	-0.0501619	-0.062072	-0.0383079	0.0129207	0.0505361	0.0647778	0.0544549	0.0322173	0.00709804	-0.00171841	-0.00221564	0.0214209	0.0344714	0.0536227	0.0759275	0.0908278
0.0812604	0.0811493	0.0662136	0.0505519	0.042362	0.0535281	0.055898	0.00412563	-0.0384287	-0.04035	-0.0301311	-0.0153575	-0.011402	-0.00933474	-0.00779179	-0.0194655	-0.0165407	-0.00457601	0.00327294	0.0163578	0.0101769	0.00301523	-0.0245235	-0.0590661	-0.0720609	-0.0585247	-0.0176009	0.0169278	0.0180177	0.00444995	-0.000847418	0.0239624	0.0186642	0.0320847	0.0331485	0.0460984	0.0287358	-0.011452	-0.0565781	-0.0914684	-0.104093	-0.101368	-0.0831059	-0.0444447	0.00649385	0.0287329	0.0330023	0.041632	0.100047	0.181916
0.327139	0.525686	0.711085	0.751599	0.589758	0.368131	0.215716	0.153317	0.114421	0.0625802	0.0447008	0.0480169	0.0384189	0.0240777	0.00914222	0.0187121	0.00775898	-0.00426361	0.00582864	-0.00254752	-0.0249574	-0.0502907	-0.0457958	-0.022773	-0.0247528	-0.0116996	-0.00922633	0.00814677	-0.0140442	0.00702471	0.0231616	0.0546839	0.0465832	0.0350681	0.0347047	0.0453895	0.0527	0.05257	0.0465854	0.0304406	0.0312759	0.0741675	0.133666	0.168185	0.140963	0.100267	0.0859853	0.0856881	0.0849092	0.0734533
0.0622554	0.0492665	0.045364	0.0492294	0.0433085	0.030758	0.0155169	0.0320924	0.0528263	0.0511873	0.0615669	0.0480356	0.0592874	0.0313677	0.00458125	-0.00520092	-0.0128852	-0.0062826	-0.0131555	-0.00549927	0.0042938	0.0210322	0.0271866	0.0280045	0.0145753	0.0167446	-0.00252252	-0.0194326	-0.0104488	-0.0122518	0.00364602	0.0132567	0.0754213	0.110049	0.118527	0.0993895	0.0860394	0.0551702	0.0307348	0.00520059	0.0302159	0.0663183	0.0985965	0.088906	0.0737789	0.0625342	0.0515843	0.0525965	0.0751569	0.117758
0.163923	0.151209	0.0990177	0.027705	0.00473045	0.0323583	0.0312874	0.0200945	0.00364456	0.0269313	0.0165113	0.0163843	0.00721236	0.0120251	-0.0100587	-0.00708375	-0.0041144	-0.00329391	-0.0141372	0.022569	0.0524218	0.053676	0.0292048	0.0227833	0.00209756	-0.0157142	-0.0183305	-0.0172891	-0.00951838	-0.0213871	-0.00843022	-0.00322658	0.00140568	0.00046125	-0.00594912	-0.0117165	-0.00821701	0.00658408	0.0125658	0.0201239	0.0188295	0.0207485	0.0268834	0.0536679	0.0765821	0.0620363	0.0115083	-0.0472267	-0.0682378	-0.0505567
-0.0164091	-0.00715969	-0.0134749	-0.0203549	-0.00613687	-0.00449624	0.0147835	0.00284202	-0.011278	-0.0324835	-0.0216504	0.00482759	0.0340287	0.0307176	0.0189806	0.0100689	0.0257417	0.0241021	0.0233897	0.0105557	0.0143658	-6.58197e-05	0.00425814	0.0373522	0.0398697	0.0516846	0.027774	0.0405601	0.0312241	0.0291278	0.0229909	0.0155024	0.0132631	0.00869128	-0.002136	-0.0178322	-0.0342879	-0.0467639	-0.0370672	0.0049161	0.0495952	0.058888	0.0374968	0.0541322	0.100262	0.137655	0.144218	0.181698	0.236265	0.256315
0.216916	0.207126	0.333626	0.44278	0.386484	0.205492	0.0316748	8.77425e-05	-0.0106988	-0.00788313	-0.00358997	0.00579558	0.0204088	0.0134332	-0.00687281	-0.0111347	0.00326584	0.00570909	0.019088	0.0207002	0.0317015	-0.00613899	-0.0304633	-0.0379792	0.000507058	0.0180499	0.0157077	-0.0301441	-0.0462301	-0.0292519	0.00276163	0.00964996	0.00730996	0.0242403	0.0287213	0.00112293	-0.0457247	-0.0639578	-0.0532323	-0.0221854	0.0173411	0.0653289	0.101842	0.134218	0.192589	0.238278	0.213756	0.130006	0.0659971	0.0428636
0.0347186	0.0198843	0.0118615	-0.0106314	-0.0111881	-9.17535e-06	0.0149713	0.00474735	-0.00148297	0.0276296	0.0363846	0.0286141	0.00875786	0.00497679	0.00341476	0.000829122	-0.0130742	-0.00577095	-0.00972829	0.00430717	0.00772834	0.00575622	-0.00157457	-0.0199239	-0.0316028	-0.0446637	-0.0587739	-0.0464162	-0.0226338	-0.0122474	-0.00557927	0.0227877	0.0568671	0.063975	0.0526141	0.0499371	0.0472776	0.0161187	-0.0257037	-0.0399538	-0.00705671	0.0514482	0.090237	0.0814049	0.0444892	-0.000390298	-0.0155394	-0.00464769	0.0139463	0.0057727
-0.0133443	-0.00661282	0.0193245	0.0426336	0.0435126	0.0426456	0.0350767	0.0329916	0.022737	0.0254641	-0.00695371	-0.013462	-0.0214958	-0.008458	-0.0012886	0.0176621	0.0541906	0.071384	0.0721084	0.0587049	0.0565537	0.0322397	0.0205552	-0.00413535	-0.00622461	-0.0335308	-0.0294212	-0.0331599	-0.0119289	-0.00284334	0.00578531	0.00854875	-0.0135092	0.0035605	0.00547804	0.0247012	0.0235695	0.0333742	0.0340541	0.0266002	0.0367392	0.118288	0.294777	0.473323	0.523127	0.491804	0.551567	0.924048	1.49771	1.99312
2.12792	1.96493	1.7791	1.71453	1.61662	1.28766	0.816791	0.420098	0.204672	0.120099	0.0820018	0.0850735	0.0554884	0.0462949	0.0323698	0.0538312	0.0185447	-6.89946e-05	-0.0233999	-0.0178096	-0.0240114	-0.0336216	-0.0138716	-0.00907078	0.0150472	-0.00902207	-0.0160942	-0.0392871	-0.054936	-0.0688339	-0.0638242	-0.0541358	-0.0425524	-0.0330306	-0.0241308	-0.0292163	-0.0395929	-0.0218375	0.00619957	0.0370075	0.0626582	0.0927157	0.114176	0.105711	0.0757466	0.0806268	0.122476	0.195043	0.217819	0.195424
0.140441	0.0976574	0.0747584	0.0713518	0.0416069	0.0204961	-0.0119662	-0.0164476	-0.0160427	-0.00652344	0.0044716	0.0257876	0.0345344	0.0306017	-0.00500375	-0.0161401	-0.0194977	-0.0464197	-0.0728619	-0.0805165	-0.0612286	-0.0305371	-0.0339814	-0.0122712	-0.0183091	-0.0182026	-0.0178717	-0.00920714	0.0175305	0.0434882	0.0674581	0.0589772	0.0244394	-0.0127364	-0.025303	-0.0201082	-0.000326195	0.0300187	0.06799	0.0948196	0.0996203	0.095767	0.0888566	0.0875433	0.076454	0.0637963	0.0611017	0.0468973	0.0465069	0.0276517
-0.00127701	-0.0234604	-0.0348075	-0.0122297	0.00822865	0.00750474	0.00948276	-0.0265479	-0.0155079	-0.026888	-0.00415814	-0.000290645	0.00750897	-0.00869594	-0.0181817	-0.0153075	-0.00582767	-0.000370107	-0.0119119	-0.0217668	-0.0361428	-0.0314202	-0.0161499	-0.00396096	-0.0177887	-0.0342252	-0.0107645	0.0114871	0.00508583	-0.0320053	-0.0416592	-0.0249263	-0.0141681	-0.0435313	-0.024566	-0.000625445	0.0305798	0.0164967	0.00265914	0.0180896	0.00928765	0.00487562	0.0220526	0.0464175	0.0915746	0.223233	0.432372	0.543117	0.503818	0.479237
0.592103	0.735181	0.730816	0.568833	0.363284	0.219965	0.230053	0.467524	0.658557	0.645039	0.366927	0.122624	0.0131577	0.00655741	0.0170041	0.0460616	0.0395488	0.0467484	0.0299765	0.0242203	0.00961423	0.0130963	0.0331674	0.034957	0.0261834	-0.00383323	-0.000924282	0.00677006	-0.00282177	-0.0398634	-0.0751758	-0.0600564	-0.0400849	-0.0338053	-0.0427984	-0.0315919	0.0116962	0.0559481	0.0574238	0.0185967	-0.0355094	-0.0534707	-0.042397	-0.0115929	0.00470713	0.0089364	-0.00557668	-0.0199526	-0.0429766	-0.0719085
-0.0542715	-0.00832289	0.0399687	0.0269572	0.0133809	0.00608233	0.0202855	0.0166356	0.023283	0.0176609	0.00874628	0.0209662	0.0309614	0.0262736	0.00779132	0.00134915	0.0109636	0.0184535	0.0125015	-0.00268485	-0.0306171	-0.0344051	-0.0170835	0.0100238	0.0200614	0.0134364	-0.0158831	-0.0123255	-0.0219316	-0.00984879	-0.0180161	-0.020402	-0.0232001	-0.0422278	-0.027089	-0.00593949	0.00557742	0.00267851	0.00567255	0.00931179	0.00292815	-0.00137004	0.00852148	0.0263255	0.0383409	0.075341	0.137166	0.177318	0.210928	0.210706
0.174996	0.1009	0.0336869	0.0077586	0.00136245	-0.000141806	0.0383586	0.0557629	0.0814928	0.0436495	0.025491	0.00459764	0.0190386	0.029517	0.0465439	0.0571771	0.0622116	0.0540926	0.0492275	0.0381631	0.0280247	-0.00920455	-0.00895631	-0.0108613	-0.00542037	0.0086443	0.011142	0.023839	-1.47941e-05	-0.0328717	-0.0348339	-0.0119996	0.035921	0.0548002	0.0451925	0.0012242	-0.0479218	-0.0712587	-0.0537317	-0.0275715	-0.0108203	-0.00461808	-0.00225279	-0.00176366	0.0201206	0.0318342	0.0223609	0.00606745	0.00938766	0.0165622
0.00567546	-0.00762464	-0.0136437	-0.0200611	-0.0241056	-0.0190866	0.0152511	0.0177918	0.0247911	0.00624011	0.0277041	0.0368836	0.0392789	0.0209027	0.000822115	0.00112841	0.000612992	0.00540834	-0.0015564	-0.00730303	-0.0132451	-0.0346229	-0.032714	-0.0167111	0.0120951	0.0252034	0.0336098	0.0175612	0.00936203	0.0369841	0.079533	0.0752387	0.0279263	-0.017214	-0.015912	-0.00862862	0.00946599	0.0203456	0.0454066	0.0576237	0.062518	0.0526902	0.0616176	0.147091	0.283143	0.398055	0.40889	0.352049	0.28964	0.231484
0.311591	0.518392	0.594794	0.464516	0.195081	0.0826062	0.0497333	0.044851	0.0412769	0.0224423	0.01607	0.0234856	0.0350611	0.0315322	0.00981187	-0.00427092	-0.018122	-0.0085686	0.0086401	-0.00820205	-0.0285018	-0.0315275	-0.0109545	-0.00295113	-0.0208413	-0.0179043	-0.026843	-0.0229618	-0.0119129	0.0255153	0.04783	0.0292573	-0.0137678	-0.0506621	-0.0322457	0.000376285	0.0190304	2.40524e-07	-0.00959619	0.00292392	0.0223223	0.0247809	0.040846	0.0779759	0.116909	0.139343	0.124038	0.0856373	0.044523	0.0474728
0.0707709	0.0657311	0.0327099	0.00695952	0.0115505	0.0192295	0.016888	0.0115391	-0.00974967	0.000642046	0.00361946	0.0154134	-0.00811997	-0.00758975	-0.00489999	0.0277667	0.0374857	0.049389	0.0372951	0.0268834	0.0245827	0.0277524	0.0406884	0.0380852	0.0361561	-0.00221927	-0.00862566	-0.0160271	-0.000169227	-0.0162531	-0.0239577	-0.0367848	-0.02597	-0.0303177	-0.0175734	-0.00769029	0.00452136	0.0169639	0.0189831	0.0395441	0.0503448	0.0524431	0.0434618	0.0339095	0.0437187	0.067148	0.085436	0.0745379	0.0591509	0.0731692
0.0928198	0.0857231	0.0568439	0.0434415	0.0468954	0.0489782	0.0456708	0.0244351	0.00596032	-0.0075469	0.00155489	-0.000923728	0.00262694	-0.00949465	-0.0123847	-0.00330244	0.0178814	0.0355477	0.00765183	-0.0236324	-0.0321027	-0.0158062	-0.0126217	0.00689476	-0.00263921	0.0131145	-0.0201411	-0.0146068	-0.0374659	-0.0245112	-0.0302393	-0.0295611	-0.00202672	0.0432827	0.0749176	0.0739246	0.0606559	0.0622602	0.0631102	0.0778431	0.105658	0.0990387	0.0831096	0.0699954	0.0757762	0.0669795	0.04564	0.0360795	0.0151687	-0.00106673
-0.00810129	-0.0054225	0.00194668	0.00452518	0.0156309	0.015586	0.016558	0.0108134	0.0252877	0.0201421	0.0144761	0.01749	0.0208028	0.0304286	0.0120766	-0.00417899	-0.0229096	-0.021184	-0.0049898	0.00984871	0.0110601	-0.0186458	-0.0348315	-0.0449136	-0.020693	-0.0132471	8.76117e-05	0.0132564	0.0328782	0.013604	-0.012298	-0.0166557	-0.00155965	0.0057982	-0.00798873	-0.021779	-0.0250129	-0.0187728	-0.0288455	-0.0476039	-0.0445553	0.0060231	0.0797886	0.132691	0.250481	0.446988	0.634032	0.692931	0.61206	0.460063
0.291985	0.144336	0.0589656	0.0360072	0.0360195	0.0296645	-0.00616422	-0.027561	-0.0329481	-0.00947729	-0.0179258	-0.0173234	-0.0100584	0.00692631	0.0152743	0.0166747	0.0334777	0.0592685	0.0591807	0.0322576	0.017314	0.00263979	0.0138731	-0.00251537	0.00501664	0.0187515	0.019776	0.0032116	-0.00516034	0.0106504	0.0245462	0.0344331	0.0360222	0.0344916	-0.00758297	-0.037867	-0.030687	-0.0179299	-0.0116379	-0.0104612	0.00694894	0.0132313	0.000439396	0.0103432	0.0587259	0.109031	0.123781	0.090526	0.0510372	0.023753
0.0138269	0.0214745	0.019854	0.000816878	-0.0114262	-0.0284123	-0.0374606	-0.0583958	-0.0628994	-0.0390635	-0.00397397	0.0297294	0.0499852	0.0511089	0.0396922	0.0405981	0.0336947	0.00198665	-0.0359136	-0.0290792	-0.0356448	-0.0377742	-0.0343431	0.000236151	0.00422675	-0.0045888	-0.00892728	0.0020076	-0.00125786	0.0087355	0.0314908	0.0537646	0.0500888	0.0304598	-0.00384992	-0.00572094	-0.0199655	-0.00337854	0.0147882	0.038637	0.0258168	0.0187094	0.0118496	0.0595773	0.211245	0.457296	0.68164	0.748447	0.718208	0.74439
0.841291	0.94125	1.03194	1.1576	1.22513	1.10492	0.831181	0.538129	0.342806	0.2218	0.159633	0.106958	0.0837046	0.0717604	0.0568913	0.0447116	0.0448272	0.0549711	0.0239726	0.000640525	-0.0207179	-0.0143888	-0.00941938	-0.0153797	-0.0067024	0.0100372	0.0316755	0.0141703	2.92446e-05	0.00549302	0.0197972	0.00447865	-0.00331266	-0.0258786	-0.0187467	-0.0240918	0.00980355	0.0311868	0.0165189	-0.0256271	0.0131557	0.162913	0.354941	0.44736	0.488086	0.695245	1.32453	2.54467	4.21318	5.86463
6.87918	6.85141	5.96283	4.70132	3.27323	2.00248	0.992083	0.500878	0.305017	0.209895	0.131196	0.0837182	0.0530653	0.0413094	0.0135822	0.000255263	-0.0158023	-0.0211654	-0.0451259	-0.0444722	-0.0450886	-0.0524292	-0.0540291	-0.0527015	-0.0195773	0.000598973	0.0311392	0.046689	0.0396466	0.0141135	-0.0353143	-0.0619542	-0.0823082	-0.0609995	-0.051732	-0.0510183	-0.0512472	-0.0327508	0.0149314	0.083083	0.212801	0.369706	0.47221	0.439444	0.32411	0.221858	0.174396	0.181324	0.224929	0.258886
mean across laps, pre, day 1
0.881141	0.736531	0.574834	0.430741	0.312995	0.216446	0.13775	0.082447	0.0567715	0.0433412	0.034315	0.0245866	0.0216166	0.0110233	0.000616185	-0.00507644	-0.00424355	-0.00400649	-0.00745066	-0.00599211	-0.00558652	-0.00692387	-0.010545	-0.0128387	-0.0148222	-0.0130522	-0.0128215	-0.0128933	-0.0131932	-0.0105462	-0.00523187	0.000132944	0.00571018	0.0147517	0.0343653	0.0638381	0.0974493	0.130666	0.178444	0.259818	0.369477	0.479273	0.575065	0.658878	0.745392	0.833402	0.913246	0.97303	1	0.975131
dff map, 100 laps by 50 spatial bins, day 1, Post: after reward switch
1.05038	0.807508	0.534022	0.327914	0.234403	0.159598	0.112076	0.0660807	0.0534898	0.0296945	0.0279189	0.00223214	0.000117076	-0.0110742	0.0244048	0.0377642	0.0371626	0.0219282	0.010212	0.0117013	0.0152831	0.0221094	0.015524	0.0199533	0.000464041	0.0131126	0.00315411	0.0189995	-0.0020928	0.00147738	-0.000995747	-0.00283273	-0.00987471	-0.00302886	0.0461053	0.0514019	0.0745735	0.0503445	0.0473125	0.00829071	-0.00640902	-0.00595827	0.00395667	0.0423264	0.0601186	0.0491566	0.0107433	0.0113182	0.0381311	0.0510737
0.051551	0.168202	0.263811	0.286896	0.157427	0.0506012	0.00865242	0.00970804	0.0025205	0.0142407	0.00810152	0.0317519	0.0382094	0.0358652	0.0322704	0.0167508	0.0364999	0.0306564	0.0273545	0.00189403	-0.00404391	0.00848566	0.0156191	0.0159863	-0.00811225	0.00531686	4.81529e-05	-0.000944929	-0.0132979	-0.0266733	-0.0290241	-0.0108373	0.0110676	0.0338329	0.0257112	0.0376179	0.0326455	0.0327361	0.0215649	0.0122593	0.00841152	-0.00110866	0.0145473	0.0237326	0.0457052	0.0452904	0.056318	0.114654	0.195172	0.288417
0.371982	0.452772	0.514301	0.542836	0.606401	0.650467	0.680872	0.546933	0.340862	0.145538	0.0762957	0.06068	0.0644704	0.0426769	0.055955	0.0453915	0.0338067	0.0150075	0.000738574	-0.00816111	8.76785e-05	0.0142832	0.0201362	0.0245887	0.0199345	0.0204255	-0.00553747	-0.0254216	-0.0214774	-0.00798633	0.0145227	0.00963676	0.0241347	0.0126981	0.0209381	-0.0153842	-0.0221436	-0.0163804	0.00134094	0.000911024	-0.0088757	-0.00875738	-0.00678378	0.00335247	0.0250068	0.0375818	0.024828	0.0247175	0.0300937	0.0467907
0.0885685	0.252786	0.520188	0.910704	1.58616	2.49489	2.66837	2.01846	0.908115	0.349528	0.177153	0.119518	0.0691614	0.039878	0.0117654	-0.00966559	-0.028425	-0.0404653	-0.0463145	-0.0248186	-0.00467218	0.0130312	0.00417979	-0.0251336	-0.0320822	-0.0319143	-0.0107666	0.00462224	0.0102668	0.0102148	-0.016039	-0.0366663	-0.0351899	-0.00683807	0.00445346	0.0175887	0.00131723	0.0100235	0.00465636	0.00634333	0.0172363	0.0311405	0.0510853	0.0835457	0.0833955	0.0690327	0.0357195	0.0373636	0.0573722	0.0749558
0.063582	0.0280681	0.00441815	-0.00792282	0.0102719	0.0213856	0.0413186	0.0528601	0.0450988	0.0279933	0.0281481	0.0320146	0.0409066	0.0343139	0.0355507	0.0190983	0.0152802	-0.00304385	0.00805269	0.00599297	0.0111379	0.00237839	0.00696368	0.00572171	0.00654647	-0.023394	-0.0375716	-0.0183536	-0.00339638	0.0272501	0.0234101	0.0447277	0.0470875	0.0371912	0.00711444	-0.0114089	0.00445593	0.0176203	0.0241688	-0.000603997	-0.000737684	-0.0192882	0.00237516	0.0352145	0.0663211	0.0572709	0.0121474	-0.0118535	-0.00258405	0.0132602
0.0183682	0.0194969	0.0106411	0.00677331	-0.00296728	0.0187416	0.0368976	0.038749	0.0262498	0.00440389	0.0106319	-0.0015653	0.0177306	-0.00481031	-0.00397021	-0.0103721	0.00229041	-0.00671737	-0.0172135	-0.0110457	-0.0109851	-0.0134338	-0.0341019	-0.0165125	-0.0127644	-0.00123768	-0.00181935	-0.00587505	0.0143407	0.021765	0.0368162	-0.00158065	0.00210346	0.004844	0.0151616	0.00955093	0.00643958	0.00914172	0.0013874	0.0174421	0.0313215	0.0387299	0.0308369	0.0237822	0.0343613	0.0556076	0.0724116	0.0544202	0.0290895	0.0247814
0.041895	0.0236178	0.0129674	-0.00432958	0.0163159	0.0352002	0.0525698	0.044602	0.0155741	0.00898724	-0.00590351	0.00870531	0.0184776	1.74455	3.77413	5.08105	3.91785	2.10509	0.812823	0.265486	0.0345399	0.00442989	-0.00947022	-0.00662438	-0.00284096	0.0162337	0.024866	0.0146911	-0.000357752	-0.0184113	-0.0262236	-0.0300528	-0.0238118	-0.0144266	-0.0324358	-0.0313041	-0.0346773	-0.0137764	-0.0224005	-0.0249535	-0.0332061	-0.015987	-0.0361671	-0.0550392	-0.0790782	-0.030574	0.0641883	0.171255	0.197898	0.222609
0.20347	0.155194	0.10053	0.0530524	0.0310513	0.0188103	-0.00274606	0.00178148	-0.012333	0.0222732	0.0388797	0.0319539	0.0159343	0.0300418	0.0436519	0.0328147	0.0121157	-0.0176517	-0.0291477	-0.0391876	-0.032266	-0.033548	-0.0309451	-0.0256727	-0.0321705	-0.0287556	-0.0272128	-0.00314276	0.00140876	-0.00622086	-0.0167982	-0.0154393	0.036942	0.0818815	0.112927	0.0791474	0.041942	0.0202811	0.00351758	-0.00446268	-0.0122784	-0.00397002	-0.0109281	-0.0307356	-0.0311386	-0.0353596	-0.0359462	-0.0594718	-0.0474857	-0.036898
-0.0353578	-0.0688209	-0.0861756	-0.0635273	-0.034285	-0.0120724	-0.0229975	-0.0191763	-0.0346448	-0.0314629	-0.0149582	0.0228742	0.0258292	0.000310146	0.00320471	0.0292157	0.0619552	0.0448014	0.00560481	-0.0175089	0.00236125	0.0351675	0.0302542	0.0114778	-0.00784879	0.00888417	0.00805355	0.0124804	0.00764932	0.0194304	0.0612157	0.0539812	0.0480841	0.00479079	8.2045e-05	0.0231238	0.0285437	0.0414977	0.0365223	0.0413556	0.0461575	0.0155513	0.00910954	-0.00390139	0.00589359	0.0185946	0.0335587	0.0373224	0.0252356	0.0438473
0.0454822	0.0332497	-0.00678451	-0.032209	-0.0125626	-0.0223169	-0.0110401	-0.00703204	0.00328434	-0.00731046	-0.0183593	-0.0161842	0.00408032	0.0181293	-0.00437458	-0.00498775	-0.0321224	-0.00452302	-0.00830813	-0.00641316	-0.0244224	-0.0538501	-0.0568647	-0.0476438	-0.0398619	-0.0660221	-0.0770291	-0.0688614	-0.0538101	-0.0492365	-0.0264901	0.0193855	0.0401771	0.025467	-0.00512377	-0.0204402	-0.0178617	0.0307746	0.0874927	0.0988962	0.0427959	-0.00306906	-0.00268725	0.0166024	-0.00430343	-0.023418	-0.0377333	-0.0122544	-0.00655123	-0.0100007
-0.0015371	0.047899	0.115546	0.107871	0.085328	0.0543892	0.0527368	0.0372369	0.0153916	0.0188147	0.0240252	0.0180724	0.0188006	0.00718421	0.0149997	0.00869338	0.0126933	0.0187579	0.014	-0.0345684	-0.0439141	-0.0326752	0.0132194	0.0150354	0.00140285	-0.0174934	-0.0316425	-0.00972218	0.00931383	0.0181428	0.00534972	0.0135899	0.0257278	0.0384506	0.0469095	0.0474954	0.0181043	0.0240206	0.00830088	0.0414138	0.0336255	0.0124326	-0.00400288	-0.0358579	-0.000626014	0.00494562	0.0276701	0.0420791	0.0376519	0.040995
0.0303024	0.0284622	0.02145	0.0080743	-0.0132749	-0.0314662	-0.0337899	-0.0112093	0.0016722	0.00952198	-0.00122687	0.0130644	0.0187713	0.0298453	0.0357681	0.037654	0.0077803	-0.0273528	-0.0563014	-0.0391445	-0.0249613	-0.0235335	-0.0111755	1.72436e-05	0.0162586	0.0123321	0.020427	0.0295106	0.0250088	0.0259682	0.0245363	0.0274618	0.00392731	-0.00979432	0.00794333	0.0174744	0.0258762	0.0145591	0.0456092	0.0411521	0.0321892	-0.0164037	-0.0315369	-0.0305755	-0.0293529	0.00859365	0.0353184	0.0630356	0.0335145	0.00460597
-0.018265	0.0006611	-0.0100631	-0.0110963	-0.0232856	-0.0104056	0.00821957	0.0175068	0.0416761	0.0365033	0.0420947	0.0247249	0.0236915	-0.000233892	0.0125041	-0.0109117	-0.00514247	-0.024313	-0.00861696	0.00842828	0.00910735	0.0116897	0.0124478	0.0120026	-0.00124448	0.000306393	0.00177154	-0.000620224	-0.0219986	-0.0252053	-0.00200486	0.00881164	0.0231929	0.0164633	0.0130374	0.0230337	0.116909	0.179104	0.171159	0.129303	0.0820872	0.0823127	0.034946	0.0283715	0.00643675	-0.00587462	0.00058673	0.0246237	0.0364891	0.00748265
0.00232913	-0.00351226	0.0226718	0.00453669	-0.00312894	-0.0111916	-0.00239273	0.0249014	0.0436927	0.0371437	0.002221	-0.0224042	0.00445268	0.0304147	0.0373306	0.00095063	-0.0278599	-0.0219016	0.00328237	0.0373896	0.0218443	0.00729759	0.00250556	0.0195497	0.0305735	0.0307085	0.0342952	0.0138042	0.00235704	-0.0179309	0.00922476	0.00261765	0.0105999	0.0104802	0.0238969	0.0129261	-0.00704741	-0.0284925	-0.0200612	-0.0106235	0.0135024	0.0694616	0.0606345	0.049511	-0.00591594	-0.0302963	-0.0423132	-6.34624e-05	0.0455878	0.0699132
0.0399642	0.0173674	-0.00666216	-0.0311724	-0.0256003	-0.0212532	-0.0270136	-0.0255207	-0.0270607	-0.00152693	-0.0117831	0.000591667	-0.0134308	-0.0124259	-0.0250707	-0.0416202	-0.0397615	-0.0231342	-0.00313987	0.0115993	0.0108145	0.0179093	0.0164011	0.00959238	0.0167148	0.0177701	0.00151952	-0.00365786	-0.0103593	0.019412	0.0257285	0.036834	0.0227609	0.0221544	0.017758	0.0163798	0.0109423	0.0263439	0.0655984	0.0688078	0.044078	0.00257876	-0.033829	-0.0664796	-0.0850516	-0.0882376	0.319474	2.55048	5.44595	7.45229
6.6071	4.33808	2.13764	0.83362	0.280808	0.166194	0.121485	0.0791807	0.0178934	0.0313718	0.03177	0.0179741	-0.00437303	-0.000690119	-0.0137604	-0.0367216	-0.0619957	-0.045815	-0.0270306	0.00259721	0.0180037	0.01795	0.00522497	-0.0190642	-0.0338358	-0.0359904	-0.0101292	0.033376	0.0494485	0.0606609	0.0580182	0.0396042	0.00716261	-0.0234295	-0.0127274	0.0114706	0.0132752	0.00176341	-0.00185143	-0.00799799	-0.028072	-0.0290168	-0.0192607	0.0173399	0.0348771	0.0461728	0.107044	0.224741	0.477317	0.812219
1.03485	1.17502	1.24029	1.4374	1.6104	1.54241	1.11178	0.556334	0.161274	0.0323074	0.0122963	-0.00896305	-0.00746422	-0.0143087	0.003884	0.00113926	0.0045192	0.0190622	0.00785146	-0.0109481	-0.0245932	-0.0190011	-0.0108686	-0.0134447	-0.0158972	-0.00791733	-0.0179609	-0.0132143	-0.00627662	-0.0109618	-0.0159839	-0.0230744	-0.0107782	-0.0102458	-0.015811	-0.0190449	0.00901431	0.0231018	0.0284741	0.00681848	0.0496831	0.0444396	0.0595808	0.031336	0.0378084	0.00284393	0.00568593	0.0813351	0.188281	0.260813
0.337808	0.512141	0.659346	0.735902	0.645929	0.520855	0.330449	0.20503	0.120663	0.0933067	0.0360876	-0.0040402	-0.034326	-0.0398199	-0.021949	-0.0215608	-0.0181463	-0.0249964	-0.0405594	-0.038079	-0.0224218	6.23089e-05	0.00182085	-0.0231519	-0.0255797	-0.0214559	-0.0117911	0.00940872	0.002968	-0.000501434	-0.0145995	0.00357257	-0.00399681	-0.00035949	-0.0200517	-0.013714	-0.0286642	-0.0238759	0.00956229	0.0748747	0.106709	0.0948642	0.0526659	0.0276178	0.00573804	-0.0135436	-0.0256367	-0.0460188	-0.0185488	0.00470881
0.0324931	0.0395596	0.0565908	0.100864	0.150388	0.142296	0.069817	-0.0267788	-0.0567123	-0.025746	0.00101659	-0.0226126	-0.0416037	-0.064532	-0.0552522	-0.050097	-0.0129838	0.0177262	0.0360771	0.022074	-0.0113506	-0.0298118	-0.0467595	-0.0373466	-0.0367524	-0.0639509	-0.0470116	-0.047795	-0.0252543	-0.0364513	-0.0269989	-0.0223725	-0.0225769	-0.0172362	-0.00491802	0.0143057	-0.00182383	-0.0184099	-0.00615228	-0.00179284	0.0255997	-0.0012097	-0.00874353	-0.0443993	0.0565331	0.318283	0.775203	1.34774	1.85106	2.16309
2.31026	2.26936	2.10961	1.98007	2.01466	1.97683	1.63495	1.06055	0.547886	0.219489	0.0521507	0.0160885	0.00438802	0.0050912	-0.0121236	-0.0275273	-0.0419441	-0.0371552	-0.0485311	-0.0447083	-0.0290812	-0.0176013	-0.0161344	-0.0249218	-0.0129193	-0.00991592	-0.00946753	-0.0195504	-0.0279116	-0.0313593	-0.0321338	0.000629505	0.0522187	0.111437	0.13858	0.0980914	0.0535998	2.43738e-05	0.013942	0.00401627	0.00164261	-0.0178258	-0.015026	-0.0204842	0.0238026	0.143073	0.424826	0.695386	0.918638	1.0968
0.999083	0.921026	0.779614	0.900234	0.94942	0.917419	0.976668	1.08661	1.05353	0.735012	0.331898	0.108622	0.0372767	0.0275845	-0.000997948	-0.0196605	-0.0439887	-0.0367258	-0.00815741	0.00514233	0.165058	1.43835	3.94623	6.09008	5.91494	3.88665	1.8385	0.858077	0.466338	0.286672	0.204606	0.178007	0.133374	0.102343	0.047437	-0.00131426	-0.0211681	-0.0082917	0.0024707	0.0109434	-0.0187368	-0.0387809	-0.0627283	-0.0637238	0.0623486	0.303621	0.507152	0.651226	0.913032	1.40226
1.77228	1.80214	1.66831	1.62451	1.63095	1.6956	1.79296	1.95185	1.91094	1.74168	1.59607	1.52082	1.46069	1.16498	0.778071	0.394242	0.228038	0.189722	0.162615	0.0949794	0.0361407	0.000131941	-0.00774412	-0.0185321	-0.0148554	-0.0334506	-0.0620597	-0.0667602	-0.0393311	0.00118717	0.0191566	0.0235804	0.0198616	-0.0157941	-0.0510711	-0.0729503	-0.041356	-0.0288493	-0.0276009	-0.0383846	-0.0376157	-0.0397458	0.0666914	0.177221	0.355701	0.659829	1.1501	1.54506	1.63634	1.52851
1.4369	1.26752	1.07054	0.914996	0.959102	1.03325	0.908484	0.620028	0.298973	0.192745	0.28781	0.515803	0.576734	0.442376	0.225356	0.0995352	0.0488057	-0.0200762	-0.0447487	-0.0361865	0.00745519	0.0179066	0.00998953	-0.0159025	-0.0466005	-0.0497692	-0.0518829	-0.0300043	-0.0433174	-0.0442133	-0.00213456	0.0606265	0.0994941	0.0495098	-0.00595069	-0.0320411	-0.030494	-0.0509665	-0.0823399	-0.0818786	-0.0493486	-0.0337809	-0.0319806	-0.0472766	-0.0402786	-0.0152882	0.0547472	0.186286	0.338103	0.469892
0.595656	0.776811	1.0439	1.26373	1.23127	1.05404	0.85495	0.766506	0.717095	0.602558	0.517557	0.413347	0.347558	0.352716	0.45176	0.573347	0.654387	0.575805	0.432476	0.360382	0.288012	0.213933	0.0701386	0.0284359	0.0366385	0.0245977	-0.0145546	-0.0365155	-0.0332211	-0.0176328	-0.0159202	-0.020693	-0.0449659	-0.0286473	-0.0328384	-0.0348219	-0.0500342	-0.045625	-0.0362058	-0.0462675	-0.0532202	-0.0421789	-0.03445	-0.0286548	0.0451639	0.189287	0.367856	0.516974	0.629515	0.837158
1.10176	1.33443	1.35067	1.13276	0.907484	0.725618	0.729867	0.808598	0.757337	0.612465	0.414285	0.322242	0.223527	0.111687	0.05384	0.037492	0.0280325	0.0220747	0.0242924	-0.0109423	-0.0242928	-0.0581663	-0.0462002	-0.0589435	-0.0487765	-0.0469619	-0.0414117	-0.0392585	-0.0628543	-0.0773064	-0.0831429	-0.0690509	-0.0388355	-0.0248618	0.00467204	-0.00103802	-0.00335214	-0.015566	-0.0173766	-0.0185616	-0.0276234	-0.033136	-0.039867	-0.0385782	-0.0355219	0.00743452	0.12705	0.277394	0.425952	0.49791
0.583366	0.819718	1.04496	1.10041	0.896159	0.681883	0.632078	0.672239	0.776837	0.809489	0.728675	0.556581	0.482213	0.516232	0.575782	0.59132	0.522936	0.400933	0.230086	0.13818	0.119637	0.132438	0.184865	0.182308	0.129434	0.0227891	-0.00680756	-0.00887129	-0.00261389	-0.00807338	0.00190486	0.00120877	-0.00627583	-0.0361698	-0.0444283	-0.0358154	-0.0202419	-0.0259671	-0.0486969	-0.0503938	-0.0408359	-0.0401765	-0.0632928	-0.0770269	-0.0845343	-0.075834	-0.0618479	-0.0201148	0.058424	0.186228
0.239333	0.301014	0.412906	0.579585	0.618793	0.470743	0.328693	0.293062	0.364164	0.47389	0.49348	0.417363	0.216774	0.0842903	0.00240879	0.0138413	0.00765586	-0.0119709	-0.0293678	-0.0162939	0.0055964	0.0097915	0.010869	0.00385964	-0.00558147	-0.00721691	-0.00138156	-0.0105087	-0.0419421	-0.0586911	-0.0521252	-0.0603698	-0.0315458	-0.0224661	0.0053858	-0.000663373	0.0138307	0.00964067	-0.00774769	-0.0388099	-0.0339528	-0.010368	0.0384829	0.0522922	0.0657804	0.079031	0.134484	0.180582	0.20299	0.325084
0.521981	0.692485	0.716719	0.689893	0.653672	0.584583	0.44203	0.322161	0.268563	0.25542	0.225749	0.17703	0.109869	0.0847679	0.107434	0.185969	0.212956	0.180658	0.102999	0.0579781	0.0342954	0.00671434	0.00925973	-0.0139817	-0.0172063	-0.0400134	-0.0315316	-0.0344921	-0.0225472	0.00957866	0.0286857	0.0230474	-0.00838156	-0.0109254	-0.0111422	-0.0208828	-0.0357738	-0.0331409	-0.0445302	-0.0184594	-0.0228839	-0.0107237	-0.0459813	-0.038812	0.0110522	0.16162	0.293819	0.426405	0.53905	0.598316
0.560422	0.486765	0.534125	0.617337	0.651447	0.754963	0.860712	0.866875	0.719711	0.562353	0.463003	0.368051	0.29249	0.232827	0.180785	0.179217	0.187567	0.178734	0.11708	0.0693001	0.0594528	0.0629145	0.0721656	0.0545783	0.0129485	-0.0219737	-0.0481608	-0.0492099	-0.0398858	-0.0315709	-0.0123206	-0.0121084	-0.023073	-0.0324272	-0.0410164	-0.0366508	-0.032732	-0.00264386	-0.0040361	-0.0168663	-0.0316701	-0.0165811	-0.0153286	-0.00931664	0.0892657	0.357704	0.700058	0.959977	1.12753	1.25518
1.43234	2.1918	3.63731	5.36288	6.38283	6.14919	5.04984	3.61173	2.40958	1.55796	1.07641	0.800456	0.636096	0.454054	0.297105	0.191044	0.129624	0.109974	0.0944073	0.0583191	0.0169392	-0.02516	-0.0390098	-0.0406446	-0.0217624	-0.0240069	-0.0334666	-0.0412815	-0.0224062	0.0261591	0.0415189	0.0419242	0.00814236	0.00401571	-0.0122527	-0.013454	-0.0324683	-0.0364898	-0.0242735	-0.0443359	-0.00806137	-0.0234191	0.0261423	0.0414309	0.0948835	0.21156	0.482422	0.86939	1.14499	1.17269
1.06594	1.06026	1.14115	1.25046	1.24287	1.17507	0.967157	0.708948	0.513867	0.417518	0.329176	0.199836	0.0893579	0.0743115	0.0778027	0.0604041	0.070871	0.0384276	0.0469451	0.00568975	0.0280415	0.0620444	0.0576358	0.0349835	-0.0333831	-0.0400008	-0.048372	-0.0491648	-0.064214	-0.0634031	-0.0435049	-0.0202397	-0.00997245	-0.00158124	0.00182014	-0.0028669	-0.0159176	-0.0346108	-0.0309202	0.00832578	0.0273556	0.0111707	-0.0301678	-0.0599454	-0.0425994	0.0293091	0.249377	0.722832	1.31838	1.7292
1.8649	1.91151	2.13218	2.291	2.05384	1.54467	1.11095	0.983085	1.02494	0.94008	0.745964	0.475895	0.318624	0.265108	0.286004	0.292801	0.370042	0.524235	0.651277	0.639339	0.477622	0.286662	0.13419	0.0258042	-0.015884	-0.0264049	-0.0403421	-0.0287327	-0.00447193	0.0227511	0.0360763	0.0420871	0.0534088	0.0747647	0.0688023	0.0688896	0.0586519	0.0452248	0.0286427	-0.0172675	-0.0432403	-0.0718382	-0.0552179	-0.0194569	0.023052	0.0803255	0.199521	0.393734	0.657675	0.856637
0.969285	1.02721	1.06292	1.02085	0.799879	0.625354	0.565986	0.662237	0.721568	0.692218	0.67941	0.631489	0.524161	0.344868	0.205711	0.220037	0.328368	0.398225	0.423552	0.4045	0.362901	0.277412	0.124705	0.0355885	-0.00718224	-0.0096404	-0.0327882	-0.0546427	-0.0966531	-0.100054	-0.0709349	-0.0301783	-0.0256532	-0.0385973	-0.0221067	-0.0119219	0.00353479	-0.0218993	-0.0243259	-0.0333872	-0.0236498	-0.0131317	-0.0353507	-0.0541747	-0.0306292	0.0118643	0.0479622	0.0619798	0.159772	0.292101
0.394156	0.367377	0.30228	0.244269	0.174745	0.114125	0.148874	0.30282	0.409373	0.372439	0.284204	0.207351	0.161177	0.095982	0.0715331	0.0383042	0.0257079	0.0237931	0.024739	0.0150172	-0.0312943	-0.0403348	-0.0534853	-0.0479469	-0.0544151	-0.0448765	-0.0379692	-0.052665	-0.0747706	-0.0506111	0.0771879	0.144582	0.140033	0.0503641	0.0145535	0.00398225	0.00644695	0.00548136	0.00917922	-0.00897711	-0.0116817	-0.00406065	0.00421391	-0.00830819	0.0260775	0.253541	0.689888	1.20102	1.60945	1.81845
1.92708	2.03799	2.03238	1.80297	1.34923	0.936334	0.66664	0.55438	0.504389	0.468887	0.391606	0.279623	0.169159	0.0823334	0.0939675	0.132263	0.182966	0.150214	0.134689	0.0963928	0.0677239	0.00706609	-0.0174361	-0.0183917	-0.00940897	-0.0206907	-0.0154459	-0.00932796	-0.00958525	-0.0384393	-0.0408844	-0.0417663	-0.0350937	-0.0341324	-0.0201589	-0.0032202	-0.00587051	-0.015872	-0.032618	-0.0339025	-0.0254576	-0.000937487	0.0134189	0.0153408	0.119572	0.448048	1.19126	2.07656	2.77819	2.87173
2.73007	2.7767	2.99526	2.98556	2.53509	2.24351	2.29007	2.28866	1.93018	1.32649	0.923101	0.644389	0.486504	0.416568	0.422261	0.36842	0.248839	0.151184	0.160311	0.262132	0.340081	0.293525	0.159769	0.0112017	-0.0289859	-0.0138829	-0.00714768	-0.0282942	-0.0576831	-0.0299024	-0.00359774	0.0246366	0.0372267	0.0497288	0.0329883	0.0127519	-0.0278573	-0.0419739	-0.0545768	-0.0571711	-0.063357	-0.0553062	-0.0303273	0.0519064	0.199293	0.493865	0.710595	0.877834	0.862048	0.974733
1.15574	1.28064	1.20002	0.951088	0.689619	0.460956	0.29533	0.232041	0.193948	0.240087	0.312528	0.350207	0.272461	0.176723	0.156349	0.156144	0.0943799	0.0309667	-0.00974912	0.0273901	0.0785884	0.109811	0.0836421	0.0113619	-0.0458377	-0.0799243	-0.0892121	-0.0703803	-0.050855	-0.0293436	-0.0342531	-0.0468803	-0.0456645	-0.0234073	0.0271004	0.0169268	0.00433144	-0.0351677	-0.0287678	0.00279071	0.0176513	0.0292897	-0.00392745	-0.0368697	-0.00839907	0.16619	0.473942	0.803814	1.06596	1.20544
1.14282	0.864965	0.535819	0.289644	0.194829	0.191486	0.2308	0.256194	0.208917	0.177832	0.1802	0.246677	0.254287	0.195938	0.105684	0.0538006	0.0640845	0.0690189	0.109191	0.0990531	0.114357	0.0590309	0.0336991	0.00769563	0.00897518	-0.0121705	-0.0164704	-0.0475837	-0.0489471	-0.0503596	-0.0134458	0.00159922	0.009268	-0.00305672	-0.00385763	-0.00628269	-0.0044861	-0.0172282	-0.0311311	-0.0369103	-0.0329041	-0.0285992	-0.0143423	0.00637939	0.0210719	0.0217291	0.0648172	0.153124	0.204438	0.165353
0.0375546	-0.0318303	0.00331446	0.0734089	0.114509	0.112487	0.101213	0.0960099	0.0681816	0.0440874	0.0104854	-0.0128174	0.00945421	0.0328664	0.055299	0.0633292	0.0812811	0.0707928	0.00752711	-0.0165445	-0.0245618	-0.0118638	-0.0301026	-0.0474657	-0.0453112	-0.0402143	-0.0417777	-0.0378057	-0.0360277	-0.000181549	0.0352913	0.0514807	0.0509873	0.0438705	0.0307425	0.0539874	0.0417257	0.0560904	-0.00353365	-0.0194622	-0.018863	-0.0281036	-0.0393312	-0.05967	-0.0418263	-0.0297882	-0.034437	-0.0453715	-0.0495728	-0.0234413
0.044094	0.179452	0.424718	0.799317	1.15779	1.33865	1.23178	1.03394	0.899929	0.781256	0.62321	0.404756	0.248907	0.177987	0.108049	0.0848508	0.059107	0.0653595	0.0527884	0.00488328	-0.018902	-0.0140049	0.0265105	0.0611364	0.0653456	0.023391	-0.0183734	-0.0624563	-0.0758962	-0.0886094	-0.0408681	-0.00508305	0.0321447	0.0455833	0.0638808	0.0634498	0.058374	0.041137	0.0174822	-0.0137067	-0.0468102	-0.0499003	-0.052447	-0.0374829	-0.014068	0.101759	0.265102	0.489343	0.725207	0.832643
0.804895	0.638448	0.487895	0.352	0.221142	0.177314	0.187953	0.216033	0.235441	0.210427	0.171837	0.0922925	0.0391773	0.0561637	0.110011	0.129582	0.0980605	0.0596574	0.0128465	-0.0173357	-0.0438914	-0.0310473	-0.0252702	-0.0220112	-0.0396361	-0.0470997	-0.0255225	-0.00305608	-0.00359546	-0.0251041	-0.041769	-0.0138303	-0.000965576	0.0237303	0.0201964	0.0119228	0.0164	-0.00819214	-0.0311898	-0.0401692	-0.0335069	-0.0259401	-0.0123975	0.0197252	0.0610835	0.164571	0.340427	0.549255	0.585048	0.554553
0.595029	0.685215	0.640887	0.431521	0.217196	0.111025	0.0606665	0.0469375	0.0525582	0.0845488	0.154905	0.259693	0.377409	0.394474	0.341388	0.253929	0.229017	0.26336	0.238026	0.201664	0.156872	0.158528	0.141568	0.0804525	0.00946998	-0.0126658	-0.0285571	-0.0244151	-0.0258485	-0.0048154	0.0142937	0.0203476	0.00511168	-0.0234636	-0.0314573	-0.0458027	-0.0473855	-0.060578	-0.05405	-0.0554381	-0.0641158	-0.079058	-0.05981	-0.00183066	0.13977	0.374436	0.676083	0.85967	0.786217	0.563023
0.369578	0.295811	0.230348	0.137898	0.0690055	0.101573	0.187826	0.243573	0.220323	0.166115	0.125611	0.0995593	0.0880444	0.110578	0.11445	0.0970865	0.0728879	0.0692755	0.0634377	0.0358946	0.00359909	-0.0396667	-0.0700748	-0.095359	-0.0313959	0.0603354	0.135949	0.154218	0.123851	0.101585	0.0624062	0.0613372	0.0454697	0.0352033	0.00397099	0.00737606	0.0235922	0.017924	0.0131632	0.00424526	0.012905	-0.0192606	-0.0211801	-0.0245546	0.0155818	0.0991936	0.254327	0.469138	0.643965	0.748487
0.742071	0.637278	0.493693	0.362802	0.287334	0.252852	0.217388	0.162328	0.106113	0.0635574	0.0458797	0.0392161	0.0144446	0.0178074	0.0171627	0.0242991	0.0295527	0.0195509	-0.000911418	-0.0414996	-0.0529669	-0.0313651	0.0113129	0.0339718	0.0563574	0.0675569	0.0562829	0.00677415	-0.0127257	-0.0220407	0.00686636	-0.00344001	0.00543721	0.00620577	0.00166714	-0.00414934	-0.0117296	0.00347599	-0.0222531	-0.0284717	-0.061361	-0.0446771	-0.0694659	-0.0867194	-0.0780801	0.0060938	0.167763	0.261589	0.3366	0.363411
0.459947	0.536126	0.544606	0.475166	0.346057	0.230258	0.183826	0.249534	0.279842	0.234143	0.09904	0.025482	0.00609197	-0.0024747	-0.00468078	0.00366739	0.0162226	0.0100218	-0.0112212	-0.0244268	0.0173859	0.104403	0.18793	0.17154	0.0957019	0.0302719	0.0195186	0.0253175	0.0226914	0.0187628	0.0139853	0.0152913	0.0249426	0.031368	0.0303284	0.0208607	-0.00650841	-0.02955	-0.0573762	-0.0401374	-0.024849	0.00610452	0.0368297	0.0510284	0.0975854	0.234782	0.570786	0.776524	0.781151	0.625756
0.629963	0.669339	0.634046	0.510462	0.365727	0.249882	0.146465	0.11293	0.104695	0.0879591	0.0669503	0.0556206	0.0576809	0.047057	0.0360986	0.0412191	0.0553062	0.040252	0.0245122	0.0110611	-0.0145691	-0.0461252	-0.0392985	-0.0231095	0.00106726	-0.00195424	0.00611866	0.0012261	-0.0210841	-0.0251896	-0.0365874	-0.026755	-0.0286678	-0.0208185	-0.0205976	-0.0160443	-0.00503766	0.00187575	-0.00030412	-0.0188385	-0.0382851	-0.0554435	-0.0471282	-0.0211685	0.00895434	0.0295254	0.00217717	-0.0305656	-0.0272782	0.101685
0.249955	0.329437	0.284573	0.197109	0.12911	0.107928	0.155422	0.186704	0.188878	0.137354	0.0761832	0.0500347	0.073345	0.108761	0.0785823	0.0223053	-0.0172131	-0.0192614	0.0134364	0.0459417	0.0634931	0.0583864	0.0415589	0.0301773	0.00242761	-0.0107757	-0.00682783	-0.0139953	-0.0188376	-0.026622	-0.0132726	-0.00482809	0.00795999	0.00911652	0.00451594	-0.0194105	-0.0195267	-0.0033853	0.0217652	0.0157567	-0.0208374	-0.0366365	-0.0520617	-0.0368119	0.0620378	0.650168	2.04761	3.75214	4.95859	5.09161
4.50679	3.61865	2.79939	2.18748	1.73872	1.42093	1.25703	1.20025	1.19161	1.17223	1.06321	0.831044	0.497891	0.288585	0.22408	0.203549	0.139268	0.067963	0.022088	0.0457469	0.0439394	0.0773255	0.0914022	0.109542	0.0635258	0.00557235	-0.0381773	-0.0494805	-0.0396934	-0.0337641	-0.028185	-0.0381257	-0.0559234	-0.0495036	-0.0390153	-0.0175962	-0.0472525	-0.0487318	-0.0363802	-0.0225316	-0.00876461	-0.015202	0.00630872	0.0288076	0.158974	0.447534	0.795816	1.01406	0.972247	0.832495
0.695555	0.594004	0.506321	0.473676	0.485028	0.44818	0.338873	0.198656	0.0957649	0.00949637	-0.0206166	-0.0206709	0.00546437	0.0344872	0.0958614	0.166081	0.181352	0.130299	0.0435207	-0.00834362	-0.00949091	0.0209818	0.0491045	0.0260186	0.00255929	-0.0287822	-0.0385918	-0.0386287	-0.0425741	-0.0416812	-0.0442794	-0.0412265	-0.0307215	-0.0389808	-0.0207436	0.00364989	0.0284169	0.0261985	-0.00152895	-0.0178316	-0.0157551	-0.0290236	-0.0354563	-0.0372751	0.0106492	0.0697779	0.163606	0.252946	0.33283	0.414987
0.490458	0.576687	0.578931	0.495145	0.341801	0.188186	0.0939056	0.0609677	0.0595957	0.0595563	0.0550913	0.0666649	0.0799239	0.0745995	0.0415788	0.0188112	-0.0102971	-0.0337913	-0.0344828	-0.0187567	0.00196429	-0.00804928	-0.0233018	-0.0342253	-0.0226096	-0.0231972	-0.0286021	-0.0413946	-0.0185136	0.00435006	0.00913858	-0.000780757	-0.0224564	-0.0285702	-0.0396714	-0.0251554	-0.0215589	-0.0281776	-0.0366622	-0.0365652	-0.00907181	0.0116952	0.027066	0.0116022	0.00629387	-0.0320312	-0.0665062	-0.096858	-0.0490153	0.0388559
0.107035	0.105906	0.0702371	0.0764816	0.161506	0.224332	0.199502	0.111866	0.0712334	0.0773292	0.0650806	0.0559152	0.0539328	0.0685552	0.0552923	0.0522834	0.0400499	0.0266864	0.00824461	-0.00812977	-0.0179734	-0.0357351	-0.0355599	-0.0436013	-0.052197	-0.0624569	-0.058652	-0.0424232	-0.020229	-0.00683715	0.0060705	0.014365	0.0249594	0.0362209	0.025097	0.0150521	-0.0171531	-0.0259	-0.0183826	-0.00145688	0.0119683	0.00257089	-0.00370488	-0.00330816	0.0129254	0.0303975	0.0770418	0.202275	0.408163	0.625977
0.717485	0.637202	0.454548	0.285269	0.18571	0.12795	0.0951903	0.0723911	0.0500956	0.038007	0.0191885	-0.00637196	-0.0338408	-0.0406105	-0.00898252	9.27852e-05	-0.0028756	-0.0102267	-0.0272354	-0.0272487	-0.0373625	-0.0292546	-0.0276922	-0.0100804	0.00940904	0.0247271	-0.0124244	-0.00587119	-0.0100151	0.0100383	0.00199409	0.0107438	0.0167539	0.070958	0.0719445	0.0988781	0.0626644	0.0735455	0.0574084	0.0283595	-0.00498569	-0.0182942	-0.0312691	-0.0513456	-0.0443563	0.053644	0.150442	0.195971	0.164263	0.141288
0.156347	0.160748	0.139378	0.139192	0.173344	0.185036	0.118739	0.0358274	-0.00021596	0.00611232	0.0122007	0.0394686	0.0650155	0.0559411	0.0201082	-0.00111486	-0.00656565	0.000943951	-0.000222613	0.0167208	0.00995915	0.00488908	0.0109397	0.0229517	0.0161667	0.0071601	0.0127382	0.0385408	0.0375098	0.0417378	0.0367469	0.0185755	0.0176539	-0.00286554	0.000392465	0.00603687	0.0177037	0.0180237	-0.0134577	-0.000926275	-0.00251172	-0.00275146	-0.0139519	0.0189851	0.136764	0.273313	0.472495	0.614694	0.723472	0.717768
0.638689	0.523728	0.44099	0.400315	0.329255	0.285436	0.245431	0.220835	0.135029	0.0450994	0.0135903	0.0196847	0.0255322	0.000999603	-0.0299107	-0.040645	-0.037728	-0.0235297	-0.00136759	0.00808053	0.0200233	0.0115716	0.0195814	0.0380876	0.0452455	0.0367846	0.0175339	-0.00749801	-0.012484	-0.0215997	-0.0337374	-0.0487247	-0.0331727	0.00197681	0.0283923	0.000106752	-0.00685123	-0.0230691	-0.0173222	-0.0328946	-0.0328169	-0.0135788	0.00208753	0.0136286	-0.0177389	-0.0197293	0.00606866	0.0570113	0.0714406	0.0517203
0.0396833	0.0680669	0.132908	0.233857	0.363945	0.413965	0.355638	0.207409	0.0808005	0.01546	0.0164424	0.0822593	0.166175	0.185054	0.12635	0.0479458	0.0119365	0.0437105	0.0741669	0.102514	0.0992558	0.11376	0.12208	0.102841	0.0503478	0.000810483	0.00440389	0.0267193	0.0488211	0.0658572	0.0776895	0.0625818	0.0648918	0.0481947	0.0677179	0.0525398	0.0678954	0.0621467	0.0286158	-0.0117642	-0.0140573	-0.018467	-0.0224347	-0.0426931	-0.0274079	0.0724836	0.304396	0.6278	0.899207	0.991786
0.980115	0.904412	0.921005	1.0325	0.970183	0.707794	0.392012	0.313542	0.319697	0.260332	0.164883	0.104864	0.0688561	0.0522558	0.0485804	0.0440764	0.0121562	-0.00105165	0.000787637	0.0252205	0.0317039	0.0227563	0.0272093	0.0182388	0.0384974	0.036823	0.0266046	0.00351618	0.00826428	-0.000325218	0.0136525	-0.0147241	-0.00359973	-0.0143432	-0.00995071	0.0097743	0.00208841	-0.00788285	-0.0206749	-0.0315903	-0.0159858	-0.0187234	-0.0243548	-0.0370634	-0.0398761	-0.0153369	-0.00668172	-0.013064	-0.00910693	0.0254212
0.107396	0.19763	0.271616	0.334756	0.390715	0.362015	0.267273	0.143009	0.104297	0.141103	0.181815	0.165965	0.112418	0.11979	0.247702	0.342924	0.32511	0.201371	0.103611	0.0596866	0.0316786	0.0422052	0.0488653	0.0549498	0.0495363	0.0150349	-0.0194076	-0.0422212	-0.0123272	0.018336	0.0129126	-0.0114387	0.00609894	-0.0104367	0.00177095	-0.0093826	-0.00434938	0.00279916	0.0297134	0.0786962	0.073225	0.0402843	0.00873036	0.0322775	0.123553	0.357309	0.605357	0.739481	0.625592	0.425717
0.252891	0.173394	0.148254	0.182711	0.294299	0.363894	0.334843	0.229886	0.135613	0.0916797	0.0599961	0.0644659	0.0719886	0.054625	0.0276141	-0.00332729	0.0050062	0.00580621	0.00561558	-0.015825	-0.0325605	-0.0274899	-0.0283723	-0.022864	-0.0257742	-0.0436016	-0.0415155	-0.0344693	-0.00116398	0.0161434	0.0316878	0.0403598	0.0176898	0.000716267	-0.0110442	0.00483339	0.00598542	0.00509866	0.0027144	-0.00276084	0.00605775	-0.00423116	0.00772037	0.015905	0.0282825	0.0388757	0.0537778	0.131935	0.250905	0.483369
0.741429	0.923421	0.988209	1.0247	0.910994	0.715361	0.413716	0.225079	0.108108	0.0386664	0.0348329	0.0287014	0.0425504	0.0491111	0.0883322	0.0952109	0.0918702	0.0448877	0.0333302	0.00784176	-0.0109091	-0.033976	-0.02847	-0.0192777	-0.0132003	-0.0273176	-0.0268402	-0.0254006	-0.0103238	0.0130138	0.0281864	0.0389039	0.03957	0.0521206	0.0630308	0.046355	0.0432905	0.047933	0.0686868	0.0617403	0.0464041	0.0473747	0.029177	0.0307018	0.0222312	0.0308495	0.0110807	-0.00426959	-0.0256633	-0.0327116
-0.0143478	0.0290936	0.0428829	0.0292799	0.00776525	0.00583637	-0.00189515	-0.00616089	0.00689447	0.0236579	0.0657889	0.107121	0.152174	0.132274	0.0771671	0.0706618	0.0895265	0.113558	0.0717307	0.0230128	0.00594242	0.0177763	0.0165039	0.0102746	-0.0070356	-0.0153539	-0.013519	-0.0119559	0.00674024	0.00335126	-0.00259968	0.0216005	0.0301541	0.0204946	0.0049592	0.0262035	0.0553616	0.0401288	0.008153	-0.0256936	-0.0209327	0.00444406	0.030548	0.0382108	0.0297693	0.0406205	0.0481622	0.0349817	0.0239896	0.056775
0.108467	0.161271	0.199205	0.206925	0.169258	0.111013	0.156857	0.254615	0.335017	0.382809	0.373479	0.354927	0.259394	0.169608	0.118534	0.0935129	0.0861208	0.060921	0.0444406	0.0567262	0.054971	0.0341355	6.00365e-05	-0.0264469	-0.03721	-0.0565148	-0.0595143	-0.031886	-0.0114854	0.0203396	0.0301589	0.0713881	0.0797191	0.0766708	0.038488	0.0331227	0.0254853	0.0355834	0.00748724	-0.0123602	-0.0254246	-0.0174696	-0.00853325	-0.0199843	-0.0304309	0.057801	0.282759	0.571815	0.761581	0.689612
0.467887	0.250477	0.144464	0.0976557	0.0515027	0.0256856	0.00914718	-0.0100898	-0.00241745	0.0282442	0.0649044	0.14329	0.258306	0.332004	0.34808	0.26014	0.187946	0.110061	0.070381	0.0594514	0.0393177	0.0325318	0.0116027	0.009135	-0.0168273	-0.011838	0.00578915	0.0300145	0.024006	0.0256263	0.0404266	0.0647334	0.0583986	0.0658981	0.0618243	0.0444377	0.0240378	-0.0067358	-0.0222547	-0.0391079	-0.0345999	-0.0288974	-0.0285043	-0.02165	-0.000888641	0.0330164	0.0893208	0.141668	0.150331	0.120269
0.0804109	0.0666646	0.0452641	0.0225113	0.00323389	-0.00522999	-0.00904488	-0.0115094	-0.00160714	-0.00739571	-0.0108429	-0.0252116	-0.0321345	-0.0399574	-0.0369128	-0.0312687	-0.0285715	-0.0469632	-0.051169	-0.0215946	0.0118446	0.0230266	0.0163339	0.0197655	0.0248548	-0.00469511	-0.0268544	-0.0270877	-0.013252	-0.0370121	-0.0592173	-0.0538294	-0.0186243	-0.00381817	-0.012489	-0.0304324	-0.0252838	-0.0265457	-0.0249375	-0.0130138	-0.0124425	-0.0134042	-0.0416414	-0.0189036	0.0203584	0.0448514	0.027875	0.0252914	0.0835573	0.114397
0.0813362	0.0141237	-0.0178361	-0.0126948	0.00895323	0.0239586	0.0161395	-0.0218094	-0.0280366	0.00134029	0.0117465	-0.00810499	-0.0392217	-0.0323487	-0.0112051	-0.00293925	-0.00895828	-0.0417507	-0.0396405	-0.0334288	-0.0120971	-0.0133563	-0.026759	-0.0294454	-0.0277036	-0.013603	-0.00433384	-0.000345826	0.0230802	0.0395224	0.0520666	0.036571	0.0160808	0.00448868	-0.0188781	-0.0194168	-0.0287421	-0.0114801	-0.00525043	-0.0109232	-0.00397298	-0.000684769	0.00704947	0.00940844	0.134245	0.294416	0.401865	0.423418	0.44935	0.494408
0.513301	0.41982	0.284472	0.131303	0.0400005	0.029642	0.030603	0.049337	0.0544576	0.0439892	0.0326028	0.0106697	0.00697023	0.0104724	0.022208	0.0392708	0.0531714	0.060985	0.0437216	0.0264526	0.00746874	0.0121444	0.0209313	0.00981912	0.0108531	-0.0127771	-0.0208255	-0.0506513	-0.0503403	-0.0275513	0.0027979	0.0195057	0.00794768	0.00501919	-0.0216292	-0.0156644	-0.010928	0.0173447	0.0152764	-0.00431468	-0.0156607	0.000227503	0.0176391	0.0128609	0.0155282	0.0225984	0.0372637	0.0348711	0.0250379	0.0181623
0.0143618	0.0433089	0.0934814	0.119427	0.107297	0.0677169	0.0302899	0.0139192	0.00127788	-0.0186425	-0.0372151	-0.0382304	-0.0192084	-0.0170894	0.0174025	0.0498528	0.0681978	0.0300172	-0.0140533	-0.01728	-0.00986984	-0.00480316	0.00721487	0.00893556	0.0120938	-0.0192109	-0.0427992	-0.0408436	0.0145008	0.136426	0.194801	0.183129	0.0977965	0.0489413	0.0334439	0.0334335	0.050653	0.0358721	0.0296665	-0.00785622	-0.0230603	-0.0261858	0.00385129	0.00549058	-0.00310848	-0.0223377	0.003089	0.11607	0.429873	0.718933
0.795893	0.604981	0.434043	0.351106	0.280367	0.173894	0.0865239	0.0476296	0.0605224	0.0825176	0.0695573	0.0414447	0.0256006	0.0373513	0.0355001	0.0229423	-0.0204289	-0.0532011	-0.0799133	-0.0449592	-0.00432538	0.00469772	-0.00759041	-0.0423384	-0.0356252	-0.0350471	-0.0307853	-0.0179757	0.0089624	0.024144	0.0141139	0.00172991	0.0292389	0.0378347	0.0279746	0.0116839	-0.0104312	-0.00773401	0.00514645	0.0418479	0.0466082	0.0139506	-0.0159037	-0.0174965	0.0132331	0.128708	0.324246	0.515431	0.645156	0.722276
0.682574	0.540917	0.334568	0.220575	0.220376	0.266618	0.348245	0.370106	0.332083	0.231299	0.125189	0.0323904	0.00440899	0.025197	0.0686204	0.076238	0.0519823	0.0353042	0.0130471	0.00322773	-0.00494762	0.0184252	0.0492841	0.0765614	0.0846746	0.0598723	0.0300913	0.0226475	0.0279296	0.0511151	0.0447903	0.0456291	0.0502259	0.0524335	0.0600307	0.0434275	0.0364961	0.0259288	0.0216022	-0.00859081	-0.0137866	-0.0189745	-0.00274413	0.00361858	0.0174727	0.0376688	0.0374589	0.0313426	0.0150398	-0.00234283
-0.0376206	-0.0690587	-0.0673111	-0.032395	0.00296413	0.0191776	0.0232495	0.0118565	0.00249379	0.00326625	0.0162753	0.0072142	-0.00348772	0.0100281	0.0312609	0.0150778	-0.00664761	-0.0179984	-0.0111364	-0.00945272	0.00501635	0.023277	0.0017646	-0.0277238	-0.0285261	-0.00402922	-0.00842009	-0.0159822	-0.0104015	0.0178095	0.0117448	0.0115605	0.022224	0.0396783	0.0713478	0.0815939	0.0855559	0.0478973	0.0225744	0.00474393	-0.00364149	-0.00433159	-0.0146214	-0.00259153	-0.00524818	0.0192243	0.0177642	0.0296502	0.0425505	0.0584613
0.0481912	0.0244813	0.00146212	-0.0101675	0.00574698	0.0254235	0.0603519	0.0549779	0.0290405	-0.00763895	-0.0197655	0.00117426	0.012424	0.0332319	0.0517186	0.0634461	0.0562454	0.0457593	0.0336152	0.0117526	-0.0250461	-0.0282304	-0.029862	-0.0187033	-0.0274985	-0.00734887	0.00789297	0.0224881	0.0293686	0.0220793	0.0242441	0.0259514	0.0423279	0.0477302	0.0422292	0.0188906	0.00412966	-0.0123014	-0.00400641	-0.0236554	0.00329995	0.0167352	0.0443759	0.019019	-0.00745487	-0.00722209	-0.00746373	0.00185011	-0.00748897	-0.00966439
-0.00415371	0.00414405	0.0136681	0.016268	0.00830462	-0.00751727	0.032633	0.075198	0.0964202	0.0461825	0.00943818	-0.0063021	-0.00184832	0.00303758	0.0226112	0.0285058	0.0129407	0.0147918	0.0229887	0.0519875	0.0387544	0.0278436	0.0135734	0.0235654	0.0257287	0.0225929	0.0156075	0.00953356	0.00544223	0.00653638	0.00156923	-0.016559	-0.0378461	-0.0337241	-0.0027549	0.0263583	0.0240471	0.00392949	-0.00701762	0.00469039	0.0324832	0.0520095	0.0697699	0.0920005	0.122791	0.686459	1.65527	2.50306	2.56315	2.0671
1.56072	1.17265	0.886263	0.780738	0.822331	0.777162	0.612818	0.431705	0.341119	0.289494	0.247872	0.204486	0.162377	0.116787	0.0819508	0.0795045	0.0759323	0.0501597	0.0333685	0.00354793	0.0239119	0.0184465	0.0162848	0.00426349	-0.00783008	-0.0276985	-0.0348484	-0.0469911	-0.0395518	-0.0411355	-0.0498873	-0.0196033	0.00802022	0.00883824	-0.00161055	-0.00737269	0.0190575	0.0194709	0.0107327	-0.00147856	0.0026239	-0.01245	-0.00106037	-0.00616849	0.01455	0.0123319	0.0339986	0.106775	0.175325	0.18066
0.114059	0.0425932	0.0418355	0.0803317	0.152397	0.238355	0.310304	0.339486	0.263565	0.172986	0.104099	0.0663623	0.0244399	-0.00250731	-0.00813438	0.00561851	0.0137884	0.0304969	0.0396145	0.0258251	0.0272229	0.0148111	0.0346511	0.027312	0.0380087	0.0237713	0.0205142	0.00907465	-0.0120693	-0.02141	-0.00602207	0.0292568	0.0420253	0.047659	0.0285356	0.0122243	0.00386679	0.000840504	0.0028147	-0.00963386	-0.00635383	0.000725089	0.00360472	-0.0190821	-0.0420781	-0.0320377	-0.00238987	0.0126387	0.00282042	0.00165195
-0.0124499	-0.0188473	-0.037764	-0.0482998	-0.0587433	-0.0477695	-0.0252382	-0.00230113	0.00259662	0.00323818	0.00768939	0.0354326	0.0456878	0.0275511	-0.011898	-0.0422817	-0.0431801	-0.0440377	-0.0418705	-0.0470456	-0.0446849	-0.0123107	-0.013998	0.0077897	-0.00964323	0.0101967	-0.000402558	0.00377717	-0.0103196	-0.010815	-0.0174456	0.00144757	0.0105041	0.0241933	0.00255175	0.00047034	0.0102362	0.0101716	-0.0119144	-0.0308161	-0.0088451	0.00528767	0.0169133	0.0242293	0.0330253	0.0575178	0.090162	0.149132	0.161305	0.120182
0.0697235	0.0525367	0.0560158	0.0472609	0.0259077	0.0172357	0.00477975	0.0117431	0.0322045	0.0788875	0.13172	0.128674	0.0978254	0.0624599	0.0487592	0.0336958	0.0254706	0.0231069	0.0297178	0.0292476	0.0313106	0.0319862	0.0229795	0.0372053	0.0731905	0.0683196	0.0402294	0.0310055	0.043334	0.0407287	0.023427	0.0464196	0.0599906	0.0656927	0.0316188	0.03014	0.0322343	0.0353117	0.0417148	0.0361765	0.0450977	0.0213617	-0.000662082	-0.0298413	-0.0266509	-0.00467779	0.0223088	0.00883572	-0.0265927	-0.0522999
-0.0282363	0.00536027	0.0166792	0.0134241	0.000301449	0.0416604	0.0789357	0.0941835	0.0659146	0.0641286	0.087744	0.103385	0.0876305	0.0507139	0.014121	-0.0124283	-0.0119361	0.0171367	0.00987928	0.0114191	0.00435594	0.0336341	0.0331284	0.0158156	-0.00436577	0.0111054	0.0281187	0.0485193	0.0436515	0.0349077	0.0292254	0.00989432	0.0296083	0.0461484	0.0481453	0.0216054	-0.0287486	-0.0510348	-0.0591658	-0.0369079	-0.0208729	-0.016178	-0.0123384	0.0118967	0.0283817	0.0355079	0.0383557	0.0189742	0.0106264	-0.0151745
-0.0126116	-0.0166997	0.00390467	0.0253071	0.0433234	0.0104115	-0.037971	-0.0585649	-0.00656541	0.0374193	0.0471281	0.0434849	0.0694715	0.097168	0.0962806	0.0476411	0.00306784	-0.0322914	-0.0448689	-0.0289045	-0.0278931	-0.0233932	-0.0275567	-0.0178076	0.00606902	-0.0118662	-0.0181478	-0.0112691	0.0112845	0.000615861	-0.0157681	-0.00582809	0.00999226	0.0156235	0.0194696	0.0243367	0.0325272	0.0273895	0.0288508	0.0128209	0.000578627	-0.0206524	-0.0100087	0.009296	0.0504394	0.067907	0.0716412	0.0755977	0.0949716	0.100571
0.11415	0.115223	0.111587	0.0692749	0.0650923	0.0644054	0.0659303	0.0236561	0.00987658	0.0254206	0.0376509	0.0226127	0.00179251	-0.0127398	-0.00382427	0.016078	0.0335273	0.0547432	0.0577639	0.0532128	0.034237	0.0179921	0.0288757	0.0237693	0.01757	0.000538401	0.0168961	0.0237363	0.0240515	0.0391673	0.0392156	0.0494036	0.0299787	0.0112564	0.00564256	0.0218317	0.0588539	0.0756662	0.0638504	0.0388696	0.0407121	0.0454423	0.0400705	0.0221159	-0.00795906	-0.023548	-0.0408439	-0.0419613	-0.0058885	0.0199674
0.0263921	0.00850833	-0.0120336	-0.0114745	-0.00247737	-0.00483449	0.00304121	0.00211338	0.0149012	0.0147309	0.0217293	0.032744	0.0246253	0.0223229	0.0121252	0.00704998	0.000515992	-0.0149384	-0.00593988	-0.0118614	0.00476697	0.00438407	0.0195437	0.0149423	0.0185818	0.00859409	-0.00690141	-0.00784034	0.0107261	0.0355394	0.0583162	0.0652375	0.0600118	0.0502734	0.0132566	0.019695	0.00696591	-0.000819817	-0.00564178	-0.0106248	-0.0108852	-0.0210667	-0.00607187	0.00710418	0.0133079	0.0111686	0.0198038	0.0220489	0.0217414	0.0437454
0.0566069	0.0319551	-0.00743337	-0.0106424	0.00819217	0.00614219	-0.00615947	7.36398e-05	0.00751374	0.00853831	0.000395471	-0.0082378	-0.0263161	-0.0212966	0.0194896	0.063434	0.0647137	0.0330146	0.00170851	0.0111775	0.0355015	0.0432007	0.0335436	0.0206013	0.0343978	0.0415727	0.051311	0.0359535	0.014949	-0.00119452	-0.00151872	-0.0143953	-0.0226372	-0.0148903	0.0266764	0.0517064	0.0291452	0.00627181	-0.00924839	0.00139847	-0.0238574	-0.0270296	-0.0189548	0.0330148	0.0387024	0.0413492	0.0193945	0.0217071	0.0332094	0.0204657
0.0166148	0.00153065	-0.0028854	-0.00537163	0.0120798	0.0528478	0.0784824	0.0577771	0.0322388	0.00636385	0.00408512	-0.00116148	0.00918617	0.0165068	0.0249372	0.017355	0.00116874	0.00812012	0.0247683	0.037198	0.0157272	0.00525567	0.000634194	0.0248862	0.0372566	0.045702	0.0281063	-0.00873251	-0.028589	-0.0243433	-0.0220683	-0.00486498	-0.0101357	0.00755053	-0.0108012	-0.0149187	-0.022513	-0.0164991	-0.012381	-0.00296069	-0.00257527	-0.00893651	-0.0402616	-0.0228926	0.00728055	0.0374298	0.029813	0.0600195	0.128722	0.19529
0.196134	0.141906	0.0744791	0.0324978	0.00857761	-0.0122326	-0.0289436	-0.0153797	0.00206303	0.0254814	0.0269862	0.03291	0.0204999	0.00725757	-0.00764423	-0.00634492	0.012487	0.0267238	0.0393165	0.0225175	0.0123617	-0.0207978	-0.0139508	-0.0248251	-0.0341422	-0.0315079	-0.0104873	0.0248499	0.0284859	0.0294401	0.0304843	0.0435745	0.0397269	-0.00161127	-0.0218149	-0.0256033	0.0045817	0.0237215	0.0197607	0.0194258	0.00123825	0.0277015	0.0507602	0.0762355	0.0892501	0.0904215	0.062719	0.0543063	0.102052	0.174073
0.19768	0.174047	0.1564	0.145703	0.11255	0.0642053	0.0398612	0.0245071	0.0168548	0.0227092	0.0406038	0.0469944	0.0191865	-0.022675	-0.0356547	-0.0262994	-0.00089926	0.00939042	0.0115959	0.0106371	-0.000973105	0.0211306	0.00991137	0.0246531	0.00787108	0.0189979	0.00828671	-0.00579826	-0.00692178	-0.00838274	-0.00295281	-0.00160227	0.0064208	0.00723482	0.0020939	-0.00572939	0.0167094	0.0760405	0.104914	0.120553	0.0996056	0.0780177	0.0433646	0.0351736	0.0648505	0.0960372	0.141334	0.173836	0.173695	0.115665
0.0568687	0.0322904	0.0375648	0.0661082	0.0760864	0.0640225	0.0360509	0.0192488	0.00232078	-0.018935	-0.0158482	0.00946771	0.0235487	0.0139117	-0.0156262	-0.0247411	-0.0123464	-0.0179423	-0.0122953	-0.0261726	-0.0111722	-0.0238302	-0.0356151	-0.0493958	-0.0369817	-0.0285054	-0.00101884	0.0138232	0.0253668	0.0214276	-0.00396714	-0.00591331	-0.00640319	0.0157771	0.0100021	0.000680157	-0.00199757	0.00906735	0.0109907	0.0206115	0.0213293	0.0232327	0.0268622	0.0184559	0.00941462	-0.00799311	0.00468165	0.0193051	0.0222116	-0.000481399
-0.0196281	-0.0206341	-0.011056	-0.0101801	-0.0104268	-0.00528469	0.00723233	-0.00318665	-0.0186945	-0.0291138	-0.0332666	-0.029458	-0.0103979	0.0251329	0.0387327	0.0398171	0.0219336	0.0138445	0.00381626	0.00260737	0.0244815	0.0335294	0.0404155	0.0173138	-0.00392074	-0.019417	-0.0173951	-0.00063551	-0.00293501	-0.00845988	-0.0174018	0.00080173	0.0299351	0.0477482	0.0390033	0.0184545	0.0188847	0.0265267	0.0342062	0.020317	0.0237176	0.0280275	0.0532232	0.0287095	0.000255035	0.00673846	0.0568023	0.073047	0.251954	0.646959
0.978974	0.969694	0.658687	0.407766	0.267704	0.201774	0.151523	0.124845	0.093367	0.12272	0.120527	0.119493	0.0557679	0.0293974	0.0180188	0.0470363	0.067663	0.0782497	0.0398118	0.00599381	-0.00984295	0.0202893	0.033705	0.00727302	-0.033551	-0.0538313	-0.0322903	-0.0312995	-0.0190343	-0.0117365	0.00525186	-0.00655294	-0.0249888	-0.00667312	0.0318319	0.0470585	0.0368994	0.0204561	0.0100136	-0.0104245	-0.0393998	-0.0463673	-0.0218191	0.0137691	0.0441548	0.0588505	0.0691774	0.0658031	0.0576771	0.0297758
0.020746	0.0388946	0.126304	0.222001	0.216441	0.134434	0.0319104	0.0158764	0.0358159	0.0578351	0.0501151	0.0102639	-0.0141554	-0.0129014	0.00478649	0.00348369	-0.00532347	-0.0206578	-0.00914221	0.00189744	0.011895	0.0069046	-0.00390883	0.00103499	-0.00692429	-0.0171874	-0.0275295	-0.00790126	0.0176576	0.0389042	0.0324748	0.0148814	0.0215011	-0.00495965	0.0212778	-0.011028	-0.0125369	-0.0245684	0.00168811	0.0187957	0.00132645	-0.0129688	-0.0132491	-0.00719476	-0.00518453	0.00145691	0.0111576	0.0302186	0.0774396	0.183596
0.216683	0.162861	0.0288696	-0.00112006	0.0045596	0.0368488	0.0204322	0.0337647	0.0358555	0.0514862	0.046578	0.0401775	0.0103775	-0.0394894	-0.0506359	-0.0407244	-0.00934898	-0.01624	-0.0146633	-0.0182852	0.00797797	0.0251857	0.0474749	0.0272165	-0.000728353	-0.018572	-0.0169967	-0.00503196	-0.00498461	0.0041864	-0.00237252	0.00658717	0.0307345	0.0396241	0.0451152	0.00506113	0.00252127	-0.00399371	0.00853472	0.0169029	0.00984847	0.0206219	0.0282297	0.0414059	0.0239039	0.00573979	0.0108626	0.0189469	0.00754435	-0.0312343
-0.0560786	-0.0502683	-0.00938792	0.0205311	0.034712	0.045319	0.0456143	0.0964978	0.138359	0.181967	0.158606	0.10241	0.0551079	0.028419	0.0388621	0.0467866	0.0582128	0.0473439	0.0487436	0.0520871	0.0547556	0.037196	0.0212497	0.00601374	0.0202615	0.0158534	0.0200301	0.017019	0.0204958	0.0142189	0.0114584	0.00848038	0.0121329	0.00757696	0.0154175	0.037099	0.0471638	0.0338723	0.0123231	-0.0116185	-0.00132361	0.00912896	0.0399964	0.0473003	0.0434583	0.030894	0.0204084	0.0144905	0.0252871	0.0195515
0.0216252	0.0045898	-0.00599903	-0.0117531	-0.00682211	0.00634124	0.000698432	0.0109199	0.129239	0.32832	0.420193	0.348782	0.189511	0.104354	0.0707117	0.0377043	0.00371149	-0.0374655	-0.050794	-0.0461922	-0.00236936	0.0313084	0.0316933	0.0104203	-0.0179998	-0.0136239	0.00435179	0.0347693	0.0501893	0.0512681	0.0434213	0.0306839	0.0214947	0.015019	0.0342928	0.048427	0.054943	0.0393106	0.0313439	0.0239641	0.0130928	0.00694605	0.00340425	0.0269145	0.0373611	0.0358808	0.0032901	-0.0125303	0.0158039	0.066759
0.109741	0.143828	0.142935	0.129359	0.0890143	0.0685543	0.0460357	0.0247362	0.0121903	0.00156912	0.0107164	0.0273699	0.037667	0.0214986	0.00161264	-0.00678287	-0.00240528	0.0089454	0.00670643	-0.00841995	-0.0190107	-0.0314362	-0.0258231	-0.0282445	-0.00870647	-0.0105969	-0.0137898	-0.00512147	0.0328868	0.0604139	0.0720767	0.0592846	0.0456911	0.0201443	-0.00489482	0.00858948	0.0164985	0.0256289	0.0173029	0.0440049	0.061103	0.0750049	0.109143	0.298636	0.525326	0.760982	0.893038	0.896819	0.748078	0.516767
0.333301	0.229372	0.163523	0.125695	0.129853	0.13126	0.123504	0.0973907	0.094977	0.0935495	0.108959	0.0767575	0.0647949	0.020402	0.0176038	0.0217988	0.0283274	0.0317544	0.0106098	0.00092626	0.0139445	0.0085315	0.000365115	-0.029988	-0.0429003	-0.0469126	-0.0356681	-0.00927121	0.0236409	0.0336512	0.0323202	0.0210969	0.0181897	0.0235697	0.024092	0.0200768	0.00231875	-0.00744123	-0.015434	-0.0159193	-0.0170497	-0.0262541	-0.00532719	0.0456105	0.129541	0.155467	0.159814	0.18138	0.222062	0.196517
0.115121	0.0566233	0.0450704	0.0481437	0.0331321	0.0251199	0.0295062	0.0352026	0.0264449	0.0117434	0.00141504	-0.0135596	-0.0214711	-0.0115386	0.0205158	0.0300597	0.0219199	0.00186475	-0.00194474	-0.00799589	-0.015139	-0.0164282	-0.0121923	-0.0120484	-0.020453	-0.0154387	0.000219315	0.0159042	0.0246903	0.0337692	0.042802	0.0164857	-0.0174413	-0.0248781	-0.0326044	-0.0168899	-0.0104218	0.0234061	0.0226333	0.00881537	-0.00471241	-0.00103113	0.00969481	0.019866	0.047059	0.0366783	0.0353461	0.0154302	0.0340308	0.0609146
0.0784031	0.102735	0.119355	0.12191	0.0798061	0.0293336	-0.011094	-0.0346992	-0.0456377	-0.0138954	0.0225067	0.0477195	0.0340335	0.0306535	0.0377231	0.0429228	0.0189039	-0.000646935	0.0188314	0.0601784	0.0660814	0.0396681	0.00883004	0.0146702	0.0303114	0.0364561	0.0303197	0.0312363	0.0414665	0.0277093	0.0339981	0.0385921	0.0435797	0.0157139	0.00776732	0.0225655	0.0435318	0.0389866	0.0213538	0.0297755	0.0218285	0.0245403	0.00793448	0.0457492	0.201633	0.40798	0.631776	1.13181	2.33258	3.59531
4.52137	4.99498	5.5857	6.01586	5.82352	5.0505	4.2774	4.07517	3.95745	3.4973	2.54885	1.69806	1.22866	0.893718	0.670432	0.450142	0.304572	0.189329	0.131384	0.0915903	0.0849653	0.0638817	0.0708358	0.055445	0.0294621	-0.000253566	0.0150822	0.0389997	0.0223358	-0.00916938	-0.0378788	-0.0322325	-0.0169963	0.00896219	0.0224813	-0.00790561	-0.00918169	-0.00901995	0.0235971	0.00971864	0.0272995	0.0135059	0.0116087	0.0147205	0.181242	0.453591	0.809764	1.01289	1.03811	0.811072
0.54668	0.353406	0.316532	0.426436	0.519295	0.49297	0.367559	0.23612	0.182479	0.102229	0.0615343	0.0552228	0.0791294	0.0762884	0.0488295	0.0358274	0.0312111	0.00351843	-0.0279064	-0.0266744	-0.0216982	0.000718255	-0.0293253	-0.0259233	-0.0398101	-0.0042109	-0.000735267	-0.0151904	-0.035809	-0.0302593	-0.033969	-0.0376137	-0.0332174	-0.00689219	-0.00244332	0.00457583	0.00915084	0.00706628	-0.0100353	-0.0322568	-0.0353143	-0.0282722	-0.0176894	0.0137983	0.0450915	0.0760048	0.103356	0.112595	0.0913833	0.0640337
0.0438203	0.054685	0.0305869	0.00995224	-0.000829724	0.00916495	0.0391772	0.0582866	0.0714949	0.0653025	0.0487265	0.0513052	0.0602225	0.0546464	0.0205867	-0.0176905	-0.0141878	0.0015776	-0.00351474	-0.012804	-0.0083487	0.0406676	0.069825	0.0699854	0.0266699	0.0112071	0.00279179	0.00325174	-0.00234605	-0.0070142	0.0117672	0.00120875	0.0177928	0.0254157	0.0588914	0.0524893	0.0404813	-0.0048422	-0.00659912	-0.0122603	0.0158431	0.023796	0.0154154	0.0236679	0.0229646	0.0438673	0.0372388	0.0613781	0.066703	0.0879431
0.0589024	0.041904	0.0220166	0.0205581	0.00841358	0.000972524	0.00746591	0.00849249	0.0210113	0.029718	0.03913	0.031512	0.0160808	0.0342988	0.0261744	0.0440429	0.048958	0.0478588	0.0456791	0.0476935	0.0592574	0.0566313	0.0291773	0.0383794	0.0460903	0.0970767	0.0923256	0.0806494	0.0348729	0.0141464	0.006522	0.00956194	0.0167781	0.0325263	0.0383722	0.0450763	0.0323084	0.0285444	0.0131726	0.00548172	0.0166898	0.0374315	0.0370067	0.0129398	-0.00783012	-0.0167186	-0.00262654	0.0129853	0.0415445	0.0525463
0.0413566	0.0317386	0.0393463	0.0431762	0.0293965	0.00702231	0.00917925	0.0213551	0.0131226	0.00784184	0.00316207	0.00545567	0.0190763	0.0453559	0.0608667	0.06109	0.0395461	0.0268087	0.031417	0.0458456	0.06151	0.0403698	0.0288312	0.0590257	0.0769444	0.0748709	0.0389232	0.0245416	0.0180423	0.01475	0.0532214	0.0605004	0.0617409	0.0339906	0.0347147	0.0515354	0.0542644	0.0384127	0.0202189	0.0161033	0.0208231	0.0140323	0.00700008	0.0561992	0.168868	0.34691	0.474112	0.445342	0.297459	0.156922
0.0887404	0.061828	0.0241132	0.0181578	0.0484945	0.0842268	0.0831859	0.0544136	0.0335119	0.0277995	0.0201744	0.00848379	0.0146111	0.0247078	0.0519358	0.060977	0.0691042	0.04139	0.0156646	-0.00175179	8.84657e-05	0.0329499	0.0496761	0.0389666	0.00240574	-0.00895194	0.00690967	0.0265655	0.0220291	0.00978109	-0.00692972	-0.02784	-0.0127026	0.00958207	0.0098296	0.00128818	-0.0156891	-0.00555241	-0.00991546	-0.0127428	-0.00599493	-0.00313134	-0.0103523	-0.0186133	-0.013353	0.0802238	0.255915	0.414113	0.854156	1.77857
mean across laps, day 1, post
0.995652	0.949957	0.907806	0.893203	0.852257	0.777618	0.672758	0.574197	0.477245	0.393214	0.317649	0.254749	0.204767	0.191605	0.202612	0.205046	0.170616	0.117372	0.074826	0.0534892	0.0473478	0.0638354	0.0968477	0.11898	0.102993	0.0571548	0.017072	0.00245576	-0.000520417	0.00556957	0.0147371	0.0213616	0.0258347	0.0251126	0.023388	0.019518	0.016621	0.0124871	0.00679128	-0.000716139	-0.00207139	-0.00506581	-0.00209264	0.0113248	0.0642937	0.190376	0.394014	0.642248	0.862838	1

## Sheet: Fig3b
Space PC stays as Space PC, same belt, dff map
Familiar belt, day 1, 100 laps by 50 spatial bins, Pre: before reward switch
0.00362351	0.016837	-0.00833846	-0.0277499	-0.0274358	-0.00393893	0.0388879	0.0627761	2.03628	4.81436	6.41413	5.23612	2.87803	1.54523	0.852545	0.454341	0.136053	0.0435973	0.0552659	0.0727645	0.020072	-0.0424955	-0.00989354	0.0349163	0.0575858	-0.00480917	-0.038575	-0.0140473	0.0890183	0.115185	0.10518	0.0327324	0.0993773	0.157164	0.183536	0.111682	0.0441851	0.00839708	0.0466965	0.0774132	0.0599577	-0.0449594	-0.0813621	-0.0485763	0.0996615	0.179975	0.331325	0.40736	0.371608	0.279672
0.216256	0.214628	0.143648	-0.0169661	-0.0818013	-0.0974419	-0.0127592	-0.0240052	-0.0566307	-0.107991	-0.0562107	0.206655	0.475705	1.16747	1.44613	1.43191	0.768296	0.276039	0.0765981	-0.0228279	-0.0507812	-0.0025266	0.0987178	0.131271	0.0418346	0.0142957	0.00349815	-0.0125684	-0.0260858	-0.0404328	-0.0244623	-0.0387514	-0.0693941	-0.115956	-0.132688	-0.0766478	0.0178237	0.0657545	0.0404988	-0.0354213	-0.068505	-0.0683994	-0.0417004	-0.101102	-0.107993	-0.00373043	0.33949	0.920162	1.57876	1.78527
1.3953	0.740201	0.38907	0.487847	0.581353	0.617961	0.411003	0.210441	0.0714695	0.0274177	0.0877933	0.183329	0.320881	0.432042	0.440886	0.595382	0.676437	0.615971	0.319289	0.052123	-0.0730543	-0.12403	-0.0716086	-0.00703703	0.0112519	-0.034338	-0.0606971	-0.0844417	-0.110002	-0.0933114	-0.0138065	0.0188442	-0.0287598	-0.0731255	-0.0777476	-0.0407349	-0.0229743	0.0276267	0.0872305	0.128576	0.142844	0.140849	0.192091	0.230487	0.2628	0.171195	0.0514397	-0.0207619	0.0381923	0.109516
0.0716876	-0.0262936	-0.0310174	0.616247	1.36098	1.58734	1.00227	0.26844	0.00876698	-0.0701937	-0.0698436	-0.141248	-0.0971191	-0.0487149	0.0369492	0.155288	0.218865	0.23567	0.127383	0.0301227	0.00173574	-0.0189065	0.0127919	0.0156695	-0.012897	-0.0627814	-0.0733696	-0.0718985	-0.0816037	-0.0778315	-0.0597075	-0.0624289	-0.1298	-0.157243	-0.143202	-0.0801108	-0.0119545	0.0360465	0.0238603	0.00346591	0.0510137	0.144659	0.190999	0.178424	0.135389	0.105604	0.111581	0.169167	0.191756	0.128784
0.0385355	0.00990825	0.00481424	0.00154906	0.00718188	0.0343923	0.0624353	0.08268	0.0829464	0.121381	0.128864	0.127189	0.0692274	0.062533	0.285913	0.422215	0.444784	0.201762	0.12605	0.214365	0.24401	0.169066	0.0352859	0.0203857	0.0261093	-0.00153757	0.00277744	0.102405	0.167746	0.156508	0.0224307	-0.0693164	-0.0991869	-0.0755905	-0.0636088	-0.106084	-0.134374	-0.176417	-0.160852	-0.127322	-0.040751	0.0358528	0.0547367	0.0111505	-0.0324072	-0.029265	0.00561395	-0.0242661	-0.0488715	-5.11477e-05
0.0463464	0.0369015	0.00198927	0.0375167	0.0912583	0.124665	0.140213	0.26891	0.252957	0.180775	-0.015539	-0.0728608	-0.0706059	0.121236	0.32175	0.366286	0.22626	0.0481173	0.0251792	-0.00854809	0.0422372	0.086895	0.141129	0.12898	0.146592	0.087029	-0.00991039	-0.110182	-0.102857	-0.0394244	-0.0312282	-0.0781121	-0.102832	-0.0747801	0.00794386	0.0348437	0.0120132	-0.000575822	-0.0164067	-0.030323	-0.00884115	0.0634814	0.160709	0.175111	0.122704	0.0714174	0.0495805	0.0401069	0.0450395	0.0438312
0.0381073	-0.0123084	-0.100617	-0.14273	-0.145094	-0.0823866	-0.034823	0.00181612	0.0435934	0.0843517	0.11925	0.133676	0.0874904	0.0689274	0.0425805	0.0213249	-0.0457383	-0.105828	-0.104907	-0.0970463	-0.0749532	-0.0644754	-0.0380261	-0.0518555	-0.0831323	-0.0920842	-0.0412125	0.0422932	0.0579553	0.0415614	0.0221103	0.0328202	-0.010091	-0.0699063	-0.0325936	0.0494363	0.0635969	0.0484159	-0.0387428	-0.0328192	-0.0488668	0.00558928	0.0488838	0.0364813	-0.0207511	-0.0778541	-0.0666937	-0.0686581	-0.0792229	-0.100291
-0.087066	-0.0478177	-0.0437419	-0.0303547	-0.0254052	0.106424	0.212286	0.220406	0.111468	0.0390269	0.0152123	0.0165678	-0.00102346	0.0115324	0.0591949	0.128331	0.159333	0.117806	0.0558424	0.0496407	0.0230331	0.0316828	0.0378601	0.0420643	-0.0111265	-0.0685936	-0.071065	-0.026471	0.0126221	-0.0121498	0.00946269	0.0397352	0.0833573	0.0999986	0.0665765	0.0455451	-0.0418034	-0.0623213	-0.0337058	0.102091	0.179438	0.202926	0.149685	0.0917515	0.0348418	0.0108982	0.0111395	0.0410778	0.0504515	0.0923892
0.132586	0.141454	0.0844528	0.0217034	-0.0207474	-0.0387466	-0.0136542	0.0177458	0.0104253	-0.0181946	-0.0797672	-0.021644	0.0478397	0.107052	0.0862909	0.0479142	0.060478	0.0473053	0.0120179	-0.041387	0.00237959	0.0456655	0.0682994	0.0645343	0.028925	0.0025824	-0.0596029	-0.0527907	-0.00168195	0.0372933	0.0652752	0.050047	0.0372566	-0.0164337	-0.0504856	-0.0455458	-0.0477059	-0.0412797	-0.0474962	-0.023887	0.01499	0.0407568	0.0392146	0.00140139	-0.0377398	-0.0322554	-0.0409429	-0.0616726	-0.0791979	-0.030708
0.0418401	0.103692	0.13423	0.136252	0.0794807	0.0420559	0.0279893	0.0252752	0.0571664	0.181789	0.246506	0.247525	0.0818535	0.0819318	0.0605443	0.112421	0.0908357	0.0984116	0.0695896	0.0769098	0.0850412	0.130807	0.116345	0.07522	0.0174016	-0.0232736	-0.0746701	-0.0930636	-0.109338	-0.0498663	0.0418693	0.128615	0.172678	0.134864	0.0932211	0.0292947	-0.0447416	-0.0669221	-0.0909362	-0.0791178	-0.0697877	-0.0237697	0.0471972	0.0972087	0.0915677	0.074139	0.0145669	0.00870542	0.0255529	0.0343577
0.0333166	0.0115597	0.0181481	0.0346254	0.00359841	0.00346837	0.00447383	0.0532428	0.0415914	0.0189659	-0.00522653	-0.0545521	-0.0727669	-0.0254225	0.0493918	0.071282	-0.0139788	-0.0501276	-0.0182011	0.0346356	0.0662245	0.0427286	-0.00416816	-0.0530733	-0.0814768	-0.079806	0.0126236	0.0718414	0.150633	0.122825	0.109766	0.0318916	-0.0123756	-0.0231027	-0.0200175	-0.0402046	-0.0355112	-0.0208939	0.0496493	0.0450645	0.0323253	-0.00164801	0.0690063	0.110018	0.0695308	-0.0453016	-0.0830899	-0.0505975	0.015499	0.0737019
0.119161	0.115303	0.0915916	0.0457366	0.0215927	-0.0131214	0.0357317	0.0731565	0.0936329	0.0813616	0.0535851	0.0747004	0.062434	0.0891196	0.119752	0.114891	0.0603542	0.0205723	-0.0402889	-0.0294496	-0.034505	0.0160348	0.0181622	0.0268639	0.0246349	0.0278943	0.0443386	0.0587719	0.060355	0.0484226	0.0277621	0.0141338	0.00672745	0.0661144	0.174128	0.178969	0.117507	0.0549509	0.053093	0.0875671	0.0717503	0.0554497	0.0444377	0.0671	0.106715	0.157817	0.243253	0.272485	0.190025	0.0781708
0.0463	0.0692325	0.0510414	0.0321016	0.0230705	0.0418268	0.0548345	0.0818256	0.0746244	0.0493935	0.0105664	-0.00202078	-0.0168079	-0.000271368	0.00843449	-0.00382653	0.0186703	0.0265033	0.0945317	0.124691	0.122515	0.102031	0.0639968	0.0400599	0.0190754	0.0236254	0.0468426	-0.007236	-0.0676866	-0.0969319	-0.0258129	0.0572061	0.0888424	0.0816987	0.0588541	0.071547	0.0726216	0.0516758	-0.0184566	-0.0672763	-0.0655007	0.0190212	0.0470477	0.0100547	-0.0406007	-0.0438635	-0.0188087	-0.0451494	-0.0578158	-0.0896535
-0.111811	-0.0937074	-0.0282119	0.00782263	-0.0147038	-0.0406091	-0.0206143	-0.0430711	-0.0582354	-0.0769908	-0.0444484	-0.0377438	-0.00195286	0.00919036	0.0221865	0.0619497	0.0859061	0.0476213	-0.00667387	-0.0684868	-0.0159217	-0.00837551	0.0560881	0.08866	0.0853317	0.0226703	-0.0168969	-0.019397	-0.00340652	-0.0506342	-0.0470649	-0.0612875	-0.0412164	-0.0395755	-0.0290694	-0.0236957	-0.0231475	0.0617609	0.132392	0.137199	0.0340045	-0.00402332	0.000330068	0.0679374	0.0767171	0.0640338	0.0353873	0.0329672	0.0218116	-0.0422227
-0.12654	-0.0814418	0.0669071	0.139362	0.124073	0.104458	0.131811	0.132695	0.108654	0.0542221	0.0116118	0.0215396	0.0839013	0.0685509	0.00452404	-0.0772218	-0.0676124	-0.0916127	NaN	NaN	NaN	NaN	NaN	NaN	NaN	NaN	NaN	NaN	NaN	NaN	NaN	NaN	NaN	0.017132	0.0404414	0.024112	0.0344163	0.0299344	0.0536393	0.0719394	0.0219516	-0.0327951	-0.0123209	0.0624988	0.107621	0.091671	0.0526726	0.0216128	-0.0334296	-0.0171646
-0.00639117	-0.022687	-0.0130904	-0.00325075	0.00501583	-0.0462328	-0.0455369	-0.0210822	-0.0219794	-0.0148196	-0.0117352	0.00988519	-0.0146981	-0.0247096	-0.0286499	-0.0158278	-0.0164412	-0.0753572	-0.0737148	-0.0699099	-0.0210385	-0.0148726	-0.0101257	-0.0133653	-0.0420437	-0.0800878	-0.0458266	-0.0427999	-0.00418566	0.0102803	0.0311942	0.0893487	0.126188	0.146515	0.19312	0.375504	0.530491	0.558979	0.498216	0.499833	0.416728	0.27936	0.125118	0.0888945	0.0601585	0.0500152	0.0934101	0.0556995	0.0811998	0.0832153
0.101952	0.0505881	-0.0118082	-0.0261392	-0.0604173	-0.115175	-0.138526	-0.106421	-0.0318363	0.0316109	0.0264094	-0.0168904	-0.105699	-0.103488	-0.080648	-0.0337985	-0.00667524	-0.0389399	-0.00577492	-0.0351296	-0.012933	-0.0442544	0.00389291	0.0949381	0.177073	0.361883	0.572793	0.757641	0.767051	0.677624	0.476635	0.270656	0.0989528	0.0489516	0.168682	0.385179	0.606182	0.599312	0.367498	0.173623	0.045807	0.0713965	0.0437291	0.0296851	0.0282618	0.0548417	0.0546425	-0.0135283	-0.0732049	-0.0567095
-0.0400359	-0.0335977	-0.032137	-0.0196581	-0.00554332	-0.00568454	0.0188366	0.0674191	0.106675	0.110528	0.0433362	-0.024375	-0.086987	-0.0689429	-0.0875928	-0.0770406	-0.0512511	0.0216667	0.0178579	0.0494559	0.058227	0.157957	0.111035	0.0872277	-0.00888635	-0.00572915	-0.0208043	0.0184791	0.074397	0.108995	0.112414	0.092188	0.0980552	0.0221988	-0.0383582	-0.00759283	0.126689	0.159676	0.155183	0.0715801	0.0572748	-0.00725878	0.00161196	0.0302973	0.0350357	0.0161901	-0.0259133	-0.0464535	-0.0406841	-0.037615
-0.00128139	0.0367764	0.0134488	-0.0452923	-0.0513928	0.0220576	0.0293071	-0.0071565	-0.0921338	-0.0859537	-0.0977742	-0.0485933	-0.0255176	-0.0393826	-0.0413455	-0.0568314	-0.0198812	-0.0176874	-0.0380121	-0.0589742	-0.107495	-0.115903	-0.11676	-0.0738184	-0.0137415	0.00265175	0.0143547	0.0328084	0.0863223	0.162494	0.34307	0.475829	0.469653	0.487175	0.640301	0.933976	0.923211	0.684032	0.361384	0.198391	0.147145	0.035178	-0.064566	-0.119819	-0.0832107	-0.102768	-0.13212	-0.109339	-0.0137822	0.0171003
-0.0352137	-0.113744	-0.153612	-0.06687	0.00534488	0.136583	0.161667	0.203826	0.157688	0.157652	0.0943649	0.139618	0.125907	0.194523	0.120735	0.064841	-0.0475141	-0.0722832	-0.0766522	-0.0773634	-0.0579571	-0.0614728	-0.0327388	-0.0280514	0.00515783	0.035645	0.0498097	0.0874724	0.104442	0.122702	0.102915	0.0922794	0.125861	0.414738	0.767968	1.04326	0.954674	0.686314	0.390513	0.201951	0.0561437	-0.018476	-0.122731	-0.154297	-0.139235	-0.086393	-0.0254895	-0.0432709	-0.122648	-0.164235
-0.12321	-0.0456685	-0.0257336	-0.105621	-0.0891958	-0.0990254	-0.0645659	-0.0649186	0.144148	0.626906	0.849878	0.683811	0.194387	-0.0172015	0.00506854	0.00886118	-0.0192238	-0.066595	-0.0662085	-0.106499	-0.118888	-0.0991258	-0.0791951	-0.0486225	-0.0460317	-0.0196427	-0.0410646	-0.0774591	-0.153159	-0.111812	0.0526321	0.294975	0.531218	0.66587	0.725512	0.595611	0.428818	0.31179	0.218881	0.109011	-0.0522709	-0.138969	-0.120807	-0.0582759	-0.0755443	-0.0117882	-0.00824237	0.0229303	-0.0468437	-0.119441
-0.113877	-0.101708	-0.0550186	-0.0424702	-0.0732889	-0.0664428	-0.0804356	-0.0232879	0.0139288	0.0178704	-0.00152179	-0.0338904	-0.0158999	0.000642855	0.00279606	0.00728264	-0.00453009	-0.0125438	-0.0287642	0.0050117	0.0578582	0.0755766	0.0227368	0.0424405	0.0480629	0.0874845	0.0433192	0.0505635	0.0195509	-0.0590718	-0.0967777	-0.0591338	0.123336	0.331085	0.627543	0.794183	0.849383	0.660283	0.399319	0.174601	0.023898	-0.0431762	-0.0736971	-0.071942	-0.02803	-0.0502013	-0.088473	-0.110717	-0.0629028	0.029504
0.0504235	0.0530094	0.0292482	0.0776788	0.111102	0.0764079	0.0195716	-0.0363313	-0.0148693	0.0426483	0.0759031	-8.9313e-05	-0.0562552	-0.0782974	-0.0586619	-0.0353198	-0.0052217	0.0625714	0.0393061	0.0264243	0.0095647	0.00353189	-0.0208592	-0.0115167	-0.0211478	-0.0308695	-0.0549397	-0.0377275	-0.0469846	-0.0389616	0.0520859	0.21131	0.402547	0.582701	0.594715	0.512043	0.324168	0.265037	0.209027	0.149111	0.0470622	-0.0735595	-0.15238	-0.167215	-0.0986929	-0.0309603	0.00777309	-0.0012787	-0.00196675	0.010353
0.0271251	0.0221206	0.0292629	0.0327149	0.022908	-0.0811351	-0.0635791	-0.0023222	0.146045	0.179914	0.165568	0.134878	0.0504103	-0.00944584	-0.0607663	-0.0505034	-0.0387125	-0.0257735	0.00133684	0.0181142	0.0104747	-0.0307826	-0.126249	-0.144743	-0.168063	-0.0784618	-0.0357154	0.0330831	0.0460195	0.054202	0.0492257	0.097385	0.16298	0.397655	0.630707	0.711963	0.596667	0.433159	0.294656	0.170435	0.0612035	-0.00447273	-0.0346347	-0.113546	-0.118337	-0.113621	-0.120101	-0.143142	-0.182596	-0.130584
-0.036903	0.0846896	0.128925	0.165319	0.0923175	0.0835785	-0.04876	-0.0568698	-0.128176	-0.0479692	-0.0166342	0.0891218	0.0504887	0.491659	0.537409	0.592144	0.171095	0.0761377	0.0397074	0.0200579	0.00398589	-0.0187608	-0.0467267	-0.0906415	-0.0634715	-0.0384014	-0.000355793	-0.0257848	-0.0833941	-0.106812	-0.127032	-0.145353	-0.11925	-0.0606583	-0.00594188	0.0277519	0.069409	0.0972822	0.0620815	-0.00718805	-0.0453578	-0.0876283	-0.124815	-0.126161	-0.0953238	-0.0577184	-0.0466852	-0.0421911	-0.0116069	-0.00644847
-0.0298008	-0.0640966	-0.0635582	-0.00911512	0.0649166	0.0734218	0.0617639	0.0828306	0.0747206	0.0928153	0.00877797	0.0254041	0.0182217	0.0248648	0.0425887	0.00515317	-0.0220778	-0.0320678	-0.0191838	-0.0233645	-0.0702543	-0.12159	-0.139684	-0.128165	-0.0671304	-0.0207483	0.0299006	0.00805194	0.00745698	-0.065412	-0.0506999	-0.0597476	-0.0373039	-0.0369425	-0.0365648	-0.0678633	-0.0869381	-0.0841796	-0.0619562	-0.062224	-0.0367525	0.0101205	-0.00236707	-0.0695259	-0.103529	-0.07873	-0.0576399	-0.060391	-0.0577748	-0.0961127
-0.101304	-0.132253	-0.0732463	-0.0693409	-0.0575486	-0.0978074	-0.0823773	-0.043836	-0.0214457	-0.0797072	-0.0823655	-0.0475894	0.0279527	0.00525033	0.0302442	-0.0200873	0.00586764	-0.0503614	-0.0645547	-0.107075	-0.0739943	-0.017757	0.0328364	0.0520963	0.0377024	0.0217696	-0.0194594	-0.0241122	-0.0467644	-0.000838621	0.0236318	0.0176916	-0.0744561	-0.0694525	0.0439155	0.121604	0.0973466	0.0105037	0.431485	0.998548	1.16018	0.744976	0.164764	-0.0114293	-0.0613492	-0.0913439	-0.109317	-0.0855533	-0.0517548	0.0126138
0.00421061	0.0492839	0.0396881	0.0438724	-0.030525	-0.076781	-0.087704	-0.0615202	-0.0699078	-0.0843789	-0.0901234	-0.0911967	-0.0761734	-0.0422593	-0.0329573	0.0669909	0.294854	0.314758	0.183562	-0.0694079	-0.0710576	-0.0524616	-0.0541742	-0.0854306	-0.136938	-0.158371	-0.171316	-0.121825	-0.0951517	-0.0138504	0.0660432	0.204688	0.378706	0.524019	0.683868	0.816731	0.94836	1.00785	0.921518	0.657126	0.293505	0.0576414	0.0170791	0.0421486	0.0286794	-0.0117891	-0.0857361	-0.174239	-0.206359	-0.169117
-0.132763	-0.0956767	-0.118164	-0.0769368	-0.0751555	-0.0140114	-0.0279417	-0.0669917	-0.108315	-0.088503	-0.062877	-0.0512495	-0.0927497	-0.138463	-0.120247	-0.0735847	-0.023397	-0.0216243	-0.0162656	0.0156238	0.0329544	0.00680734	-0.0243691	-0.0696974	-0.0547031	-0.0402399	-0.0368849	-0.0434839	-0.0228331	-0.0273111	-0.0631964	-0.0932443	-0.0412345	0.097321	0.275828	0.456361	0.550167	0.601697	0.515302	0.455941	0.33424	0.284534	0.194171	0.103624	-0.00113428	-0.0920835	-0.121128	-0.137253	-0.0993487	-0.0451437
-0.0179213	-0.0296293	-0.0955422	-0.106366	-0.0935927	-0.0823858	-0.0407413	-0.00965692	0.0301632	-0.0385909	-0.0515388	-0.107289	-0.0596327	0.0177083	0.0439244	0.0498037	-0.0412958	-0.0925918	-0.105582	-0.0995859	-0.0389402	-0.0448545	-0.0635613	-0.0620654	-0.0652175	-0.126604	-0.182457	-0.165484	-0.0999589	-0.100689	-0.088675	-0.00101538	0.147602	0.237253	0.411066	0.570745	0.571173	0.44533	0.262286	0.187131	0.0646145	-0.0262205	-0.0580544	-0.0496289	-0.0137813	-0.0277473	-0.0703603	-0.11448	-0.0945148	-0.0616885
-0.0557641	-0.0704273	-0.0732132	-0.0613828	-0.0232741	-0.0288218	-0.00768334	-0.0429287	-0.0879604	-0.140311	-0.162734	-0.158257	-0.143182	0.0342541	0.598605	0.80955	0.728901	0.257177	0.0874674	0.00245077	-0.0535811	-0.051387	-0.0191465	-0.0113508	-0.0434371	-0.0523624	-0.0529988	-0.013567	0.0552366	0.106541	0.0743827	-0.0473718	-0.132223	-0.0609482	0.135678	0.295558	0.329316	0.234689	0.113611	0.0403396	0.0275144	0.0416578	0.00298021	-0.0269183	-0.0361163	-0.0221553	-0.0254899	-0.0407495	-0.0168557	-0.0284247
-0.00566441	-0.00899409	-0.00487457	0.0217715	-0.0143694	-0.0199957	-0.0361294	-0.0513017	-0.0478395	-0.0884836	-0.0926209	-0.137369	-0.115644	-0.118378	-0.0597935	-0.0615306	-0.0125503	0.0229971	0.0306275	0.0423244	0.0217391	0.0166521	-0.00448417	-0.0277922	-0.039449	-0.0462656	-0.0522832	-0.0570184	-0.0393882	-0.0874381	-0.14001	-0.134374	-0.0136889	0.134818	0.210526	0.189163	0.113915	0.0651264	0.0512843	0.0218754	-0.0127515	-0.0228136	-0.00641521	-0.0141227	0.00120856	0.0352783	0.0996036	0.120654	0.102675	0.0341711
-0.0256602	-0.0408095	-0.0502515	-0.0532376	-0.0719935	-0.0535758	-0.0417884	-0.0518827	-0.0963059	-0.109718	-0.085362	-0.0557157	-0.0384973	0.0384137	0.108842	0.115013	0.0859818	0.0428862	0.0466452	0.0133519	-0.00839813	-0.0191107	-0.0146919	0.00990462	0.0280061	0.0487342	0.0577271	0.0341314	0.00126613	-0.0250724	-0.0264859	-0.0222179	-0.00160941	0.0575496	0.17184	0.172362	0.0970569	0.00137937	-0.0219134	-0.0279486	-0.020371	0.0103714	0.0401485	-0.0214128	-0.0858072	-0.0798809	-0.0595224	-0.0298307	-0.0398907	-0.00228002
0.0221699	0.007872	-0.0272631	-0.0399582	0.00494619	0.0784902	0.0965097	0.0906862	0.0536634	0.0251455	0.00249655	0.00824779	0.0494308	0.0819787	0.0766003	0.0689557	0.0472168	0.00875926	-0.0309308	-0.0671954	-0.0590488	-0.0667848	-0.0679299	-0.0714737	-0.0836509	-0.0687544	-0.0787367	-0.0341997	0.0220481	0.0584464	0.0372957	0.0246798	0.0472803	0.0430445	0.0595374	0.021002	0.0473439	-0.0022515	0.0640499	0.0698224	0.023085	-0.0974286	-0.164442	-0.184757	-0.161375	-0.13334	-0.069886	-0.0428721	0.00272724	0.000154911
-0.0377337	-0.060409	-0.0614956	-0.00559686	0.026831	0.0349175	0.00168209	-0.0340799	-0.0159094	-0.0417999	-0.0719612	-0.139803	-0.131007	-0.136714	-0.057965	0.0192949	0.0417268	0.00352763	-0.0712452	-0.0602733	-0.00423527	0.0196936	0.0021358	-0.0523339	-0.0432391	-0.021511	-0.0262864	-0.0509315	-0.0608878	-0.0254146	-0.00766018	0.00945954	0.00654407	0.016517	-0.00196238	-0.0399923	-0.0257536	-0.00870164	0.00477788	0.0197138	0.0724815	0.0862659	0.0284341	-0.0213522	-0.0397772	-0.033187	-0.0271756	-0.0471083	-0.0530092	-0.0749455
-0.0480499	-0.027726	0.0135273	0.0398985	0.0289657	-0.00980649	-0.0754073	-0.0610451	-0.0538158	0.0140566	0.0347482	0.0214814	0.00319797	0.063725	0.0731995	0.0561531	0.0270344	0.0845206	0.115431	0.0788565	0.0353638	-0.0131632	-0.087888	-0.125661	-0.0574507	0.052901	0.0961335	0.0677366	0.0277215	0.0254783	0.0537217	0.048029	0.047956	0.0801131	0.157882	0.210626	0.122212	0.0451275	-0.0407607	-0.00973401	-0.0187082	-0.0296587	-0.0541263	-0.08663	-0.0750852	-0.129349	-0.170763	-0.156569	-0.0596528	0.0718241
0.0765413	0.0454373	0.0254447	0.0542278	0.0362267	0.0176479	-0.0180596	-0.00655009	-0.0481558	-0.0746756	-0.0860068	-0.0796721	-0.0909928	-0.0591123	-0.0154697	0.0415287	0.0305968	0.0480171	0.0911216	0.0830555	0.0582381	0.0018445	0.0323454	0.107192	0.214002	0.210849	0.123512	0.00593182	-0.0409706	-0.0260977	-0.0160769	0.0731749	0.108568	0.169133	0.120879	0.0969854	0.0361943	0.00861654	0.0296994	0.0433456	0.0626776	0.0657578	0.0644784	0.104967	0.0362429	0.0111849	0.00115368	0.0276199	0.0380719	0.0262697
0.0116547	0.00490036	0.0148926	0.0231483	0.0504939	0.0134701	0.0421095	0.01866	0.00347755	0.00870249	0.0365191	0.0579463	-0.00372229	-0.0688898	-0.0892616	-0.109323	-0.047192	-0.0292704	0.0394091	0.0771395	0.0873294	0.0786199	0.0528135	0.0413384	0.0447566	0.0598636	0.109784	0.15542	0.119024	0.0562668	-0.00542748	-0.0246794	0.0518029	0.123101	0.178173	0.155332	0.09659	0.0762428	0.0210362	-0.0153128	-0.0549505	-0.0187929	0.0554549	0.12043	0.106071	0.00754198	-0.0792693	-0.111438	-0.0531428	0.0221443
0.0382693	0.0277616	-0.0104735	0.00828603	0.0213352	0.00427339	-0.00579353	-0.0462793	-0.0117084	0.00621676	0.0434667	0.0247243	0.00185892	0.0071961	0.00432361	-0.0259903	-0.0681646	-0.0677251	-0.0422731	0.00606262	0.0474557	0.0500068	0.0267871	0.0407847	0.0115191	-0.00825254	-0.0709543	-0.0346765	0.0258943	0.070439	0.0707442	0.0320662	0.0335461	0.0882124	0.118047	0.11805	0.0567989	0.0341599	-0.0155369	-0.00256812	-0.0255414	-0.0401168	-0.0220224	0.00703479	0.0294728	-0.00593689	-0.0338016	-0.0374006	-0.00374094	0.0120364
-0.0317728	-0.0759967	-0.0588952	0.00538965	-0.000435986	-0.0209375	-0.0628811	-0.0712901	-0.0619521	-0.0333329	0.0138205	-0.0341781	-0.0487962	0.482726	0.699498	0.767616	0.248507	0.122209	0.135651	0.118464	0.0438538	-0.0252582	-0.0155766	0.0154224	0.0354159	0.00140444	-0.0619745	-0.118688	-0.0904406	-0.0999514	-0.0668501	-0.0530275	-0.0358113	-0.0259457	0.0163011	0.165853	0.229345	0.16805	0.0599283	-0.0148897	0.00418905	0.0363821	0.00997936	-0.0491587	-0.0809852	-0.0457443	-0.024272	-0.0435221	-0.0668412	-0.0655223
-0.0485232	-0.00348054	0.0184253	0.0391255	0.0504641	0.0309676	-0.0069852	-0.053338	-0.0711891	-0.0370935	0.0590962	0.129071	0.0772614	0.1456	0.173053	0.273564	0.172693	0.0791432	0.0201991	0.0437793	0.116654	0.0992498	-0.0423074	-0.150117	-0.131782	-0.0750248	-0.00616685	0.00973129	0.0200872	-0.0191648	-0.0542196	-0.029853	0.0461604	0.0767075	-0.00465422	-0.0753483	-0.11989	-0.0935613	-0.11519	-0.118962	-0.0597468	-0.020522	-0.00960623	-0.0379402	-0.0107372	0.00326046	0.012137	-0.016839	0.00013811	-0.00779852
-0.0239254	-0.105378	-0.0836488	-0.0117537	0.110434	0.122954	0.0907293	0.0602358	0.00839852	-0.0477666	-0.0585403	-0.0500329	-0.0167039	0.0358397	0.0987903	0.143992	0.0853736	0.0490229	0.0410525	0.0666239	0.0207635	-0.0251986	-0.0445724	-0.0217582	-0.0677157	-0.0696417	-0.0686675	-0.0374343	-0.00233799	0.0140488	0.0685926	0.0216881	-0.00929328	0.00163191	0.208494	0.337215	0.315201	0.1034	-0.0163292	-0.0289133	-0.0190739	0.0110385	0.0151337	-0.0049406	0.0094672	-0.00758795	-0.0220143	-0.0292771	-0.0223267	-0.0201432
-0.0219143	0.00261668	0.0539126	0.0261115	-0.0196216	-0.038175	-0.0393716	-0.0172715	-0.0119481	-0.0582686	-0.109882	-0.170431	-0.161753	-0.162077	-0.156413	-0.14322	-0.103864	-0.0601903	-0.0337119	-0.00750322	-0.0217572	0.0157203	0.0557511	0.113033	0.0413176	0.0078345	-0.0226608	0.0611589	0.00830303	-0.00589376	-0.0925605	-0.101339	-0.160135	-0.104232	-0.0404459	-0.0224315	-0.0478682	-0.0878105	-0.0336695	-0.0145105	0.00134777	-0.0189002	-0.0846547	-0.11323	-0.0896763	-0.0422942	-0.0225969	-0.0846753	-0.0476219	-0.0022954
0.0883888	0.0671233	-0.00564215	-0.0384264	-0.0409039	0.0840455	0.0846104	0.11721	0.0861157	0.072789	0.0182399	-0.0315677	-0.0382373	0.00628128	-0.0105936	0.0290991	-0.0337312	-0.0104593	-0.00807279	-0.00420516	-0.0519405	-0.106686	-0.105825	-0.0351846	0.0131278	-0.024762	-0.105604	-0.115809	-0.0538751	-0.0399552	-0.0569015	-0.105817	-0.128057	-0.114252	-0.070668	-0.0836743	-0.0523362	0.00252428	0.0659003	0.0022369	-0.0405461	-0.0222131	-0.0402993	-0.104592	-0.132124	-0.11837	-0.15128	-0.186152	-0.0915351	0.072004
0.136777	0.106334	0.0933839	0.117371	0.0900961	0.0589607	0.0798353	0.10875	0.0915754	0.0884004	0.0650724	0.0634117	-0.00797159	0.00805857	-0.0223393	-0.00415394	-0.0278591	0.0085099	0.0068963	0.0378868	0.0450774	0.0240606	-0.0599854	-0.132583	-0.139407	-0.0719711	-0.0128989	-0.0142924	-0.0187268	0.0425145	0.135802	0.197847	0.128266	0.103303	0.146418	0.252052	0.231397	0.120567	0.0366269	0.0520945	0.0826617	0.0798841	0.0486032	-2.43789e-05	-0.0132551	0.0017205	0.041008	0.0197355	0.0261733	0.0455419
0.0814955	0.029054	-0.0684451	-0.0577483	0.0451856	0.0884623	0.0346668	-0.0530897	-0.032838	-0.0254459	-0.0359153	-0.0486818	-0.0782805	-0.0299524	-0.0641025	0.00359268	-0.03978	-0.0139079	-0.0779907	-0.107231	-0.101835	-0.0338278	0.0662632	0.125021	0.158755	0.114798	0.0701679	0.0137538	0.0132304	-0.0616735	-0.101482	-0.100568	0.00515104	0.0886953	0.404467	1.12311	1.4248	1.18417	0.458872	0.105755	0.0189057	-0.0429265	-0.0364333	-0.00792882	0.0575409	0.0845545	0.0727793	0.0206219	0.0193806	-0.00598113
0.00862957	-0.031634	-0.0344663	-0.0403228	0.0284542	0.119855	0.18814	0.148765	0.0426418	-0.0818232	-0.121505	-0.105907	0.00469838	0.0925926	0.119243	0.0214606	-0.0734319	-0.087395	-0.0790409	-0.045327	-0.0554928	-0.0615557	-0.125284	-0.2028	-0.22717	-0.17818	-0.0678794	0.0711367	0.160055	0.139076	0.223622	0.984568	1.60754	2.01511	1.6141	1.17659	0.697292	0.465637	0.420643	0.416885	0.290902	0.180831	0.143332	0.0898173	0.1034	0.11337	0.137136	0.0751114	0.0384122	0.0103462
0.0108754	-0.059359	-0.0758411	-0.0532374	0.0172164	-0.00812689	-0.0256084	0.0165351	0.0668835	0.06139	-0.00427973	-0.0326235	-0.0294038	0.0745294	0.130959	0.1732	0.0760583	-0.0147793	-0.0551051	-0.0506622	0.0193333	0.0119394	0.0245918	0.0119927	0.0469489	0.00337449	-0.0722938	-0.0867537	0.024068	0.215623	0.327465	0.382733	0.482914	0.816523	1.24582	1.42836	1.25279	0.846978	0.551355	0.418838	0.302616	0.196646	0.0983173	0.0568904	0.0832859	0.0767897	0.125598	0.084132	0.0248054	-0.044604
-0.0254559	-0.0133662	-0.0122148	-0.0544033	-0.0914317	-0.10183	-0.111512	-0.0548289	-0.00859716	0.02049	0.0389578	0.00172597	0.0132738	0.0267972	0.0664653	0.0592671	0.0420492	0.000937485	-0.0171547	-0.0193083	-0.0169827	-0.00421375	-0.0024682	0.0010897	-0.0314829	-0.0574173	-0.00513129	0.0632989	0.0322675	0.00910712	0.00215064	0.101094	0.235019	0.49783	0.887067	1.70664	2.32986	2.75689	2.19537	1.4697	0.682095	0.30196	0.116884	0.0198038	0.0600224	0.0544733	0.0938434	0.0119296	0.0221977	-0.0621912
-0.0707354	-0.109165	-0.0970717	-0.0618521	-0.119007	-0.0988498	-0.1547	-0.107816	-0.151849	-0.134516	-0.109742	-0.0759749	-0.0914329	-0.101477	-0.0853456	0.0111522	0.00653321	0.0393741	-0.00252978	0.051215	0.0565945	-2.29172e-05	-0.0663909	-0.0302498	0.0491979	0.134032	0.125306	0.200193	0.42751	0.73469	0.9681	1.09534	1.19494	1.54584	2.01089	2.46772	2.66185	2.56767	2.20168	1.56187	0.879793	0.374779	0.130859	0.0568724	-0.00398251	0.0099125	-0.0601842	-0.0888982	-0.0466467	0.106494
0.209922	0.20683	0.14553	0.0700845	0.0352629	-0.0152935	-0.0195437	-0.0586491	-0.0499785	-0.040904	-0.0635779	-0.087784	-0.0769118	-0.0116969	0.0718743	0.095049	0.0922772	0.0714548	0.0589216	0.0580318	0.0430554	0.0365278	0.0394704	0.0446318	0.0602263	0.0497028	0.0709617	0.100916	0.0864716	0.0785588	0.0399494	0.105186	0.54398	0.963442	1.22221	1.58368	2.29643	2.7339	2.75888	2.16218	1.58266	0.818682	0.361383	0.252681	0.166489	0.0375589	-0.0822265	-0.0631879	0.0268634	0.0761911
0.072337	0.0317672	0.0591917	0.0419651	0.0239898	0.00114339	-0.00842242	-0.00648294	-0.0141602	-0.0117681	-0.0286523	-0.0256411	-0.0473709	0.0172041	0.0231048	0.0336515	-0.0248593	-0.0950407	-0.0901891	-0.052398	0.00147681	0.0252582	0.0121763	-0.0114303	-0.0583013	-0.0483685	0.0335343	0.106698	0.106606	0.165836	0.29376	0.456865	0.626481	1.02743	1.76567	2.52008	2.94239	2.89869	2.47871	1.75973	0.999151	0.442957	0.216304	0.112142	0.0304363	-0.0812233	-0.126946	-0.0634489	0.00135731	-0.0353609
-0.11172	-0.100772	0.0112627	0.0169045	0.0161463	0.00344647	0.0197034	-0.00227492	-0.0417821	-0.0965274	-0.122623	-0.127331	-0.0605566	-0.019218	-0.0147333	0.0230236	0.0270489	0.0440051	-0.0447625	-0.0613925	-0.0644309	0.00856821	0.00768001	-0.0226698	-0.063723	-0.0698565	-0.0407134	-0.0689471	-0.031287	0.0463773	0.130684	0.153748	0.150966	0.27167	0.53603	0.949561	1.27102	1.36989	1.2012	0.950134	0.630168	0.347763	0.118958	0.0540082	0.0391981	0.0964455	0.0634273	0.018595	-0.0212787	-0.000300394
0.0056646	-0.0119982	-0.0216885	-0.0116143	-0.0159328	-0.0352842	-0.0111102	0.00297967	-0.00578308	-0.0266093	-0.0565828	-0.034741	-0.0819966	-0.0867256	-0.0808515	-0.0634757	-0.0762396	-0.0872301	-0.0403711	-0.0267111	-0.0317198	-0.0723642	-0.070564	-0.100521	-0.0515626	0.0182593	0.0556125	-0.0111256	-0.142264	-0.180003	-0.116036	0.0192373	0.265137	0.723533	1.32726	1.77136	1.75866	1.37013	0.97838	0.781218	0.6787	0.479386	0.2059	0.000589205	-0.0882406	-0.092339	-0.0313095	0.000440271	0.00364141	-0.0205104
-0.0308537	-0.0144994	-0.0400654	-0.0476748	-0.0534713	-0.0488852	-0.0580093	-0.085058	-0.0551418	0.0103143	0.0676441	0.0712756	0.0156373	-0.0266192	-0.0425532	-0.0349424	-0.0351261	-0.0387299	-0.0477853	-0.041252	-0.0294462	-0.0267231	-0.0306764	-0.0472554	-0.0460614	-0.046797	-0.0483523	-0.0338547	0.0085088	0.0329489	0.105523	0.299014	0.570853	0.774201	0.84584	0.814328	0.836675	1.83428	4.21458	7.37885	9.16862	8.79483	6.79408	4.58283	2.80923	1.6592	0.959248	0.591214	0.351633	0.321101
0.323006	0.255059	0.112956	0.00195358	0.0124024	-0.0273533	-0.0612674	-0.0851978	-0.0808687	-0.0455192	-0.0406949	-0.0680292	-0.107571	-0.108393	0.00708754	0.0594191	0.105078	0.0933395	0.0656226	-0.00273825	-0.0342409	-0.00571806	0.0260421	-0.0171155	-0.0567448	-0.0808356	-0.0759164	-0.065086	-0.0475511	-0.0543367	-0.083921	-0.0434287	0.0293795	0.102577	0.151227	0.322314	0.660697	0.923119	1.02759	0.9693	0.866332	0.669159	0.430152	0.223584	0.128974	0.0438984	0.0504399	0.058484	0.0460389	-0.024243
-0.0174088	0.0500564	0.0818904	0.0491782	0.00227183	-0.0535336	-0.0695264	-0.0640585	-0.0126567	-0.00100781	-0.0237429	-0.00725271	-0.0436673	0.0213334	0.00878637	0.0172112	-0.0293271	-0.0136331	0.0216053	0.0588993	0.0366206	0.0179446	0.00736308	0.115437	0.285156	0.419802	0.462798	0.335504	0.15989	0.0816048	0.478377	0.758928	0.787026	0.76399	2.81225	5.95945	9.18207	10.4383	10.6713	10.3267	9.8795	8.85088	7.23341	5.29577	3.54903	2.21702	1.24437	0.741128	0.541339	0.40774
0.219344	0.0660428	0.0328126	0.03736	0.0693449	0.0544657	0.0198879	0.0214938	-0.0161608	-0.0125477	-0.0109606	0.0245222	0.0471711	0.0312549	0.00377303	-0.0241149	-0.0665108	-0.0837457	-0.119184	-0.0974425	-0.100241	-0.0442955	0.103793	0.265995	0.224704	0.0490865	-0.127777	-0.124738	-0.112506	-0.0636441	-0.0229253	0.00664925	-0.0654133	0.151375	0.816643	1.40825	1.34394	0.944194	0.624078	0.523608	0.228999	0.0707005	0.0628417	0.0945092	0.0172884	-0.0426944	-0.0634901	-0.0811568	-0.0925778	-0.102782
-0.0827412	-0.0856629	-0.0930936	-0.105032	-0.120272	-0.116806	-0.114648	-0.106498	-0.077198	-0.0758468	-0.0484998	-0.0533058	-0.0511436	-0.0388335	-0.0777423	-0.109597	-0.168831	-0.173021	-0.119478	-0.0415365	0.0169287	0.000758552	-0.0261292	-0.0780908	-0.0932467	-0.130778	-0.0437051	0.0367959	0.40476	0.95365	1.59545	2.1984	2.70472	3.46377	4.317	4.88627	5.39664	5.86429	6.97566	8.18059	9.31152	9.82158	9.55677	8.46446	6.78799	4.94873	3.40536	2.32346	1.5528	0.964089
0.520986	0.292149	0.198202	0.169191	0.162336	0.149564	0.114169	0.111272	0.0661288	0.00136902	-0.0947482	-0.145775	-0.155142	-0.00996977	0.173231	0.188183	0.093774	-0.0480128	-0.0213948	-0.0206866	0.0246429	0.0400118	0.0259069	-0.010869	0.0843495	0.27031	0.366951	0.363988	0.422421	0.644223	1.02777	1.19165	1.2353	1.27659	1.70073	2.27427	3.07295	3.69811	4.04988	3.80006	3.06671	2.30252	1.53195	0.969885	0.507395	0.254174	0.0723061	0.000220779	-0.000238115	-0.00453386
-0.0288974	-0.0774306	-0.048977	-0.0271988	-0.0508384	-0.0685348	-0.056507	-0.0666039	-0.051833	-0.0724108	-0.0434339	-0.0950381	-0.0907507	-0.114838	-0.0349532	0.0124543	0.0397817	0.0299375	0.089702	0.243952	0.449832	0.588376	0.60053	0.593313	0.631968	0.973837	1.41249	1.92867	2.56484	3.24887	3.88968	4.25214	4.55597	4.77944	4.77687	4.57125	4.13449	4.15872	4.76751	5.37979	5.30048	4.23592	2.95	1.73136	0.894772	0.469531	0.302238	0.16587	0.0777927	0.0576345
0.0409257	-0.0292055	-0.0906576	-0.0891459	-0.0486653	-0.00867929	-0.0134667	-0.000937921	-0.00420757	-0.0234685	-0.057169	-0.11349	-0.119181	-0.0854723	-0.0309002	0.0141639	-0.04635	-0.0671804	-0.0219404	0.00343993	-0.0161302	-0.043653	-0.00630891	0.0539815	0.0908561	0.151024	0.218215	0.456064	0.905628	1.64611	2.33734	3.0672	3.56748	4.24467	5.00945	6.06627	6.71104	6.71401	6.16629	5.37937	4.40968	3.06867	1.856	1.00084	0.634951	0.418384	0.263671	0.184069	0.140568	0.112025
0.0573649	0.0316102	0.0249505	-0.0133759	-0.0666418	-0.0990991	-0.0689217	-0.0869946	-0.0778383	-0.0839586	-0.0178684	-0.0227463	-0.0348769	-0.0421961	-0.0432693	-0.0215399	-0.0444744	0.00233581	0.00873563	-0.0240003	-0.0356402	-0.0434832	-0.0303038	-0.0830349	-0.141633	-0.173111	-0.117794	0.0720795	0.254723	0.461504	0.844398	1.45938	2.17646	3.0885	4.01413	4.66804	4.88117	5.03886	5.21976	5.06267	4.19775	2.94807	1.72253	0.876144	0.478454	0.291698	0.213613	0.142214	0.107654	0.10328
0.087307	0.122709	0.136715	0.128884	0.061317	0.00311979	-0.0549808	-0.0125739	0.0442362	0.0818054	0.0226914	0.0384555	0.0184363	0.0350945	-0.0181956	-0.0100524	0.00297762	0.0215837	0.0114112	-0.0358382	-0.0558742	-0.0387015	0.0341206	0.070737	0.0976026	0.139522	0.30411	0.703112	1.22682	1.66114	2.0925	2.56836	3.42062	4.20715	5.02985	5.6686	5.91206	5.75669	5.04685	4.13321	2.99086	2.01592	1.24606	0.717588	0.348623	0.177176	0.106201	0.0552988	0.0733597	0.106257
0.0714101	0.000285409	-0.104021	-0.0782077	-0.0444531	-0.0126455	-0.0228873	-0.0439572	-0.0296225	-0.0138288	-0.0314781	-0.0579945	-0.102573	-0.0440394	0.0116121	0.0390849	0.0588191	0.0839702	0.145143	0.162455	0.185059	0.227008	0.247322	0.250469	0.311787	0.573278	0.949791	1.59734	2.27163	2.85368	3.07009	3.19391	3.41526	3.85481	4.47841	4.74259	4.63809	4.20947	3.96688	3.73632	3.07846	2.13757	1.16335	0.52037	0.241068	0.133422	0.128446	0.0808256	0.0398027	-0.0168393
-0.0211844	0.00598682	-0.0266529	-0.042465	-0.0694254	0.0145171	0.013014	0.0238105	-0.00982675	0.00163135	-0.0120376	-0.043031	-0.0664947	-0.0481704	-0.0240205	0.00822067	0.00467829	0.000650134	0.0238989	0.0430647	0.0805098	0.0869161	0.0371371	-0.0261564	-0.0251856	0.0521049	0.161637	0.279534	0.376518	0.645949	1.01635	1.51667	2.1004	2.40205	3.72794	6.0568	8.81652	10.4266	10.3291	9.39268	8.10152	6.68384	5.24193	3.81919	2.65377	1.75274	1.11361	0.684862	0.54466	0.37618
0.310921	0.207964	0.161485	0.130511	0.097204	0.128909	0.0912714	0.083438	-0.000719596	-0.0399725	-0.0676221	-0.0655525	-0.0481796	-0.00267097	0.0549804	0.030416	-0.050669	-0.0658282	0.00417352	0.0572342	0.0875696	0.114624	0.171355	0.186266	0.231346	0.405963	0.808165	1.65816	3.01035	4.56033	5.90334	6.49958	6.51221	6.18525	5.93329	5.58962	5.23317	4.91347	4.74214	4.37186	3.75036	2.86648	1.98776	1.23118	0.728682	0.471519	0.336784	0.229869	0.114796	0.0185903
0.00349243	-0.0141753	-0.0377414	-0.0566964	-0.054536	-0.0189736	-0.0422148	-0.0542542	-0.0909545	-0.0821715	-0.0592246	-0.0276437	-0.0308275	-0.0320725	-0.0766465	-0.0522007	-0.0280222	0.0360753	0.0694579	0.0655886	0.00738173	-0.0289506	-0.0256031	0.0249619	0.107159	0.219122	0.352038	0.552094	0.933834	1.62314	2.51808	3.49731	4.34466	5.03568	5.40577	5.42207	5.28946	5.10553	4.82061	4.15724	3.30665	2.41289	1.60244	0.885831	0.416861	0.24519	0.181655	0.147878	0.101361	0.131552
0.121345	0.080881	-0.00662137	-0.049558	-0.0441902	-0.0613467	-0.0463188	-0.0657181	-0.0540995	-0.0293852	-0.034008	-0.0200964	-0.0851828	-0.0641863	-0.0329759	0.0190879	0.0735626	0.0852428	0.0828493	0.0373739	0.00318618	-0.0041964	-0.0423994	-0.017299	0.165505	0.451502	0.733547	1.53001	2.65201	3.96437	4.84785	5.2416	5.47071	5.52557	5.6297	5.51346	5.04535	4.53815	4.06092	3.73346	3.08892	2.21835	1.31678	0.719175	0.414466	0.265021	0.150518	0.0526816	-0.0280872	-0.087097
-0.0770945	-0.066287	0.00456327	-0.0627399	-0.105459	-0.104995	-0.0721743	-0.00529194	-0.0121489	0.00720204	-0.00421668	-0.0227044	-0.0292767	-0.00417023	0.0132053	0.0986185	0.119888	0.154819	0.0925163	0.0423326	-0.0214688	-0.0205915	0.049718	0.208779	0.375135	0.643479	0.976457	1.38068	1.80258	2.33293	3.12231	4.04033	4.84212	5.22774	5.42301	5.34137	5.23759	4.95122	4.6885	4.14909	3.35891	2.4441	1.5908	0.894631	0.458973	0.250102	0.179097	0.139814	0.14279	0.134212
0.10163	0.0910318	0.0834525	0.0578631	0.0367665	0.0437924	0.00416543	0.00925048	-0.00930921	0.00791242	-0.0132582	0.012335	0.00847859	0.0395692	0.0563743	0.103466	0.0803882	0.0448238	0.00544065	-0.00975801	0.0197178	0.0364686	0.119512	0.224577	0.396943	0.621147	0.940973	1.42141	2.00213	2.76859	3.49418	4.33889	4.82313	5.3631	5.63215	5.57171	5.08988	4.49716	4.19431	3.87279	3.40121	2.60263	1.71227	0.877305	0.362814	0.228862	0.196631	0.209649	0.133776	0.0936918
0.0244605	-0.0131885	0.0168983	0.0252177	0.0504429	-0.0131739	-0.00812511	-0.0215226	0.00761567	-0.0186395	0.00516801	0.00569824	-0.00164196	-0.0593622	-0.0931115	-0.0211524	0.0321217	0.100246	0.0944776	0.0855342	0.0687708	0.0504515	0.0465054	0.0600862	0.117018	0.330535	0.622021	1.14157	1.85328	2.72105	3.47329	4.03627	4.38651	4.70009	4.92512	5.00141	4.86107	4.59016	4.25981	3.80035	3.12236	2.24903	1.37477	0.698635	0.351079	0.250171	0.259077	0.289794	0.266046	0.215117
0.100953	0.0625825	0.0116631	-0.0116768	-0.0685217	-0.0640821	-0.00458848	0.0441012	0.0429956	0.0158352	-0.00110699	-0.0155128	-0.0485437	-0.0441241	-0.0604413	-0.0590712	-0.0702569	-0.0735268	-0.0455986	-0.0371273	-0.0142327	0.0333632	0.0795834	0.114868	0.157237	0.230373	0.477278	0.780052	1.07442	1.46642	1.93536	2.45	2.91344	3.34609	3.96268	4.4064	4.67232	4.62919	4.21776	3.45474	2.60024	1.78655	1.14138	0.626704	0.401745	0.333894	0.238866	0.137967	0.11856	0.168399
0.192128	0.133158	0.0304478	-0.0384893	-0.0246766	0.0168316	0.0410955	0.0395803	0.0131633	0.0166329	-0.00349521	-0.0206048	-0.0441316	-0.0480621	-0.0209973	-0.0312234	-0.0418613	-0.0556235	-0.0243824	0.00194468	0.0171474	0.0313114	0.0430134	0.0831261	0.0941296	0.15676	0.292918	0.561586	1.16034	1.70278	2.1667	2.33833	2.54793	3.00466	3.69114	4.40861	4.70356	4.6304	4.02817	3.15723	2.06624	1.23448	0.78239	0.552347	0.443808	0.284962	0.123838	0.0713545	0.0645706	0.0777041
0.0544347	0.0299687	0.0761039	0.0595411	0.0892218	0.0177236	-0.0459263	-0.0740724	-0.0216237	0.0547032	0.0456986	0.0266755	-0.0369329	-0.0308202	-0.0165537	0.0597555	0.0837387	0.104387	0.101387	0.139402	0.134767	0.0796606	0.0352094	0.0600399	0.0955047	0.143557	0.184152	0.310401	0.585048	1.09553	1.49255	1.69147	1.76732	2.19842	2.80182	3.12812	3.27502	3.29087	3.56285	3.62617	3.31368	2.45925	1.4822	0.768909	0.408173	0.245371	0.162372	0.128147	0.148855	0.126241
0.0930147	0.0712431	0.108948	0.140504	0.136055	0.1218	0.0969323	0.0812364	0.0221632	-9.90947e-05	-0.000405552	0.0194953	-0.0035486	0.0146206	-0.0189583	0.04897	0.0228711	0.0493129	0.0243168	0.0436367	0.0727798	0.0936688	0.0687736	0.0685909	0.134132	0.250267	0.447557	0.600139	0.722486	0.886449	1.02991	1.22994	1.49023	2.00071	2.59478	2.96195	3.10912	3.17272	2.95344	2.53126	1.89349	1.3208	0.860852	0.485204	0.302417	0.1614	0.0950086	0.0406869	-0.0137005	-0.0496561
-0.0380196	-7.19451e-05	0.0246661	0.0695229	0.0923256	0.114488	0.0789963	0.0830228	0.0399293	-0.0138299	-0.0417293	-0.0207844	-0.0105467	-0.0703147	-0.119177	-0.123799	-0.0969084	-0.120208	-0.109039	-0.10951	-0.0541404	-0.00106037	0.0178495	0.0033547	-0.0736399	-0.0894605	-0.0863125	-0.0386058	-0.0549362	-0.0439117	0.0190766	0.199356	0.448651	0.879554	1.37379	1.83351	2.16594	2.38438	2.34111	1.9695	1.48776	1.14887	0.897728	0.623755	0.338244	0.14167	0.082037	0.0874177	0.0546378	0.0283711
-0.0368062	-0.0267764	-0.0607527	-0.0402736	-0.00881459	-0.00878098	0.028241	0.0447399	0.0458928	0.00647971	-0.0477668	-0.0493953	-0.0750403	-0.075714	-0.0512622	-0.0476861	-0.023804	-0.00712486	0.0333353	0.0144595	-0.0423965	-0.0404205	-0.000194214	0.0436251	0.0675483	0.104253	0.18484	0.258898	0.990862	3.329	6.04243	7.69731	7.40137	6.63504	6.08905	5.47971	4.82324	4.19236	3.86211	3.47898	2.95654	2.1725	1.32936	0.678849	0.306823	0.171214	0.130682	0.0944865	0.0288322	-0.0445676
-0.0288976	0.0271258	0.107383	0.109956	0.0788875	-0.0100979	-0.0109228	0.007401	0.0186975	0.0297041	0.0371684	0.0402128	0.00168694	-0.0712996	-0.0559481	-0.0472646	-0.0104956	0.00191112	-0.000212175	0.0244077	0.114518	0.252255	0.410948	0.576028	0.723711	1.12061	1.8154	2.73464	3.6455	4.22213	4.65938	4.95758	5.02502	4.9559	4.50447	4.27257	3.90794	3.73011	3.12547	2.30307	1.33828	0.663246	0.353485	0.216361	0.132595	0.0491442	0.0200229	0.0426917	0.107033	0.120766
0.0987529	0.0317874	0.000489099	0.0136455	0.0364851	0.0647732	0.0344414	-0.000728753	-0.0479347	-0.0354976	-0.0629908	-0.078444	-0.0684248	-0.0169361	0.0372306	0.0636922	0.0217485	-0.0407709	-0.0925224	-0.0537208	-0.0612843	-0.0757857	-0.0750761	-0.0512587	-0.00785748	0.0373806	0.063126	0.0124686	0.0653904	0.301617	0.624911	0.956413	1.30929	1.78391	2.42458	2.90609	3.19356	3.26826	3.19198	3.05572	2.75988	2.29737	1.72544	1.14071	0.831549	0.570631	0.388039	0.251124	0.226019	0.187306
0.0689996	-0.0377101	-0.0888123	-0.0607161	-0.00679669	0.0382093	0.0497408	0.0224284	-0.0284018	-0.0253417	-0.0110863	0.0172176	-0.0281153	-0.0348603	-0.0678336	-0.0356809	-0.00543098	0.0383283	0.0474468	0.0992645	0.130593	0.116178	0.0160311	-0.0451252	-0.00541585	0.157567	0.380469	0.36894	0.209927	0.0257025	0.0419737	0.112039	0.108211	0.141282	0.182718	0.354798	0.447707	0.660467	0.832697	1.10612	1.28232	1.11834	0.760462	0.391407	0.304802	0.276076	0.162711	0.032054	0.0127333	0.0131767
-0.0487821	-0.134518	-0.133597	-0.0449806	0.000731873	-0.0340202	-0.0993102	-0.126749	-0.0475722	0.0293303	0.0454115	-0.0491374	-0.0734162	-0.0594353	-0.00167581	-0.00107851	0.0698398	0.0559882	0.0644458	-0.0516823	-0.0619128	-0.0494938	0.00265257	0.0190134	0.0369808	0.271463	0.786353	1.47554	2.06347	2.55609	2.88304	2.96565	3.1764	3.51714	3.81225	3.7021	3.3857	3.31202	3.14294	2.77105	2.04031	1.27447	0.658904	0.367735	0.274126	0.186255	0.136892	0.13028	0.153798	0.088755
0.010554	-0.0272177	-0.0447456	-0.098259	-0.0583541	-0.0147327	0.0195855	0.00578124	0.0253332	0.0203872	-0.0185619	-0.0205702	-0.0247969	0.00722444	-0.00854886	0.00664065	0.0089471	-0.029203	-0.0901015	-0.113504	-0.0696633	-0.0192968	-0.00962748	0.0432138	0.109364	0.216933	0.4723	0.956909	1.73346	2.49162	3.15199	3.50163	3.68948	3.81273	3.80551	3.57823	3.13673	2.63281	2.23558	1.88289	1.51561	1.05399	0.647925	0.368544	0.197017	0.059156	0.0112315	-0.0483354	-0.00405802	-0.0460499
0.0225177	0.0183842	0.0224294	0.0319301	0.039236	0.0201598	-0.0274823	-0.0160312	0.01806	0.0204401	0.0232708	-0.0196019	-0.0377505	-0.0570564	0.0121943	0.0024588	-0.00229562	-0.0717564	-0.0575323	-0.112734	-0.127073	-0.0770848	0.0313479	0.138435	0.202975	0.224849	0.249273	0.373197	0.767341	1.24679	1.7298	3.01399	4.52006	5.75494	5.62136	4.74923	3.96062	3.56922	3.55475	3.29875	2.73341	1.96358	1.2649	0.671293	0.348406	0.214293	0.182215	0.124136	0.0864642	0.0806936
0.040718	0.0325508	0.0117569	0.0311134	-0.00302612	-0.0425507	-0.0345371	-0.0185575	0.0183173	-0.0273288	-0.047733	-0.103771	-0.0814685	-0.085869	-0.0773517	-0.074919	-0.0588836	-0.0516491	-0.0373288	-0.0100166	0.0355234	0.0305895	-0.0139703	-0.0138826	-0.010901	0.11577	0.331446	0.575929	0.966733	2.3615	3.14399	3.36875	2.74325	2.94568	3.52323	4.45803	5.15698	5.99259	6.60576	7.00909	6.8212	5.68267	4.26213	3.0461	2.1271	1.41774	0.834603	0.483986	0.409641	0.34501
0.253371	0.17327	0.159109	0.103957	0.0255949	-0.0415592	-0.0467093	-0.000213036	0.0280627	0.0162241	0.000276784	-0.0066482	-0.0148205	-0.0237278	-0.0727439	-0.038116	-0.0420878	-0.0168779	-0.0327608	-0.0544629	-0.0832824	-0.110914	-0.123399	-0.129912	-0.146871	-0.0830845	0.117703	0.462274	0.826806	1.21095	1.38331	1.61679	1.81842	2.19877	2.5052	2.7033	2.81517	2.86263	2.73666	2.48953	2.09757	1.64335	1.13769	0.6776	0.349291	0.15368	0.0396575	0.0190853	0.0103122	-0.0227254
-0.0135162	0.0090564	0.0798378	0.0606425	0.0388624	-0.029805	-0.0217839	-0.027624	-0.0270933	-0.0287156	-0.0343036	-0.0366808	-0.0549439	-0.0645133	-0.0513233	-0.0467301	-0.0300775	-0.0463711	-0.0418252	-0.0270227	-0.0158289	-0.0317595	-0.0635074	-0.0645735	0.103692	0.137938	0.194722	0.0530068	0.0901478	0.0769583	0.188019	0.271068	0.327244	0.312685	0.44327	0.986553	1.75879	2.34221	2.50678	2.32748	1.91457	1.30205	0.694441	0.290465	0.10164	0.0167931	0.0223964	0.0769856	0.0737902	0.0510741
-0.00786804	-0.0165987	0.02507	0.0538101	0.0346324	-0.065282	-0.131085	-0.0925584	-0.0841103	-0.0427353	-0.0508634	-0.0360183	-0.0429494	-0.0557248	-0.0569924	-0.0694992	-0.0798611	-0.129464	-0.0593075	-0.0682499	-0.00588471	-0.0434697	-0.0128634	-0.0202133	0.00990849	0.0395286	0.0805591	0.109306	0.311656	0.683598	1.24289	1.93188	2.75268	3.5418	3.98487	4.17814	3.85828	3.42059	2.79891	2.31886	1.97633	1.54532	1.12816	0.681375	0.417825	0.288786	0.199622	0.131941	0.114196	0.081865
0.0812576	0.0648996	0.0265995	0.00707664	-0.0351045	-0.0479015	-0.0821616	-0.0854626	-0.0494028	0.0156446	0.035606	0.0129079	-0.0790447	-0.107712	-0.0806581	-0.0401852	-0.0414447	-0.0576974	-0.0248564	0.0336073	0.0355053	0.0101601	-0.00973127	-0.00953586	0.100553	0.301387	0.517847	0.696903	0.979819	1.59111	2.2229	2.55711	2.63702	2.83992	3.66738	4.81705	5.40256	5.28002	4.51519	3.9132	3.19296	2.33827	1.45973	0.812245	0.523032	0.405381	0.282545	0.189516	0.106428	0.0959036
0.0568154	0.0172643	0.021877	0.0065629	0.0524661	0.0402088	0.0145504	0.0257298	-0.00885271	0.0346899	0.00298543	0.0176739	0.00738172	0.0178624	-0.00141535	-0.045161	-0.108214	-0.0875081	-0.0489404	-0.00616781	-0.00357186	0.00200652	0.0734705	0.0539837	0.0634338	0.0342141	0.0942919	0.197898	0.475631	0.829188	1.34574	1.77282	2.20061	2.43045	2.66811	2.86291	2.96354	2.67562	2.22574	1.83518	1.56449	1.21433	0.736883	0.395655	0.224584	0.156463	0.11157	0.0567747	0.0579834	0.074181
0.0560954	0.0105629	-0.0176867	-0.00203484	0.00161716	-0.0449254	-0.0606453	-0.0636846	-0.0711288	-0.0621094	-0.0429897	-0.0380935	-0.0431048	-0.0231362	-0.00720203	0.0155081	-0.0012718	0.0373366	0.0437014	0.0280866	-0.04299	-0.0341586	0.0173257	0.0502283	0.00157494	-0.0367181	0.0339486	0.212305	0.538918	1.02607	1.67572	2.53138	3.35443	3.92457	4.0532	3.68595	3.32902	3.00385	2.83447	2.40398	1.85264	1.27172	0.785419	0.412251	0.247422	0.197024	0.110893	0.0122415	-0.0469082	-0.0481095
0.0177045	0.0388549	0.0740081	0.0434998	0.0111881	-0.0437871	-0.0591918	-0.00868327	0.0158488	-0.00337236	-0.030296	-0.0367485	-0.0482706	-0.10033	-0.0753184	-0.0553589	-0.0474856	-0.0469678	-0.0303457	0.0623973	0.082628	0.0828837	0.0443572	0.065171	0.085289	0.119915	0.243208	0.532394	0.833199	1.08335	1.2959	1.56742	1.87942	2.25769	2.59333	2.80631	2.89942	2.97317	2.939	2.49786	1.7485	0.992731	0.531797	0.29923	0.208797	0.147828	0.138125	0.11023	0.0550165	-0.00225052
-0.0654705	-0.0430145	-0.0217208	0.00224823	0.0201898	0.00860585	0.0321171	0.00504134	0.0314927	0.0168294	0.0429938	0.0513953	0.0356994	0.0184642	0.00736632	0.0252998	0.0050629	0.0320688	0.00845208	0.016206	-0.0412242	-0.0295647	0.0300526	0.0876209	0.13038	0.120291	0.241526	0.447133	0.974204	1.51633	2.08895	2.51307	3.15019	3.72075	3.88204	3.5861	3.06528	2.57676	2.05292	1.52617	1.08113	0.768795	0.570098	0.439957	0.296804	0.20573	0.167143	0.108529	0.148569	0.139392
0.16405	0.0963492	0.0557993	0.0311637	-0.0110323	-0.0202104	-0.0146244	0.0411347	0.04585	0.00855909	-0.0447469	-0.070102	-0.0712762	-0.0307216	0.0298257	0.0128466	-0.0100684	-0.0508363	0.0018702	-0.0185448	-0.0278503	-0.0653381	-0.0748717	-0.0304869	0.0313575	0.200222	0.638222	1.2415	1.90989	2.39489	2.67507	2.66747	2.38982	2.0048	1.81339	1.74752	1.73569	1.89203	2.48132	3.35622	3.55773	2.88548	1.76817	1.0105	0.566138	0.309235	0.111587	-0.0052224	-0.032486	0.0163964
0.0549653	0.0650632	-0.00107617	0.0101113	0.0255125	0.0279564	0.0204411	0.00997555	0.0166625	-0.00520339	-0.0232786	-0.027773	-0.0562637	-0.0255369	-0.0161548	0.0307337	0.0196997	0.0135154	0.0218504	-0.00135306	-0.00281742	0.0259625	0.0279049	0.0318101	-0.00522367	-0.00186807	0.0278105	0.0371654	0.00916288	-0.0368304	-0.0359008	0.153297	0.366504	0.491672	0.611712	0.856874	1.38897	1.88738	2.40452	2.63958	2.72139	2.44224	1.98399	1.41206	0.862608	0.46111	0.170494	0.0323956	0.0466053	0.122164
0.14638	0.10966	0.0689613	0.0488589	0.0397173	0.00890539	-0.00474042	-0.0344554	-0.0692034	-0.0940544	-0.118556	-0.0950232	-0.0474841	0.0319492	0.0246998	0.0503723	0.0463338	0.0601519	0.0506986	0.0364102	0.0331832	0.0103904	0.0170053	0.0256228	0.0134685	-0.0408565	-0.0606827	0.0345094	0.304648	0.844265	1.34654	1.64259	1.80379	1.99223	2.48109	2.97424	3.40504	3.34949	2.87771	2.26767	1.67391	1.17745	0.738988	0.425662	0.27239	0.17498	0.141912	0.101147	0.0675896	0.0298672
0.0721596	0.107168	0.131233	0.0850335	0.0367477	-0.0271707	0.018251	0.0021441	0.00799408	-0.0531534	-0.0235872	-0.0200418	-0.031377	-0.0655567	-0.0690398	-0.0905581	-0.0868623	-0.038411	-0.00146683	0.0141988	0.0123205	0.0576356	0.104333	0.136716	0.141236	0.103186	0.043167	0.06853	0.289971	0.67843	1.12744	1.62407	2.05052	2.38277	2.67224	2.84174	2.87102	2.96385	3.09003	2.98836	2.3743	1.5771	0.921078	0.456218	0.204734	0.1475	0.170612	0.134378	0.0926725	0.0606002
0.066671	0.0544302	-0.00625617	-0.0545105	-0.0702651	-0.0258317	-0.00526622	-0.0177035	-0.019187	-0.0510839	-0.0314536	-0.0675853	-0.0407223	-0.0405033	-0.0175484	-0.0102294	-0.0141854	-0.00976636	-0.0523713	-0.101157	-0.140396	-0.113959	-0.0665704	-0.0313306	0.00314244	0.0346221	0.121021	0.297104	0.457361	0.681539	0.86939	1.08549	1.26845	1.56622	1.95976	2.12462	2.10633	1.9165	1.87395	1.82518	1.64461	1.28093	0.811652	0.469187	0.256392	0.128518	0.0419459	-0.00874124	0.0104247	0.0160669
0.0160327	-0.0439928	-0.0629494	-0.0707972	-0.0657182	-0.0772235	-0.10414	-0.0736442	-0.0365777	-0.011078	-0.00263418	-0.0199306	-0.0215085	0.00271273	-0.0285662	0.00596062	-0.0304992	-0.0255105	-0.0418874	-0.00471324	0.101791	0.184237	0.210403	0.121679	0.0218191	0.000473689	0.128734	0.303513	0.580563	0.991686	1.38658	1.78988	2.02137	2.31384	2.62387	2.99966	3.34621	3.25763	2.88586	2.22234	1.56879	0.94918	0.50383	0.259082	0.157328	0.132684	0.116767	0.111614	0.0878274	0.00473697
-0.0477911	-0.113537	-0.0869977	-0.0729057	-0.0429402	-0.0181224	-0.0476042	-0.0625601	-0.0757399	-0.0365784	-0.0369273	-0.0243379	-0.0760862	-0.0206168	0.0132677	0.0523994	0.0418017	0.0213957	0.0445048	0.0120906	-0.000631038	-0.0332519	-0.0121086	0.0183877	0.00420276	0.00472988	-0.00396052	0.0271697	0.00867219	0.00673573	0.0422718	0.196706	0.387266	0.600872	0.721144	0.764577	0.722158	0.639783	0.602303	0.656255	0.704245	0.659883	0.488932	0.278521	0.123911	0.0329662	0.0496102	0.0483676	0.0324581	-0.0391584
mean across laps, Pre, day 1,
0.0233725	0.0114234	0.00521595	0.00756296	0.0106754	0.00975212	0.00426652	0.00195945	0.00974132	0.0243334	0.0293932	0.0211931	0.00338601	0.0130842	0.0235596	0.0328158	0.0193414	0.0076974	0.00352167	0.00169455	0.00379126	0.00549698	0.00835491	0.0137296	0.0220448	0.0423984	0.0793663	0.138746	0.225047	0.340073	0.457264	0.562999	0.647642	0.736531	0.851488	0.952239	1	0.994591	0.956678	0.887898	0.762282	0.58844	0.40973	0.262684	0.166022	0.104789	0.0676894	0.0435463	0.0368949	0.0310784
Familiar belt, day 1, 100 laps by 50 spatial bins, Post: after reward switch
0.0886847	0.0390861	0.0356949	0.0219906	0.0385656	-0.0124045	-0.0308179	-0.0432757	-0.00301955	-0.0174643	-0.0251341	-0.06869	-0.0445562	-0.0116828	0.0103592	-0.013592	-0.0349861	-0.0186173	-0.0233587	0.00890961	-0.0075088	0.0127917	-0.00414982	-0.0331302	-0.0126867	-0.0156174	0.0673118	0.06884	0.151113	0.254411	0.474377	0.834996	1.2522	1.70391	2.16168	2.6442	2.82878	2.75938	2.49995	2.37379	2.11523	1.6981	1.07112	0.514603	0.15427	0.0193075	0.00379724	0.0633872	0.107198	0.111386
0.0199991	-0.0341743	-0.0328515	-0.000137007	0.019964	0.0361864	0.0511479	0.0341487	0.00171557	-0.0481128	-0.0197391	-0.0320248	-0.0301413	-0.00717779	0.053276	0.0994994	0.0814234	0.0660644	0.039408	0.00708447	-0.00280664	0.00127703	0.0358881	0.0193849	-0.0270943	-0.0477101	0.0432552	0.234971	0.681684	1.17929	1.64961	1.80036	1.79945	1.79106	2.14755	2.55375	2.73939	2.54482	2.11219	1.67638	1.1234	0.592974	0.227709	0.00360229	-0.0154992	-0.0228787	-0.0210482	-0.0549664	-0.0393269	0.0263069
0.0756009	0.0572582	-0.00289017	-0.0442046	-0.0299095	-0.0203038	-0.0140643	0.0163895	0.0155146	0.0371788	-0.0038966	0.0186642	-0.0143721	-0.0392763	-0.0427484	-0.0364631	-0.0177161	-0.0556612	-0.0433089	-0.0321297	-0.0275745	-0.0376144	-0.0400099	-0.0191918	0.0418488	0.110606	0.183717	0.260474	0.446503	0.763698	1.07713	1.42463	1.74268	2.18869	2.38707	2.32431	1.96754	1.66418	1.50821	1.34387	1.07817	0.782494	0.488788	0.244198	0.0238808	-0.0195463	0.00209295	0.00549274	-0.0329285	-0.0665519
-0.0709023	-0.0588232	-0.0293193	-0.0359392	-0.0580966	-0.0572308	-0.0416829	0.0147761	0.054205	0.0922861	0.10264	0.0899201	0.050423	0.0268956	0.0140447	0.0365007	0.0414669	0.0121187	0.0103036	0.0226959	0.0588834	0.030899	-0.0431755	-0.0878859	-0.0741049	0.0100337	0.10294	0.152701	0.214295	0.387984	1.22096	2.24127	2.96457	3.53206	3.95455	4.28782	4.02739	3.39502	3.01323	2.80846	2.6452	2.2632	1.52121	0.927122	0.419798	0.205947	0.064998	0.0932035	0.0481997	-0.0226469
-0.0903654	-0.0348786	-0.0112966	-0.025636	-0.0706141	-0.0491666	-0.0325253	-0.0430109	-0.0618748	-0.0672564	-0.0454354	-0.0024196	-0.0161155	0.0158231	-0.015239	0.0191441	-0.0223135	0.0457362	0.13444	0.14682	0.0737585	-0.0284006	-0.014721	0.0246199	2.84299e-05	0.0098764	0.116655	0.272872	0.407361	0.550383	0.780617	1.12461	1.41356	1.62907	1.82446	2.00539	2.01559	1.86812	1.66967	1.50457	1.14888	0.659673	0.263092	0.0768204	0.0474371	0.061976	0.0206539	-0.00457333	-0.0655445	-0.0981309
-0.106938	-0.0915443	-0.0424041	-0.0254793	-0.0332931	-0.0473752	-0.038173	-0.0254887	-0.019928	-0.0261162	-0.0280985	0.00325832	-0.0391036	-0.0152976	-0.0239209	0.0709197	0.0976565	0.0783687	-0.00269082	-0.033391	-0.00667244	-0.00864244	-0.0243586	-0.0542012	-0.0499864	-0.0758047	-0.0113931	0.0200268	0.0649991	0.0570389	0.178107	0.455217	0.773372	1.06306	1.11643	1.03376	0.818287	0.660238	0.5785	0.52121	0.519677	0.400002	0.221504	0.0493778	-0.0127322	0.0483496	0.00206039	0.00099414	-0.0664524	-0.0125047
0.00231402	0.0285923	0.0338194	0.0211738	0.057111	0.0277663	0.00387097	-0.0561961	-0.0535756	-0.0490576	0.00648573	-0.00584526	-0.00179908	-0.0486455	-0.0741096	-0.0429506	-0.00556662	0.0487295	0.00728938	-0.0143571	-0.0410597	-0.0307623	-0.020054	-0.0228386	-0.0413879	-0.0528537	-0.018726	0.0376096	0.122664	0.264608	0.544904	0.984484	1.37314	1.58071	1.5839	1.41465	1.20838	1.0923	1.15321	1.27584	1.29143	0.964998	0.541754	0.167952	0.0665512	0.0403582	-0.0235957	0.00844829	0.0138964	0.0507177
0.020319	0.015411	-0.0402912	-0.0315082	0.0373465	0.0996659	0.0701714	0.0070742	0.0210051	0.0363882	0.0595178	0.070221	0.049504	0.033377	-0.0474116	-0.0112648	-0.0331531	-0.00159007	-0.0215114	-0.0255926	-0.0327379	-0.0445903	-0.0463856	-0.0494109	-0.0385219	0.00774532	0.0353156	0.0662916	0.183808	0.427055	0.854086	1.27362	1.66288	1.85041	1.96361	1.83221	1.59541	1.39738	1.28484	1.145	0.802639	0.434196	0.188234	0.0840482	0.0783226	0.0732596	0.0258996	-0.0105548	-0.0232117	0.0207444
0.0324444	0.0613586	0.0166411	0.0226504	0.0327143	0.101457	0.111642	0.0825862	0.0634882	0.0594064	0.0333962	0.00268022	-0.0330752	-0.0593471	-0.0807371	-0.090242	-0.0763669	-0.0375656	-0.00992168	-0.00661485	-0.051363	-0.0674374	-0.0081632	0.0488396	0.033288	0.00452662	0.016569	0.100525	0.167076	0.260927	0.524935	0.85841	1.06144	1.17722	1.11981	1.05832	0.928457	0.912452	1.14855	1.32195	1.33476	1.04839	0.646698	0.304987	0.0924015	0.0283502	0.0269801	-0.00206768	-0.00620143	-0.0500141
-0.0533836	-0.061701	-0.0289544	-0.00266522	-0.0662728	-0.0665416	-0.0810818	-0.031948	-0.0540706	-0.029263	-0.0137673	0.00749515	-0.00109826	-0.00659805	-0.0121484	-0.0453098	-0.0633199	-0.0440172	-0.0261087	-0.0288498	-0.0638716	-0.102566	-0.131404	-0.177213	-0.129004	-0.0607722	0.054552	0.135529	0.233791	0.372814	0.428232	0.597104	0.759626	1.01286	0.896264	0.621654	0.356636	0.514101	0.787733	0.706458	0.390844	0.028717	-0.00652745	-0.0218614	0.00144718	-0.0070783	0.0134597	-0.00643682	-0.0112415	-0.0252708
-0.00737215	0.00953577	-0.00658305	-0.0132978	-0.0247134	-0.00810193	0.023171	0.0356401	-0.00960131	-0.0839597	-0.142563	-0.115734	-0.11654	-0.0982063	-0.0904038	-0.0651607	-0.033809	0.00861986	-0.00111973	0.00223639	-0.0467711	-0.041707	-0.0641067	-0.0585244	-0.0394776	-0.0111902	0.0352223	0.110106	0.162648	0.787333	1.38763	1.90125	1.82099	1.80603	1.97376	1.79593	1.5186	1.46422	1.65092	1.61455	1.10554	0.537248	0.225774	0.135998	0.170931	0.134747	0.0790853	0.00634591	-0.0185396	-0.0815181
-0.110308	-0.117442	-0.112073	-0.0679554	-0.0176467	0.00356313	0.0214224	-0.00313958	0.0078727	-0.0355903	-0.0352252	-0.0485937	-0.0135362	-0.00590852	-0.0207771	-0.0803148	-0.129959	-0.0991685	-0.037156	0.0257182	0.00686882	-0.00673508	0.0232054	0.0475892	0.0485307	-0.0134855	-0.00393773	0.115877	0.357182	0.443417	0.388407	0.324262	0.606886	1.04627	1.54946	1.59054	1.3849	1.04816	1.04668	1.23691	1.01622	0.555758	0.0757403	0.0144618	0.080118	0.0395586	0.0222715	-0.0143192	0.0161626	-0.0523377
-0.063126	-0.0198285	0.00976825	0.0255291	-0.0223892	-0.0287917	-0.0403092	-0.0634239	-0.0482951	-0.00543647	0.0906936	0.115306	0.0761652	0.0195788	-0.00716254	-0.0391648	-0.0796673	-0.0672817	-0.060209	-0.0356649	-0.0361257	-0.00392673	-0.0224633	-0.0192188	0.0243811	0.155209	0.195591	0.158034	0.104034	0.139812	0.341069	0.559291	0.653487	0.747501	0.801725	0.866872	0.777632	1.21152	1.55637	1.91124	1.23984	0.6341	0.0556124	-0.0475933	-0.028865	-0.0290798	-0.0405694	-0.0648488	-0.101519	-0.0505246
-0.0414999	-0.000786533	-0.0092203	0.0344945	-0.0298584	-0.05992	-0.116861	-0.0483407	-0.00257415	0.0153802	-0.0221973	-0.0567229	-0.0654867	-0.0303029	-0.068702	-0.0835719	-0.0718737	-0.00109395	0.00502209	-0.0154102	-0.0184545	0.00448826	0.0129272	0.0133547	0.0103547	0.0120669	0.0204884	0.230953	0.482222	0.62163	0.714465	0.720702	0.68456	0.719723	0.91235	1.01364	0.999491	0.897458	1.04786	0.924182	0.607692	0.213704	0.0311754	-0.0192074	-0.0464844	-0.0839045	-0.0415135	0.0341874	0.0565894	0.0249043
0.0241529	0.046031	0.0373336	0.0454919	0.0102051	-0.00544493	-0.0651453	-0.0947329	-0.109587	-0.135785	-0.10263	-0.0313185	0.0273808	0.0333891	-0.0109437	-0.0833555	-0.0972431	-0.115071	-0.0409308	0.0213553	0.0636107	0.0499389	0.016699	-0.0103238	-0.0766527	-0.0854366	-0.0427344	0.0605785	0.073656	0.0994237	0.144845	0.336597	0.757259	1.3188	1.73061	1.64268	1.32121	1.20431	1.33464	1.37471	1.02116	0.507035	0.101658	-0.0272765	0.0159476	0.0397233	0.05187	-0.026859	-0.0509265	-0.0710519
-0.0395018	0.0119318	-0.0242898	-0.0178961	-0.0498722	-0.0433249	-0.016738	0.0112928	0.0587865	0.0703972	0.0910261	0.0465984	0.00510336	0.0177275	-0.0213667	-0.0182056	-0.105345	-0.0489446	-0.0320099	0.114083	0.174316	0.13887	0.0461657	0.0415082	0.104879	0.126168	0.0996266	0.0936278	0.0746094	0.0635216	0.143707	0.274495	0.387914	0.5735	0.739604	0.815868	1.06619	2.81859	4.75124	4.59142	2.60131	0.4904	0.124013	0.0351407	-0.00682153	-0.0499773	-0.0574478	-0.0297938	0.011146	-0.00486401
-0.00370901	0.0081011	0.0425067	0.0125761	-0.0212302	0.0118294	0.0383878	0.0385188	0.0310959	-0.00321638	-0.0355615	-0.0454223	0.0165448	0.0955861	0.0751659	-0.011958	-0.102493	-0.0469596	-0.0174039	0.0364789	-0.0311219	-0.0343469	-0.0592696	-0.0390297	-0.00048008	0.0850847	0.128153	0.114735	0.0507747	0.0395126	0.138961	0.509296	0.801462	1.57486	2.88403	3.50279	3.27461	2.62366	2.57174	2.15169	1.16885	0.294329	0.0245003	-0.0640216	-0.112635	-0.0583785	-0.00828103	0.0242222	-0.0124083	-0.0313937
-0.0211287	0.0463918	0.0519315	0.0466023	0.00355325	-0.0036922	-0.0327536	-0.021135	-0.00391881	0.0365023	0.0384675	-0.0443367	-0.0743556	-0.110087	-0.078147	-0.0755898	-0.0711687	-0.0474913	-0.0426378	-0.0447659	-0.0776152	-0.0185269	0.0135515	0.0308987	-0.0634705	-0.0522548	0.0568103	0.213891	0.410371	0.536271	0.627703	0.781441	1.3063	1.89963	2.52133	2.81816	3.01945	3.02593	2.19373	1.17581	0.192975	-0.00140103	0.0254106	0.000689151	-0.0263432	-0.0609857	-0.0562595	-0.0581736	-0.0480747	-0.0925372
-0.0766329	-0.132623	-0.11419	-0.135305	-0.0611946	-0.016543	-0.016744	-0.0397825	-0.0895659	-0.140431	-0.166833	-0.14541	-0.0457099	0.0132305	-0.000222732	-0.074537	-0.127216	-0.140579	-0.112031	-0.106097	-0.104208	-0.0819131	-0.0803434	-0.0778558	-0.108605	-0.0560846	0.138571	0.381567	0.537287	0.459718	0.489772	0.647742	0.939329	1.11942	2.75326	3.93397	4.53224	3.21485	2.0193	1.22473	0.617943	0.283359	0.0303962	-0.00166152	-0.0651541	-0.0562191	-0.129095	-0.144024	-0.158081	-0.110289
-0.127529	-0.114363	-0.142659	-0.109725	-0.105757	-0.0774798	-0.0419733	-0.058541	-0.0561352	-0.090974	-0.0827049	-0.10372	-0.0653609	-0.0408508	-0.00121087	-0.0215294	-0.0600269	-0.0826665	-0.07807	-0.0634416	-0.0643899	-0.0820315	-0.0777072	-0.0892903	-0.0232175	-0.00428809	-0.0134792	0.0243793	0.332775	0.586104	0.793302	0.812426	0.93866	1.25806	1.63692	1.72372	1.39299	1.30111	1.48314	1.21593	0.648872	0.0630712	0.0767584	0.0559035	0.0379192	0.039247	0.0501491	0.0650485	0.0479112	0.0095572
-0.019766	-0.0171	0.00123799	-0.0210184	-0.0578526	-0.093883	-0.0617406	-0.0406407	-0.00362184	-0.0413849	-0.026385	-0.0538092	-0.0546544	-0.0774136	-0.0938562	-0.0887386	-0.098941	-0.112384	-0.124584	-0.14562	-0.096264	-0.0613416	-0.0391524	-0.0761779	-0.110851	-0.132126	-0.0258611	0.174236	0.428826	0.448836	0.42767	0.487141	0.597784	0.894811	1.71512	2.32358	2.55082	2.29219	2.07077	1.41741	0.574655	-0.0433024	-0.0876626	-0.0873538	-0.0932133	-0.108854	-0.135442	-0.0912433	-0.0679807	-0.0519792
-0.0834567	-0.0789359	-0.0829586	-0.0940204	-0.0765166	-0.0720051	-0.0735471	-0.0503777	-0.0210666	0.0045535	-0.0696653	-0.110074	-0.101354	-0.0709795	-0.0400371	-0.0518531	-0.0309382	-0.0373687	-0.0496712	-0.0866501	-0.122063	-0.0974799	-0.0621818	-0.0438563	-0.0604842	1.02355	1.69275	1.93518	1.11292	0.675155	0.724216	0.844392	0.928988	0.850335	0.792719	0.715949	0.855668	0.678026	0.443528	0.0623391	-0.134475	-0.142336	-0.102414	-0.0690087	-0.0533101	-0.108832	-0.0771664	-0.12973	-0.150965	-0.189063
-0.165094	-0.16365	-0.159754	-0.118128	-0.0941354	-0.0884645	-0.112965	-0.0855811	-0.0918468	-0.120041	-0.122304	-0.124588	-0.108663	-0.112336	-0.102542	-0.096421	-0.128914	-0.136802	-0.136683	-0.115229	-0.115486	-0.139503	-0.128733	-0.153749	-0.0957676	-0.0489357	0.0512714	0.137456	0.225932	0.241503	0.187656	0.0786511	0.0672635	0.0855369	0.182742	0.195477	0.186721	0.289361	0.472612	0.49574	0.272209	0.0288998	-0.0203598	-0.0185857	-0.0410409	-0.0804471	-0.026825	-0.0375	-0.0286577	-0.0353059
-0.0113867	7.96907e-05	0.00516718	0.0466359	0.0348475	-0.0257481	-0.0465204	-0.0238524	0.0502705	0.0458702	0.0549926	0.0152359	0.0140994	-0.0469876	-0.0409998	-0.039677	-0.0439586	-0.0830861	-0.151621	-0.159559	-0.17731	-0.153718	-0.144936	-0.0885613	-0.093224	1.00509	2.52272	3.26322	2.73326	1.60124	1.27145	1.06205	0.923271	1.15745	3.57161	5.84354	6.59923	4.98579	3.20394	2.50783	1.49114	0.728979	0.0448563	-0.0506292	-0.0131339	0.0299232	0.0242448	0.0101531	0.00229463	0.0184938
-0.0266281	-0.0785667	-0.0814524	-0.0184963	0.0248376	0.00864536	-0.0148212	0.00439354	0.0182909	-0.00128848	-0.0350076	-0.0349274	-0.0443112	-0.0578807	-0.0392613	-0.0280334	0.0161978	-0.0212872	-0.0277689	-0.0609831	-0.0396803	-0.0873603	-0.115777	-0.152056	-0.0224525	0.32246	0.814527	1.37501	1.96981	2.16416	2.11548	1.92665	2.37687	3.02047	2.98947	2.44394	1.76773	1.55335	1.6648	1.23325	0.751289	0.0849428	-0.0148804	0.0106414	0.0155723	0.0280425	-0.0217331	-0.0792445	-0.156376	-0.143136
-0.0885027	-0.0349839	-0.0319898	-0.0743579	-0.0928985	-0.100254	-0.0616848	-0.0231068	0.0239874	0.0179506	-0.0166929	-0.055356	-0.0601749	-0.0364493	-0.0437145	-0.0502388	-0.0726935	-0.0627634	-0.0816522	-0.0961822	-0.0782926	-0.0618795	-0.070713	-0.125559	-0.141018	0.178034	0.518142	0.918164	1.21925	1.22242	0.967878	0.386777	0.0549705	0.101491	0.881588	2.35184	3.63946	5.3424	7.1667	9.04093	8.15882	4.94623	1.659	0.0827055	0.0347937	-0.00784694	-0.0421933	-0.0316517	-0.0551435	-0.102857
-0.130921	-0.130168	-0.0831992	-0.0577279	-0.0393862	-0.0385245	-0.0729539	-0.0559969	-0.0623986	-0.056587	-0.0659622	-0.0718343	-0.085644	-0.129789	-0.167464	-0.12307	-0.0123532	0.053702	0.0658135	0.00520999	0.0290244	0.0486631	0.0724563	0.0808041	0.072742	0.493153	1.00059	1.58807	1.65429	1.42087	1.13854	0.867914	0.77389	0.858376	1.28485	1.73415	1.647	1.37428	0.989473	0.767344	0.357077	0.0391586	-0.0985383	-0.0505277	-0.00387517	0.0132744	-0.0512026	-0.0976815	-0.099791	-0.0838527
-0.0405397	0.00644104	0.000423563	-0.0244531	-0.0628035	-0.0554938	-0.0460139	-0.0794029	-0.110737	-0.0869919	-0.0584253	0.00475264	-0.0181581	-0.0436466	-0.0866717	-0.11683	-0.136014	-0.150118	-0.105947	-0.0875081	-0.0901756	-0.0963672	-0.0796943	-0.0584017	-0.0545978	-0.0160686	0.0389106	0.232949	0.338437	0.372833	0.207756	0.137145	0.0990024	0.192072	0.70382	1.45536	1.9022	1.77762	1.48075	1.26488	0.870073	0.367797	0.0152148	-0.0258457	0.00693594	0.0060462	-0.0094786	-0.063759	-0.048004	-0.0129298
0.0302019	0.0142695	0.00215937	-0.000432613	-0.0368406	-0.0756188	-0.078984	-0.0448893	-0.0612465	-0.0848717	-0.0906471	-0.0431066	-0.0331371	-0.058766	-0.0744239	-0.0728052	-0.0782213	-0.0691276	-0.0452525	-0.0277783	-0.00911903	-0.0521349	-0.0607007	-0.120562	-0.1254	0.483741	1.00957	1.41225	1.24543	1.05446	0.818149	0.614505	0.429595	0.426155	0.688305	1.14804	1.68548	3.13359	5.56746	7.63729	7.92897	6.11304	3.82262	1.86618	0.838737	0.519502	0.352792	0.281102	0.254957	0.220698
0.151283	0.0793172	0.0645638	0.0565953	0.0435585	0.00876215	0.0158575	-0.00484746	-0.0323751	-0.0206931	-0.0096311	-0.0180772	-0.0609595	-0.0840668	-0.0471963	-0.0400493	-0.039155	-0.0985585	-0.126744	-0.166353	-0.164978	-0.147505	-0.0744163	-0.0276603	-0.0324369	-0.0355938	0.00474034	0.122783	0.0999905	0.232647	0.422946	0.547515	0.435061	0.565631	1.47577	2.56801	3.27053	3.45761	3.35652	2.49532	1.26244	0.187608	-0.0342885	-0.0244472	-0.0135285	-0.00316043	-0.0307438	-0.0320686	-0.107871	-0.0940239
-0.0844935	-0.0657141	-0.0747618	-0.081681	-0.0446701	-0.0207129	-0.0222695	-0.0420449	-0.0395436	-0.0472029	-0.0425805	-0.0341456	-0.0254542	-0.0772925	-0.123038	-0.123688	-0.0951832	-0.0818241	-0.00877078	0.12639	0.276574	0.305696	0.33551	0.272714	0.350234	0.867998	1.42104	1.96676	2.13848	2.14851	2.0661	1.79988	1.73934	2.04523	2.70532	3.08552	3.01914	2.7238	2.0144	1.21667	0.299544	0.0730493	-0.0163557	-0.064931	-0.0893267	-0.0766076	-0.0772376	-0.0163324	-0.00458045	-0.0195662
-0.0646729	-0.0878278	-0.0400797	-0.028794	-0.0413736	-0.0899637	-0.0944308	-0.0676982	-0.0688703	-0.109334	-0.131906	-0.113494	-0.10059	-0.0794265	-0.0728955	-0.0616801	-0.0507263	-0.0267348	-0.0745923	-0.100286	-0.0864678	-0.0318922	-0.0303714	-0.0923907	-0.0814637	-0.0813906	-0.0862923	-0.0578451	-0.0301331	0.0287421	-0.0176353	0.165191	0.241283	0.915949	1.77299	2.5255	2.88252	2.57889	1.77743	0.766104	0.0238068	-0.00305279	-0.00609632	-0.0338256	-0.057338	-0.0635463	-0.0278679	-0.0322433	-0.0414373	-0.0635466
-0.0290273	-0.0247636	-0.00085174	-0.023484	0.00389719	0.0016052	0.0151784	0.0167349	0.0566453	0.0833189	0.0875351	0.0796347	0.0519501	0.0368372	0.0450301	0.0238891	0.00836331	-0.0934144	-0.0897926	-0.039324	0.0308639	-0.00185965	-0.0155252	-0.0475285	-0.0218046	-0.0639232	-0.00978949	0.0955701	0.30203	0.474998	0.619239	0.637451	0.732906	0.890529	1.06799	1.1262	1.16851	1.1907	1.33182	1.44983	1.19051	0.703767	0.175196	0.00487385	-0.0158552	-0.0437493	-0.0382421	-0.0866449	-0.0867968	-0.0834627
-0.0607504	-0.0872739	-0.114813	-0.0565235	-0.024604	-0.0112664	-0.0741221	-0.113851	-0.0831588	-0.0891545	-0.0483154	-0.0666372	-0.0139798	-0.0403622	-0.00401706	-0.0239656	-0.012067	-0.0471043	-0.0648135	-0.0975404	-0.130539	-0.123045	-0.0958364	-0.101713	-0.0694972	0.17858	0.359329	0.424933	0.313722	0.32663	0.356734	0.318367	0.290803	0.316264	0.495847	0.614451	0.630139	0.714684	0.761928	0.745701	0.49238	0.175683	0.0245975	-0.0946404	-0.00510204	0.0293364	0.0308498	-0.0403023	-0.111354	-0.112518
-0.119289	-0.0768025	-0.0591364	-0.0397021	-0.064826	-0.0816263	-0.102673	-0.0784141	-0.0379961	-0.023722	0.00664217	-0.0160128	-0.00613523	-0.0580429	-0.0350437	-0.0644103	-0.0919314	-0.103779	-0.102213	-0.0624961	-0.0892549	-0.108797	-0.088122	-0.0785828	-0.0302887	0.487321	0.911251	1.17374	1.48023	1.85663	2.34767	2.2527	2.00688	1.6299	1.36807	1.09778	0.872853	0.700041	0.52808	0.46617	0.141586	0.00778268	-0.138881	-0.167498	-0.16463	-0.149153	-0.0977949	-0.0523869	-0.0226625	-0.0410109
-0.0735846	-0.104901	-0.107075	-0.0753166	-0.0377348	-0.0489941	-0.0668016	-0.0794297	-0.0729302	-0.0755847	-0.0388535	-0.0307211	-0.0639348	-0.142011	-0.16008	-0.144567	-0.0991207	-0.0703529	-0.051917	-0.0722842	-0.0605415	-0.0590921	-0.0299297	-0.0431806	-0.0440486	-0.0461112	0.0133912	0.113475	0.249199	0.305697	0.571574	0.985011	1.70283	2.23994	2.58369	2.56608	2.38678	2.02681	1.63073	1.03721	0.497273	0.0719886	-0.0924026	-0.11306	-0.0919285	-0.0337448	-0.0231267	-0.0524422	-0.109182	-0.107665
-0.103802	-0.0914991	-0.0583019	-0.094524	-0.091504	-0.113011	-0.0953468	-0.110276	-0.177864	-0.157772	-0.133186	-0.0723168	-0.072722	-0.0511901	-0.0589807	-0.047526	-0.0926947	-0.0816403	-0.0841013	-0.0538013	-0.0864555	-0.1212	-0.108833	-0.101137	-0.0609944	-0.0570962	0.0342643	0.192255	0.364308	0.366953	0.209356	0.0731803	0.146071	0.427915	0.756047	0.989842	0.955096	0.964968	0.834638	0.634844	0.224819	-0.0355432	-0.112777	-0.111873	-0.1297	-0.168388	-0.146867	-0.136362	-0.105427	-0.135727
-0.173519	-0.197087	-0.192758	-0.138771	-0.103262	-0.0914694	-0.0691262	-0.0806042	-0.0919484	-0.0947304	-0.0948577	-0.0688286	-0.105701	-0.0394806	-0.0232464	-0.0169661	-0.0803537	-0.114664	-0.0824007	-0.0182468	0.00068001	-0.0569716	-0.142573	-0.164927	-0.0514415	0.0398476	0.126461	0.20048	0.410813	0.66177	0.801007	0.710218	0.55654	0.513426	0.952441	1.67149	2.29107	2.40734	2.13561	1.63315	0.920499	0.312715	-0.0686494	-0.0703504	-0.109655	-0.145725	-0.164118	-0.140771	-0.0932666	-0.0901193
-0.0980016	-0.051526	-0.00569017	0.0213668	-0.0110321	-0.0501669	-0.0612431	-0.0943322	-0.0813145	-0.103692	-0.11895	-0.179482	-0.168307	-0.13952	-0.110026	-0.0902035	-0.0539205	-0.041519	-0.0313293	-0.0237085	-0.0295195	-0.0704802	-0.0768397	-0.0322911	0.0370516	0.00878454	0.0210686	0.0684416	0.193009	0.233482	0.317006	0.321268	0.327054	0.287058	0.470717	0.724274	0.937732	1.13305	1.04165	0.744467	0.20971	-0.0754769	-0.135827	-0.118672	-0.103503	-0.107903	-0.10116	-0.102438	-0.125429	-0.121259
-0.127668	-0.128534	-0.176209	-0.187138	-0.206492	-0.2087	-0.23667	-0.244294	-0.222493	-0.183137	-0.112527	-0.0755932	-0.0645822	-0.0855924	-0.112043	-0.121387	-0.148387	-0.141268	-0.107601	-0.0833327	-0.100005	-0.13554	-0.137118	-0.100201	-0.0510112	0.0143335	0.033002	0.0270032	0.0148585	0.0328528	0.0815391	0.14351	0.229891	0.299862	0.386352	0.53871	0.687731	0.681306	0.4986	0.232617	0.0310383	-0.0463002	-0.0497758	-0.0467041	-0.102928	-0.0890332	-0.106174	-0.0948915	-0.109892	-0.066493
-0.00840905	0.036721	0.0293202	0.024343	-0.0580055	-0.0632779	-0.0964892	-0.105891	-0.147094	-0.177279	-0.170096	-0.127459	-0.116209	-0.07052	-0.054981	-0.0614776	-0.0706987	-0.0792291	-0.0456474	-0.0798144	-0.0507019	-0.0561799	-0.0153478	-0.049946	-0.0453431	-0.0562232	-0.0059255	0.0165852	0.0399125	0.0659224	0.169681	0.299483	0.531184	0.983473	1.79191	2.41161	2.44562	1.84916	3.16272	4.80668	5.34756	3.46509	1.38597	0.52574	0.123753	-0.0819356	-0.126043	-0.105828	-0.119169	-0.108916
-0.0836794	-0.100183	-0.200601	-0.264109	-0.22459	-0.160256	-0.103707	-0.105867	-0.126806	-0.196679	-0.182753	-0.150211	-0.0528018	-0.0640705	-0.116437	-0.1378	-0.0758951	-0.00141549	-0.020748	-0.0861572	-0.143446	-0.150071	-0.139595	-0.100304	-0.0573532	0.0498736	0.23738	0.527382	0.922731	1.352	2.05075	2.62522	3.09054	3.20217	3.06281	2.57168	1.74688	1.24471	0.897778	0.755802	0.348351	0.112992	-0.0152992	-0.0411367	-0.103546	-0.145475	-0.143034	-0.0518465	-0.0473198	-0.0889298
-0.173838	-0.183271	-0.156567	-0.0885985	-0.011396	-0.00286897	-0.0127645	-0.0477431	-0.0580745	-0.0541702	-0.0033035	0.0432646	0.0536573	-0.0131505	-0.0102023	-0.0575439	-0.107677	-0.168203	-0.141732	-0.0887297	-0.0460941	-0.0581512	-0.0964401	-0.106658	-0.0847489	-0.0451801	-0.0370819	0.133519	0.402451	0.661687	0.855797	1.02324	1.12162	1.08019	1.16163	0.909211	0.619458	0.35107	0.39723	0.511127	0.402967	0.248826	0.0980936	-0.0197415	-0.0261036	-0.0213407	-0.0549011	-0.0334779	-0.0319328	-0.00159084
0.0136896	-0.00182412	-0.0214413	-0.0479119	-0.0503107	-0.0852518	-0.0642736	-0.0717644	-0.0748796	-0.147917	-0.190598	-0.179948	-0.159029	-0.0640607	-0.0358091	-0.0104349	-0.0617428	-0.0933945	-0.106746	-0.170212	-0.199206	-0.203665	-0.136068	-0.06424	-0.0874404	-0.118171	-0.157369	-0.107312	-0.0509893	0.0172477	0.122583	0.221925	0.296298	0.350677	0.858168	1.25096	1.14168	0.702265	0.712725	0.996188	0.907723	0.371266	0.0531144	-0.0737441	-0.0796381	-0.0852634	-0.0731821	-0.0422067	-0.0828639	-0.0664803
-0.0792839	-0.0319144	-0.0234087	-0.0113409	0.0297274	0.0382945	0.020001	-0.0784177	-0.113141	-0.137098	-0.145282	-0.142431	-0.124637	-0.0871027	-0.0822557	-0.0356683	-0.061886	-0.0454027	-0.0532323	-0.011204	-0.0385277	-0.0803615	-0.131073	-0.12616	-0.0894105	0.0496369	0.101182	0.251043	0.368615	0.417685	0.348837	0.210661	0.179937	0.413928	1.04369	1.42984	1.33643	0.729825	0.523748	0.364885	0.232276	0.0180505	-0.0824353	-0.0463999	-0.0529334	-0.0549721	-0.0568055	-0.0686619	-0.0813905	-0.091659
-0.0839911	-0.0595773	-0.0999595	-0.116493	-0.1285	-0.0627778	-0.0186228	-0.0212726	-0.0473548	-0.135241	-0.0926227	-0.139072	-0.115641	-0.159058	-0.14758	-0.179075	-0.181279	-0.143558	-0.105642	-0.104499	-0.103392	-0.11715	-0.113829	-0.142358	-0.133356	-0.114775	-0.0843014	-0.0276589	0.699039	1.29702	1.55654	1.09468	0.622681	0.321033	0.114897	0.0713852	0.316669	0.632779	0.91235	0.865456	0.515441	0.167844	-0.0534566	-0.107664	-0.138417	-0.141226	-0.119116	-0.116008	-0.0738385	-0.0462929
-0.0735122	-0.150393	-0.197338	-0.211118	-0.142533	-0.141586	-0.102423	-0.121444	-0.105379	-0.104447	-0.129099	-0.175711	-0.205824	-0.199196	-0.167166	-0.124378	-0.0963094	-0.084339	-0.113915	-0.113446	-0.146342	-0.176726	-0.196436	-0.175823	-0.10423	-0.0648075	-0.000557619	0.0558435	0.120719	0.229111	0.229227	0.204079	0.0822515	0.0500475	0.0679569	0.0477785	0.020059	-0.0283492	-0.0181531	0.019896	0.00446576	0.00499203	-0.0432215	-0.0936802	-0.120758	-0.124231	-0.0877597	-0.130312	-0.139779	-0.160742
-0.126648	-0.172139	-0.13217	-0.116877	-0.0997213	-0.154183	-0.164173	-0.142436	-0.132064	-0.159198	-0.158974	-0.155343	-0.162895	-0.178084	-0.19196	-0.219229	-0.259154	-0.210033	-0.110814	-0.0553706	-0.103603	-0.178271	-0.177012	-0.108024	0.105261	0.483299	0.748407	0.699776	0.554286	0.534898	0.566207	0.39158	0.164214	0.0133339	0.0132659	-0.0124695	-0.0140741	0.138242	0.379096	0.530779	0.396195	0.171528	-0.0392371	-0.131022	-0.163785	-0.101446	-0.055097	-0.0284145	-0.0538203	-0.07894
-0.107925	-0.0614222	-0.0775189	-0.10379	-0.0841397	-0.0115739	-0.0435448	-0.110828	-0.166801	-0.109523	-0.0615389	-0.0877973	-0.0922729	-0.121415	-0.123352	-0.198476	-0.214637	-0.184115	-0.123942	-0.116764	-0.147139	-0.110108	-0.0988749	-0.0823136	-0.128022	-0.15635	-0.0819112	0.0619501	0.242751	0.404886	1.02067	3.16656	6.04338	8.12775	7.47827	5.12591	3.42319	3.92019	4.52376	3.67995	1.62669	0.351665	0.148797	0.0915591	0.0551445	0.0186409	-0.0045807	-0.0708522	-0.100576	-0.141356
-0.136656	-0.153579	-0.131404	-0.111982	-0.119261	-0.123924	-0.115728	-0.126011	-0.138231	-0.146609	-0.136352	-0.159737	-0.193681	-0.200109	-0.143845	-0.0609136	-0.036974	-0.0831103	-0.132047	-0.122712	-0.14538	-0.148118	-0.123872	-0.104761	-0.0238342	0.199336	0.58897	0.811176	0.811134	0.92922	1.12732	1.37831	1.80323	2.62862	3.65373	3.97143	3.00673	1.86379	0.831152	0.648912	0.346343	0.176977	-0.0226806	-0.154708	-0.134897	-0.131493	-0.111669	-0.0837601	-0.0295498	-0.00470339
-0.0667768	-0.105505	-0.108733	-0.0987582	-0.087687	-0.0846435	-0.0581246	-0.0520728	-0.0483368	-0.0706258	-0.0704398	-0.0715039	-0.0863669	-0.0896847	-0.0927763	-0.0928556	-0.137154	-0.168555	-0.179945	-0.16439	-0.175032	-0.167094	-0.164674	-0.110908	-0.101278	-0.110742	-0.14492	-0.154269	-0.123788	-0.101831	-0.0208543	0.188951	0.589582	1.04778	1.63502	1.88962	2.18371	2.42226	1.76019	0.937677	-0.0884945	-0.0769735	-0.130789	-0.17085	-0.196849	-0.159355	-0.166047	-0.164682	-0.182448	-0.171283
-0.157244	-0.107952	-0.0945714	-0.101123	-0.139358	-0.133213	-0.117391	-0.0799603	-0.0832788	-0.097847	-0.102727	-0.125186	-0.156249	-0.180426	-0.135884	-0.0632956	0.0037263	-0.0109069	-0.0252076	-0.0901783	-0.106488	-0.125488	-0.139356	-0.0470261	0.0305571	0.0772191	0.0122409	0.0453909	0.150316	0.26309	0.466267	0.695402	0.88539	1.01591	1.1052	1.62057	1.69096	1.82361	1.24794	0.713383	0.137494	-0.148148	-0.158473	-0.153662	-0.11864	-0.0561284	-0.0781663	-0.0593245	-0.0724734	-0.0351603
-0.0528739	-0.0470948	-0.0570937	-0.0840257	-0.0774936	-0.0593187	0.00484677	-0.0169083	-0.0748692	-0.138043	-0.122657	-0.0329776	-0.00262727	-0.0313613	-0.111614	-0.167051	-0.163225	-0.15969	-0.107113	-0.112259	-0.111535	-0.109885	-0.130141	-0.123523	-0.101832	-0.0306809	0.0303049	0.112062	0.173655	0.228789	0.238705	0.270373	0.365966	0.769942	2.01046	2.42585	2.1766	0.984814	0.691933	1.27268	1.47013	1.31852	0.518177	0.188591	0.041283	-0.0264344	-0.0787236	-0.119203	-0.118027	-0.0730796
-0.0341954	-0.0554035	-0.105104	-0.168062	-0.16465	-0.14597	-0.070992	-0.0167097	-0.0206571	-0.05811	-0.0933484	-0.0843904	-0.0832479	-0.0901973	-0.0982788	-0.125187	-0.10837	-0.126881	-0.103444	-0.105136	-0.110846	-0.096277	-0.0573475	0.0109389	0.141739	0.276363	0.430026	0.625146	1.78487	2.92757	3.80836	3.70108	3.22924	3.0434	2.41188	2.14518	1.6963	1.35939	0.766619	0.177868	-0.0798462	-0.121412	-0.134035	-0.139312	-0.116036	-0.0564522	-0.0117662	-0.0345254	-0.0546202	-0.11455
-0.128213	-0.165553	-0.152171	-0.125784	-0.0927719	-0.0426047	-0.0124299	-0.0269205	-0.0637469	-0.03892	-0.0438183	-0.0708675	-0.118116	-0.103933	-0.0989108	-0.0857217	-0.0981114	-0.0694017	-0.0385929	0.0111115	0.0789035	0.0897173	0.0668103	-0.00888246	-0.101886	-0.162593	-0.134461	-0.0178203	0.102637	0.118163	0.178333	0.347627	0.539024	0.84193	1.26148	1.79899	2.18756	2.85255	2.69853	2.31771	1.17726	0.611854	0.199922	0.0702648	0.0573285	0.0214899	-0.0444386	-0.0892984	-0.0494906	-0.00808249
-0.035491	-0.0786027	-0.121983	-0.100151	-0.140311	-0.13363	-0.10491	-0.0185848	-0.0127589	-0.050534	-0.0799688	-0.070064	-0.0607559	-0.0605151	-0.0833657	-0.0952205	-0.109637	-0.0992166	-0.0680698	-0.0181615	0.00695631	-0.008766	-0.0601637	-0.104666	-0.13728	-0.193204	-0.175314	-0.052964	0.179489	0.330233	0.4068	0.48053	0.67173	1.01863	1.35033	1.61864	1.84195	2.09164	1.67858	0.911321	0.115129	-0.0984989	-0.0785702	-0.109705	-0.101829	-0.0844943	-0.0805077	-0.0420456	-0.0383451	-0.0868588
-0.179355	-0.234929	-0.212325	-0.141592	-0.0538069	-0.0614071	-0.0625625	-0.122932	-0.128688	-0.153031	-0.115936	-0.0560383	-0.0517401	-0.0694614	-0.110832	-0.0739696	-0.0847404	-0.0440835	-0.11647	-0.0712149	-0.100447	-0.0836408	-0.15718	-0.151989	0.0117404	0.440503	1.04841	1.53347	1.76197	1.75902	1.62323	1.38471	0.951252	0.642807	0.474174	0.426303	0.448279	0.567309	0.526849	0.311041	0.000751592	-0.102726	-0.0554082	0.0858754	0.256629	0.273889	0.0630855	-0.111551	-0.173879	-0.101779
-0.0224919	0.0118825	0.0326842	-0.0123003	-0.042523	-0.123055	-0.140001	-0.130364	-0.0833537	-0.102922	-0.144696	-0.156411	-0.114283	-0.0535277	-0.0194193	-0.0309095	-0.0910797	-0.150373	-0.139844	-0.0732389	-0.00652543	0.0233915	0.0296236	0.0670129	0.0969021	0.148075	0.232235	0.422035	0.681922	0.954064	1.12656	1.25085	1.40722	1.54075	1.62975	1.63558	1.68003	1.82421	1.51293	0.946536	0.289411	0.0108632	-0.0519453	-0.163704	-0.212784	-0.215405	-0.164151	-0.109013	-0.0988619	-0.110481
-0.163427	-0.165218	-0.0919154	-0.0146034	-0.0386994	-0.111294	-0.166666	-0.166801	-0.169425	-0.131508	-0.128671	-0.105463	-0.141428	-0.110513	-0.089945	-0.0776747	-0.0850887	-0.0887692	-0.0377034	-0.0346322	-0.0313046	-0.0624166	-0.0975624	-0.119755	-0.0890708	0.00887585	0.129426	0.204627	0.236136	0.262625	0.277931	0.384357	0.678038	1.04143	1.30547	1.52507	1.61879	1.39694	0.932865	0.383823	0.133061	-0.029853	-0.0823101	-0.0965338	-0.152735	-0.135156	-0.0921029	-0.0390844	-0.0572972	-0.0872005
-0.119309	-0.160367	-0.162938	-0.122237	-0.0403582	-0.0199547	-0.0653584	-0.0626382	-0.0428732	-0.0314625	-0.0808006	-0.154788	-0.162402	-0.129163	-0.1226	-0.0961886	-0.114716	-0.106566	-0.122125	-0.123969	-0.0888016	-0.0513583	0.0446148	0.0983781	0.150475	0.123473	0.106543	0.164438	0.33548	0.519502	0.644209	0.576314	0.474517	0.43994	0.494682	0.476855	0.345075	0.284177	0.254543	0.110642	-0.0862653	-0.166708	-0.123119	-0.080221	-0.102653	-0.107628	-0.105387	-0.0980682	-0.0938226	-0.151689
-0.189209	-0.251077	-0.248529	-0.217869	-0.193549	-0.195281	-0.189354	-0.181306	-0.165567	-0.147757	-0.153018	-0.105531	-0.111194	-0.12251	-0.146559	-0.143046	-0.116454	-0.151996	-0.1842	-0.186978	-0.11597	-0.0799279	-0.0976354	-0.120973	-0.0696775	-0.0189305	-0.010296	0.00540941	0.0140854	0.0595447	0.157865	0.377723	0.479121	0.445621	0.253943	0.128403	0.110843	0.264752	0.2485	0.13636	-0.0765368	-0.100114	-0.116069	-0.116115	-0.0875998	-0.0436184	-0.0228084	-0.0731404	-0.132553	-0.162213
-0.133042	-0.145411	-0.170952	-0.172607	-0.188346	-0.196894	-0.207375	-0.161052	-0.155752	-0.165505	-0.180254	-0.148531	-0.148095	-0.104733	-0.0754862	-0.0562528	-0.0843913	-0.139402	-0.221236	-0.225697	-0.15834	-0.0380335	0.012568	-0.0386516	-0.085671	-0.0974816	-0.0590523	0.0349358	0.216226	0.461509	0.708946	0.981982	1.26595	1.52391	1.49106	1.19116	0.931543	1.05951	0.853203	0.525031	-0.0410592	-0.0756366	-0.0889701	-0.0755241	-0.0465937	-0.0438668	-0.104563	-0.166619	-0.162097	-0.113169
-0.118146	-0.152822	-0.18714	-0.1758	-0.161496	-0.184392	-0.167666	-0.136065	-0.0723296	-0.0849291	-0.099744	-0.109942	-0.0750742	-0.072341	-0.0904451	-0.167219	-0.189014	-0.167536	-0.12157	-0.096794	-0.115042	-0.12633	-0.143497	-0.134807	-0.0780932	-0.0858793	-0.0540416	0.0404143	0.12911	0.570585	0.746084	0.966089	0.70929	0.694684	0.650371	0.602371	0.447015	0.585883	0.81529	0.679447	0.262514	-0.107742	-0.140383	-0.145056	-0.195296	-0.167175	-0.138232	-0.122983	-0.1084	-0.0903672
-0.0927814	-0.115198	-0.0995735	-0.0379032	-0.0356918	-0.0652938	-0.142561	-0.129326	-0.136227	-0.119416	-0.155194	-0.171778	-0.211539	-0.191654	-0.098604	0.0174415	0.0306001	0.0155204	-0.0151098	0.043295	0.062307	0.0498415	0.000600556	-0.0595715	-0.0752869	-0.0807784	-0.101549	-0.0656345	0.0759701	0.316859	0.684321	1.0948	1.34531	1.42944	1.48257	1.72924	1.88596	1.99814	1.2382	0.593514	-0.0882714	-0.0357833	-0.00656684	-0.0570566	-0.039639	-0.0508314	-0.0188317	-0.0390577	-0.0298867	-0.011046
-0.00566284	-0.0357225	-0.0655213	-0.0871127	-0.0691414	-0.0486474	-0.00992379	-0.0163138	-0.0247083	-0.00602205	-0.0195253	-0.0476221	-0.038195	0.00351617	0.0358634	-0.0212732	-0.0270535	-0.027212	-0.0426638	-0.0804506	-0.0964915	-0.0825381	-0.0751382	-0.0798164	-0.0870723	-0.0882684	-0.0359106	0.0170706	0.0832177	0.170039	0.313363	0.516796	0.717382	0.847983	1.04319	0.923631	0.805696	0.451689	0.20688	0.00926052	-0.108077	-0.0631015	-0.0950168	-0.0869059	-0.0798088	-0.050518	-0.0612717	-0.127882	-0.180126	-0.214544
-0.207685	-0.144739	-0.0804884	-0.0669977	-0.116171	-0.161788	-0.172378	-0.154917	-0.148939	-0.112971	-0.108989	-0.128617	-0.108521	-0.0723773	-0.0595087	-0.0733707	-0.0423456	-0.00234561	-0.0351903	-0.121918	-0.17124	-0.175717	-0.148792	-0.160677	-0.142773	-0.144655	-0.128328	-0.093425	-0.00720448	0.0599415	0.153446	0.43582	0.624698	0.764655	0.848469	0.948905	0.954336	0.782361	0.525806	0.310108	0.0293243	-0.053252	-0.067084	-0.0709337	-0.0622425	-0.105596	-0.0962072	-0.0725864	-0.125334	-0.124406
-0.125503	-0.0695633	-0.080958	-0.0831635	-0.0157418	0.00384026	-0.00513362	-0.0581299	-0.0564109	-0.0865799	-0.11947	-0.0974298	-0.0513444	0.0192469	0.0418074	-0.00735992	-0.0904731	-0.152301	-0.085317	-0.0389729	-0.0710102	-0.117876	-0.131948	-0.0178966	-0.0167927	-0.0444694	-0.125851	-0.0913297	-0.0329563	-0.0428555	-0.052504	-0.107348	-0.0508063	0.315168	1.22586	1.96935	1.9613	3.17448	3.40332	3.01605	0.890784	-0.100537	-0.102443	-0.0939175	-0.117736	-0.0876642	-0.0513961	-0.0615564	-0.0617551	-0.0583396
-0.0523337	-0.0540579	-0.0660948	-0.0453994	-0.0572617	-0.0753885	-0.121902	-0.114956	-0.0780468	-0.0616471	-0.0673335	-0.102496	-0.0818765	-0.0639296	-0.0324833	-0.00687591	-0.0714818	-0.1224	-0.14222	-0.140719	-0.192479	-0.236067	-0.242899	-0.219404	-0.196921	-0.129834	-0.0681198	-0.0381541	-0.014826	0.285677	1.02063	1.66238	1.90264	1.68052	1.48626	1.54373	1.46057	1.24242	0.620305	0.1502	-0.110484	-0.0865075	-0.109702	-0.153613	-0.204523	-0.163069	-0.14998	-0.0794462	-0.014517	0.0468484
0.0509304	0.0105006	-0.0391069	-0.129846	-0.194187	-0.201521	-0.12828	-0.0266438	0.0421695	-0.0070871	-0.128564	-0.207669	-0.151247	-0.0869951	-0.0507346	-0.0683218	-0.109702	-0.156465	-0.164716	-0.117097	-0.0918717	-0.115074	-0.151125	-0.133444	-0.0596688	0.048206	0.143564	0.34165	0.530033	0.670314	0.626002	0.518238	0.440672	0.490585	0.778977	1.20614	1.6309	1.64191	1.0631	0.383638	-0.0954908	-0.13466	-0.162105	-0.174541	-0.154527	-0.0995822	-0.0440688	-0.0486669	-0.0497268	-0.0307677
-0.0164662	-0.0411671	-0.108041	-0.143512	-0.194107	-0.20212	-0.17287	-0.141195	-0.131493	-0.16157	-0.161569	-0.167754	-0.102051	-0.0666174	-0.0713508	-0.121164	-0.158631	-0.143071	-0.147317	-0.119808	-0.0933124	-0.0563807	-0.0333975	-0.0439966	0.0195486	0.208413	0.412664	0.54252	0.716936	0.947148	1.17848	1.48002	1.7705	1.89213	1.71382	1.55173	1.53476	1.94297	1.37468	0.831468	-0.0919798	-0.0633929	-0.0474284	-0.0201641	-0.0560623	-0.0845355	-0.09534	-0.0444853	-0.0126112	-0.0118981
-0.0201352	-0.011987	-0.0325894	-0.0887362	-0.110583	-0.108608	-0.0605863	-0.0655134	-0.0326554	0.0023449	0.0422589	0.0353275	-0.0320899	-0.111722	-0.145673	-0.164499	-0.185868	-0.189478	-0.159446	-0.0993278	-0.036123	-0.0198333	-0.0362147	-0.0468581	-0.059016	-0.0798462	-0.110945	0.0850019	0.650507	1.29821	2.0542	2.71387	2.98353	2.88653	2.73823	3.0054	3.17255	3.34367	2.35215	1.32253	0.118575	-0.0974437	-0.118436	-0.114298	-0.0930255	-0.04111	-0.0596903	-0.065922	-0.0753421	-0.082634
-0.0653887	-0.0653291	-0.038518	-0.0503931	-0.0423806	-0.023215	-0.0355379	-0.0804136	-0.10479	-0.0430911	-0.0139854	-0.0374018	-0.139607	-0.189263	-0.170192	-0.137099	-0.0854582	-0.0801561	-0.0514217	-0.0304625	-0.0350577	-0.0403622	-0.0277272	-0.0295604	-0.104448	-0.177529	-0.14169	0.168792	0.642302	1.03533	1.08179	0.913025	0.734031	0.694197	0.789202	0.832053	0.866103	0.824071	0.486191	0.168418	-0.198824	-0.208138	-0.161311	-0.116626	-0.095744	-0.112204	-0.138454	-0.165397	-0.252735	-0.287336
-0.207456	-0.106157	-0.0430218	-0.0592999	-0.0360721	-0.0156198	-0.012514	-0.0719226	-0.114399	-0.134139	-0.156971	-0.200214	-0.252333	-0.204342	-0.165988	-0.158766	-0.201258	-0.1754	-0.143304	-0.120774	-0.143316	-0.15469	-0.189839	-0.260287	-0.281947	-0.197443	-0.0197056	0.160302	0.249718	0.340391	0.457505	0.722627	0.955687	1.12324	1.13181	1.17755	1.15607	1.55788	1.1476	0.711517	-0.138519	-0.20317	-0.137537	-0.0515787	-0.0403428	-0.125985	-0.21236	-0.239251	-0.204608	-0.178106
-0.128382	-0.0621988	-0.0274307	-0.0612439	-0.113416	-0.0987632	-0.09871	-0.16462	-0.250073	-0.270594	-0.24804	-0.234912	-0.202497	-0.183621	-0.222834	-0.246812	-0.208113	-0.126954	-0.0974572	-0.075022	-0.0524356	-0.0250237	-0.0660894	-0.136919	-0.182864	-0.149848	-0.104597	-0.0196632	0.276349	0.630541	0.847688	0.967188	1.14244	1.50601	1.69203	1.31646	0.776779	0.480342	0.374878	0.238354	-0.144743	-0.242718	-0.277968	-0.274971	-0.230514	-0.216138	-0.206916	-0.251938	-0.263512	-0.218089
-0.1309	-0.0560337	-0.0636892	-0.0969041	-0.139902	-0.175463	-0.219463	-0.238744	-0.229795	-0.210564	-0.210648	-0.215943	-0.205318	-0.185747	-0.162823	-0.121682	-0.0726512	-0.0620811	-0.0737148	-0.0979316	-0.138937	-0.152146	-0.07687	-0.00598713	0.0409509	0.0252034	0.251678	0.645214	0.851401	0.847179	1.09882	1.96815	2.2439	2.38634	1.94612	1.78925	1.22722	1.21192	1.05621	0.780354	0.0669623	-0.145259	-0.172173	-0.166039	-0.211803	-0.23108	-0.212338	-0.176844	-0.134005	-0.141996
-0.102703	-0.0847983	-0.124055	-0.189156	-0.220781	-0.211485	-0.232029	-0.248709	-0.200257	-0.128638	-0.112389	-0.142915	-0.162753	-0.137087	-0.0807392	-0.0660779	-0.0578207	-0.0583649	-0.0427617	-0.0299768	-0.0501275	-0.125084	-0.187106	-0.174799	-0.107638	-0.0798758	-0.0321801	0.0937505	0.278664	0.391672	0.390066	0.397386	0.468312	0.733443	1.85741	4.64591	6.72172	6.91389	3.91973	1.42262	-0.0578374	-0.112212	-0.137566	-0.187977	-0.150479	-0.0701811	-0.0169402	-0.0631922	-0.1141	-0.143702
-0.13381	-0.159151	-0.191431	-0.204844	-0.162059	-0.117948	-0.119565	-0.151084	-0.1659	-0.163005	-0.175515	-0.173488	-0.136325	-0.0909434	-0.0834302	-0.118082	-0.15942	-0.126955	-0.0921963	-0.0563005	-0.0692774	0.00172254	0.218854	0.389553	0.497142	0.714991	1.14472	1.75756	2.04351	1.87964	1.53876	1.32599	1.32464	1.68973	2.338	2.88496	3.15289	2.63361	1.61365	0.513132	-0.128957	-0.099903	-0.150434	-0.177856	-0.167771	-0.0977663	-0.0385391	-0.0803407	-0.0683462	-0.0890912
-0.0766716	-0.0979623	-0.0651974	-0.017834	-0.0348747	-0.0679284	-0.114997	-0.103636	-0.0933815	-0.0880709	-0.0795737	-0.0919827	-0.0828162	-0.105575	-0.08689	-0.0894908	-0.104231	-0.0931256	-0.0256693	0.0528126	0.0602961	0.00277085	-0.0771573	-0.142576	-0.0933707	0.0794613	0.317287	0.636785	0.975805	1.28527	1.33126	1.39111	1.5762	2.40574	3.70525	3.93397	3.19325	1.57767	0.713987	0.21775	-0.0225526	-0.111789	-0.102509	-0.0478587	-0.0405546	-0.104681	-0.184766	-0.203356	-0.141325	-0.0878849
-0.0581619	-0.0489392	-0.0574443	-0.0086537	0.00969433	0.018593	-0.0689585	-0.143037	-0.141491	-0.0975877	-0.0869374	-0.0875486	-0.039708	-0.022258	-0.0385514	-0.0541073	0.0289323	0.106933	0.127154	0.0653225	-0.0182185	-0.0642515	-0.0840701	-0.077753	-0.0849632	-0.0246419	0.229106	0.679358	1.15893	1.51992	1.70599	1.72067	1.86938	2.3476	3.25097	3.07711	2.4797	1.24953	0.669353	0.171481	-0.0774918	-0.0699031	-0.121555	-0.119566	-0.133326	-0.107466	-0.112362	-0.140306	-0.116288	-0.0717651
-0.0351345	-0.0295661	-0.0094491	0.0522755	0.0873911	0.0297778	-0.0567077	-0.100092	-0.0489458	0.0384105	0.0391327	-0.0326747	-0.1159	-0.103652	-0.0647557	-0.0582359	-0.0642978	-0.0383174	-0.0182618	-0.0545641	-0.0771653	-0.04268	-0.0114199	-0.0330187	-0.00985228	0.167921	0.590924	1.01149	1.28151	1.26506	1.17476	1.3084	1.80361	2.76373	4.23165	5.05413	4.82976	3.5526	1.92218	0.838133	0.0641742	-0.00785478	-0.0484057	-0.0724548	-0.0747212	-0.0832719	-0.0954901	-0.160755	-0.219037	-0.189755
-0.0858451	0.0212513	0.0196572	-0.0629406	-0.177056	-0.224555	-0.182176	-0.110994	-0.0573792	0.00128707	0.0214571	0.0126745	-0.0421308	-0.0722865	-0.0427433	-0.041348	-0.0562901	-0.0700003	-0.0651542	-0.0523622	-0.0406235	0.012685	0.0428666	0.0157137	0.0125117	0.190054	0.502159	0.857521	1.24792	1.5699	1.81228	1.82327	2.00945	2.20327	2.06152	1.42492	0.668085	0.281371	0.0942718	-0.0092046	-0.0776539	-0.0538543	-0.0250117	-0.00232051	0.00826861	-0.0404162	-0.0952832	-0.158111	-0.158646	-0.146873
-0.104279	-0.0987511	-0.106472	-0.148863	-0.177172	-0.158865	-0.129255	-0.0631621	-0.0178509	0.0402752	0.0720163	0.0509767	-0.00565834	-0.0304561	-0.0679835	-0.0503827	-0.0547256	-0.0232447	-0.0689632	-0.13887	-0.152283	-0.0854035	0.00181879	0.0325994	0.052181	0.155143	0.377145	0.665769	0.973732	1.20118	1.49664	1.97933	2.61395	3.04767	3.13722	2.688	1.99873	1.16577	0.479303	0.120255	-0.0889855	-0.109548	-0.154363	-0.136361	-0.109806	-0.0808146	-0.0632592	-0.0501169	-0.0884175	-0.122467
-0.103287	-0.0704531	-0.011933	-0.0236078	-0.06672	-0.12007	-0.109412	-0.0730832	-0.0643797	-0.11887	-0.138	-0.132071	-0.152804	-0.157428	-0.139045	-0.0813925	-0.0883142	-0.12431	-0.0958306	-0.0624283	-0.0534786	-0.0430121	0.0390675	0.122217	0.231516	0.46639	0.779662	1.19667	1.6134	2.04543	2.19596	2.03154	1.7928	2.12808	3.1379	3.04992	2.20203	0.692158	0.211676	-0.0115514	-0.0949065	-0.159	-0.140226	-0.100568	-0.0526955	-0.0774372	-0.0976403	-0.0638267	-0.0649521	-0.0962571
-0.125335	-0.136222	-0.158149	-0.171519	-0.13968	-0.109642	-0.0785195	-0.0423503	-0.016489	-0.0526899	-0.100364	-0.150448	-0.192953	-0.204657	-0.187675	-0.151652	-0.0819662	-0.0259663	-0.0149789	-0.0915071	-0.121867	-0.0923984	-0.0280872	-0.000499464	0.0102567	0.0403878	0.190961	0.445751	0.608588	0.585598	0.531099	0.558847	0.578913	0.610683	0.819587	1.15432	1.38498	1.32959	0.791947	0.29051	-0.0867857	-0.0370042	-0.00340642	-0.0421858	-0.0259539	-0.0406718	-0.0752376	-0.123849	-0.13352	-0.0800294
-0.0652058	-0.0517206	-0.0486924	-0.0574018	-0.074719	-0.121359	-0.140012	-0.115918	-0.0731032	-0.0360304	-0.0218896	-0.0123527	-0.0325508	-0.025532	0.0160079	0.0554713	0.018818	-0.0441212	-0.0744485	-0.0788571	-0.037886	-0.0487975	-0.0538472	-0.0986065	-0.0835784	0.0810627	0.416258	0.716907	0.85556	0.756111	0.601322	0.443513	0.537183	1.0559	1.94022	2.07919	1.74674	0.87844	0.402525	0.0767588	-0.0210449	-0.0352397	-0.0684012	-0.0823944	0.00954682	0.0263977	-0.0449818	-0.0962278	-0.113407	-0.10626
-0.12594	-0.111998	-0.0547452	-0.0312534	-0.0360379	-0.0712897	-0.0725189	-0.0468122	-0.0385954	-0.0532015	-0.112267	-0.166091	-0.14676	-0.0758772	-0.0341223	-0.0436002	-0.102262	-0.093584	-0.0436597	-0.00287443	-0.0109056	-0.0471042	-0.0415109	-0.0022932	0.0237271	0.104998	0.179811	0.234386	0.277897	0.336685	0.468811	0.668544	0.760288	1.11828	2.29345	4.28109	5.42281	5.34817	3.06488	1.32451	-0.137226	-0.143888	-0.208091	-0.245228	-0.231435	-0.184838	-0.198538	-0.256508	-0.281298	-0.230657
-0.142549	-0.0888792	-0.12057	-0.152079	-0.157172	-0.121409	-0.110311	-0.126489	-0.142459	-0.182182	-0.207212	-0.18079	-0.154621	-0.119259	-0.134274	-0.102622	-0.149043	-0.147234	-0.146288	-0.0949914	-0.083544	-0.121633	-0.17833	-0.16215	0.0345997	0.300587	0.437101	0.563513	1.32612	2.7871	4.02383	4.27518	3.7797	3.4316	3.36629	2.80515	2.0257	1.00099	0.459759	0.0692676	-0.0687411	-0.101658	-0.13208	-0.158439	-0.16347	-0.151859	-0.0809915	0.00407441	0.0306159	-0.0144064
-0.0956767	-0.157231	-0.165003	-0.128819	-0.0429915	0.0285951	0.0356375	0.0395674	0.00304794	-0.0197491	-0.0405238	-0.027482	-0.00307487	0.0237989	0.0281974	0.0229128	0.0308772	0.0295086	0.0608989	0.0837228	0.0932311	0.0784888	0.0195061	0.00736382	0.00804182	0.0570038	0.271865	0.658091	1.22711	1.70448	2.10018	2.37108	2.52886	2.54943	2.64998	2.34061	1.77573	0.877747	0.342246	0.128007	0.0578223	-0.00658472	-0.0929779	-0.11904	-0.0456877	0.00978593	-0.0432231	-0.104629	-0.11941	-0.0371039
-0.000561744	-0.0212348	-0.063244	-0.1042	-0.110535	-0.107045	-0.0721289	-0.0565454	-0.0992306	-0.154251	-0.14735	-0.0595237	-0.00804864	-0.00571748	-0.0629726	-0.0704353	-0.0456107	-0.0359187	-0.0507398	-0.0801914	-0.0822888	-0.0975319	-0.0905609	0.01163	0.280849	0.581203	0.908074	1.13688	1.21061	1.20697	1.31838	1.55015	1.76371	1.93318	2.35333	2.6162	2.6457	2.40981	1.57589	0.816296	0.0381879	-0.0279176	-0.0362086	-0.0360249	0.00194383	0.011359	0.039719	0.00444361	-0.0424229	-0.0634807
0.00113292	0.0676919	0.0653755	-0.00157772	-0.0554858	-0.0790537	-0.057153	-0.0158306	-0.0353179	-0.043056	-0.0618067	-0.0441147	-0.0436801	-0.0714077	-0.0795865	-0.116503	-0.136198	-0.140772	-0.0932438	-0.00302535	0.0457628	0.0258443	-0.00554067	-0.0576594	-0.0632964	0.011193	0.299414	0.69622	1.00929	1.20925	1.3315	1.40012	1.40286	1.39288	1.56401	1.49094	1.25675	0.654297	0.285646	0.0394267	-6.67853e-05	-0.021292	-0.0232277	-0.0267375	-0.0623979	-0.103103	-0.0995739	-0.052316	-0.0244694	-0.00925966
0.00952523	0.0261093	-0.00141975	-0.013521	0.0558474	0.142652	0.16419	0.145442	0.0993005	0.047683	-0.0527349	-0.123668	-0.143084	-0.0873018	-0.0403146	0.0100501	0.0350374	0.0584297	0.0522768	-0.00410055	-0.0508011	-0.0408686	-0.0360582	-0.02474	0.0140466	0.0729176	0.180009	0.239306	0.340036	0.535069	0.740895	1.03058	1.19081	1.4049	1.69021	1.95882	2.02683	1.67081	0.969303	0.405201	0.0297577	0.0045333	-0.0642068	-0.0879811	-0.0792826	-0.0280005	0.000679743	0.00663783	-0.0425916	-0.0735276
-0.110187	-0.112196	-0.069399	0.010323	0.0696391	0.0217531	-0.0572446	-0.0843301	-0.0375991	-0.0106706	-0.0594664	-0.0974883	-0.109702	-0.0531203	-0.0177499	-0.0482958	-0.0754892	-0.1199	-0.0488495	-0.0367309	-0.0293398	-0.069212	-0.0665988	-0.0958257	-0.130182	-0.14834	-0.0833678	-0.00636602	0.0045533	-0.0118185	0.231368	1.00432	1.75509	2.08832	1.89999	1.84273	1.97018	2.19045	1.78912	1.06903	0.292062	0.0210806	0.0222771	0.0239646	0.0208033	-0.00718278	-0.0587752	-0.0710657	-0.0597127	-0.043828
-0.0164547	0.00134998	0.00690641	-0.0337408	-0.0886836	-0.128815	-0.114624	-0.0539486	-0.0284975	-0.0592778	-0.0830832	-0.0382326	-0.00966948	-0.0328972	-0.0927215	-0.108212	-0.08649	-0.029931	-0.0304996	-0.0491859	-0.070319	-0.0284384	0.0357447	0.0639149	0.0674858	0.0338886	-0.0174388	-0.100862	-0.128649	-0.0661541	0.0628232	0.0763442	0.052113	-0.0221034	0.220314	0.541615	0.921068	1.05299	1.24959	1.12833	0.769764	0.26154	0.0398735	0.0642494	-0.000290592	-0.0934188	-0.134772	-0.0905371	-0.012721	-0.0250197
-0.0344251	-0.0139928	0.0103392	-0.0135707	-0.119242	-0.154323	-0.135982	-0.0594484	-0.0187434	-0.00680695	-0.029059	-0.0637556	-0.0781081	-0.0858608	-0.0540581	-0.0352233	-0.013288	-0.0198188	-0.0133134	-0.0386354	-0.0612497	-0.0630619	-0.0113376	0.00561392	-0.0380913	-0.0608171	-0.0336991	0.0991122	0.956944	3.1274	5.51504	7.03606	7.0375	6.48176	6.31647	6.91719	7.99554	7.0503	4.2969	1.27325	-0.0150218	-0.0307958	-0.00793009	-0.0505868	-0.111988	-0.112902	-0.0142835	0.0332256	0.0709035	0.0691931
0.0330063	-0.063111	-0.102946	-0.100352	-0.0230754	-0.0372181	-0.0511079	-0.130136	-0.156353	-0.173237	-0.167401	-0.158149	-0.172271	-0.154068	-0.126762	-0.0736662	-0.0221465	0.0330295	0.0538694	-0.0479286	-0.181655	-0.23653	-0.175207	-0.0974237	-0.108494	-0.114213	-0.0876972	-0.0183372	-0.00315031	0.0293234	0.231161	0.604832	0.929339	1.16804	2.04011	3.64473	5.05194	4.57074	2.59022	0.742839	0.00492386	0.0060354	-0.0365648	-0.0722209	-0.0407425	-0.0146801	-0.0350185	-0.0804003	-0.0961987	-0.0561512
0.000217161	0.00786773	0.0121512	-0.0205763	-0.0524959	-0.108876	-0.142644	-0.0951055	-0.0177313	0.0310435	0.0322966	-0.0328375	-0.0917936	-0.0865847	-0.0443704	-0.0236999	-0.0159348	0.0114618	0.0294751	0.025693	0.0318378	0.0561397	0.0626286	0.0239284	0.00284539	0.00789718	0.0621337	0.203699	0.548047	1.01892	1.48964	1.83589	2.03157	2.18404	2.59614	2.83369	2.49716	1.59099	0.642474	0.185305	-0.0604252	-0.0544575	-0.0712531	-0.06557	-0.108417	-0.0630475	-0.0220616	0.00525705	-0.0288918	-0.0619018
-0.0263994	0.0228485	0.0528629	0.00465762	-0.0497625	-0.0764082	-0.0493833	0.00294119	0.0348448	0.0412228	0.01911	0.00697005	-0.0281417	-0.0648376	-0.127766	-0.14326	-0.145759	-0.128769	-0.125255	-0.0859635	-0.073852	-0.0879707	-0.096136	-0.0962302	-0.0210141	0.115618	0.332592	0.525275	0.747369	0.994144	1.36998	1.72539	1.79112	1.63483	1.15137	0.683945	0.344498	0.17661	0.178663	0.0640458	0.0661494	0.033762	0.0491095	0.0126608	-0.000669228	-0.0226297	-0.0388633	-0.0270237	-0.0153283	-0.0464057
-0.0652106	-0.0617069	-0.0339301	-0.0150832	-0.0367942	-0.0300419	0.0177776	0.0658567	0.0217985	-0.0798857	-0.154279	-0.156022	-0.0976299	-0.0058689	0.036573	0.02408	0.022486	0.00995357	-0.0627989	-0.13159	-0.146618	-0.0851694	-0.0669879	-0.104781	-0.13291	-0.106918	-0.00806014	0.0501013	0.120734	0.233461	0.343468	0.455087	0.579859	0.868745	1.16495	1.33343	1.18187	0.823171	0.345688	0.0659246	-0.0972051	-0.0567003	-0.047742	-0.0631789	-0.121191	-0.154975	-0.168652	-0.180027	-0.179373	-0.160464
-0.16503	-0.176165	-0.166476	-0.116927	-0.0760558	-0.0739019	-0.0728258	-0.0356089	0.0312187	0.0649456	0.011577	-0.0528852	-0.0988532	-0.0978524	-0.0981195	-0.0867824	-0.0943081	-0.0742267	-0.0554118	-0.0415381	-0.0734667	-0.0813756	-0.0231948	0.00344957	0.0196596	0.00646945	0.0751689	0.1715	0.343299	0.556117	0.693129	0.784294	0.854742	1.2489	2.0056	2.10543	1.63221	0.641315	0.159518	-0.0535167	-0.0898261	-0.0452731	-0.0388391	-0.118938	-0.146944	-0.0891201	-0.00432494	0.0182899	-0.00787973	-0.0402195
-0.0479466	-0.0300839	-0.00461731	0.034631	0.0558355	0.0106061	-0.0542914	-0.122478	-0.123817	-0.0916502	-0.0794432	-0.100156	-0.160495	-0.160997	-0.115115	-0.090931	-0.1144	-0.14374	-0.11629	-0.0973023	-0.107004	-0.0909125	-0.0583772	-0.0310609	-0.0259289	-0.0297623	-0.00408091	0.0823565	0.284343	0.484032	0.574754	0.625092	0.759436	1.00792	1.43718	1.43977	1.3739	0.795874	0.413237	0.0168624	-0.111705	-0.12889	-0.123307	-0.106618	-0.0957657	-0.145065	-0.154345	-0.0875271	-0.0102383	-0.0205776
mean across laps, day 1, Post
-0.0348582	-0.032855	-0.0327196	-0.0324511	-0.0329143	-0.03463	-0.0350964	-0.0342005	-0.0320193	-0.0341776	-0.0364431	-0.0389802	-0.0400731	-0.0376302	-0.0359688	-0.0356212	-0.0386694	-0.0366374	-0.0326319	-0.0290718	-0.0304838	-0.0318374	-0.0294666	-0.0272949	-0.0147516	0.0362595	0.109454	0.19383	0.280618	0.366808	0.459251	0.544604	0.620346	0.727367	0.895774	1	0.988528	0.892679	0.735981	0.563137	0.316419	0.150693	0.0435473	-0.00566813	-0.0217299	-0.026021	-0.0298252	-0.0332535	-0.0365863	-0.0368546

## Sheet: Fig3c
Space PCs on a familiar belt, day 1. PC types on day 2		Familiar to Novel		Familiar to Familiar
		0.173077	0.336538	0.368421	0.171053

## Sheet: Fig3d
	Goal PCs on a familiar belt, day 1. PC types on day 2		Familiar to Novel		Familiar to Familiar
			0.0333333	0.733333	0.0520833	0.645833

## Sheet: Fig3e
	Bootstrapped data, F to F	Real (measured) data, F to N
	0.666667	0.3396
	0.645833
	0.636364
	0.588235
	0.673913
	0.688889
	0.6875
	0.733333
	0.604167
	0.755556
	0.609756
	0.611111
	0.772727
	0.866667
	0.674419
	0.676471
	0.682927
	0.714286
	0.710526
	0.5625
	0.693878
	0.673913
	0.702703
	0.742857
	0.615385
	0.710526
	0.75
	0.77551
	0.681818
	0.684211
	0.77551
	0.641509
	0.618182
	0.673469
	0.564103
	0.638298
	0.657143
	0.666667
	0.666667
	0.619048
	0.630435
	0.711111
	0.595238
	0.709091
	0.774194
	0.486486
	0.55814
	0.675
	0.674419
	0.580645
	0.682927
	0.673469
	0.711111
	0.692308
	0.675676
	0.708333
	0.52381
	0.595238
	0.674419
	0.729167
	0.775
	0.702703
	0.75
	0.684211
	0.74359
	0.808511
	0.790698
	0.604651
	0.666667
	0.789474
	0.55814
	0.660377
	0.71875
	0.704545
	0.75
	0.568182
	0.681818
	0.878049
	0.673469
	0.565217
	0.605263
	0.708333
	0.731707
	0.666667
	0.690476
	0.682927
	0.72
	0.651163
	0.693878
	0.6
	0.714286
	0.789474
	0.75
	0.741935
	0.6
	0.657143
	0.644444
	0.660714
	0.673913
	0.673469
	0.571429
	0.622222
	0.690476
	0.645833
	0.68
	0.651163
	0.722222
	0.702128
	0.622222
	0.625
	0.666667
	0.526316
	0.628571
	0.785714
	0.65
	0.558824
	0.608696
	0.744681
	0.625
	0.604651
	0.704545
	0.744186
	0.674419
	0.72093
	0.704545
	0.75
	0.820513
	0.6
	0.705882
	0.766667
	0.738095
	0.657895
	0.652174
	0.75
	0.654545
	0.674419
	0.684211
	0.684211
	0.790698
	0.711111
	0.75
	0.7
	0.692308
	0.722222
	0.5
	0.763158
	0.625
	0.607843
	0.652174
	0.6875
	0.653846
	0.634146
	0.684211
	0.769231
	0.542857
	0.567568
	0.725
	0.702128
	0.714286
	0.673469
	0.804348
	0.675
	0.594595
	0.77551
	0.705882
	0.702703
	0.682927
	0.578947
	0.678571
	0.742857
	0.714286
	0.71875
	0.605263
	0.5
	0.589744
	0.647059
	0.765957
	0.568627
	0.628571
	0.666667
	0.659574
	0.666667
	0.615385
	0.694444
	0.6875
	0.577778
	0.615385
	0.756757
	0.722222
	0.68
	0.704545
	0.692308
	0.621622
	0.756757
	0.75
	0.73913
	0.631579
	0.674419
	0.725
	0.707317
	0.529412
	0.8
	0.68
	0.636364
	0.714286
	0.675
	0.708333
	0.705882
	0.75
	0.606061
	0.64
	0.642857
	0.659091
	0.547619
	0.8
	0.675
	0.756757
	0.769231
	0.589744
	0.75
	0.673913
	0.731707
	0.736842
	0.722222
	0.48
	0.652174
	0.666667
	0.757576
	0.636364
	0.755556
	0.457143
	0.689655
	0.611111
	0.666667
	0.740741
	0.702128
	0.78
	0.6
	0.75
	0.72093
	0.590909
	0.8
	0.756098
	0.703704
	0.512821
	0.651163
	0.733333
	0.655172
	0.655172
	0.680851
	0.62069
	0.666667
	0.632653
	0.764706
	0.527778
	0.551724
	0.651163
	0.6875
	0.736842
	0.730769
	0.666667
	0.555556
	0.675676
	0.733333
	0.764706
	0.731707
	0.795455
	0.66
	0.853659
	0.78125
	0.734694
	0.653061
	0.775
	0.727273
	0.742857
	0.454545
	0.609756
	0.55
	0.777778
	0.697674
	0.714286
	0.692308
	0.727273
	0.840909
	0.578947
	0.651163
	0.525
	0.586957
	0.714286
	0.6875
	0.604167
	0.731707
	0.774194
	0.632653
	0.827586
	0.783784
	0.694444
	0.76087
	0.55
	0.717391
	0.684211
	0.644444
	0.605263
	0.766667
	0.764706
	0.666667
	0.538462
	0.55814
	0.651163
	0.767442
	0.811321
	0.638298
	0.738095
	0.722222
	0.692308
	0.702128
	0.672727
	0.682927
	0.6
	0.702128
	0.783784
	0.837838
	0.695652
	0.764706
	0.794872
	0.666667
	0.733333
	0.744186
	0.703704
	0.613636
	0.684211
	0.688889
	0.653846
	0.695652
	0.789474
	0.682927
	0.727273
	0.674419
	0.617021
	0.55814
	0.642857
	0.606061
	0.820513
	0.8
	0.76087
	0.755556
	0.630435
	0.647059
	0.517241
	0.680851
	0.763158
	0.742857
	0.815789
	0.7
	0.676471
	0.666667
	0.630435
	0.755556
	0.711538
	0.727273
	0.588235
	0.695652
	0.744186
	0.707317
	0.707317
	0.592593
	0.615385
	0.625
	0.65625
	0.685714
	0.725
	0.695652
	0.604167
	0.710526
	0.666667
	0.512821
	0.722222
	0.645833
	0.674419
	0.636364
	0.585366
	0.705882
	0.644444
	0.617021
	0.617647
	0.666667
	0.666667
	0.585366
	0.790698
	0.7
	0.659574
	0.770833
	0.808511
	0.722222
	0.738095
	0.71875
	0.714286
	0.55
	0.7
	0.735294
	0.767442
	0.65625
	0.77551
	0.711111
	0.723404
	0.652174
	0.764706
	0.581395
	0.75
	0.727273
	0.735294
	0.684211
	0.611111
	0.75
	0.685714
	0.657895
	0.714286
	0.666667
	0.714286
	0.689655
	0.784314
	0.783784
	0.685714
	0.594595
	0.702128
	0.543478
	0.625
	0.708333
	0.583333
	0.823529
	0.708333
	0.666667
	0.78125
	0.628571
	0.7
	0.75
	0.657143
	0.641026
	0.475
	0.7
	0.558824
	0.717391
	0.711111
	0.75
	0.685185
	0.564103
	0.717949
	0.707317
	0.653061
	0.72973
	0.707317
	0.607843
	0.711111
	0.702703
	0.714286
	0.735294
	0.72093
	0.622222
	0.657895
	0.673913
	0.745098
	0.722222
	0.729167
	0.676471
	0.682927
	0.560976
	0.69697
	0.657143
	0.782609
	0.666667
	0.647059
	0.622642
	0.6875
	0.666667
	0.769231
	0.595238
	0.64
	0.7
	0.733333
	0.7
	0.630435
	0.594595
	0.76087
	0.694444
	0.7
	0.666667
	0.621622
	0.714286
	0.625
	0.755556
	0.648649
	0.790698
	0.44898
	0.609756
	0.692308
	0.717391
	0.763158
	0.769231
	0.717949
	0.644444
	0.75
	0.657143
	0.742857
	0.666667
	0.628571
	0.653846
	0.613636
	0.555556
	0.642857
	0.625
	0.733333
	0.589744
	0.555556
	0.674419
	0.5
	0.625
	0.678571
	0.785714
	0.72
	0.682927
	0.690476
	0.697674
	0.689655
	0.736842
	0.633333
	0.82
	0.65
	0.790698
	0.683333
	0.622222
	0.755556
	0.677966
	0.722222
	0.755556
	0.690476
	0.727273
	0.725
	0.690476
	0.585366
	0.6875
	0.725
	0.736842
	0.741935
	0.666667
	0.658537
	0.666667
	0.638298
	0.680851
	0.564103
	0.724138
	0.648148
	0.568182
	0.634615
	0.56
	0.666667
	0.717949
	0.729167
	0.647059
	0.627907
	0.782609
	0.666667
	0.69697
	0.733333
	0.630435
	0.735294
	0.755556
	0.5
	0.641026
	0.654545
	0.725
	0.688889
	0.574468
	0.74359
	0.628571
	0.723404
	0.605263
	0.678571
	0.75
	0.594595
	0.625
	0.673913
	0.722222
	0.733333
	0.722222
	0.688889
	0.702703
	0.78125
	0.710526
	0.62963
	0.571429
	0.659091
	0.741935
	0.607143
	0.62069
	0.756098
	0.594595
	0.580645
	0.714286
	0.709677
	0.761905
	0.65
	0.575758
	0.675676
	0.704545
	0.783784
	0.666667
	0.702703
	0.790698
	0.568182
	0.666667
	0.607143
	0.756757
	0.681818
	0.759259
	0.645833
	0.818182
	0.702703
	0.75
	0.723404
	0.744186
	0.586957
	0.767442
	0.659574
	0.666667
	0.578947
	0.6
	0.775
	0.763158
	0.75
	0.780488
	0.666667
	0.666667
	0.636364
	0.717949
	0.637931
	0.90625
	0.66
	0.641026
	0.666667
	0.638889
	0.710526
	0.6
	0.673469
	0.575
	0.73913
	0.5
	0.702703
	0.636364
	0.723404
	0.761905
	0.755556
	0.636364
	0.733333
	0.716981
	0.763158
	0.538462
	0.545455
	0.673469
	0.723404
	0.75
	0.666667
	0.702703
	0.714286
	0.619048
	0.727273
	0.72973
	0.725
	0.621622
	0.673913
	0.688889
	0.705882
	0.765957
	0.575
	0.815789
	0.611111
	0.6
	0.657895
	0.673913
	0.727273
	0.578947
	0.74359
	0.644444
	0.558824
	0.634146
	0.717949
	0.857143
	0.6875
	0.742857
	0.738095
	0.657895
	0.636364
	0.783784
	0.709091
	0.666667
	0.686275
	0.694444
	0.717949
	0.682927
	0.723404
	0.681818
	0.818182
	0.605263
	0.785714
	0.741935
	0.714286
	0.638298
	0.675
	0.642857
	0.7
	0.891892
	0.710526
	0.8
	0.487179
	0.732143
	0.697674
	0.666667
	0.783784
	0.666667
	0.7
	0.666667
	0.695652
	0.666667
	0.642857
	0.791667
	0.66
	0.652174
	0.533333
	0.888889
	0.652174
	0.6875
	0.756757
	0.744186
	0.692308
	0.714286
	0.666667
	0.6
	0.645833
	0.682927
	0.693878
	0.813953
	0.6
	0.6
	0.553191
	0.810811
	0.7
	0.625
	0.852941
	0.72973
	0.756098
	0.652174
	0.555556
	0.65
	0.619048
	0.690476
	0.72
	0.676471
	0.6
	0.727273
	0.681818
	0.638889
	0.818182
	0.701754
	0.552632
	0.676471
	0.682927
	0.589744
	0.666667
	0.641026
	0.75
	0.738095
	0.758621
	0.764706
	0.644444
	0.644444
	0.692308
	0.657895
	0.6
	0.595745
	0.666667
	0.790698
	0.642857
	0.612903
	0.789474
	0.585366
	0.69697
	0.591837
	0.862069
	0.809524
	0.631579
	0.666667
	0.7
	0.69697
	0.722222
	0.653061
	0.8
	0.571429
	0.65
	0.725
	0.595238
	0.648649
	0.843137
	0.666667
	0.619048
	0.722222
	0.735294
	0.772727
	0.75
	0.769231
	0.72093
	0.761905
	0.690476
	0.588235
	0.638889
	0.725
	0.711111
	0.714286
	0.638889
	0.711538
	0.641026
	0.585366
	0.695652
	0.666667
	0.638889
	0.820513
	0.7
	0.636364
	0.62963
	0.705882
	0.775
	0.605263
	0.777778
	0.846154
	0.766667
	0.685714
	0.673469
	0.837838
	0.6875
	0.756757
	0.711111
	0.702128
	0.666667
	0.71875
	0.65
	0.594595
	0.692308
	0.652174
	0.744681
	0.680851
	0.806452
	0.804878
	0.764706
	0.727273
	0.657895
	0.638889
	0.604651
	0.609756
	0.590909
	0.657143
	0.605263
	0.580645
	0.608696
	0.675
	0.636364
	0.733333
	0.657895
	0.710526
	0.615385
	0.75
	0.717949
	0.565217
	0.648649
	0.710526
	0.758621
	0.911765
	0.59375
	0.714286
	0.794872
	0.74
	0.685714
	0.75
	0.785714
	0.608696
	0.75
	0.727273
	0.6875
	0.75
	0.763158
	0.666667
	0.685714
	0.666667
	0.695652
	0.695652
	0.72093
	0.606061
	0.595745
	0.666667
	0.769231
	0.653846
	0.625
	0.673913
	0.6875
	0.59375
	0.697674
	0.666667
	0.725
	0.690476
	0.595238
	0.717949
	0.647059
	0.583333
	0.794118
	0.641509
	0.632653
	0.771429
	0.543478
	0.734694
	0.727273
	0.631579
	0.675676
	0.666667
	0.714286
	0.66
	0.75
	0.844444
	0.540541
	0.707317
	0.65
	0.568182
	0.738095
	0.625
	0.673913
	0.65625
	0.682927
	0.707317
	0.575
	0.689655
	0.75
	0.657895
	0.742857
	0.558824
	0.714286
	0.571429
	0.612245
	0.710526
	0.565217
	0.780488
	0.666667
	0.521739
	0.631579
	0.68
	0.688889
	0.645161
	0.777778
	0.744681
	0.754717
	0.878049
	0.609756
	0.742857
	0.621622
	0.674419
	0.763158
	0.609756
	0.686275
	0.75
	0.55
	0.666667
	0.829268
	0.652174
	0.684211
	0.651163
	0.769231
	0.621622
	0.763636
	0.657895
	0.678571
	0.75
	0.64
	0.684211
	0.487179
	0.484848
	0.566667
	0.585366
	0.76087
	0.725
	0.711111
	0.757576
	0.771429
	0.571429
	0.68
	0.575
	0.611111
	0.804348
	0.742857
	0.659091
	0.585366
	0.809524
	0.847826
	0.587302
	0.710526
	0.705882
	0.717391
	0.744681
	0.784314
	0.771429
	0.595238
	0.680851
	0.738095
	0.684211
	0.613636
	0.647059
	0.606061
	0.677419
	0.605263
	0.72973
	0.666667
	0.688889
	0.487805
	0.606061
	0.68
	0.6875
	0.634615
	0.866667
	0.583333
	0.69697
	0.744681
	0.66
	0.774194
	0.58
	0.785714
	0.52381
	0.589744
	0.666667
	0.631579
	0.853659
	0.654545
	0.675676
	0.714286
	0.705882
	0.657895
	0.796296
	0.714286
	0.702703
	0.659091
	0.709091
	0.657143
	0.707317
	0.761905
	0.688889
	0.657895
	0.657143
	0.731707
	0.657143
	0.681818
	0.738095
	0.75
	0.777778
	0.658537
	0.74359
	0.729167
	0.836735
	0.789474
	0.74359
	0.756098
	0.74359
	0.666667
	0.761905
	0.695652
	0.571429
	0.794118
	0.666667
	0.684211
	0.55102
	0.773585
	0.642857
	0.705882
	0.756098
	0.666667
	0.657895
	0.564103
	0.688889
	0.615385
	0.785714
	0.694444
	0.644444
	0.697674
	0.64
	0.631579
	0.681818
	0.736842
	0.692308
	0.615385
	0.771429
	0.692308
	0.756098
	0.615385
	0.765957
	0.659574
	0.611111
	0.711111
	0.548387
	0.742857
	0.707317
	0.697674
	0.756098
	0.733333
	0.568182
	0.571429
	0.745098
	0.577778
	0.731707
	0.617647
	0.707317
	0.607143
	0.605263
	0.648649
	0.790698
	0.525
	0.725
	0.744186
	0.731707
	0.868421
	0.707317
	0.707317
	0.710526
	0.627907
	0.704545
	0.757576
	0.82
	0.727273
	0.652174
	0.675
	0.71875
	0.789474
	0.727273
	0.633333
	0.704545
	0.72093
	0.666667
	0.649123
	0.605263
	0.522727
	0.789474
	0.72973
	0.685714
	0.630435
	0.707317
	0.657143
	0.725
	0.651163
	0.744186
	0.708333
	0.85
	0.65
	0.567568
	0.75
	0.567568
	0.545455
	0.761905
	0.638298
	0.731707
	0.72093
	0.59375
	0.6875
	0.552632
	0.769231
	0.604651
	0.731707
	0.76087
	0.604167
	0.675676
	0.767442
	0.604651
	0.632653
	0.688889
	0.675
	0.75
	0.571429
	0.756098
	0.588235
	0.628571
	0.697674
	0.849057
	0.8
	0.697674
	0.673913
	0.8
	0.560976
	0.7
	0.630435
	0.795455
	0.617647
	0.725
	0.761905
	0.608696
	0.714286
	0.609756
	0.651163
	0.8
	0.66129
	0.744186
	0.736842
	0.763158
	0.605263
	0.694444
	0.636364
	0.736842
	0.6
	0.735294
	0.613636
	0.606061
	0.606061
	0.6875
	0.75
	0.75
	0.7
	0.666667
	0.8
	0.690476
	0.72093
	0.666667
	0.7
	0.658537
	0.634146
	0.771429
	0.73913
	0.722222
	0.666667
	0.722222
	0.745098
	0.590909
	0.625
	0.658537
	0.722222
	0.695652
	0.686275
	0.710526
	0.641509
	0.8
	0.711111
	0.666667
	0.727273
	0.789474
	0.653061
	0.589744
	0.680851
	0.704545
	0.717949
	0.735294
	0.69697
	0.714286
	0.769231
	0.690476
	0.647059
	0.69697
	0.675676
	0.585366
	0.594595
	0.882353
	0.617647
	0.657143
	0.717391
	0.757576
	0.641509
	0.615385
	0.777778
	0.744186
	0.641026
	0.65
	0.647059
	0.578947
	0.697674
	0.697674
	0.606061
	0.684211
	0.704545
	0.630435
	0.777778
	0.783784
	0.677419
	0.642857
	0.674419
	0.641026
	0.710526
	0.653061
	0.816327
	0.695652
	0.65625
	0.628571
	0.611111
	0.71875
	0.636364
	0.6875
	0.632653
	0.717391
	0.693878
	0.7
	0.826087
	0.648649
	0.641026
	0.727273
	0.65
	0.621622
	0.763158
	0.714286
	0.666667
	0.641509
	0.630435
	0.7
	0.666667
	0.62
	0.542857
	0.738095
	0.651163
	0.685714
	0.615385
	0.676471
	0.815789
	0.755102
	0.681818
	0.625
	0.717949
	0.777778
	0.419355
	0.710526
	0.675676
	0.645833
	0.666667
	0.685714
	0.822222
	0.83871
	0.738095
	0.774194
	0.657895
	0.74359
	0.658537
	0.725
	0.619048
	0.75
	0.685714
	0.788462
	0.461538
	0.730769
	0.772727
	0.806452
	0.641509
	0.756098
	0.76087
	0.695652
	0.7
	0.631579
	0.837838
	0.47619
	0.675676
	0.738095
	0.647059
	0.666667
	0.756098
	0.694444
	0.641026
	0.827586
	0.553571
	0.652174
	0.633333
	0.641026
	0.71875
	0.512195
	0.666667
	0.688889
	0.68
	0.627907
	0.731707
	0.638889
	0.681818
	0.666667
	0.7
	0.666667
	0.647059
	0.608696
	0.73913
	0.761905
	0.702703
	0.692308
	0.769231
	0.794872
	0.75
	0.702703
	0.611111
	0.657143
	0.777778
	0.75
	0.564103
	0.705882
	0.65
	0.675676
	0.65
	0.651163
	0.68
	0.644444
	0.785714
	0.685714
	0.666667
	0.837209
	0.805556
	0.68
	0.609756
	0.571429
	0.6
	0.684211
	0.633333
	0.509091
	0.627907
	0.673913
	0.697674
	0.765957
	0.833333
	0.657895
	0.612903
	0.673913
	0.641509
	0.628571
	0.681818
	0.72093
	0.742857
	0.758621
	0.694444
	0.571429
	0.590909
	0.628571
	0.571429
	0.695652
	0.742857
	0.695652
	0.645161
	0.69697
	0.842105
	0.815789
	0.780488
	0.631579
	0.742857
	0.805556
	0.627907
	0.65625
	0.617647
	0.78
	0.659574
	0.774194
	0.651163
	0.578947
	0.755102
	0.690476
	0.734694
	0.767442
	0.5
	0.538462
	0.789474
	0.686275
	0.586957
	0.688889
	0.6
	0.733333
	0.735294
	0.711111
	0.666667
	0.6
	0.644444
	0.826087
	0.512195
	0.690476
	0.634615
	0.674419
	0.545455
	0.522727
	0.648649
	0.690476
	0.692308
	0.675
	0.658537
	0.638889
	0.818182
	0.666667
	0.648649
	0.613636
	0.611111
	0.787234
	0.744186
	0.589744
	0.645833
	0.744186
	0.8
	0.536585
	0.682927
	0.609756
	0.725
	0.676471
	0.636364
	0.755556
	0.818182
	0.659091
	0.695652
	0.636364
	0.791667
	0.714286
	0.659574
	0.543478
	0.638298
	0.527778
	0.666667
	0.74
	0.755102
	0.756757
	0.571429
	0.625
	0.769231
	0.724138
	0.648148
	0.76
	0.704545
	0.583333
	0.628571
	0.68
	0.565217
	0.636364
	0.613636
	0.675
	0.709677
	0.888889
	0.733333
	0.823529
	0.613636
	0.682927
	0.678571
	0.7
	0.736842
	0.767442
	0.725
	0.702703
	0.657143
	0.567568
	0.594595
	0.731707
	0.790698
	0.631579
	0.689655
	0.72973
	0.585366
	0.7
	0.711111
	0.634146
	0.666667
	0.617021
	0.815789
	0.74
	0.525
	0.653846
	0.694444
	0.69697
	0.611111
	0.734694
	0.5
	0.647059
	0.72973
	0.782609
	0.6
	0.644444
	0.767442
	0.75
	0.780488
	0.628571
	0.658537
	0.638889
	0.675
	0.644444
	0.688889
	0.828571
	0.630435
	0.774194
	0.604651
	0.682927
	0.787879
	0.729167
	0.615385
	0.717949
	0.707317
	0.681818
	0.722222
	0.727273
	0.682927
	0.761905
	0.8125
	0.619048
	0.725
	0.652174
	0.659574
	0.666667
	0.76087
	0.608696
	0.6875
	0.657143
	0.512195
	0.666667
	0.666667
	0.68
	0.583333
	0.54
	0.717949
	0.702703
	0.682927
	0.731707
	0.607843
	0.647059
	0.621622
	0.76087
	0.763158
	0.636364
	0.710526
	0.727273
	0.540541
	0.578947
	0.774194
	0.690476
	0.695652
	0.72093
	0.633333
	0.692308
	0.604651
	0.588235
	0.677419
	0.638889
	0.72549
	0.738095
	0.75
	0.659091
	0.73913
	0.444444
	0.612903
	0.694444
	0.66
	0.607143
	0.674419
	0.714286
	0.756098
	0.72973
	0.714286
	0.525
	0.722222
	0.583333
	0.769231
	0.638889
	0.71875
	0.585366
	0.736842
	0.692308
	0.659574
	0.65
	0.659091
	0.694444
	0.625
	0.826087
	0.675
	0.780488
	0.72973
	0.777778
	0.642857
	0.764706
	0.56
	0.675676
	0.822222
	0.512821
	0.642857
	0.638889
	0.72973
	0.683333
	0.717391
	0.627907
	0.717949
	0.714286
	0.75
	0.638889
	0.756757
	0.7
	0.861111
	0.540541
	0.741935
	0.723404
	0.589744
	0.709677
	0.525
	0.634146
	0.613636
	0.790698
	0.666667
	0.688889
	0.638298
	0.7
	0.708333
	0.809524
	0.568182
	0.651163
	0.755556
	0.578947
	0.540541
	0.65
	0.69697
	0.804878
	0.775
	0.769231
	0.684211
	0.625
	0.588235
	0.682927
	0.777778
	0.634146
	0.678571
	0.828571
	0.676471
	0.736842
	0.566667
	0.714286
	0.659574
	0.810811
	0.628571
	0.6
	0.567568
	0.651163
	0.714286
	0.681818
	0.609756
	0.641026
	0.55
	0.707317
	0.673913
	0.675676
	0.613636
	0.727273
	0.685714
	0.595238
	0.666667
	0.697674
	0.733333
	0.571429
	0.745098
	0.615385
	0.636364
	0.695652
	0.733333
	0.8
	0.75
	0.757576
	0.727273
	0.584906
	0.657143
	0.673913
	0.666667
	0.580645
	0.6
	0.72093
	0.638889
	0.75
	0.680851
	0.761905
	0.580645
	0.8
	0.657895
	0.727273
	0.828571
	0.619048
	0.564103
	0.6
	0.705882
	0.625
	0.547619
	0.65
	0.677419
	0.627907
	0.738095
	0.702703
	0.694444
	0.565217
	0.666667
	0.617647
	0.866667
	0.690476
	0.675
	0.727273
	0.714286
	0.642857
	0.714286
	0.676471
	0.533333
	0.805556
	0.513514
	0.725
	0.690476
	0.605263
	0.723404
	0.692308
	0.6875
	0.692308
	0.742857
	0.681818
	0.681818
	0.772727
	0.625
	0.615385
	0.605263
	0.714286
	0.738095
	0.806452
	0.628571
	0.707317
	0.709091
	0.787879
	0.674419
	0.714286
	0.734694
	0.643836
	0.6
	0.703704
	0.627907
	0.625
	0.8
	0.756098
	0.666667
	0.727273
	0.657895
	0.53125
	0.7
	0.647059
	0.725
	0.705882
	0.734694
	0.666667
	0.680851
	0.651163
	0.625
	0.711111
	0.634146
	0.541667
	0.645161
	0.675676
	0.6
	0.636364
	0.75
	0.892857
	0.666667
	0.647059
	0.727273
	0.566038
	0.555556
	0.705882
	0.727273
	0.717949
	0.658537
	0.69697
	0.647059
	0.666667
	0.764706
	0.75
	0.641026
	0.534884
	0.769231
	0.608696
	0.659091
	0.755102
	0.690476
	0.608696
	0.65
	0.733333
	0.722222
	0.733333
	0.794118
	0.641026
	0.682927
	0.514286
	0.75
	0.628571
	0.694444
	0.761905
	0.588235
	0.657895
	0.642857
	0.666667
	0.773585
	0.631579
	0.666667
	0.763158
	0.589744
	0.552632
	0.710526
	0.756757
	0.804878
	0.694444
	0.75
	0.647059
	0.666667
	0.641026
	0.659574
	0.74
	0.707317
	0.681818
	0.756757
	0.652174
	0.777778
	0.707317
	0.565217
	0.651163
	0.605263
	0.5
	0.586207
	0.615385
	0.641026
	0.744186
	0.55102
	0.729167
	0.585366
	0.604167
	0.613636
	0.64
	0.589744
	0.725
	0.767442
	0.65625
	0.694444
	0.880952
	0.755102
	0.787234
	0.666667
	0.666667
	0.648649
	0.804348
	0.647059
	0.658537
	0.741935
	0.666667
	0.666667
	0.606061
	0.595238
	0.6
	0.8
	0.586207
	0.6
	0.829268
	0.603774
	0.767442
	0.744681
	0.757576
	0.711111
	0.695652
	0.75
	0.641026
	0.611111
	0.645161
	0.772727
	0.75
	0.575758
	0.645161
	0.6875
	0.685714
	0.73913
	0.583333
	0.638889
	0.625
	0.611111
	0.714286
	0.586207
	0.758621
	0.8
	0.75
	0.575
	0.678571
	0.617647
	0.677419
	0.6
	0.630435
	0.583333
	0.717949
	0.72093
	0.68
	0.576923
	0.73913
	0.681818
	0.540541
	0.666667
	0.733333
	0.666667
	0.666667
	0.692308
	0.625
	0.644444
	0.735294
	0.708333
	0.540541
	0.714286
	0.645833
	0.769231
	0.666667
	0.615385
	0.77551
	0.714286
[truncated: 8,001 more rows]

## Sheet: Fig3f
		Bootstrapped data, F to F	Real (measured) data, F to N
		0.0735294	0.0435
		0.0641026
		0.0549451
		0.0989011
		0.0886076
		0.0597015
		0.0869565
		0.105263
		0.0735294
		0.030303
		0.0655738
		0.0657895
		0.0571429
		0.0454545
		0.0322581
		0
		0.0289855
		0.046875
		0.0625
		0.0649351
		0.0208333
		0.03125
		0.0806452
		0.0793651
		0.0655738
		0.0434783
		0.030303
		0.0724638
		0.1
		0.157143
		0.0882353
		0.0491803
		0.0410959
		0.0714286
		0.0897436
		0.084507
		0.0985915
		0.05
		0.0727273
		0.0294118
		0.030303
		0.0941176
		0.0769231
		0.0491803
		0.0344828
		0.135135
		0.0821918
		0.119403
		0.102941
		0.0571429
		0.0967742
		0.0945946
		0.12069
		0.0757576
		0.0666667
		0.0428571
		0.0882353
		0.0746269
		0.0555556
		0.0588235
		0.0779221
		0.0517241
		0.0545455
		0.0724638
		0.0588235
		0.0298507
		0.05
		0.0327869
		0.0588235
		0.0769231
		0.0704225
		0.0454545
		0.0285714
		0.0138889
		0.0666667
		0.0882353
		0.0535714
		0.0689655
		0.0892857
		0.0972222
		0.0857143
		0.0298507
		0.0666667
		0.016129
		0.038961
		0.084507
		0.078125
		0.0454545
		0.05
		0.0869565
		0.0806452
		0.0806452
		0.03125
		0.114754
		0.0980392
		0.119403
		0.0405405
		0.0847458
		0.112676
		0.101449
		0.0769231
		0.0727273
		0.138462
		0.0571429
		0.0441176
		0.0428571
		0.0704225
		0.131148
		0.0428571
		0.0882353
		0.0441176
		0.0533333
		0.0746269
		0.0657895
		0.057971
		0.0526316
		0.0892857
		0.0769231
		0.0869565
		0.0416667
		0.0615385
		0.0724638
		0.109091
		0.0307692
		0.0810811
		0.0405405
		0.119403
		0.0740741
		0.0886076
		0.0769231
		0.0655738
		0.015873
		0.046875
		0.0588235
		0.121212
		0.0694444
		0.118644
		0.0645161
		0.05
		0.0506329
		0.0952381
		0.0545455
		0.166667
		0.0886076
		0.121212
		0.078125
		0.04
		0.0434783
		0.0377358
		0.0555556
		0.0666667
		0.109091
		0.0322581
		0.0149254
		0.0361446
		0.0895522
		0.0422535
		0.03125
		0.0327869
		0.0886076
		0.0793651
		0.047619
		0.08
		0.0952381
		0.103448
		0.0666667
		0.111111
		0.0597015
		0.117647
		0.136364
		0.12069
		0.0606061
		0.155172
		0.0735294
		0.111111
		0.0945946
		0.0857143
		0.0882353
		0.0882353
		0.0769231
		0.106061
		0.0961538
		0.0675676
		0.0677966
		0.0615385
		0.0422535
		0.0454545
		0.0897436
		0.046875
		0.0405405
		0.1
		0.030303
		0.0983607
		0.0921053
		0.0952381
		0.15
		0.0735294
		0.0961538
		0.0487805
		0.126984
		0.0655738
		0.0985915
		0.0746269
		0.123077
		0.025641
		0.0701754
		0.15493
		0.0588235
		0.0895522
		0.0545455
		0.0526316
		0.0540541
		0.0833333
		0.047619
		0.0645161
		0.0441176
		0.0571429
		0.114754
		0.0441176
		0.0909091
		0.0740741
		0.0461538
		0.0689655
		0.0714286
		0.0491803
		0.0740741
		0.0933333
		0.04
		0.109375
		0.0405405
		0.0784314
		0.0428571
		0.0394737
		0.0634921
		0.0895522
		0.0952381
		0.102564
		0.0615385
		0.0434783
		0.0897436
		0.0298507
		0.0701754
		0.0465116
		0.0634921
		0.0677966
		0.138462
		0.027027
		0.084507
		0.0972222
		0.0909091
		0.0819672
		0.0428571
		0.0810811
		0.0447761
		0.0704225
		0.0704225
		0.0833333
		0.0461538
		0.0877193
		0.123288
		0.0810811
		0.075
		0.0394737
		0.0864198
		0.114286
		0.116883
		0.04
		0.0833333
		0.123288
		0.056338
		0.115942
		0.031746
		0.0625
		0.0952381
		0.0810811
		0.078125
		0.0298507
		0.101449
		0.046875
		0.0422535
		0.0892857
		0.0972222
		0.0810811
		0.0806452
		0.0857143
		0.0491803
		0.0701754
		0.0606061
		0.12963
		0.109375
		0.0344828
		0.08
		0.0958904
		0.0759494
		0.1
		0.0677966
		0.0481928
		0.0333333
		0.0757576
		0.0833333
		0.0588235
		0.056338
		0.0882353
		0.057971
		0.0540541
		0.0746269
		0.0375
		0.0821918
		0.163934
		0.121212
		0.0810811
		0.0526316
		0.114754
		0.102564
		0.0746269
		0.114286
		0.113924
		0.0322581
		0.0888889
		0.0555556
		0.0434783
		0.0555556
		0.0540541
		0.0819672
		0.105263
		0.0925926
		0.0675676
		0.0588235
		0.0933333
		0.0666667
		0.0746269
		0.0847458
		0
		0.0422535
		0.0985915
		0.0972222
		0.05
		0.1
		0.0714286
		0.0285714
		0.03125
		0.037037
		0.0806452
		0.138462
		0.0727273
		0.0428571
		0.111111
		0.0465116
		0.047619
		0.0422535
		0.0735294
		0.0757576
		0.0793651
		0.0547945
		0.101695
		0.0422535
		0.0142857
		0.0746269
		0.144928
		0.114286
		0.0588235
		0.0789474
		0.109375
		0.046875
		0.0714286
		0.0454545
		0.0588235
		0.0694444
		0.0350877
		0.0634921
		0.0625
		0.0746269
		0.0895522
		0.0491803
		0.0722892
		0.102941
		0.0487805
		0.0547945
		0.025974
		0.0606061
		0.0714286
		0.109756
		0.0864198
		0.0606061
		0.127273
		0.0422535
		0.0547945
		0.0882353
		0.0869565
		0.15
		0.19697
		0.0625
		0.038961
		0.113208
		0.0483871
		0.15625
		0.0972222
		0.0806452
		0.0985915
		0.101695
		0.105263
		0.101449
		0.15625
		0.0333333
		0.0967742
		0.1
		0.0677966
		0.0634921
		0.0645161
		0.0875
		0.0645161
		0.0545455
		0.0833333
		0.0757576
		0.028169
		0.0571429
		0.0833333
		0.0714286
		0.0338983
		0.0533333
		0.0980392
		0.0545455
		0.0428571
		0.0273973
		0.0322581
		0.0606061
		0.0789474
		0.015873
		0.0588235
		0.0533333
		0.0617284
		0.0298507
		0.0517241
		0.0263158
		0.0555556
		0.057971
		0.0526316
		0.0422535
		0.0757576
		0.109375
		0.113924
		0.1
		0.0454545
		0.0847458
		0.131148
		0.1
		0.0882353
		0.127273
		0.0677966
		0.12987
		0.0149254
		0.0357143
		0.0714286
		0.0675676
		0.0666667
		0.117647
		0.0857143
		0.0153846
		0.0655738
		0.0422535
		0
		0.0757576
		0.0461538
		0.1
		0.0606061
		0.0655738
		0.0983607
		0.1
		0.109375
		0.0701754
		0.0483871
		0.0923077
		0.102941
		0.0833333
		0.103896
		0.046875
		0.0634921
		0.0327869
		0.097561
		0.135802
		0.0909091
		0.0952381
		0.031746
		0.046875
		0.109375
		0.056338
		0.0416667
		0.0526316
		0.0634921
		0.0454545
		0.127273
		0.101695
		0.112903
		0.0338983
		0.125
		0.0588235
		0.0657895
		0.0684932
		0.0958904
		0.0307692
		0.047619
		0.0806452
		0.0769231
		0.0571429
		0.0746269
		0.121212
		0.0746269
		0.0724638
		0.027027
		0.0491803
		0.0625
		0.0263158
		0.0972222
		0.046875
		0.078125
		0.0724638
		0.0645161
		0.0675676
		0
		0.0923077
		0.046875
		0.0519481
		0.133333
		0.0617284
		0.08
		0.0909091
		0.102564
		0.0833333
		0.0952381
		0.0555556
		0.0273973
		0.0571429
		0.0384615
		0.136986
		0.0535714
		0.122807
		0.0759494
		0.0833333
		0.0547945
		0.0526316
		0
		0.0769231
		0.0322581
		0.0833333
		0.1
		0.0666667
		0.0689655
		0.0847458
		0.12
		0.0655738
		0.117647
		0.0972222
		0.126984
		0.0972222
		0.0714286
		0.128205
		0.138462
		0.078125
		0.0983607
		0.0735294
		0.0677966
		0.0609756
		0.0547945
		0.0298507
		0.0847458
		0.0285714
		0.103448
		0.08
		0.0634921
		0.0392157
		0.153846
		0.0428571
		0.153846
		0.119403
		0.0540541
		0.109589
		0.0612245
		0.0454545
		0.118421
		0.138462
		0.0909091
		0.121212
		0.147541
		0.15942
		0.0506329
		0.0769231
		0.0684932
		0.0983607
		0.0447761
		0.0757576
		0.126582
		0.109375
		0.0606061
		0.106667
		0.057971
		0.108108
		0.09375
		0.084507
		0.0327869
		0.0704225
		0.105263
		0.137931
		0.0793651
		0.0571429
		0.0869565
		0.0921053
		0.0617284
		0.0447761
		0.09375
		0.0983607
		0.084507
		0.1
		0.0694444
		0.0892857
		0.0555556
		0.0972222
		0.0967742
		0.129032
		0.0461538
		0.0526316
		0.0943396
		0.0588235
		0.0869565
		0.160714
		0.105263
		0.0615385
		0.0294118
		0.025641
		0.0810811
		0.0675676
		0.152778
		0.0985915
		0.0769231
		0.116667
		0.0142857
		0.0666667
		0.08
		0.030303
		0.0441176
		0.0615385
		0.0615385
		0.04
		0.0533333
		0.05
		0.0461538
		0.03125
		0.0434783
		0.0675676
		0.0519481
		0.0857143
		0.0461538
		0.0793651
		0.0882353
		0.0675676
		0.0147059
		0.0833333
		0.0447761
		0.0941176
		0.0606061
		0.078125
		0.101449
		0.084507
		0.0394737
		0.078125
		0.0847458
		0.0886076
		0.0952381
		0.0704225
		0.112676
		0.0428571
		0.0416667
		0.0833333
		0.12
		0.0634921
		0.0140845
		0.05
		0.107692
		0.12963
		0.031746
		0.0833333
		0.0862069
		0.0185185
		0.0375
		0.0909091
		0.0588235
		0.0769231
		0.0735294
		0.0684932
		0.0123457
		0.0689655
		0.0754717
		0.05
		0.0789474
		0.0657895
		0.0547945
		0.0923077
		0.0810811
		0.09375
		0.1
		0.0810811
		0.0869565
		0.116667
		0.0363636
		0.0493827
		0.0625
		0.09375
		0.0606061
		0.0972222
		0.0869565
		0.075
		0.0615385
		0.057971
		0.0454545
		0.0941176
		0.0461538
		0.0517241
		0.130952
		0.0925926
		0.0714286
		0.0675676
		0.0322581
		0.0972222
		0.103896
		0.0289855
		0.0465116
		0.0547945
		0.09375
		0.112903
		0.0338983
		0.0344828
		0.0806452
		0.115942
		0.157143
		0.0724638
		0.0615385
		0.0821918
		0.0923077
		0.03125
		0.0625
		0.0746269
		0.0422535
		0.0655738
		0.0694444
		0.0533333
		0.0338983
		0.0483871
		0.0694444
		0.0625
		0.151515
		0.116667
		0.0923077
		0.0958904
		0.0344828
		0.114754
		0.0606061
		0.0684932
		0.0853659
		0.0535714
		0.0163934
		0.109756
		0.0617284
		0.0350877
		0.0980392
		0.046875
		0.114286
		0.0746269
		0.0581395
		0.0333333
		0.084507
		0.0833333
		0.084507
		0.0882353
		0.0547945
		0.0909091
		0.0526316
		0.128571
		0.0684932
		0.138462
		0.0892857
		0.0666667
		0.0289855
		0.0909091
		0.0454545
		0.0597015
		0.0967742
		0.0519481
		0.0952381
		0.142857
		0.0123457
		0.0810811
		0.056338
		0.05
		0.0606061
		0.0952381
		0.0895522
		0.0746269
		0.0487805
		0.0333333
		0.131148
		0.0394737
		0.0125
		0.0735294
		0.0689655
		0.0491803
		0.0606061
		0.108108
		0.0945946
		0.0135135
		0.126761
		0.0555556
		0.140625
		0.0294118
		0.09375
		0.0923077
		0.0597015
		0.0597015
		0.0597015
		0.112903
		0.0149254
		0.0779221
		0.0875
		0.056338
		0.0735294
		0.0862069
		0.0869565
		0.108108
		0.0727273
		0.0178571
		0.121622
		0.0952381
		0.169492
		0.078125
		0.0847458
		0.0892857
		0.0694444
		0.015873
		0.109091
		0.0888889
		0.047619
		0.06
		0.0704225
		0.0727273
		0.0833333
		0.0757576
		0.0793651
		0.0454545
		0.0987654
		0.0506329
		0.0972222
		0.123077
		0.0273973
		0.0958904
		0.0615385
		0.0983607
		0.111111
		0.135802
		0.125
		0.057971
		0.0597015
		0.0983607
		0.0441176
		0.111111
		0.0588235
		0.084507
		0.0491803
		0.0266667
		0.0273973
		0.0447761
		0.111111
		0.0416667
		0.111111
		0.0757576
		0.148649
		0.0789474
		0.0641026
		0.0344828
		0.0410959
		0.09375
		0.0945946
		0.0555556
		0.0410959
		0.0983607
		0.0597015
		0.0410959
		0.0945946
		0.0606061
		0.0645161
		0.0483871
		0.109589
		0.0517241
		0.0757576
		0.0416667
		0.0634921
		0.0289855
		0.133333
		0.0958904
		0.0877193
		0.078125
		0.0327869
		0.0634921
		0.102941
		0.0779221
		0.0853659
		0.078125
		0.0655738
		0.0769231
		0.031746
		0.0757576
		0.0434783
		0.166667
		0.0574713
		0.0675676
		0.0961538
		0.0833333
		0.0506329
		0.0985915
		0.078125
		0.101449
		0.115942
		0.0714286
		0.0655738
		0.0735294
		0.0722892
		0.015873
		0.0735294
		0.031746
		0.0555556
		0.0461538
		0.186441
		0.0869565
		0.119048
		0.108108
		0.0897436
		0.0416667
		0.030303
		0.0461538
		0.111111
		0.0588235
		0.0615385
		0.0508475
		0.078125
		0.176471
		0.0441176
		0.0666667
		0.031746
		0.121212
		0.0666667
		0.0819672
		0.0886076
		0.0869565
		0.0597015
		0.0769231
		0.0192308
		0.0597015
		0.0408163
		0.134328
		0.028169
		0.0789474
		0.047619
		0.027027
		0.12
		0.0344828
		0.0769231
		0.111111
		0.0526316
		0.08
		0.0588235
		0.126984
		0.106667
		0.0545455
		0.0769231
		0.126984
		0.0307692
		0.179104
		0.0967742
		0.0574713
		0.056338
		0.0508475
		0.0588235
		0.118421
		0.104478
		0.102041
		0.0535714
		0.0833333
		0.0597015
		0.0897436
		0.0652174
		0.0566038
		0.0735294
		0.0847458
		0.1
		0.0307692
		0.107692
		0.0869565
		0.0877193
		0.047619
		0.0441176
		0.0394737
		0.0350877
		0.0909091
		0.0684932
		0.0972222
		0.0344828
		0.0655738
		0.0434783
		0.0689655
		0.0833333
		0.133333
		0.0526316
		0.0447761
		0.102941
		0.0983607
		0.0645161
		0.056338
		0.05
		0.0869565
		0.1
		0.03125
		0.0714286
		0.0625
		0.0833333
		0.106061
		0.0181818
		0.0704225
		0.0294118
		0.101695
		0.0821918
		0.0757576
		0.078125
		0.0526316
		0.0625
		0.0576923
		0.126437
		0.0175439
		0.0810811
		0.0416667
		0.0833333
		0.0428571
		0.0833333
		0.164179
		0.0422535
		0.111111
		0.0384615
		0.046875
		0.0724638
		0.0843373
		0.0769231
		0.0769231
		0.114286
		0.0461538
		0
		0.0909091
		0.0540541
		0.114286
		0.0491803
		0.0694444
		0.0724638
		0.0540541
		0.102941
		0.0740741
		0.0410959
		0.0740741
		0.0921053
		0.109375
		0.0909091
		0.114286
		0.030303
		0.0724638
		0.0806452
		0.0555556
		0.0958904
		0.0754717
		0.0909091
		0.0869565
		0.0895522
		0.084507
		0.0909091
		0.0410959
		0.148148
		0.118421
		0.171875
		0.0933333
		0.084507
		0.0655738
		0.0526316
		0.015873
		0.0294118
		0.0952381
		0.057971
		0.0923077
		0.112676
		0.1125
		0.0666667
		0.0684932
		0
		0.0675676
		0.0694444
		0.0153846
		0.151515
		0.030303
		0.0645161
		0.078125
		0.104478
		0.0746269
		0.0483871
		0.137255
		0.1
		0.15873
		0.138462
		0.129032
		0.0555556
		0.0833333
		0.0869565
		0.0810811
		0.0925926
		0.09375
		0.0869565
		0.160714
		0.0793651
		0.0422535
		0.0574713
		0.028169
		0.0361446
		0.0571429
		0.0945946
		0
		0.129032
		0.113208
		0.097561
		0.0597015
		0.103896
		0.0169492
		0.126984
		0.0405405
		0.0895522
		0.0483871
		0.1
		0.112903
		0.0810811
		0.016129
		0.0675676
		0.0779221
		0.0526316
		0.0285714
		0.0923077
		0.097561
		0.09375
		0.057971
		0.136986
		0.0434783
		0.0238095
		0.122807
		0.0172414
		0.0897436
		0.030303
		0.0862069
		0.105263
		0.0617284
		0.03125
		0.0857143
		0.102941
		0.0615385
		0.0322581
		0.0895522
		0.0434783
		0.135593
		0.0547945
		0.109375
		0.0793651
		0.0285714
		0.0357143
		0.0909091
		0.0483871
		0.113924
		0.0689655
		0.163934
		0.1
		0.0666667
		0
		0.113636
		0.0434783
		0.0821918
		0.0377358
		0.084507
		0.0266667
		0.0422535
		0.129032
		0.05
		0.0377358
		0.15942
		0.027027
		0.0526316
		0.047619
		0.0886076
		0.114286
		0.0338983
		0.101449
		0.084507
		0.109375
		0.0689655
		0.0615385
		0.037037
		0.0923077
		0.0615385
		0.0967742
		0.0289855
		0.0333333
		0.107143
		0.08
		0.115942
		0.101695
		0.0657895
		0.037037
		0.0357143
		0.025974
		0.0491803
		0.0769231
		0.0694444
		0.0151515
		0.0657895
		0.0416667
		0.0379747
		0.0540541
		0.111111
		0.132353
		0.0727273
		0.0307692
		0.0694444
		0.0540541
		0.142857
		0.148649
		0.028169
		0.0344828
		0.08
		0.0909091
		0.0677966
		0.0147059
		0.04
		0.117647
		0.0789474
		0.0273973
		0.0273973
		0.0714286
		0.0684932
		0.0833333
		0.107692
		0.0526316
		0.0606061
		0.0625
		0.0961538
		0.0684932
		0.0675676
		0.0862069
		0.119403
		0.122807
		0.0645161
		0.0810811
		0.12069
		0.114754
		0.031746
		0.0428571
		0.0684932
		0.138462
		0.0615385
		0.0517241
		0.0588235
		0.0454545
		0.0746269
		0.0714286
		0.0851064
		0.0410959
		0.0793651
		0.0923077
		0.0512821
		0.08
		0.0740741
		0.106061
		0.115942
		0.0196078
		0.038961
		0.047619
		0.0333333
		0.111111
		0.05
		0.0632911
		0.0166667
		0.118644
		0.1
		0.0933333
		0.0769231
		0.0722892
		0.0441176
		0.0617284
		0.0833333
		0.0892857
		0.04
		0.131148
		0.131148
		0.0487805
		0.0952381
		0.142857
		0.0983607
		0.0666667
		0.0379747
		0.097561
		0.046875
		0.125
		0.0649351
		0.0277778
		0.1
		0.0434783
		0.0588235
		0.0491803
		0.0983607
		0.109375
		0.0493827
		0.0972222
		0.0533333
		0.113208
		0.136364
		0.0875
		0.0895522
		0.0153846
		0.0666667
		0.0298507
		0.0921053
		0.0746269
		0.0930233
		0.116883
		0.0958904
		0.0540541
		0.0634921
		0.0588235
		0.12
		0.109589
		0.0675676
		0.0769231
		0.0273973
		0.0394737
		0.132353
		0.0655738
		0.0615385
		0.0135135
		0.0533333
		0.125
		0.0555556
		0.0724638
		0.0819672
		0.0568182
		0.0925926
		0.0714286
		0.078125
		0.0677966
		0.0361446
		0.112676
		0.0574713
		0.0533333
		0.0847458
		0.130435
		0.0779221
		0.0655738
		0.0410959
		0.0821918
		0.0821918
		0.0645161
		0.136986
		0.0533333
		0.0666667
		0.1
		0.111111
		0.0405405
		0.0757576
		0.101449
		0.0833333
		0.0754717
		0.0675676
		0.0675676
		0.106667
		0.0754717
		0.0634921
		0.118644
		0.047619
		0.133333
		0.107692
		0.122807
		0.0793651
		0.0714286
		0.0641026
		0.114754
		0.0779221
		0.03125
		0.101449
		0.0547945
		0.0895522
		0.0181818
		0.0666667
		0.0447761
		0.0724638
		0.0704225
		0.0875
		0.016129
		0.0441176
		0.0238095
		0.122807
		0.037037
		0.030303
		0.109589
		0.0394737
		0.078125
		0.047619
		0.057971
		0.0793651
		0.0253165
		0.0416667
		0.0684932
		0.134328
		0.0625
		0.0144928
		0.1
		0.057971
		0.0645161
		0.115942
		0.0568182
		0.0909091
		0.0454545
		0.104167
		0.0958904
		0.0666667
		0.0298507
		0.0298507
		0.0675676
		0.0322581
		0.0649351
		0.0967742
		0.147059
		0.0789474
		0.015625
		0.0681818
		0.0263158
		0.0163934
		0.0645161
		0.0833333
		0.133333
		0.0746269
		0.0441176
		0.0285714
		0.0597015
		0.0533333
		0.112903
		0.108108
		0.09375
		0.0769231
		0.0512821
		0.0298507
		0.0634921
		0.06
		0.0588235
		0.0923077
		0.134328
		0.0617284
		0.112903
		0.05
		0.111111
		0.0517241
		0.097561
		0.102041
		0.0731707
		0.0862069
		0.0864198
		0.0447761
		0.0483871
		0.0566038
		0.0714286
		0.0641026
		0.0357143
		0.0307692
		0.0833333
		0.0461538
		0.0454545
		0.0909091
		0.0933333
		0.0967742
		0.0701754
		0.0117647
		0.0909091
		0.0517241
		0.0657895
		0.0985915
		0.08
		0.16129
		0.0862069
		0.0447761
		0.0615385
		0.0394737
		0.084507
		0.109091
		0.084507
		0.0689655
		0.0547945
		0.0533333
		0.0175439
		0.0576923
		0.0483871
		0.113208
		0.0847458
		0.0892857
		0.08
		0.0519481
		0.0307692
		0.0454545
		0.115942
		0.0571429
		0.123288
		0.0869565
		0.0416667
		0.105263
		0.0166667
		0.0405405
		0.0757576
		0.125
		0.0769231
		0.0540541
		0.0333333
		0.140845
		0.0344828
		0.0862069
		0.0540541
		0.0740741
		0.027027
		0.0434783
		0.0677966
		0.0833333
		0.0545455
		0.0793651
		0.0806452
		0.04
		0.0655738
		0.103896
		0.0810811
		0.0447761
		0.056338
		0.0196078
		0.0547945
		0.114754
		0.103896
		0.031746
		0.0188679
		0.112903
		0.057971
		0.0655738
		0.03125
		0.0547945
		0.101449
		0.0666667
		0.05
		0.0819672
		0.0392157
		0.091954
		0.0980392
		0.0769231
		0.0958904
		0.0606061
		0.12069
		0.0657895
		0.0615385
		0.0921053
		0.0606061
		0.112676
		0.0882353
		0.0735294
		0.09375
		0.112676
		0.0555556
		0.0517241
		0
		0.0365854
		0.0410959
		0.0967742
		0.153846
		0.0945946
		0.137931
		0.0289855
		0.0151515
		0.0655738
		0.0759494
		0.151515
		0.0952381
		0.0645161
		0.0422535
		0.0724638
		0.0447761
		0.015873
		0.132353
		0.0857143
		0.084507
		0.0144928
		0.112903
		0.0714286
		0.0153846
		0.111111
		0.0571429
		0.0769231
		0.0714286
		0.0649351
		0.030303
		0.0540541
		0.0535714
		0.111111
		0.149254
		0.0666667
		0.078125
		0.0441176
		0.078125
		0.0454545
		0.0789474
		0.107692
		0.0322581
		0.0882353
		0.0724638
		0.145161
		0.0625
		0.057971
		0.163636
		0.0759494
		0.126582
		0.0263158
		0.056338
		0.0819672
		0.101449
		0.0416667
		0.115942
		0.112903
		0.1
		0.109091
		0.105263
		0.0649351
		0.0666667
		0.0810811
		0.0338983
		0.121622
		0.0694444
		0.102941
		0.0612245
		0.102941
		0.112676
		0.0689655
		0.0735294
		0.169492
		0.147541
		0.0877193
		0.0869565
		0.0779221
		0.101695
		0.122449
		0.0128205
		0.0540541
		0.06
		0.0410959
		0.0535714
		0.0793651
		0.05
		0.0983607
		0.0588235
		0.0985915
		0.0517241
		0.111111
		0.0588235
		0.1
		0.0833333
		0.031746
		0.09375
		0.0153846
		0.0649351
		0.103448
		0.030303
		0.0294118
		0.0338983
		0.0666667
		0.1
		0.142857
		0.108108
		0.0517241
		0.0793651
		0.0806452
		0.0428571
		0.078125
		0.103448
		0.046875
		0.151515
		0.0555556
		0.0327869
		0.0253165
		0.114754
		0.0769231
		0.0958904
		0.038961
		0.0666667
		0.1
		0.0833333
		0.121212
		0.0724638
		0.0909091
		0.0298507
		0.05
		0.0571429
		0.0735294
		0.0754717
		0.0769231
		0.0508475
		0.078125
		0.0793651
		0.0833333
		0.091954
		0.0327869
		0.0588235
		0.038961
		0.078125
		0.078125
		0.104478
		0.0684932
		0.0793651
		0.046875
		0.136986
		0.0961538
		0.0655738
		0.109091
		0.0813953
		0.0289855
		0.0655738
		0.0517241
		0.0897436
		0.0655738
		0.0434783
		0.0972222
		0.0882353
		0.084507
		0.0735294
		0.0547945
		0.015873
		0.1
		0.0740741
		0.0441176
		0.0285714
		0.0493827
		0.1
		0.0447761
		0.0606061
		0.09375
		0.132353
		0.0547945
		0.0810811
		0.0909091
		0.03125
		0.0833333
		0.0149254
		0.1
		0.030303
		0.123288
		0.0735294
		0.028169
		0.0444444
		0.0869565
		0.09375
		0.111111
		0.043956
		0.0136986
		0.0545455
		0.0746269
		0.0735294
		0.0192308
		0.0144928
		0.03125
		0.0806452
		0.0784314
		0.057971
		0.046875
		0.0694444
		0.057971
		0.104478
		0.0508475
		0.0933333
		0.0888889
		0.0923077
		0.0641026
		0.056338
		0.112903
		0.0617284
		0.0307692
		0.101449
		0.117647
		0.0983607
		0.101449
		0.1
		0.0684932
		0.0526316
		0.117647
		0.0666667
		0.0422535
		0.0232558
		0.0666667
		0.0666667
		0.138889
		0.111111
		0.0526316
		0.112676
		0.0588235
		0.157895
		0.0588235
		0.108108
		0.0597015
		0.114286
		0.0701754
		0.0149254
		0.118421
		0.0361446
		0.0597015
		0.0441176
		0.111111
		0.047619
		0.115942
		0.0684932
		0.106061
		0.190476
		0.0327869
		0.09375
		0.0972222
		0.0666667
		0.0727273
		0.0675676
		0.109375
		0.0625
		0.0985915
		0.04
		0.0963855
		0.05
		0.0933333
		0.0677966
		0.0615385
		0.160714
		0.0833333
		0.0333333
		0.0983607
		0.101449
		0.0882353
		0.0701754
		0.0645161
		0.0847458
		0.0714286
		0.0714286
		0.135593
		0.0666667
		0.057971
		0.0819672
		0.0925926
		0.056338
		0.0862069
		0.0769231
		0.0597015
		0.03125
		0.102941
		0.0972222
		0.046875
		0.0877193
		0.106667
		0.0819672
		0.016129
		0.0491803
		0.142857
		0.101449
		0.0810811
		0.08
		0.037037
		0.0172414
		0.0675676
		0.0909091
		0.0985915
		0.0344828
		0.125
		0.0810811
		0.0921053
		0.0441176
		0.09375
		0.114754
		0.0508475
		0.046875
		0.0740741
		0.0461538
		0.0724638
		0.0447761
		0.0185185
		0.117647
		0.0333333
		0.0540541
		0.0833333
		0.0714286
		0.130435
		0.0886076
		0.0422535
		0.0987654
		0.0625
		0.0645161
		0.0677966
		0.0923077
		0.0576923
		0.0694444
		0.142857
		0.0757576
		0.0769231
		0.0645161
		0.0416667
		0.0857143
		0.0519481
		0.117647
		0.0675676
		0.0634921
		0.0506329
		0.0657895
		0.0645161
		0.0483871
		0.016129
		0.178571
		0.102564
		0.0735294
		0.0348837
		0.153846
		0.0540541
		0.0816327
		0.08
		0.0441176
		0.131579
		0.0869565
		0.156627
		0.05
		0.0588235
		0.183333
		0.047619
		0.135593
		0.0806452
		0.0178571
		0.0149254
		0.106667
		0.04
		0.102041
		0.0576923
		0.0923077
		0.0704225
		0.134615
		0.0533333
		0.0793651
		0.101449
		0.0769231
		0.0681818
		0.0821918
		0.12963
		0.0769231
		0.078125
		0.0266667
		0.0266667
		0.115385
		0.0958904
		0.0634921
		0.0704225
		0.1125
		0.0967742
		0.016129
		0.0952381
		0.0422535
		0.0985915
		0.114754
		0.102564
		0.0857143
		0
		0.0875
		0.0923077
		0.0892857
		0.0357143
		0.0945946
		0.0142857
		0.0895522
		0.030303
		0.030303
		0.05
		0.109589
		0.0588235
		0.0869565
		0.046875
		0.0508475
		0.0677966
		0.060241
		0.0512821
		0.09375
		0.0784314
		0.047619
		0.103448
		0.142857
		0.1
		0.0769231
		0.0655738
		0.0806452
[truncated: 8,001 more rows]
