# Supplementary material for: Mechanisms of experience-dependent place-cell referencing in hippocampal area CA1
Source: Nat Neurosci. 2025 Apr 1;28(7):1486–96. doi: 10.1038/s41593-025-01930-5 (PMC12229891; doi:10.1038/s41593-025-01930-5)
Supplement: Supplementary file 6 — Statistical source data. [file 41593_2025_1930_MOESM6_ESM.xlsx]

## Sheet: panel A
Note: traces in late of lap 19 and early of lap 20 are cutted in the plot of panel a due to the change of access
Samplerate	Vm(lap13-24)	LapReset	Distance	Reward
20000/10	-59.1132	0	5.79032	0
	-59.0474	0	5.26393	0
	-59.0145	0	5.06653	0
	-58.7842	0	5.06653	0
	-58.8171	0	5.16523	0
	-58.85	0	5.06653	0
	-58.9158	0	5.23103	0
	-58.8829	0	5.46133	0
	-59.0803	0	5.46133	0
	-59.1132	0	5.36263	0
	-59.0474	0	5.29683	0
	-58.85	0	5.26393	0
	-58.7842	0	5.16523	0
	-58.9158	0	5.69162	0
	-58.8171	0	5.32973	0
	-58.9816	0	5.62582	0
	-58.9487	0	5.46133	0
	-58.9158	0	5.23103	0
	-58.9158	0	5.06653	0
	-58.9487	0	5.49423	0
	-58.8829	0	5.62582	0
	-58.85	0	5.36263	0
	-58.9158	0	5.06653	0
	-58.9158	0	5.39553	0
	-58.9158	0	5.16523	0
	-58.85	0	5.16523	0
	-58.8829	0	5.52712	0
	-58.9816	0	5.65872	0
	-59.1132	0	5.29683	0
	-59.179	0	5.42843	0
	-59.2448	0	5.95482	0
	-59.2777	0	5.32973	0
	-59.3435	0	5.95482	0
	-59.2448	0	5.26393	0
	-59.1132	0	5.13233	0
	-59.2448	0	5.56002	0
	-59.2448	0	5.49423	0
	-59.3435	0	5.46133	0
	-59.3764	0	5.19813	0
	-59.3106	0	5.42843	0
	-59.3106	0	5.39553	0
	-59.2448	0	5.06653	0
	-59.3435	0	5.00073	0
	-59.4093	0	5.23103	0
	-59.3435	0	5.65872	0
	-59.5738	0	5.06653	0
	-59.4093	0	5.56002	0
	-59.3106	0	5.39553	0
	-59.179	0	5.26393	0
	-59.179	0	5.03363	0
	-59.179	0	5.06653	0
	-59.2119	0	5.42843	0
	-59.179	0	5.16523	0
	-59.2448	0	5.56002	0
	-59.2119	0	5.19813	0
	-59.2448	0	5.36263	0
	-59.3106	0	5.65872	0
	-59.4093	0	5.16523	0
	-59.3764	0	5.42843	0
	-59.4422	0	5.09943	0
	-59.4422	0	5.36263	0
	-59.4093	0	5.39553	0
	-59.3764	0	5.59292	0
	-59.4422	0	5.72452	0
	-59.3764	0	5.13233	0
	-59.2119	0	5.46133	0
	-59.2448	0	5.03363	0
	-59.179	0	5.03363	0
	-59.179	0	5.42843	0
	-59.179	0	5.19813	0
	-59.2777	0	5.23103	0
	-59.2777	0	5.42843	0
	-59.3435	0	5.36263	0
	-59.2777	0	5.56002	0
	-59.3435	0	5.26393	0
	-59.508	0	5.52712	0
	-59.6396	0	5.65872	0
	-59.5409	0	5.09943	0
	-59.5738	0	4.90203	0
	-59.6725	0	5.62582	0
	-59.6067	0	5.19813	0
	-59.5738	0	5.23103	0
	-59.6067	0	5.46133	0
	-59.7712	0	5.29683	0
	-59.6725	0	5.46133	0
	-59.8041	0	5.42843	0
	-59.837	0	5.59292	0
	-59.9028	0	5.13233	0
	-59.9357	0	5.36263	0
	-60.0344	0	5.19813	0
	-60.1989	0	5.06653	0
	-60.1989	0	5.09943	0
	-60.1331	0	5.32973	0
	-60.1331	0	5.72452	0
	-60.3634	0	5.16523	0
	-60.3634	0	5.62582	0
	-60.4621	0	5.62582	0
	-60.4621	0	5.26393	0
	-60.5608	0	5.13233	0
	-60.495	0	5.16523	0
	-60.4292	0	5.65872	0
	-60.495	0	5.09943	0
	-60.5608	0	5.03363	0
	-60.495	0	5.09943	0
	-60.495	0	5.26393	0
	-60.5608	0	5.62582	0
	-60.4621	0	5.56002	0
	-60.6595	0	5.32973	0
	-60.6266	0	5.32973	0
	-60.7253	0	5.49423	0
	-60.6924	0	5.13233	0
	-60.7911	0	5.16523	0
	-60.8569	0	5.32973	0
	-60.7911	0	5.32973	0
	-60.7582	0	5.00073	0
	-60.7582	0	4.96783	0
	-60.7582	0	5.69162	0
	-60.824	0	5.13233	0
	-60.9227	0	5.03363	0
	-60.9556	0	5.42843	0
	-60.9885	0	5.03363	0
	-60.824	0	5.72452	0
	-60.824	0	5.46133	0
	-60.7911	0	5.26393	0
	-60.8569	0	5.26393	0
	-60.7582	0	5.13233	0
	-60.9227	0	5.19813	0
	-60.9885	0	5.49423	0
	-60.824	0	5.39553	0
	-60.6924	0	5.19813	0
	-60.495	0	5.39553	0
	-60.0344	0	5.09943	0
	-59.837	0	5.39553	0
	-59.7712	0	5.23103	0
	-59.8699	0	5.32973	0
	-59.837	0	5.39553	0
	-59.9686	0	5.46133	0
	-59.9686	0	5.29683	0
	-59.9028	0	4.93493	0
	-59.7712	0	5.52712	0
	-59.8041	0	5.72452	0
	-59.8699	0	5.42843	0
	-59.8041	0	5.52712	0
	-60.0344	0	5.26393	0
	-60.1002	0	4.96783	0
	-60.0015	0	5.13233	0
	-59.8699	0	5.59292	0
	-59.837	0	5.00073	0
	-59.7054	0	5.79032	0
	-59.6067	0	5.09943	0
	-59.5409	0	4.90203	0
	-59.508	0	5.42843	0
	-59.3435	0	5.16523	0
	-59.179	0	5.19813	0
	-59.0145	0	5.52712	0
	-58.9816	0	5.49423	0
	-58.9816	0	5.13233	0
	-59.0145	0	5.06653	0
	-58.8829	0	5.13233	0
	-59.1132	0	5.13233	0
	-59.2448	0	5.39553	0
	-59.3106	0	5.52712	0
	-59.4751	0	5.29683	0
	-59.4093	0	5.00073	0
	-59.3106	0	5.00073	0
	-59.4422	0	5.26393	0
	-59.4422	0	5.36263	0
	-59.5409	0	5.26393	0
	-59.3435	0	5.52712	0
	-59.3764	0	5.23103	0
	-59.3106	0	5.29683	0
	-59.4422	0	5.42843	0
	-59.2119	0	5.32973	0
	-59.2448	0	5.39553	0
	-59.179	0	5.46133	0
	-59.1132	0	5.36263	0
	-59.1461	0	5.85612	0
	-59.2119	0	5.32973	0
	-59.1132	0	5.26393	0
	-59.0803	0	5.23103	0
	-59.2119	0	5.39553	0
	-59.3106	0	5.52712	0
	-59.4751	0	5.16523	0
	-59.5409	0	5.29683	0
	-59.508	0	5.39553	0
	-59.6396	0	5.42843	0
	-59.7383	0	5.00073	0
	-59.5738	0	5.09943	0
	-59.6725	0	5.62582	0
	-59.7054	0	5.62582	0
	-59.9028	0	5.13233	0
	-59.8699	0	5.06653	0
	-59.837	0	5.42843	0
	-60.0673	0	5.19813	0
	-59.9686	0	5.19813	0
	-60.166	0	5.13233	0
	-60.2318	0	5.19813	0
	-60.2647	0	5.62582	0
	-60.2318	0	5.36263	0
	-60.2647	0	5.42843	0
	-60.3305	0	5.49423	0
	-60.3963	0	5.23103	0
	-60.4621	0	5.06653	0
	-60.4621	0	5.36263	0
	-60.5608	0	5.09943	0
	-60.6595	0	5.26393	0
	-60.6924	0	5.59292	0
	-60.9227	0	5.00073	0
	-60.9227	0	5.13233	0
	-60.9556	0	5.23103	0
	-60.9556	0	5.42843	0
	-61.0872	0	5.39553	0
	-61.0543	0	5.59292	0
	-61.153	0	5.03363	0
	-61.153	0	5.49423	0
	-61.1201	0	5.39553	0
	-61.2516	0	5.59292	0
	-61.2188	0	5.36263	0
	-61.2516	0	5.19813	0
	-61.3174	0	4.93493	0
	-61.2845	0	5.19813	0
	-61.153	0	5.23103	0
	-61.2516	0	5.09943	0
	-61.2516	0	5.03363	0
	-61.2516	0	5.72452	0
	-61.1859	0	5.65872	0
	-61.2845	0	5.32973	0
	-61.3832	0	5.36263	0
	-61.3174	0	5.59292	0
	-61.3503	0	5.16523	0
	-61.449	0	5.32973	0
	-61.4161	0	5.92192	0
	-61.3174	0	5.19813	0
	-61.3832	0	5.06653	0
	-61.3503	0	5.36263	0
	-61.5148	0	5.36263	0
	-61.4161	0	5.69162	0
	-61.449	0	5.13233	0
	-61.5148	0	5.32973	0
	-61.5806	0	5.00073	0
	-61.6135	0	5.29683	0
	-61.6464	0	5.29683	0
	-61.6464	0	5.23103	0
	-61.5806	0	5.52712	0
	-61.6135	0	5.03363	0
	-61.7122	0	5.46133	0
	-61.7451	0	5.65872	0
	-61.8438	0	5.09943	0
	-61.778	0	5.16523	0
	-61.778	0	5.03363	0
	-61.7451	0	5.06653	0
	-61.8438	0	5.26393	0
	-61.8438	0	5.26393	0
	-61.8438	0	5.29683	0
	-61.8109	0	5.32973	0
	-61.8438	0	5.29683	0
	-61.9425	0	5.26393	0
	-61.9096	0	5.06653	0
	-61.9425	0	5.06653	0
	-61.9096	0	5.46133	0
	-61.8438	0	5.32973	0
	-61.8438	0	5.06653	0
	-61.7122	0	5.49423	0
	-61.3503	0	5.00073	0
	-61.3832	0	5.29683	0
	-61.2188	0	5.26393	0
	-60.9885	0	5.42843	0
	-60.9556	0	5.52712	0
	-60.9227	0	5.39553	0
	-60.824	0	5.39553	0
	-60.7911	0	5.16523	0
	-60.7582	0	5.06653	0
	-60.8898	0	5.52712	0
	-60.8898	0	5.36263	0
	-61.0543	0	5.46133	0
	-60.9885	0	5.72452	0
	-61.0872	0	5.36263	0
	-61.1201	0	5.26393	0
	-61.0543	0	5.56002	0
	-61.0872	0	5.39553	0
	-61.0214	0	5.29683	0
	-61.0214	0	5.62582	0
	-61.1859	0	5.06653	0
	-61.0543	0	5.46133	0
	-60.8898	0	5.46133	0
	-60.6924	0	5.13233	0
	-60.4621	0	5.65872	0
	-60.2976	0	5.03363	0
	-60.0344	0	5.32973	0
	-60.0344	0	5.23103	0
	-59.837	0	5.06653	0
	-59.7383	0	4.96783	0
	-59.7712	0	5.16523	0
	-59.837	0	5.23103	0
	-59.7712	0	4.96783	0
	-59.837	0	5.52712	0
	-59.7054	0	5.46133	0
	-59.8041	0	5.46133	0
	-59.7712	0	5.00073	0
	-59.8041	0	5.16523	0
	-59.7383	0	5.32973	0
	-59.8041	0	5.09943	0
	-59.8041	0	5.52712	0
	-59.6396	0	5.06653	0
	-59.6725	0	5.52712	0
	-59.6067	0	5.49423	0
	-59.6725	0	5.52712	0
	-59.7054	0	5.42843	0
	-59.6725	0	5.62582	0
	-59.7383	0	4.90203	0
	-59.6725	0	5.03363	0
	-59.7712	0	5.56002	0
	-59.6067	0	5.49423	0
	-59.6067	0	5.56002	0
	-59.7054	0	5.29683	0
	-59.7383	0	5.03363	0
	-59.6396	0	5.23103	0
	-59.4422	0	5.32973	0
	-59.4751	0	5.19813	0
	-59.4093	0	5.09943	0
	-59.3435	0	5.39553	0
	-59.3106	0	5.29683	0
	-59.2119	0	5.06653	0
	-59.2119	0	5.16523	0
	-59.2777	0	5.16523	0
	-59.179	0	5.52712	0
	-59.1132	0	5.39553	0
	-59.179	0	5.23103	0
	-59.2448	0	5.13233	0
	-59.3106	0	5.32973	0
	-59.3106	0	5.52712	0
	-59.3106	0	5.19813	0
	-59.3435	0	5.39553	0
	-59.3106	0	5.06653	0
	-59.4093	0	4.90203	0
	-59.3764	0	5.00073	0
	-59.4093	0	5.75742	0
	-59.4751	0	5.29683	0
	-59.4422	0	5.52712	0
	-59.4422	0	5.16523	0
	-59.4093	0	5.42843	0
	-59.4093	0	5.26393	0
	-59.4422	0	5.16523	0
	-59.508	0	5.32973	0
	-59.2777	0	5.09943	0
	-59.0803	0	4.83623	0
	-59.179	0	5.46133	0
	-59.3106	0	5.09943	0
	-59.2777	0	5.62582	0
	-59.2448	0	5.23103	0
	-59.0803	0	5.56002	0
	-59.1461	0	5.09943	0
	-59.1461	0	5.62582	0
	-59.1132	0	5.56002	0
	-59.1461	0	5.36263	0
	-59.2119	0	5.52712	0
	-59.2448	0	5.52712	0
	-59.0803	0	5.26393	0
	-59.2119	0	5.46133	0
	-59.2777	0	5.23103	0
	-59.3106	0	5.29683	0
	-59.4422	0	5.09943	0
	-59.4422	0	5.32973	0
	-59.6067	0	4.90203	0
	-59.4751	0	5.39553	0
	-59.4093	0	5.62582	0
	-59.3764	0	5.00073	0
	-59.4093	0	5.13233	0
	-59.4093	0	5.49423	0
	-59.2777	0	4.90203	0
	-59.3435	0	5.16523	0
	-59.2448	0	5.00073	0
	-59.3435	0	5.65872	0
	-59.4751	0	5.09943	0
	-59.5409	0	5.23103	0
	-59.6067	0	5.29683	0
	-59.5409	0	5.29683	0
	-59.6067	0	5.13233	0
	-59.6396	0	5.09943	0
	-59.508	0	5.52712	0
	-59.4751	0	5.32973	0
	-59.3764	0	5.16523	0
	-59.4093	0	5.29683	0
	-59.508	0	5.26393	0
	-59.508	0	5.52712	0
	-59.6067	0	5.59292	0
	-59.4751	0	5.56002	0
	-59.5409	0	5.29683	0
	-59.6396	0	5.52712	0
	-59.7383	0	5.36263	0
	-59.6725	0	5.49423	0
	-59.8041	0	5.46133	0
	-59.8699	0	5.23103	0
	-60.0015	0	5.03363	0
	-60.0344	0	5.23103	0
	-60.1989	0	5.52712	0
	-60.166	0	5.52712	0
	-60.166	0	5.85612	0
	-60.2318	0	5.03363	0
	-59.9357	0	5.13233	0
	-59.5409	0	5.52712	0
	-59.3106	0	5.16523	0
	-59.1132	0	5.36263	0
	-58.9816	0	5.52712	0
	-58.9487	0	5.69162	0
	-58.8829	0	5.39553	0
	-59.0145	0	5.03363	0
	-58.9487	0	5.06653	0
	-58.9816	0	5.56002	0
	-58.8829	0	5.23103	0
	-59.0145	0	5.23103	0
	-59.0145	0	5.49423	0
	-58.9487	0	5.06653	0
	-58.8829	0	5.06653	0
	-59.0474	0	5.65872	0
	-59.0803	0	5.03363	0
	-59.2119	0	5.39553	0
	-59.1461	0	5.52712	0
	-59.1132	0	5.00073	0
	-59.1461	0	5.32973	0
	-59.0803	0	5.36263	0
	-59.2448	0	5.19813	0
	-59.2448	0	5.23103	0
	-59.179	0	5.00073	0
	-59.2119	0	5.32973	0
	-59.2777	0	5.13233	0
	-59.2119	0	5.13233	0
	-59.3106	0	5.29683	0
	-59.4751	0	5.29683	0
	-59.4751	0	5.23103	0
	-59.508	0	5.29683	0
	-59.5738	0	5.46133	0
	-59.4751	0	5.98772	0
	-59.4751	0	5.16523	0
	-59.6396	0	5.29683	0
	-59.6067	0	5.32973	0
	-59.5738	0	5.23103	0
	-59.508	0	5.32973	0
	-59.7054	0	5.29683	0
	-59.6067	0	5.23103	0
	-59.6396	0	4.96783	0
	-59.5738	0	5.26393	0
	-59.6396	0	5.23103	0
	-59.508	0	5.23103	0
	-59.4093	0	5.75742	0
	-59.3764	0	5.39553	0
	-59.3764	0	5.16523	0
	-59.2777	0	5.09943	0
	-59.3764	0	4.93493	0
	-59.3106	0	5.32973	0
	-59.3106	0	5.16523	0
	-59.3106	0	5.16523	0
	-59.2777	0	5.29683	0
	-59.3106	0	5.49423	0
	-59.508	0	5.19813	0
	-59.4422	0	5.56002	0
	-59.4751	0	5.29683	0
	-59.4093	0	5.52712	0
	-59.4422	0	5.62582	0
	-59.3106	0	5.32973	0
	-59.4422	0	5.36263	0
	-59.4422	0	5.49423	0
	-59.5738	0	5.62582	0
	-59.6725	0	5.03363	0
	-59.6725	0	5.42843	0
	-59.8699	0	5.03363	0
	-59.7712	0	5.36263	0
	-59.7712	0	5.13233	0
	-59.837	0	5.46133	0
	-59.7054	0	5.79032	0
	-59.6725	0	5.03363	0
	-59.6725	0	5.26393	0
	-59.5409	0	4.96783	0
	-59.6067	0	5.36263	0
	-59.7054	0	5.26393	0
	-59.7383	0	5.00073	0
	-59.7712	0	5.26393	0
	-59.7712	0	4.96783	0
	-59.7383	0	5.29683	0
	-59.7054	0	5.36263	0
	-59.6396	0	5.36263	0
	-59.5409	0	5.23103	0
	-59.3435	0	5.13233	0
	-59.2777	0	5.29683	0
	-59.2448	0	5.26393	0
	-59.1132	0	5.26393	0
	-58.8829	0	5.69162	0
	-58.8829	0	5.16523	0
	-58.85	0	5.49423	0
	-58.9487	0	5.00073	0
	-58.9158	0	5.06653	0
	-58.9158	0	5.26393	0
	-58.9487	0	5.19813	0
	-58.8829	0	5.65872	0
	-59.0803	0	5.26393	0
	-59.1132	0	4.93493	0
	-59.179	0	5.23103	0
	-59.0145	0	5.56002	0
	-59.179	0	5.16523	0
	-58.9487	0	5.19813	0
	-58.9816	0	5.32973	0
	-58.8829	0	5.52712	0
	-58.7184	0	5.32973	0
	-58.521	0	5.42843	0
	-58.3565	0	5.52712	0
	-58.1262	0	5.13233	0
	-58.0275	0	5.36263	0
	-57.8301	0	5.29683	0
	-57.7972	0	5.03363	0
	-57.6327	0	5.75742	0
	-57.4682	0	5.16523	0
	-57.3366	0	5.00073	0
	-57.2379	0	5.62582	0
	-57.1392	0	5.00073	0
	-57.0405	0	5.03363	0
	-56.9418	0	5.09943	0
	-56.7444	0	5.46133	0
	-56.8102	0	5.36263	0
	-56.8102	0	5.39553	0
	-56.7773	0	5.39553	0
	-56.8102	0	4.90203	0
	-56.7773	0	5.29683	0
	-56.7773	0	5.75742	0
	-56.7773	0	5.32973	0
	-56.8102	0	5.56002	0
	-56.7773	0	5.49423	0
	-56.9418	0	5.32973	0
	-56.9418	0	5.42843	0
	-57.0734	0	5.39553	0
	-57.0734	0	5.39553	0
	-57.1392	0	5.56002	0
	-57.1721	0	5.36263	0
	-57.1721	0	5.19813	0
	-57.1721	0	5.26393	0
	-57.3037	0	5.26393	0
	-57.1392	0	5.36263	0
	-57.1392	0	5.03363	0
	-57.1063	0	5.23103	0
	-57.1063	0	5.49423	0
	-57.0076	0	5.23103	0
	-57.0076	0	5.00073	0
	-56.9747	0	5.26393	0
	-57.0734	0	5.39553	0
	-57.1063	0	5.13233	0
	-56.876	0	5.13233	0
	-56.8102	0	5.62582	0
	-56.6786	0	5.39553	0
	-56.5799	0	5.19813	0
	-56.5799	0	5.06653	0
	-56.4483	0	5.23103	0
	-56.547	0	5.19813	0
	-56.5141	0	5.49423	0
	-56.4154	0	5.46133	0
	-56.4483	0	5.03363	0
	-56.4483	0	5.69162	0
	-56.3167	0	5.19813	0
	-56.4154	0	5.36263	0
	-56.4812	0	5.36263	0
	-56.3825	0	5.23103	0
	-56.2838	0	5.29683	0
	-56.2509	0	5.29683	0
	-56.3825	0	5.36263	0
	-56.5141	0	5.19813	0
	-56.5141	0	5.03363	0
	-56.4812	0	5.52712	0
	-56.5799	0	5.23103	0
	-56.5799	0	5.69162	0
	-56.4812	0	5.42843	0
	-56.4483	0	5.26393	0
	-56.547	0	5.06653	0
	-56.547	0	5.29683	0
	-56.6128	0	5.39553	0
	-56.7115	0	5.19813	0
	-56.7444	0	5.49423	0
	-56.7773	0	5.16523	0
	-56.8102	0	4.93493	0
	-56.7773	0	5.52712	0
	-57.0076	0	5.32973	0
	-56.876	0	5.42843	0
	-56.9418	0	5.42843	0
	-57.0734	0	5.52712	0
	-57.1392	0	5.09943	0
	-57.1721	0	5.36263	0
	-57.3695	0	5.06653	0
	-57.2708	0	5.39553	0
	-57.2708	0	5.36263	0
	-57.3695	0	5.16523	0
	-57.4024	0	5.36263	0
	-57.4682	0	5.29683	0
	-57.4682	0	5.59292	0
	-57.534	0	5.36263	0
	-57.7972	0	5.29683	0
	-57.8301	0	5.52712	0
	-57.7972	0	5.72452	0
	-57.8301	0	5.42843	0
	-57.863	0	5.52712	0
	-57.9288	0	5.42843	0
	-57.863	0	5.03363	0
	-57.8959	0	5.56002	0
	-57.8959	0	5.26393	0
	-57.7972	0	5.32973	0
	-57.863	0	5.29683	0
	-57.863	0	5.29683	0
	-57.7643	0	5.13233	0
	-57.8959	0	5.29683	0
	-58.0604	0	5.39553	0
	-58.0933	0	5.39553	0
	-58.2907	0	5.36263	0
	-58.4223	0	5.72452	0
	-58.5539	0	5.36263	0
	-58.5868	0	5.19813	0
	-58.5868	0	5.09943	0
	-58.5539	0	5.42843	0
	-58.7184	0	5.09943	0
	-58.5539	0	5.26393	0
	-58.6855	0	5.16523	0
	-58.6855	0	5.19813	0
	-58.7842	0	5.13233	0
	-58.8171	0	5.49423	0
	-58.8829	0	5.09943	0
	-58.9816	0	5.36263	0
	-58.9487	0	5.42843	0
	-58.9816	0	5.13233	0
	-59.0145	0	5.19813	0
	-59.1132	0	5.42843	0
	-59.0145	0	5.19813	0
	-58.9487	0	5.39553	0
	-58.9816	0	5.29683	0
	-59.0145	0	5.32973	0
	-59.179	0	5.72452	0
	-59.1461	0	5.36263	0
	-59.2119	0	5.39553	0
	-59.179	0	5.39553	0
	-59.2777	0	5.19813	0
	-59.3764	0	5.19813	0
	-59.4093	0	5.16523	0
	-59.5409	0	5.46133	0
	-59.6067	0	5.23103	0
	-59.7054	0	5.36263	0
	-59.7054	0	5.00073	0
	-59.7712	0	5.62582	0
	-59.7383	0	5.46133	0
	-59.8699	0	5.39553	0
	-59.9028	0	5.39553	0
	-59.9357	0	5.06653	0
	-59.9686	0	4.96783	0
	-60.0673	0	5.16523	0
	-60.166	0	4.96783	0
	-60.0344	0	5.16523	0
	-60.1331	0	4.90203	0
	-60.1002	0	5.06653	0
	-60.1331	0	5.42843	0
	-60.2318	0	5.26393	0
	-60.3305	0	5.03363	0
	-60.2647	0	5.32973	0
	-60.2318	0	5.19813	0
	-60.1989	0	5.19813	0
	-60.1331	0	5.39553	0
	-60.1989	0	5.29683	0
	-60.0673	0	5.03363	0
	-60.1002	0	5.59292	0
	-60.1331	0	4.77044	0
	-60.0344	0	5.42843	0
	-60.0673	0	5.19813	0
	-59.9357	0	5.65872	0
	-59.9686	0	4.93493	0
	-59.9028	0	5.36263	0
	-60.0015	0	5.49423	0
	-60.0344	0	5.52712	0
	-60.1331	0	5.16523	0
	-60.0673	0	5.13233	0
	-60.0673	0	5.36263	0
	-60.1002	0	5.29683	0
	-60.1989	0	4.86913	0
	-60.166	0	5.29683	0
	-60.166	0	5.32973	0
	-60.2647	0	5.16523	0
	-60.166	0	4.90203	0
	-60.3305	0	5.16523	0
	-60.1331	0	4.90203	0
	-60.166	0	5.69162	0
	-60.1002	0	5.09943	0
	-60.2976	0	5.46133	0
	-60.3963	0	5.52712	0
	-60.495	0	5.00073	0
	-60.3963	0	4.86913	0
	-60.3963	0	5.36263	0
	-60.3634	0	5.46133	0
	-60.2976	0	5.26393	0
	-60.3305	0	5.29683	0
	-60.3305	0	5.16523	0
	-60.495	0	5.56002	0
	-60.5937	0	5.36263	0
	-60.6595	0	5.29683	0
	-60.7582	0	5.39553	0
	-60.8569	0	5.26393	0
	-60.7911	0	5.36263	0
	-60.9227	0	5.42843	0
	-60.8569	0	5.03363	0
	-60.9885	0	5.52712	0
	-60.8569	0	5.39553	0
	-60.9227	0	4.96783	0
	-60.8898	0	5.49423	0
	-60.8569	0	5.13233	0
	-60.8569	0	5.62582	0
	-60.9227	0	5.06653	0
	-60.8898	0	5.49423	0
	-61.0214	0	5.03363	0
	-61.1201	0	5.16523	0
	-61.1859	0	5.19813	0
	-61.3503	0	5.23103	0
	-61.3503	0	5.09943	0
	-61.449	0	5.59292	0
	-61.4819	0	5.03363	0
	-61.5806	0	5.19813	0
	-61.3174	0	5.36263	0
	-61.3503	0	5.19813	0
	-61.2845	0	5.32973	0
	-61.3832	0	5.19813	0
	-61.3174	0	5.00073	0
	-61.2845	0	4.96783	0
	-61.2516	0	5.29683	0
	-61.3503	0	5.39553	0
	-61.2188	0	5.39553	0
	-61.3174	0	4.90203	0
	-61.3832	0	5.13233	0
	-61.2516	0	5.29683	0
	-61.449	0	5.06653	0
	-61.4819	0	5.72452	0
	-61.449	0	5.36263	0
	-61.3832	0	5.49423	0
	-61.3832	0	4.86913	0
	-61.4161	0	5.62582	0
	-61.3832	0	5.16523	0
	-61.3832	0	5.42843	0
	-61.5148	0	4.93493	0
	-61.3174	0	5.29683	0
	-61.2845	0	5.09943	0
	-61.3832	0	5.49423	0
	-61.2188	0	5.09943	0
	-61.2188	0	5.36263	0
	-61.0543	0	5.72452	0
	-60.9885	0	5.42843	0
	-60.9556	0	4.86913	0
	-60.9556	0	5.09943	0
	-60.8898	0	5.16523	0
	-60.8898	0	5.19813	0
	-60.9885	0	5.39553	0
	-61.0543	0	5.00073	0
	-61.1201	0	4.93493	0
	-61.153	0	5.23103	0
	-61.0872	0	5.23103	0
	-61.153	0	5.62582	0
	-61.2845	0	5.49423	0
	-61.2188	0	5.03363	0
	-61.3503	0	5.26393	0
	-61.4161	0	5.16523	0
	-61.3503	0	5.16523	0
	-61.3832	0	5.23103	0
	-61.4819	0	5.00073	0
	-61.6464	0	5.23103	0
	-61.8438	0	4.96783	0
	-61.8109	0	5.39553	0
	-61.8109	0	5.39553	0
	-61.6793	0	5.16523	0
	-61.6135	0	5.09943	0
	-61.5477	0	5.19813	0
	-61.449	0	5.16523	0
	-61.2845	0	5.46133	0
	-61.153	0	5.59292	0
	-61.0872	0	5.16523	0
	-61.0543	0	5.00073	0
	-60.8898	0	4.96783	0
	-60.7582	0	5.59292	0
	-60.7911	0	5.13233	0
	-60.7582	0	5.00073	0
	-60.6924	0	5.13233	0
	-60.5608	0	4.96783	0
	-60.5608	0	5.23103	0
	-60.1989	0	5.39553	0
	-60.1331	0	5.62582	0
	-59.9357	0	4.93493	0
	-59.7054	0	5.49423	0
	-59.5409	0	4.86913	0
	-59.4751	0	5.49423	0
	-59.4751	0	5.32973	0
	-59.508	0	5.16523	0
	-59.3106	0	5.29683	0
	-59.2448	0	5.16523	0
	-59.179	0	4.93493	0
	-59.2119	0	5.26393	0
	-59.0474	0	5.09943	0
	-58.9487	0	5.23103	0
	-58.7842	0	5.69162	0
	-58.7842	0	5.39553	0
	-58.7184	0	4.93493	0
	-58.5868	0	5.32973	0
	-58.5868	0	5.00073	0
	-58.4552	0	5.56002	0
	-58.3894	0	5.00073	0
	-58.3236	0	5.46133	0
	-58.192	0	5.16523	0
	-58.0604	0	5.52712	0
	-57.8959	0	5.13233	0
	-57.9288	0	4.96783	0
	-57.7643	0	5.26393	0
	-57.6656	0	5.32973	0
	-57.7643	0	4.93493	0
	-57.8959	0	5.06653	0
	-57.8301	0	4.86913	0
	-57.9617	0	5.32973	0
	-57.9617	0	5.13233	0
	-58.0275	0	5.13233	0
	-58.0604	0	4.90203	0
	-58.1591	0	4.96783	0
	-58.0933	0	5.39553	0
	-58.192	0	5.42843	0
	-58.3565	0	5.19813	0
	-58.3565	0	5.16523	0
	-58.4223	0	5.16523	0
	-58.5539	0	4.96783	0
	-58.4552	0	5.00073	0
	-58.6197	0	5.19813	0
	-58.5539	0	5.32973	0
	-58.4223	0	5.13233	0
	-58.3894	0	5.00073	0
	-58.4223	0	5.49423	0
	-58.4552	0	5.26393	0
	-58.521	0	5.06653	0
	-58.4223	0	5.29683	0
	-58.521	0	4.86913	0
	-58.521	0	4.83623	0
	-58.3894	0	5.06653	0
	-58.3236	0	5.32973	0
	-58.2578	0	5.13233	0
	-58.2578	0	5.09943	0
	-58.0933	0	5.42843	0
	-57.9946	0	4.83623	0
	-58.0604	0	5.23103	0
	-58.192	0	5.46133	0
	-58.1591	0	5.26393	0
	-58.0933	0	4.86913	0
	-58.192	0	5.46133	0
	-58.1262	0	5.59292	0
	-58.0933	0	4.83623	0
	-57.9946	0	5.32973	0
	-58.0275	0	5.36263	0
	-57.9617	0	5.46133	0
	-57.9288	0	5.19813	0
	-57.9946	0	5.56002	0
	-58.0933	0	5.62582	0
	-57.9288	0	5.29683	0
	-57.9288	0	5.19813	0
	-57.8959	0	5.13233	0
	-57.9617	0	4.96783	0
	-57.8301	0	5.06653	0
	-57.8959	0	5.42843	0
	-57.9946	0	5.03363	0
	-57.7643	0	4.83623	0
	-57.6985	0	5.62582	0
	-57.5998	0	5.23103	0
	-57.534	0	5.19813	0
	-57.6656	0	5.23103	0
	-57.7643	0	5.13233	0
	-57.7643	0	5.42843	0
	-57.7972	0	4.93493	0
	-57.863	0	5.65872	0
	-57.7972	0	4.93493	0
	-57.8959	0	4.90203	0
	-57.8959	0	5.13233	0
	-57.9946	0	5.26393	0
	-58.0604	0	5.49423	0
	-57.863	0	5.29683	0
	-57.8301	0	4.93493	0
	-57.8959	0	5.09943	0
	-58.0275	0	5.06653	0
	-58.0275	0	5.32973	0
	-57.9617	0	5.00073	0
	-58.0604	0	5.62582	0
	-57.9288	0	5.09943	0
	-58.0604	0	5.03363	0
	-57.8959	0	5.19813	0
	-57.9617	0	5.06653	0
	-58.0604	0	5.46133	0
	-58.1262	0	5.52712	0
	-58.0275	0	5.42843	0
	-58.0275	0	5.26393	0
	-57.9946	0	4.90203	0
	-58.0275	0	5.00073	0
	-57.863	0	5.23103	0
	-57.863	0	5.39553	0
	-57.5998	0	5.23103	0
	-57.6656	0	5.36263	0
	-57.5669	0	5.06653	0
	-57.534	0	5.06653	0
	-57.6985	0	5.26393	0
	-57.7314	0	5.36263	0
	-57.9288	0	5.39553	0
	-57.6327	0	5.52712	0
	-57.6327	0	4.73754	0
	-57.4353	0	5.49423	0
	-57.3695	0	5.49423	0
	-57.4024	0	5.39553	0
	-57.5011	0	5.03363	0
	-57.534	0	5.13233	0
	-57.6985	0	5.36263	0
	-57.7972	0	4.93493	0
	-57.8959	0	5.19813	0
	-57.8301	0	4.86913	0
	-57.7643	0	5.36263	0
	-57.863	0	4.90203	0
	-57.863	0	4.80333	0
	-57.863	0	5.16523	0
	-57.9288	0	5.29683	0
	-57.8959	0	5.29683	0
	-57.9288	0	5.13233	0
	-57.9946	0	5.16523	0
	-57.9617	0	5.29683	0
	-58.0275	0	5.00073	0
	-57.9617	0	5.09943	0
	-58.0275	0	5.39553	0
	-58.0275	0	5.39553	0
	-58.0275	0	5.19813	0
	-57.9946	0	4.90203	0
	-57.9617	0	4.83623	0
	-57.9946	0	4.93493	0
	-57.9617	0	5.36263	0
	-57.863	0	5.36263	0
	-57.863	0	5.59292	0
	-57.8959	0	5.23103	0
	-57.7972	0	4.90203	0
	-57.6985	0	5.32973	0
	-57.5998	0	4.96783	0
	-57.6656	0	5.59292	0
	-57.4682	0	5.52712	0
	-57.5669	0	5.13233	0
	-57.5669	0	4.83623	0
	-57.534	0	4.93493	0
	-57.6327	0	5.16523	0
	-57.6327	0	5.42843	0
	-57.5998	0	5.46133	0
	-57.7972	0	5.13233	0
	-57.7972	0	5.42843	0
	-57.863	0	5.32973	0
	-57.863	0	5.32973	0
	-57.863	0	5.52712	0
	-57.7314	0	5.46133	0
	-57.8301	0	5.39553	0
	-57.863	0	5.19813	0
	-57.7972	0	4.93493	0
	-57.8301	0	5.42843	0
	-57.8301	0	5.39553	0
	-57.8959	0	5.26393	0
	-57.8959	0	5.23103	0
	-57.8959	0	4.93493	0
	-58.0604	0	5.52712	0
	-57.8959	0	5.06653	0
	-57.8301	0	5.42843	0
	-57.9617	0	5.32973	0
	-57.9946	0	5.00073	0
	-58.1591	0	5.29683	0
	-58.3236	0	5.39553	0
	-58.3565	0	5.13233	0
	-58.521	0	5.00073	0
	-58.5868	0	5.65872	0
	-58.7184	0	5.09943	0
	-58.8171	0	5.16523	0
	-58.8829	0	4.93493	0
	-58.8171	0	5.29683	0
	-58.9487	0	5.39553	0
	-59.0474	0	5.29683	0
	-59.0803	0	5.42843	0
	-59.1132	0	4.80333	0
	-59.2119	0	5.13233	0
	-59.1461	0	5.49423	0
	-59.2119	0	5.26393	0
	-59.2119	0	5.23103	0
	-59.2777	0	5.03363	0
	-59.2119	0	5.16523	0
	-59.179	0	5.42843	0
	-59.2448	0	5.39553	0
	-59.2119	0	5.29683	0
	-59.2119	0	5.39553	0
	-59.2777	0	5.09943	0
	-59.3764	0	5.13233	0
	-59.3106	0	5.09943	0
	-59.3435	0	5.32973	0
	-59.3106	0	5.19813	0
	-59.2777	0	5.13233	0
	-59.2777	0	5.16523	0
	-59.179	0	5.23103	0
	-59.0803	0	5.32973	0
	-59.1461	0	5.23103	0
	-58.9816	0	5.26393	0
	-59.1461	0	5.19813	0
	-59.1461	0	5.39553	0
	-59.2777	0	5.03363	0
	-59.3106	0	5.32973	0
	-59.2777	0	5.06653	0
	-59.3764	0	5.56002	0
	-59.3106	0	5.09943	0
	-59.4422	0	5.42843	0
	-59.3764	0	4.90203	0
	-59.4422	0	5.32973	0
	-59.4751	0	5.19813	0
	-59.5738	0	5.16523	0
	-59.508	0	5.36263	0
	-59.6067	0	5.06653	0
	-59.6725	0	5.36263	0
	-59.7383	0	5.06653	0
	-59.837	0	5.06653	0
	-59.8699	0	5.26393	0
	-59.9357	0	5.00073	0
	-59.9028	0	5.03363	0
	-59.8699	0	5.52712	0
	-59.9028	0	5.36263	0
	-59.9028	0	5.06653	0
	-59.9028	0	5.59292	0
	-59.8699	0	5.39553	0
	-59.837	0	4.96783	0
	-59.8041	0	4.86913	0
	-59.7712	0	5.56002	0
	-59.8041	0	5.56002	0
	-59.7383	0	5.46133	0
	-59.7054	0	5.26393	0
	-59.7054	0	5.42843	0
	-59.6067	0	5.00073	0
	-59.6067	0	5.49423	0
	-59.4093	0	5.26393	0
	-59.3764	0	4.90203	0
	-59.2777	0	5.29683	0
	-59.3106	0	5.32973	0
	-59.2448	0	5.36263	0
	-59.2777	0	5.39553	0
	-59.4093	0	5.29683	0
	-59.3106	0	5.46133	0
	-59.2777	0	4.93493	0
	-59.2448	0	5.00073	0
	-59.2448	0	5.59292	0
	-59.2448	0	5.26393	0
	-59.2448	0	5.23103	0
	-59.1461	0	5.72452	0
	-59.2119	0	5.46133	0
	-59.2777	0	5.26393	0
	-59.2119	0	4.96783	0
	-59.1132	0	5.32973	0
	-59.0474	0	5.09943	0
	-59.0145	0	5.59292	0
	-59.1132	0	5.32973	0
	-59.1132	0	5.59292	0
	-59.0803	0	5.09943	0
	-59.1461	0	5.03363	0
	-59.1461	0	5.09943	0
	-59.2119	0	5.06653	0
	-59.1461	0	5.46133	0
	-59.2777	0	5.39553	0
	-59.2777	0	5.26393	0
	-59.4093	0	5.03363	0
	-59.3435	0	5.46133	0
	-59.4093	0	5.39553	0
	-59.508	0	4.90203	0
	-59.5738	0	5.32973	0
	-59.4751	0	5.46133	0
	-59.5409	0	5.19813	0
	-59.6725	0	5.03363	0
	-59.5409	0	4.90203	0
	-59.5409	0	5.19813	0
	-59.5409	0	5.13233	0
	-59.4751	0	5.46133	0
	-59.5409	0	5.42843	0
	-59.5738	0	5.59292	0
	-59.6725	0	5.13233	0
	-59.6725	0	5.36263	0
	-59.5409	0	4.93493	0
	-59.6067	0	5.32973	0
	-59.5738	0	5.39553	0
	-59.5738	0	4.90203	0
	-59.2777	0	5.00073	0
	-59.1461	0	5.06653	0
	-59.0474	0	5.00073	0
	-58.9158	0	5.42843	0
	-58.9487	0	5.49423	0
	-58.85	0	5.39553	0
	-58.9487	0	4.93493	0
	-58.8171	0	5.39553	0
	-58.9158	0	5.39553	0
	-58.7513	0	5.23103	0
	-58.7842	0	5.29683	0
	-58.7184	0	4.86913	0
	-58.7842	0	5.03363	0
	-58.8171	0	5.46133	0
	-58.85	0	5.62582	0
	-58.7513	0	4.86913	0
	-58.8171	0	5.59292	0
	-59.0145	0	5.06653	0
	-58.9158	0	4.77044	0
	-58.85	0	5.65872	0
	-58.9158	0	5.46133	0
	-58.9487	0	5.16523	0
	-59.0474	0	5.23103	0
	-59.0803	0	5.29683	0
	-59.0474	0	5.42843	0
	-59.1461	0	5.13233	0
	-58.9816	0	5.62582	0
	-58.9158	0	5.46133	0
	-59.0803	0	5.16523	0
	-59.1132	0	5.23103	0
	-59.0803	0	4.93493	0
	-59.179	0	5.00073	0
	-59.0803	0	5.23103	0
	-59.0803	0	5.26393	0
	-58.9158	0	5.23103	0
	-58.9487	0	5.36263	0
	-58.7842	0	4.90203	0
	-58.85	0	5.16523	0
	-58.7842	0	5.09943	0
	-58.7184	0	5.16523	0
	-58.8171	0	5.39553	0
	-58.6855	0	5.39553	0
	-58.7842	0	5.19813	0
	-58.7184	0	5.46133	0
	-58.4881	0	5.29683	0
	-58.6197	0	5.26393	0
	-58.521	0	5.59292	0
	-58.6526	0	5.09943	0
	-58.5539	0	5.32973	0
	-58.5868	0	5.23103	0
	-58.5539	0	5.29683	0
	-58.5539	0	5.16523	0
	-58.5868	0	5.62582	0
	-58.5539	0	5.13233	0
	-58.5539	0	5.42843	0
	-58.7842	0	5.32973	0
	-58.7184	0	5.19813	0
	-58.7513	0	5.03363	0
	-58.7842	0	5.62582	0
	-58.5868	0	5.26393	0
	-58.7842	0	5.36263	0
	-58.7513	0	4.77044	0
	-58.7513	0	5.46133	0
	-58.7184	0	5.06653	0
	-58.7184	0	4.70464	0
	-58.6526	0	5.36263	0
	-58.7842	0	5.00073	0
	-58.7842	0	5.06653	0
	-58.9158	0	5.62582	0
	-58.9158	0	5.39553	0
	-58.9158	0	5.32973	0
	-58.9158	0	5.46133	0
	-59.0145	0	5.16523	0
	-58.9158	0	5.42843	0
	-58.9816	0	5.65872	0
	-59.0145	0	4.93493	0
	-58.9487	0	5.36263	0
	-58.9487	0	5.00073	0
	-58.7513	0	5.56002	0
	-58.8171	0	5.06653	0
	-58.85	0	5.00073	0
	-58.521	0	5.19813	0
	-58.3236	0	5.59292	0
	-58.1262	0	4.93493	0
	-58.0604	0	5.39553	0
	-57.9288	0	5.26393	0
	-57.863	0	5.16523	0
	-57.9617	0	5.62582	0
	-57.9617	0	5.36263	0
	-58.0275	0	5.52712	0
	-57.8959	0	5.52712	0
	-57.8301	0	5.52712	0
	-57.7314	0	5.13233	0
	-57.6656	0	4.96783	0
	-57.5998	0	5.26393	0
	-57.6985	0	5.19813	0
	-57.863	0	5.29683	0
	-58.0275	0	5.36263	0
	-58.0604	0	5.26393	0
	-58.1262	0	5.39553	0
	-58.2249	0	5.03363	0
	-58.2578	0	5.75742	0
	-58.2907	0	5.46133	0
	-58.4552	0	5.52712	0
	-58.4552	0	5.62582	0
	-58.4552	0	5.00073	0
	-58.3894	0	5.09943	0
	-58.4552	0	5.29683	0
	-58.4223	0	5.42843	0
	-58.3565	0	5.26393	0
	-58.521	0	5.09943	0
	-58.5868	0	5.36263	0
	-58.4881	0	5.03363	0
	-58.4881	0	5.39553	0
	-58.4223	0	5.09943	0
	-58.4552	0	5.49423	0
	-58.3894	0	5.32973	0
	-58.5539	0	5.46133	0
	-58.521	0	5.23103	0
	-58.4881	0	5.03363	0
	-58.521	0	5.52712	0
	-58.521	0	5.32973	0
	-58.4881	0	5.09943	0
	-58.4881	0	4.90203	0
	-58.6197	0	5.29683	0
	-58.6855	0	5.39553	0
	-58.7842	0	5.16523	0
	-58.7842	0	5.52712	0
	-58.8171	0	5.16523	0
	-58.85	0	4.96783	0
	-58.9158	0	5.16523	0
	-59.0145	0	5.56002	0
	-59.0803	0	4.96783	0
	-59.179	0	5.42843	0
	-59.179	0	5.29683	0
	-59.2448	0	5.19813	0
	-59.2119	0	5.42843	0
	-59.2448	0	5.26393	0
	-59.179	0	5.39553	0
	-59.1461	0	4.96783	0
	-59.0474	0	4.86913	0
	-58.9158	0	4.96783	0
	-58.8829	0	5.75742	0
	-58.5539	0	5.13233	0
	-58.5868	0	4.96783	0
	-58.521	0	4.86913	0
	-58.521	0	5.42843	0
	-58.3236	0	5.49423	0
	-58.4881	0	5.13233	0
	-58.4223	0	5.39553	0
	-58.4881	0	5.16523	0
	-58.4881	0	4.93493	0
	-58.4223	0	5.52712	0
	-58.521	0	5.19813	0
	-58.4223	0	5.19813	0
	-58.6197	0	5.36263	0
	-58.6197	0	5.16523	0
	-58.85	0	5.46133	0
	-58.85	0	5.09943	0
	-58.9158	0	5.03363	0
	-58.9487	0	5.19813	0
	-58.9487	0	5.42843	0
	-58.8829	0	5.19813	0
	-58.7842	0	5.29683	0
	-58.5539	0	4.93493	0
	-58.3236	0	5.56002	0
	-58.2907	0	5.69162	0
	-58.2907	0	5.52712	0
	-58.1591	0	5.09943	0
	-57.9288	0	5.06653	0
	-58.0604	0	5.26393	0
	-58.0933	0	5.23103	0
	-58.1591	0	5.52712	0
	-58.2578	0	5.26393	0
	-58.0933	0	5.42843	0
	-58.192	0	5.39553	0
	-58.1591	0	5.23103	0
	-58.2578	0	5.19813	0
	-58.192	0	5.42843	0
	-58.1262	0	5.52712	0
	-58.192	0	5.59292	0
	-58.192	0	4.90203	0
	-58.2578	0	5.39553	0
	-58.2907	0	5.32973	0
	-58.3236	0	5.09943	0
	-58.4881	0	5.46133	0
	-58.4881	0	5.36263	0
	-58.4881	0	5.29683	0
	-58.4881	0	5.19813	0
	-58.5868	0	5.23103	0
	-58.4881	0	5.26393	0
	-58.4552	0	5.23103	0
	-58.4552	0	4.70464	0
	-58.4552	0	4.96783	0
	-58.4223	0	5.32973	0
	-58.3894	0	4.96783	0
	-58.4552	0	5.39553	0
	-58.4552	0	5.39553	0
	-58.4881	0	4.80333	0
	-58.521	0	5.46133	0
	-58.6855	0	5.06653	0
	-58.6526	0	5.19813	0
	-58.6197	0	5.56002	0
	-58.6197	0	5.16523	0
	-58.7184	0	5.06653	0
	-58.6855	0	5.32973	0
	-58.8829	0	5.23103	0
	-58.7184	0	5.49423	0
	-58.85	0	5.56002	0
	-58.9158	0	5.19813	0
	-58.9158	0	4.70464	0
	-58.8171	0	5.16523	0
	-58.9158	0	5.49423	0
	-59.1461	0	5.46133	0
	-59.0803	0	5.56002	0
	-59.1461	0	5.26393	0
	-58.9487	0	5.06653	0
	-59.0803	0	4.90203	0
	-59.179	0	5.29683	0
	-59.179	0	5.03363	0
	-59.3435	0	5.62582	0
	-59.3106	0	5.09943	0
	-59.3435	0	5.19813	0
	-59.4093	0	4.86913	0
	-59.3764	0	5.32973	0
	-59.4751	0	5.32973	0
	-59.5738	0	5.23103	0
	-59.4751	0	5.29683	0
	-59.508	0	4.96783	0
	-59.5738	0	5.16523	0
	-59.5409	0	5.32973	0
	-59.5409	0	5.09943	0
	-59.6067	0	5.49423	0
	-59.6067	0	5.29683	0
	-59.6067	0	5.03363	0
	-59.6725	0	5.32973	0
	-59.7712	0	5.52712	0
	-59.8699	0	4.90203	0
	-59.8041	0	5.06653	0
	-59.8699	0	5.56002	0
	-59.837	0	5.09943	0
	-59.9686	0	4.80333	0
	-60.0015	0	5.36263	0
	-60.166	0	5.42843	0
	-60.3963	0	5.49423	0
	-60.5279	0	5.13233	0
	-60.5279	0	5.23103	0
	-60.495	0	5.03363	0
	-60.6266	0	5.49423	0
	-60.7911	0	5.06653	0
	-60.6595	0	5.39553	0
	-60.7911	0	5.19813	0
	-60.824	0	5.03363	0
	-60.8898	0	5.26393	0
	-60.8569	0	5.06653	0
	-60.9556	0	5.26393	0
	-60.8569	0	5.09943	0
	-60.8569	0	5.06653	0
	-60.8569	0	5.26393	0
	-60.9556	0	5.52712	0
	-60.9885	0	5.49423	0
	-61.1859	0	4.93493	0
	-61.1859	0	5.13233	0
	-61.2516	0	5.32973	0
	-61.2516	0	5.06653	0
	-61.449	0	5.39553	0
	-61.4161	0	5.13233	0
	-61.6464	0	5.49423	0
	-61.6793	0	5.32973	0
	-61.6793	0	5.19813	0
	-61.7122	0	5.23103	0
	-61.6464	0	5.39553	0
	-61.6464	0	5.29683	0
	-61.5148	0	4.96783	0
	-61.6464	0	5.46133	0
	-61.5806	0	5.29683	0
	-61.6464	0	5.36263	0
	-61.6135	0	4.86913	0
	-61.6793	0	4.93493	0
	-61.6464	0	5.39553	0
	-61.7451	0	5.59292	0
	-61.6793	0	5.16523	0
	-61.6793	0	5.13233	0
	-61.7451	0	5.06653	0
	-61.8438	0	5.06653	0
	-61.8109	0	5.42843	0
	-61.8767	0	5.42843	0
	-61.9096	0	5.06653	0
	-61.8767	0	5.42843	0
	-61.8438	0	4.90203	0
	-62.0412	0	5.62582	0
	-62.0083	0	5.59292	0
	-62.0741	0	5.42843	0
	-62.107	0	5.36263	0
	-62.107	0	5.03363	0
	-62.0412	0	5.32973	0
	-62.0741	0	5.26393	0
	-62.1728	0	5.13233	0
	-62.1728	0	5.16523	0
	-62.107	0	5.03363	0
	-62.107	0	5.32973	0
	-62.2057	0	5.39553	0
	-62.1728	0	5.29683	0
	-62.2386	0	5.26393	0
	-62.1728	0	5.06653	0
	-62.1728	0	5.16523	0
	-62.107	0	5.29683	0
	-61.9754	0	4.83623	0
	-62.0083	0	5.39553	0
	-61.8767	0	5.56002	0
	-61.8438	0	5.16523	0
	-61.7451	0	5.46133	0
	-61.7451	0	4.90203	0
	-61.8438	0	5.29683	0
	-61.8767	0	5.19813	0
	-61.8109	0	4.93493	0
	-61.6464	0	5.52712	0
	-61.5477	0	5.29683	0
	-61.6135	0	5.52712	0
	-61.5477	0	5.06653	0
	-61.4819	0	4.86913	0
	-61.5148	0	5.19813	0
	-61.4161	0	4.96783	0
	-61.3503	0	5.46133	0
	-61.2188	0	5.39553	0
	-61.1201	0	5.36263	0
	-61.2188	0	5.32973	0
	-61.1859	0	5.03363	0
	-60.9885	0	4.90203	0
	-60.9885	0	5.13233	0
	-60.7911	0	5.13233	0
	-60.8569	0	5.03363	0
	-60.7582	0	5.36263	0
	-60.7911	0	5.00073	0
	-60.6924	0	5.03363	0
	-60.6924	0	5.29683	0
	-60.6924	0	5.13233	0
	-60.4621	0	5.39553	0
	-60.3305	0	5.23103	0
	-60.166	0	5.26393	0
	-60.0344	0	5.29683	0
	-59.9028	0	5.49423	0
	-59.7383	0	5.36263	0
	-59.6725	0	5.19813	0
	-59.6067	0	5.36263	0
	-59.5738	0	5.19813	0
	-59.4751	0	5.65872	0
	-59.4093	0	5.23103	0
	-59.5409	0	5.29683	0
	-59.5738	0	5.52712	0
	-59.7054	0	5.39553	0
	-59.6396	0	5.49423	0
	-59.6396	0	5.46133	0
	-59.5738	0	5.16523	0
	-59.5409	0	5.16523	0
	-59.5409	0	5.39553	0
	-59.5738	0	4.93493	0
	-59.3764	0	5.09943	0
	-59.4751	0	5.09943	0
	-59.4422	0	5.03363	0
	-59.508	0	5.36263	0
	-59.508	0	5.09943	0
	-59.5738	0	5.42843	0
	-59.6067	0	4.86913	0
	-59.6396	0	5.26393	0
	-59.6725	0	5.06653	0
	-59.7054	0	5.72452	0
	-59.7712	0	5.32973	0
	-59.5738	0	5.16523	0
	-59.5409	0	5.29683	0
	-59.6725	0	5.16523	0
	-59.5738	0	4.90203	0
	-59.6396	0	5.46133	0
	-59.508	0	5.23103	0
	-59.508	0	5.09943	0
	-59.508	0	5.06653	0
	-59.4093	0	5.32973	0
	-59.4751	0	5.49423	0
	-59.3764	0	5.26393	0
	-59.3764	0	5.06653	0
	-59.1132	0	5.23103	0
	-59.179	0	5.46133	0
	-59.2119	0	5.00073	0
	-59.3106	0	5.56002	0
	-59.3106	0	5.29683	0
	-59.3435	0	4.96783	0
	-59.2448	0	5.42843	0
	-59.3764	0	5.23103	0
	-59.1132	0	5.26393	0
	-59.179	0	4.93493	0
	-58.9816	0	5.32973	0
	-58.9816	0	5.06653	0
	-58.9158	0	5.23103	0
	-58.9487	0	5.36263	0
	-58.85	0	5.52712	0
	-58.8171	0	5.36263	0
	-58.7184	0	5.59292	0
	-58.85	0	5.00073	0
	-58.8829	0	5.26393	0
	-58.8829	0	5.26393	0
	-58.9158	0	5.03363	0
	-58.8171	0	5.29683	0
	-58.85	0	5.39553	0
	-58.7842	0	5.46133	0
	-58.85	0	5.59292	0
	-58.8171	0	5.03363	0
	-58.6855	0	5.16523	0
	-58.6855	0	4.93493	0
	-58.7513	0	5.52712	0
	-58.6526	0	5.46133	0
	-58.4881	0	5.39553	0
	-58.5539	0	5.06653	0
	-58.6197	0	5.03363	0
	-58.5539	0	5.09943	0
	-58.6197	0	5.16523	0
	-58.5868	0	5.56002	0
	-58.5868	0	5.23103	0
	-58.6197	0	5.23103	0
	-58.4552	0	5.29683	0
	-58.4881	0	5.16523	0
	-58.4552	0	5.00073	0
	-58.2578	0	5.29683	0
	-58.3565	0	5.42843	0
	-58.192	0	4.86913	0
	-58.3894	0	5.06653	0
	-58.3894	0	5.13233	0
	-58.3894	0	5.03363	0
	-58.4881	0	4.96783	0
	-58.4552	0	5.19813	0
	-58.4223	0	5.52712	0
	-58.4881	0	5.13233	0
	-58.5868	0	5.23103	0
	-58.4552	0	5.32973	0
	-58.4881	0	5.16523	0
	-58.4881	0	5.13233	0
	-58.3894	0	5.39553	0
	-58.3565	0	5.62582	0
	-58.3565	0	5.13233	0
	-58.3565	0	5.56002	0
	-58.2907	0	4.93493	0
	-58.3236	0	5.16523	0
	-58.2907	0	5.19813	0
	-58.2907	0	5.29683	0
	-58.3565	0	5.03363	0
	-58.2907	0	5.06653	0
	-58.2907	0	5.19813	0
	-58.3894	0	5.16523	0
	-58.4223	0	5.46133	0
	-58.4552	0	5.06653	0
	-58.4552	0	5.52712	0
	-58.5539	0	5.09943	0
	-58.6855	0	5.29683	0
	-58.6855	0	5.49423	0
	-58.6855	0	5.42843	0
	-58.7513	0	5.26393	0
	-58.7842	0	5.00073	0
	-58.9487	0	5.13233	0
	-58.9487	0	5.49423	0
	-58.8829	0	5.62582	0
	-58.7842	0	4.96783	0
	-58.8829	0	5.26393	0
	-58.8171	0	4.90203	0
	-58.8171	0	5.26393	0
	-58.6855	0	5.23103	0
	-58.8171	0	5.13233	0
	-58.7842	0	5.13233	0
	-58.85	0	5.29683	0
	-58.7513	0	5.29683	0
	-58.8829	0	5.39553	0
	-58.8829	0	5.46133	0
	-58.9816	0	4.96783	0
	-59.1132	0	5.46133	0
	-58.9487	0	5.16523	0
	-59.0474	0	5.42843	0
	-59.0145	0	5.39553	0
	-59.0145	0	5.06653	0
	-59.0145	0	4.96783	0
	-59.0474	0	5.23103	0
	-59.1132	0	5.19813	0
	-59.1461	0	5.23103	0
	-59.0803	0	5.00073	0
	-59.0474	0	4.77044	0
	-59.0145	0	5.62582	0
	-59.0145	0	5.39553	0
	-59.0474	0	5.19813	0
	-59.0803	0	5.29683	0
	-59.1132	0	5.26393	0
	-59.1132	0	5.42843	0
	-59.179	0	5.19813	0
	-59.0474	0	5.49423	0
	-59.0803	0	4.93493	0
	-59.1461	0	5.39553	0
	-59.1461	0	5.03363	0
	-59.1461	0	4.93493	0
	-59.0803	0	5.23103	0
	-59.1132	0	5.16523	0
	-59.1132	0	5.26393	0
	-59.1461	0	5.03363	0
	-59.179	0	5.29683	0
	-59.3435	0	5.39553	0
	-59.3435	0	5.26393	0
	-59.2119	0	5.19813	0
	-59.1132	0	4.90203	0
	-59.179	0	4.77044	0
	-59.1132	0	5.06653	0
	-59.179	0	4.90203	0
	-59.0803	0	5.32973	0
	-59.2119	0	5.59292	0
	-59.1461	0	5.36263	0
	-59.1461	0	4.93493	0
	-59.1132	0	5.29683	0
	-59.2448	0	5.26393	0
	-59.2119	0	5.62582	0
	-59.179	0	5.09943	0
	-59.179	0	5.06653	0
	-59.2777	0	5.59292	0
	-59.2448	0	5.19813	0
	-59.2448	0	5.09943	0
	-59.3435	0	5.03363	0
	-59.3106	0	5.39553	0
	-59.2777	0	4.96783	0
	-59.3106	0	4.93493	0
	-59.3764	0	5.32973	0
	-59.3764	0	5.59292	0
	-59.4422	0	5.29683	0
	-59.4422	0	4.90203	0
	-59.508	0	4.96783	0
	-59.508	0	5.16523	0
	-59.4422	0	5.03363	0
	-59.6067	0	4.96783	0
	-59.7054	0	5.09943	0
	-59.6396	0	4.93493	0
	-59.6725	0	5.06653	0
	-59.6725	0	4.96783	0
	-59.6396	0	4.86913	0
	-59.7054	0	5.49423	0
	-59.8041	0	5.19813	0
	-59.8041	0	4.96783	0
	-59.837	0	5.09943	0
	-59.8699	0	4.86913	0
	-59.8041	0	5.59292	0
	-59.8699	0	5.09943	0
	-59.8041	0	5.19813	0
	-59.9028	0	5.00073	0
	-59.9028	0	4.77044	0
	-60.0673	0	5.46133	0
	-60.0344	0	5.26393	0
	-59.9357	0	5.26393	0
	-59.9686	0	5.06653	0
	-60.0673	0	5.62582	0
	-60.1331	0	4.80333	0
	-60.1002	0	4.90203	0
	-60.166	0	5.69162	0
	-60.0015	0	5.19813	0
	-59.9028	0	5.49423	0
	-59.837	0	5.32973	0
	-59.7712	0	4.90203	0
	-59.8041	0	5.49423	0
	-59.8041	0	5.75742	0
	-59.7383	0	4.93493	0
	-59.9028	0	5.09943	0
	-59.7712	0	5.09943	0
	-59.837	0	5.00073	0
	-59.9028	0	5.36263	0
	-59.837	0	5.42843	0
	-59.8041	0	5.65872	0
	-59.8041	0	5.13233	0
	-59.7054	0	5.42843	0
	-59.6067	0	5.06653	0
	-59.6725	0	4.83623	0
	-59.5409	0	5.46133	0
	-59.508	0	5.46133	0
	-59.5738	0	5.16523	0
	-59.6067	0	5.42843	0
	-59.4422	0	5.39553	0
	-59.3106	0	5.16523	0
	-59.3106	0	4.86913	0
	-59.3106	0	5.09943	0
	-59.3106	0	5.19813	0
	-59.2119	0	5.32973	0
	-59.3106	0	4.96783	0
	-59.2448	0	5.03363	0
	-59.4422	0	5.26393	0
	-59.3435	0	4.96783	0
	-59.4093	0	5.00073	0
	-59.3435	0	5.49423	0
	-59.3435	0	5.16523	0
	-59.4751	0	5.46133	0
	-59.4751	0	5.56002	0
	-59.3764	0	5.00073	0
	-59.2777	0	5.59292	0
	-59.3764	0	5.26393	0
	-59.4422	0	5.00073	0
	-59.4093	0	4.96783	0
	-59.3764	0	5.56002	0
	-59.508	0	5.39553	0
	-59.4751	0	5.62582	0
	-59.7054	0	5.42843	0
	-59.6725	0	5.09943	0
	-59.7383	0	5.29683	0
	-59.6725	0	5.03363	0
	-59.6725	0	5.46133	0
	-59.508	0	5.65872	0
	-59.6067	0	5.00073	0
	-59.6067	0	5.00073	0
	-59.6725	0	5.19813	0
	-59.7054	0	5.39553	0
	-59.8041	0	5.13233	0
	-59.7712	0	5.26393	0
	-59.7712	0	5.06653	0
	-59.7712	0	5.39553	0
	-59.8041	0	5.06653	0
	-59.837	0	4.86913	0
	-60.1002	0	5.42843	0
	-60.1002	0	5.52712	0
	-60.2318	0	5.42843	0
	-60.1331	0	4.83623	0
	-60.1989	0	4.96783	0
	-60.1002	0	5.16523	0
	-60.0344	0	4.93493	0
	-59.9686	0	5.32973	0
	-59.9357	0	4.86913	0
	-59.9028	0	5.09943	0
	-59.8041	0	5.06653	0
	-59.6396	0	5.29683	0
	-59.7054	0	5.00073	0
	-59.6725	0	5.46133	0
	-59.7383	0	5.00073	0
	-59.6067	0	5.16523	0
	-59.6067	0	5.13233	0
	-59.6067	0	5.19813	0
	-59.5738	0	5.16523	0
	-59.7383	0	5.06653	0
	-59.6725	0	4.73754	0
	-59.5738	0	5.42843	0
	-59.6725	0	4.83623	0
	-59.7383	0	5.23103	0
	-59.7054	0	5.39553	0
	-59.6067	0	5.16523	0
	-59.6725	0	5.56002	0
	-59.7054	0	4.96783	0
	-59.7383	0	5.16523	0
	-59.7712	0	5.49423	0
	-59.8041	0	5.13233	0
	-59.6725	0	5.59292	0
	-59.7383	0	5.49423	0
	-59.7054	0	5.03363	0
	-59.8699	0	5.00073	0
	-59.7383	0	5.56002	0
	-59.8041	0	4.93493	0
	-59.9028	0	5.39553	0
	-59.9686	0	5.06653	0
	-60.1002	0	4.90203	0
	-60.0673	0	4.93493	0
	-60.166	0	5.09943	0
	-60.0015	0	5.36263	0
	-59.9357	0	5.19813	0
	-60.0015	0	5.26393	0
	-59.9686	0	4.93493	0
	-60.0015	0	5.19813	0
	-59.9357	0	5.72452	0
	-59.9028	0	5.36263	0
	-60.0015	0	4.96783	0
	-60.1002	0	5.36263	0
	-60.1002	0	5.49423	0
	-60.166	0	5.06653	0
	-60.0673	0	5.26393	0
	-59.9686	0	5.56002	0
	-60.0344	0	5.13233	0
	-59.8041	0	5.42843	0
	-59.7712	0	5.16523	0
	-59.6067	0	5.13233	0
	-59.7383	0	5.59292	0
	-59.4751	0	4.93493	0
	-59.508	0	5.16523	0
	-59.3764	0	5.09943	0
	-59.3106	0	4.80333	0
	-59.2777	0	5.49423	0
	-59.3106	0	5.19813	0
	-59.2777	0	5.00073	0
	-59.3764	0	5.49423	0
	-59.5409	0	5.52712	0
	-59.4422	0	4.86913	0
	-59.4751	0	5.09943	0
	-59.5738	0	5.00073	0
	-59.5738	0	4.90203	0
	-59.4422	0	5.39553	0
	-59.4751	0	5.00073	0
	-59.3106	0	4.77044	0
	-59.4422	0	4.96783	0
	-59.508	0	5.00073	0
	-59.6067	0	4.83623	0
	-59.508	0	5.49423	0
	-59.4422	0	5.16523	0
	-59.5409	0	4.90203	0
	-59.5409	0	4.96783	0
	-59.6396	0	5.19813	0
	-59.7712	0	4.93493	0
	-59.8041	0	5.42843	0
	-59.7712	0	5.36263	0
	-59.7712	0	5.32973	0
	-59.8041	0	5.16523	0
	-59.8699	0	4.93493	0
	-59.8041	0	5.39553	0
	-59.7054	0	4.77044	0
	-59.837	0	5.26393	0
	-59.8041	0	5.42843	0
	-59.9357	0	4.70464	0
	-59.7712	0	5.06653	0
	-59.7383	0	5.65872	0
	-59.837	0	5.49423	0
	-59.7383	0	5.19813	0
	-59.7054	0	5.26393	0
	-59.5738	0	4.90203	0
	-59.6396	0	5.29683	0
	-59.4751	0	5.39553	0
	-59.3106	0	5.03363	0
	-59.3764	0	5.23103	0
	-59.2777	0	5.09943	0
	-59.179	0	5.49423	0
	-59.0803	0	4.86913	0
	-59.0474	0	5.23103	0
	-59.0474	0	5.06653	0
	-59.1132	0	5.09943	0
	-59.1461	0	5.59292	0
	-59.179	0	5.56002	0
	-59.0803	0	5.29683	0
	-59.1461	0	5.16523	0
	-59.3435	0	5.46133	0
	-59.2777	0	4.93493	0
	-59.3435	0	5.09943	0
	-59.3764	0	5.46133	0
	-59.4093	0	5.29683	0
	-59.4422	0	5.46133	0
	-59.2119	0	5.32973	0
	-59.0803	0	5.09943	0
	-59.0145	0	5.39553	0
	-58.7842	0	4.96783	0
	-58.3894	0	5.00073	0
	-58.2249	0	4.90203	0
	-58.1262	0	5.16523	0
	-57.8301	0	5.42843	0
	-57.7972	0	5.62582	0
	-57.8301	0	4.80333	0
	-57.7972	0	5.16523	0
	-57.7972	0	5.32973	0
	-57.863	0	5.03363	0
	-57.7643	0	5.09943	0
	-57.7643	0	4.93493	0
	-57.863	0	5.36263	0
	-57.6656	0	5.26393	0
	-57.7972	0	5.26393	0
	-57.8301	0	5.13233	0
	-57.863	0	4.96783	0
	-57.863	0	5.06653	0
	-57.8959	0	4.83623	0
	-57.9946	0	4.96783	0
	-57.9288	0	5.13233	0
	-58.0933	0	5.03363	0
	-58.0933	0	5.13233	0
	-58.0604	0	5.09943	0
	-58.0275	0	5.23103	0
	-58.0275	0	5.32973	0
	-58.0275	0	5.36263	0
	-57.8959	0	5.13233	0
	-57.9617	0	4.80333	0
	-58.0275	0	5.95482	0
	-58.0604	0	5.29683	0
	-57.9946	0	5.72452	0
	-58.0933	0	5.16523	0
	-57.9617	0	5.16523	0
	-57.8301	0	4.77044	0
	-57.7972	0	5.56002	0
	-57.6327	0	5.46133	0
	-57.4682	0	5.00073	0
	-57.205	0	5.39553	0
	-56.9747	0	5.42843	0
	-56.9418	0	4.83623	0
	-56.9089	0	5.29683	0
	-56.9747	0	5.09943	0
	-56.9089	0	5.56002	0
	-56.876	0	4.80333	0
	-56.8431	0	5.03363	0
	-56.9089	0	5.06653	0
	-56.8102	0	5.06653	0
	-56.7773	0	5.13233	0
	-56.7444	0	5.39553	0
	-56.7773	0	4.96783	0
	-56.7773	0	5.42843	0
	-56.8431	0	5.42843	0
	-56.8431	0	5.23103	0
	-56.876	0	5.06653	0
	-56.8102	0	5.09943	0
	-56.6786	0	5.23103	0
	-56.6786	0	5.36263	0
	-56.7444	0	4.96783	0
	-56.8431	0	5.03363	0
	-56.876	0	5.26393	0
	-56.9418	0	4.93493	0
	-57.0076	0	5.16523	0
	-57.0734	0	5.23103	0
	-57.1392	0	5.26393	0
	-57.1063	0	5.00073	0
	-57.0734	0	5.23103	0
	-56.9089	0	5.16523	0
	-56.6786	0	5.52712	0
	-56.5799	0	5.13233	0
	-56.4483	0	5.13233	0
	-56.4154	0	5.19813	0
	-56.2838	0	5.16523	0
	-56.218	0	5.00073	0
	-56.3167	0	5.00073	0
	-56.3167	0	5.13233	0
	-56.2838	0	5.09943	0
	-56.2509	0	5.39553	0
	-56.1851	0	4.93493	0
	-56.2838	0	5.06653	0
	-56.2838	0	5.32973	0
	-56.1851	0	4.80333	0
	-56.218	0	5.29683	0
	-56.2838	0	5.09943	0
	-56.218	0	5.23103	0
	-56.2509	0	5.32973	0
	-56.2838	0	5.49423	0
	-56.2838	0	5.19813	0
	-56.3167	0	5.32973	0
	-56.4154	0	5.39553	0
	-56.4812	0	5.03363	0
	-56.4812	0	5.16523	0
	-56.5141	0	5.39553	0
	-56.7444	0	5.36263	0
	-56.7773	0	5.03363	0
	-56.7115	0	5.32973	0
	-56.5799	0	5.06653	0
	-56.4483	0	4.96783	0
	-56.4812	0	5.26393	0
	-56.4154	0	5.19813	0
	-56.3496	0	5.06653	0
	-56.3825	0	5.23103	0
	-56.4483	0	5.06653	0
	-56.4154	0	5.09943	0
	-56.4812	0	5.00073	0
	-56.4483	0	5.23103	0
	-56.3496	0	4.93493	0
	-56.1522	0	5.42843	0
	-56.0864	0	5.32973	0
	-55.9877	0	5.26393	0
	-55.9548	0	5.29683	0
	-55.9219	0	4.73754	0
	-55.8561	0	5.59292	0
	-56.0206	0	5.29683	0
	-56.0535	0	5.23103	0
	-56.1522	0	5.42843	0
	-56.1851	0	5.39553	0
	-56.3825	0	4.77044	0
	-56.4154	0	5.09943	0
	-56.4812	0	5.36263	0
	-56.6128	0	5.03363	0
	-56.6128	0	5.42843	0
	-56.6457	0	4.90203	0
	-56.7444	0	4.96783	0
	-56.7115	0	5.00073	0
	-56.7115	0	4.90203	0
	-56.9089	0	5.03363	0
	-57.1392	0	4.86913	0
	-57.0734	0	5.13233	0
	-57.1392	0	5.42843	0
	-57.1392	0	4.80333	0
	-57.1063	0	5.42843	0
	-57.1721	0	5.16523	0
	-57.205	0	4.96783	0
	-57.205	0	4.83623	0
	-57.2379	0	5.00073	0
	-57.205	0	4.93493	0
	-57.3037	0	5.09943	0
	-57.3366	0	5.49423	0
	-57.2379	0	5.13233	0
	-57.2708	0	5.09943	0
	-57.3366	0	5.29683	0
	-57.4682	0	5.29683	0
	-57.5011	0	5.03363	0
	-57.5011	0	5.36263	0
	-57.6327	0	5.56002	0
	-57.6327	0	5.23103	0
	-57.8301	0	5.29683	0
	-57.6656	0	5.13233	0
	-57.863	0	5.19813	0
	-57.863	0	5.62582	0
	-57.8959	0	5.32973	0
	-57.9617	0	5.42843	0
	-57.9617	0	5.06653	0
	-57.8959	0	5.52712	0
	-57.8959	0	5.56002	0
	-57.9617	0	4.90203	0
	-58.0933	0	5.16523	0
	-58.1262	0	5.52712	0
	-57.8959	0	5.13233	0
	-57.7643	0	5.29683	0
	-57.7314	0	5.62582	0
	-57.6656	0	5.00073	0
	-57.6656	0	5.42843	0
	-57.534	0	5.59292	0
	-57.2379	0	4.83623	0
	-57.1392	0	5.00073	0
	-56.9089	0	5.19813	0
	-56.9418	0	4.80333	0
	-57.0076	0	5.16523	0
	-56.9418	0	5.06653	0
	-56.876	0	5.09943	0
	-56.9418	0	5.06653	0
	-56.9089	0	5.16523	0
	-56.9089	0	5.32973	0
	-56.9418	0	5.00073	0
	-57.0076	0	5.06653	0
	-56.9418	0	5.06653	0
	-57.1392	0	5.16523	0
	-57.205	0	5.29683	0
	-57.205	0	5.09943	0
	-57.2708	0	5.56002	0
	-57.3366	0	5.03363	0
	-57.3695	0	5.23103	0
[truncated: 488,003+ more rows]

## Sheet: B
Note: late of lap 19 and early of lap 20 are blanked due to the change of access
-60.6469	-60.3701	-60.0329	-57.8816	-59.7732	-58.606	-57.7265	-59.5353	-58.8083	-59.2537	-59.9961	-59.7389	-59.5217	-58.0636	-58.662	-58.0961	-56.294	-57.8843	-57.6612	-57.5788	-58.1219	-58.739	-58.4077	-56.7515	-57.5968	-60.3459	-60.186	-59.9909	-57.5466	-55.8569	-56.6915	-57.5188	-58.3423	-58.4099	-59.5342	-57.875	-56.1211	-52.7522	-52.5014	-54.5684	-54.0561	-54.2687	-55.7583	-56.6272	-54.3858	-49.4528	-49.5868	-53.7077	-56.4599	-57.9939
-60.0719	-58.1162	-60.6498	-61.5713	-59.7446	-61.1073	-58.6874	-57.7855	-59.6449	-59.3205	-58.6722	-59.3993	-59.8546	-58.56	-59.8886	-60.0135	-59.3322	-59.6672	-57.7239	-58.0798	-59.9496	-58.1937	-58.3958	-60.0158	-59.3127	-57.0601	-56.279	-57.8489	-57.2237	-54.6684	-54.1369	-57.5173	-59.1469	-57.9379	-56.2404	-55.7291	-58.0806	-58.7018	-55.4613	-52.3821	-53.5537	-56.8313	-57.9303	-54.9669	-47.8792	-48.0369	-54.2028	-56.4079	-54.2734	-53.3063
-58.7388	-58.9379	-61.1631	-61.0541	-59.6364	-58.4931	-58.8975	-59.3144	-59.4982	-60.5367	-59.6028	-60.8032	-58.7143	-58.0806	-59.9284	-60.2063	-60.0805	-61.6191	-60.2293	-57.3742	-57.4267	-61.4233	-61.5441	-60.0356	-58.7266	-60.2409	-59.2457	-57.9925	-56.1605	-57.8113	-59.7086	-58.5909	-58.1259	-58.6034	-58.7188	-58.1398	-52.7663	-52.5612	-54.5113	-55.7683	-56.9193	-54.2695	-49.8048	-52.4791	-55.7879	-56.905	-53.0475	-48.4113	-51.587	-53.465
-57.1111	-57.8563	-58.2934	-60.0173	-59.5758	-57.8015	-58.4955	-57.9206	-57.805	-59.2404	-58.0509	-60.566	-57.8497	-57.6866	-55.9622	-57.3997	-58.4911	-57.9521	-57.0443	-58.8479	-58.5734	-61.1356	-60.1675	-56.0579	-54.9038	-59.2871	-59.7326	-57.7341	-57.7901	-59.5684	-57.6493	-54.4955	-55.764	-57.4229	-56.133	-54.1658	-55.1585	-56.731	-58.1505	-57.4525	-54.2961	-54.8083	-57.8108	-56.2302	-53.1754	-49.1645	-52.5061	-53.2495	-53.1865	-54.3841
-59.2582	-60.3945	-59.1645	-59.2667	-58.6658	-57.1116	-57.7798	-57.3497	-57.6657	-55.817	-57.1239	-57.6966	-55.8963	-56.1931	-56.8899	-57.7763	-59.0131	-59.3434	-56.694	-53.7904	-52.7041	-54.3379	-56.7781	-56.9671	-56.3392	-57.845	-58.7264	-57.6359	-56.5429	-56.7013	-58.8445	-59.0734	-58.0351	-56.5316	-56.6303	-55.8896	-57.515	-55.1412	-55.377	-56.0558	-57.1073	-55.6397	-55.1454	-53.5044	-53.6181	-50.0819	-50.6144	-54.056	-53.4469	-51.4145
-57.9919	-57.8389	-58.6807	-57.4114	-55.6573	-57.8488	-59.4787	-59.2045	-59.081	-60.4468	-60.4704	-60.4461	-61.3958	-60.3438	-60.0146	-59.1084	-57.8744	-58.0137	-58.8195	-59.9615	-56.8629	-55.4536	-57.5566	-60.389	-60.6874	-59.517	-59.6956	-59.9799	-56.3044	-53.7515	-55.5406	-57.7001	-57.1373	-55.7699	-56.9718	-58.3758	-57.2238	-53.9108	-54.3613	-54.4218	-53.5382	-55.0058	-55.9652	-56.0272	-52.3225	-51.7602	-52.3513	-50.7716	-49.6134	-50.0139
-59.1693	-59.1658	-58.6705	-59.5137	-58.6761	-57.3175	-57.382	-57.8864	-57.76	-57.9115	-58.4318	-57.3724	-58.3366	-57.3396	-55.5057	-56.7035	-57.4246	-57.0812	-57.6711	-54.8455	-55.4166	-59.1901	-60.0539	-57.38	-55.094	-53.7972	-56.0048	-55.3341	-56.6264	-57.3214	-58.8629	-57.7588	-58.8414	-58.0485	-57.7836	-56.3921	-56.7234	-57.5622	-57.3244	-56.922	-55.9063	-56.3378	-55.2786	-53.2256	-55.0292	-57.3678	-58.2625	-58.4184	-56.8984	-56.6918
-60.1272	-60.296	-60.9913	-60.2018	-60.0762	-57.7949	-58.4157	-57.1908	-56.9479	-58.4925	-60.1448	-58.4731	-57.2624	-57.9412	-57.5682	-57.7339	-57.4679	-57.2207	-55.3979	-55.4587	-58.2601	-59.0667	-59.1845	-56.5627	-58.1237	-58.8125	-57.9127	-55.7973	-54.6689	-56.3184	-58.3217	-55.2713	-51.9084	-48.1013	-47.4707	-51.2587	-52.6878	-53.6615	-53.7191	-55.7138	-57.0188	-54.2039	-48.6673	-47.2514	-50.9635	-51.6378	-51.7316	-52.0143	-53.906	-52.4131
-59.7786	-60.7076	-59.6916	-58.6411	-59.2713	-57.9555	-58.5612	-58.7837	-58.4625	-57.9497	-59.65	-58.6362	-57.7526	-58.6975	-58.5055	-59.5363	-58.5961	-57.4438	-58.5826	-57.5772	-55.2027	-55.9812	-57.8209	-58.8055	-57.0485	-58.0688	-59.2261	-60.4522	-59.8723	-57.0106	-57.3088	-57.0972	-55.9999	-54.856	-50.9418	-52.4964	-56.2615	-56.5815	-54.6989	-51.4389	-50.83	-51.779	-56.0309	-56.3432	-52.5545	-49.4732	-47.6552	-52.7324	-56.1855	-54.1209
-57.0747	-58.4171	-56.8225	-58.8476	-60.5324	-57.3059	-56.4184	-55.3894	-55.9694	-56.3647	-56.4104	-59.1108	-59.0708	-58.022	-58.4024	-58.5583	-55.565	-57.579	-56.344	-56.9064	-58.2555	-58.1736	-57.5264	-54.5812	-53.3095	-53.5963	-53.9781	-54.7213	-57.0157	-58.4554	-57.8738	-56.1597	-54.071	-53.3337	-54.8441	-55.5238	-51.5289	-50.5099	-46.3323	-51.0084	-54.4289	-53.2868	-48.9121	-49.2519	-50.8231	-52.2362	-54.9855	-57.1375	-55.692	-52.8808
-56.5982	-58.0953	-59.7905	-57.9766	-58.0459	-56.804	-56.8957	-58.4334	-57.6062	-57.3542	-57.7962	-56.8306	-57.4424	-57.0674	-53.6743	-55.3048	-57.2341	-56.1154	-56.1151	-57.7813	-57.2749	-56.4504	-55.4899	-57.7132	-58.4374	-55.6423	-53.1174	-53.7111	-56.6592	-56.9702	-56.8152	-54.7976	-55.8483	-55.3607	-54.3004	-48.3796	-48.7021	-52.2588	-55.2236	-54.299	-51.2004	-50.3887	-54.8211	-56.7452	-56.0194	-51.9632	-49.1305	-51.9022	-55.2008	-54.9981
-59.9246	-60.529	-59.1585	-59.2045	-58.9225	-55.3976	-55.0467	-56.041	-55.5422	-55.2142	-55.4213	-55.5793	-57.0346	-57.2814	-56.5801	-55.2639	-56.7556	-57.0628	-57.2313	-56.3404	-55.8436	-52.8212	-50.8463	-53.4207	-55.7592	-56.2342	-54.2019	-53.1906	-54.3546	-55.0303	-56.1407	-54.7948	-52.973	-53.7193	-53.784	-53.2462	-52.0378	-52.3653	-52.23	-49.4128	-46.5124	-48.0615	-50.2475	-51.7815	-52.1549	-53.4781	-52.9493	-51.2546	-48.7405	-47.1306
-56.2265	-58.0905	-59.9159	-58.1343	-57.2781	-57.6724	-57.5307	-57.2449	-57.1516	-57.0738	-57.1992	-56.2309	-55.8441	-56.7212	-57.3807	-57.5213	-55.2675	-55.5835	-58.0428	-57.5413	-54.355	-53.7613	-55.6062	-56.7242	-56.6544	-57.4396	-58.3075	-58.5462	-54.9833	-54.689	-55.1472	-54.4759	-53.1493	-49.3871	-52.1407	-54.7882	-54.5036	-54.5729	-53.8865	-51.7766	-53.1233	-54.3419	-52.8086	-48.606	-49.892	-51.0134	-47.3113	-45.1082	-49.6617	-53.1931
-56.5859	-56.7708	-57.7165	-58.1793	-56.6402	-55.0126	-55.0561	-53.3168	-56.0411	-54.8888	-55.8484	-55.9938	-58.013	-56.8987	-57.059	-57.2983	-57.9217	-57.824	-57.9271	-57.4607	-56.6311	-56.1268	-55.9033	-55.0927	-56.3691	-57.5318	-57.838	-57.3778	-58.384	-57.3083	-56.3906	-54.9516	-54.6465	-55.8457	-54.4051	-52.7688	-51.0293	-53.3327	-56.9571	-57.5388	-56.0048	-54.4371	-56.0833	-56.3915	-55.8686	-54.1577	-52.3709	-52.0821	-52.8172	-51.6271
-60.1289	-59.637	-59.178	-59.939	-57.1455	-56.1086	-57.2405	-56.7092	-57.7876	-55.6598	-55.2647	-57.506	-57.6155	-57.9324	-57.5747	-56.3052	-54.5744	-55.2481	-56.9984	-57.5662	-57.8686	-58.3527	-57.4663	-56.0428	-54.4574	-55.2633	-56.7826	-55.5257	-55.1574	-55.9099	-56.0732	-55.1953	-53.8124	-55.0004	-56.1498	-56.3043	-54.5273	-51.2229	-47.79	-47.4194	-53.5073	-54.5072	-53.7795	-53.2328	-53.6718	-53.9431	-52.446	-51.0634	-50.7601	-53.3232
-58.0447	-59.2323	-57.8991	-57.4445	-59.3376	-58.4449	-53.1013	-56.2208	-54.2427	-55.6181	-54.1719	-53.4234	-52.3775	-52.6107	-50.0343	-50.8144	-51.0191	-51.006	-52.38	-54.0593	-52.3423	-53.2476	-52.7744	-51.8001	-50.4894	-53.9074	-53.558	-54.7388	-55.4149	-51.4607	-54.0252	-53.8892	-54.1444	-55.1735	-53.4712	-52.589	-53.7544	-52.3306	-51.4819	-53.0792	-54.7797	-53.869	-53.8858	-54.5744	-55.0334	-53.6444	-52.7425	-52.8663	-51.3422	-53.8033
-59.9633	-58.3307	-57.903	-57.6981	-57.7393	-58.8218	-59.8465	-59.0418	-58.569	-59.1272	-58.0127	-58.2479	-58.1049	-58.3217	-57.7557	-59.2308	-59.7528	-59.3692	-59.2985	-59.0936	-59.7524	-58.606	-59.3833	-57.7043	-58.673	-59.0018	-58.3141	-57.5185	-57.3573	-57.1266	-58.262	-59.2361	-57.9422	-57.5183	-58.4976	-58.7634	-56.7074	-55.5598	-57.6216	-57.0222	-54.5317	-52.9237	-54.5936	-53.5007	-55.128	-56.007	-56.2487	-57.0728	-56.4319	-56.4513
-57.5998	-55.2755	-55.5518	-56.8357	-56.2098	-55.6997	-55.8646	-56.1668	-58.2152	-57.7747	-56.2769	-55.8248	-57.8209	-57.207	-55.6744	-57.9955	-58.4719	-57.4856	-58.8413	-59.2734	-58.432	-57.1779	-57.8417	-57.1485	-57.7913	-57.4954	-56.5962	-56.4501	-57.7518	-56.5619	-56.6917	-56.85	-57.1041	-55.9375	-55.6206	-56.6156	-56.8158	-57.0276	-56.9461	-57.4934	-56.7918	-57.3282	-51.3866	-52.4603	-49.9172	-46.8651	-47.7478	-52.1287	-50.352	-53.2921
-57.2221	-57.0776	-57.2872	-57.2756	-58.3274	-58.6641	-56.6637	-57.1607	-58.7693	-58.9451	-59.2837	-58.9857	-58.0622	-58.1616	-59.7027	-59.3175	-58.395	-59.1048	-60.0834	-59.0369	-57.6548	-58.5069	-59.501	-58.7938	-58.4033	-58.692	-58.7342	-59.3613	-58.0898	-58.8409	-59.5713	-57.9571	-56.6066	-57.1724	-58.2943	-58.2557	-58.204	-57.4998	-58.1287	-59.0185	-57.4614	-53.9475	-51.1088	-50.044	-44.484	-47.1149	-46.8375	-41.5797	-42.7649	-49.4832
NaN	NaN	NaN	NaN	NaN	NaN	NaN	NaN	NaN	NaN	NaN	NaN	NaN	NaN	NaN	NaN	NaN	NaN	NaN	NaN	NaN	NaN	NaN	NaN	NaN	NaN	NaN	NaN	NaN	NaN	NaN	NaN	NaN	NaN	NaN	NaN	NaN	NaN	NaN	NaN	NaN	NaN	NaN	NaN	NaN	NaN	NaN	NaN	NaN	NaN
-57.3519	-58.0447	-58.3173	-57.2612	-57.1345	-56.7517	-58.09	-57.4293	-55.1305	-57.3395	-58.0528	-57.858	-57.4189	-57.037	-58.5586	-58.8846	-59.4126	-58.7049	-58.4346	-58.2012	-57.1433	-55.8669	-55.8513	-57.8032	-57.6491	-56.7775	-57.308	-58.777	-57.7253	-56.8484	-56.4668	-58.1672	-56.5734	-56.0121	-56.5125	-57.4441	-56.655	-57.22	-57.5053	-55.8496	-55.7256	-56.583	-57.4209	-55.3251	-56.2067	-54.7549	-53.8491	-49.3015	-48.4899	-48.9022
-57.5863	-57.593	-57.4756	-57.8995	-56.7867	-58.0107	-57.7741	-58.5067	-58.1807	-58.2785	-57.0732	-57.4773	-57.5939	-57.1466	-57.2748	-57.0671	-56.8181	-58.0794	-57.9477	-57.4943	-57.0177	-56.8657	-56.8648	-54.8092	-52.1751	-54.7506	-53.4196	-54.4404	-53.3317	-54.7271	-55.2483	-55.1446	-55.4058	-55.844	-55.4861	-55.1207	-54.3503	-55.3077	-55.7978	-55.1654	-53.4226	-54.8501	-54.4784	-55.1047	-55.6097	-53.4982	-50.7002	-50.6653	-50.6015	-48.2438
-55.4747	-56.7773	-57.0045	-56.8922	-57.6242	-58.5029	-58.0985	-57.4076	-56.5915	-57.492	-58.6902	-58.5806	-58.0717	-58.4402	-59.2837	-58.1901	-55.8405	-54.5774	-55.8006	-56.6274	-56.7016	-55.4607	-56.4552	-56.9792	-55.8461	-56.6098	-56.6161	-56.9124	-56.7385	-57.3355	-56.4209	-56.5206	-57.4837	-55.6624	-55.9657	-56.0472	-56.5067	-58.1056	-56.8937	-57.3806	-57.6546	-56.6538	-56.6298	-56.9	-54.925	-55.4168	-55.1286	-56.6706	-56.8771	-56.9539
-55.9679	-56.1554	-56.4607	-55.5957	-55.0447	-55.8823	-55.4802	-55.6341	-55.4864	-55.0942	-56.3441	-55.2323	-55.4101	-55.6265	-55.6199	-55.5266	-56.9816	-55.9918	-56.3126	-55.2752	-56.3564	-55.8939	-55.144	-54.2867	-51.4114	-54.1833	-54.7004	-55.7937	-55.9939	-55.4639	-57.2234	-55.9057	-55.95	-57.2938	-56.9705	-55.8349	-56.5964	-56.1226	-55.1115	-55.064	-55.4206	-55.3894	-56.2881	-55.3485	-54.3267	-54.7711	-54.8682	-54.3303	-54.624	-54.7282
-55.3853	-54.9354	-53.4774	-53.5841	-53.8485	-50.9042	-48.5475	-53.8184	-55.7388	-55.861	-56.1053	-55.5149	-55.0846	-55.7201	-54.3807	-56.8476	-56.9912	-56.2829	-56.6332	-55.9631	-56.5127	-55.1908	-53.0606	-54.3531	-54.8274	-55.0557	-54.9744	-55.3284	-55.6007	-54.9641	-55.4738	-56.4123	-55.4868	-55.6361	-57.0319	-56.7053	-56.1339	-55.7108	-56.6361	-57.1604	-57.206	-52.5556	-49.3291	-47.3442	-48.0263	-47.3401	-51.816	-51.3417	-47.0548	-48.1941
-54.1626	-55.4343	-57.0321	-55.5937	-58.0516	-56.3143	-56.4595	-57.1432	-55.459	-56.8499	-56.5236	-56.1908	-56.7247	-56.4383	-55.4586	-54.5928	-55.7172	-55.406	-55.138	-56.5903	-55.9704	-55.0562	-55.7775	-55.5688	-56.3892	-56.0374	-56.8888	-56.1985	-54.748	-57.1826	-56.2515	-57.0915	-56.7825	-55.7264	-56.5256	-56.237	-56.5589	-56.9928	-56.4672	-55.6691	-54.8334	-54.1279	-53.1494	-54.7236	-53.1926	-54.2718	-55.3078	-54.2905	-53.2505	-53.8458
-55.385	-55.2312	-56.1328	-55.4805	-57.2996	-56.4426	-55.0381	-54.092	-54.4256	-55.1443	-55.6684	-56.3057	-57.5193	-56.5843	-55.7928	-56.0351	-56.1183	-54.993	-55.2235	-57.3061	-56.4116	-55.7521	-54.5704	-54.1051	-54.6129	-56.9091	-56.1182	-55.616	-54.2208	-54.4044	-57.2621	-56.3512	-55.8662	-56.7521	-55.5937	-55.9892	-56.2504	-55.7143	-56.5162	-56.9807	-57.7633	-56.8636	-55.5508	-54.44	-53.3996	-53.6745	-54.7257	-55.1452	-54.6555	-55.8632
-52.3366	-52.6975	-53.151	-54.1397	-54.9892	-55.0848	-55.2016	-55.3078	-55.6502	-55.9711	-56.0045	-56.6776	-57.6518	-55.6464	-56.1178	-56.9676	-55.9888	-55.9978	-55.789	-55.1466	-56.2975	-54.7522	-55.6305	-55.9859	-54.9586	-54.8781	-55.9323	-56.6357	-56.516	-56.9516	-56.5317	-55.2194	-55.0406	-54.5922	-55.1558	-54.9064	-54.328	-54.6418	-52.5708	-47.229	-52.4826	-52.0659	-50.6832	-51.2749	-52.152	-50.1426	-48.7617	-52.2487	-52.5303	-51.6968
-51.4198	-52.05	-52.4485	-53.5895	-52.9328	-53.1795	-53.6842	-53.0026	-53.2829	-54.0187	-54.5544	-54.8847	-54.0084	-54.5194	-55.7677	-55.4549	-55.9308	-55.7124	-54.7371	-55.9976	-55.0546	-51.686	-54.5064	-55.3316	-54.9285	-55.0375	-55.4213	-54.427	-54.6418	-55.8398	-55.2859	-55.2293	-54.1425	-54.9881	-55.3571	-55.5614	-54.3542	-52.9827	-53.9921	-55.6318	-54.7347	-52.5097	-53.9942	-53.2579	-51.5357	-49.4735	-50.3656	-47.5744	-49.6939	-51.0164
-57.1035	-55.215	-55.6523	-55.834	-55.4893	-54.8141	-54.643	-56.3369	-56.7758	-55.8511	-56.5517	-55.3567	-57.4412	-56.8056	-57.0152	-55.656	-52.9688	-52.2808	-54.9967	-56.1939	-56.4557	-57.6277	-56.6487	-57.4587	-57.0459	-56.1933	-57.9362	-57.2378	-56.9201	-56.9928	-56.0594	-57.069	-58.6794	-58.4674	-58.5032	-58.4363	-57.7473	-56.536	-56.7928	-56.6717	-56.5566	-55.9388	-55.0907	-55.1996	-54.3698	-54.661	-52.9742	-51.1113	-50.2987	-53.9872
-54.4761	-54.0299	-53.9555	-54.3286	-54.6026	-55.8804	-56.1534	-54.6999	-53.9723	-55.5689	-53.092	-53.407	-54.8951	-54.08	-56.1371	-55.2689	-55.1344	-55.6365	-55.6591	-55.8571	-55.3238	-54.9025	-54.9566	-56.6822	-55.3657	-56.0769	-57.1285	-56.5646	-56.8647	-56.1019	-57.211	-55.789	-55.6915	-55.935	-56.2665	-55.9181	-56.3022	-55.3503	-55.4472	-55.5426	-56.3705	-55.7793	-57.0183	-55.7294	-54.5005	-54.0022	-55.8654	-55.002	-55.8568	-56.0771
-56.9382	-57.0707	-57.3342	-56.3315	-54.0104	-54.505	-54.6767	-55.8758	-55.3409	-55.7112	-55.6528	-56.3472	-56.2726	-55.8245	-54.7436	-55.999	-56.8489	-56.2291	-54.6995	-53.779	-54.1401	-53.7953	-53.0623	-54.5183	-54.958	-54.36	-53.7116	-54.9395	-53.6271	-53.2601	-54.3023	-56.5842	-54.8786	-55.6335	-56.0063	-53.8515	-55.4765	-55.7851	-56.5069	-56.3533	-55.249	-54.0038	-54.2252	-54.3633	-54.8874	-53.7913	-54.8262	-55.0934	-54.6697	-52.8741
-55.0843	-55.1286	-54.428	-53.864	-54.7738	-54.397	-54.113	-52.5971	-52.6842	-53.1275	-53.2884	-53.6475	-54.4243	-53.1056	-53.6229	-55.1228	-55.5479	-55.0598	-54.158	-52.2687	-52.7707	-52.8102	-52.6322	-54.2857	-54.5527	-47.9884	-46.0897	-51.9212	-53.0385	-51.8884	-52.4915	-52.3616	-53.731	-53.5591	-52.938	-52.4219	-52.0401	-53.1309	-53.1571	-52.2203	-53.1524	-52.6576	-53.2209	-52.257	-48.8319	-46.5458	-50.9402	-52.3103	-51.8175	-51.9464
-55.676	-55.3021	-56.6353	-56.9677	-56.819	-58.2974	-58.1349	-56.5751	-55.329	-56.0634	-56.1567	-57.0346	-56.935	-56.2534	-57.4842	-58.0338	-56.6951	-55.8369	-56.5849	-58.4711	-58.1807	-57.8006	-56.5229	-56.7796	-56.8749	-56.3444	-56.7722	-57.1422	-57.4801	-56.0039	-53.8876	-53.1435	-54.0281	-55.5894	-56.1048	-55.3439	-56.2949	-56.5873	-57.0718	-56.2709	-55.8075	-56.0561	-57.0399	-56.1499	-55.2571	-55.1234	-54.0733	-52.5913	-54.6862	-56.166
-55.9882	-55.7827	-56.4982	-56.5395	-56.6732	-57.1627	-56.1286	-55.7555	-55.7128	-55.9172	-54.3582	-55.2053	-55.2548	-54.7313	-54.5082	-54.5455	-55.6602	-55.7469	-53.9477	-53.4587	-53.4745	-55.6457	-55.1895	-55.044	-54.9456	-53.665	-51.9266	-54.038	-54.4157	-54.2931	-54.1793	-54.9796	-55.4195	-55.6842	-53.723	-52.2054	-53.0969	-54.3429	-54.7673	-53.313	-54.6053	-54.8091	-53.694	-52.3571	-53.1037	-53.9881	-52.4419	-53.1225	-53.6798	-53.4421
-56.4664	-56.3836	-55.1986	-55.0556	-56.8918	-58.1118	-57.658	-57.6575	-58.33	-57.2838	-57.1434	-57.5523	-58.0975	-58.0633	-56.3442	-56.9206	-58.4073	-57.8401	-57.8053	-56.9375	-55.8397	-55.9067	-57.1942	-56.4527	-54.8646	-55.6393	-56.5103	-56.617	-56.8948	-56.6493	-56.2404	-55.8559	-55.8688	-55.5725	-53.9679	-54.1466	-55.4513	-54.5198	-54.1981	-54.7712	-54.3202	-54.0906	-54.991	-54.898	-55.6151	-56.1092	-55.2256	-55.7185	-56.5118	-54.9319
-54.1047	-54.6919	-56.7302	-57.4998	-57.6367	-56.0293	-55.9744	-56.1895	-56.0489	-56.0657	-56.5242	-56.5507	-56.0738	-56.0851	-55.9923	-56.2506	-57.562	-57.0234	-56.263	-56.6297	-55.5281	-55.2744	-55.3239	-53.5875	-54.135	-55.9814	-56.8352	-55.1645	-54.5857	-55.4023	-56.1163	-56.8569	-57.1202	-56.3698	-55.2139	-54.0953	-54.1358	-55.895	-56.6809	-56.3058	-54.7377	-54.4218	-54.7146	-54.7658	-53.5403	-52.9401	-54.4604	-54.5524	-54.6602	-53.9222
-55.952	-55.732	-55.4716	-56.4197	-56.6704	-56.3575	-57.788	-56.8266	-55.407	-55.6908	-56.2516	-55.8438	-55.6732	-56.5236	-56.2932	-54.6954	-54.0502	-53.9453	-55.4818	-55.2202	-54.6609	-55.0089	-54.5528	-54.8526	-55.3337	-56.9522	-56.149	-55.2347	-54.9832	-55.5054	-56.537	-56.9094	-56.0818	-56.0576	-56.1583	-55.3477	-55.0168	-56.0798	-56.6081	-56.0573	-53.4937	-55.1331	-53.3254	-50.2002	-55.0257	-55.152	-55.7297	-54.5487	-53.947	-54.2214
-54.894	-55.5426	-55.3452	-55.7521	-55.7514	-56.2632	-55.5378	-56.0157	-57.4789	-57.4256	-57.167	-57.4232	-57.8772	-56.0156	-55.3926	-56.5345	-57.5227	-58.291	-57.1413	-56.0968	-56.2491	-56.8187	-56.2732	-55.251	-55.2138	-56.529	-57.0997	-55.4495	-55.3521	-55.7499	-56.8724	-56.2413	-54.3542	-53.5889	-54.7176	-55.6544	-55.3843	-54.1631	-53.9185	-55.1178	-55.4158	-54.8788	-54.3955	-53.4902	-55.3148	-55.2249	-53.8798	-52.1218	-53.0567	-54.461
-54.4517	-53.7223	-54.0537	-55.6568	-56.2863	-56.1948	-56.624	-56.6311	-56.761	-56.9416	-56.6563	-56.9357	-56.1435	-55.0747	-54.6364	-54.6717	-56.326	-56.9299	-57.1515	-56.6367	-55.6676	-53.9131	-54.7037	-56.8658	-56.7299	-55.5636	-55.6084	-56.1158	-56.5027	-55.5415	-55.2624	-55.12	-54.7176	-55.435	-55.9715	-55.7173	-55.7313	-55.7982	-54.9535	-55.9253	-55.0029	-54.5873	-55.6892	-54.9745	-54.4762	-54.1516	-54.8829	-54.48	-52.4039	-52.2289
[truncated: 134 more columns]

## Sheet: C
-50.3482	-52.7996	-52.7652	-50.1444	-47.4864	-47.5547	-49.4669	-48.8062	-49.0754	-44.8497	-45.0237	-49.3837	-51.0649	-46.1871	-50.2231	-51.6582	-46.2813	-41.7607	-46.7549	-50.3993	-49.2623	-49.3004	-51.8398	-52.0543	-50.59	-44.0666	-45.8047	-46.1898	-47.6985	-49.4535	-47.6409	-49.7571	-49.5657	-47.3089	-45.7598	-48.2768	-50.7595	-48.9789	-48.6855	-48.5615	-49.1409	-52.3248	-54.6087	-52.8597	-50.7671	-50.7223	-51.0469	-48.0824	-46.048	-49.9921
-55.9523	-55.5395	-53.6457	-49.6406	-46.2066	-50.2013	-48.8971	-44.9321	-45.4137	-45.8408	-47.6834	-47.4332	-46.8217	-40.3877	-45.5619	-44.882	-45.2808	-48.0493	-44.8647	-42.5686	-44.499	-46.8064	-42.4786	-43.7536	-46.4781	-50.1735	-43.5915	-46.2753	-46.2553	-45.4101	-42.9523	-46.729	-47.9384	-43.5989	-38.9452	-42.2287	-42.0508	-38.1425	-45.6168	-45.1864	-42.8144	-41.6063	-43.0426	-45.9773	-44.2507	-48.0517	-47.6014	-49.639	-48.355	-45.8422
-56.7459	-58.3822	-57.0158	-53.4405	-49.1307	-48.3892	-44.0191	-47.0357	-45.2748	-48.5352	-46.1278	-46.3106	-51.8489	-51.8334	-49.888	-50.9261	-44.1067	-43.6981	-48.5901	-48.4115	-41.2051	-41.8254	-49.4762	-50.4089	-45.9934	-43.6363	-44.4374	-46.6291	-48.3193	-46.7728	-46.812	-49.6198	-50.5624	-47.9668	-44.9471	-45.8375	-47.028	-44.2882	-44.8968	-48.0853	-46.1832	-45.357	-47.6656	-46.8283	-46.1912	-46.9203	-47.8539	-48.1375	-49.5688	-49.8936
-56.3896	-56.6964	-55.4328	-54.1764	-48.0033	-48.5954	-52.6877	-53.4811	-51.855	-53.0619	-50.1766	-51.8594	-51.4797	-46.546	-48.4137	-52.1335	-51.1872	-48.8051	-46.453	-41.6573	-35.3796	-45.9937	-50.9587	-50.6318	-46.4989	-47.1882	-45.4797	-49.9278	-50.7354	-47.1106	-45.7566	-49.6811	-51.8224	-52.8383	-49.7821	-46.9155	-47.7654	-49.725	-53.1474	-50.738	-46.8087	-47.9428	-51.1987	-53.1898	-53.7647	-52.6349	-51.1856	-53.7074	-54.3946	-54.6313
-57.4133	-57.1289	-57.6419	-55.1667	-52.4454	-52.8757	-49.3434	-50.33	-49.5715	-51.7492	-51.0512	-48.1948	-48.6032	-47.8869	-43.8848	-39.1444	-45.7388	-46.8481	-47.5603	-46.4169	-42.9606	-32.197	-17.9314	-27.305	-45.1065	-47.1271	-44.9734	-43.0065	-44.5391	-45.5792	-45.3215	-42.5474	-37.9244	-42.9202	-48.0408	-49.0921	-44.8543	-29.1878	-31.0299	-45.166	-48.4376	-49.2167	-46.7901	-47.7123	-49.6662	-51.7506	-51.2733	-47.9717	-46.665	-46.9156
-58.4357	-58.0969	-57.9087	-56.1091	-54.215	-51.452	-52.6974	-49.3298	-50.0691	-48.4373	-47.6894	-48.3426	-49.5338	-49.6442	-42.9575	-43.6315	-44.459	-43.6598	-45.6408	-44.0417	-41.0211	-47.1657	-45.7663	-43.0114	-44.5942	-48.1218	-45.9789	-44.459	-49.0289	-47.0945	-43.412	-44.0341	-48.582	-48.7086	-44.3623	-45.4528	-48.4043	-48.2245	-43.9356	-38.39	-45.7082	-49.5605	-48.0162	-45.5994	-48.1446	-48.9009	-48.4798	-49.627	-48.794	-47.0687
-58.5158	-56.3329	-56.5725	-55.8951	-54.2427	-55.5885	-52.5629	-52.6854	-53.3404	-51.8443	-49.5917	-46.1984	-49.7043	-50.7781	-47.4289	-48.7619	-44.6249	-44.4345	-47.9518	-50.2139	-47.2263	-46.3585	-48.6857	-48.3072	-44.0034	-45.5522	-48.7626	-49.6063	-50.2174	-46.8251	-48.3004	-52.0352	-51.1662	-51.2646	-50.3934	-45.9009	-46.2584	-49.795	-49.9771	-48.3233	-50.2031	-51.5135	-47.8413	-48.6633	-47.1921	-47.1358	-49.2264	-49.7456	-51.2984	-50.1373
-55.7292	-55.7208	-57.7353	-54.9364	-50.4437	-49.5155	-51.0511	-47.7895	-46.2518	-49.1771	-49.7622	-52.2114	-51.3078	-47.624	-43.7982	-45.5901	-47.7051	-49.6924	-45.3362	-46.2856	-46.9703	-48.584	-50.6293	-53.2635	-51.4871	-49.2306	-49.2846	-47.1453	-46.7021	-52.0197	-52.1818	-48.0555	-48.5588	-50.1999	-50.6594	-51.115	-50.2996	-47.6322	-46.1629	-47.7828	-50.5124	-52.458	-51.4711	-49.4235	-51.2171	-52.2759	-52.1578	-52.2338	-53.0599	-50.4255
-57.0481	-57.363	-57.6774	-55.7275	-47.5262	-48.9542	-51.2197	-49.6955	-47.7574	-51.0765	-52.2426	-53.5185	-52.3142	-53.4216	-51.8918	-53.9414	-55.4122	-55.1849	-50.7969	-52.8959	-47.4766	-46.8167	-47.9933	-46.8515	-47.3818	-51.3386	-51.1729	-50.4374	-48.341	-47.3577	-50.3363	-47.0338	-47.8148	-50.0867	-49.7128	-51.8001	-51.9827	-54.6754	-53.9109	-50.9608	-50.2898	-47.7514	-50.3349	-50.6783	-49.1946	-46.0057	-47.8477	-51.4182	-52.3051	-51.8894
-57.3855	-55.9528	-55.4455	-47.2615	-42.3436	-29.2827	-45.8231	-44.7413	-43.7489	-46.1932	-48.7963	-41.9	-44.3938	-48.2482	-50.1481	-50.011	-47.683	-45.3421	-47.7931	-46.4159	-43.9545	-43.5636	-50.4932	-48.4092	-47.0932	-49.4783	-44.6683	-45.3026	-47.5089	-42.5985	-39.7296	-47.7744	-52.2494	-50.3725	-44.7461	-47.3127	-49.9428	-50.2462	-45.9914	-48.0126	-52.2191	-51.2901	-51.2046	-52.152	-49.8622	-51.6118	-51.5036	-50.2348	-52.166	-53.7811
-55.589	-55.045	-55.8806	-52.6659	-49.99	-46.3624	-47.5104	-47.7919	-50.4809	-50.785	-52.3908	-48.6567	-45.3923	-44.842	-45.7256	-47.7404	-52.4701	-50.0455	-44.5339	-48.5944	-51.4628	-52.0679	-47.4977	-49.5875	-51.8174	-50.7667	-47.7439	-48.4649	-52.2879	-52.2555	-48.7377	-49.9428	-50.8787	-49.6029	-49.5891	-50.8719	-51.7794	-49.5317	-49.0367	-49.1178	-47.1791	-48.6034	-50.5734	-50.8975	-47.6309	-45.0715	-48.29	-48.8019	-47.3963	-46.7682
-54.4657	-52.6754	-54.479	-51.211	-45.0192	-47.1108	-49.7658	-47.4793	-51.0449	-51.036	-48.0509	-35.2707	-25.5765	-45.0819	-43.5719	-26.2631	-41.2815	-44.9436	-29.7914	-27.0696	-45.0666	-45.4087	-42.0961	-44.4823	-47.2616	-47.2795	-41.3252	-46.2574	-50.1926	-48.603	-44.99	-46.8023	-47.2984	-45.9779	-47.5297	-50.0974	-50.8203	-52.4938	-52.204	-48.0859	-47.2371	-48.6821	-48.4665	-48.3462	-50.5621	-47.8801	-48.2468	-50.1892	-51.2706	-49.2538
-53.6189	-53.3009	-53.5692	-51.0446	-47.1616	-45.9446	-47.4829	-48.1437	-48.4519	-47.5207	-47.3211	-46.1357	-41.0692	-40.5212	-49.7548	-45.9086	-45.7223	-45.118	-49.6329	-46.8974	-45.9527	-47.8412	-44.7726	-44.2608	-49.3535	-49.5306	-47.3795	-48.1085	-49.4435	-50.1223	-49.0578	-42.4522	-47.0586	-50.3497	-52.6935	-51.3136	-49.8092	-46.6898	-49.0919	-53.1188	-50.5758	-50.1396	-46.4692	-49.0146	-45.7018	-49.354	-51.8162	-50.7313	-51.774	-53.1143
-54.331	-55.0521	-56.1903	-53.5831	-52.847	-53.4663	-53.6335	-52.7911	-53.3577	-50.9165	-53.6618	-55.9137	-54.7438	-56.1717	-53.4244	-53.5423	-50.0327	-46.8547	-48.6479	-50.8245	-52.1414	-51.547	-52.7061	-52.2507	-53.8505	-53.2145	-53.5132	-52.7619	-51.3283	-53.5174	-53.7065	-53.9875	-54.0599	-53.1246	-53.1968	-54.6342	-53.8965	-53.8326	-53.1637	-53.0796	-53.7556	-52.378	-49.7478	-49.7809	-51.4404	-52.2822	-52.7264	-52.2634	-52.2464	-51.5802
-56.1599	-57.5978	-55.6871	-55.9364	-56.5613	-55.3843	-56.0576	-54.8291	-52.6941	-54.7604	-55.193	-56.8031	-55.1951	-54.6286	-54.3955	-53.5791	-54.4548	-52.768	-48.7102	-50.083	-50.7037	-52.217	-52.3511	-53.3461	-53.5174	-52.9644	-50.586	-50.6902	-50.7291	-53.3655	-55.1873	-53.0683	-51.2128	-51.7768	-51.9861	-53.9941	-53.72	-51.8487	-49.3285	-49.6493	-50.4547	-49.3052	-49.2055	-54.0171	-52.7492	-50.5271	-48.5793	-49.3842	-49.5455	-52.3792
-55.1307	-54.4275	-53.646	-52.1416	-48.8583	-50.9826	-51.4983	-51.6059	-51.6971	-51.585	-51.7154	-47.9295	-48.7419	-50.9199	-51.5893	-53.8097	-51.1337	-51.8266	-48.1515	-47.5648	-50.6026	-50.8826	-52.4348	-52.0211	-54.1025	-53.3159	-50.8323	-50.4593	-53.6539	-53.303	-53.9845	-54.0135	-51.9098	-49.7512	-52.6093	-53.7725	-53.9505	-50.1408	-50.7728	-50.4544	-51.0039	-48.8828	-50.1197	-48.8071	-50.993	-50.2411	-49.5971	-50.8652	-50.6696	-51.7015
-56.686	-55.5692	-54.5958	-54.1699	-55.2909	-56.0331	-56.3397	-56.2205	-56.1712	-56.2102	-56.8312	-55.8854	-54.8188	-55.9055	-55.5308	-55.4783	-56.0852	-54.6145	-56.0031	-57.0433	-54.4983	-53.6345	-54.6331	-56.1356	-58.0623	-56.3587	-57.4537	-55.6291	-55.0048	-55.9185	-54.1419	-54.8889	-54.3379	-55.7029	-54.7409	-54.494	-56.0719	-53.9941	-57.0543	-56.8063	-55.4094	-52.9196	-50.1445	-49.2123	-52.1614	-55.6469	-53.6875	-53.1045	-53.7015	-52.4262
-58.0365	-55.038	-55.4045	-54.6289	-53.9005	-53.1462	-49.8924	-52.6861	-52.833	-53.4001	-53.3493	-52.6143	-50.7082	-48.4626	-52.5602	-50.3506	-45.5668	-29.443	-40.0227	-46.6458	-48.3893	-49.9608	-54.3073	-54.2661	-52.9429	-48.1048	-50.0324	-52.2633	-51.745	-51.4603	-52.9808	-52.7281	-54.1233	-53.9261	-54.2893	-52.7163	-51.7112	-52.535	-53.4587	-51.582	-51.3921	-51.1571	-50.2689	-49.9782	-50.1412	-50.2116	-53.6195	-54.0289	-52.9142	-54.1617
-50.4853	-49.7692	-47.0943	-49.7996	-52.1581	-52.2812	-51.6797	-48.5136	-45.9519	-46.4812	-49.7113	-51.0226	-52.7371	-50.9076	-48.785	-46.8678	-46.2129	-45.1168	-49.8099	-47.1968	-45.5042	-48.1499	-50.721	-48.9545	-47.9437	-46.8612	-45.7286	-50.7432	-51.9607	-53.314	-53.2428	-52.2487	-50.232	-47.3743	-51.0525	-51.5217	-51.6334	-51.6879	-51.7987	-52.2555	-51.073	-50.0304	-47.6866	-47.7718	-50.4553	-50.0222	-51.4622	-46.8155	-48.9993	-48.6301
-52.2207	-52.2148	-51.8515	-50.5409	-47.9869	-49.458	-48.8908	-46.1604	-49.7485	-48.2303	-46.6586	-47.624	-44.6936	-44.53	-42.6169	-46.7323	-42.5645	-44.2935	-49.6558	-43.9026	-46.1233	-47.3935	-44.3726	-42.3043	-43.1019	-30.9057	-39.6216	-46.8472	-32.7618	-25.4974	-42.5783	-41.3452	-45.4405	-47.3584	-45.7713	-45.5688	-47.6577	-48.8597	-47.1439	-51.0838	-51.0337	-49.1754	-49.7508	-50.3607	-50.7918	-51.3679	-50.6741	-48.7177	-48.3716	-47.1635
-50.529	-48.8276	-52.3786	-50.4277	-51.9355	-52.6383	-53.6454	-52.8351	-52.3505	-50.1234	-48.8521	-52.0453	-48.7831	-50.5528	-49.0199	-47.0754	-51.725	-50.1163	-51.3122	-53.1648	-45.1712	-46.0899	-51.4098	-50.5618	-46.4351	-50.706	-49.9859	-51.9328	-54.0464	-51.4961	-52.1255	-51.2997	-53.8862	-53.4911	-52.9095	-54.3114	-53.8169	-53.4604	-51.4739	-51.5922	-52.7653	-51.7658	-53.8745	-55.3208	-54.1927	-54.114	-53.4719	-53.2366	-54.5439	-53.5881
-51.6209	-52.9701	-51.7072	-51.7092	-52.5365	-52.5853	-52.0296	-49.927	-48.2923	-51.6451	-47.7954	-49.303	-47.1549	-49.2339	-47.1419	-45.6467	-47.4581	-43.5591	-44.3918	-46.4787	-44.9783	-44.7149	-45.5851	-48.5107	-49.0707	-48.2485	-48.6459	-53.6479	-53.0905	-52.7864	-49.5647	-51.6931	-47.3118	-50.1257	-52.8956	-51.4624	-51.0809	-50.8965	-50.418	-51.5073	-51.5014	-54.1459	-54.5859	-53.3089	-51.4837	-47.5957	-51.4963	-53.2218	-50.6165	-51.8107
-51.9855	-50.2931	-50.5446	-53.2443	-53.0953	-54.4877	-53.5281	-51.3556	-48.9887	-50.2759	-48.6955	-49.1586	-50.2521	-48.2238	-51.3875	-51.1243	-48.3909	-49.7675	-47.9434	-48.7674	-50.3783	-47.241	-48.3447	-49.0968	-48.6239	-51.262	-50.7644	-51.2567	-48.8737	-50.4451	-51.5939	-51.3584	-50.6165	-48.982	-51.0708	-50.6014	-49.381	-48.1019	-48.6489	-49.7519	-50.8555	-49.6273	-50.2385	-49.7118	-47.4503	-46.6324	-49.6631	-52.0777	-51.1571	-50.5165
[truncated: 134 more columns]

## Sheet: D
Vm_goal	Vm_space
-0.785114	-6.81834
-0.771988	-6.30604
-0.549205	-6.73585
-0.0435747	-6.97839
1.30106	-6.76859
1.64872	-5.58988
1.1059	-5.61334
-1.08557	-6.35311
-1.75957	-8.00726
-0.764336	-8.17107
0.871903	-7.32588
1.09228	-5.81101
0.333484	-5.8895
-0.25952	-6.84083
0.0330197	-7.60028
0.156464	-7.64749
1.35241	-6.94448
1.37283	-5.95943
0.934745	-5.68677
1.66901	-5.86847
2.3718	-5.9758
2.59032	-4.7589
1.66786	-4.46556
0.20871	-5.10014
0.755911	-5.68141
1.63308	-5.9521
1.01908	-5.94151
1.71921	-5.3247
1.10417	-4.69455
-0.662037	-4.83548
-0.916845	-5.04289
-2.3636	-4.29194
-2.60245	-5.11973
-1.58618	-5.3263
-0.471244	-3.60454
-0.29836	-2.30376
-1.03904	-2.59248
0.412365	-2.84697
1.03312	-1.09541
0.0554502	-0.0537998
-0.587522	-0.116706
-0.391891	-0.129442
0.643655	0.600682
1.35721	1.4545
1.19168	1.78761
1.04422	2.09342
0.697002	1.97226
1.51048	2.02856
2.02314	2.7377
1.64831	3.20871
0.853256	2.81834
1.07845	1.84245
2.07737	2.20287
1.94986	3.3142
1.77498	3.15404
2.1126	2.85439
1.71301	3.41676
1.41403	3.4395
1.62209	3.18124
1.86323	3.1629
1.7704	3.56677
1.73055	3.87342
1.64372	4.59962
1.6455	4.66334
1.56692	5.09765
1.33836	5.28051
1.77146	5.26696
1.37548	5.32232
1.62568	5.55621
1.83173	6.06726
2.08371	5.50989
1.87162	5.64601
2.13881	6.08539
1.65882	6.4284
1.29316	6.44862
1.03823	6.44355
1.42103	5.54729
1.34394	6.24329
0.660951	6.81537
-0.319553	6.84665
-0.735563	5.52084
-0.097111	5.33797
1.0239	6.79943
1.77908	7.54884
2.93994	7.51049
2.50596	8.30909
2.37427	8.32662
2.70101	7.34146
3.09312	7.41015
2.40657	7.50793
2.21228	7.7376
2.10402	7.51145
2.07858	7.96216
2.46373	8.58068
2.09766	8.99462
1.70167	8.55945
1.64797	8.8897
2.03274	9.1018
1.98705	9.12023
1.89734	8.62423
2.02252	8.70473
1.97434	8.70775
1.57447	8.46507
1.36222	8.30928
1.27688	8.53878
1.43659	9.24328
1.2603	9.18218
1.62048	8.71636
1.74696	8.66934
2.54283	8.95278
2.69784	10.3107
2.81254	10.4199
2.5461	10.6282
2.9665	9.77833
3.52271	8.70156
3.4997	9.24281
3.22489	10.53
2.62864	9.60443
1.47579	9.46174
1.31657	8.6908
1.36308	5.62982
1.56586	4.48113
1.27149	3.87432
1.57736	3.65668
1.71071	3.44203
1.18081	3.51413
1.31727	3.89607
1.0176	2.97736
0.966538	2.72642
0.477522	1.91406
1.04391	1.22838
0.904126	0.510637
0.651808	0.760779
0.479826	0.815977
1.4915	0.797059
1.66806	0.244393
1.05062	0.553575
1.03489	0.34054
1.61505	-0.297894
1.62649	-0.423779
1.06915	0.319354
0.84903	0.263624
0.504515	-0.260534
0.923956	-0.526807
0.158285	-0.838786
-0.0874094	-0.0650304
-0.592742	-0.660656
-0.861285	-1.52234
-0.941829	-2.16536
-1.25363	-2.30538
-1.60472	-2.50136
-1.98416	-3.05411
-1.71436	-3.59347
-1.31602	-3.67414
-0.859422	-3.56967
-0.471848	-3.39612
-0.243741	-3.13795
-0.532734	-3.01863
-0.941853	-3.84977
-1.40747	-4.37466
-0.672481	-4.87187
0.103925	-4.53655
-0.165986	-4.01409
-0.610014	-3.50509
-0.328268	-3.59724
-0.786882	-4.30228
-0.703701	-4.59602
0.615379	-5.1173
0.0148405	-5.50898
0.00556619	-4.56331
-0.388347	-4.26723
-0.391133	-4.33578
-0.314039	-5.23126
0.0617435	-5.95077
-0.202618	-5.52833
0.417897	-4.87764
0.607984	-6.40618
0.962911	-5.72369
0.851496	-4.71229
-0.667622	-4.80091
-1.01158	-5.44148
-1.36883	-6.21127
-1.01825	-6.74798
-0.785114	-6.8244

## Sheet: E
Vm_goal	Vm_space
-0.612904	0.0338333
-0.981461	-0.0733154
-0.141405	-0.299938
-0.0160054	0.694592
0.0575539	0.203877
-2.05698	-0.313642
-2.70352	-0.954082
-1.43597	0.157414
-0.294446	0.687537
0.18375	0.522127
-1.27446	0.175342
-1.48102	-0.427396
-1.23948	-0.800237
-1.50477	0.0558638
0.169244	0.842807
-0.409241	0.520729
-1.49446	0.0920099
-1.96972	-0.142522
-0.753327	-0.847249
-0.260294	-0.510265
-0.862429	-0.518347
-1.05522	0.238135
-0.690025	-0.124752
-0.609314	-1.68116
-1.28813	-0.774077
-0.837632	-1.42076
-1.63493	-0.983576
-1.91194	-1.76785
-0.84011	-1.69117
-0.917328	-1.14605
-1.26414	-0.898641
-2.54943	-0.96548
-2.31284	-1.92125
-1.68012	-2.63114
-1.48513	-1.45854
-1.34751	-1.90047
-2.04515	-2.72941
-2.16729	-3.80829
-1.39831	-2.55333
-0.596082	-2.59571
-0.315776	-1.64486
0.548673	-1.09556
1.53003	-0.921564
0.846669	-0.592228
-0.00892977	-1.27142
0.641714	-1.55661
1.36367	-0.528327
1.06789	0.374374
-0.720082	-0.201193
0.664675	-0.707744
1.73463	-1.15099
1.15139	0.735663
1.11761	-1.09038
3.13845	-1.80881
1.53847	-0.0621062
2.45912	1.34171
3.10358	3.67338
2.71417	1.74932
2.24259	0.608875
2.23608	0.495881
2.64917	0.143457
3.33704	-0.351967
3.1904	0.139486
4.26532	0.457662
5.41597	2.30662
6.07391	2.46539
4.24144	0.989732
3.77158	1.48082
4.72359	2.64422
4.74141	0.854621
4.66385	0.848181
4.24639	1.43525
3.85645	1.62249
4.93605	-0.170307
6.41394	-0.0978703
4.64449	1.28096
3.77259	2.27478
3.60851	1.81244
4.43336	2.30496
4.8483	1.83308
4.61532	3.11069
4.99183	3.9482
4.56539	3.70272
3.91751	2.79267
4.27832	3.09627
4.12922	2.19614
4.24532	2.39369
3.96101	2.60623
4.89357	3.194
4.18033	3.56652
3.25579	3.88257
4.14543	3.54645
4.33254	3.57762
4.77572	4.27534
4.68314	4.70547
3.75932	3.51673
3.22926	2.51029
4.114	2.26482
5.26841	2.53166
4.50172	3.50695
3.91261	3.89369
3.90531	2.06484
3.78678	2.28474
2.57175	3.46433
3.67178	2.6301
5.37991	2.79461
4.0752	3.52382
3.77962	3.08835
4.60626	1.95649
4.07921	3.33707
3.39566	3.98575
2.91459	2.70443
3.84684	2.77026
4.14294	3.68926
3.10753	3.1525
3.64635	3.02156
3.13851	3.45387
3.7621	3.33244
4.1025	3.77093
4.3958	4.9884
4.05242	4.94677
4.35466	3.6202
4.06146	3.04744
3.73665	3.60644
3.23423	3.33932
3.89791	3.68827
3.80419	4.04522
3.49276	3.58933
2.57974	3.29627
0.907615	3.94362
2.29609	3.96858
2.25353	3.36211
2.59595	4.57035
2.91844	5.57731
0.260261	4.84368
-3.7313	4.6566
-5.21346	2.35604
-3.29431	-1.43347
-3.05847	-2.2609
-2.56728	-1.83349
-2.12383	-1.38031
-2.33037	-1.14269
-4.49027	0.527123
-3.92825	1.19728
-3.79962	0.119587
-3.47219	-2.31107
-4.22127	-0.896221
-2.28916	0.0623474
-0.0989046	-0.862487
-2.64179	-0.0290531
-3.63885	-0.353391
-4.04617	-1.86236
-3.49624	-2.01891
-5.25434	-3.22946
-4.41192	-1.54861
-3.25287	-1.33361
-1.23341	-0.206131
-3.51621	-0.0465853
-4.56086	-1.02223
-1.7602	-1.84145
-2.32555	-0.7076
-5.35456	0.474755
-4.24276	-0.752597
-2.74229	-1.46938
-2.60779	0.14661
-4.57826	1.41174
-4.13729	-0.612544
-3.69549	-1.89204
-4.64261	-2.30229
-4.11947	-0.727646
-3.96628	-2.30796
-3.66988	-2.68849
-1.98134	-1.72791
-1.50975	-1.15861
-1.49296	-1.08546
-2.40549	-0.363028
-1.76292	-0.302016
-1.7647	-0.857041
-1.33157	-1.52758
-1.0384	-0.498592
-1.41785	-0.794079
-1.30561	-0.991884
-0.47854	-0.641527
-0.612904	-0.146719

## Sheet: F
Goal/space index	distance shift		Goal cell ID	Space cell ID	Inter cell ID
-0.146116	31		5	3	1
-0.881444	20		11	4	2
-0.174978	18		13	9	6
-0.378328	15		19	12	7
0.484562	86		21	15	8
-0.352242	16		22	16	10
-0.0811192	16			17	14
-0.313132	34			20	18
-0.784894	2			23	25
0.175948	40			24
0.241322	87
-0.625274	14
0.264588	91
0.438073	47
-0.788534	1
-0.977489	7
-0.546664	6
0.51818	69
-0.426852	5
-0.498675	15
-0.906058	3
0.42367	73
-0.495277	2
-0.319305	15
-0.48443	35

## Sheet: G
plateau_pre	plateau_post
0	0.8897
0	0
0	0.2396
0	0
0	0
0	0
0	0
0	0.1355
0	0
0	0
0	0
0	0.2837
0	0
0	0
0	0
0.1698	0.1315
0	0
0.4158	0.5827
0.111	0.3881
0	0.2278
0	0.1628
0	0
0	0
0.1412	0.2614
0	0.4902

## Sheet: H
plateau location	PF location_post		Goal cell ID	Space cell ID	Inter cell ID
158.557	131		19	6	1
109.537	119		20	7	2
105.523	116		21	8	3
95.0613	93		22	11	4
87.5671	66		24	12	5
96.147	68		25	13	9
22.452	37		26	23	10
103.127	71		27		14
104.419	91		35		15
107.05	97				16
72.3462	67				17
93.0628	57				18
57.8657	46				28
25.8942	44				29
64.1495	70				30
6.9717	7				31
126.922	133				32
13.7803	15				33
123.25	113				34
143.45	150
13.6029	155
128.791	124
112.676	138
104.715	63
96.8989	64
97.0963	64
63.6623	62
77.6383	88
106.952	73
84.5472	143
172.356	100
70.6965	65
159.361	98
84.613	87
32.8292	35
