# Supplementary material for: Mechanisms of experience-dependent place-cell referencing in hippocampal area CA1
Source: Nat Neurosci. 2025 Apr 1;28(7):1486–96. doi: 10.1038/s41593-025-01930-5 (PMC12229891; doi:10.1038/s41593-025-01930-5)
Supplement: Supplementary file 7 — Statistical source data. [file 41593_2025_1930_MOESM7_ESM.xlsx]

## Sheet: Fig5a
416 events from 235 PCs (Space+Goal) by 11 trials show mean df/f amplitude before and after putative BTSP event.
NaN	NaN	0	0	0.141018	0.809581	3.10193	1.01547	0.888635	1.26042	1.09477
NaN	0	0	0.141018	0.809581	3.07149	1.01547	0.961684	1.34877	1.14933	1.03344
0.0263407	0	0	0	0	2.04537	0.340102	0.812485	0.775837	0.587637	0.3646
0.259279	0.303211	0.274977	0.183565	0.217246	1.42763	0.589016	0.521784	0.666975	0.550142	0.485678
NaN	NaN	NaN	NaN	0	1.35426	0.270692	0.146384	0.216576	0.299419	0.148377
NaN	NaN	NaN	0	0	1.70176	0.688623	0.435254	0.554408	0.726044	0.795604
0	0.669755	0.360074	0.0959951	0.311716	3.60109	2.65775	1.59131	1.80138	1.24674	2.18661
0	0	0	0	0	2.33328	0.176877	0.315855	0.488993	0.0763862	0.548109
0	0	0	0.0240237	0	4.20668	1.10704	1.58978	2.46314	3.34911	1.58618
0.269007	0.432289	0.178585	0.224408	0.138003	2.09023	3.13106	1.44107	1.57388	1.27443	1.62553
0.432289	0.178585	0.224408	0.138003	2.11567	3.13106	1.44107	1.57388	1.27443	1.62553	0.322561
0.0512101	0.965169	0.265449	0.214184	0.173563	2.02789	0.932832	0.631683	0.837153	0.764451	1.08067
0.612301	0.801918	0.426119	0.242785	0.35174	1.42999	1.91454	1.52663	2.75471	0.924381	1.22795
0.795986	0.244398	0.0438616	0.366377	1.11881	2.04526	1.84143	2.81867	1.32675	1.48285	1.3093
0.0534238	0	0	0	0	4.64603	0	0.0560648	0.0758709	0.761772	0.127163
0	1.12562	1.0109	1.01448	0.848229	2.7404	4.21757	0	3.04894	2.57164	2.0292
1.31716	0.791186	1.22616	1.38739	1.00517	3.71443	3.11094	2.91259	3.43318	2.71547	2.49083
0.0297711	0.0718158	0.191664	0.145686	0.0291147	0.741676	0.644644	0.136263	0.227572	0.150174	0.286799
0	0	0	0.316876	0.32222	0.446834	0.279795	0.553376	0.190587	0.0330106	0.250911
0	0.113813	0	0.148975	0.106162	1.426	0.868156	0.649061	0.709653	0.548948	0.552915
0.113813	0	0.148975	0.106162	1.426	0.868156	0.649061	0.709653	0.548948	0.552915	1.45777
NaN	NaN	NaN	0	0	3.31277	1.17541	0.918854	0.940916	1.11788	1.20875
0.295493	0.745604	0.347598	0.0316481	0.625036	1.42201	1.82146	1.33207	2.1556	1.9977	1.44161
0	0.282189	0	0	0.0677161	0.976238	1.08041	1.28217	1.3116	0.857325	1.0301
0.0346475	0.919041	0	0.0670582	0.413104	1.3334	1.17833	0.890798	1.0124	0.737631	1.17176
0	0	0	0	0	1.11944	0.99404	0.59937	0.508792	0.338384	0.251183
0	0	0	0	0	0.582763	0.620744	0.378343	0.240391	0.212136	0
0	0.0166785	0	0	0	4.79729	1.07225	0.325108	0.0339845	0.122989	1.47013
0.250166	0.753528	0.118918	0.237449	0.0617153	2.77781	0.71341	0.533695	1.3252	1.90949	0.866467
0	0	0	0	0.199886	2.2727	0.451525	1.09768	0.284538	0.256132	0.828706
0	0	0.0144467	0.267767	0	1.49484	1.09075	0	0.192525	1.21396	0.337143
0	0	0	0	0	3.04021	0.216314	0.0147279	0.0754733	0.255736	0.113922
0.225085	0.0752149	0.36776	0.123484	0	1.98671	0.0134747	0.10836	0.42659	0.507817	2.48988
0	0	0.0255674	0	0	3.26066	1.12506	0.19565	0.483504	0.325212	0.151577
0.0289197	0.0432537	0	0	0	5.52523	1.67901	0.821696	0.784583	0.906117	0.844051
1.80062	0.803438	0.815359	0.87962	0.840255	2.62585	1.506	2.19268	3.02335	6.22239	1.71976
0.133741	0.0365198	0.249479	0.825771	0.273822	2.16223	3.72184	0.613981	0.0831186	0.836942	0.731427
1.56761	1.12643	0.681071	0.479367	0.328494	1.93134	0.570405	4.92844	1.90394	3.10345	1.08428
0.759087	0.53949	0.328494	2.00095	0.570405	5.33945	1.93667	3.25716	1.11207	1.03429	1.08605
0	0.115942	0.408723	0	0	2.15999	0.354344	0.633432	0.651594	0.0899285	0.0693892
NaN	NaN	0	0	0	1.58015	0	0.0378425	0.0208774	0.228557	0.344654
0	0	0.0481141	0	0	0.648586	0.259807	0.167302	0.765865	0.209646	0.313335
NaN	NaN	NaN	NaN	NaN	1.37381	0.179596	1.70163	0.418627	0.66398	0.273449
NaN	NaN	NaN	NaN	NaN	2.8072	1.16819	0.353605	0.400519	0.5978	0.218014
0.0345825	0	0	0.41914	0	4.3386	1.48944	0.373197	1.31665	1.90922	0.865259
0.0158729	0	0.541513	1.64684	1.16675	2.08196	2.02705	1.64103	1.23553	0.839568	1.76771
0.0474132	0.715072	0.450033	0.461488	1.67307	5.96172	3.09708	1.73928	1.06209	2.07803	0.658829
0.568602	1.08165	0.762336	0.583745	0.810915	4.31006	4.27496	1.12618	1.28335	1.26309	0.586715
0	2.06101	0	0	0	2.43823	3.04969	1.84963	2.36849	1.60709	2.46446
0.395567	0.853851	0.647093	0.322799	0	4.99095	3.13841	2.90451	0	0.502494	0.574511
0.914076	0	0.0355907	0	0.379713	2.07949	2.6577	0.462896	0.856945	2.29871	1.29854
0	0	0.0274104	0	0	4.48247	1.37994	1.52917	1.27448	0.544983	0
0	0	0	0	0	6.08817	0.0562718	1.16972	0.665836	0.380025	0.0337368
NaN	NaN	NaN	NaN	NaN	2.31592	2.47863	2.58888	1.93458	1.95216	0.535545
0.311616	0.143599	0.153964	0.168874	0.0778141	1.18727	0.0587535	1.61222	0.336248	0.509987	0.252577
0	0.0948322	0	0.0836267	0	1.54158	0.122162	0.100131	0.2364	0.0759865	0.443884
0	0	0.0708639	0	0	5.206	2.317	1.15719	0.127929	0.590463	0.971271
0.832293	1.45875	0.909361	0.704446	0.328789	2.56402	2.27651	3.03157	1.43507	1.18097	0.829993
0	0	0	0.019231	0	1.88966	0.26213	0.181964	0.383677	0.386262	0.739632
NaN	NaN	NaN	NaN	0	6.85792	0.708563	0.777044	0.536684	0.304743	0.362869
0	0.439907	0	0	0	3.17974	0.340555	0.318733	0.460997	0.426067	0.369475
0.0827307	0	0	0	0.0138164	1.06461	0.466077	0.390152	0.83519	0.0957747	0.078604
0.201256	0.16111	0	0.0276805	0	1.823	0.504601	0.747976	1.91242	1.12507	0.6613
0.648861	0	0.0296326	0.266528	0	1.77424	0.573812	0.408011	1.90481	0	0.961575
NaN	NaN	NaN	NaN	0	1.51722	1.16459	0.707675	0.335578	0.0215862	0
0	0.192472	0	0	0	1.26769	0.779829	0.841368	0.533204	0.0298091	0.105527
0.123419	0.167491	0.0394096	0.255602	0.0152399	1.90905	0.200798	0.247537	0.626099	0.0780317	0.64172
NaN	NaN	NaN	0.0560205	0	5.68415	0.114876	0.308122	0.0336079	2.38494	0.149938
0	2.24454	0.37639	0.275336	0.131369	2.38145	0.224373	0.801357	3.07224	3.23622	1.96634
0.202939	0.131369	1.70133	0.178674	0.572212	2.67037	2.26571	2.03028	1.15946	0.109228	0.899231
0.395271	0	0.511127	0.0378759	0.393229	3.26072	0.0327787	3.1119	0.75015	0.456951	1.83813
0.0482458	0.0125646	0	0.217019	0.0104943	2.74192	0.359594	0.0603889	1.30903	0.811621	0.506993
0.795447	1.20537	1.46629	0.192887	0.176097	3.0491	1.22217	0.999782	2.53315	1.06859	4.40694
0.2631	0.209356	0.160571	0.722433	0.348276	3.95301	2.69988	1.25164	0.859745	0.652974	0.921458
0	0	0	0	0.468204	2.90693	1.20296	1.02103	0.734015	0.407168	0.215161
0.0191436	0.663572	0.0359398	0.0193711	0.0156212	2.57463	3.13774	0.898051	0.897511	0.417878	0.0429794
0.479628	0.723022	0.245026	0.762014	0	1.55941	0.816491	0.219875	3.45889	1.50284	0.424573
0	0	0.125682	0	0	1.04805	0.0354165	0.202777	2.36855	0.320383	0
0	0	0	0	0.0997	4.97267	1.16395	0.548017	1.44846	1.99912	0.549432
0	0	0	0.530321	0.48379	1.02613	0.29512	0.310059	0.145633	2.47222	0.993344
0.437272	0.750507	0.235061	0.182015	0.145633	4.18366	0.622337	0.951927	0.318533	1.308	0.907014
NaN	NaN	NaN	NaN	NaN	2.91073	3.05863	2.87633	5.13789	2.47082	1.45562
0.514921	0.0792876	0	0	0	0.922839	0.223833	0.283604	1.22329	0.493478	0.602992
0.0185258	0	0.36135	0	0.279394	0.638018	0.0330327	2.44564	0	0.12608	1.00234
0.227162	0.158038	0.644177	0.466297	0.0179055	1.23562	0.604174	0.539952	1.28155	0.534495	0.110859
0.018544	0.0242813	0	0	0.134499	1.25121	0.0964533	0.126005	0.333224	0.01791	0.09301
NaN	NaN	NaN	NaN	0	3.12903	0.600258	1.332	0.479527	0.428002	0
0	1.76263	0	0.578563	0.112164	6.98161	4.62223	1.02687	0.762599	0.803311	1.72369
0.342632	0	0.195661	0.0304518	0	6.3093	2.88052	0.701383	0	0.0504546	0.688951
0.0469943	0	0	0	0	3.06916	0.510646	1.01115	2.53421	0.522548	0
0	0	0	0	0	4.59895	1.29762	0.223086	0.392247	0.989464	0.654377
0	0.0716441	0.593393	0.406425	0.992695	10.2496	0	0.806058	1.41786	0.567606	1.4492
0	0	0	0.0410601	0.12092	0.965923	0.141781	0.0407038	0.142532	0.0882009	0.288694
0.0176455	0.0176219	0.356717	0.0942861	0.141043	2.42143	0.652878	0.294808	0.123444	0.253352	4.47797
0	0.113294	0	0	0	5.18653	0.289346	3.94146	0.243771	3.23239	1.81251
1.21169	0.750487	0.896807	0.262862	0.310206	5.02345	2.06225	1.71629	1.41172	1.00159	0.732807
0.0435484	0	0.0769939	0	0	1.92256	0.584173	1.18329	0	0.536967	0.859109
NaN	NaN	0	0	0	1.69425	0.27902	1.90853	1.67593	1.24558	2.03208
0	0	0	0	0.0440843	2.73466	1.42962	1.09502	3.38425	1.99705	0.183747
0.423575	2.43357	0.171373	0.648816	0.315597	2.02635	0.377915	1.80798	4.2684	1.21604	0.727802
0.171373	0.758158	0.315597	2.02635	0.377915	1.80798	4.50026	1.11849	0.611942	1.47888	0.931941
0.143415	0.506692	0.141574	0.0874659	0.134883	2.85332	0.659399	0.485739	0.414165	0.160048	0.401873
0	2.55198	0.255806	0	0	3.80841	1.28537	1.29664	1.29345	0.849404	1.6012
NaN	NaN	NaN	NaN	0	4.86465	2.87342	5.43412	2.61987	4.08835	0.649804
NaN	NaN	0.339872	0.442146	0	4.0589	4.90124	1.89132	7.17492	5.56606	2.74016
0.795397	0.790271	0.147132	2.13493	1.23744	2.30173	2.14496	2.13488	2.63272	2.17768	1.96025
0.206837	0.103691	0.457391	0.167835	0.236299	0.864481	0.758543	1.88111	0.17652	0.132099	0.268301
0.0417684	0	0	0	0	1.56046	0.0852368	0.225024	0.163316	0.693156	0.184962
0	0.0199362	0	0.171346	0	3.01688	0.581659	0	0.418874	0.747834	0.376038
0.543099	0.395568	0.229471	0.130982	0.12009	1.96358	0.948486	0.3325	0.216241	0.563957	1.49589
0.168335	0	0	0	0.086859	2.91318	0.603537	3.55467	1.55124	1.20246	1.66681
0	0	0.086859	2.84587	0.603537	3.53239	1.53591	1.18684	1.63968	1.79566	1.07869
0	0.0739434	0.1804	0.409919	0.202879	2.06724	0.219409	1.41727	1.46248	0	0.0535141
0.158105	0	0	0	0.670733	1.07173	0.39048	0	1.22263	1.03958	0.561916
0.0125804	0	0	0	0	3.40682	1.36586	1.86867	0.780059	1.64622	1.80676
0.7804	0.379887	0.069935	0	0.729749	2.29864	1.54681	1.06296	0.576203	1.36651	0.958948
NaN	NaN	0	0	0	1.19831	0.292307	0.196186	0.252094	0	0.0407528
0	0	0	0.788319	0.0769987	1.09005	0.290398	0.0171298	1.57321	1.20862	6.0832
0	0.0558243	0.112147	0.0415222	0	1.23546	0	0.796702	0.344903	0.203251	0.136222
NaN	NaN	NaN	NaN	NaN	1.93421	0.477933	0.496977	0.413232	0.107274	0.105088
1.14657	1.22177	1.17777	0.488384	0.660664	3.59076	0.401232	5.91579	0.494757	6.13512	1.9348
1.21132	0.488384	0.660664	3.57679	0.401232	5.94667	0.494757	6.13064	2.08392	3.83721	3.86098
NaN	NaN	NaN	NaN	NaN	0.89555	1.75303	0.706087	0.656757	0.253348	0.390131
NaN	NaN	NaN	NaN	NaN	1.5403	1.39309	2.53321	1.48058	2.14043	2.39586
0	0	0.0656324	0	0	1.31394	0.312134	0.474389	0.345849	0.613541	0.222154
0.125336	0.10911	0.124401	0.0961188	0	1.59412	0.348896	0.501282	0.603568	0.251748	0.153593
0	0.0597265	0	0	0	2.30706	0.150424	0.526169	0.269343	0.181328	0.338328
0	0	0	0	0	4.92698	0.976242	0.830524	0.803349	0.843702	1.07868
0.557969	0.673881	1.11154	0.491751	0.397304	1.72544	1.46976	0.731101	0.624632	3.48097	1.63679
0	0	0	0	0	5.26897	2.91368	0.644862	0.975817	1.90499	0
0	0.492873	0.0347954	0.492103	0.300117	1.23293	1.40678	0.657628	1.03615	0.687439	0.45954
0.147326	0.592881	0.287991	0.290611	0.293682	1.25123	0.937948	0.922662	1.03775	0.554966	1.05078
0.739703	1.33386	0.616805	0.982613	0.438923	3.16244	3.00757	2.98063	0.305213	2.80333	3.75355
0.153929	0.340954	0.188212	1.1676	0.855788	4.48205	0.95434	1.16517	1.82479	1.06393	2.03618
0	0	0.0863947	0	0	4.33523	0.3987	0.282641	0.142177	0.466673	0.557896
0.123808	0.156827	0.273717	0.0203354	0	2.26857	1.91649	2.22279	0.477008	1.38297	3.39254
0	0.454129	0	0.400469	0.698097	3.18881	1.2765	1.22851	2.14871	1.20829	1.10098
0.359874	0.555406	0.267516	0.641138	0.349984	2.46327	0.155642	1.38463	1.92884	1.63795	1.26457
0.43519	0.0453429	0.0297643	0.234026	0.181162	1.79224	0.839925	1.0336	3.60187	1.70067	0.822037
0	0	0	0.0183619	0.314515	4.10255	0	0.209886	0.802674	0.257343	0.829607
0.0752556	0.213532	0.0341665	0	0.0105782	4.92551	0.274574	0.421043	0.728723	0.337286	0.261483
1.25069	0.990024	1.97337	0.805805	1.26138	3.12739	3.156	1.51513	2.23761	1.70891	4.54261
NaN	NaN	0.145736	0	0	1.09401	0.91825	0.274059	0.470489	0.706783	0.755225
0.536571	0.491929	0.547736	0.357731	0.23481	1.64905	3.62245	0.869419	0.319057	0.626302	0.754567
0.334186	0.667093	0.382287	0.202761	0.237845	1.69522	0.550435	0.961784	1.21212	0.843302	0.702298
0.089691	0	0.570067	0.443159	0.760386	0.967926	0.545068	0.616725	1.50757	1.01314	0.780922
0.249843	0	0	0	0.063824	3.37577	0.391596	0.736913	0.396954	0.456742	0.742101
NaN	NaN	NaN	NaN	NaN	2.19482	1.2031	0.527861	0.353115	1.49761	0.81549
0	0	0	0	0.174033	2.1522	2.65981	2.54866	2.47809	2.00101	2.41745
0.113845	0.185788	0.101112	0.211194	1.49913	3.00694	2.73456	2.56536	2.31571	2.50679	2.6393
0.185788	0.101112	0.211194	1.77164	3.1479	2.85118	2.7302	2.40428	2.64617	2.74073	2.00555
0	0	0	0	0	1.27265	1.56132	0.485814	0.461824	0.763625	0.260741
0.674175	0.234504	0.158722	0.302158	0.545109	3.33455	3.9286	3.20368	2.9772	2.26814	2.44766
0.234504	0.158722	0.302158	0.545109	3.33455	3.9286	3.20368	2.9772	2.26814	2.44766	0.934498
0	0	0	0	0	0.962847	0.522697	0.487469	0.319411	0.236189	0.0832123
0	0.202098	0.582442	0.128374	0	3.24574	2.56704	1.43247	1.68146	1.56995	1.11956
0	0	0	0	0	2.7105	2.14062	3.26069	1.5404	0.618664	0.222481
0	0	0	1.37521	0.973652	3.67027	2.3556	1.87527	0.354039	0.302854	0.0580526
0	0.0183806	0.159124	0	0.0586356	5.97341	1.54979	1.15225	1.76777	3.56686	3.72739
0.466907	0.644557	0.767312	0.172839	0.221687	2.31649	1.12239	1.22754	1.20268	1.2447	0.670621
0.0287103	0.129432	0	0	0	1.56783	0.317214	0.22172	0.301231	0.36733	0.281549
0.456318	0.196627	0	0.106597	0.284414	1.41629	0.0559348	0.0904362	0.109162	1.63623	0.398276
0.292235	0.226343	0	0.213694	0.313213	1.84031	3.32896	1.93068	1.53936	1.72973	1.59157
0.226343	0	0.213694	0.313213	1.81348	3.36438	1.99798	1.59126	1.81547	1.6978	1.62985
0.810903	0.989275	1.05705	1.42	2.6152	4.11288	2.36671	2.60798	3.60439	3.27593	2.29261
0.490926	0.245662	0.259579	1.32114	1.52848	5.94959	4.00847	2.53922	6.16364	3.86778	1.96849
1.377	0	0	0.0657306	0.276935	1.87389	1.18397	0.902489	2.85409	1.82675	1.91944
0.0657306	0.276935	1.87389	1.09496	0.860215	2.75564	1.65512	1.81628	2.38753	1.31237	1.62133
2.62131	0.769724	1.62433	0.748324	0.842761	4.16403	3.08812	2.29959	2.9338	2.80359	2.58637
0	0	0	0	0	6.06082	2.94702	1.40684	0.934697	8.44436	7.65784
0.399507	0.24103	0.724053	0.768986	0.880787	6.75753	2.35459	1.90633	2.18468	1.20644	2.3685
0.258466	0.171038	0	0.642219	0.0955106	6.02324	1.35256	0.565623	0.834213	0.847094	0.659354
0	0	0.117957	0	0.0461758	1.94947	0.710717	0.0216036	1.79408	0.272915	0
0.0391055	0	0.461149	0.300758	0.213903	3.30387	0.272461	0	1.53439	0.489202	0.185784
NaN	NaN	0.0170036	0	0	0.591625	0.456858	0.326071	0.165493	0	0.0181213
0	0.309974	0.09562	0.255353	0.109327	0.969004	0.834764	0.947706	0.108616	0.0386124	0.474203
0.26675	0	0	0.0489914	0.475016	0.971856	0.232282	0.429037	1.64567	0.0199231	0
0	0	0	0.0870306	0.0201221	4.8918	4.04406	2.12628	1.57489	1.9008	0.98757
0.0408575	0.307045	0.443539	0.0967097	0.0692391	2.10933	1.19447	0.731785	0.338512	1.27475	0.409143
0.249504	0.495991	0.447328	0.145822	0	2.18856	2.22696	2.60481	0	1.36736	1.81437
0.409163	0	0.21748	0	0.160096	1.46696	0.673454	0.445963	0.159268	0.45035	0.71943
0.541618	0.735413	0.49982	0.611891	0.70171	3.73703	1.91764	0.837755	0.739126	1.96344	1.14601
0.237371	0.0639193	0.0265017	0	0	0.804946	0.714953	0	0.237987	0.223028	0.343417
0.234573	0	0.196117	0.128276	0.172373	1.1209	0.845259	1.10458	0.15535	1.11384	1.24748
0	0	0.033288	0	0	4.38789	1.75015	1.11124	1.44262	1.50321	6.89952
0	0.033288	0	0	4.28138	1.77942	1.07363	1.4258	1.52328	6.67525	1.66957
0	0	0	0	0	3.93361	0.266938	0.017486	0.0702874	0.491421	1.01093
0	0.0594	0.068699	0.0829396	0	2.7953	0.301257	0.161779	0.0191844	0	0.126702
0	0	0	0.386657	0	3.27889	0	1.06735	1.57527	3.35497	0.571018
0.873057	0	1.36095	0.469037	3.00143	3.76436	2.67662	2.93911	2.71441	2.32584	2.03058
NaN	0	0.0192582	0	0	2.22299	4.66975	0.766166	0	0.522657	0.303198
0.11815	0.0957045	0.397697	0.0602551	0	2.41079	0.127952	0.321144	0.642763	0.663613	0.224076
NaN	NaN	0.994442	0.198089	0.019861	6.71579	7.12994	5.82614	3.17051	0.0644498	1.7345
0.159406	1.01946	0.612009	0.432404	0.355201	3.25034	2.64746	1.54368	1.56434	1.08895	0.584938
NaN	NaN	0	0	0	2.18078	2.59708	0.67367	0	1.38049	0.943151
0	0.078402	0	0.0596721	0.163821	3.29458	1.15632	0.338148	0.380882	0.601399	0.705324
NaN	NaN	NaN	NaN	NaN	3.12128	0.280643	3.021	2.04281	0.895642	0.521246
0.15904	0.196599	0.210427	0.114296	0.415891	1.21521	0.451042	0.397789	0.804303	0.374472	1.17311
0.0906759	0.160493	0.450105	0.29276	0.862431	4.44664	2.38951	2.28021	0.559316	2.69628	0.410142
0	0	0	0	0	0.927333	0.0989102	0.10916	0	0.210803	0.188144
0	0.131431	0	0.397687	0.600185	2.3526	2.80996	1.2703	0.577307	0.631669	0.787975
NaN	NaN	0	0	0	4.49484	2.29435	0.71425	0.115456	1.04385	0.62742
0	0.0694525	0.326339	0.533463	0	3.29563	0.850614	0.80868	0.203926	0.355415	0.204586
0.80868	0.323817	0.355415	0.204586	0.386493	5.29185	0.895624	1.13754	1.60532	3.07912	3.50961
0.656505	1.24701	0	0.320186	0	9.01466	4.02833	2.09033	1.17801	3.32268	9.08979
0	0	0	0	0	1.43143	0.689412	0.5766	0.399856	0.965413	0.763963
0.976203	0	0.0739663	0	0	4.06629	1.02465	0.533712	0.75261	2.21659	0.674031
0.644973	0.920125	1.76672	0.960025	1.3589	6.91391	6.09983	2.34814	1.39786	1.32511	2.49476
0.722419	0.368414	0.527063	0.679883	1.70942	5.14506	1.97186	4.07694	1.27429	1.21055	0.920284
0.509023	0.206567	0.0407598	0	0	2.67254	0.468103	0.566055	0.542915	0.928436	1.06141
0.382599	0.796778	0.10129	0.794727	0.03208	2.30817	1.18553	0.783551	1.06446	1.14154	1.13988
1.14278	0.369025	0	0	0.139457	3.46396	1.40217	0.66313	1.71655	0.948692	0.408122
0.0677775	0.049987	0	0.0628191	0.200553	1.68679	2.74523	1.5236	1.44783	0.281636	1.14158
0.049987	0	0.0628191	0.200553	1.68679	2.74523	1.5236	1.44783	0.281636	1.14158	0.2252
0	0	0.479053	0.227887	0.249465	6.0041	0.16043	1.61019	1.88056	2.11863	1.30985
NaN	NaN	0	0.10633	0	2.32783	0.56897	0.0470183	0.415106	0.119372	0.1701
0.251241	0.214849	0.240201	0	0.252802	0.852469	0.302143	0.0279556	0	0.670205	2.69274
0.287331	0.461598	0.209465	0.109912	0.528041	2.07965	1.15442	1.51426	0.326662	4.58158	0.0199101
0	0.301606	0	0.046488	0.017963	2.07446	1.11517	0.436233	0.620911	0.340486	0.549159
0.157451	0.131553	0	0.561447	0.74241	2.98533	0.968398	0.554374	0.408671	1.29371	0.512159
0.662394	0.437995	0.364947	0.40399	0.284422	1.46037	1.55972	0.892175	1.47123	0.699668	0.904033
0	0	0.0171928	0	0	3.52312	0.023325	0.293527	0.269846	0.168777	1.51983
0.696771	0.311952	0.794613	0.593772	0.352008	3.43191	1.8088	1.11979	0.774121	2.20939	0.852475
0	0	0.328462	0.128785	0.377423	3.31726	0.950642	0.11792	0.793303	0.773995	1.20875
0.064504	0	0.0715323	0.066382	0	1.86757	0	0.165648	0.137722	0.178313	2.4395
0	0.351814	0	0.897939	0.046873	5.2081	0.267153	0	0.858212	1.71857	0.197518
0	0	0.713724	0.0161047	0.203452	1.25667	0.630911	0.348431	1.66336	0.413769	0.31458
0	0	0	0	0	3.26339	0.338429	0	0.485242	0.107961	0.520459
0	0.485242	0.107961	0.520459	0.281336	1.76746	0.0622378	0.195312	2.97662	1.6515	0.664133
NaN	NaN	NaN	NaN	NaN	5.22015	0.0663598	0.45526	0.364258	0.217068	0.0201679
0.15233	0.300734	0.539053	0	0	3.66645	0.482383	0.77376	1.10035	0.176206	0.418023
NaN	NaN	NaN	0	0	2.01688	0.926975	0.459923	0.0697697	0.701932	0.249372
0	0.121354	0	0	0	1.40684	0.753167	0.6845	0.633415	0.514282	0.304435
0.530633	0.11728	0.034311	0.511199	0.215875	1.82782	1.10736	1.29736	0.684256	0.546583	0.0150637
NaN	NaN	NaN	NaN	NaN	2.58049	0	0.936661	0.887292	1.54632	0.763772
0.224262	0.463522	0.407526	0.334165	0.359701	2.3915	1.02832	0.867929	0.838664	0.936255	0.930014
0.0792786	0	0	0.306692	0	0.834918	0	1.87395	0.860258	0.561138	0.333225
0	0.306692	0	0.834918	0	1.93778	0.77811	0.535751	0.333225	0.465903	0.640029
0.396353	0.154507	0.684085	0.161539	0.641483	2.49939	1.34336	0.941325	0.789447	0.649681	0.831937
0	0	0.385663	0.140035	0	4.18844	0.407812	0.666722	0	1.53985	0.795428
0.0726528	0.112638	0.172489	0	0.0874329	2.6956	0.730929	0.706558	0.551805	0.476045	0.519741
NaN	NaN	0	0.105915	0.070037	1.87463	1.56637	1.44364	0.606137	0.83229	0.832551
0.59661	0	0	0.0569459	0	4.26768	0.995606	0.629621	0.111508	0.422321	0.237904
0.928521	0	0.601956	0.768702	0.36333	4.4846	2.70921	1.92642	1.54886	2.54759	0.971741
0	0	0	0	0	1.31743	0.67165	0.827598	0.779496	0.517056	0.635979
0.0290048	0	0.229177	0.322761	0.77431	1.8036	1.15809	0.536785	0.721819	0.680216	0.221132
0.18907	0.275431	0.0739485	0	0.237852	0.622237	0.189048	0.234283	0.439769	0.184954	0.791812
0.6426	0.479554	0.89008	0	0.866483	5.38086	0.823225	0.69199	0.66747	3.38425	1.5774
0.866662	0.82749	0	1.81005	0.585077	2.46679	1.93388	2.60322	3.11305	2.37	2.01769
0.266296	2.61278	0.327276	0.77947	1.50531	2.48154	2.64622	1.04291	4.11716	1.75993	1.4596
NaN	NaN	NaN	NaN	0	5.56139	4.36985	0.433023	2.60187	1.08813	0.505146
0	0	0	0	0	2.93646	2.14705	2.17874	0.369071	0.523243	1.55703
0	0	0	0	2.29115	2.96539	2.25945	0.58751	0.629699	1.22577	1.46454
0	0	0	0.20976	0.230268	1.23294	0	0.325957	0.980406	0.927834	0.26515
0	0	0	0	0	1.75737	0.496686	0.348886	0.465914	0.818063	0.819821
0	0	1.15945	0	0.104398	0.988035	0.760957	0.455425	0.684214	0.452027	0.743185
NaN	NaN	NaN	NaN	NaN	6.0601	0.435036	0.966117	0	0.207338	0.171213
0.0650699	0	0	0	0	1.60243	0.253152	0.927018	0.533602	0.452046	0.744695
0.4528	0.350195	0.171276	0.297969	0.511658	1.36493	0.298648	0.46756	1.82665	0.952882	0.193081
0.0751761	0.341391	0.210441	0	0	2.22378	3.44948	2.93193	1.07351	0	0.622961
0.341391	0.248014	0	0	2.12066	3.07072	3.31459	1.17559	0	0.730235	1.36151
0.288522	0	0.35674	0.0710679	0.0852692	4.87285	1.29694	1.70366	0.31622	0.460227	0.103591
NaN	NaN	NaN	NaN	NaN	6.79064	1.34689	0.13224	1.48536	0.222042	0.388282
0.137736	0	0	0	0	2.29522	0.429296	0.954069	0.423913	0.390243	0.309522
0.0501185	0.048086	0	0.0513369	0.0204743	1.31793	0.580598	0.0937129	0.179214	0.472576	0
0	0.0520941	0	0	0	1.41891	0.225052	0.248281	0.115845	0.214318	0.192321
0.495393	0	0	0.0798348	0	0.882877	0.0997758	0.361788	0.0586083	0.940625	0.261263
0.175106	0.186362	0.151094	0	0.0553572	1.73056	1.37114	0.696153	0.441232	0.992216	0.633506
0.186362	0.151094	0	0.0553572	1.62145	1.37114	0.668097	0.441232	0.992216	0.633506	2.30073
0.67134	0.228733	0.270869	0.168427	0	1.98863	0	1.07175	0.567076	0.605129	0.834846
0	0	0	0.385631	0.592151	1.52862	1.65157	1.11964	0.952304	0.570965	0
0	0.159808	0	0.13246	0.127034	2.3534	0.0963385	1.36898	0.163298	0.941554	0
0	0.511535	0	0.0974054	0	2.18466	1.63593	0.722828	2.29045	0.372757	0.852528
0.663648	0.704923	0.86722	0.960644	0.12748	2.08693	2.09479	1.61719	1.7704	1.06489	1.3328
0.396225	0.137198	0.464158	0.20683	0.0911225	4.64652	0.740272	1.20794	0.877065	2.51332	0.514145
NaN	NaN	NaN	NaN	0.485468	3.73579	0.254955	1.59699	1.28414	1.66585	0.334977
0.338935	1.19948	0.598238	0.218206	0	1.89994	0.763864	2.9818	0.518714	1.43072	2.00745
0.630321	0.0230687	0	1.93753	0.240343	3.4438	0.341459	1.62283	2.54746	0.827597	1.47965
0	0.78444	0.0555855	0.383564	0.764209	1.59835	0.368066	0.383254	1.67847	1.38964	1.10018
0.129892	0	0	0	0	6.15326	2.40443	1.80654	5.03057	2.59361	0.595906
0	0	0	3.50424	1.87993	2.49982	6.93588	2.14663	0.154191	2.22925	1.01093
0.364485	0.166207	0.268867	0.554328	0.106283	3.41898	1.74779	1.39838	2.01436	2.91437	1.58367
0.703314	1.51506	0.655525	0.615363	0.313355	3.36333	2.37045	2.67633	2.63096	1.98533	2.66754
0.0890727	0.232087	0.20706	0.147629	0.147019	0.794763	0.711912	0.0812455	0.422813	0.537753	0.333616
0.333616	0.443486	0.0953876	0.0547791	0.459101	1.12124	0.754916	0.998251	0.251687	0.891194	0.596405
0.562667	1.89959	0.285434	0.448689	0.481738	3.59913	7.76506	2.07224	1.93958	3.03708	1.27284
1.20535	0.804144	1.27128	0.434	1.50314	2.20548	7.04584	2.06197	3.27293	3.90355	2.58192
0.928607	1.26331	0.534261	1.57856	2.17287	7.69096	2.19977	3.63355	4.27639	2.74753	2.48482
1.66051	1.11179	1.15277	0	0	7.39678	0.470913	1.37811	7.96015	1.91227	2.64498
0.0272827	0	3.59897	0.378947	1.09552	8.82899	2.39145	2.58295	2.44607	2.00651	2.0267
0	0	0	0	0	3.60435	0.60457	0.0212187	0.884991	0.630818	0.194005
0.483274	0.233692	0	0	0	1.85908	0.493356	0.662787	0.378987	0	0.367356
NaN	NaN	NaN	0.0925177	0.0216722	1.18515	0.235607	2.22029	0.302274	0.641245	0.350702
0.225685	0.154874	0.330769	0.0915868	0.668611	1.76206	2.13921	0.5236	0.499461	0.911754	1.27862
0.207888	0	0.0645369	0.267544	0	2.4818	1.4762	2.41378	0.971807	0.963779	1.77949
0	0	0.149808	0	0.82689	3.22429	3.53737	1.19162	1.65175	1.97767	0.904389
0	0.0815824	0.663361	0.0224718	0.277571	2.58311	0.515958	0	2.5666	2.33701	0.856369
NaN	NaN	0.578651	0	0	5.21091	2.70735	8.06802	1.80217	0.0814345	0.0980998
0	0.0181473	0	0	0	1.76648	0.651986	1.70896	0.474769	1.03565	0.512122
0.510774	0.968601	0.351454	0.550663	0.704846	1.98927	0.450686	0.353066	4.68248	1.23209	0.527264
0	0.373134	0.0674015	0	0	0.633776	0.340531	0	0.585755	0.728399	0.895087
0	0	0.633776	0.340531	0	0.585755	0.728399	0.895087	0.574109	0.0575404	0.261679
0	0.0894694	0	0	0	1.55742	0.8514	0.936791	1.45236	1.29032	1.2617
0.100289	0.149961	0	0	0.0351333	1.43477	1.16698	2.49714	0.0744907	1.47898	0.450687
0.0384736	0.56776	0	0.56928	0.100444	3.27352	1.14482	2.32528	1.65965	1.04103	2.48759
0.536372	0.617591	1.36455	0.506401	0.558644	4.79256	4.26839	2.70711	0.947134	1.46036	1.78546
0	0.640341	0.727833	0.174278	1.00289	1.91844	0.255202	0.615763	4.80937	1.10624	1.32517
0	0	0	0.369905	0.215798	4.60048	1.12233	1.30081	1.27954	0.948765	0.590024
0	0	0	0	0	3.26916	1.62124	0.922983	1.32951	1.25301	0.105388
0	1.59952	0.1445	0.496669	0.46606	5.28676	1.42566	1.67491	3.47609	1.67569	1.54329
0.755248	0.0283152	0.0992947	0.668551	0.897504	1.96409	1.13447	0.237018	1.87999	0.795868	1.09335
0	0.0210499	0.281806	0	0	4.47181	1.53906	1.36669	0.0927917	0.0443363	1.14463
0	0	0.0281962	0.19915	0.128289	1.11644	1.32621	1.0811	0.931887	0.311542	1.49185
0	0.248193	0	0.247296	0	3.80465	1.99961	1.76384	0	1.38835	0.470795
0.833293	0.351013	1.33571	0.77305	1.20976	2.88232	1.946	2.45486	1.85013	2.77247	0.706908
0	0	0	0.262632	0.689188	3.5713	0.914981	0.557136	1.31375	1.30229	2.57786
NaN	NaN	NaN	NaN	NaN	1.51629	0.275905	0.137123	0.0523867	0.605154	0.712445
NaN	NaN	NaN	0.0563658	0	2.10743	0.514207	0.246545	0.0238438	0.294518	0.0518627
0.506279	0	0	0.066464	0.795519	1.29726	0.390382	0.406822	0.42463	0.318635	1.89633
0	0.13747	0.0588554	0.606885	0.304733	1.15196	1.52085	0.265479	0.249612	1.26988	0.221045
0	0.275881	0	0.0226479	0.0849596	1.3543	0.314915	0.454518	0.141247	0.172114	0.0247894
NaN	NaN	NaN	NaN	0.129669	2.90178	1.95024	1.12056	1.13072	1.49786	1.50822
0.387083	0.367511	1.03652	0.798075	0.624657	3.4739	1.40327	0.733419	1.28387	1.01404	2.16099
NaN	NaN	NaN	NaN	NaN	5.1235	3.90348	1.88881	1.78614	1.61718	2.36019
0.0137086	0	0	0.0280004	0	0.92941	0.471519	0.433657	0.424933	0.44336	0.285273
0.271499	0	0.0369323	0.029672	0	1.29952	0.16072	0.926382	0.520362	0.776378	0.315191
0.0506472	0.160773	0	0	0	1.53156	0.523492	0.116614	0.101281	0.184562	0.101705
0.175961	0.119813	0	0	0.0718999	1.67674	0	0.388737	1.86207	3.03663	0.160615
0	0	0.104152	0	0	1.75579	0.203535	0.487793	0.968668	0.618251	1.02262
0.447843	0.185751	0.310762	0.469077	0.622734	3.27085	1.70401	1.91053	1.49786	1.16602	1.44632
0.0365034	0	0.233591	0.191151	0	0.729199	0.416805	0.0521641	0.0633388	0.149826	0.939275
0	0.0336626	0.0378268	0.441379	0.0801151	0.912864	1.36031	0.483722	0.107838	0.436517	0.467274
0	0	0.478635	0.321789	0.4214	2.55292	0.305364	0.492073	0.611344	1.38619	0
0.346329	0.226652	0.149912	0.134427	0.300729	0.96579	0.257876	0.612249	0.563127	0.807512	0.962972
0	0	0.0185126	0.339805	0.203357	2.08446	1.01303	1.07741	0.553008	0.894658	0.481735
0.824447	0.381463	0.51872	0.397651	0.12427	3.43418	1.46903	1.91001	0.982757	1.16775	2.36532
NaN	NaN	0	1.10494	3.15387	4.22595	3.7558	3.04328	2.62785	5.46653	6.84115
2.84796	1.54027	0.0905432	0	0.294848	4.28229	3.38549	5.01513	3.14974	5.47181	3.0137
0.0905432	0	0.402082	4.10739	3.1223	5.15435	2.86232	5.13311	2.86133	3.15944	2.79946
0	0	0	0.0285412	0	0.589145	0.0141648	0.0693275	0	0.0331464	0.144468
0.0868579	0.263938	0	0	0.989084	1.83983	1.72713	0.578626	0.649811	3.68979	2.2042
NaN	NaN	NaN	NaN	NaN	1.31785	1.62914	0.477929	0.644938	0.0983981	0.176833
0.0610432	0.114783	0.256302	0.118254	0.0143732	1.47254	1.14337	0.115837	0.199664	0.101234	0.23136
0.122	0.0334957	0.396949	0.0631052	0.112562	5.00368	0.388336	0.286618	0.124187	3.0032	0.239602
0.0136178	0.113359	0.110463	0	0.125928	1.80769	0.1422	0.170079	0.0508736	0.0827287	2.12265
0	0	0	0	0	2.69125	1.88662	3.17044	1.33331	3.226	2.21352
0	0	0	2.49908	1.89643	3.10511	1.33973	2.78692	2.12732	1.46179	1.82293
0.148996	0	0.0910336	0.0403526	0.21875	3.1314	0.368474	0.41986	0	0.14823	0.832865
NaN	NaN	0	0.607934	1.26042	2.30415	3.13039	2.59135	2.3262	2.47178	2.42921
NaN	0	0.607934	1.26042	2.30415	3.13039	2.59135	2.3262	2.47178	2.42921	2.47338
0	0.0288937	0	0	0	1.21209	1.76396	0.898198	0.72356	0.927877	0.616123
0.0288937	0	0	0	1.21209	1.76396	0.898198	0.72356	0.927877	0.616123	0.793469
0	0.0991483	0.0689374	0.154508	0	4.5081	1.14752	0.847392	1.97012	0.664502	0.676314
0	0.512542	0.269373	2.21832	0.571403	2.37481	1.21916	2.61583	1.75872	1.74289	0.211061
0	0	0.151442	0	0	2.06937	0.0939654	0.126779	0.858448	0.102622	0
0.0649359	0.151164	0.117423	0.0843847	0.156761	1.58711	0.664922	0.495468	0.253664	0.431157	2.51724
0	0	0	0	0.174687	2.07455	0.227493	0.346123	0.204426	0.415085	0.195634
0.415085	0.195634	0.178038	0.0275157	0.23755	0.566641	0.273115	0.309632	0.404792	4.3967	0.268119
NaN	NaN	NaN	NaN	NaN	2.9822	0.20942	0	0.329591	0.107321	0.659151
0.167386	0.101149	0.207346	0	0.151163	2.87961	0.838863	3.23662	0.693626	1.92006	0.91706
0.359093	0.301552	0.601521	0.834545	0	2.59931	0.489332	2.01991	0.664604	0.327769	0.883741
NaN	NaN	NaN	0	0	1.64217	1.68184	2.62708	1.19333	2.23785	1.35066
0.490623	0	1.06282	0.566087	0.725962	2.78167	1.09167	1.7781	1.16296	1.03734	0.83795
0.543323	0.418336	0.402848	0	0.135968	2.34226	2.7006	1.80047	1.12448	0	0.543341
0.306434	0	0	0	0	1.08719	0.286246	0.440748	0.295999	0.315227	0.45567
0.571839	0.27226	0.158839	0	0	1.13503	0.554518	0.313059	0.227954	0.367582	0.881614
0.926927	0	0	0.137935	0.140052	2.12571	0.731032	0.410701	0.517802	0.99081	0.462825
0.825342	0.747361	1.21445	1.41038	2.95627	5.96877	2.42007	2.85916	6.50519	5.86729	3.51357
1.28343	0.571894	0.45988	0.436069	1.01823	4.40392	2.41729	2.2488	1.66851	3.24715	2.30807
0.104545	0.124278	0.207706	1.62452	0.715711	4.41861	3.79683	1.55498	2.83158	2.83032	1.47992
NaN	NaN	NaN	NaN	NaN	2.58776	0.0457537	0.0253487	0.0850801	0	0.306152
0.282275	0.0377784	0.0446783	0	0	0.620386	0.632062	0.0855655	0.100571	0.0504004	0.0239297
1.27774	1.50427	1.21457	0.946344	0	2.81841	2.49487	2.19192	1.93705	2.08199	1.34088
0.663898	0	0.807037	1.11795	0	3.3027	2.96572	3.87301	0	2.79622	2.9196
NaN	0	0.980027	1.32827	2.41949	2.26383	2.59589	2.63082	3.46855	6.14218	2.81485
0	0	0	0.0582287	0	0.444774	0.0620815	0.0309773	0.178035	0.0294895	0
0	0.138391	0	0.0136835	0.224887	0.65966	0.908068	0.621202	1.47893	1.18134	0
0.125513	0	0	0.0606798	0.0875508	4.74022	0.111388	0.039405	0	0.079363	2.98787
NaN	0.236435	0	0	0	1.68623	1.08265	0.957616	1.06759	1.26525	1.00513
0.599042	0.565612	0.325338	0.261566	0.495052	3.74799	3.95555	1.81838	2.11222	1.69414	1.48078
NaN	NaN	NaN	NaN	NaN	0.381232	0.207144	0.201794	0.164027	0.13881	0.118695
0	0	0.0628983	0	0	0.46617	0.0483002	0.0858371	0.140706	0.271388	0.183352
0.0634771	0	0.049371	0.0890856	0	1.0455	0.125813	0.637232	0.283494	0.133381	0.358337
0.214385	0.248643	0.576307	0.518576	0.135923	1.50134	0.616158	1.6612	0.861133	2.05149	0.850631
0.372382	0.34029	0.661215	0.668766	0.197118	1.20012	0.75892	2.47534	2.36762	0.636352	0.360011
0.669571	0.624639	0.633242	0.860706	0.351482	6.21398	2.52668	0.968233	0.813568	1.60372	1.92046
NaN	NaN	NaN	NaN	NaN	1.9407	0.479286	0.110366	0.458691	0.280739	0.639253
0.0899776	0	0.385264	0.0570526	0	2.04664	0.585002	0.773069	1.32742	0.762461	0.898292
NaN	NaN	0.0178552	0	0.347596	2.99499	0.988676	1.43315	1.90117	1.73205	1.41433
1.73205	1.41433	0.939333	0.265725	0	3.0794	2.83449	1.97083	3.44095	1.70347	0.0665234
0.545495	0.213543	0.18392	0.150672	0.293247	3.23364	1.91862	1.04152	0.736242	0.653479	0.820689
0.95689	0.560004	1.0035	0.342456	0.279813	1.57797	1.0845	1.4766	3.30718	0.0806705	0.640427
0	0.141047	0.148044	0.0266309	0	0.638142	0.397874	0.167553	0	0.247553	0.150657
0.408261	0.19815	0	0.231473	0.175252	0.994996	1.8241	0.204346	0.26567	0.134524	0.155368
0.0135975	0.0729667	0.190876	0	0.853075	3.43027	4.01037	2.88578	0.512497	1.0811	0.457281
0.566401	0.213458	0.988987	0.19397	0.780756	4.66587	1.65583	1.7251	0.119208	0.570358	1.63978
0	0.191289	0	0	0	1.92984	0.122726	0.123903	0.174097	0.471393	0
0.134316	0.117669	0	0.155517	0.315867	1.74263	0.257942	0.651356	0.415326	0.701697	0.125086
0.777597	0.607426	1.98127	0.435376	1.63053	6.54564	9.12769	7.25554	3.19986	0.410512	3.22207
NaN	NaN	NaN	0	0	0.632386	0.165738	0.0652121	0.167171	0.10741	0.0851454
0	0.0701001	0	0.0384857	0.053616	0.416919	0.140572	0.07515	0.0305605	0	0.0946259
0	0.0926083	0.0787483	0.0616361	0.103441	0.790798	0.487529	0.335595	0.316445	0.180054	1.05593
NaN	0.125781	0	0.140071	0.583946	1.0194	1.07746	0.744014	0.307232	0.145453	0.0260992
0.344217	0.169638	0	0.149905	0.115756	0.784599	0.461769	0.266963	0.153951	0.210176	0.712871
0.132548	0.0822095	0.18217	0.480807	0.149009	0.716537	0.51609	0.297977	0.395599	0.529492	0.919022
0.140535	0.492478	0.478489	0.58009	0.359709	2.11182	0.723872	1.76621	0.715147	1.17144	1.05871
0	0	0	0	0	2.998	0.696514	0.727418	0.649219	1.02928	0.55436
0.0208089	0	0.364518	0	0.0741367	0.996662	0.343799	0.171456	0.157195	0.270126	0.368086
0.172018	0	0.10784	0	0	3.22753	2.53464	1.68441	0.356151	3.15163	2.16507
0	0.10784	0	0	3.07379	2.48736	1.68441	0.281351	2.97266	2.14008	1.04517
0.113577	0	0	0.0249417	0.193958	2.33021	0.879907	0.581168	0.555464	0.384747	0.501673
0.188989	0	0.13058	0.756989	0.169558	5.36541	2.39085	2.45141	1.86069	2.08183	1.4093
1.64514	0.337854	0.494731	0.456865	0.681365	2.77089	0.977498	2.55541	2.69071	0.908077	0.739132
NaN	NaN	0	0	0	1.82786	1.57055	2.39038	2.43278	1.71803	2.08492
0	0	0	1.88672	1.52893	2.42631	2.27502	1.64713	2.02142	1.37127	0
NaN	NaN	NaN	NaN	0.389428	3.41262	1.92832	1.46025	1.21203	1.58573	2.472

## Sheet: Fig5b
			n = 416 events from 235 PCs (Goal+Space)
			Induction velocity (cm/sec)	PF width (cm)
			30.0087	55.44
			30.4831	59.76
			16.9656	28.08
			13.2478	24.48
			10.5815	30.24
			25.1449	51.12
			17.4219	48.24
			22.3083	42.48
			27.3741	37.44
			21.1342	27.36
			17.9069	25.92
			15.4156	25.2
			16.1785	50.4
			17.8769	54.72
			32.0748	47.52
			27.5554	56.88
			30.9635	60.48
			23.7396	38.88
			13.4819	27.36
			18.0991	28.08
			8.024	30.96
			30.2228	42.48
			24.3358	43.2
			22.4191	51.12
			31.1922	48.24
			22.0075	51.84
			23.1842	40.5
			29.6754	49.68
			33.9428	49.68
			30.7614	32.4
			21.7417	27
			24.0396	27.36
			29.3916	26.64
			26.9052	80.64
			47.3471	60.48
			46.705	55.44
			45.8871	54.72
			42.6019	53.28
			45.752	56.16
			9.93493	27.36
			20.0694	26.1
			16.41	24.48
			15.2043	34.56
			32.1446	52.56
			40.3174	64.8
			34.0515	68.4
			45.4308	67.68
			47.7927	70.56
			23.2315	48.24
			27.7027	43.2
			25.2398	42.48
			29.7811	60.3
			37.3132	56.88
			18.2021	37.44
			15.039	24.48
			19.4408	23.76
			33.6021	71.28
			27.1787	80.64
			22.482	49.68
			31.4204	55.44
			22.9075	53.28
			12.5559	51.84
			24.0758	49.68
			20.5476	31.5
			42.8642	65.52
			11.4143	31.68
			16.41	26.64
			22.8399	48.96
			25.6335	68.4
			30.3993	62.64
			22.4125	30.6
			26.3249	38.16
			21.2816	38.16
			23.9637	49.68
			36.7145	43.2
			30.0617	53.28
			32.6935	36.72
			12.873	29.7
			32.8389	36.72
			35.7137	38.16
			20.7084	45.36
			23.3844	84.24
			34.0188	61.2
			19.1293	43.2
			48.3391	49.68
			27.3406	41.04
			30.9558	43.2
			40.1524	66.96
			33.4007	50.4
			38.4159	47.7
			35.7909	38.16
			50.1412	73.8
			22.6796	31.68
			20.4616	55.44
			34.6557	38.16
			44.7183	59.04
			16.6147	34.2
			8.69048	40.32
			25.9936	61.2
			11.3824	47.52
			19.412	44.64
			26.9055	44.64
			37.8139	74.16
			39.5169	66.24
			20.1523	79.2
			24.4868	48.96
			8.07144	24.48
			11.0953	20.16
			16.9801	22.5
			10.5049	23.76
			24.4766	40.32
			27.1238	38.88
			15.6639	27.9
			12.3091	23.4
			29.1447	40.32
			28.4554	43.92
			14.9248	27.9
			24.4245	38.16
			12.2119	23.04
			19.6388	25.92
			27.5439	41.76
			22.2291	48.96
			28.3101	38.16
			26.4115	50.4
			13.1936	46.08
			15.8964	46.8
			14.4748	44.64
			23.882	51.12
			28.6427	46.08
			26.6682	45
			23.7818	46.08
			29.4021	44.64
			24.7	39.6
			25.6247	54
			15.3075	30.96
			24.7541	43.2
			26.0523	43.2
			24.964	41.04
			26.6829	42.48
			20.8592	41.4
			28.7274	51.12
			30.116	51.12
			27.005	59.76
			28.5254	48.24
			25.083	43.2
			12.7184	28.08
			23.1176	29.52
			22.0465	54
			20.4488	70.56
			22.1123	72
			22.8887	72
			15.9766	54.72
			22.7037	69.12
			18.2471	66.24
			26.6828	50.4
			28.8795	48.96
			24.5815	50.4
			13.9915	51.12
			27.9143	56.88
			25.4361	46.8
			19.2451	37.44
			28.8242	41.04
			27.0208	48.24
			24.8368	46.8
			29.7413	43.92
			26.8775	53.28
			25.2099	42.48
			21.707	47.52
			24.1007	52.56
			29.4074	54
			25.6201	50.4
			27.8996	55.44
			10.2802	25.2
			27.0702	26.1
			20.2176	32.4
			17.8182	43.92
			31.9167	35.1
			21.4334	40.32
			18.6333	47.52
			19.9683	36
			17.9105	38.16
			30.2322	46.08
			41.6701	45
			43.9423	41.76
			39.2509	51.84
			41.8338	51.84
			27.6765	52.56
			32.6031	25.2
			41.6071	44.1
			41.8172	48.96
			40.018	43.92
			30.5931	42.48
			31.3471	51.12
			30.5117	38.16
			31.2241	48.6
			44.086	42.48
			24.7701	39.6
			38.8161	38.88
			42.29	44.64
			43.9423	38.7
			42.7003	54
			33.6915	36.72
			40.268	40.32
			46.091	41.04
			42.4927	52.56
			40.4879	43.92
			46.738	63.36
			34.9307	59.04
			45.0877	66.24
			37.3701	61.2
			43.6529	84.96
			41.0336	53.28
			47.924	38.88
			43.9625	38.88
			44.8191	53.28
			19.5697	31.68
			13.9607	28.8
			41.6264	41.04
			42.1205	45.36
			29.6967	54.72
			45.1803	46.8
			31.5977	41.04
			35.1529	38.16
			32.1233	48.24
			37.9365	45.9
			36.8414	51.84
			39.505	42.48
			43.2997	35.1
			38.5699	43.2
			19.9488	25.2
			29.8814	29.52
			29.5208	51.84
			16.8093	31.68
			23.765	50.4
			17.5638	42.3
			45.192	48.24
			36.4863	47.7
			44.2224	51.12
			45.0083	50.4
			39.4071	40.5
			42.8926	76.32
			30.371	43.92
			43.8065	47.52
			41.7595	56.88
			38.9652	31.68
			20.2448	38.88
			18.4702	24.48
			38.8893	60.48
			39.7655	43.2
			44.1045	45.36
			21.8762	38.16
			35.4144	59.04
			45.3128	58.32
			28.9692	37.44
			34.8804	41.04
			34.7841	46.8
			32.4436	41.4
			23.2526	29.52
			28.8385	33.12
			19.2355	43.2
			15.249	36.72
			9.42484	30.96
			38.2574	48.96
			12.1768	30.96
			7.99276	30.6
			12.4055	30.24
			20.0861	41.04
			18.1679	32.4
			18.0399	35.28
			14.0697	27
			11.4333	36
			16.5779	26.1
			41.5826	35.28
			56.2178	55.44
			36.7144	75.6
			34.2154	62.64
			33.3036	59.76
			46.1032	56.16
			47.2877	60.48
			24.8642	68.4
			34.5064	72
			27.0207	82.8
			30.4369	74.88
			17.5773	28.08
			7.45019	29.52
			43.1818	70.56
			37.7278	77.04
			43.3084	80.64
			49.3093	83.52
			47.279	80.64
			23.6086	50.4
			30.0164	48.24
			23.2294	40.32
			41.9793	45.36
			22.3509	61.2
			30.6731	63.36
			33.2748	46.8
			29.8391	63.9
			32.4977	43.92
			22.5235	31.68
			19.358	28.8
			18.4448	36.72
			19.7708	48.24
			24.9298	48.96
			35.7465	64.08
			30.6201	59.04
			42.1253	54.72
			20.2448	42.48
			35.9248	46.8
			39.2629	57.6
			47.0857	46.8
			49.3066	51.84
			27.1955	63.36
			38.6918	64.08
			44.5782	59.04
			28.6012	51.84
			22.0502	59.04
			13.4207	21.6
			16.3379	22.32
			14.0928	22.32
			15.5336	20.88
			22.918	30.96
			21.488	31.68
			21.1195	59.76
			7.24668	28.08
			8.70968	26.64
			16.5498	21.6
			17.3249	23.04
			18.6942	29.52
			17.4368	30.24
			14.4141	33.12
			14.3268	31.68
			17.8542	21.6
			15.5336	22.32
			21.5485	31.68
			24.6867	35.28
			32.7227	59.04
			39.9639	62.64
			40.7654	61.92
			9.29935	26.1
			31.0011	40.32
			17.186	25.2
			35.1932	41.04
			34.3381	42.48
			37.477	43.92
			19.8846	41.04
			23.0032	38.88
			24.4688	36.9
			29.7111	42.48
			33.2563	42.48
			6.34429	28.08
			8.39466	25.92
			19.8277	41.76
			28.0633	43.2
			17.9031	19.8
			15.8675	23.76
			19.0527	21.6
			12.2202	24.48
			10.1953	29.7
			10.3644	32.4
			11.7041	30.96
			37.4669	50.4
			36.2503	47.52
			42.7687	43.2
			28.4167	36
			28.1551	31.68
			36.735	36
			19.9735	56.88
			24.6292	46.8
			32.1905	48.24
			8.44747	24.3
			20.9881	38.88
			31.4292	41.76
			31.0627	46.8
			12.1258	46.8
			12.7146	37.8
			8.92461	31.68
			34.3984	45.9
			20.3924	35.28
			20.2743	33.12
			13.762	29.52
			7.32512	24.48
			10.2881	28.08
			9.50831	25.2
			12.0335	37.44
			22.2267	40.32
			10.2003	28.08
			9.86475	26.64
			28.9752	46.08
			29.8449	48.24
			24.5616	70.56
			33.1707	51.84
			13.2108	24.3
			23.093	33.84
			28.8716	38.16
			26.4687	37.8
			10.2425	24.3
			11.5558	25.92
			40.185	63.36
			9.64429	25.92
			14.0333	35.1
			8.07735	21.6
			19.1387	42.48
			13.7031	42.48
			11.5197	33.12
			23.8126	41.76
			17.388	25.92
			15.6523	23.76
			31.8783	46.08
			27.2666	46.08
			35.6601	42.48
			37.5595	50.4
			16.6744	28.8
			30.6311	41.76
			33.8187	45.9
			15.1146	42.48

## Sheet: Fig5c
	bin value (for Center Of Mass Shift), 3.6cm/bin	-8	-7.5	-7	-6.5	-6	-5.5	-5	-4.5	-4	-3.5	-3	-2.5	-2	-1.5	-1	-0.5	0	0.5	1	1.5	2	2.5	3	3.5	4	4.5	5	5.5	6	6.5	7	7.5
	Fraction of events from each bin	0.0144231	0.0144231	0	0.0240385	0.0192308	0.0144231	0.03125	0.0288462	0.0528846	0.0528846	0.0456731	0.0504808	0.0745192	0.0649038	0.0985577	0.112981	0.0769231	0.0480769	0.0288462	0.0192308	0.0168269	0.0168269	0.00961538	0.00480769	0.00961538	0.00480769	0.00480769	0.00480769	0.00240385	0	0	0.00240385
	COM Shift for all goal+space PCs (746cells)
	-1.14248
	-3.86715
	-0.129407
	-0.193555
	5.80325
	-2.73344
	-2.29191
	-6.22127
	-0.523489
	0.53673
	-0.648071
	0.163206
	-3.90856
	-0.308985
	-7.30254
	-2.79123
	-1.81186
	-2.36827
	0.812364
	-0.806118
	0.232576
	-0.384737
	-1.15717
	1.04167
	-3.12656
	-2.40697
	0.712859
	-9.56823
	-2.18986
	-0.676481
	-1.68056
	-2.86536
	2.02387
	-1.58565
	0.00772951
	-0.875086
	2.93643
	1.61333
	-2.09134
	2.70374
	-3.31393
	-0.0764603
	1.66515
	-7.33242
	-8.20757
	0.92059
	-1.88037
	-3.41825
	-4.30613
	-0.49673
	3.36721
	1.3333
	-3.74365
	-0.01208
	-1.29589
	-0.434618
	-8.32956
	-7.98177
	-9.76789
	-7.07408
	-1.97499
	0.3634
	-2.90597
	3.35948
	-1.35113
	-2.41687
	-2.6639
	-7.72607
	-1.38896
	3.34225
	-4.78892
	5.24249
	0.341567
	-1.48196
	2.76339
	-8.58362
	0.0814119
	0.880986
	-2.99047
	6.42933
	-7.25182
	4.49234
	-0.612641
	-5.35288
	-0.0128473
	4.28816
	-3.91831
	-3.76374
	-7.50893
	-4.62172
	-5.8229
	-2.99951
	7.56508
	-1.4935
	-1.12791
	-0.281975
	-3.29485
	-7.69989
	2.41767
	0.975142
	-1.53942
	-9.73285
	-3.23996
	-5.81763
	-7.57084
	-0.415258
	0.961343
	-1.13302
	-0.179041
	-0.193583
	-1.73655
	-0.751814
	-0.00175604
	0.957216
	-3.49315
	-0.536879
	-2.82169
	-0.969213
	-0.536972
	4.75735
	-1.37154
	-1.58271
	0.36229
	-0.406686
	-5.90252
	-5.19568
	-5.21437
	-3.41137
	2.64853
	-2.69078
	-5.99506
	-2.16997
	0.00781565
	-0.479673
	-1.29746
	-1.08768
	0.999607
	-3.20324
	1.23266
	-5.52993
	-8.20658
	0.545548
	-1.48263
	-5.6658
	-1.00925
	-0.695001
	-6.39524
	-4.585
	-4.55122
	0.0767515
	-0.278454
	-8.84644
	1.36482
	-0.489993
	-3.26503
	-2.41597
	-6.27811
	-1.37813
	-4.80338
	-1.82999
	2.13208
	2.71728
	-4.04725
	-1.5615
	-0.786505
	-0.511323
	-3.07273
	-4.82413
	-2.97557
	-0.155539
	-1.40118
	-1.38264
	0.4519
	-3.82189
	-3.45062
	-3.27817
	-0.147607
	0.495502
	-3.37618
	-0.415831
	1.63477
	-2.06064
	-2.80386
	-2.80714
	-0.764107
	1.60578
	-6.4062
	-1.02761
	-6.06289
	-0.335106
	-4.41615
	-4.37702
	-4.84891
	0.688989
	-4.12003
	-0.341722
	-2.38296
	0.246077
	-0.89956
	-6.08065
	-0.895385
	-4.2576
	-2.50935
	-4.46743
	-1.79858
	-5.98443
	-3.51454
	-2.41457
	-3.70573
	-5.04502
	0.375126
	-0.387692
	-0.801976
	-0.802297
	-1.87719
	-3.58055
	-0.481351
	-1.96457
	-1.53158
	-7.14299
	-3.40582
	-3.95095
	-0.89084
	-4.468
	5.07737
	-8.98962
	-3.94698
	-2.5508
	-3.51557
	-9.91019
	-0.767796
	0.0769525
	-0.316761
	-1.43845
	-3.92057
	0.310502
	0.172791
	-3.81716
	-1.76127
	0.819007
	-0.07369
	-3.11872
	-10.5342
	0.135628
	-0.764537
	2.11978
	0.602674
	-0.122857
	-1.49101
	-0.0535099
	-3.74997
	-4.73923
	3.89392
	-3.56409
	-4.67756
	-1.71141
	-11.6946
	1.1267
	0.327214
	-4.13933
	-8.18816
	-7.18508
	-4.13443
	-1.86605
	-2.97818
	-3.22546
	-4.03283
	-3.4706
	1.98653
	0.311158
	-1.50027
	1.03574
	-0.307745
	-0.812595
	-0.175141
	-4.65497
	-1.6761
	0.0513285
	1.72749
	-5.16897
	2.38818
	-6.45722
	-3.2922
	0.623841
	1.9067
	-0.922169
	4.66923
	0.646539
	-5.59214
	-0.120147
	-10.1198
	5.88301
	-3.73644
	1.14962
	-6.43716
	2.34373
	-9.59887
	-9.84631
	3.75584
	-4.06691
	0.334078
	1.17108
	-1.90731
	0.606254
	-0.0868427
	0.858757
	1.23779
	1.31974
	2.26299
	-3.5791
	-1.83193
	-8.72433
	-10.0585
	3.06255
	-4.72126
	-6.10514
	-7.97373
	0.334083
	-0.337734
	-0.164494
	-0.446931
	-1.76704
	-0.317478
	-4.94375
	-0.724761
	-3.02007
	-0.684985
	-0.81983
	-1.09341
	-0.288979
	0.39377
	0.0232856
	-1.02321
	0.294941
	-0.422211
	-0.783677
	-1.61265
	0.0135566
	-1.97001
	2.55336
	-2.43103
	8.31416
	-2.20778
	-2.34172
	-0.713137
	-2.18345
	0.917248
	-0.635926
	-1.57646
	-1.96527
	-1.55338
	-0.368523
	-3.32955
	1.99998
	-0.358416
	-0.701167
	-0.978718
	1.07792
	-1.76088
	-1.07701
	-0.208739
	-2.08522
	-1.39741
	0.207411
	0.729449
	0.280891
	-0.912774
	-2.12166
	-0.241561
	0.280937
	4.21068
	-0.453678
	-3.04638
	-0.875862
	-0.575775
	-2.22647
	-0.915219
	-1.23704
	-0.1469
	-0.180178
	-0.719018
	-6.13096
	-0.548269
	-0.179819
	10.3336
	-9.16427
	-3.40616
	-1.97381
	-2.90286
	-1.76235
	-4.82336
	-3.65203
	0.244263
	2.74941
	-0.653592
	-2.18655
	-3.64381
	-1.1561
	-2.88018
	-1.46277
	1.42206
	0.0254862
	-0.621391
	-5.30131
	-2.56457
	4.03802
	-0.675225
	0.256765
	-2.13994
	0.808475
	-3.81863
	-1.51336
	-0.805083
	-2.08483
	-3.71746
	-2.94124

## Sheet: Fig5d
		Distance from previous place field location
		Space PCs	Goal PCs
		2.46469	-1.08027
		14.5725	-15.7615
		12.1348	-22.8196
		1.17452	-20.9063
		-7.12182	-22.022
		5.24194	22.6865
		1.80222	-23.497
		3.4497	-20.7232
		-0.297796	11.0377
		0.385917	-23.9387
		-0.0324253	24.6663
		-1.37486	14.3998
		2.86812	23.153
		-0.361781	-18.5376
		23.5469	24.6815
		1.05203	-1.58843
		-3.29268	19.2004
		-6.14243	21.1085
		-3.14375	5.64948
		1.65496	-15.5376
		-10.6859	15.7054
		-3.83556	21.3803
		-1.32194	23.3788
		4.03234	22.9297
		3.30415	13.1625
		0.223163	0.580045
		2.3385	20.9873
		3.10913	20.2504
		0.896765	-20.6039
		-7.0407	-15.8528
		4.48085	-21.0749
		-3.12289	23.2183
		1.49769	19.3029
		5.4312	-20.4013
		1.77244	22.6881
		17.2621	-22.4185
		11.9911	23.941
		21.1006	-17.3152
		-6.42124	3.3524
		7.77563	9.11211
		2.71924	-9.11026
		-16.8684	24.4734
		-17.4748	-17.5554
		4.32458	-24.3232
		2.06786	-20.5031
		-4.48094	0.908294
		2.7661	-20.8852
		-17.8869	24.5542
		15.6542	-22.2998
		-18.774	-17.8151
		2.19494	-23.9411
		8.76447	-18.6854
		4.7986	-21.2748
		4.15627	-23.3324
		9.64244	-16.825
		4.21895	24.8319
		11.3762	-20.3987
		1.80342	21.9376
		-10.3835	-21.3626
		-5.51367	24.5813
		4.77344	-23.4429
		1.37252	9.34167
		0.891445	-22.8674
		-5.44101	24.6804
		-0.206815	0.405369
		5.5488	22.8914
			-10.2219
			-13.8032
			4.06721
			18.0638
			24.4014
			8.09368
			-23.0798
			21.8584
			4.42298
			6.375
			-24.7034
			-19.1658
			-17.9829
			-23.8951
			-17.3976
			-20.8324
			15.3894
			23.9001
			6.23631
			17.9428
			-23.7397
			-22.6106
			-22.4119
			14.6197
			-15.5765
			-21.0762
			-0.492351
			-22.3762
			16.8532
			-22.7301
			-13.7667

## Sheet: Fig5e
			Goal-referenced selectivity, Space PC, Pre	Goal-referenced selectivity, Space PC, Post		Goal-referenced selectivity, Goal PC, Pre	Goal-referenced selectivity, Goal PC, Post
			0.710447	-0.387776		0.707375	-0.369061
			-0.00137575	0.187391		0.105151	0.759209
			-0.606279	-0.599704		-0.331443	0.846476
			-0.631773	-0.522837		0.511049	0.911134
			-0.828769	-0.866313		0.441569	0.94509
			-0.19881	-0.751404		-0.238306	0.878113
			-0.479122	-0.742699		0.261865	0.863764
			-0.612236	-0.930352		-0.179203	0.565151
			-0.164501	-0.63633		-0.698704	0.880257
			-0.64862	-0.941618		0.493223	0.610506
			-0.75451	-0.920088		0.84049	0.895542
			-0.854505	-0.818265		-0.852161	0.882006
			-0.856744	-0.935337		0.281868	0.658383
			-0.789245	-0.755873		0.370805	0.854013
			-0.737442	0.247544		0.254269	0.794405
			-0.711587	-0.85336		0.548669	-0.417245
			-0.846367	-0.794931		0.199299	0.51995
			-0.705598	-0.990216		-0.180216	0.665516
			-0.0317228	-0.62219		0.120898	-0.0121332
			-0.660751	-0.952749		-0.619165	0.787735
			-0.842555	-0.458221		0.449072	0.820032
			-0.551409	-0.85939		0.44822	0.909703
			-0.425251	-0.772456		0.535005	0.597574
			0.405327	-0.226627		0.932493	0.980204
			-0.0179609	-0.614769		0.346621	-0.722593
			-0.588935	-0.834995		0.603414	-0.0810718
			-0.636106	-0.803027		0.801652	0.948469
			-0.531267	-0.920826		0.0900325	0.894354
			-0.423894	-0.696426		0.788293	0.922998
			-0.365401	-0.578901		0.708178	0.873369
			0.376373	0.120605		0.941331	0.89951
			-0.847859	-0.861529		0.630522	0.83194
			-0.527416	-0.82707		0.280425	0.652836
			0.00787427	-0.95963		0.836449	0.613752
			-0.530846	-0.829371		-0.0591486	0.616479
			-0.60528	-0.0808729		0.580834	0.859482
			0.219917	-0.251165		0.715807	0.950219
			-0.73902	0.206325		-0.106656	0.416317
			-0.17609	-0.494867		0.192996	-0.0363692
			-0.604734	-0.457253		-0.169652	-0.557385
			-0.182574	-0.317736		0.815078	0.698173
			0.103268	0.681962		0.0761524	0.579477
			-0.262748	0.171814		0.344089	0.424275
			-0.509869	-0.932788		0.497482	0.782068
			-0.1454	-0.572536		0.268008	0.360236
			-0.527103	-0.625184		-0.199111	-0.288894
			-0.7811	-0.871196		0.355666	0.721469
			-0.93585	-0.20531		0.942133	0.948175
			-0.613183	-0.250556		-0.135823	0.577636
			-0.32633	0.380362		0.577458	0.936037
			-0.642436	-0.195847		0.729728	0.842512
			-0.416584	-0.488734		-0.530958	0.398333
			-0.899963	-0.948917		-0.377301	0.838782
			-0.857955	-0.825108		0.546916	0.73095
			-0.53585	-0.479332		0.194389	0.735745
			-0.00765481	-0.728248		-0.185281	0.808441
			-0.833542	-0.623241		0.289991	0.513823
			-0.377914	-0.905436		-0.180839	0.313642
			-0.783065	-0.487347		0.0494425	0.113357
			-0.37043	-0.491184		-0.0228378	0.537377
			-0.199621	-0.59798		0.343071	0.634535
			0.0145094	-0.468931		0.642267	0.259607
			-0.682096	-0.893064		0.740478	0.67579
			-0.644341	-0.787823		-0.115841	0.605841
			-0.23635	-0.6896		-0.245093	-0.552099
			-0.603126	-0.933246		-0.213508	-0.148301
						0.226497	0.440059
						-0.150248	-0.709463
						0.197644	-0.60603
						0.395462	0.497425
						0.213271	0.598886
						-0.0570963	-0.444998
						-0.151507	0.726189
						-0.190946	0.784847
						-0.528655	-0.564492
						-0.0232691	-0.743803
						-0.163202	0.669182
						0.0158994	0.755909
						-0.728527	0.746668
						-0.255381	0.827104
						0.46686	0.813621
						-0.615604	0.848325
						-0.0728863	-0.695307
						0.442506	0.612081
						-0.654602	0.443004
						-0.478979	0.744023
						-0.0573547	0.867852
						0.208701	0.495041
						0.376224	0.817334
						-0.38522	-0.149737
						0.127084	0.635985
						-0.520797	0.379977
						-0.430359	-0.404968
						0.583088	0.89382
						-0.372737	0.385044
						0.663672	0.899408
						-0.00870386	0.915643

## Sheet: Fig5f-SpacePC
			Space PC, example cell to show BTSP. Mouse KQ144, cell #140
Pre, before reward switch (100 laps, by 50 spatial bins)
0.274772	0.213005	0.0956992	-0.0065885	-0.0634002	-0.0685774	-0.0110056	0.0432969	0.0363399	-0.00704817	-0.0401884	-0.0276951	0.0127629	0.0439717	0.0264291	-0.0120705	-0.0283869	0.00122806	0.00442096	0.0539228	0.124009	0.224762	0.238161	0.207672	0.130497	0.114221	0.120127	0.151043	0.134219	0.0675649	0.0699138	0.0418366	0.0606569	0.0676241	0.0757961	0.0561735	0.0395984	0.0885283	0.165854	0.219316	0.250622	0.214715	0.116394	0.0143877	0.00908303	0.0167385	0.0482439	0.0682558	0.141174	0.152127
0.115659	0.0812912	0.0755487	0.119532	0.0977676	0.0981295	0.0655954	0.0127208	-0.00438136	-0.0395055	0.0104746	0.00723291	0.0245334	0.00399687	0.00927591	0.0551508	0.0964163	0.0933569	0.0384619	0.0280737	0.033223	0.0546246	0.0462826	-0.0309626	-0.0882545	-0.0898969	-0.0067398	0.033643	0.0130836	0.00174646	0.0313635	0.0551322	0.0433601	-0.00420377	-0.0389253	-0.0568255	-0.0472331	-0.0226738	-0.0273941	0.000610492	0.054577	0.0660014	0.0653544	0.0514372	0.0223863	-0.0214628	-0.0677377	-0.0233912	0.00408978	0.0344461
0.0673823	0.0631342	0.0654853	0.0302443	0.0282988	0.0202748	0.0670439	0.105159	0.0982458	0.0772144	0.0522197	0.0297881	-0.00881292	-0.0383518	-0.000680721	0.0208954	0.0824144	0.0782528	0.0726899	0.0954555	0.0781838	0.0852394	0.0487227	0.0328139	0.00392995	-0.00170638	0.0240194	0.0320526	0.0455675	0.0697291	0.082488	0.0914746	0.111488	0.0937259	0.0203226	0.0164665	0.0740934	0.0876426	0.0196204	-0.0316385	0.0136339	0.0499524	0.0693507	0.0673645	0.0831105	0.0299204	0.000584166	0.000867951	0.0816087	0.0656257
-0.00114913	-0.0657623	-0.0280873	-0.0138061	0.026587	0.00686815	0.0450812	0.0349261	0.0553527	0.0430863	0.0486994	0.0300024	0.0113961	0.0113748	0.0563902	0.0269964	0.0479394	0.0728407	0.165823	0.139896	0.0843689	0.0240151	-0.0345553	-0.0559785	0.00397367	0.127568	0.137738	0.0772978	-0.0152898	-0.0709567	-0.0762817	-0.0392976	0.0230201	0.0488549	0.0166045	-0.0318605	-0.0497461	-0.0289259	0.022169	0.0747518	0.0965648	0.0665671	0.0228656	-0.00203847	0.0280792	0.0635055	0.0953831	0.116076	0.063939	-0.00377654
-0.046843	0.0514427	0.175845	0.225608	0.197209	0.119423	0.0514887	-0.0201257	-0.0742013	-0.0492	-0.005205	0.022476	0.0629982	0.0690953	0.109902	0.0581786	0.049653	0.0234279	0.0505417	0.0495739	0.0145376	-0.0151088	-0.0266866	0.02894	0.0609943	0.0248943	0.00177615	0.00873025	0.0698757	0.0970941	0.0522452	-0.0309686	-0.0778685	-0.0776507	-0.0594318	-0.0398254	0.0403382	0.0717712	0.0863977	0.0487673	-0.00124465	-0.0813256	-0.179517	-0.142905	-0.0319158	0.0972494	0.134571	0.0820132	0.0371624	0.0159462
0.0107719	-0.0438768	-0.0804473	-0.0382692	0.0354548	0.0728945	0.0745754	0.107083	0.100353	0.0549246	-0.0116587	-0.0278146	0.0128571	0.00294615	0.0419252	0.028693	0.0625612	0.0680353	0.0538843	0.0067822	-0.0208403	-0.00354791	0.0410669	0.0436556	0.0130088	-0.0327766	-0.0289397	-0.0151105	-0.0234075	-0.0433229	-0.0737338	-0.0731576	-0.0706015	-0.0665539	-0.0574821	-0.0635958	-0.0063702	0.0281117	-0.0240501	-0.102378	-0.0756092	0.10141	0.196113	0.132047	-0.019239	-0.083302	-0.0267786	0.00144215	0.030083	-0.0212349
-0.0643988	-0.06212	-0.0264701	0.0448041	0.0820088	0.0973947	0.157378	0.227165	0.255387	0.181931	0.0638688	-0.000588665	-0.00624569	0.0544659	0.0752162	0.0846806	0.0419555	0.1175	0.0997971	0.0507498	-0.0637556	-0.0494571	-0.0564946	-0.0328157	-0.024693	0.0413375	0.0513682	0.0642324	0.0633388	0.0623446	0.0511859	0.0301551	0.000397435	-0.0186087	-0.00350904	0.0600031	0.0386975	-0.0250791	-0.082659	-0.0547534	0.0114133	0.0132842	-0.0284183	-0.0833981	-0.0948884	-0.056612	-0.0236521	0.0263574	0.0129085	-0.0191339
-0.0234956	0.0135174	0.0488739	0.0137729	-0.0444062	-0.0296074	0.0363534	0.0676188	0.0775554	0.0953376	0.185326	0.175171	0.127808	0.0647569	0.107602	0.108841	0.147324	0.122531	0.119435	0.0994509	0.124837	0.114053	0.0846926	0.0413191	0.0833394	0.0826483	0.128794	0.145053	0.168293	0.108678	-0.000805113	-0.0495982	-0.0592396	-0.0268316	0.0290006	0.0462731	0.0992018	0.1046	0.138846	0.132638	0.0619865	-0.00293196	-0.0383161	-0.0290551	-0.000691988	0.0455274	0.109872	0.134132	0.0764732	0.035031
-0.0151003	0.0112134	-0.0162578	-0.00424719	0.0012657	0.0560723	0.0719287	0.0932894	0.0286754	-0.052787	-0.0600261	-0.0114237	0.0366308	0.0480097	0.0423719	0.0847706	0.0354757	0.0296832	0.0133867	0.0689191	0.0860142	0.0791245	-0.0225738	-0.0935796	-0.165172	-0.139856	-0.0661647	-0.0521963	-0.0283211	-0.0681271	-0.0414952	-0.00636247	0.0536416	0.0667047	0.00644848	0.0235155	0.0268868	0.0530223	0.0143353	0.0475591	0.0127533	-0.0104129	0.00542815	0.0760167	0.107622	0.0914651	0.0520062	0.0284826	0.0191134	0.0683906
0.0391382	-0.0833745	-0.161906	-0.134399	0.0127886	0.0793647	0.0966211	0.112678	0.075666	0.0325332	-0.0198847	-0.0132124	0.00961417	0.0425679	0.0762213	0.113886	0.120163	0.082646	0.0484507	0.029234	0.0737291	0.0528611	0.0207903	-0.0211295	0.0130154	0.030958	0.0864393	0.0877754	0.0846839	-0.00273429	-0.00717366	0.0609971	0.119415	0.187239	0.160675	0.165608	0.139309	0.107093	0.102751	0.0736766	0.0822395	0.0882744	0.0882814	0.0702644	0.0483153	0.012576	0.0192075	0.02625	0.0102035	-0.0303584
-0.0571069	-0.0110881	0.0555513	0.114232	0.111289	0.109476	0.0765436	0.0266424	0.0015949	0.00166328	0.0892218	0.092541	0.073812	0.0474697	0.100445	0.115735	0.0969859	0.067784	0.0550413	0.00866711	-0.0171903	-0.0119396	0.0224256	0.00898759	0.0255374	0.0166168	0.0368619	0.0251099	0.0228147	0.00471979	0.0093172	0.0187145	0.0125255	0.00606809	-0.000625715	-0.000865026	-0.00319638	0.0513808	0.123063	0.154328	0.106176	0.0170467	-0.0453167	-0.0710526	-0.0837946	-0.0904573	-0.141864	-0.11236	-0.0949559	-0.0784895
-0.0943253	-0.0447811	0.0366412	0.0586076	0.0177378	0.00602927	0.0361968	0.099887	0.123614	0.0982135	0.0335174	0.00778124	-0.0440272	-0.0801826	-0.0611913	-0.0232182	0.0501316	0.0851882	0.136536	0.145138	0.0917611	0.0526956	0.0657838	0.0899749	0.206091	0.1936	0.177377	0.137851	0.151788	0.13644	0.0432136	0.00810646	0.0749023	0.156633	0.168102	0.0907449	0.0123517	-0.0231903	-0.0201951	-0.00106768	0.0123293	0.0165288	0.036702	0.0664317	0.0727759	0.0395001	-0.024344	-0.0443469	-0.00911126	0.0426706
0.0802334	0.0525755	0.0234712	-0.0323625	-0.0926659	-0.165257	-0.165124	-0.0944186	0.0383298	0.134671	0.122297	0.0710808	0.0457436	0.0240505	-0.00122196	-0.0378625	-0.0110552	0.045739	0.0765216	0.0871844	0.0487466	-0.00139792	-0.042351	-0.0799338	-0.0714398	-0.0775355	-0.0386099	-0.0137738	0.0378244	0.0176759	0.0109654	0.0258675	0.0664692	0.0562664	0.00611905	0.00208209	0.0229933	0.0467019	0.0674525	0.041122	0.0442325	0.0479576	0.0558654	0.108422	0.150258	0.136921	0.035639	-0.0544947	-0.0259698	0.0301131
0.011875	-0.0372299	-0.061256	-0.0912782	-0.0978599	-0.113246	-0.060046	-0.00974101	0.0208331	-0.0168569	-0.0484859	-0.0484345	0.0084761	0.0674964	0.0695766	0.0608567	0.0290162	-0.00921773	0.00199768	0.0158641	0.0962121	0.100853	0.104621	0.0501724	0.00511875	-0.00501056	0.041151	0.0723249	0.0136396	-0.0542328	-0.0406927	0.00266651	0.0487483	0.0342976	0.0291701	-0.00518132	-0.0251745	-0.00939964	0.00760073	0.0201557	0.0484335	0.101101	0.147256	0.147235	0.0916552	0.0110119	-0.0659204	-0.0263278	0.0661942	0.113028
0.094479	0.0989395	0.161738	0.187075	0.119423	0.0388175	-0.00980976	0.00678071	0.041913	0.0798539	0.0688783	0.104344	0.124139	0.149185	0.0954081	0.051694	0.0339679	0.0469442	NaN	NaN	NaN	NaN	NaN	NaN	NaN	NaN	NaN	NaN	NaN	NaN	NaN	NaN	NaN	0.0655371	0.0145557	0.0272178	-0.00822143	0.0184457	0.00584579	0.0105432	0.00367461	-0.0178172	0.0124837	0.0339752	0.0797749	0.0865748	0.058898	0.0906425	0.065907	0.00999465
-0.0128011	-0.00139108	0.0905371	0.0735835	0.0921401	-0.00571315	-0.0213303	-0.0278502	0.0189437	-0.024587	-0.0537016	-0.0379388	0.0612314	0.0871907	0.0553717	-0.00136857	-0.0321477	-0.0208118	-0.0563108	-0.0440305	-0.0551105	-0.0285069	-0.0170062	0.0332869	0.0587132	0.0207465	-0.00522535	-0.0128788	-0.025149	-0.0339719	0.0070941	0.061362	0.0994004	0.0908315	0.104427	0.0671659	0.017575	0.000427379	-0.0142769	0.0281206	0.0139346	0.0883048	0.095159	0.147536	0.157694	0.173237	0.21411	0.288504	0.304352	0.276282
0.164771	0.0849649	0.0726217	0.0725782	0.095034	0.0405149	0.0246529	0.0224252	0.00191456	-0.000701974	-0.00701986	0.0142904	0.00507668	0.000255452	-0.000254872	0.0205464	0.0816796	0.127064	0.142007	0.0670054	0.0529154	0.0147674	-0.034539	-0.0983451	-0.0733331	-0.000561969	0.0385965	0.169049	0.239223	0.282204	0.140728	0.0760663	0.0536829	0.0651573	0.116982	0.140213	0.156823	0.131228	0.179942	0.274601	0.31948	0.265377	0.176143	0.138336	0.19132	0.277924	0.300038	0.200866	0.0528116	-0.0768548
-0.139629	-0.131849	-0.0669619	0.0198014	0.135406	0.164045	0.160252	0.0735457	0.0560914	0.0859582	0.0792859	0.0852329	0.0494305	0.0600621	0.0649861	0.0563704	0.0134104	-0.0153511	-0.0219461	-0.0452212	-0.048655	-0.0318816	0.0192404	0.0722381	0.0433053	0.0690574	0.0105705	-0.00324977	-0.0471286	0.00390511	0.0887385	0.10522	0.0652917	0.0188265	-0.0276082	-0.0535743	0.00719835	0.115068	0.205532	0.152861	0.190115	0.397171	0.777273	1.11892	1.20282	1.08259	0.83786	0.591569	0.398477	0.230075
0.155217	0.105436	0.0766116	0.0899207	0.0452563	0.039234	-0.0567745	-0.0612224	-0.0718522	-0.0765937	-0.0915691	-0.0736682	-0.0415389	-0.0309641	-0.00879737	-0.00240516	-0.00376167	-0.0282157	-0.0651662	-0.0398411	-0.0201826	0.0176266	0.00576956	0.0449191	0.0745683	0.102655	0.0416651	0.0061605	-0.0242244	-0.0306007	-0.00868414	0.0139021	0.0265469	-0.0513912	-0.0897692	-0.0569548	0.0484943	0.0873424	0.284834	0.77628	1.23017	1.36247	1.01459	0.625176	0.308949	0.210877	0.167165	0.139624	0.094379	0.0939651
0.0541383	0.0255958	0.029305	0.0377996	-0.020035	-0.0989945	-0.126411	-0.0491429	-0.00994568	0.0280529	0.0120862	0.0201686	0.0286997	0.0465821	0.0375535	0.0358672	-0.00104319	0.00388173	-0.035745	-0.0476386	-0.0513589	-0.0215045	0.00259926	-0.0176815	-0.0478666	-0.095847	-0.0787495	0.0353548	0.163158	0.134563	0.0602914	-0.000532981	-0.00200245	0.0164127	0.00254074	0.0525743	0.0745519	0.133797	0.209797	0.299205	0.493233	0.763523	0.934459	0.921365	0.699329	0.458941	0.298538	0.180707	0.145328	0.0636604
0.0386075	0.0219336	0.048745	0.0370814	0.046128	0.0721947	0.0685998	0.0481745	0.0161159	0.0896251	0.0869781	0.0470263	-0.0101767	-0.0236883	-0.0155706	-0.0167687	-0.0121832	-0.0607605	-0.0598156	-0.0338381	0.00626956	0.0178951	0.0315807	0.0213788	0.0282517	0.042158	0.101621	0.120653	0.0850845	0.120425	0.108772	0.113321	0.0537724	0.0783992	0.0181065	-0.00895181	0.00525024	0.0959932	0.189656	0.448181	0.847343	1.01182	0.900769	0.535269	0.332458	0.112772	0.029504	0.0155013	-0.0160239	-0.0281806
-0.0409605	0.00805609	0.0321222	0.0032659	-0.00197642	-0.0446146	-0.058208	-0.0396352	0.0214568	0.0362305	-0.0158003	-0.0199635	0.0270371	0.0615438	0.0221966	-0.0133359	-0.0167509	0.0508392	0.0595956	0.0445813	-0.0452171	-0.057762	-0.0566496	-0.0355664	-0.0692238	-0.027324	0.0358423	0.0380288	-0.0105557	-0.0646082	-0.0349697	-0.0504639	0.00663481	0.0126425	0.0178372	-0.0121155	-0.0323034	0.0445394	0.120494	0.260788	0.266835	0.258028	0.204005	0.210146	0.132668	0.0548163	0.000562299	0.0501541	0.0879208	0.0992336
0.0588056	0.0573286	0.0429698	0.0207957	0.0858565	0.121285	0.155424	0.0520048	0.0225824	0.00118013	0.0302186	0.0316268	0.0228907	0.0368822	0.0152166	0.0416494	0.0582481	0.0683572	0.0650676	0.0366347	0.0454396	0.0267714	0.0128259	0.0149301	0.0279313	0.0345465	0.0635807	0.0592081	0.0233961	0.000882066	-0.0108246	-0.0172312	-0.0345607	-0.0438682	0.00158666	0.0623041	0.149739	0.175636	0.244831	0.466405	0.801025	0.893794	0.685788	0.342629	0.138658	-0.00786402	-0.020659	-0.00347684	0.0927353	0.117905
0.0873008	0.0698104	0.0409941	0.0408683	0.0135144	-0.000444101	-0.0138275	-0.0267539	-0.0631195	-0.0739527	-0.0585577	-0.0345567	0.0207737	0.0203754	0.0371019	0.00463905	0.00720005	0.00630551	0.0229773	0.0297992	0.0321128	0.0588704	0.113922	0.145124	0.0976151	0.0621642	0.0296179	0.0239774	-0.00981574	0.0238725	0.0517203	0.0847061	0.0787517	0.0938809	0.116636	0.155237	0.297385	0.425918	0.550731	0.716408	0.799847	0.751237	0.506316	0.312139	0.157828	0.0266471	-0.0375785	-0.00683972	0.0379085	0.0302683
-0.00593686	-0.00813765	-0.0119591	0.0588333	0.076666	0.0731274	-0.00327486	-0.00282165	0.0101657	0.031915	0.00540037	0.0234575	0.0102706	0.0299659	0.0220365	0.0452784	0.0137171	0.0308255	0.0302401	-0.0180578	-0.014736	-0.0272262	-0.0677543	-0.13855	-0.148634	-0.0407263	0.0516993	0.077191	0.125816	0.120637	0.0862368	0.0247281	-0.049821	-0.0668367	-0.067362	-0.0285445	0.134685	0.385223	0.611684	0.678766	0.600657	0.466697	0.376695	0.276352	0.281848	0.223986	0.216214	0.182796	0.148647	0.138839
0.122408	0.100332	0.0734831	0.0173833	0.0289746	0.0628396	0.0488429	0.0582916	0.0436161	0.0887845	0.0554202	0.00733253	-0.0196847	0.0296332	0.0423285	0.0181998	-0.0228939	-0.0260962	0.0122975	0.0260739	0.0439773	0.0337685	0.0407261	0.0319929	0.0684353	0.0520835	0.0377476	-0.0171617	-0.00345299	-0.0150599	0.0287475	0.0132803	-0.0155399	-0.0587782	-0.0470017	-0.0307237	-0.0525358	-0.0735793	-0.0345921	0.0155909	0.0478654	0.0706133	0.00601675	-0.0138777	-0.0122468	0.0702524	0.103339	0.0876877	0.0450142	0.0504296
0.0567345	0.046546	0.021221	-0.0432232	-0.035232	-0.0399703	0.00847207	0.0559222	0.0516953	0.0396761	-0.0375465	-0.063097	-0.0717104	-0.0315612	0.0187175	0.0702189	0.125949	0.128378	0.0694623	0.0274411	0.0134674	0.050207	0.0443048	0.0695359	0.0401885	0.0173455	-0.0409637	0.00463868	0.0500412	0.0962962	0.118794	0.097928	0.0191844	-0.0251071	-0.0132155	0.0764524	0.187759	0.278417	0.408411	0.569499	0.733283	0.699517	0.438497	0.175432	0.0306472	0.00358748	0.00982838	0.0712649	0.0860348	0.119378
0.0195776	0.0262765	0.00704374	0.0585189	0.0103838	-0.00685644	0.0487608	0.103078	0.0967243	0.0883832	0.081482	0.0554653	0.00979757	-0.00234235	0.0486278	0.085635	0.100479	0.0853024	-0.00804624	-0.0481846	-0.0707821	0.0200222	0.0080971	-0.0594309	-0.0705183	-0.0178324	0.0443183	0.0539864	0.0445298	0.0677536	0.0481631	0.0153488	-0.0177392	-0.00874128	0.0574575	0.176751	0.317557	0.42452	0.48325	0.57079	0.651998	0.670063	0.565126	0.453192	0.313626	0.195709	0.0776484	-0.000642447	0.00957744	0.0269425
0.0883189	0.0136296	-0.0124161	-0.0298977	0.0135549	0.0123782	0.022985	0.0471756	0.0445248	0.0391394	0.0263239	0.0493977	0.0591311	0.0695005	0.0724561	0.0654877	0.0578253	0.0531966	0.063605	0.0122993	0.026489	0.00354463	0.0821998	0.0796303	0.0760493	0.0096254	-0.0303358	-0.0286788	-0.0581036	-0.0866157	-0.0755491	-0.00829822	0.0187029	0.0188042	0.00608643	0.015534	0.0464442	0.10349	0.200012	0.493926	1.69667	3.43244	4.78053	4.93921	4.06543	2.90643	1.80143	1.07403	0.682986	0.476915
0.341099	0.331725	0.279142	0.21919	0.133107	0.0753818	0.0328663	-0.0363523	-0.0769217	-0.110968	-0.064479	-0.00697906	0.0135544	0.0304631	0.0415573	0.0631195	0.0201647	0.010974	0.0303012	0.0231825	-0.0277567	-0.00958966	0.0242473	0.0876562	0.0784499	0.0713079	0.070848	0.063579	0.0756257	0.0365343	0.0512902	0.0407249	0.110677	0.253418	1.32926	2.8742	4.19583	4.70656	4.83354	5.17535	5.40326	5.37878	4.96797	4.21673	3.24281	2.24354	1.46658	0.92109	0.5838	0.355931
0.23819	0.181691	0.133925	0.0608805	0.0361729	0.0514035	0.0185105	-0.0268972	-0.082609	-0.0696392	-0.00995134	0.0185862	0.028678	0.00650648	-0.00976933	0.0205521	0.0142679	0.0055003	-0.0131889	-0.0369909	-0.041043	-0.0211445	0.0372414	0.0863287	0.0821957	0.125564	0.242778	0.450936	0.545232	0.55052	0.418797	0.431063	0.570976	0.929038	1.34971	1.75946	2.21272	2.61953	2.94837	3.40629	3.77808	3.83088	3.20573	2.17998	1.29429	0.674036	0.374861	0.21503	0.203811	0.181826
0.184391	0.0933186	0.0770515	0.0672621	0.0841874	0.0808539	0.0889237	0.0613829	0.0614203	0.00282188	0.00170725	-0.021826	-0.018729	0.00599457	0.0255439	0.0307428	-0.0412773	-0.0689294	-0.0519572	0.0230928	0.0770075	0.0866297	0.028289	-0.00668653	-0.0606962	-0.0421554	0.000203845	0.251457	0.521512	0.614532	0.562088	0.523211	0.590169	0.735718	1.01097	1.46091	1.90356	2.47321	2.7942	2.98582	2.80424	2.5996	2.14862	1.55428	0.956752	0.590982	0.368953	0.259961	0.142851	0.0593257
0.0365439	0.0776826	0.0981384	0.0750394	0.0714246	0.105357	0.140112	0.122977	0.0938469	0.0859708	0.0447474	-0.0068265	-0.0395891	-0.0582184	-0.0345054	-0.064446	-0.0281147	-0.0284161	0.0285693	0.092048	0.162835	0.160577	0.118228	0.0806061	0.063005	0.0955505	0.134518	0.194867	0.293403	0.323955	0.379818	0.557531	0.904668	1.29345	1.65807	2.17879	2.75838	3.14925	3.21202	3.15828	3.19473	2.95225	2.33529	1.44115	0.79444	0.454009	0.268351	0.201925	0.195783	0.176882
0.149174	0.120445	0.119582	0.122305	0.0921794	0.0236792	-0.0625425	-0.104374	-0.0975962	-0.0536016	-0.0154554	0.0824268	0.073388	0.0380883	-0.0316034	-0.053333	-0.0393132	-0.0313974	0.0362992	0.0612397	0.057838	0.0810374	0.138289	0.198082	0.321548	0.4396	0.541737	0.690619	0.861797	1.13123	1.2145	1.32668	1.45446	1.68593	2.27544	2.9876	3.44402	3.43147	2.98363	2.67146	2.25618	1.78429	1.16694	0.680652	0.490055	0.385494	0.242426	0.0581814	-0.0621879	-0.0630485
-0.0115853	0.054145	0.0542189	0.00921606	0.0267241	0.0145509	0.0132757	0.0171891	0.0137662	0.0367319	0.0124027	-0.00226062	-0.0163329	-0.000313163	-0.00105293	0.00271718	-0.0143025	0.0178654	0.0193949	-0.0172379	-0.0785879	-0.0614088	-0.0625364	-0.0399315	-0.00236637	0.0609553	0.0856172	0.133353	0.193779	0.31208	0.417567	0.566999	0.860093	1.27029	1.7697	2.40403	2.88969	3.29805	3.26536	3.04935	2.61742	2.08567	1.43243	0.851115	0.471057	0.342118	0.259192	0.236347	0.205595	0.200258
0.138257	0.0934256	-7.3388e-05	-0.0439657	-0.0538064	0.0095176	0.0173472	0.00564872	0.00309859	0.0337934	0.0431533	0.0507358	0.0269079	-0.0129085	-0.054516	-0.0198255	0.0467231	0.0738066	0.0349761	-0.0266839	-0.0427926	-0.0259705	0.0091324	0.0400948	0.0340384	0.060781	0.12932	0.252171	0.318545	0.368322	0.324703	0.268129	0.296592	0.569436	1.07313	1.50984	1.68729	1.8114	1.8375	1.91527	1.73715	1.35568	0.854918	0.393286	0.187296	0.133082	0.127911	0.108357	0.027367	0.0131737
0.0646329	0.119525	0.0764464	0.0412129	-0.0111945	-0.0164957	-0.0469107	-0.0482945	-0.0324043	-0.0529762	-0.00773202	0.0603313	0.0871139	0.087596	0.0401113	0.0122173	-0.0159834	-0.0121661	-0.012835	0.0496317	0.0707741	0.101583	0.081839	0.043213	-0.00133052	-0.030634	0.0198796	0.138632	0.340111	0.614746	0.739066	0.708846	0.628446	0.7953	1.24731	1.84806	2.50499	2.74372	2.67824	2.33735	2.00994	1.58364	1.08489	0.62658	0.363708	0.180159	0.113467	0.0562878	0.00609419	0.0212914
0.0309846	0.0686181	0.0802867	0.0802113	0.0825129	0.00928398	-0.0528312	-0.100876	-0.114395	-0.135996	-0.115418	-0.0913445	-0.0429822	-0.0168602	0.050123	0.0851647	0.0562593	0.0139917	-0.0358944	-0.0195452	-0.0240536	-0.0551064	-0.0579468	-0.0550454	0.0275873	0.100952	0.108326	0.097555	0.0857911	0.155889	0.160378	0.123353	0.146527	0.546846	1.24563	1.74293	1.88623	1.86575	1.96281	2.09989	2.14992	2.22227	1.96569	1.4213	0.776969	0.402919	0.228329	0.14004	0.0811173	0.0148627
-0.0160667	0.00653191	0.0742467	0.0964699	0.0452411	0.0153142	-0.00223478	-0.0340288	-0.0366647	-0.0115025	0.0383937	0.0382448	-0.0073018	-0.0292473	-0.0308734	0.0184035	0.0018783	0.0103174	-0.032332	0.00261421	0.0396362	0.0849556	0.0841935	0.0243528	0.00474353	0.0126801	0.0962933	0.130066	0.228885	0.280217	0.45743	0.717907	0.938795	1.10435	1.1359	1.33988	1.71271	2.11805	2.29485	2.23201	1.87362	1.38155	0.785451	0.473676	0.339165	0.307686	0.24913	0.216271	0.203414	0.20048
0.186919	0.125555	0.0721134	0.0314398	0.0371197	0.023306	-0.00181899	0.00545301	0.0123547	0.0821686	0.112838	0.0959849	0.0451281	-0.00158181	0.012412	0.0323165	0.0385102	0.042868	0.0575709	0.0385698	0.0103246	-0.0302389	-0.046916	0.0281314	0.100199	0.155618	0.122601	0.136637	0.270817	0.339892	0.370303	0.379035	0.485026	0.824475	1.44068	2.26857	2.97423	3.11516	2.85223	2.36479	1.87953	1.41461	0.951115	0.630939	0.391664	0.216593	0.127002	0.0669584	0.0442292	0.0361772
0.0913507	0.12821	0.0976677	-0.0248165	-0.086596	-0.0732888	-0.010298	-0.0486967	-0.0270016	-0.00629341	0.0412988	0.014568	-0.00498872	0.0496813	0.0512028	-0.0323871	-0.106113	-0.135845	-0.0754357	-0.0410549	-0.0310015	-0.0207992	0.0260808	0.0895821	0.136765	0.124586	0.112203	0.082845	0.0823482	0.0931846	0.153975	0.201684	0.281378	0.41711	0.64358	1.11039	1.45295	1.66723	1.74425	1.90339	1.89536	1.49566	0.911272	0.429907	0.217662	0.178064	0.193904	0.161272	0.0940384	0.0748686
0.0959207	0.0914876	0.0695431	0.0340669	-0.0088273	-0.0214112	-0.00477588	0.0310374	0.0448603	-0.00607906	-0.0124439	0.0070672	0.0540942	0.0726431	0.0530174	0.0203071	-0.00645491	-0.0298336	-0.00808119	0.0524848	0.0710757	0.0780281	0.0572307	0.0909814	0.0862858	0.0932612	0.171616	0.309067	0.363248	0.379207	0.327102	0.332221	0.361494	0.511488	0.817584	1.17987	1.4735	1.52679	1.43632	1.19481	0.938489	0.587778	0.292429	0.100345	0.0395169	0.0714832	0.0621571	0.0553596	0.0508019	0.0904452
0.108054	0.132172	0.0504495	0.00138867	-0.10355	-0.0344714	-0.0402614	-0.0100005	-0.0971854	-0.0917208	-0.0800037	-0.0187669	0.0037992	-0.00337771	-0.0236272	-0.0395452	-0.0192915	0.0143582	0.0143542	-0.00323157	-0.0434732	-0.0542058	-0.0536406	-0.00299963	-0.0109508	-0.0262616	-0.0270471	0.0323655	0.112487	0.182615	0.238273	0.346257	0.476494	0.558671	0.705103	0.972785	1.61527	2.13096	2.4103	2.2815	1.78699	1.1932	0.629071	0.384939	0.255623	0.161214	0.0968528	0.126062	0.147616	0.121594
0.0616101	0.0540634	0.0459577	-0.0177009	-0.0570235	-0.0707098	0.0358861	-0.010068	-0.0353234	-0.160153	-0.14845	-0.101812	-0.00417957	0.019182	0.00973457	0.0109193	0.00744578	0.0419615	0.0245086	0.0561121	-0.00322375	-0.101869	-0.163155	-0.11131	-0.0572243	0.010523	0.0438333	0.0488492	0.0251901	-0.0166131	0.0131469	0.0239941	0.0437624	0.165035	0.446748	0.786412	1.02957	1.14167	1.35637	1.63555	1.66427	1.3505	0.82864	0.447867	0.214455	0.0951562	0.0195198	0.0201089	0.0666571	0.100943
0.0582281	-0.0077031	-0.0191715	0.0554628	0.0687567	0.10011	0.0281365	0.0514079	0.0459	0.0717157	0.0420161	-0.0024259	-0.0418658	-0.0256597	-0.0129768	-0.00554336	-0.0362444	-0.00933744	0.0842178	0.170096	0.153072	0.0685885	0.00213091	-0.0369448	-0.0599266	-0.100514	-0.0248501	0.0546969	0.116137	0.0738465	0.0477641	0.116238	0.224643	0.460862	0.700887	0.954798	1.14389	1.32306	1.42573	1.26801	0.88894	0.471545	0.252028	0.170996	0.167292	0.101349	0.026294	-0.0821759	-0.117121	-0.138533
-0.103224	-0.0943074	-0.0864057	-0.0583113	-0.026807	-0.0496318	-0.0691683	-0.0603328	0.0119864	0.0166778	0.0370881	0.0426973	0.0546545	0.0145159	-0.0202415	-0.00863802	-0.015544	-0.0512235	-0.0701397	-0.0114566	0.0215561	-0.0260722	-0.0844351	-0.086024	-0.0509443	-0.0633065	-0.0524387	-0.0311149	0.00698169	0.0584762	0.116633	0.102319	0.155943	0.318672	0.64044	0.940556	1.15867	1.20962	1.0893	0.902614	0.7557	0.608026	0.416793	0.281934	0.206584	0.206831	0.142921	0.102645	0.0474035	-0.00909611
-0.0605843	-0.0967631	-0.0315268	0.0251275	0.0253723	-0.0418327	-0.101849	-0.113109	-0.0679338	-0.031758	-0.00178468	0.0156803	0.0321084	0.0840542	0.038626	0.00856851	-0.0723306	-0.0708518	-0.0444498	0.00759801	-0.0631048	-0.11465	-0.13175	-0.0140657	0.0654674	0.0896618	0.0705534	0.0519989	0.0432974	0.0420108	0.124157	0.367833	0.530458	0.666437	0.789034	1.07727	1.29288	1.29811	1.11317	0.853373	0.557155	0.284941	0.134882	0.101538	0.101507	0.0607913	-0.0123816	-0.0264816	-0.0501396	-0.0151121
0.0393827	0.100365	0.0666616	0.0310473	0.0859936	0.131385	0.104336	-0.0230538	-0.0767899	-0.04823	0.0218769	0.105704	0.138499	0.157166	0.16833	0.111031	0.0599717	-0.00330223	-0.0589766	-0.0610916	-0.0350383	0.0764671	0.0762186	-0.0142909	-0.075934	-0.067757	-0.0120285	-0.0217149	-0.0460648	-0.0412002	-0.0325547	-0.0563934	-0.0674222	0.0166542	0.26556	0.567985	0.811464	0.973836	1.05929	1.04968	0.96309	0.743456	0.519801	0.290121	0.194394	0.128703	0.0703926	0.0169914	0.0302814	0.0404551
0.068856	0.0324851	0.036888	0.0339805	0.0292613	0.00797697	-0.0150258	0.0248961	-0.00858028	-0.04051	-0.057662	-0.00296992	-0.029141	-0.0855099	-0.0746914	0.0110379	0.0909227	0.0884386	0.0192243	-0.0452717	-0.0673928	0.0710697	0.129365	0.13609	0.0371994	0.0777193	0.169312	0.192938	0.185978	0.138321	0.157375	0.248272	0.434308	0.798337	1.27472	1.72286	1.82431	1.55881	1.08369	0.777433	0.623399	0.584883	0.490909	0.288028	0.15565	0.0945195	0.122893	0.104034	0.0775859	0.051128
0.0262509	0.0491626	0.0772694	0.0469383	0.00551149	-0.0614904	-0.0182003	-0.0229738	-0.00907839	-0.0103533	0.00412161	-0.00824254	-0.017745	-0.0402589	-0.0151025	-0.00575267	-0.0183332	-0.0472855	-0.0463886	0.0439712	0.131261	0.106838	0.0299386	-0.0479048	-0.0962383	-0.122566	-0.151836	-0.0908067	-0.0781412	-0.0118498	0.0482744	0.143272	0.149289	0.159426	0.24508	0.443231	0.679509	0.9279	1.01925	0.855742	0.542389	0.290805	0.17146	0.168835	0.217737	0.223315	0.157986	0.0800338	0.0886362	0.0616627
0.0420836	-0.0140417	-0.0060115	-0.0447056	-0.0554095	-0.0779921	-0.0235592	-0.013196	0.000354717	-0.0256049	0.0323799	0.093338	0.124629	0.104115	0.0651103	0.0235716	0.0102343	-0.0157311	-0.0124939	-0.00484324	0.0266617	0.0521651	0.055734	-0.0173987	-0.0175551	-0.0478595	-0.0171408	0.0126418	0.0663536	0.115379	0.139561	0.194834	0.189454	0.313927	0.787829	1.25332	1.58653	1.54682	1.46172	1.23538	0.895457	0.642801	0.501972	0.446421	0.30203	0.137927	0.0494582	0.0450485	0.107698	0.0772769
0.0809475	0.0314507	0.0424113	0.0659567	0.0427593	-0.0224862	-0.0648731	-0.085706	-0.0655598	-0.0185026	-7.97186e-05	0.0527715	-0.00577901	0.0230087	-0.0198216	-0.023593	-0.0609251	-0.0339224	-0.0290963	0.0156901	0.0638574	0.0659151	0.0142482	0.063893	0.327403	0.62375	0.797821	0.816437	0.763391	0.617599	0.452964	0.338779	0.282715	0.286452	0.437121	0.656803	0.751843	0.703892	0.577474	0.511216	0.434418	0.299067	0.173814	0.0386194	0.0461296	0.0632622	0.0595723	-0.00141871	-0.0156164	0.0270387
0.0424519	0.0490321	0.0238294	0.0392841	0.0646706	0.0581044	0.051097	0.0301808	0.0483305	0.046645	-0.00475448	-0.0253474	-0.0117885	-0.0199481	-0.0354624	-0.0484134	-0.0399287	-0.0166765	0.0144905	0.0474088	0.0284998	-0.00724675	0.022194	0.0721261	0.12191	0.0955077	0.0740593	0.0219369	-0.0255083	-0.00611657	0.0304128	0.0718842	0.369335	1.31911	2.74747	4.04034	4.64628	4.51945	3.8258	2.98062	2.21717	1.63293	1.05038	0.615326	0.406531	0.332918	0.229309	0.117397	0.0244002	0.00511555
0.00415709	0.0489421	0.0474337	0.0121906	-0.0809894	-0.0488808	-0.00786674	0.0105509	-0.0515102	-0.0736354	-0.0224466	0.0263109	0.0200389	0.00923454	0.0361877	0.0949831	0.0977574	0.0349029	-0.0364117	-0.0992076	-0.0656458	-0.0642801	-0.00397891	0.00921457	-0.00823664	0.0102355	-0.00320079	0.00248304	-0.00343096	0.0775817	0.132792	0.194293	0.248816	0.423497	0.807305	1.14842	1.39791	1.36859	1.29084	1.18049	1.04329	0.835185	0.598789	0.375973	0.205284	0.129225	0.0834436	0.0750042	0.0230388	0.00361983
-0.000577991	0.0466261	0.0819309	0.0802962	0.0307926	-0.020192	-0.0355262	0.00182116	0.0124871	0.0303307	0.0346358	0.0429171	0.0317716	-0.0229433	-0.0533189	-0.117181	-0.118849	-0.13683	-0.10426	-0.0471819	-0.0261895	0.0389314	0.0662564	0.0731549	0.0289744	-0.00728449	0.0373489	0.185476	0.357313	0.497369	0.561993	0.660827	0.861641	1.24134	1.614	1.72445	1.67443	1.47718	1.36869	1.14946	0.825342	0.454232	0.127734	0.0111436	0.0606518	0.112524	0.128307	0.136027	0.15155	0.166061
0.133702	0.0801036	0.0243044	-0.037798	0.00342169	0.02233	0.04679	0.014177	0.00144215	0.0123527	-0.000348753	-0.0271542	-0.0598098	-0.0409132	-0.0150122	0.0100142	0.029387	0.0395655	0.0163326	-0.0397376	-0.00588436	0.0626339	0.0964063	0.0616385	0.0089949	0.049618	0.0521329	0.0564126	0.102121	0.353336	0.632084	0.839557	0.897998	0.904915	0.85667	0.804978	0.767736	0.704907	0.562457	0.389739	0.271712	0.212643	0.159476	0.10708	0.0626324	0.0902151	0.032042	0.00670915	0.0027669	0.0299435
0.0338717	-0.0273859	-0.0219502	0.0179377	0.0531077	0.0988957	0.0607308	0.054389	0.0885774	0.0669079	0.00705737	-0.0688933	-0.0118679	0.0430284	0.0120479	0.024729	0.0286001	0.0771982	0.0267629	0.00684987	-0.00237912	-0.00246759	0.0348954	0.0339586	0.0362173	-0.0383855	-0.0622821	-0.0361215	0.00950863	0.100323	0.24413	0.316529	0.244662	0.0580992	0.105851	0.389334	0.711563	1.01685	1.34546	1.4478	1.31419	0.844011	0.526049	0.243099	0.125322	0.0117346	-0.0181608	-0.0250824	-0.0217323	0.0284125
0.0286015	0.0503418	0.0605604	0.0419978	0.079664	0.0248072	0.0255071	-0.055084	-0.0504076	0.00693049	0.063563	0.0640818	-0.0193102	-0.0105825	0.00555094	0.00480886	-0.0932651	-0.113919	-0.0271747	0.0428642	0.0439693	-0.0541041	-0.0949975	-0.0650081	-0.0445248	-0.0321226	-0.0245597	0.0603331	0.0876471	0.0600704	-0.0126769	-0.0412025	-0.0889535	-0.0934733	-0.00281078	0.12219	0.38183	0.627993	0.76182	0.542715	0.290539	0.111068	0.0864235	0.0217744	-0.0136796	-0.0140209	-0.0380641	-0.0901546	-0.100392	-0.0512655
-0.0250768	-0.052367	-0.0665602	-0.0720359	-0.0650313	-0.0599838	0.00510605	0.0160518	0.000966316	-0.0128283	-0.00805326	-0.0271351	-0.0247944	-0.0148132	0.0373494	0.0442288	0.036409	-0.0418995	-0.0784251	-0.0834575	0.00515734	0.0320793	0.0107441	0.00367691	0.0286599	0.52385	2.03338	3.06863	3.11036	2.08972	1.42967	1.26028	1.11942	1.24197	1.4312	1.58491	1.70324	1.87897	2.01744	1.99285	1.84935	1.58601	1.15689	0.726422	0.411178	0.260384	0.215389	0.188482	0.165013	0.0682905
0.0118345	0.0499241	0.0480644	0.0387296	-0.0349242	-0.0867469	-0.072991	-0.0632814	0.0146188	0.073131	0.0927611	0.0430964	-0.0569552	-0.0670611	-0.0351711	-0.0119134	-0.0539557	-0.0787489	-0.0186433	-0.0128261	0.0250743	0.008097	0.0229845	-0.0149021	-0.0190668	0.035038	0.0857513	0.0848452	0.132578	0.42896	0.817339	1.16483	1.12939	0.944623	0.780682	0.776366	0.817309	0.855038	0.9085	0.924049	0.808482	0.662947	0.454464	0.271553	0.116185	0.044709	0.0576023	0.0448798	0.0543095	-0.010143
-0.0309879	-0.0740569	0.00808524	0.0961658	0.151025	0.143499	0.0342914	-0.0468634	-0.10052	-0.0756631	-0.00213089	0.00568371	-0.0472926	-0.058226	-0.0630976	0.0199517	0.0216359	0.0545604	0.0296532	0.0416834	0.0130122	0.0148686	-0.0232722	0.0211284	0.0664244	0.148828	0.278022	0.356889	0.337712	0.304945	0.506571	0.963848	1.3987	1.54493	1.46221	1.21575	1.00598	0.901936	0.840478	0.759088	0.705501	0.645885	0.573935	0.369213	0.199001	0.114946	0.0360631	0.0257518	0.0271649	0.0952131
0.121229	0.108259	0.035534	-0.0109711	-0.046104	-0.0580597	-0.0297658	-0.00854751	-0.00144491	-0.0489883	-0.0464613	-0.00327555	0.00763691	-0.0131222	-0.0241632	-0.0431245	-0.0767368	-0.078264	-0.0251084	0.0395272	0.0176808	0.0461371	0.0759767	0.0916393	0.0458485	0.00184761	0.0202827	0.125746	0.249148	0.28866	0.259449	0.362136	0.512406	0.597097	0.709826	0.895925	1.1212	1.12335	1.03459	0.807499	0.498595	0.189323	0.0554752	0.117525	0.163551	0.156928	0.0359233	-0.039947	-0.0857435	-0.043943
0.01356	0.0451756	0.0487683	0.0632444	0.121871	0.102085	0.046578	0.03284	0.0614357	0.102396	0.0604769	0.0508592	0.0678983	0.0720883	0.0225915	-0.0390987	-0.0777933	-0.0901289	-0.0594687	-0.00194113	0.0736496	0.0493122	-0.0298888	-0.100644	-0.088708	-0.0355163	-0.00463721	-0.00615733	-0.0422961	-0.0591603	0.0398014	0.210089	0.382807	0.585751	0.871258	1.10288	1.02841	0.877945	0.762251	0.708733	0.552562	0.398618	0.318005	0.221343	0.123234	0.0644261	0.0530845	0.148723	0.182234	0.181881
0.0963623	-0.00542847	-0.0962835	-0.122387	-0.0572129	0.0366857	0.0459954	0.0760487	0.0249378	-0.00038417	-0.0482109	-0.0192935	0.019385	0.0363186	0.0521225	0.100581	0.078015	0.0520593	-0.0140661	0.0226089	0.0866274	0.115415	0.0929392	0.126343	0.131174	0.11785	0.0456408	-0.0132537	-0.0452819	-0.0576078	0.0557914	0.171682	0.388076	0.668317	0.872471	0.957864	0.896028	0.858449	0.717923	0.585735	0.414651	0.352523	0.218843	0.178309	0.0803241	0.0691399	0.127172	0.190732	0.197736	0.115369
0.0345026	-0.0126325	-0.0372943	-0.0533093	-0.0529308	-0.0576963	-0.0246075	-0.0144042	0.00451898	-0.0243026	-0.074437	-0.0873071	-0.0614776	-0.0532303	-0.0300764	-0.0480955	-0.0232223	0.0115046	0.086083	0.0977209	0.0317975	0.0283614	0.0544591	0.063964	0.020561	0.0101358	0.00482928	0.0374151	0.0482593	0.100001	0.116179	0.167487	0.275257	0.476873	0.949986	1.22819	1.22484	0.867982	0.642364	0.570964	0.585718	0.48383	0.370489	0.220115	0.124657	0.0693884	-0.0213358	0.0178941	0.0169469	0.0700467
0.00894694	0.0165269	-0.0121284	-0.0379612	-0.0585457	-0.0650401	-0.0237612	-0.0118327	-0.00656047	0.0143207	0.00401713	0.0214389	-0.00295756	-0.005184	-0.011316	-0.0075415	-0.0108855	-0.01631	-0.0320116	-0.0143718	-0.0490456	-0.101725	-0.0823141	0.0287631	0.136879	0.161479	0.162454	0.191113	0.166372	0.162862	0.170838	0.343279	0.403788	0.322134	0.210999	0.300882	0.604755	0.755691	0.653762	0.494477	0.417721	0.496726	0.511522	0.47604	0.34812	0.211719	0.0778312	-0.0286321	-0.0624046	-0.0555771
-0.0146826	0.0482769	0.0779918	0.0830921	0.0177054	-0.0366304	-0.035856	-0.0410734	-0.0697423	-0.0746084	-0.0481728	-0.0169748	-0.0305511	-0.0538815	-0.0798907	-0.0626558	-0.0818839	-0.070783	-0.0808148	-0.0716681	-0.0390846	-0.0106229	0.0328634	0.0309083	-0.0156012	-0.0226462	-0.0079865	0.0246377	0.0578261	0.0688075	0.16254	0.257096	0.36199	0.407998	0.588793	0.83928	0.990946	0.863377	0.645284	0.491094	0.383064	0.275276	0.181403	0.105421	0.0678938	0.0313624	0.0188835	0.0176252	0.00805175	0.0326708
0.0498219	0.0502295	0.0337508	0.000841141	0.00169994	-0.0447046	-0.065025	-0.0930373	-0.0438556	0.00572513	-0.0123376	-0.0466514	-0.0763552	-0.041885	0.0188812	0.0667879	0.0785496	0.0308894	-0.00378146	-0.0272738	-0.0123188	-0.0112898	0.0235232	0.0781064	0.146396	0.19032	0.192605	0.184109	0.15853	0.125763	0.110381	0.152425	0.316965	0.514378	0.578008	0.792378	1.06678	1.46604	1.66028	1.46739	1.09232	0.627808	0.401857	0.344016	0.278696	0.166578	0.0751751	0.0161366	0.0584695	0.0659358
0.108555	0.0989728	0.0493006	0.0173712	0.0222531	0.0745991	0.0445641	-0.0176095	-0.0884832	-0.0789878	-0.0664414	-0.0103231	0.00753111	0.00582745	-0.00919551	-0.0295727	-0.0620465	-0.149481	-0.133949	-0.100333	-0.0253414	-0.0515828	0.00414298	0.017056	0.0137064	-0.00948942	0.0503596	0.152387	0.173784	0.147025	0.165783	0.28433	0.400856	0.619988	1.00202	1.40385	1.4488	1.19354	0.805399	0.516592	0.304442	0.268728	0.300218	0.31088	0.270108	0.165682	0.082642	-0.0277366	-0.0171545	-0.0128107
0.0212283	0.0250505	0.0639761	0.0611808	0.0316267	-0.0112136	0.0235462	0.055297	0.0586562	0.0343	-0.0178756	-0.0452145	-0.0534288	-0.042455	-0.0135191	0.00693868	0.0410142	0.00126201	-0.024514	-0.00508665	0.0523406	0.0500537	0.026046	0.0247563	0.0282229	0.0116798	-0.0588056	-0.0867214	-0.0181641	0.1133	0.234389	0.357277	0.401505	0.387863	0.375514	0.471707	0.660664	0.724938	0.654725	0.461941	0.27994	0.199437	0.141754	0.0807826	0.0375502	0.0929816	0.174582	0.147591	0.0300918	-0.0507205
-0.0526629	0.0126016	0.0592707	0.0629389	0.0361274	-0.00786953	0.0318547	0.00754021	-0.0277756	-0.0499148	-0.0419743	0.0206289	0.0112112	0.0420108	0.0521576	0.025242	0.0200042	-0.00548381	-0.0377353	-0.0427237	0.0121673	0.139997	0.320327	0.456278	0.572355	0.51931	0.392547	0.27198	0.275395	0.31102	0.474526	0.67293	0.708314	0.701837	0.638477	0.683565	0.692278	0.758333	0.889168	0.894663	0.692932	0.404624	0.191773	0.103649	0.139707	0.163236	0.143856	0.0908225	0.0443189	0.10269
0.12102	0.0650762	-0.000497228	-0.0225951	0.0460375	0.00413854	0.00516131	-0.032096	-0.0228964	-0.0408914	-0.0387329	-0.033389	-0.0725405	-0.0598686	-0.0609505	-0.0215597	-0.0292095	-0.00822516	-0.00434982	-0.00279807	0.0135887	0.0662563	0.0967064	0.10052	0.051318	0.0110775	-0.0161769	-0.0213561	-0.0142242	0.0138988	0.0503482	0.165779	0.416233	0.725369	1.11327	1.5462	1.93885	1.96577	1.71606	1.46679	1.26687	0.936122	0.543944	0.263647	0.147603	0.0791156	0.0692193	0.0859188	0.0569768	0.000138885
-0.072109	-0.0579952	-0.00360865	0.0783711	0.0890586	0.0681562	0.0274994	-0.0144796	0.0119379	0.0138222	0.0357247	-0.0152449	-0.0721085	-0.0408772	-0.0472901	0.00937342	-0.0411954	-0.00665054	-0.00319311	0.0513282	0.0678178	0.0507454	0.026041	0.00384609	0.0201155	0.0312298	0.00531512	-0.00265633	-0.0109649	0.0128521	0.0226884	0.0731684	0.248561	0.456674	0.952431	1.47162	1.73281	1.51058	1.09069	0.952366	0.9889	0.956139	0.772678	0.472668	0.259029	0.182271	0.156759	0.121713	-0.00694608	-0.0812878
-0.0732675	-0.0175768	-0.00394915	-0.000196099	0.046109	0.0870236	0.0652552	-0.021613	-0.0401837	-0.0105502	0.0114804	-0.00781703	-0.0425906	-0.0573793	-0.0496469	-0.035343	0.0280977	0.0456199	0.0148148	-0.0297146	0.0112273	0.149888	0.252758	0.272776	0.252493	0.231051	0.25556	0.343004	0.391758	0.362147	0.192426	0.053157	-0.0159459	0.129329	0.442861	0.83071	1.09942	1.15681	1.0644	0.960738	1.01702	1.37984	1.40959	1.08683	0.497461	0.229225	0.136799	0.0516468	-0.00256894	-0.00643177
0.0163561	-0.0250675	-0.0221133	-0.00549043	0.0523564	0.0647992	0.072748	0.0216774	-0.00779817	-0.071002	-0.0788111	-0.0548119	-0.0240548	-0.0056358	-0.0270919	-0.0291842	-0.0221456	-0.0349176	-0.0671627	-0.0853619	-0.0461685	0.00251273	0.0320229	0.0605319	0.0273115	-0.0111813	-0.0444374	0.0465008	0.190976	0.270141	0.293198	0.279764	0.365637	0.473265	0.534377	0.50058	0.412918	0.476299	0.619513	0.759426	0.817252	0.739627	0.642072	0.467863	0.323657	0.181299	0.15488	0.125218	0.138646	0.0437553
0.0301566	0.0132156	0.0326327	0.0458912	0.0886651	0.0655355	0.00848877	-0.0655901	-0.0486769	-0.0164901	-0.0048513	-0.0196217	-0.0290776	-0.0574656	-0.0362325	-3.39369e-05	0.052292	0.0697799	0.0419945	0.00666583	-0.0339792	-0.0518484	-0.00538439	-0.00548082	0.00695791	-0.0158881	-0.026599	-0.0427046	0.00161824	0.0441947	0.0430092	0.108184	0.375618	0.589169	0.607613	0.557099	0.755983	1.08759	1.29253	1.29594	1.20596	1.00708	0.721324	0.408545	0.252126	0.272869	0.260633	0.150458	-0.000860669	-0.0133471
0.0673712	0.128693	0.102626	0.0327776	-0.0312803	-0.0583139	-0.0597538	-0.00130669	0.0633067	0.0835457	0.0494928	-0.00683736	0.000507376	0.0059205	0.0129863	0.0131572	-0.00537848	-0.0208637	-0.0477907	0.0187171	0.0280469	0.0544311	0.00847744	0.0295584	0.0441046	0.0340492	0.00694812	-0.0764552	-0.128035	-0.172105	-0.156838	-0.0809351	0.0715843	0.185425	0.261628	0.243316	0.24666	0.223321	0.232289	0.290911	0.391143	0.495279	0.50374	0.432915	0.232617	0.12614	0.0738166	0.156429	0.106551	0.0552562
0.00769348	-0.00344846	0.0122384	-0.0366061	-0.0422412	-0.074734	0.0143195	0.0411594	0.0453354	-0.00897696	0.0299816	0.0446778	0.0648876	0.0517171	0.0208414	-0.00445072	-0.0218749	-0.0129179	-0.026014	-0.0436897	-0.0229963	0.0352071	0.0911753	0.128708	0.100569	0.122967	0.151795	0.101165	0.0578817	0.0486881	0.196945	0.318329	0.466115	0.555546	0.727952	0.740761	0.763776	0.6309	0.6248	0.65227	0.656047	0.511703	0.287917	0.125228	0.0317319	-0.0238162	-0.0411747	0.00765017	0.0356143	0.0849918
0.0974734	0.110794	0.100277	0.0663521	0.0614487	-0.0298639	-0.00942368	-0.00970489	0.0409395	0.00658916	-0.0345999	-0.0220923	-0.0342634	-0.0162517	-0.0225441	0.019073	0.0608338	0.0432179	0.0548883	0.104915	0.175132	0.196579	0.136787	0.107814	0.0939585	0.102975	0.0687652	0.0803173	0.102727	0.121742	0.0919038	0.140685	0.275541	0.338753	0.404483	0.604787	0.862487	0.997757	0.828528	0.608966	0.41786	0.264618	0.150763	0.0688112	0.0822252	0.0844642	0.0697485	0.0866664	0.119161	0.103756
0.0702154	0.03618	0.0160245	-0.0428354	-0.0450118	0.00243953	0.0517966	0.104065	0.0586201	0.0557464	0.0105356	0.0100082	-0.0350754	-0.0905728	-0.0329511	-0.00780771	0.0341739	0.0128937	0.00352907	-0.00173619	-0.0809061	-0.112104	-0.113794	-0.0117379	0.0536231	0.0550137	0.0334559	0.0139956	0.0189356	0.0313914	0.0370199	0.00379662	0.0338342	0.050238	0.15721	0.20343	0.365074	0.599786	1.19939	1.86345	2.14614	1.82243	1.22428	0.813122	0.533282	0.369792	0.258916	0.19663	0.139652	0.103341
0.0812465	0.0257213	0.0217633	0.0712758	0.123355	0.0846352	0.0219603	-0.0107151	-0.0122739	-0.0402126	-0.0579875	-0.0204251	0.00240485	-0.00439382	-0.045647	-0.100817	-0.0654396	-0.0144872	0.0487613	0.0738999	0.0979138	0.0820087	0.0430099	-0.0401284	-0.0458269	-0.0201786	-0.00190068	-0.0221023	-0.0234658	-0.0204338	0.037836	0.121503	0.257415	0.364574	0.549909	0.945223	1.23936	1.45386	1.4171	1.31666	0.993943	0.609906	0.371497	0.23339	0.134483	0.0795016	0.0746979	0.123263	0.113994	0.0829503
0.00772199	-0.0246286	0.0134204	0.0503493	0.088212	0.0311096	0.00535847	0.039982	0.0554699	0.0749551	-0.0126359	-0.0344479	-0.0499648	-0.024412	0.0122745	0.0369072	0.0516714	0.00591622	-0.0354419	-0.0786163	-0.0589982	-0.043997	-0.0139518	-0.0740475	-0.0843757	-0.124592	-0.061221	-0.015447	0.120331	0.191194	0.223745	0.37992	0.568273	0.793382	0.809541	0.717997	0.588961	0.520976	0.582382	0.550557	0.459801	0.352791	0.3083	0.249512	0.148609	0.0825495	0.035456	0.0384867	0.0684591	0.0532351
-0.00476673	-0.0514757	-0.0462022	-0.025912	0.0118313	-0.0235736	-0.0112931	-0.0603244	0.00353675	-0.025196	-0.00950757	-0.0268839	0.0217913	-0.00182468	0.0293527	0.0561768	0.101774	0.0606788	0.0754148	0.0482523	0.0616593	0.0923558	0.142426	0.15341	0.0787717	0.0452503	0.0540274	0.0632966	0.0612237	0.112353	0.195696	0.268487	0.27866	0.380043	0.667243	0.849356	0.953303	0.836366	0.759951	0.536518	0.31731	0.131734	0.0852994	0.0472193	0.048799	0.0373903	0.051254	0.0383662	0.00831776	0.00150252
0.0396862	0.0459396	0.132849	0.111791	0.122346	0.0426736	0.000858894	0.0229756	-0.016024	-0.0377596	-0.0770512	-0.0572146	-0.0182662	0.0096413	-0.0111567	-0.0206442	-0.0677449	-0.0329478	-0.025358	-0.0656868	-0.0877079	-0.0381355	0.0582949	0.113528	0.121267	0.0752724	0.0162969	-0.0456842	-0.0215732	-0.0231157	0.0265651	0.0576471	0.135456	0.201286	0.328321	0.443323	0.56475	0.634652	0.788455	1.31147	1.99617	2.42543	2.17381	1.52557	0.864591	0.420168	0.193331	0.0927006	0.0223273	-0.0415593
0.0243947	0.0297651	0.0238935	-0.0037057	0.0422641	0.0597165	0.0215524	-0.00596722	-0.0171636	-0.0156233	0.000907355	0.0325301	0.0495234	0.0489481	0.0194945	0.0225425	0.00363294	0.00579994	-0.0124765	-0.00493339	0.00735864	0.00597576	-0.0224886	-0.0396997	-0.0136884	0.00971706	0.0707432	0.0365463	0.0909585	0.20042	0.253325	0.190303	0.0609819	0.118561	0.297387	0.477755	0.652726	0.847992	1.05112	1.27967	1.32032	1.09366	0.660675	0.296784	0.135119	0.104485	0.107294	0.130364	0.0829518	0.0463455
0.0102389	-0.0120975	-0.0359007	-0.0140311	0.0252949	0.0283146	-0.0234996	-0.0458543	-0.0488754	-0.0837317	-0.051487	-0.0406298	0.00771943	-0.0379315	-0.0504269	-0.0282415	0.00992594	0.0292345	0.0251184	0.0247985	0.0141878	-0.0533482	-0.0415642	0.0743251	0.275318	0.428601	0.468873	0.505372	0.426395	0.403313	0.331134	0.374964	0.357492	0.310275	0.311028	0.547724	1.21912	1.90196	2.21217	2.03854	1.60008	1.20039	0.814514	0.549086	0.383734	0.283255	0.217213	0.147307	0.0922414	0.0448461
0.00475566	-0.0034169	0.0246312	0.0815184	0.0527514	0.0330198	0.0424515	0.0462032	0.00320165	-0.050257	-0.0551082	-0.0460234	-0.0637431	-0.0816596	-0.0715098	-0.00512589	0.120452	0.184199	0.11208	-0.0246295	-0.103055	-0.073167	-0.0309556	0.00589088	-0.0290876	-0.0674478	-0.0370055	0.934283	2.43429	3.50216	3.24149	2.18102	1.31219	0.862801	0.809867	0.878895	0.953228	0.881047	0.887506	0.833371	0.875757	0.855669	0.75224	0.517014	0.237111	0.0655758	0.00300038	-0.00135132	0.017471	0.0584604
0.0832637	0.112917	0.136383	0.111961	0.0850061	0.0123209	-0.0175731	-0.0159969	-0.0383208	-0.0602883	-0.0598177	-0.0445137	-0.0170246	-0.0294526	-0.0212159	0.0167968	0.0120644	0.0817395	0.0736453	0.0789232	-0.00907047	-0.0673958	-0.0752648	-0.0777495	-0.0555506	-0.0541525	-0.0770921	-0.0816101	-0.0874374	-0.0577019	-0.0692576	-0.0584574	-0.0497553	0.0249641	0.189134	0.237962	0.286594	0.32879	0.434754	0.484516	0.441556	0.363203	0.301327	0.200883	0.127483	0.044225	0.00286406	0.0472416	0.091422	0.127217
0.0849519	0.026746	-0.0106688	-0.028987	0.0189935	0.0285998	0.060438	0.0359	0.03155	0.00425436	-0.0246326	-0.0758557	-0.0609012	-0.0685665	-0.080178	-0.122299	-0.0697	-0.0180326	0.000860954	-0.0576423	-0.0352563	0.000242941	0.031305	0.0567112	0.0495896	0.0631703	0.00643018	-0.0103513	0.0542889	0.108858	0.177978	0.178787	0.172747	0.141888	0.112841	0.162033	0.241923	0.311661	0.334765	0.325897	0.540284	0.875191	1.05477	0.842562	0.438508	0.168344	0.0632653	0.0565231	0.0785066	0.0537198
0.0141435	-0.0253331	-0.0190122	-0.00117103	-0.0315377	-0.00275062	-0.00360741	0.032248	0.0345244	0.0534248	0.0565974	0.00160707	-0.0565118	-0.0638405	-0.013181	0.0234108	0.0629238	0.100228	0.163236	0.0984322	0.0719292	0.0459578	0.118695	0.0720395	-0.0136909	-0.0720699	-0.0789875	-0.0967056	-0.113816	-0.0482325	0.106563	0.224973	0.297453	0.328272	0.333212	0.374113	0.452159	0.505086	0.52145	0.471889	0.425679	0.334148	0.254216	0.20745	0.150693	0.0659983	0.0309808	0.0650215	0.0843097	0.0713839
0.00500353	-0.0188891	0.00952837	0.00960206	-0.0119652	-0.0858645	-0.101112	-0.0802052	-0.0337681	-0.0247938	0.0179407	0.00775608	0.00026528	-0.0617775	-0.0510748	-0.0410609	0.0321245	0.0167747	0.0555342	0.0784205	0.147286	0.0810591	0.0531056	0.0536032	0.163409	0.183573	0.181386	0.146724	0.137199	0.118796	0.107806	0.119011	0.126473	0.249464	0.39165	0.53122	0.587037	0.765263	1.00066	1.09106	0.930222	0.695302	0.493012	0.344715	0.197663	0.0976559	0.0519833	-0.00719411	-0.0147185	-0.0492167
-0.0390081	0.000587737	-0.0130457	-0.0348936	-0.0378337	-0.0249263	-0.008289	-0.070105	-0.0773727	-0.06995	-0.0337772	-0.0137888	0.0168321	0.096074	0.111684	0.0880043	0.00883994	-0.0266818	-0.0524001	-0.0535825	-0.0349917	0.0067804	0.0820921	0.144063	0.150767	0.121125	0.0844238	0.0152914	-0.0810072	-0.112802	-0.0122925	0.164198	0.253755	0.28373	0.332613	0.552932	0.897967	1.16108	1.33582	1.3786	1.37231	1.17257	0.837132	0.444968	0.147268	0.0276444	0.0134939	0.0382646	0.0489368	0.0598669
0.0440712	0.000187399	-0.0498047	-0.0592171	-0.0442561	-0.0409967	-0.00339945	0.0498464	0.0911881	0.0790997	0.0190036	-0.0142017	-0.0234064	0.00161152	-0.0015821	-0.00169849	-0.0455226	-0.0222747	0.0103943	0.072142	0.0840531	0.077497	0.0420633	0.0403452	0.0468714	0.0607378	0.0469215	0.0518943	0.0698327	0.155261	0.351479	0.461757	0.430738	0.338598	0.381978	0.479834	0.426346	0.303527	0.245661	0.31855	0.423092	0.434927	0.330906	0.195156	0.088871	0.0577473	0.0426063	0.066615	0.0467742	0.0371412
0.0384923	0.0419126	0.000823755	-0.0247377	0.0298172	0.085369	0.115911	0.0621187	0.026049	-0.0393944	-0.061056	-0.0211983	0.00828366	0.051822	0.0307005	0.0530154	0.0527034	0.0923433	0.0840719	0.0580328	0.0225009	-0.0371159	-0.0988631	-0.146325	-0.105163	-0.0756249	-0.0854326	-0.0971759	-0.0445088	0.0277635	0.107941	0.210901	0.26826	0.406083	0.617577	0.857649	1.0059	1.02197	1.16609	1.21841	1.59482	2.11271	2.35175	2.0071	1.25719	0.697105	0.363308	0.150123	0.0613357	-0.0226275
-0.0576495	-0.0147141	0.0171468	0.0433077	-0.00815662	-0.0179735	-0.045757	-0.0186744	0.00235292	0.0273036	0.00456593	-0.0207246	-0.0586293	-0.0269261	0.0148175	0.0691056	0.0152031	0.0198972	0.0168654	-0.00573635	-0.0550556	-0.0793975	-0.034167	0.00993367	0.0789745	0.110333	0.146025	0.202541	0.297969	0.256501	0.118696	0.0145901	0.0182593	0.0777414	0.190059	0.410359	0.675793	1.04306	1.30962	1.52711	1.69503	1.62289	1.39622	1.04231	0.827984	0.603432	0.333705	0.115209	0.0264949	0.0119188
0.00719879	0.00279961	0.0131871	0.037477	0.0628465	0.0258502	0.0492721	0.0430666	0.00591542	0.0310243	0.0755621	0.0665541	-0.0261385	-0.0529872	0.0194532	-0.00911792	-0.0440982	-0.0708969	-0.0581973	-0.0438034	-0.0419945	-0.040209	-0.065316	-0.101486	-0.11393	-0.10442	-0.0814484	-0.10747	-0.137678	-0.120609	-0.0357882	0.0840909	0.220564	0.410533	0.652617	0.682793	0.597456	0.439792	0.399834	0.376093	0.367339	0.352819	0.288893	0.196197	0.120254	0.106265	0.0865531	0.0681091	0.0421318	0.00733139
-0.0209475	0.0147823	0.025445	0.0303836	-0.0344113	-0.0273002	-0.0236138	0.0782611	0.0624561	0.0335716	-0.0241636	-0.0442429	-0.0252115	-0.0254062	0.0127908	0.0574009	0.0363431	-0.00746202	-0.0775717	-0.0810303	-0.0980947	-0.0540715	-0.0122259	0.0102177	-0.0282497	-0.0797385	-0.0588393	-0.0178665	-0.0050195	-0.00281744	0.0736458	0.226373	0.357562	0.40624	0.551361	0.860618	1.09933	1.15272	1.21638	1.4407	1.69408	1.66095	1.3892	0.948555	0.574724	0.29338	0.120588	0.0366835	-0.0122718	0.0318429
0.0529305	0.0846448	0.0461636	-0.0206624	-0.0574774	-0.0756451	-0.0395052	-0.0133705	-0.00266926	-0.0171301	-0.035246	0.0388127	0.0581512	0.0411065	-0.0421593	-0.108939	-0.147553	-0.155723	-0.133783	-0.118773	-0.0814192	0.00889219	0.0532165	0.0373301	-0.0417232	-0.0158231	0.0772005	0.0840548	0.0638275	-0.0168666	0.0683581	0.282002	0.472932	0.545548	0.481126	0.545051	0.676339	0.820277	0.823191	0.884292	1.37551	1.86362	1.94842	1.41913	0.828147	0.471563	0.266665	0.199643	0.176951	0.151144
0.108232	0.0722968	0.0825611	0.0698777	0.107414	0.11602	0.113944	0.0469137	-0.0112177	-0.0563064	-0.0667428	-0.0582606	-0.0254191	0.0564599	0.00453259	-0.0114171	-0.0608911	-0.0050905	-0.0241683	-0.031855	-0.054256	-0.0445928	-0.00857798	0.0463396	0.0808892	0.0305143	-0.0371641	-0.0689349	-0.0324084	0.0473618	0.143156	0.212838	0.24655	0.342254	0.651893	0.879047	0.982058	0.897392	0.862889	0.794853	0.679877	0.608449	0.598455	0.551261	0.43835	0.335781	0.267273	0.185944	0.099351	0.0267596
0.0675615	0.0762718	0.0839578	0.00503839	0.000829668	-0.00858954	0.0443266	0.015362	-0.00560859	-0.0367438	-0.0267794	-0.00595713	0.0191254	0.0529303	0.057909	0.0609359	0.0423156	0.0479773	0.0369967	0.023098	-0.00191536	-0.016221	-0.0396406	-0.0327309	0.0151759	0.240848	0.535503	0.902489	0.97533	0.895858	0.56562	0.350751	0.257755	0.232084	0.247677	0.38224	0.712784	0.921991	0.983464	0.942213	0.985892	0.969012	0.840719	0.613773	0.348175	0.183102	0.090357	0.100189	0.0600465	0.0597314
Mean across laps, Pre
0.0429113	0.0352674	0.0333689	0.0264367	0.0250897	0.0132857	0.012512	0.00769125	0.00602942	0.00154898	-0.000517115	0.00345915	0.00320283	0.00656631	0.00935292	0.0131367	0.00993864	0.00993241	0.00768298	0.00985604	0.0123012	0.0184194	0.0236618	0.0292249	0.0366014	0.0525379	0.0855415	0.129106	0.167625	0.189518	0.20726	0.244292	0.296688	0.386	0.545618	0.738837	0.905343	0.984557	1.00068	0.985873	0.946077	0.854733	0.691411	0.497121	0.329548	0.216229	0.140671	0.0995333	0.0728861	0.0555602

## Sheet: Fig5f_goalPC
			Goal PC, example cell to show BTSP. Mouse KQ142, cell #192
Pre, before reward switch (100 laps, by 50 spatial bins)
0.0366665	0.0423027	0.0485731	0.0450698	0.0406174	0.0401766	0.0812469	0.091782	0.0836612	0.0521686	0.0568268	0.0563226	0.0683217	0.0602155	0.0514452	0.0340882	0.0358484	0.0281645	0.0107047	-0.0148332	-0.00258412	0.00508261	0.0181797	0.0154004	0.0056064	-0.016782	-0.0335521	-0.0219049	0.00973907	0.028333	0.0395662	0.0364839	0.0268899	0.0111145	0.0112006	0.105222	0.254077	0.362126	0.343986	0.237699	0.148394	0.112548	0.0922523	0.0606671	0.0413697	0.0544107	0.0732036	0.083902	0.110604	0.129831
0.11444	0.076119	0.064161	0.0486469	0.0436558	0.0295614	0.058329	0.0559406	0.0379755	0.00933432	0.00752316	0.00340682	0.0210092	0.0205457	0.0368519	0.00906846	0.013961	0.0250456	0.0589278	0.0565614	0.0394684	0.0258786	0.0256784	0.0215422	0.0171074	0.0319078	0.0597038	0.0572496	0.0345417	0.0187675	0.0255124	0.0402372	0.0481497	0.0530342	0.0635191	0.0854434	0.0942667	0.0972236	0.0926197	0.115127	0.1265	0.132486	0.109264	0.102271	0.0888411	0.0806979	0.0733778	0.0793076	0.0809658	0.0768998
0.0637251	0.0546139	0.0660258	0.0647689	0.0570313	0.0189876	0.0186206	0.0371572	0.0467965	0.0482575	0.0499276	0.0471405	0.0469398	0.0507822	0.0582012	0.0651789	0.0607439	0.0484056	0.0282689	0.0332424	0.0682346	0.0834808	0.0766568	0.0606016	0.0457903	0.0402039	0.0182249	-0.000879132	-0.018371	-0.00726104	0.031933	0.0681212	0.0935167	0.103688	0.118779	0.116105	0.112261	0.100731	0.107439	0.100455	0.0891164	0.0570752	0.0197053	0.0100496	0.01644	0.0314929	0.036492	0.048149	0.0758762	0.0715763
0.0453454	0.0155203	0.00493619	0.0789086	0.283397	0.776443	1.22243	1.36844	1.01071	0.554859	0.266913	0.15142	0.138627	0.146392	0.125346	0.0686192	-0.00608264	-0.000178855	-0.000378672	-0.0073724	-0.0215982	-0.00370393	-0.0221371	-0.0589924	-0.0902425	-0.0808807	-0.0503775	-0.0381	-0.0473326	-0.0634997	-0.0476139	0.00514517	0.0748011	0.108556	0.108633	0.0890297	0.0645057	0.0554396	0.0623111	0.0790491	0.0911307	0.0940927	0.0856317	0.0695225	0.0768738	0.0990924	0.121477	0.124	0.113457	0.0858118
0.0701445	0.0916601	0.139306	0.16738	0.139215	0.124429	0.117796	0.098622	0.0561665	0.0189663	0.0245534	0.0410508	0.0381212	0.0113748	-0.0116822	-0.028721	-0.0107266	-0.00679649	0.00605138	0.00479897	0.0108055	0.00632793	0.00130303	-0.0124609	-0.0193421	-0.01753	0.0062806	0.0160802	0.00923216	-0.00175651	-0.0180212	-0.0107057	-0.010019	0.00752908	0.00728814	0.0246855	0.0448103	0.0823126	0.0920579	0.114129	0.142098	0.162335	0.144416	0.0838229	0.0333544	0.0340489	0.0854432	0.126478	0.132027	0.119556
0.138336	0.154173	0.136865	0.14271	0.148928	0.175422	0.149464	0.124249	0.0990568	0.0686587	0.0375867	0.0400689	0.0429258	0.0319575	-0.0108556	-0.0256426	-0.00345857	0.00445039	-0.00301705	-0.0170556	-0.00551242	0.00448277	-0.00570839	-0.0149825	-0.0207636	0.00694686	-0.00269653	-0.00549564	-0.0119774	0.014073	0.0328952	0.0371032	0.0485582	0.0644228	0.0652279	0.0363704	0.00505307	-0.0165913	-0.00813327	0.0147499	0.012243	0.00249529	0.00523188	0.0205791	0.0455793	0.0750955	0.0999275	0.122242	0.111977	0.104102
0.0768351	0.0363567	0.0436358	0.0506901	0.0866829	0.100952	0.106105	0.108715	0.0821535	0.100673	0.0758187	0.0505587	-0.0125173	-0.0302675	-0.0196889	0.00359828	0.00186204	-0.02485	-0.0522649	-0.0602862	-0.033965	0.00108551	0.0403206	0.0608115	0.0549522	0.0131657	-0.0183428	-0.0210178	0.000955812	0.0012274	0.00312039	0.0320366	0.054026	0.0824408	0.084763	0.0818031	0.0596466	0.0191344	0.0361492	0.0427406	0.0549839	0.047361	0.0607989	0.0813722	0.0837183	0.0790737	0.0757627	0.0893947	0.099641	0.106927
0.0868754	0.0621268	0.0594571	0.0791394	0.11373	0.160565	0.179799	0.140669	0.0703026	0.0356146	0.031364	0.0224158	0.0297765	0.0370529	0.0643879	0.0318579	0.0205066	0.00354222	0.0444251	0.0644157	0.0639777	0.0497896	0.0577733	0.0935076	0.075233	0.0444626	-0.00284864	0.0134382	0.0337731	0.0517583	0.0403065	0.017429	-0.012554	-0.0304337	-0.00166902	0.0463466	0.0781902	0.0597425	0.0453837	0.0442694	0.0423001	0.0307783	0.0324577	0.0529066	0.0701152	0.0688273	0.0710444	0.0622662	0.0534548	0.0588052
0.0811633	0.116055	0.120258	0.0930942	0.0475187	0.0244013	0.0257839	0.0478464	0.0348262	0.0205133	0.00214441	0.00354915	0.0164783	0.0140438	0.0207906	0.0223959	0.0303036	0.0519699	0.0651665	0.059181	0.0564704	0.0618906	0.0695839	0.0359844	0.0272069	0.0219334	0.0108812	-0.0276825	-0.0442359	-0.045878	-0.0462115	-0.0499249	-0.0363259	-0.000763842	0.0219331	0.0516339	0.0503763	0.070758	0.0790567	0.0906427	0.0819789	0.0819177	0.0955657	0.0887969	0.0670247	0.0605897	0.0817989	0.0883944	0.0515267	0.0446674
0.0595461	0.0983298	0.0956286	0.0937363	0.0970318	0.0926986	0.105072	0.119917	0.146761	0.134052	0.0966971	0.0580576	0.0270935	0.0234455	0.00446535	0.00266256	-0.00881847	0.0226202	0.0383721	0.0507655	0.044949	0.0508989	0.041934	0.0210026	0.0149297	0.19067	1.31839	3.0092	4.41314	4.70595	4.36991	4.22452	4.22421	4.24569	3.85247	3.1488	2.25247	1.58281	1.22423	1.06266	0.955133	0.797678	0.578729	0.380188	0.23033	0.165972	0.148705	0.143609	0.137864	0.127437
0.105158	0.0826704	0.0766293	0.0605793	0.0669401	0.0372467	0.025583	0.0104925	0.0369033	0.0760174	0.0658837	0.0415108	0.0178551	0.0185842	0.0231649	0.0308019	0.0302908	0.0570764	0.140513	0.260096	0.366112	0.458231	0.517906	0.515268	0.431053	0.369429	0.360758	0.412314	0.43964	0.418127	0.505392	0.720076	0.876465	0.737413	0.45444	0.252397	0.182758	0.120746	0.0736231	0.0603617	0.0701319	0.0742209	0.0412562	0.0149601	-0.00312946	0.0232017	0.0394714	0.0508897	0.0582257	0.0741631
0.0955348	0.120738	0.116085	0.114895	0.137305	0.183277	0.212565	0.227494	0.231737	0.195632	0.150704	0.117141	0.133201	0.0950079	0.0566235	-0.00293294	-0.0100887	-0.0490308	-0.0422457	-0.0394475	0.0191053	0.0428424	0.0873756	0.10693	0.119675	0.105263	0.122551	0.15854	0.184829	0.21764	0.275575	0.317122	0.275354	0.181092	0.103721	0.0706784	0.0470966	0.0343416	0.056981	0.105402	0.129921	0.125291	0.109489	0.12627	0.103852	0.0841566	0.0477601	0.00690786	-0.0300049	-0.056858
-0.0448104	-0.0324677	-0.00754609	0.0202105	0.0347475	0.0253856	0.0162396	0.0221814	0.0166328	-0.0321393	-0.0536424	-0.0521921	-0.00265842	0.0292954	0.0386305	0.00869057	-0.0476454	-0.0654628	-0.0413893	-0.026082	-0.0204403	-0.0238751	-0.0193854	-0.00215029	0.0205031	0.0390913	0.0375426	-0.00259611	-0.0205191	-0.0131503	0.00357296	7.67996e-05	-0.0152239	-0.0032914	0.00326537	0.00801941	-0.00885212	-0.00948589	-0.00861781	-0.00174674	-0.00996274	-0.0250707	-0.0201618	0.00899144	0.0252298	0.0174908	0.0105453	0.0403862	0.0569092	0.0542903
0.0421268	0.0427857	0.0511353	0.0279587	0.0144419	0.018412	0.0529953	0.0581764	0.049929	0.0109942	0.00513668	-0.0251099	-0.0120339	-0.040077	-0.015445	-0.0244294	0.0670341	0.170976	0.290425	0.432993	0.611114	0.804264	0.846754	0.837166	1.15567	2.22072	3.6644	4.69804	4.93034	4.73696	4.37188	3.72007	2.79712	1.86134	1.19658	0.729451	0.461956	0.315617	0.243292	0.217305	0.222457	0.213465	0.172639	0.0994011	0.0525658	0.0323562	0.0283002	0.0509598	0.0800946	0.078093
0.0558688	0.0277046	0.0290208	0.0360416	0.0409501	0.0616826	0.0779157	0.077887	0.0687	0.0585662	0.0352916	-0.0026732	-0.0235095	0.00749645	0.00761189	-0.00455506	-0.0377506	-0.000980327	0.0611602	0.170124	0.224847	0.223183	0.26261	0.336912	0.307551	0.161766	0.00912673	0.00165799	0.0210167	0.0554045	0.124315	0.228705	0.344017	0.407035	0.431782	0.387355	0.306818	0.213018	0.153036	0.159604	0.212578	0.284686	0.277744	0.20326	0.131688	0.125469	0.135972	0.106587	0.0656076	0.0485312
0.052327	0.0425316	0.0319198	0.0163676	0.0335388	0.0355791	0.0200883	-0.00603864	-0.00212767	0.0383123	0.0694682	0.0705907	0.0489088	0.0278813	0.018034	0.00270602	-0.0177439	0.0022809	0.00713279	-0.00315142	-0.0243548	0.00170098	0.0385973	0.0165196	0.0016242	0.00973394	0.0455088	0.0606335	0.0693786	0.0502413	0.0124566	-0.0458559	-0.0424642	-0.00602934	0.035977	0.0452576	0.0524445	0.0765811	0.0903082	0.0805162	0.0435517	0.0228824	0.040486	0.0934615	0.126697	0.121712	0.111602	0.100364	0.079382	0.056203
0.0595543	0.0724661	0.051619	0.0266339	0.059174	0.147358	0.23017	0.205362	0.157506	0.125	0.137287	0.167941	0.167542	0.156757	0.0930368	0.0424547	0.0254708	0.0382101	0.0431412	0.0475352	0.0384027	0.0232411	0.0124164	0.0250266	0.0219017	0.00579267	-0.00668222	0.0156379	0.0269618	0.00341372	-0.0144295	-0.0263862	-0.0157528	0.00767668	0.0405842	0.0656322	0.0600179	0.0472192	0.0325619	0.0169489	0.0245521	0.0336454	0.0691026	0.074711	0.087484	0.0681931	0.0730045	0.0667733	0.047758	0.0266566
0.0237863	0.0634931	0.109978	0.149377	0.168334	0.158569	0.131573	0.0906244	0.0532501	0.0382809	0.0435484	0.087857	0.127622	0.130301	0.0930834	0.0321876	0.0128625	0.0241851	0.0351147	0.0448145	0.0525115	0.0719397	0.17583	0.628421	1.64416	3.06592	4.54015	5.61465	5.97166	5.73509	5.4447	5.4678	5.50572	5.10505	4.44226	3.84198	3.42085	3.01846	2.6427	2.4893	2.59645	2.82055	2.89995	2.63584	2.01843	1.31914	0.806386	0.545442	0.425935	0.34364
0.326111	0.315146	0.297453	0.234281	0.152601	0.130193	0.142538	0.158695	0.113696	0.0947975	0.0729151	0.055933	0.0207475	0.00710927	0.0155604	0.0488553	0.247269	0.548668	0.813321	0.836191	0.760541	0.799151	1.02884	1.32304	1.59492	1.43948	1.13807	0.931955	1.15442	1.36304	1.47306	1.50756	1.4947	1.28326	0.949922	0.687731	0.541321	0.587016	0.768784	0.952924	1.08942	1.14315	1.11068	0.96619	0.780691	0.61954	0.446222	0.288249	0.18409	0.140376
0.11682	0.0848168	0.0520581	0.0365891	0.017507	0.00956523	0.00832572	0.0221573	0.0483961	0.0692007	0.0623018	0.0493177	0.0609902	0.096661	0.0756856	0.027286	-0.000101875	0.0565185	0.154256	0.256002	0.353506	0.519924	0.76346	1.06821	1.39348	1.67959	1.79001	1.714	1.56087	1.43036	1.3293	1.35107	1.48244	1.47631	1.22173	0.85901	0.610553	0.474151	0.375912	0.301485	0.247696	0.207475	0.166118	0.124944	0.0744927	0.0659417	0.0722781	0.0681446	0.0406302	0.00799679
0.0138209	0.0295204	0.0476902	0.0508414	0.0491101	0.0606681	0.0729976	0.0839273	0.0718561	0.0491956	0.0452582	0.0417403	0.0479821	0.0151902	0.00895517	0.0283441	0.120279	0.231759	0.368826	0.467498	0.626353	0.877591	1.27893	1.73557	2.02504	2.10529	2.03373	1.90784	1.67578	1.34025	1.04536	0.915185	0.884097	0.789356	0.606467	0.430661	0.410736	0.584274	0.843656	1.04347	1.05154	0.906789	0.698382	0.514365	0.357584	0.260145	0.201372	0.160175	0.130729	0.0986159
0.0840073	0.0788382	0.0726234	0.053341	0.00392965	-0.00714556	0.00340306	0.0311811	0.0242594	0.0291291	0.0405157	0.0388542	0.0164613	0.00155179	-0.0155887	-0.0258086	-0.0384963	-0.0297942	-0.00196917	0.0274216	0.0791663	0.165649	0.361268	0.603938	0.735111	0.774197	0.729576	0.757948	0.779296	0.868622	0.997179	1.09321	1.14837	1.14122	1.14157	1.1939	1.26866	1.37817	1.42152	1.4198	1.35821	1.19688	0.939399	0.644039	0.42289	0.286447	0.209287	0.173914	0.175558	0.16428
0.13845	0.0926966	0.0484734	0.0340831	0.0330528	0.0465444	0.0235158	0.000963817	-0.00286474	0.0148751	0.0270879	0.0192957	0.00297434	0.0038807	0.00547149	0.0288859	0.0753377	0.352198	0.797285	1.15145	1.21544	1.13528	1.20582	1.51024	1.90935	2.22895	2.39078	2.43454	2.39675	2.20771	1.85829	1.4751	1.12996	0.901388	0.734061	0.638248	0.572701	0.551011	0.523865	0.429457	0.320739	0.255433	0.236956	0.221073	0.20555	0.195698	0.17153	0.127416	0.091177	0.0755441
0.0714747	0.0867691	0.0996446	0.0805022	0.0302565	-0.00541907	-0.00851458	-0.00277927	0.00497716	-0.00260271	-0.00903317	-0.0173517	-0.0178113	-0.0110501	-0.0277579	-0.0203644	0.0484136	0.25831	0.495617	0.749674	1.1214	1.59603	2.13054	2.65769	3.00881	3.11508	3.15257	3.32546	3.51246	3.34812	2.78372	2.0693	1.51613	1.15415	0.970272	0.721344	0.527243	0.369516	0.30814	0.253718	0.211082	0.143598	0.119286	0.0898033	0.0822857	0.0702644	0.0725392	0.0615708	0.0364429	0.00291974
-0.0221867	-0.00996021	0.0144958	0.0255128	0.0414367	0.0532787	0.0677969	0.0180115	-0.0078929	0.00160486	0.0501228	0.0977815	0.0905473	0.0521852	0.0105951	0.0464586	0.172167	0.331278	0.558826	0.910883	1.25943	1.60499	1.82886	1.9694	2.05525	2.10391	2.17974	2.18919	2.1592	2.03873	1.77516	1.44058	1.12817	0.950212	0.843531	0.813102	0.842614	0.853697	0.769504	0.582445	0.386662	0.264763	0.195576	0.15476	0.133796	0.115962	0.111925	0.0978801	0.0747006	0.0543174
0.0649453	0.0652995	0.0350441	0.00241973	-0.0142413	0.0017393	-0.0125403	0.00387752	0.0133352	0.0382957	0.0418832	0.0495675	0.0405828	0.0153229	0.00598944	0.00328543	0.0544672	0.168696	0.33734	0.497489	0.613551	0.766196	1.34245	2.56164	4.10135	5.23949	5.59575	5.37577	4.94757	4.45668	4.02079	3.66248	3.32369	3.02529	2.84638	2.92483	3.18932	3.27235	2.90925	2.22998	1.58379	1.17791	0.919286	0.711193	0.54665	0.401315	0.297291	0.217632	0.181627	0.174051
0.157022	0.114033	0.0580482	0.0265172	0.0146591	0.0132833	0.0401318	0.0683002	0.0820846	0.0618975	0.0461286	0.0330025	0.0478288	0.047963	0.0378066	0.125484	0.47112	0.898102	1.39442	1.65266	1.89141	2.11738	2.46758	2.75172	2.86768	2.84276	2.68772	2.39872	2.01266	1.66809	1.34782	1.06461	0.903229	0.7932	0.672753	0.537743	0.440553	0.424581	0.369011	0.276932	0.162794	0.0765089	0.0508241	0.0299069	0.0120085	0.00220744	0.0512885	0.102589	0.118951	0.0565304
0.0108509	0.00637742	0.0261126	0.0195499	-0.000266444	-0.010395	0.0156983	0.0301256	0.0721316	0.0470685	0.0550182	0.0213974	0.0216954	0.0194974	0.0230111	0.112022	0.136828	0.222115	0.471479	0.882835	1.3394	1.676	2.14379	2.95927	4.16351	5.51915	6.74936	7.44516	7.59846	7.36756	7.04872	6.75948	6.5264	6.34573	6.05181	5.59583	5.00619	4.57124	4.24778	4.05938	3.82992	3.53734	3.11002	2.59285	2.05167	1.61763	1.28423	1.01195	0.79148	0.633624
0.518785	0.416331	0.348277	0.296945	0.222234	0.158022	0.149967	0.169314	0.165925	0.129622	0.092473	0.0633294	0.0240457	-0.00629	-0.0262005	0.0172142	0.202402	0.476839	0.772343	1.03296	1.41843	1.90542	2.39795	2.81699	3.21185	3.45674	3.33803	3.01477	2.66825	2.56816	2.52764	2.3406	1.92327	1.39162	1.045	0.831545	0.653388	0.49175	0.39399	0.343632	0.293097	0.234719	0.195876	0.15901	0.13243	0.0925238	0.0792952	0.0778404	0.0926763	0.109417
0.119138	0.102764	0.0681323	0.0560784	0.0406743	0.0463967	0.0182854	0.0374389	0.0258584	0.0112446	-0.0113633	-0.0222621	-0.0206654	-0.023058	0.00925453	0.105904	0.218492	0.275238	0.480848	1.00817	1.66323	2.03641	2.15069	2.2411	2.48781	2.69768	2.75718	2.65632	2.44098	2.22534	1.93361	1.60373	1.26846	1.05933	0.905537	0.775039	0.610436	0.488752	0.467776	0.542597	0.603829	0.585219	0.488786	0.393128	0.28303	0.185364	0.12057	0.114619	0.127238	0.127417
0.0890073	0.0795165	0.105119	0.117252	0.117969	0.0690288	0.0617482	0.0183283	0.0140854	0.0101391	0.0330475	0.0304038	0.0498933	0.0431355	0.0235458	0.00181497	-0.0147315	-0.00408407	-0.00294436	0.0879667	0.240616	0.378825	0.503925	0.656588	0.838734	1.26911	1.53896	1.61573	1.3096	0.958423	0.717025	0.475157	0.312644	0.18114	0.109911	0.0653808	0.0557365	0.0761538	0.0881219	0.0908864	0.0726631	0.0701688	0.0552776	0.04555	0.00971018	-0.0240603	-0.0344229	-0.0318851	-0.0154144	-0.0126964
-0.00393622	0.0171555	0.00794311	0.00512051	0.0273251	0.0819744	0.110917	0.0770047	0.0516225	0.018452	0.018172	-0.00112962	-0.00427332	-0.00232462	0.165872	0.59921	1.2697	1.96855	2.42809	2.67214	2.75986	3.0572	3.77685	4.83792	5.65423	5.81177	5.31202	4.522	3.75625	3.18022	2.71034	2.25079	1.78262	1.40611	1.10638	0.93487	0.955049	1.10117	1.22874	1.20434	1.04185	0.818746	0.613967	0.448835	0.325665	0.250155	0.23507	0.229021	0.211917	0.17557
0.124468	0.0984194	0.10147	0.106174	0.105407	0.086289	0.0697322	0.0498991	0.0481936	0.0395382	0.0186144	-0.026513	-0.0306492	-0.0146243	0.00882164	0.00358375	-0.00867538	0.00920604	0.097793	0.258422	0.628087	0.827671	0.857577	0.678067	0.748749	0.942678	1.03422	0.894929	0.671997	0.458402	0.298589	0.17941	0.08466	0.0807104	0.158178	0.19444	0.182189	0.0869456	0.073831	0.0502547	0.0429909	0.0344236	0.0104127	0.0155325	0.0230653	0.0404924	0.02352	0.0154174	0.0119869	0.0198722
-0.002157	-0.0218801	-0.0310212	-0.00835499	0.0210317	0.0356418	0.0428181	0.0520446	0.0465185	0.0344871	-0.00877306	-0.00955822	0.000338291	0.018424	0.0416631	0.155652	0.494581	1.06478	1.61712	1.94332	2.11843	2.31492	2.65101	3.09294	3.60932	3.89057	3.72002	3.11707	2.45318	1.96403	1.68663	1.48979	1.2803	1.05508	0.852623	0.660593	0.503556	0.402929	0.336125	0.273925	0.217452	0.185213	0.181069	0.187886	0.176705	0.13936	0.0948375	0.0836353	0.0744175	0.0670004
0.0643059	0.0738994	0.0737147	0.034102	0.0142189	0.0136735	0.0364174	0.0291736	0.00417671	0.00197471	0.0302895	0.0569128	0.0384908	-0.0162399	-0.0459069	-0.0393002	-0.0323495	-0.0143266	0.0141019	0.0912821	0.184681	0.258107	0.298904	0.310884	0.370638	0.476786	0.63968	0.839403	0.999509	1.00724	0.867276	0.662138	0.491586	0.360797	0.270777	0.186089	0.113237	0.0765759	0.10262	0.124927	0.132144	0.0991652	0.075026	0.0477535	0.0352648	0.0457949	0.0482687	0.0424049	0.00845501	-0.00905088
0.00994516	0.0508499	0.0695347	0.0504611	0.0302558	0.0156119	0.0341811	0.0270221	0.0273205	0.00476032	0.00155303	-0.00507463	0.00192096	0.0183201	0.0288366	0.0223105	0.0106265	0.0310331	0.0926687	0.30057	0.635517	1.12179	1.74707	2.23473	2.54729	2.54244	2.40679	2.15062	1.85201	1.65641	1.52627	1.39306	1.18658	0.970405	0.766801	0.608592	0.479621	0.403859	0.387361	0.385108	0.34016	0.287567	0.24398	0.235189	0.217064	0.178371	0.149495	0.107648	0.0807519	0.046519
0.02916	0.00897285	0.00298676	-0.00187329	0.00303495	0.00064588	0.015198	0.0380938	0.0601186	0.095522	0.0909856	0.0826323	0.0459552	0.0534774	0.0463561	0.034436	0.00986964	0.0199651	0.0160186	0.0328772	0.0222813	0.0187774	-0.00263145	-0.00893884	0.000356187	-0.00570463	-0.00716821	-0.000238487	0.0466607	0.0794775	0.0732694	0.0486371	0.0335914	0.0544027	0.0635854	0.0405442	-0.00348074	-0.0334388	-0.012538	0.0262884	0.0557596	0.0583044	0.0374822	0.0318067	0.0642693	0.10955	0.118611	0.080947	0.0687901	0.0765579
0.0925022	0.0813671	0.0507614	0.0287833	0.0210848	0.0403179	0.0295376	0.0325669	0.0339862	0.06656	0.09397	0.153191	0.162128	0.125077	0.0556154	0.033182	0.0306813	0.0276332	0.0271807	0.0325504	0.095466	0.160383	0.185174	0.142133	0.0854558	0.0741059	0.0624966	0.050197	0.0499983	0.10455	0.496441	1.46233	2.26563	2.1835	1.33943	0.569447	0.328612	0.260771	0.261145	0.269841	0.327956	0.397298	0.455059	0.427252	0.34295	0.250516	0.165524	0.0829319	0.0530045	0.0661498
0.123036	0.132857	0.121944	0.0789714	0.0893282	0.11813	0.114114	0.094483	0.0701393	0.0807785	0.0859506	0.0863401	0.0746996	0.0433304	0.15328	0.497382	0.834137	1.15257	1.34673	1.69857	2.1234	2.53252	2.78017	2.88523	2.97581	3.07065	2.99465	2.70038	2.32308	1.9585	1.63103	1.29022	0.979974	0.749941	0.615286	0.528403	0.472784	0.485148	0.544659	0.607826	0.5739	0.482177	0.380672	0.315638	0.248868	0.199599	0.173186	0.15799	0.124773	0.0779202
0.0532154	0.0196588	0.0172551	0.0339121	0.0484155	0.0342125	0.00909409	-0.00556602	0.0253005	0.0371759	0.0555752	0.0252119	0.0179272	0.0045516	0.0105912	-0.00907542	0.0046279	0.0283493	0.061612	0.0694804	0.113316	0.269507	0.622033	1.06092	1.47119	1.80746	2.11793	2.41445	2.49765	2.2936	1.85911	1.40009	1.00172	0.715626	0.497619	0.355599	0.289463	0.291218	0.387861	0.499864	0.565815	0.530033	0.394498	0.254039	0.14722	0.0951503	0.0754192	0.0472046	0.0250526	0.0176885
0.0358846	0.0458107	0.0343027	0.0304449	0.0361685	0.0627684	0.044979	0.0230366	0.000675228	0.00310015	0.0258816	0.025153	0.0389828	0.0281503	0.0139034	0.00588379	0.0553038	0.130885	0.201814	0.288793	0.436027	0.922939	2.08073	3.89343	5.69355	6.83117	7.11163	6.81278	6.19526	5.50891	4.93657	4.42911	3.82706	3.16493	2.55573	2.14799	1.82677	1.60891	1.46412	1.33964	1.16862	0.981393	0.813086	0.661123	0.496649	0.33704	0.207758	0.120065	0.120117	0.114338
0.0969883	0.0333886	0.00470814	-0.000820471	0.00569994	0.0178363	0.0252932	0.0367772	0.041604	0.0321086	0.0202255	-0.0108062	0.00778662	0.0277264	0.097282	0.226884	0.608082	1.2313	1.95018	2.56823	3.05883	3.41305	3.54467	3.53031	3.57744	3.78742	3.9267	3.75504	3.31031	2.77227	2.24726	1.75758	1.35271	1.10023	0.95656	0.819329	0.676424	0.550149	0.488183	0.420578	0.362124	0.291935	0.232723	0.175139	0.126337	0.115765	0.121695	0.135156	0.102696	0.0301935
-0.0270958	-0.0239566	0.0194921	0.0508282	0.0471299	0.0504531	0.0578481	0.0656177	0.0566582	0.0297648	0.0166059	0.0200353	0.0290576	0.0414879	0.0121814	0.015967	-0.00398842	0.0104577	0.0274092	0.102316	0.182182	0.265548	0.356361	0.497252	0.653375	0.871234	1.13093	1.40146	1.49514	1.38352	1.16794	0.992706	0.884966	0.789878	0.682155	0.589639	0.503497	0.428937	0.336089	0.231383	0.149992	0.120787	0.133937	0.13946	0.130039	0.114089	0.111579	0.119158	0.13818	0.158409
0.137018	0.0859112	0.0494892	0.0423701	0.0417655	0.0200923	0.0147012	0.0332635	0.0531964	0.0596215	0.0552382	0.0556417	0.0417094	0.0342357	0.0102729	0.00749687	0.11503	0.443138	0.831514	1.16791	1.38782	1.70195	2.24156	2.83136	3.25363	3.25086	2.98284	2.57477	2.16182	1.72602	1.32274	0.989554	0.757079	0.635122	0.56043	0.509738	0.418154	0.334849	0.260876	0.252836	0.271257	0.292201	0.29117	0.25455	0.205349	0.147096	0.125823	0.145179	0.158317	0.154239
0.114445	0.0983498	0.0885344	0.0990626	0.0943679	0.0772861	0.0446658	0.010546	0.00794114	0.0239592	0.0483884	0.0650524	0.0756401	0.0528234	-0.00290538	-0.0737882	-0.070929	0.0247908	0.207725	0.425901	0.625191	0.784288	0.888824	0.971238	1.07215	1.27225	1.56947	1.84688	2.05128	2.12383	2.08398	1.87123	1.57237	1.3244	1.15875	1.01732	0.832816	0.638367	0.495937	0.426064	0.396757	0.352856	0.279801	0.201822	0.138787	0.100432	0.0815458	0.0751472	0.0592718	0.0424183
0.0509183	0.0811561	0.0703686	0.0346551	-0.0113363	-0.0191752	0.0548526	0.116938	0.180214	0.159719	0.152334	0.136021	0.0707662	0.00923122	-0.0234536	0.0251397	0.126362	0.297421	0.64788	1.15233	1.6296	2.00801	2.27937	2.57935	2.8756	3.10836	3.22591	3.13132	2.91761	2.68271	2.50303	2.29644	1.99656	1.59954	1.22037	0.9033	0.696179	0.534405	0.423438	0.370153	0.377336	0.390794	0.340561	0.252374	0.185582	0.156126	0.130887	0.123628	0.115573	0.0980055
0.0692642	0.0753923	0.0856175	0.0957347	0.0545953	0.0443707	0.0129659	0.0350388	0.0682333	0.108595	0.100458	0.0637725	0.00481258	-0.00952985	-0.00303289	0.0421648	0.0574608	0.180492	0.443485	0.840208	1.2388	1.65913	2.17916	2.78926	3.25085	3.43322	3.35114	3.16665	2.89583	2.5826	2.24211	1.8964	1.53776	1.19981	0.944231	0.763652	0.636097	0.550916	0.486996	0.452063	0.406921	0.359358	0.304985	0.264983	0.223926	0.188017	0.172727	0.171424	0.171261	0.152276
0.139306	0.113014	0.0978412	0.100877	0.111545	0.110366	0.0865614	0.0585074	0.0502175	0.0386576	0.0325697	0.0388418	0.0713416	0.0927212	0.102344	0.115527	0.219118	0.360779	0.59351	0.903183	1.35771	1.98576	2.86614	4.25526	5.77733	6.85627	7.09396	6.76929	6.2957	5.66665	4.94887	4.33983	3.93941	3.58048	3.09605	2.56253	2.13434	1.94011	2.01961	2.22545	2.31632	2.08099	1.6642	1.28053	1.01946	0.82313	0.643906	0.523783	0.432195	0.349319
0.260084	0.196757	0.198784	0.181847	0.180116	0.1137	0.0807936	0.0401784	0.023227	-0.00143257	-0.00487951	-0.00778777	-0.00862837	-0.00481245	-0.00398008	0.0652249	0.130968	0.304147	0.459903	0.745654	1.06938	1.52199	1.99064	2.39192	2.70216	2.89246	2.97275	2.85756	2.67162	2.59769	2.6717	2.66152	2.42533	2.14709	1.9702	1.85836	1.66093	1.40719	1.18691	1.00103	0.835083	0.678944	0.542591	0.443378	0.36051	0.303898	0.264385	0.252195	0.240413	0.221484
0.191054	0.159142	0.136328	0.121011	0.111503	0.0931512	0.0696024	0.0868226	0.116689	0.152765	0.139629	0.0885068	0.0493558	0.011387	0.0164868	0.0643158	0.168902	0.297967	0.430604	0.606708	0.842367	1.1172	1.4471	1.83004	2.26573	2.61249	2.75133	2.6742	2.48508	2.31506	2.18299	2.04455	1.92513	1.77796	1.61884	1.37439	1.11818	0.848819	0.630049	0.461032	0.366738	0.340636	0.338639	0.346543	0.313906	0.254661	0.209105	0.181468	0.168	0.145457
0.0973052	0.0587876	0.0275449	0.0195796	0.0262455	0.511707	1.24855	2.0754	2.72442	3.18052	3.23298	2.66121	1.77604	1.07678	0.639982	0.392693	0.251715	0.140683	0.132698	0.0945917	0.0675168	0.0135421	-0.00788294	-0.00877607	-0.0111897	-0.00379975	0.00586999	0.0408853	0.0734981	0.889195	1.54472	1.78257	1.06371	0.437401	0.211916	0.138702	0.100853	0.083741	0.0513608	0.0411172	0.0243372	0.0463717	0.0686366	1.85491	3.77841	4.70388	4.03553	2.4452	1.70507	0.735973
0.509845	0.414005	0.391788	0.386401	0.328268	0.24231	0.182887	0.161964	0.146599	0.112618	0.0959304	0.0796391	0.0810617	0.0451961	0.0363253	0.0285617	0.10756	0.207256	0.373226	0.55023	0.819016	1.24163	1.80618	2.29267	2.57956	2.70982	2.81227	2.94715	3.06016	3.07696	2.95449	2.77863	2.71192	2.74536	2.81726	2.80164	2.66274	2.39225	2.16467	1.95046	1.70469	1.38832	1.12219	0.936254	0.729806	0.508565	0.388254	0.449853	0.583155	0.62436
0.506536	0.333979	0.212379	0.139132	0.109079	0.105527	0.112363	0.0844053	0.0608747	0.0762267	0.11541	0.0902572	0.0376188	0.00728908	0.0186415	0.0133262	-0.00221789	-0.00214644	0.0925774	0.281391	0.464869	0.645555	1.32468	2.71961	4.41735	5.55056	5.90296	5.80787	5.61354	5.40892	5.17678	4.94113	4.75386	4.49892	4.14232	3.6735	3.15137	2.68276	2.26637	1.9603	1.63551	1.32855	1.09227	0.91278	0.720743	0.549787	0.418141	0.336828	0.296456	0.26265
0.221946	0.164408	0.131655	0.122309	0.107062	0.0916048	0.096345	0.0728667	0.0653403	0.0510158	0.048972	0.0386826	-0.00616391	-0.0141928	0.0019801	0.146347	0.444561	0.85442	1.35097	1.8696	2.60483	3.70194	4.97988	6.08123	6.65921	6.74883	6.49772	5.95677	5.3262	4.7013	4.17814	3.6251	2.99931	2.38238	1.89851	1.54831	1.29325	1.09513	0.948634	0.852672	0.809912	0.775273	0.713204	0.594655	0.463832	0.344496	0.265295	0.240959	0.228815	0.209739
0.165728	0.116994	0.0837767	0.0746946	0.0855529	0.0953203	0.0938091	0.0785151	0.07285	0.0654919	0.0691289	0.0611151	0.0344514	0.0193358	-0.00792399	-0.0078835	-0.0119145	-0.00398172	0.0345444	0.102958	0.152528	0.165751	0.208798	0.253753	0.274035	0.221756	0.140779	0.0818944	0.0153206	0.0227892	0.0383766	0.0521055	0.0326454	0.0302814	0.0482078	0.0544073	0.0275564	0.00908015	0.0112846	0.0307461	0.0607104	0.128667	0.144043	0.118112	0.0540495	0.0411733	0.0388865	0.023872	0.00267381	0.0236463
0.0270469	0.0331489	-0.00516417	-0.0194711	-0.0303989	-0.031642	-0.0225223	-0.0229581	-0.0243371	-0.0218161	-0.0328642	-0.0268476	-0.0305201	0.000164915	0.0352235	0.230159	0.418161	0.538171	0.527038	0.56906	0.915565	1.54853	2.27731	2.80959	2.97	2.8958	2.73031	2.62785	2.62767	2.63291	2.62631	2.5729	2.46228	2.24609	1.89741	1.56605	1.27063	1.04863	0.850135	0.673962	0.550167	0.443987	0.374194	0.311043	0.251771	0.201773	0.176522	0.158479	0.13228	0.0876889
0.0745479	0.0835772	0.0885063	0.0668287	0.0438409	0.0352564	0.0483666	0.0516463	0.030005	0.0138523	0.0140004	0.0263987	0.0192505	0.00340214	-0.00869425	0.045542	0.117329	0.294844	0.48338	0.687502	0.912417	1.24654	1.70325	2.12735	2.39753	2.48554	2.41292	2.18387	1.83831	1.46246	1.14729	0.910592	0.706076	0.501169	0.371431	0.303584	0.282267	0.245292	0.215545	0.199784	0.183575	0.172415	0.143321	0.103961	0.100413	0.131226	0.156703	0.168218	0.166619	0.138784
0.10481	0.113078	0.124007	0.11508	0.0964859	0.0813449	0.0638527	0.0404894	0.0428922	0.0454432	0.0164342	-0.00518491	0.00582871	0.0125759	0.00667082	0.0286616	0.10644	0.188352	0.316826	0.531261	0.858015	1.2712	1.84416	2.52789	3.16853	3.56091	3.73788	3.68364	3.48254	3.16326	2.86681	2.57289	2.28929	1.98287	1.85681	1.87582	1.97453	1.84738	1.6023	1.31265	1.13055	0.975632	0.809768	0.641661	0.50736	0.404856	0.312775	0.247526	0.22863	0.237943
0.220638	0.182906	0.129816	0.106051	0.0612634	0.0563986	0.0619048	0.11105	0.136294	0.132104	0.111979	0.121924	0.176279	0.123169	0.0650613	0.0417827	0.146992	0.295827	0.554839	0.995622	1.61474	2.3148	2.95807	3.35064	3.49826	3.48219	3.46955	3.29634	2.98638	2.56652	2.1636	1.77732	1.3703	1.0318	0.820095	0.728606	0.654876	0.5352	0.418537	0.330323	0.313794	0.30251	0.280519	0.250579	0.228717	0.23101	0.207523	0.171715	0.12341	0.0658943
0.0475578	0.0422597	0.0551266	0.0423187	0.0328732	0.0224952	0.0271666	0.027432	0.0339481	0.0451604	0.0556881	0.0641806	0.0743602	0.049632	0.0310369	0.0320717	0.139314	0.24852	0.336021	0.44883	0.647741	1.05946	1.54636	2.03627	2.28977	2.36695	2.38121	2.44277	2.52212	2.56731	2.48664	2.29133	1.95387	1.621	1.32505	1.13706	0.994308	0.892027	0.783646	0.658294	0.509548	0.369729	0.287179	0.26338	0.270647	0.257285	0.225646	0.185391	0.152478	0.139047
0.141621	0.15581	0.18023	0.224683	0.246165	0.22466	0.173483	0.0976831	0.0392555	-0.0106351	-0.00512112	-0.00515953	-0.000461372	-0.0176431	-0.0101119	0.00508974	0.14739	0.393391	0.711277	1.06417	1.45694	1.88339	2.34806	2.79596	3.1951	3.36265	3.34851	3.12728	2.75505	2.31199	1.97647	1.801	1.66263	1.42723	1.13829	0.868284	0.693022	0.576956	0.504956	0.466953	0.43948	0.403787	0.334194	0.24881	0.161876	0.116544	0.107308	0.116015	0.108467	0.0680115
0.0486648	0.0328626	0.0180919	-0.0116495	-0.0396623	-0.0519968	-0.038367	-0.0142708	0.0180061	0.0212428	0.0146795	0.0136868	0.00980924	-0.00664963	-0.0137979	0.121219	0.420457	0.804634	1.27759	1.97339	2.77931	3.43762	3.71995	3.676	3.41031	3.10632	2.81064	2.50174	2.14816	1.91129	1.84932	1.84015	1.75835	1.58517	1.37867	1.17141	1.01005	0.907769	0.863936	0.788248	0.65805	0.49255	0.367756	0.280364	0.193681	0.118002	0.0720198	0.0747683	0.0853965	0.0777033
0.0709609	0.0248687	-0.0131018	-0.0252398	-0.0118336	-0.00431242	-0.00292541	-0.0115599	-0.0167233	-0.0293446	0.0140515	0.0656489	0.094405	0.0792758	0.0499604	0.0344558	0.0714419	0.228383	0.523691	0.874743	1.32965	1.91945	2.8418	3.9168	5.13916	6.14896	6.75942	6.91158	6.70201	6.35579	5.81491	5.12776	4.43459	3.81987	3.34251	2.8753	2.42707	2.04629	1.76446	1.53088	1.31476	1.07184	0.82908	0.630407	0.511343	0.45232	0.41293	0.358121	0.309617	0.268939
0.243454	0.19868	0.135649	0.0841811	0.0575013	0.0651049	0.065452	0.0717454	0.0564955	0.0462011	0.0352717	0.0174433	0.0234038	0.060373	0.243312	0.573471	1.00768	1.45924	1.92746	2.41352	2.89698	3.50619	4.37312	5.32186	5.92706	5.9721	5.67058	5.2577	4.84648	4.40561	3.9998	3.5959	3.21744	2.85348	2.54752	2.26446	1.99844	1.72858	1.46334	1.23878	1.05167	0.905705	0.749258	0.629559	0.540797	0.480257	0.415959	0.352543	0.305147	0.266624
0.21585	0.169683	0.121496	0.0895963	0.0557062	0.0323678	0.029819	0.034391	0.0317391	0.024498	-0.0014045	-0.010293	0.00587359	0.0216079	0.0896981	0.197733	0.414819	0.640602	0.941631	1.33642	1.79834	2.21689	2.49445	2.67091	2.78558	2.75162	2.611	2.30691	2.05602	1.83846	1.6835	1.51832	1.28526	1.04266	0.815423	0.665825	0.581449	0.501442	0.431682	0.351234	0.306913	0.249268	0.199051	0.152493	0.113976	0.0935835	0.0795292	0.0693358	0.046122	0.050563
0.0548769	0.0494423	0.0137362	0.0106687	0.0321395	0.0532353	0.0420817	0.0223851	0.00764303	0.00422945	0.016836	0.0301121	0.0327872	0.00938719	0.0145647	0.113531	0.18571	0.308388	0.480617	0.84425	1.2585	1.64156	1.99126	2.33089	2.67568	2.93939	3.04932	2.95139	2.75302	2.56172	2.47436	2.37077	2.20936	2.00622	1.83946	1.71683	1.54493	1.31208	1.02129	0.788437	0.649405	0.56643	0.488944	0.40246	0.343721	0.273747	0.187483	0.133814	0.129124	0.134665
0.102745	0.0651805	0.0264286	0.00746623	-0.0151516	-0.0341485	-0.0556171	-0.0500876	0.0235714	0.160538	0.262299	0.28364	0.234122	0.118527	0.0585475	0.0530947	0.180333	0.417367	0.817017	1.28245	1.69391	1.94765	2.14238	2.31629	2.49193	2.59544	2.64988	2.57821	2.50724	2.38563	2.25703	2.05818	1.82475	1.60038	1.37063	1.11175	0.85313	0.622147	0.474531	0.412727	0.424102	0.409334	0.315279	0.19648	0.149388	0.160672	0.168511	0.152277	0.135092	0.138439
0.132562	0.10615	0.0790459	0.055841	0.0432922	0.0345077	0.0327936	0.0374343	0.0584177	0.0622218	0.0705667	0.0445513	0.0237869	0.0135194	0.0206149	0.259142	0.858847	1.61347	2.23926	2.75835	3.38473	4.10581	4.66178	4.99277	5.07785	4.88145	4.50528	4.11976	3.83499	3.54641	3.16628	2.7091	2.26296	1.86718	1.54688	1.28867	1.09879	0.962646	0.825745	0.681978	0.534045	0.438972	0.36278	0.318364	0.306633	0.299399	0.264461	0.218471	0.186125	0.160818
0.114743	0.0876649	0.0783825	0.0738063	0.04901	0.0290713	0.0315612	0.0583355	0.0798547	0.0918352	0.118919	0.164665	0.194227	0.167278	0.118428	0.0854333	0.196435	0.509109	0.924353	1.31639	1.72739	2.31496	3.15999	4.00792	4.74825	5.03293	4.94952	4.46278	3.83582	3.16867	2.55744	2.06652	1.66133	1.37072	1.15676	1.00051	0.83755	0.702522	0.600955	0.534733	0.44007	0.341557	0.272202	0.256079	0.26429	0.25564	0.232948	0.200372	0.168162	0.118152
0.0665257	0.0525443	0.069463	0.0740577	0.0599925	0.0699388	0.0818205	0.0769986	0.0638011	0.0766761	0.0860529	0.073771	0.0325278	0.0297168	0.00469574	0.0144514	0.0634505	0.107475	0.160832	0.232713	0.22269	0.172738	0.0228062	0.0126133	0.00482942	0.0416307	0.0594253	0.105038	0.125129	0.0999889	0.0583732	0.0507478	0.0958471	0.165147	0.220902	0.230214	0.196328	0.130013	0.10111	0.118604	0.150517	0.126178	0.0545075	-0.0257407	-0.049885	-0.028049	0.00417434	0.000710842	0.00119483	-0.00938981
0.0172815	0.0117385	-0.0146643	-0.0377092	-0.0363473	-0.0100475	-0.0108206	-0.0144296	-0.00763019	0.0135018	0.0103709	0.00627943	0.0182444	0.0083967	0.00507935	0.0209	0.0325359	0.0115108	-0.0214919	0.00159728	0.0462949	0.0799481	0.198057	0.408285	0.54206	0.53782	0.423446	0.401824	0.518551	0.687515	0.896026	1.10191	1.38656	1.67874	2.02514	2.35694	2.57622	2.53547	2.27263	1.94582	1.58461	1.19005	0.794755	0.508056	0.332692	0.231357	0.165437	0.12983	0.115514	0.0916268
0.0715543	0.0587719	0.0373055	0.028516	0.0120095	0.0221317	0.0294006	0.0338878	0.0195592	0.00228844	-0.0173818	-0.0130411	0.076121	0.220495	0.206344	0.111543	-0.0328053	-0.0301242	-0.0346008	-0.0369156	-0.0464893	-0.0144903	0.0327063	0.0734991	0.0998046	0.142656	0.109652	0.069148	0.0101732	0.00319088	-0.01245	-0.0150661	0.00836719	0.017905	0.0111202	0.0168206	0.0231583	0.0241416	0.0270612	0.0293173	-0.000182532	-0.016088	-0.0142764	0.000719408	-0.00829241	-0.02572	-0.0296428	-0.0207958	-0.0293199	-0.0432621
-0.0467914	-0.0253324	-0.000448731	-0.00835396	-0.00563478	0.0314493	0.0780289	0.0998992	0.112553	0.10937	0.147448	0.167387	0.198718	0.128545	0.0492057	0.0346477	0.268558	0.684508	1.10596	1.4225	1.7104	2.00212	2.18754	2.22608	2.20978	2.21502	2.18224	2.08454	1.94281	1.73676	1.49353	1.21072	0.977774	0.800057	0.701641	0.615127	0.514732	0.391269	0.306269	0.282907	0.297677	0.250868	0.180004	0.122574	0.129476	0.139549	0.110587	0.0811619	0.0578612	0.0551781
0.0413052	0.0218647	0.0073899	-0.00301999	-0.0151683	-0.00486114	0.0340189	0.0598346	0.0651433	0.0625933	0.0944212	0.15262	0.352816	0.398556	0.347572	0.319399	0.979221	2.1762	3.68696	4.8633	5.66784	6.08962	6.5131	6.96248	7.29665	7.39067	7.08963	6.45952	5.61327	4.85791	4.32188	3.90295	3.48864	3.05018	2.61061	2.21087	1.90298	1.6964	1.61805	1.54164	1.40494	1.16553	0.921187	0.738979	0.648987	0.599638	0.541218	0.467912	0.40929	0.347786
0.271032	0.192637	0.157956	0.153905	0.112829	0.0616841	0.0341786	0.0585341	0.0972828	0.107799	0.105683	0.0886233	0.0999764	0.0935795	0.0573589	0.165142	0.533906	1.12655	1.64857	1.98842	2.22822	2.44505	2.63038	2.72487	2.67695	2.43065	2.03536	1.6333	1.2975	1.05397	0.895572	0.829154	0.767247	0.638642	0.470763	0.335711	0.254537	0.234494	0.226374	0.232469	0.208575	0.182444	0.130244	0.109543	0.138671	0.191591	0.19789	0.201292	0.277675	0.421029
0.557031	0.636005	0.688261	0.71445	0.693069	0.61151	0.503937	0.419801	0.378475	0.332721	0.279728	0.204954	0.159405	0.137334	0.0857914	0.0501882	0.104035	0.383894	0.765376	1.09456	1.32808	1.5255	1.78955	2.10047	2.44915	2.7113	2.88798	2.91773	2.90546	2.71063	2.42409	2.00952	1.59353	1.17653	0.855797	0.656595	0.547673	0.47519	0.413048	0.358991	0.298927	0.225801	0.174668	0.151064	0.156035	0.167982	0.196016	0.222534	0.224948	0.199144
0.163282	0.138522	0.105267	0.0755187	0.0437855	0.016547	0.00899339	-0.0046777	-0.00751127	-0.00356632	-0.00878332	-0.0151738	-0.0318281	-0.00740725	0.0399597	0.122598	0.231619	0.357497	0.605895	1.03518	1.5815	2.10856	2.49043	2.79868	3.0092	3.26535	3.43316	3.48789	3.28741	3.04944	2.77633	2.59804	2.3789	2.22478	1.97537	1.70167	1.38278	1.12028	0.921587	0.775928	0.6455	0.525405	0.41973	0.353533	0.309189	0.254603	0.204192	0.188471	0.200772	0.188642
0.148584	0.119128	0.113091	0.0967702	0.0684829	0.0524438	0.0432303	0.0441725	0.0483567	0.0654256	0.0659514	0.0801412	0.0887531	0.0753427	0.0252564	0.00427005	0.131159	0.176179	0.320417	0.484779	0.801747	0.864885	0.857382	0.587911	0.370242	0.117933	0.108602	0.168103	0.237796	0.339061	0.489571	0.600281	0.717783	0.876465	1.0722	1.2075	1.21748	1.10475	0.931488	0.769777	0.703704	0.805885	0.983362	1.05779	0.937258	0.727329	0.576207	0.46451	0.345436	0.239948
0.167734	0.141389	0.0814585	0.00500691	-0.0630671	-0.0790465	-0.0649835	-0.0444306	-0.00376216	0.0129119	0.0125777	-0.0134004	-0.0317574	-0.0399761	-0.0102037	0.0921251	0.319162	0.7357	1.18652	1.56217	1.80915	2.17276	2.69304	3.3509	4.0651	4.73282	5.0916	4.83159	4.15156	3.45503	3.00778	2.71136	2.37648	2.03414	1.66134	1.32338	1.05146	0.876344	0.769381	0.660402	0.549373	0.424963	0.319195	0.274806	0.277838	0.270772	0.237269	0.202488	0.171987	0.135725
0.0884724	0.0527876	0.0344011	0.0057505	-0.0178159	-0.0349783	-0.0252346	-0.0160389	-0.0253736	-0.0307458	-0.00823049	0.0280226	0.0372498	0.00850611	0.0087421	0.180974	0.428679	0.84274	1.35761	2.0442	2.66105	2.99692	3.08563	3.01926	2.97902	2.9351	2.83178	2.64126	2.37613	2.10216	1.87123	1.7064	1.62477	1.49311	1.29355	1.02443	0.813111	0.655078	0.573176	0.533303	0.540163	0.535015	0.502	0.43107	0.325199	0.229659	0.183307	0.161574	0.135805	0.105042
0.0792591	0.0594307	0.0471288	0.0303426	0.00562249	-0.0357786	-0.0401895	-0.035185	-0.0220536	-0.00731199	-0.00578991	-0.00646524	-0.0271857	0.0324636	0.0742904	0.383259	2.06789	4.51604	6.74707	7.19568	6.48399	5.52137	4.82263	4.51091	4.37812	4.22931	4.02025	3.71431	3.47551	3.31895	3.31352	3.34528	3.2822	3.04916	2.67772	2.33598	2.02132	1.71704	1.4216	1.2026	1.05112	0.895702	0.735657	0.607241	0.550119	0.50555	0.435238	0.342818	0.255682	0.209632
0.178722	0.169311	0.159199	0.134403	0.0977741	0.0738795	0.0836287	0.0763898	0.0530688	-0.00476951	-0.0227769	-0.0120986	0.0197936	0.0903137	0.0983076	0.13823	0.269607	0.545075	0.844676	1.03503	1.18322	1.30304	1.41314	1.47253	1.46767	1.36969	1.2074	1.01094	0.834671	0.671095	0.54683	0.456736	0.374902	0.302928	0.238035	0.197183	0.153579	0.112466	0.0687456	0.0322849	0.0136743	0.0222696	0.064997	0.0748464	0.04953	0.0289979	0.0206531	0.0374363	0.0185288	0.0175125
0.0199602	0.00123794	-0.0247326	-0.0477369	-0.0530041	-0.0619871	-0.0736274	-0.069662	-0.0703241	-0.0557726	-0.0573513	-0.0342655	-0.0194579	0.0128161	0.133915	0.397187	0.791199	1.11456	1.2779	1.35172	1.45207	1.61388	1.89259	2.22664	2.39906	1.9832	1.31252	0.712571	0.616835	0.808028	1.13916	1.39862	1.48433	1.36357	1.16403	0.968151	0.829793	0.709587	0.576411	0.46439	0.380031	0.313525	0.261391	0.222618	0.206034	0.200377	0.214512	0.2022	0.18163	0.146491
0.132229	0.111059	0.0800116	0.044092	0.0267679	0.0111525	0.00554762	-0.0163745	-0.013421	-0.00201444	0.0297801	0.0210925	-0.00493304	-0.0184835	0.00194059	0.04323	0.0932474	0.198761	0.39357	0.636069	0.873403	1.07173	1.27104	1.45077	1.55398	1.52268	1.38755	1.21703	1.06118	0.949936	0.850214	0.737486	0.599244	0.44962	0.303482	0.195497	0.133742	0.130938	0.140389	0.130972	0.102095	0.0878949	0.0703926	0.080097	0.0776835	0.0951832	0.0650277	0.034978	-0.0127849	-0.00379172
-0.00449875	0.00906495	0.0141667	0.0173648	0.0147463	-0.0187495	-0.0351384	-0.0437293	-0.0400773	-0.000166484	0.0298549	0.0645089	0.02511	0.0350775	0.128091	0.420725	0.909911	1.39482	1.67837	1.72993	1.72537	1.82551	1.95838	2.09367	2.07238	1.88064	1.53476	1.16841	0.8464	0.613174	0.447999	0.369517	0.303586	0.261184	0.229734	0.205455	0.168849	0.188512	0.289363	0.377319	0.350663	0.25194	0.179784	0.147388	0.117893	0.101268	0.0698627	0.0383253	0.0117362	0.00178788
-0.000875585	0.00677247	0.0255709	0.0361448	0.0610325	0.0657437	0.0619403	0.0352059	0.0357254	0.0210217	-0.000235394	-0.0210257	0.00199592	0.0193069	0.0533361	0.074853	0.115615	0.132717	0.194968	0.328405	0.582223	0.930357	1.31361	1.67086	1.8976	2.00987	2.03763	2.12353	2.17011	2.11408	1.89358	1.63446	1.35514	1.09268	0.84639	0.688411	0.573396	0.469759	0.374926	0.312409	0.299557	0.29205	0.282753	0.259726	0.257981	0.256018	0.232827	0.17972	0.128271	0.105967
0.105044	0.0738616	0.0581318	0.0309424	0.0196829	-0.00911364	-0.00144106	0.00308447	0.0204006	-0.00283767	0.00716438	-0.000184177	0.0156683	5.7973e-05	0.020671	0.249385	0.652791	1.12923	1.57258	1.93485	2.1669	2.20483	2.18918	2.27757	2.56798	2.85381	2.88054	2.61655	2.35284	2.27418	2.22851	2.05585	1.81616	1.54148	1.30177	1.06108	0.878622	0.711047	0.613094	0.570817	0.562713	0.510564	0.45239	0.501599	0.619194	0.742521	0.746625	0.69892	0.581011	0.491132
0.393112	0.341067	0.265062	0.195197	0.125479	0.094233	0.07961	0.0647402	0.0499912	0.019321	-0.0061027	-0.0366233	-0.0337703	0.0378588	0.104026	0.284708	0.605723	1.02985	1.46555	1.88976	2.32654	2.59553	2.76265	2.86297	2.99084	2.97135	2.77094	2.43306	2.0865	1.77324	1.51967	1.22375	0.964921	0.726144	0.608691	0.567386	0.552054	0.492935	0.398394	0.333462	0.30634	0.290021	0.264253	0.227085	0.170945	0.131122	0.110335	0.119607	0.103591	0.0866714
0.0763911	0.0803813	0.0822192	0.0715626	0.0572705	0.0190984	0.0182011	0.0304753	0.0485243	0.0439581	0.0349235	0.023081	-0.00270426	-0.0142056	-0.0157408	0.154183	0.373244	0.634359	0.917948	1.34863	1.82781	2.10122	2.2149	2.31404	2.36815	2.24162	1.87383	1.4381	1.06286	0.776019	0.549365	0.35235	0.241647	0.234265	0.250884	0.230328	0.181676	0.176653	0.172606	0.154587	0.109244	0.0791971	0.0904537	0.119401	0.135518	0.103624	0.0526851	0.0315128	0.027699	0.0284477
0.0211978	0.02349	0.0172736	0.0473086	0.0401099	0.0305301	0.0012085	0.00759786	0.0145598	0.0112042	0.016625	0.0200763	0.0405952	0.0168097	0.00523237	-0.0143029	0.0669855	0.205694	0.47453	0.910142	1.44901	1.88655	2.08721	2.0826	2.01134	1.91366	1.78242	1.53562	1.23728	0.942271	0.714413	0.51219	0.361947	0.27815	0.236555	0.208947	0.193679	0.186125	0.195665	0.197675	0.204828	0.15004	0.118258	0.0609371	0.0431412	0.0196322	0.0352929	0.0611958	0.0624286	0.0418598
0.0257087	0.00339842	-0.00670247	-0.0222786	0.0124137	0.0266624	0.0441787	0.0271349	0.00158338	-0.00892791	-0.00391183	0.00631512	0.00177163	0.00425549	0.0917331	0.236374	0.473865	0.806166	1.18437	1.49081	1.64557	1.73477	2.02716	2.94639	4.39918	5.85369	6.49473	6.20124	5.35189	4.55404	4.01063	3.6076	3.12305	2.56556	2.01776	1.57115	1.24705	1.01373	0.835672	0.705595	0.621784	0.562425	0.49956	0.436635	0.375029	0.328735	0.288347	0.255831	0.212986	0.181582
0.154707	0.136499	0.120236	0.13566	0.144719	0.149289	0.113595	0.0691772	0.037158	0.0450978	0.0542114	0.0611618	0.0411984	0.0136852	0.00168196	0.0413412	0.172277	0.441269	0.879635	1.32457	1.66577	1.82592	2.00387	2.19278	2.38	2.33894	2.04089	1.56649	1.12593	0.838741	0.694068	0.652314	0.621132	0.550555	0.460605	0.374105	0.292539	0.204234	0.130807	0.111577	0.133585	0.140554	0.135855	0.112068	0.106227	0.0906066	0.0672622	0.0436781	0.0239961	0.0237887
0.0409316	0.0414591	0.024648	-0.00747952	-0.0128601	-0.028341	0.0300106	0.162656	0.287417	0.325837	0.234771	0.141993	0.0894876	0.0509846	0.0632862	0.0723248	0.166103	0.342964	0.558057	0.720419	0.821617	0.987726	1.24934	1.52401	1.70977	1.74962	1.54988	1.1806	0.813742	0.611196	0.518913	0.420586	0.310936	0.233441	0.206511	0.210155	0.183219	0.125605	0.0662935	0.0411378	0.0508877	0.0492543	0.0564224	0.056901	0.0442452	0.0546634	0.0432681	0.039595	0.00450735	0.0160133
0.0248104	0.0331354	0.0127067	0.00190484	0.000464566	-0.0116456	-0.00539471	0.00145895	0.00660448	0.0475027	0.0593581	0.0730436	0.0351253	0.0157062	0.159185	0.398276	0.781027	1.16974	1.52832	1.91143	2.27353	2.66737	2.8231	2.86321	2.79606	2.73397	2.53578	2.20862	1.81731	1.45603	1.13295	0.845167	0.594612	0.422394	0.315443	0.257034	0.225161	0.212986	0.194222	0.164055	0.149053	0.167973	0.197609	0.205001	0.188558	0.174861	0.141529	0.100442	0.057097	0.0556677
0.0862437	0.108079	0.127051	0.0873118	0.0422784	0.00908127	0.0275637	0.0603787	0.0483596	0.034646	0.0420693	0.0720109	0.077282	0.0543151	0.0504104	0.0864786	0.16173	0.35696	0.791097	1.49882	2.26872	2.9851	3.83467	4.83234	5.71667	6.05907	5.8875	5.4612	4.93681	4.27538	3.52311	2.79716	2.23823	1.8168	1.45136	1.14042	0.927896	0.806791	0.738029	0.641658	0.552698	0.489982	0.444147	0.403614	0.358547	0.308434	0.239691	0.181962	0.179568	0.198553
0.180742	0.135025	0.0747639	0.0534287	0.0401029	0.0671779	0.0801758	0.0594107	0.0420663	0.0253502	0.0454843	0.0292882	0.0243033	-0.000713522	0.0109809	0.132128	0.507281	1.11243	1.6678	2.04339	2.34598	2.80111	3.3689	4.14549	4.98684	5.60546	5.63969	5.13555	4.50138	3.90715	3.36112	2.79628	2.22623	1.72698	1.34401	1.06446	0.86576	0.687128	0.565446	0.500653	0.513795	0.496715	0.428024	0.337418	0.266192	0.216009	0.156369	0.111231	0.0879332	0.0926578
0.104785	0.102906	0.0863144	0.0588344	0.0449458	0.0250853	0.0157957	0.0222575	0.0283557	0.0388267	0.0453444	0.0515403	0.0569906	0.0525145	0.0667924	0.0828235	0.155233	0.320708	0.544623	0.827656	1.1828	1.59668	1.90891	2.03115	1.97846	1.81222	1.55696	1.24339	0.95602	0.693861	0.526415	0.414385	0.352761	0.28503	0.235988	0.191779	0.160516	0.128032	0.101598	0.0933718	0.11942	0.175029	0.212538	0.2227	0.197236	0.164239	0.1394	0.113521	0.108655	0.0684106
0.0255511	-0.00776646	0.00525775	0.0311065	0.0423431	0.0458563	0.0437967	0.057023	0.0331687	0.0198689	0.00111899	-0.00968541	0.0160395	0.0134497	0.0256999	0.031158	0.174973	0.467911	0.802861	1.19971	1.57732	1.98785	2.47823	3.24716	4.08738	4.58658	4.46021	3.93234	3.22843	2.58238	2.01685	1.61464	1.28016	1.01283	0.789222	0.647413	0.549914	0.484518	0.417411	0.379086	0.344509	0.327153	0.294071	0.26946	0.24716	0.20954	0.190103	0.160383	0.158815	0.122582
0.0905983	0.0662783	0.0482945	0.0299254	0.0272565	0.0385202	0.0714397	0.0760224	0.0563585	0.0315185	0.0231403	0.0357907	0.034275	0.0442032	0.0808338	0.289844	0.669128	0.998882	1.3116	1.68987	2.03761	2.2022	2.16056	2.22728	2.43818	2.72409	2.94582	2.8975	2.61323	2.19284	1.79128	1.3855	1.06197	0.837126	0.682018	0.567814	0.464785	0.396415	0.332026	0.269515	0.217519	0.186102	0.174456	0.185954	0.184944	0.157928	0.124339	0.0751852	0.066338	0.0601707
0.0985041	0.111286	0.0938634	0.0615784	0.0552861	0.0603266	0.050755	0.0383781	0.0289103	0.035934	0.0617323	0.0739871	0.0733459	0.029845	0.00582712	0.00564623	0.0408078	0.107972	0.188329	0.344873	0.567994	0.854112	1.2303	1.70982	2.11128	2.21011	1.9899	1.63706	1.27401	0.918995	0.638572	0.441325	0.344216	0.275867	0.224611	0.161193	0.0982537	0.0605903	0.0344772	0.0284331	0.0400998	0.068406	0.0963359	0.122237	0.148268	0.153703	0.131522	0.0837631	0.0605005	0.0318593
Mean across laps, Pre
0.108898	0.0939511	0.0818025	0.0709021	0.0627582	0.0662086	0.0784463	0.0868737	0.0884723	0.08533	0.0823318	0.0720591	0.0619765	0.0487868	0.0483438	0.0957813	0.233787	0.444194	0.68676	0.926169	1.1643	1.40729	1.68505	1.99512	2.28498	2.4619	2.49165	2.38906	2.21162	2.01153	1.8207	1.64155	1.45616	1.26555	1.08582	0.931993	0.807317	0.707211	0.63039	0.569436	0.514429	0.45435	0.389135	0.343154	0.304039	0.267052	0.22415	0.182163	0.154685	0.127052

## Sheet: Fig5g
			Space-referenced selective	Non-selective	Goal-referenced selective
		Space PCs	0.69697	0.257576	0.0454545
		Goal PCs	0.154639	0.453608	0.391753

## Sheet: Fig5h
	Space PC	mean	-0.455627	-0.681186	-0.57383
		sem	0.0436652	0.0706943	0.046334
	Goal PC	mean	0.153194	0.523474	0.499322
		sem	0.0447025	0.0674545	0.0491327
