# Supplementary material for: Mechanisms of experience-dependent place-cell referencing in hippocampal area CA1
Source: Nat Neurosci. 2025 Apr 1;28(7):1486–96. doi: 10.1038/s41593-025-01930-5 (PMC12229891; doi:10.1038/s41593-025-01930-5)
Supplement: Supplementary file 8 — CA1 PC representation before and after a reward switch. [file 41593_2025_1930_MOESM8_ESM.xlsx]

## Sheet: SupFig1a
heatmap, 541 cells by 50 spatial bins, familiar, day 1, Pre: before reward switch
1	0.950447	0.851278	0.742138	0.647588	0.562558	0.473925	0.386215	0.292301	0.204772	0.130966	0.0893519	0.0619733	0.0493494	0.0619265	0.107834	0.149014	0.179173	0.205044	0.224598	0.242349	0.236805	0.232413	0.211626	0.184884	0.153973	0.134733	0.122135	0.114767	0.097838	0.077864	0.0614185	0.0470134	0.0376537	0.0302845	0.0290793	0.0301506	0.0313759	0.0283624	0.0273658	0.036591	0.0659988	0.121713	0.206609	0.326231	0.481963	0.653589	0.8071	0.919806	0.988162
1	0.95044	0.888032	0.814158	0.755683	0.708538	0.64647	0.544486	0.407583	0.28441	0.203732	0.149589	0.109024	0.103916	0.150657	0.276904	0.440497	0.564387	0.603656	0.568708	0.513145	0.450861	0.406024	0.388086	0.3834	0.379325	0.367196	0.344857	0.306556	0.261844	0.228439	0.204751	0.182893	0.164892	0.148367	0.13479	0.123403	0.115568	0.109208	0.116923	0.150449	0.219149	0.31268	0.424199	0.543888	0.663542	0.78484	0.885175	0.955877	0.987257
1	0.974255	0.888724	0.758193	0.612146	0.484157	0.419116	0.40832	0.361188	0.266549	0.173204	0.10431	0.0883736	0.0571541	0.0341532	-0.0221059	-0.0284852	-0.0182848	0.0295967	0.0549957	0.0651921	0.077908	0.0658332	0.0678768	0.0669308	0.07658	0.105113	0.13697	0.145683	0.107496	0.0695211	0.0443838	0.0290606	0.00196726	0.00350203	0.0455248	0.121269	0.18359	0.237615	0.287812	0.36941	0.43646	0.498995	0.500106	0.480814	0.468975	0.523162	0.63114	0.78132	0.91219
1	0.987305	0.965309	0.934975	0.891985	0.829802	0.748376	0.659915	0.567327	0.475141	0.378914	0.294701	0.221512	0.1457	0.0863514	0.0403835	0.0233525	0.00626041	-0.00465156	-0.0108609	-0.0124248	-0.0139092	-0.0153366	-0.0128968	-0.00625162	0.00470375	0.0191596	0.0347591	0.0541561	0.0747822	0.0990457	0.126044	0.15371	0.178455	0.197264	0.209559	0.221646	0.241393	0.272478	0.317623	0.380023	0.461798	0.554162	0.646323	0.728043	0.798364	0.859659	0.917307	0.966979	0.996337
1	0.995559	0.983419	0.970865	0.944539	0.915107	0.868263	0.826071	0.782388	0.737452	0.669515	0.57885	0.472511	0.312099	0.174508	0.0798193	0.0796405	0.0689977	0.0632144	0.0604252	0.0869845	0.0811935	0.0843095	0.0865009	0.109239	0.116698	0.146748	0.146441	0.146922	0.147924	0.156132	0.175682	0.192937	0.22092	0.250376	0.281523	0.306357	0.333361	0.363473	0.407153	0.482272	0.571055	0.674684	0.742882	0.800714	0.827843	0.864354	0.887988	0.93778	0.971621
1	0.950296	0.851538	0.711062	0.558299	0.408707	0.277413	0.169343	0.094245	0.0557204	0.0518451	0.0616225	0.0635928	0.0395364	0.0146402	-0.00307006	-0.00383665	-0.00380926	-0.00511933	-0.00480974	-0.00656119	-0.0074178	-0.00704977	-0.00529646	-0.00576375	-0.00722605	-0.00748015	-0.00575805	-0.00425092	-0.00333905	-0.0024641	-0.000817581	0.00220935	0.00656594	0.0114369	0.0151235	0.0214712	0.0317326	0.0468923	0.0680884	0.104437	0.167286	0.254133	0.350983	0.452367	0.562405	0.693454	0.828368	0.938866	0.997434
1	0.943694	0.826631	0.686789	0.562507	0.453386	0.349141	0.238776	0.137941	0.0673529	0.0295952	0.0146157	0.00515782	0.000813319	-0.00234503	-0.00257316	-0.00244516	-0.000630741	0.00140942	0.0020119	0.00139525	0.00165561	0.00216153	0.0041356	0.00407637	0.00602968	0.00795333	0.011386	0.0140476	0.0174772	0.0220351	0.0259806	0.0283784	0.0301887	0.033345	0.0374461	0.0434393	0.0514188	0.0630413	0.0825152	0.113128	0.152265	0.198129	0.263696	0.359135	0.476253	0.607844	0.745938	0.878314	0.973095
0.953701	1	0.99435	0.956674	0.94986	0.93421	0.880803	0.770062	0.643821	0.525951	0.414033	0.308629	0.228535	0.222499	0.326519	0.439209	0.501259	0.468304	0.44087	0.421864	0.391481	0.350495	0.287701	0.220834	0.147281	0.0944359	0.0576819	0.0265814	0.00558133	-0.00430927	-0.00203668	0.00853104	0.0161956	0.0163646	0.0101551	0.0075973	0.00316095	-0.00142076	-0.0024769	0.0176417	0.0623783	0.126285	0.196986	0.26156	0.329609	0.419615	0.543533	0.671269	0.771615	0.864869
0.976428	1	0.984394	0.946121	0.917692	0.907163	0.872205	0.778653	0.643814	0.535506	0.467599	0.413719	0.339468	0.237125	0.149612	0.0831862	0.0511227	0.0409611	0.0365211	0.0402839	0.0352266	0.0398752	0.0544438	0.0733307	0.099843	0.127072	0.156823	0.175681	0.18692	0.194025	0.218505	0.252547	0.281847	0.290034	0.285123	0.268903	0.253068	0.227686	0.215552	0.264037	0.345259	0.456851	0.528158	0.593596	0.644333	0.698651	0.749832	0.791871	0.824769	0.866248
0.990907	1	0.968397	0.912022	0.85652	0.806007	0.758683	0.710914	0.654571	0.611272	0.578842	0.566554	0.529907	0.530311	0.520675	0.537828	0.500347	0.442451	0.366392	0.31098	0.278031	0.263974	0.253313	0.245559	0.258386	0.270068	0.280656	0.262092	0.246219	0.239567	0.24258	0.243854	0.231121	0.212404	0.200378	0.201408	0.201193	0.190304	0.175169	0.171221	0.187289	0.219087	0.266833	0.328059	0.401692	0.477961	0.568008	0.679904	0.805002	0.917418
0.929462	1	0.980537	0.919685	0.853842	0.763001	0.685838	0.644175	0.613221	0.592051	0.527618	0.449707	0.348643	0.222015	0.0992912	-0.00168894	-0.0515864	-0.062644	-0.0531261	-0.0478675	-0.049552	-0.0596327	-0.069469	-0.0754367	-0.0716534	-0.0671001	-0.0569159	-0.0440605	-0.0414024	-0.0551257	-0.0715909	-0.0669727	-0.0502459	-0.0397973	-0.0461085	-0.0543418	-0.0479279	-0.0401406	-0.037614	-0.052789	-0.0517841	-0.0389088	-0.0243449	-0.019209	0.00673222	0.078923	0.186657	0.319069	0.504798	0.736859
0.990607	1	0.994449	0.979867	0.962424	0.940271	0.900082	0.829112	0.731262	0.620784	0.512728	0.408774	0.308425	0.201838	0.104783	0.0360767	0.00762376	0.00249202	0.000259592	-0.00260126	-0.0051778	-0.00506334	-0.00395076	-0.00211011	-0.00161164	-0.00137386	-0.00107376	0.000171441	0.0047417	0.0158382	0.0366627	0.0656969	0.100023	0.133641	0.164959	0.193745	0.22203	0.254386	0.293355	0.347996	0.424051	0.518798	0.613114	0.690649	0.747397	0.79716	0.845452	0.893702	0.934713	0.968883
0.981504	1	0.999095	0.952628	0.858486	0.705044	0.524829	0.354042	0.162483	-0.0106774	-0.166455	-0.252256	-0.248944	-0.0830727	0.0579123	0.123462	0.053788	0.0104623	-0.0242375	-0.0521121	-0.0838279	-0.0823502	-0.0664368	-0.0526438	-0.0543837	0.0210174	0.0710218	0.118975	0.084864	0.0805176	0.0779275	0.107638	0.177702	0.284489	0.394887	0.497945	0.595288	0.68765	0.73653	0.7071	0.617089	0.514768	0.441791	0.390374	0.369663	0.432849	0.575681	0.754384	0.885051	0.968348
0.942165	1	0.969886	0.845393	0.688406	0.552727	0.460365	0.411214	0.338451	0.267668	0.125597	-0.00337616	-0.119983	-0.0689281	0.026159	0.118183	0.0983857	0.0505679	0.00527173	-0.0297909	-0.0538732	-0.0763581	-0.100323	-0.115731	-0.126068	-0.129957	-0.131398	-0.126849	-0.121577	-0.110203	-0.0984802	-0.0896047	-0.083762	-0.07648	-0.0685641	-0.0593371	-0.0519615	-0.0433593	-0.0333878	-0.0192209	0.00107175	0.0215472	0.0326175	0.0471069	0.0843411	0.170675	0.311164	0.484198	0.665717	0.820674
0.902171	0.974339	1	0.953808	0.89531	0.795635	0.658303	0.526279	0.399176	0.342649	0.280343	0.235566	0.125365	0.0516112	-0.0455918	-0.103254	-0.136669	-0.14025	-0.11466	-0.163413	-0.179546	-0.172114	-0.113148	-0.0916706	-0.0745494	-0.0477086	-0.0268456	-0.0301282	-0.0693506	-0.0956295	-0.105947	-0.105863	-0.0851591	-0.0447974	-0.00182747	-0.010579	-0.0814663	-0.137596	-0.129018	-0.0596406	-0.0134603	0.031294	0.0977029	0.212653	0.373454	0.484728	0.55969	0.575332	0.596728	0.667516
0.860627	0.995456	1	0.896014	0.770473	0.662702	0.545725	0.410404	0.288496	0.223628	0.182029	0.157001	0.14133	0.0995462	0.0398369	-0.0229597	-0.0543003	-0.0631316	-0.0662069	-0.0521611	-0.034725	-0.0186489	-0.00927411	-0.0168304	-0.0307207	-0.0274741	-0.0125514	0.00174741	-0.00420492	-0.016445	-0.030833	-0.0368121	-0.0352398	-0.0298618	-0.031358	-0.0385215	-0.0493241	-0.0526168	-0.0573738	-0.0530114	-0.0417689	-0.0319623	-0.0338583	-0.0270786	-0.00343537	0.0505746	0.157542	0.303162	0.4807	0.678301
0.824763	0.954557	1	0.962767	0.892186	0.800705	0.689392	0.556627	0.431563	0.324282	0.239729	0.179491	0.14059	0.10165	0.0709562	0.0474491	0.0424076	0.0344157	0.029808	0.0222192	0.021815	0.0233632	0.0216957	0.0170588	0.0136823	0.0138329	0.0156776	0.0161338	0.0128102	0.0103467	0.010812	0.0144171	0.0171054	0.0146924	0.00768207	0.00165024	-0.00165779	-0.00245481	-0.0061111	-0.00925442	-0.00812221	-0.00276192	0.00105963	0.00444715	0.0220025	0.074847	0.167332	0.301023	0.461839	0.645892
0.982599	0.998896	1	0.978915	0.951178	0.909799	0.849771	0.769529	0.66874	0.554998	0.429597	0.301629	0.197321	0.113436	0.0507714	0.00675257	-0.00789115	-0.00393354	0.000911204	0.00364413	0.00219555	0.00019769	-0.000787317	0.000804153	0.0050509	0.00662534	0.0126225	0.0134361	0.0190892	0.0282191	0.0407387	0.0581606	0.0760961	0.0939423	0.102228	0.105687	0.116419	0.149936	0.206559	0.27305	0.342698	0.410734	0.479317	0.543578	0.606782	0.667528	0.728616	0.793248	0.865457	0.933716
0.847558	0.935928	1	0.992459	0.920693	0.787328	0.614594	0.411756	0.232295	0.113681	0.0544547	0.0280982	0.00855657	0.000983474	-0.00101607	0.00428975	0.00922171	0.0149434	0.0201212	0.0246257	0.0269495	0.0272616	0.0254659	0.0220878	0.0184808	0.01733	0.0169448	0.0163641	0.0152616	0.0141206	0.0135394	0.0128725	0.0135941	0.0151882	0.0171322	0.0196818	0.0265962	0.0399722	0.0600926	0.0835792	0.110247	0.139362	0.17323	0.214081	0.268545	0.343651	0.445768	0.556975	0.661839	0.75053
0.835393	0.948751	1	0.970007	0.866034	0.729186	0.575935	0.415593	0.303733	0.269697	0.279113	0.317613	0.338036	0.250628	0.126178	0.000215297	-0.0114676	-0.0145083	-0.0163541	-0.0163763	-0.0177239	-0.0197767	-0.023647	-0.0223909	-0.0218202	-0.0186683	-0.0166682	-0.0123785	-0.0111473	-0.0153316	-0.020301	-0.0211137	-0.0196137	-0.0167432	-0.0139601	-0.0111437	-0.0107966	-0.0137711	-0.0175737	-0.0208887	-0.0204762	-0.0165807	-0.00536524	0.0159636	0.0530558	0.110449	0.205354	0.345849	0.520164	0.690685
0.948522	0.99426	1	0.940911	0.840198	0.713894	0.563638	0.382723	0.208357	0.0897636	0.0354797	0.0172575	0.00798559	-0.00479545	-0.0135387	-0.0174198	-0.012728	-0.0100887	-0.00944325	-0.00964363	-0.00974679	-0.0091522	-0.00819534	-0.00758148	-0.00699201	-0.00701647	-0.00683668	-0.0069702	-0.00621323	-0.00595533	-0.00454581	-0.00488301	-0.00481526	-0.00346275	0.00146643	0.00890114	0.0176674	0.0284809	0.0450782	0.0689544	0.102401	0.143815	0.190757	0.246419	0.319541	0.42029	0.545511	0.673265	0.791094	0.884052
0.839689	0.92335	1	0.956477	0.727861	0.465492	0.251004	0.144635	0.168352	0.254879	0.411044	0.484081	0.462272	0.259763	0.0690213	-0.0219886	0.0043669	0.0285943	-0.00796376	-0.042037	-0.070302	-0.0426972	-0.0250632	-0.0323165	-0.0423962	-0.0208307	0.00773312	0.00293581	-0.00429092	-0.0314409	-0.0553861	-0.0677986	-0.0486298	-0.0296786	-0.0386904	-0.0517643	-0.0176289	0.0113368	0.0562215	0.0905847	0.161774	0.218396	0.339764	0.53225	0.704448	0.791035	0.831416	0.902358	0.928136	0.878026
0.892426	0.9588	1	0.994302	0.933606	0.81299	0.64222	0.437534	0.241748	0.114939	0.0609731	0.0561329	0.0507781	0.025939	0.00177936	-0.0137515	-0.00837878	-0.00364895	0.00195484	0.0072082	0.0161741	0.0224104	0.0270943	0.028274	0.0293673	0.0318148	0.0347649	0.0368638	0.0378768	0.0336913	0.0283595	0.0225506	0.0164528	0.0117282	0.00940864	0.0123422	0.0176248	0.0226056	0.030611	0.0444032	0.0720554	0.117411	0.180988	0.254464	0.333148	0.408047	0.492314	0.588447	0.700739	0.805454
0.860025	0.909335	0.966755	1	0.991058	0.966601	0.881878	0.71638	0.494785	0.301709	0.173622	0.0889538	0.0233058	-0.0148516	-0.0276164	-0.029696	-0.0295793	-0.0327477	-0.0338728	-0.0315181	-0.0327077	-0.0323515	-0.0298919	-0.0289378	-0.02958	-0.0302932	-0.0317497	-0.0353042	-0.0377145	-0.0393316	-0.0381659	-0.0337374	-0.0223662	0.00302006	0.0320829	0.0703544	0.107595	0.142141	0.18088	0.232022	0.294048	0.35974	0.41513	0.48438	0.555571	0.636661	0.70912	0.775406	0.816083	0.836202
0.739051	0.851357	0.952165	1	0.984609	0.937269	0.872517	0.781528	0.672032	0.563564	0.474599	0.395676	0.32157	0.260801	0.174897	0.100315	0.0360831	0.0243354	0.022129	0.0201995	0.0200875	0.0243615	0.0275437	0.0284106	0.0295123	0.0331871	0.0353544	0.0312809	0.0234484	0.018475	0.0295773	0.0721782	0.119448	0.146209	0.132726	0.108664	0.0893034	0.0762021	0.0616198	0.0509093	0.0603837	0.103151	0.169779	0.239178	0.30801	0.379048	0.45476	0.521597	0.589798	0.660604
0.909208	0.950746	0.98161	1	0.99165	0.955952	0.910168	0.859131	0.774075	0.644646	0.491513	0.366205	0.28759	0.221324	0.128888	0.0401968	-0.0135274	-0.0199269	-0.019293	-0.0164681	-0.0102896	-0.0118374	-0.0185823	-0.0254359	-0.02976	-0.0268442	-0.020414	-0.00337519	0.0150314	0.0384359	0.0731484	0.132633	0.19641	0.249801	0.277977	0.303911	0.334442	0.388679	0.452362	0.528629	0.595316	0.660001	0.697432	0.718873	0.723589	0.739277	0.760105	0.790033	0.826812	0.876642
0.928244	0.980088	0.999558	0.99495	1	0.998933	0.987724	0.934747	0.899995	0.827441	0.752654	0.617313	0.435721	0.239597	0.079242	-0.00223188	-0.0415905	-0.0579778	-0.0789543	-0.0776238	-0.0873122	-0.0732348	-0.062983	-0.0645454	-0.0865455	-0.121751	-0.143145	-0.129272	-0.112939	-0.0891898	-0.0629851	-0.0372243	-0.0574414	-0.109594	-0.133032	-0.102345	-0.046256	-0.0186422	-0.0271449	-0.0332491	-0.0155043	0.0349115	0.0952008	0.182425	0.286026	0.397833	0.508315	0.657889	0.7636	0.861424
0.831271	0.893818	0.947542	0.986094	1	0.993977	0.966161	0.91578	0.844529	0.762195	0.716622	0.73603	0.807966	0.741384	0.475874	0.164481	-0.00998994	-0.0208253	-0.0121707	-0.00653594	0.00156883	0.0121186	0.0307562	0.0596243	0.0973614	0.126029	0.162365	0.184379	0.219107	0.257955	0.282722	0.301438	0.318777	0.340184	0.356381	0.369306	0.37468	0.373536	0.370329	0.381673	0.429383	0.5035	0.587942	0.659681	0.713951	0.760386	0.78207	0.783777	0.774592	0.789729
0.791508	0.874634	0.948831	0.98479	1	0.982895	0.965354	0.936421	0.862686	0.752058	0.602577	0.462289	0.322463	0.195378	0.0897093	0.0133404	-0.019251	-0.0320398	-0.0227991	-0.0145083	-0.0142282	-0.0288543	-0.0298917	-0.0160728	0.00648382	0.0153237	0.0301741	0.00902223	-0.00438724	-0.00730418	0.00531416	0.00565171	-0.00141996	-0.0207348	-0.0310554	-0.0413705	-0.0272703	-0.0119422	0.00741142	0.0201953	0.0385715	0.0641801	0.0944713	0.134392	0.188679	0.257414	0.339156	0.430011	0.545243	0.670584
0.715943	0.806184	0.901803	0.976786	1	0.965803	0.885979	0.781108	0.659089	0.538322	0.420175	0.31179	0.221749	0.147994	0.0976919	0.0569191	0.0372754	0.0239616	0.0148482	0.00910162	0.00369235	0.000799918	0.000860631	0.00228737	0.00307738	0.00503001	0.00615228	0.00456813	0.000771909	0.00168778	0.00408658	0.00812058	0.0116293	0.0166835	0.0223815	0.0273046	0.0322956	0.0377888	0.0428204	0.0535292	0.0757924	0.110245	0.149479	0.188199	0.228634	0.278321	0.344443	0.428692	0.525536	0.622271
0.769433	0.848335	0.921878	0.974718	1	0.968149	0.83281	0.603308	0.352085	0.174485	0.0816085	0.0418977	0.0209926	0.0112278	0.00710991	0.0062112	0.00755568	0.00853264	0.00914355	0.00968677	0.0099235	0.00974267	0.0093642	0.0094529	0.00997547	0.0107612	0.0118396	0.0126319	0.0129339	0.0120353	0.0106333	0.00952239	0.0100785	0.0133912	0.0188391	0.0255789	0.0350077	0.0501016	0.0723359	0.104558	0.151437	0.21518	0.286117	0.35212	0.405241	0.449376	0.491981	0.542066	0.608717	0.685373
0.846199	0.856486	0.872667	0.919545	0.969136	1	0.988242	0.929396	0.871123	0.821673	0.771756	0.681788	0.563165	0.374821	0.177927	0.0224904	-0.0287257	-0.0303591	-0.0341745	-0.0401626	-0.0359538	-0.0297657	-0.0234192	-0.0228936	-0.0221284	-0.0178908	-0.0147944	-0.0101495	-0.00180738	0.00803334	0.0175073	0.0298722	0.0398939	0.0460411	0.0451788	0.0428136	0.0393182	0.0359034	0.0359362	0.0415505	0.0542832	0.0799847	0.11751	0.153564	0.197717	0.266055	0.364266	0.479726	0.586225	0.670704
0.33205	0.457111	0.680063	0.882026	0.982474	1	0.928125	0.81299	0.685304	0.62019	0.639308	0.784034	0.933952	0.889816	0.549632	0.225781	0.0723295	0.0997062	0.104126	0.0907882	0.0867725	0.101622	0.104052	0.107122	0.0957419	0.106199	0.116262	0.117279	0.115654	0.113173	0.113186	0.0981504	0.0855069	0.0622547	0.0434305	0.0381828	0.0573626	0.0692049	0.0546116	0.0304295	0.0361127	0.0838512	0.149052	0.201587	0.234702	0.295902	0.392812	0.439189	0.41068	0.322311
0.744638	0.765543	0.828624	0.926777	0.977345	1	0.953775	0.952414	0.930511	0.888938	0.798876	0.659394	0.47477	0.385432	0.317712	0.325209	0.248714	0.202619	0.154862	0.101222	0.0397722	0.00641714	-0.0142517	-0.0355177	-0.0642958	-0.09151	-0.110024	-0.101579	-0.0934975	-0.0835759	-0.0710968	-0.0455075	-0.0201453	-0.00520886	-0.00409215	-0.00581359	0.000436691	0.0227422	0.0770622	0.137024	0.207917	0.287967	0.386257	0.513982	0.627254	0.716938	0.751877	0.759248	0.743194	0.721661
0.333983	0.462056	0.643649	0.845573	0.976595	1	0.968267	0.954656	0.941657	0.881817	0.872572	0.792718	0.674699	0.406276	0.15679	0.021817	-0.00648183	0.0369047	0.0845943	0.0949734	0.115164	0.145905	0.181931	0.205691	0.20222	0.159747	0.102903	0.0538797	0.0300339	0.0058024	-0.0325911	-0.0625483	-0.0788256	-0.0814291	-0.0884745	-0.0937781	-0.105324	-0.131588	-0.157946	-0.161566	-0.151261	-0.126407	-0.101997	-0.0688643	-0.0405346	-0.000987871	0.0391722	0.0871023	0.149252	0.232762
0.642838	0.790797	0.909123	0.93754	0.978908	1	0.98071	0.88762	0.813748	0.733115	0.622393	0.535417	0.472109	0.436898	0.293718	0.126977	-0.0160486	-0.0924933	-0.122522	-0.164457	-0.185892	-0.190905	-0.18471	-0.157561	-0.120367	-0.0643091	0.0130717	0.011819	0.0189547	0.0269965	0.00926148	-0.0240126	-0.0472646	-0.0413244	-0.037878	-0.0471653	-0.0679347	-0.0894757	-0.100137	-0.0983336	-0.0383989	0.0635504	0.160815	0.241529	0.327206	0.430261	0.504742	0.49907	0.46202	0.444138
0.767146	0.819398	0.876988	0.923927	0.970033	1	0.987547	0.922037	0.82693	0.722956	0.622422	0.512746	0.416344	0.273687	0.131187	0.0247304	0.00223684	0.0144522	0.016632	0.0163994	0.0169229	0.00875623	0.00291966	0.00102001	0.00928712	0.00722629	0.0107848	0.00827117	0.0188359	0.0278918	0.0344595	0.0337015	0.0404903	0.0557661	0.0749817	0.0908355	0.0967643	0.0994873	0.101048	0.110119	0.139157	0.187516	0.239504	0.292045	0.353049	0.427118	0.509253	0.589597	0.658914	0.715913
0.835438	0.914328	0.932278	0.936062	0.93238	1	0.862682	0.683407	0.342739	0.213688	0.160156	0.19029	0.200921	0.359839	0.389906	0.437488	0.339297	0.334629	0.288997	0.224134	0.136142	0.0399469	-0.0237584	-0.0503564	-0.0652752	-0.0646634	-0.0681102	-0.0561394	-0.0591816	-0.0778146	-0.0889955	-0.0743089	-0.0534916	-0.0395384	-0.0671788	-0.0951482	-0.117954	-0.126823	-0.142583	-0.17342	-0.208629	-0.215958	-0.197908	-0.166739	-0.153267	-0.136077	-0.0662903	0.0966614	0.341923	0.622691
0.439515	0.550371	0.682791	0.82967	0.947058	1	0.887329	0.632189	0.338871	0.146044	0.0687558	0.0654187	0.0748293	0.0572318	0.0320541	0.0128618	0.0217538	0.0262236	0.0228452	0.0221598	0.018754	0.0151414	0.0150773	0.0145476	0.0161561	0.0149025	0.0126514	0.0115351	0.0147699	0.0238011	0.0311418	0.0348374	0.0391148	0.0434478	0.0473546	0.0575287	0.0749537	0.0956946	0.112333	0.131288	0.165124	0.212487	0.263707	0.314984	0.350924	0.361928	0.350356	0.344855	0.353205	0.382494
0.516874	0.568987	0.632399	0.770469	0.914859	1	0.966699	0.871198	0.718281	0.5451	0.387206	0.276388	0.200114	0.151014	0.13569	0.156551	0.222812	0.339376	0.468539	0.525903	0.478901	0.385908	0.334633	0.32734	0.307343	0.253726	0.165781	0.0986604	0.0448588	0.021864	0.0103127	0.0165343	0.0325664	0.0438574	0.0465832	0.039484	0.0264231	0.0146672	0.0176477	0.0363863	0.0627149	0.104237	0.16632	0.251999	0.333365	0.40156	0.449098	0.482884	0.533762	0.608755
0.407026	0.521752	0.66529	0.811272	0.93824	1	0.955277	0.788499	0.527774	0.286423	0.117102	0.0444446	0.0117828	0.00199529	-0.00172588	-0.0024588	-0.00321897	-0.0036501	-0.00377416	-0.00430676	-0.00481606	-0.00525837	-0.00615007	-0.00634368	-0.00686794	-0.00682695	-0.00721793	-0.00787397	-0.00941882	-0.00996848	-0.00933008	-0.00876212	-0.00913132	-0.00955991	-0.00942133	-0.00891855	-0.00772306	-0.00574851	-0.00303417	0.000544437	0.00849834	0.0247597	0.0481399	0.0772419	0.111755	0.147665	0.183446	0.219863	0.267118	0.331876
0.749185	0.829018	0.894677	0.934283	0.960926	1	0.939035	0.746836	0.455643	0.232926	0.129403	0.0945973	0.074832	0.0492466	0.0390576	0.0535674	0.0832404	0.102196	0.105816	0.106155	0.102591	0.0957997	0.0937506	0.0979018	0.0993665	0.0997841	0.0924012	0.0885568	0.0805348	0.0745882	0.0703424	0.0669385	0.0680859	0.0727451	0.0776716	0.0805002	0.0765353	0.0712303	0.0670028	0.0673693	0.0682767	0.0688417	0.0771961	0.112875	0.19348	0.285146	0.37466	0.457988	0.555435	0.656456
0.35436	0.486022	0.646195	0.808287	0.939224	1	0.935345	0.739016	0.478329	0.264141	0.134179	0.0742288	0.0412255	0.0369865	0.0449523	0.0550235	0.0519952	0.0400101	0.0293976	0.0220306	0.0166121	0.0125277	0.00940057	0.00689212	0.00566058	0.0049066	0.00377448	0.00296492	0.00325274	0.0034857	0.00362696	0.00382541	0.00580304	0.0104417	0.0182928	0.030917	0.0522347	0.0837473	0.120274	0.153108	0.175182	0.184815	0.182967	0.170675	0.156565	0.146887	0.150666	0.168735	0.204072	0.263221
0.787369	0.852677	0.895136	0.916497	0.947829	0.980721	1	0.981463	0.902394	0.771438	0.594505	0.411908	0.23358	0.0943352	0.00542903	-0.0271834	-0.0298382	-0.0293926	-0.029056	-0.0284857	-0.0263169	-0.0239169	-0.0222921	-0.0233963	-0.0242874	-0.0255619	-0.0254736	-0.0261272	-0.0238888	-0.0188979	-0.0146699	-0.014365	-0.01432	-0.0147475	-0.013587	-0.0118274	-0.00732363	0.000541616	0.0106548	0.031242	0.0689944	0.122742	0.188005	0.248953	0.307602	0.368692	0.432303	0.504263	0.58773	0.687156
0.336224	0.484737	0.748139	0.864137	0.914373	0.940788	1	0.979616	0.726622	0.525866	0.311031	0.320037	0.384605	0.495384	0.373017	0.1312	-0.150022	-0.321533	-0.398369	-0.3786	-0.271561	-0.179174	-0.149965	-0.115492	0.0126514	0.155259	0.308075	0.416941	0.535807	0.603124	0.573472	0.501193	0.41063	0.354501	0.314067	0.222841	0.0843199	-0.0536162	-0.116108	-0.0761114	0.0715038	0.25405	0.375045	0.435203	0.484613	0.463627	0.380898	0.298161	0.273261	0.271626
0.551434	0.628115	0.727434	0.826608	0.916789	0.978244	1	0.952922	0.861301	0.768788	0.685686	0.574948	0.444374	0.283854	0.140822	0.0408388	0.0189333	0.0392988	0.0607195	0.0771716	0.0866676	0.0820177	0.0707951	0.0605909	0.0537073	0.0451768	0.0302323	0.0171817	0.0125651	0.0160621	0.0202588	0.0184021	0.0126327	0.00417079	0.000347288	0.00348811	0.0140705	0.0184359	0.0162269	0.0125022	0.0217229	0.0444066	0.0756375	0.103604	0.137405	0.18472	0.257488	0.335731	0.412342	0.482057
0.667004	0.819822	0.910446	0.953931	0.980505	0.994404	1	0.979384	0.936171	0.857718	0.754874	0.620695	0.496737	0.331277	0.154953	-0.00460292	-0.0740343	-0.0830921	-0.0723169	-0.0746254	-0.0832617	-0.0896905	-0.0869776	-0.0799394	-0.0677376	-0.0621733	-0.0612406	-0.0699255	-0.0736812	-0.078914	-0.0799468	-0.0808829	-0.0796907	-0.0841207	-0.0858188	-0.0855353	-0.084607	-0.088633	-0.0908423	-0.0866213	-0.0748924	-0.0606985	-0.0449873	-0.0269069	-0.00563838	0.0300976	0.0909147	0.183732	0.313473	0.487856
0.753414	0.773873	0.786819	0.811136	0.867887	0.949729	1	0.96709	0.8433	0.672984	0.51725	0.392949	0.2908	0.19265	0.0985906	0.0384567	0.00389238	-0.00531144	-0.0112007	-0.0151519	-0.0208661	-0.0252591	-0.0233527	-0.0181869	-0.0128313	-0.0102132	-0.0135187	-0.0218871	-0.02097	-0.0163005	-0.0111465	-0.0120429	-0.0101217	0.00236152	0.00945064	0.0164668	0.0195334	0.0254997	0.0336542	0.0502609	0.0807648	0.133749	0.205398	0.281557	0.351241	0.413363	0.488145	0.570223	0.653584	0.718202
0.599196	0.671203	0.741547	0.823068	0.906872	0.974568	1	0.990647	0.96142	0.912017	0.829982	0.708379	0.564686	0.374647	0.19493	0.057544	0.00440276	-0.00666598	-0.0103627	-0.0139085	-0.016467	-0.0168177	-0.00970271	-0.00448286	0.00781615	0.0244917	0.0535813	0.0760455	0.103212	0.132259	0.166063	0.197398	0.224179	0.242635	0.253594	0.257923	0.266995	0.28525	0.30285	0.31069	0.30643	0.300751	0.290977	0.281382	0.279097	0.301863	0.34691	0.404528	0.464221	0.528676
0.77294	0.84159	0.87287	0.88381	0.911029	0.959551	1	0.985084	0.892337	0.752859	0.597856	0.461174	0.340361	0.227795	0.126089	0.0532166	0.0419746	0.0953106	0.192174	0.32637	0.476802	0.607295	0.712435	0.767354	0.802493	0.799773	0.740614	0.665989	0.584672	0.516276	0.456753	0.404636	0.360222	0.311684	0.258207	0.20613	0.172653	0.15659	0.143021	0.12896	0.12587	0.144907	0.184689	0.240154	0.300733	0.361593	0.418955	0.487123	0.570375	0.672763
0.671806	0.656945	0.65685	0.679927	0.741876	0.901219	1	0.902899	0.592206	0.301635	0.162825	0.141792	0.184968	0.415076	0.531687	0.516057	0.273918	0.128576	0.0662267	0.0343392	0.00542594	-0.0142862	-0.0296392	-0.0356897	-0.0454615	-0.022534	0.00335503	0.0266474	0.0234525	0.0211806	0.0320016	0.0455129	0.0503228	0.0526192	0.0801789	0.144612	0.228639	0.332798	0.450814	0.566958	0.650865	0.713568	0.763706	0.80104	0.819732	0.818406	0.804542	0.780826	0.746784	0.707984
0.430752	0.502895	0.588649	0.690398	0.8197	0.941689	1	0.9995	0.950016	0.838225	0.700162	0.567954	0.453951	0.398136	0.274332	0.185652	0.0642448	0.0268288	0.0117367	0.00502672	-0.000815719	-0.00240885	-0.00386167	-0.00130048	-0.000934834	-0.00350039	-0.00490889	-0.010711	-0.0156837	-0.0251628	-0.0358094	-0.0445523	-0.049771	-0.0505881	-0.0488634	-0.0487862	-0.0480842	-0.0512991	-0.0541211	-0.0547987	-0.0487388	-0.0359328	-0.0158389	0.0159664	0.0626558	0.121975	0.193779	0.265403	0.324841	0.372562
0.366732	0.4582	0.543648	0.648098	0.769414	0.905178	1	0.964471	0.729557	0.415458	0.137654	0.0406198	0.0386687	0.0446309	0.0390523	0.00444205	-0.00688598	-0.0205933	-0.0290613	-0.0329137	-0.0451771	-0.0551328	-0.0687952	-0.0744058	-0.0819042	-0.0833723	-0.0815202	-0.0797451	-0.0809342	-0.0810877	-0.076649	-0.070803	-0.0643059	-0.0584032	-0.0583195	-0.0624347	-0.0746777	-0.0865337	-0.0877012	-0.0702049	-0.0437141	-0.0250638	-0.0152886	-0.00203045	0.0183081	0.0535687	0.110118	0.181078	0.247427	0.305732
0.060141	0.0744219	0.13737	0.237833	0.462859	0.694224	0.928292	1	0.97312	0.858076	0.678971	0.518392	0.3394	0.221014	0.100579	0.0346451	-0.00378459	-0.0204344	-0.0364525	-0.0218612	0.00594762	0.0122848	-0.00406531	-0.0210429	-0.0127157	0.0051296	0.00700415	-0.0176512	-0.0393601	-0.0366858	-0.00603985	0.034454	0.0582787	0.0520657	0.0289476	0.0266617	0.0312505	0.0220461	0.00385611	-0.00547357	-0.0139568	-0.016866	-0.0205493	0.00287435	0.0135344	0.00213705	-0.0117509	-0.0040203	0.0251021	0.0410874
0.245974	0.283275	0.349909	0.448183	0.579225	0.757449	0.941268	1	0.890413	0.691664	0.487355	0.340107	0.219748	0.127676	0.0679778	0.0346785	0.0219942	0.0375164	0.0866342	0.149958	0.173029	0.181084	0.199632	0.224361	0.202158	0.141501	0.0889575	0.0593459	0.0446928	0.0202654	-0.00193958	-0.0154727	-0.0184218	-0.0134867	0.00891541	0.0391435	0.0549949	0.054038	0.0478658	0.0688824	0.0938203	0.123211	0.133405	0.160396	0.17963	0.19193	0.1884	0.198771	0.221396	0.238501
0.365661	0.422317	0.494931	0.557394	0.646465	0.778647	0.926171	1	0.983112	0.900744	0.776667	0.617968	0.44062	0.266502	0.123435	0.035075	0.0125069	0.0180425	0.0217344	0.0211331	0.016029	0.0103143	0.00590919	0.00283797	0.00253093	0.00555408	0.00970403	0.0104882	0.0103267	0.0118054	0.0141473	0.0144626	0.0136841	0.0158198	0.0395328	0.0612074	0.0694534	0.0509551	0.0334017	0.0286859	0.0320905	0.0393996	0.0520915	0.0742717	0.106395	0.159809	0.226188	0.28442	0.31608	0.332826
0.159834	0.1576	0.145542	0.159053	0.185049	0.458312	0.792258	1	0.854519	0.553945	0.356878	0.260025	0.268401	0.230205	0.132641	-0.00965029	-0.0694607	-0.0327462	0.0248459	0.0601447	0.0942583	0.115198	0.161714	0.186771	0.199873	0.200481	0.204283	0.179097	0.149682	0.119742	0.111432	0.10648	0.0820391	0.0852575	0.138099	0.314773	0.524364	0.676997	0.687678	0.622747	0.54172	0.470186	0.399208	0.339488	0.295472	0.253429	0.21229	0.204498	0.184386	0.172363
0.363867	0.474898	0.58734	0.709184	0.829051	0.93079	0.989128	1	0.939559	0.803947	0.637474	0.439144	0.281862	0.153078	0.0580267	-0.00194805	-0.0217137	-0.0189234	-0.0171991	-0.0153748	-0.0164966	-0.017696	-0.0161385	-0.0143109	-0.0145221	-0.0144167	-0.0140761	-0.0111692	-0.00821518	-0.00396441	-0.00217418	-0.00530544	-0.0121285	-0.0188348	-0.0198626	-0.0177597	-0.0161434	-0.0177492	-0.0208091	-0.0234708	-0.023861	-0.0224445	-0.0192731	-0.0146055	-0.00547305	0.0123843	0.0455059	0.0936415	0.160802	0.249078
0.287512	0.406884	0.584397	0.762389	0.875917	0.936124	0.985749	1	0.915305	0.754943	0.578505	0.436695	0.317222	0.197499	0.0852516	0.00440559	-0.0290037	-0.0262236	-0.006064	0.00890233	0.0247929	0.0323076	0.0279789	0.0233285	0.017341	0.0062984	-0.00646031	-0.0166485	-0.0161418	-0.0135736	-0.00969134	-0.00900652	-0.00879435	-0.00699929	-0.00506122	-0.0090196	-0.0127762	-0.0125235	-0.0129243	-0.0135042	-0.00967387	-0.00387782	-0.00655539	-0.00855318	-0.00588241	0.0060336	0.0266559	0.0636586	0.134394	0.204163
0.886687	0.933625	0.939974	0.926873	0.883932	0.887565	0.952236	1	0.914043	0.763275	0.60622	0.506835	0.385424	0.274026	0.133783	0.0287257	-0.0532387	-0.058417	-0.0498528	0.000425414	0.0191785	0.0483839	0.0399373	0.0448242	0.0830716	0.126003	0.129553	0.0929519	0.0559249	0.0683028	0.0778365	0.102678	0.173614	0.228154	0.251681	0.224001	0.22108	0.298172	0.361573	0.438962	0.442239	0.516678	0.605316	0.714795	0.736291	0.737803	0.746003	0.779717	0.800461	0.819577
0.7497	0.783423	0.830435	0.890276	0.949713	0.985446	0.996618	1	0.998703	0.980131	0.934032	0.849195	0.73098	0.513698	0.274354	0.0726115	-0.00988289	-0.0227265	-0.0297244	-0.0293808	-0.0320896	-0.0285075	-0.0255812	-0.0227364	-0.0215939	-0.0213797	-0.0182991	-0.018171	-0.0178214	-0.0143866	-0.00914929	0.0021908	0.0144283	0.0295594	0.0422266	0.0552394	0.06468	0.0735087	0.0824229	0.0975475	0.128914	0.178603	0.246023	0.322256	0.403114	0.485716	0.566054	0.635119	0.688445	0.724932
0.807146	0.838184	0.877316	0.913035	0.93671	0.960825	0.98297	1	0.991207	0.975267	0.919936	0.837348	0.748163	0.589464	0.363515	0.138084	0.0313942	0.0434993	0.0504538	0.0457886	0.0309887	0.0259161	0.0286326	0.0358818	0.0554632	0.0722006	0.094508	0.100438	0.115276	0.136842	0.164829	0.184559	0.200208	0.22204	0.252714	0.277895	0.298891	0.323369	0.361711	0.415234	0.482085	0.55695	0.614807	0.656	0.679433	0.701769	0.717067	0.739986	0.764525	0.787092
0.73325	0.782796	0.825259	0.860494	0.895159	0.936593	0.978777	1	0.986928	0.938892	0.864383	0.760636	0.650097	0.464543	0.27576	0.112413	0.0555231	0.0429547	0.0339002	0.0266192	0.0277404	0.0374399	0.0485757	0.0562446	0.0630583	0.0851951	0.131947	0.164717	0.186601	0.190076	0.187724	0.169821	0.161541	0.154656	0.15414	0.144367	0.140942	0.153418	0.182066	0.215345	0.265567	0.335723	0.403464	0.439376	0.460469	0.490533	0.540828	0.587879	0.630746	0.675408
0.515315	0.615659	0.71178	0.788228	0.851707	0.921709	0.987526	1	0.919784	0.774881	0.603647	0.437693	0.288528	0.143224	0.0204611	-0.0595022	-0.0895535	-0.0922765	-0.0979291	-0.0880781	-0.0598561	-0.0168533	0.0261113	0.0734237	0.127006	0.223944	0.35421	0.50982	0.629553	0.690934	0.684035	0.629379	0.548186	0.461827	0.382108	0.319342	0.263784	0.222926	0.195958	0.187335	0.183325	0.176553	0.170992	0.168442	0.178707	0.1969	0.23455	0.281486	0.345027	0.421176
0.222907	0.271793	0.343301	0.441463	0.578234	0.772305	0.956619	1	0.840756	0.578509	0.306553	0.113909	0.000337971	0.146663	0.449134	0.726265	0.734533	0.548974	0.345254	0.216889	0.149895	0.100084	0.0619951	0.0294599	0.0113883	0.00173483	-0.00336513	-0.00772906	-0.0114303	-0.0133024	-0.0161544	-0.0185118	-0.0141205	-0.00508557	0.00467988	0.0084743	0.0112376	0.0141539	0.0195781	0.0269345	0.0363336	0.043411	0.0471506	0.0494262	0.0554464	0.0777174	0.110842	0.150955	0.18003	0.201992
0.328003	0.383878	0.449571	0.534105	0.63797	0.780438	0.915057	0.992861	1	0.90599	0.735551	0.551794	0.396928	0.231439	0.078361	-0.0256475	-0.0365089	-0.0315597	-0.0327207	-0.0362736	-0.0380697	-0.0347942	-0.032685	-0.0356506	-0.0365815	-0.0219554	-0.0018989	0.0088277	0.00677971	-0.00136595	-0.00224106	8.36293e-05	0.00670595	0.0145856	0.0231475	0.0360361	0.058191	0.0861854	0.102046	0.11218	0.124663	0.156117	0.199774	0.239772	0.2561	0.254831	0.246561	0.252754	0.266271	0.291012
0.330168	0.395172	0.456598	0.514347	0.572866	0.672802	0.819951	0.946853	1	0.947697	0.843937	0.730313	0.687467	0.647295	0.642667	0.634167	0.672097	0.740691	0.800392	0.874243	0.92086	0.940842	0.924561	0.879528	0.823901	0.757732	0.666739	0.553644	0.442497	0.334425	0.258557	0.21367	0.224823	0.258102	0.288983	0.292852	0.27926	0.259364	0.252613	0.256904	0.250999	0.234831	0.219217	0.203242	0.202657	0.215044	0.246896	0.263093	0.271276	0.28938
0.330841	0.414744	0.502364	0.586031	0.663094	0.744604	0.848615	0.95032	1	0.960244	0.852313	0.703454	0.551453	0.366308	0.190994	0.0485242	-0.0125174	-0.025761	-0.0253198	-0.0249798	-0.0260442	-0.028998	-0.0336705	-0.0363628	-0.0363938	-0.0337886	-0.0315716	-0.0312965	-0.0316995	-0.0313955	-0.0316466	-0.0318724	-0.0322418	-0.030357	-0.0247989	-0.0166014	-0.00293558	0.0126326	0.0269672	0.0357095	0.0437383	0.0587164	0.0797202	0.0951872	0.100619	0.107183	0.125992	0.160626	0.20514	0.261016
0.0194526	0.0480636	0.0909873	0.175594	0.305346	0.493433	0.79919	0.986095	1	0.744411	0.449291	0.192386	0.0197339	-0.0253443	-0.0242875	-0.0201472	-0.0425414	-0.0567087	-0.0639713	-0.0575983	-0.0460071	-0.040352	-0.0504857	-0.0702138	-0.0698517	-0.0671204	-0.0605892	-0.0594318	-0.0529862	-0.0493273	-0.0487496	-0.0521242	-0.0550594	-0.0596494	-0.0560363	-0.0464284	-0.0424947	-0.0457112	-0.0475964	-0.0437248	-0.0411184	-0.0361875	-0.0343835	-0.0289741	-0.0277873	-0.0286217	-0.0238861	-0.0124757	-0.00338507	0.00611108
0.101163	0.132505	0.177179	0.245265	0.321009	0.407514	0.564916	0.813498	1	0.967203	0.638445	0.276439	0.0186073	0.016532	0.0680429	0.117882	0.0678994	0.0287714	-0.00843484	-0.0287146	-0.0490478	-0.0689068	-0.0838339	-0.0924377	-0.103367	-0.11756	-0.13507	-0.132567	-0.124667	-0.107015	-0.09193	-0.0829672	-0.0702384	-0.0609811	-0.0520939	-0.0526732	-0.0499224	-0.0436458	-0.0433433	-0.0417959	-0.0232594	0.00383015	0.0187612	0.0213861	0.017991	0.0250712	0.035495	0.0571874	0.0769229	0.0883338
0.200384	0.227809	0.254134	0.308145	0.440182	0.572747	0.718829	0.868716	1	0.979258	0.890412	0.808087	0.789345	0.618514	0.420427	0.226284	0.151305	0.090529	0.0657479	0.083586	0.106182	0.109163	0.087378	0.06128	0.0561907	0.0347253	0.0330827	0.0283727	0.048063	0.0589492	0.0715532	0.0947414	0.103952	0.0981586	0.0696514	0.0466439	0.0536087	0.0790373	0.109211	0.126528	0.138721	0.148444	0.180616	0.220525	0.24981	0.256084	0.242939	0.233128	0.219658	0.240425
0.0734079	0.0983633	0.13273	0.184741	0.234615	0.319348	0.529578	0.870047	1	0.905771	0.619225	0.356827	0.15836	0.13834	0.206408	0.247584	0.157425	0.0994596	0.0752042	0.0608039	0.060285	0.053397	0.0401353	0.0176744	0.0050389	-0.0092215	-0.00398995	0.0101192	0.0278638	0.0356372	0.0375935	0.0360839	0.0347337	0.0386334	0.0463945	0.0483396	0.042269	0.0438179	0.0492253	0.0551298	0.0628351	0.0709693	0.0757363	0.0632462	0.0414783	0.0319306	0.0298674	0.0324069	0.037197	0.0523227
0.0192569	0.03023	0.05972	0.106292	0.171453	0.286744	0.485818	0.838116	1	0.914842	0.550692	0.255995	0.0933664	0.0505669	0.0485497	0.0472026	0.0239536	0.00506225	-0.00734086	-0.0191399	-0.0288914	-0.0405169	-0.0510568	-0.0589939	-0.0617118	-0.0642307	-0.0633761	-0.059446	-0.057214	-0.0513199	-0.0445832	-0.0330594	-0.0229374	-0.0157598	-0.00778907	0.00283721	0.0126486	0.0160099	0.0121098	0.00661242	0.00521428	0.00643931	0.0113815	0.0151248	0.0169688	0.0129573	0.00689028	0.00498739	0.00795225	0.0137431
-0.00509863	0.0158001	0.048606	0.091238	0.116487	0.163666	0.369074	0.735422	1	0.943062	0.66137	0.437553	0.329591	0.15892	0.0176443	-0.0741228	-0.0329783	0.00837135	0.0386904	0.0573713	0.0644593	0.0647582	0.0651918	0.0626691	0.0630882	0.0612391	0.0684223	0.0835037	0.0970654	0.102967	0.0870365	0.076916	0.0595998	0.0517027	0.0465494	0.0526916	0.0609761	0.0602109	0.0484539	0.0227195	0.00484342	0.00970831	0.0260385	0.0244994	0.00789724	-0.00849044	0.00312964	0.00557634	0.00600513	-0.00469407
0.11323	0.131814	0.169747	0.242229	0.340607	0.460601	0.608577	0.763301	0.92437	1	0.993075	0.912629	0.817282	0.637085	0.413413	0.200912	0.103563	0.073148	0.0603877	0.0547267	0.0512519	0.0515857	0.0480792	0.0451771	0.0423935	0.0468962	0.0542717	0.0567185	0.0513347	0.0366242	0.0230827	0.0152631	0.0108173	0.00850721	0.00902887	0.0107848	0.0104018	0.00721089	0.00433735	0.00359375	0.00486579	0.00863309	0.0143311	0.019473	0.0251456	0.033337	0.04491	0.0631439	0.083655	0.100883
0.506569	0.504726	0.489762	0.477089	0.49511	0.547796	0.684936	0.852759	0.986506	1	0.898791	0.801922	0.693282	0.526894	0.275392	0.0772971	0.0262632	0.0741028	0.110892	0.147745	0.21802	0.36477	0.571032	0.779934	0.925392	0.987967	0.970424	0.886832	0.770487	0.676385	0.647699	0.65887	0.664019	0.627566	0.55838	0.477829	0.403977	0.350332	0.307327	0.264928	0.217475	0.180967	0.17537	0.209954	0.286944	0.370692	0.422541	0.448888	0.459512	0.482766
0.232524	0.309223	0.390713	0.455141	0.493649	0.534659	0.613309	0.735559	0.873684	1	0.994891	0.900115	0.705778	0.473519	0.244879	0.0838706	0.0296886	0.00929564	-0.00723875	-0.0204542	-0.0258099	-0.0315086	-0.0356589	-0.0348427	-0.036342	-0.032024	-0.0329743	-0.0356637	-0.0416755	-0.0403042	-0.0344758	-0.023529	-0.0251926	-0.0269903	-0.0260199	-0.020386	-0.0145073	-0.0089304	-0.000824857	-0.000113127	-0.00431463	-0.00576267	0.000545922	0.0133046	0.0183687	0.0405066	0.0605368	0.0952659	0.128138	0.175013
0.592804	0.652801	0.678923	0.681311	0.702034	0.760088	0.853999	0.925272	0.983881	1	0.903882	0.730689	0.509858	0.346659	0.239218	0.190362	0.177267	0.182137	0.178412	0.174435	0.151994	0.127788	0.122371	0.113671	0.0973058	0.0642528	0.0340022	0.0199076	0.0197363	0.0125952	0.0151767	0.00144886	-0.00801064	-0.00999307	-0.00217788	0.00664112	0.0616364	0.165096	0.257618	0.275582	0.227407	0.177886	0.151485	0.170457	0.214897	0.266837	0.325687	0.409136	0.482819	0.539633
0.406781	0.517499	0.602751	0.678711	0.767606	0.853305	0.922424	0.967458	0.997944	1	0.958795	0.903609	0.824385	0.621596	0.360228	0.125727	0.028717	0.0111534	0.0100574	0.0105369	0.0104946	0.010791	0.0111518	0.0151699	0.0214082	0.024512	0.0182849	0.00523827	-0.00524475	-0.00615185	-0.000788348	0.00267781	0.00160687	-0.00313032	-0.00680862	-0.00605558	-0.00299485	-0.000230671	-0.000197851	0.00100003	0.00359657	0.0048078	0.00371603	0.00577594	0.0131188	0.0318005	0.0690391	0.124156	0.197495	0.293087
0.293378	0.379552	0.45381	0.527038	0.607665	0.681573	0.743894	0.818242	0.913478	1	0.998008	0.935746	0.826042	0.62288	0.349912	0.110208	0.0123185	0.00530967	0.00848193	0.00896654	0.0110633	0.0126313	0.0145508	0.01383	0.0090777	0.00443097	0.00162262	0.00480079	0.00910698	0.013167	0.0139715	0.0128689	0.0110739	0.00918379	0.00679392	0.00590726	0.00851464	0.01341	0.0155408	0.0131845	0.010254	0.00774359	0.00650163	0.0051974	0.00860413	0.019051	0.0382265	0.0704758	0.121199	0.196938
0.331889	0.411027	0.476409	0.542163	0.629452	0.742282	0.856916	0.943987	0.98427	1	0.977027	0.888053	0.746859	0.502598	0.260407	0.0614851	-0.00621313	-0.0139493	-0.0119949	-0.010622	-0.00713502	-0.00414374	-0.0042142	-0.00366328	-0.00477079	-0.00771857	-0.00745151	-0.00331601	0.000967768	0.00391127	0.00486339	0.00895735	0.0117152	0.0161716	0.0172414	0.0159986	0.0128591	0.0123418	0.0118681	0.00781797	0.00171341	-0.00186846	-0.000883204	0.00135941	0.00669683	0.0213834	0.0515528	0.0979112	0.16112	0.244028
0.395671	0.468072	0.547433	0.613913	0.669364	0.710025	0.763946	0.8465	0.936451	1	0.996905	0.94174	0.838593	0.650962	0.442873	0.243818	0.119923	0.0355631	-0.00372619	-0.014016	-0.0116346	-0.0261162	-0.0389089	-0.051282	-0.0558606	-0.0628072	-0.061678	-0.0605489	-0.0520191	-0.0495299	-0.0508185	-0.0549752	-0.0557004	-0.058102	-0.0605229	-0.0642993	-0.0672925	-0.0671584	-0.0643713	-0.0574875	-0.0544784	-0.0495784	-0.0379122	-0.0147327	0.0202665	0.0671578	0.131825	0.207749	0.278086	0.335996
0.0721371	0.121364	0.185428	0.272004	0.346696	0.426544	0.547915	0.760805	0.955354	1	0.862412	0.694476	0.574253	0.440095	0.273694	0.129131	0.0535057	0.0139811	-0.0233811	-0.0370109	-0.0273759	-0.0278127	-0.0258278	-0.0335964	-0.0381442	-0.0439773	-0.0434482	-0.0475613	-0.0535201	-0.058851	-0.0528906	-0.0563679	-0.0506541	-0.0445599	-0.0359313	-0.0365904	-0.0443736	-0.047193	-0.0482686	-0.0509068	-0.053154	-0.0495413	-0.0437689	-0.0379115	-0.0373674	-0.0346478	-0.0203556	0.00549717	0.0313541	0.0514315
0.541978	0.630078	0.687435	0.728097	0.781152	0.840444	0.899753	0.94347	0.977537	1	0.998833	0.964262	0.889	0.685089	0.398506	0.142564	0.0226662	0.0126528	0.0141203	0.0228338	0.0256834	0.0315085	0.06083	0.121522	0.203073	0.242918	0.263237	0.224542	0.195279	0.174376	0.157379	0.153446	0.163477	0.166829	0.158255	0.160768	0.182732	0.201606	0.199336	0.18565	0.18105	0.189706	0.209288	0.23922	0.267094	0.285547	0.292516	0.310931	0.36458	0.457613
0.579023	0.628794	0.702472	0.761897	0.792071	0.811877	0.855896	0.918058	0.977151	1	0.974941	0.888321	0.771922	0.564811	0.299753	0.0670766	-0.0378486	-0.0418882	-0.0363159	-0.0493786	-0.0607869	-0.0754717	-0.0740114	-0.0671049	-0.0569835	-0.0468216	-0.0423454	-0.0587076	-0.0794561	-0.0851377	-0.0654639	-0.0249983	0.0157281	0.0538269	0.0788461	0.0958533	0.115701	0.136997	0.161861	0.184844	0.215939	0.264132	0.334183	0.406331	0.466009	0.498007	0.50408	0.506583	0.512384	0.530575
0.67048	0.607288	0.522031	0.44718	0.403362	0.4027	0.415283	0.521378	0.76896	1	0.951098	0.76822	0.635094	0.587252	0.460017	0.269595	0.191878	0.180639	0.194048	0.208402	0.207926	0.190194	0.163632	0.128459	0.0862703	0.0491021	0.0259759	0.00936063	-0.0197972	-0.0414714	-0.040042	-0.0209581	0.0126277	0.0339016	0.051326	0.0803372	0.126957	0.172772	0.214435	0.253816	0.293141	0.319731	0.335675	0.357947	0.384213	0.421067	0.487823	0.556386	0.626378	0.644767
0.0504606	0.0494241	0.0516801	0.0732589	0.0944175	0.136186	0.343187	0.580251	0.87575	1	0.802873	0.434929	0.101047	0.112712	0.225889	0.279934	0.241079	0.180037	0.152163	0.129694	0.0763534	0.00411853	-0.0438161	-0.0566362	-0.0210128	0.0282559	0.0731872	0.0783308	0.0542596	0.0254136	0.010761	0.00957712	0.0220894	0.0421876	0.0708757	0.10954	0.160197	0.238155	0.324701	0.395484	0.436204	0.444617	0.435403	0.399586	0.335906	0.260582	0.196409	0.140719	0.0912615	0.0649356
0.00104188	0.00979162	0.0271081	0.055138	0.1001	0.167611	0.30016	0.538307	0.819785	1	0.978945	0.811566	0.571268	0.294727	0.0871609	-0.0239922	-0.0251274	-0.0249313	-0.0248144	-0.0252522	-0.0234233	-0.0211179	-0.0189549	-0.0163167	-0.0076775	-0.0046078	-0.00360745	-0.00951714	-0.0115442	-0.0144708	-0.0172176	-0.0189816	-0.0200432	-0.0207691	-0.020361	-0.0190026	-0.0174512	-0.0155823	-0.0134991	-0.0116631	-0.0111023	-0.0121306	-0.00324279	0.00864473	0.0192504	0.016997	0.0101725	0.00400597	3.50077e-05	-0.00109929
0.0245937	0.0624027	0.137686	0.238769	0.351254	0.46416	0.63225	0.779493	0.960135	1	0.864114	0.591402	0.320186	0.163584	0.0503728	-0.0118886	-0.0367512	-0.0402516	-0.0388096	-0.0286425	-0.0204419	-0.0225551	-0.0249352	-0.0305458	-0.0324005	-0.0286221	-0.0309234	-0.0349878	-0.046554	-0.0482138	-0.0442736	-0.0339057	-0.0171328	0.00103735	0.014345	0.0249547	0.0364447	0.0442193	0.0447824	0.0465123	0.0477049	0.0447598	0.0317549	0.0104289	0.000356588	0.000173019	0.00201586	-0.00123521	-0.00168003	0.00787133
0.1086	0.103067	0.12063	0.152345	0.222242	0.290089	0.363363	0.504194	0.730005	0.95957	1	0.858368	0.578853	0.3113	0.106235	-0.0017	-0.0181351	-0.0217312	-0.0142347	0.000443623	0.00873799	0.00907677	0.0134177	0.00791728	-0.00811221	-0.0385944	-0.0597306	-0.0603234	-0.0592838	-0.0666208	-0.0718784	-0.0703836	-0.0566387	-0.0412422	-0.0360191	-0.0309229	-0.0361294	-0.0297024	-0.0240815	-0.011187	-0.00997198	-0.0140988	-0.0358429	-0.0293027	-0.00640967	0.0276564	0.0356855	0.0396867	0.0568501	0.0862776
0.066353	0.135421	0.24825	0.367943	0.474593	0.550848	0.671106	0.803865	0.927564	0.99003	1	0.964924	0.907401	0.670174	0.379154	0.115688	0.0312092	0.0348771	0.0328172	0.0294647	0.0392649	0.0365473	0.0420153	0.0630159	0.0708347	0.066676	0.0340101	0.0288097	0.0237097	0.0128265	-0.000815068	-0.00862909	-0.0097402	-0.0117924	-0.0133182	-0.00610213	-0.00166955	-0.00211813	-0.0078125	-0.0139929	-0.0117711	-0.00881196	0.000700751	0.00906285	0.0221668	0.0350208	0.0425823	0.0440972	0.0447135	0.0499282
0.364628	0.424776	0.511552	0.61307	0.712701	0.782478	0.845237	0.898901	0.962463	0.997295	1	0.953814	0.854958	0.658204	0.388474	0.164093	0.0453524	0.0328445	0.0245081	0.0285298	0.0240909	0.0208617	0.016471	0.014718	0.0136039	0.0144209	0.0153553	0.00988933	0.00225338	-0.00424495	-0.00185389	0.00234606	0.00725068	0.00802938	0.00991783	0.0132526	0.0154175	0.0143455	0.0124144	0.019184	0.0339826	0.0500144	0.0586486	0.0631098	0.0685678	0.087974	0.140218	0.202937	0.270155	0.313443
0.254187	0.280888	0.315016	0.396265	0.490153	0.604859	0.741132	0.847941	0.922362	0.993599	1	0.923556	0.719684	0.568615	0.435277	0.318907	0.213454	0.167188	0.167271	0.117842	0.0784922	0.0723495	0.099313	0.076434	0.0055837	-0.059141	-0.0755043	-0.0632727	-0.0687769	-0.0523938	-0.0336219	-0.011515	-0.0121411	-0.0068209	0.0116217	0.0281612	0.0372531	0.0418758	0.0201002	-0.0250192	-0.0637662	-0.0427029	-0.00685223	0.0578749	0.130595	0.20607	0.251885	0.25225	0.250761	0.257107
0.721026	0.556722	0.429478	0.390908	0.393345	0.594568	0.783486	0.852097	0.930485	0.962019	1	0.906236	0.828225	0.593692	0.242061	0.0726472	0.134413	0.539719	0.846717	0.893419	0.722341	0.534133	0.677054	0.694531	0.65597	0.421641	0.312906	0.149529	-0.00598495	-0.275377	-0.415865	-0.525135	-0.489986	-0.532424	-0.523304	-0.44063	-0.251092	-0.0977789	-0.0536134	-0.0406959	0.0348472	0.140267	0.181379	0.174165	0.168741	0.25985	0.336074	0.438357	0.595838	0.611513
0.38045	0.395611	0.412769	0.429513	0.464435	0.554267	0.696207	0.839842	0.93656	0.989066	1	0.932664	0.801056	0.594557	0.41819	0.282254	0.238095	0.217398	0.205978	0.195758	0.188028	0.174097	0.151611	0.122518	0.0888997	0.0535599	0.0260831	0.00770297	-0.00249407	-0.00354701	0.000838205	0.0049267	0.0045394	-0.000343218	-0.00222211	0.00425688	0.0127131	0.0188341	0.0181057	0.020206	0.0309946	0.0565398	0.0958334	0.14932	0.207884	0.255185	0.284518	0.305281	0.331512	0.357547
0.0518644	0.114067	0.199282	0.295438	0.397212	0.513937	0.639108	0.747094	0.822541	0.912475	1	0.992548	0.842769	0.559242	0.259356	0.043494	-0.0563516	-0.0577069	-0.0439434	-0.0354117	-0.031652	-0.0336955	-0.0379595	-0.0432596	-0.0486036	-0.0526992	-0.0534141	-0.054894	-0.0545654	-0.0512998	-0.0443346	-0.042695	-0.0478918	-0.0536979	-0.0578983	-0.059849	-0.058974	-0.0569026	-0.0545181	-0.0538857	-0.0520404	-0.0498033	-0.048615	-0.0481045	-0.0476356	-0.0411476	-0.0312811	-0.0182185	-0.00519558	0.0135243
0.646679	0.680035	0.702513	0.707036	0.719473	0.76342	0.856181	0.924967	0.967996	0.988753	1	0.986726	0.993371	0.868379	0.624562	0.345517	0.198645	0.187039	0.165346	0.16572	0.164477	0.153701	0.108579	0.0564355	0.0239011	0.0185991	0.0313933	0.028116	0.0236032	0.0226806	0.0342177	0.0455102	0.0497215	0.0558739	0.0635772	0.075675	0.0763786	0.0755119	0.0717191	0.0755149	0.100165	0.157726	0.23801	0.335376	0.426531	0.490001	0.517506	0.538108	0.575015	0.623687
0.47042	0.508377	0.557583	0.620554	0.693101	0.753543	0.808398	0.867757	0.933629	0.992451	1	0.937756	0.812975	0.585437	0.32969	0.103054	-0.00141949	-0.0243986	-0.0290119	-0.036182	-0.043765	-0.047104	-0.0327659	-0.0215092	-0.00651053	0.00373694	0.006133	0.00206949	0.012445	0.0446367	0.0672131	0.0726169	0.0598119	0.0469944	0.0264546	0.00966591	0.000142969	0.00305124	0.0127838	0.0246517	0.0393542	0.0561042	0.0805536	0.108771	0.138746	0.176075	0.229897	0.303351	0.372346	0.430402
0.60046	0.615987	0.62734	0.623435	0.616411	0.608744	0.629136	0.694899	0.823624	0.950816	1	0.97935	0.923235	0.701616	0.418982	0.256269	0.367851	0.576395	0.692814	0.682142	0.576276	0.446568	0.337991	0.255584	0.165092	0.105842	0.0718268	0.0482538	0.0392305	0.0520724	0.0725384	0.0951849	0.110276	0.120259	0.117317	0.12075	0.122075	0.139218	0.155547	0.191702	0.23164	0.279078	0.328906	0.373259	0.395005	0.407725	0.435696	0.484353	0.533907	0.569343
-0.000280012	0.00415523	0.00570755	0.00673742	0.0418549	0.110713	0.274652	0.471566	0.780855	0.99389	1	0.86466	0.717561	0.520072	0.292638	0.072043	0.0398163	0.0236869	0.00971345	-0.00134647	-0.00637542	-0.0073544	-0.00271883	-0.0100271	-0.0132184	-0.0153877	-0.00546592	0.00570161	0.0209341	0.0382761	0.0528075	0.0723967	0.104345	0.14007	0.159858	0.155774	0.130323	0.0993178	0.069279	0.0528748	0.0436184	0.0458234	0.0415946	0.0317365	0.0209388	0.0184214	0.0176344	0.00974735	-0.00248396	-0.00434695
-0.011332	0.0192586	0.0823479	0.194051	0.328786	0.49568	0.649451	0.763627	0.851475	0.922774	1	0.995756	0.854728	0.541382	0.251621	0.0638919	0.0351951	0.0141375	-0.00298855	-0.0124767	-0.015067	-0.0180522	-0.0194873	-0.0199275	-0.0159112	-0.00805029	0.00693097	0.0246628	0.0429246	0.0572115	0.0643902	0.0642571	0.0604398	0.053114	0.0419641	0.024752	0.00813532	-0.00438976	-0.0108119	-0.0123801	-0.0152054	-0.019924	-0.0260862	-0.0299262	-0.0304913	-0.0295684	-0.029696	-0.0313666	-0.0316742	-0.0267691
0.108913	0.120779	0.153344	0.204595	0.285183	0.401342	0.561328	0.724109	0.853621	0.93375	0.977998	1	0.978902	0.749859	0.429112	0.133325	0.0422956	0.0482723	0.0569451	0.0667827	0.0716608	0.0745377	0.0715232	0.0635918	0.056229	0.0526577	0.0550304	0.076262	0.104004	0.122662	0.115483	0.0977203	0.0826245	0.0773065	0.0850148	0.105132	0.128206	0.147611	0.151732	0.149076	0.14364	0.146119	0.150173	0.149149	0.146116	0.137207	0.127809	0.11804	0.111941	0.107387
0.560059	0.572266	0.606707	0.642506	0.664668	0.67796	0.698401	0.743965	0.827108	0.924702	0.992305	1	0.874696	0.681622	0.460426	0.317808	0.250904	0.204564	0.146243	0.131937	0.104359	0.0867898	0.0561306	0.0429947	0.0231349	0.0172817	0.0171169	0.0225027	0.0253152	0.0243868	0.0187985	0.0301361	0.0401354	0.041444	0.0386102	0.0548491	0.100251	0.17612	0.25798	0.322222	0.357651	0.431069	0.530852	0.613742	0.677632	0.749817	0.819725	0.793047	0.699283	0.599572
0.101252	0.123724	0.15419	0.205346	0.27726	0.366983	0.476017	0.599279	0.737566	0.866762	0.972572	1	0.913693	0.66213	0.359995	0.132121	0.0403814	0.0306557	0.0304396	0.0324352	0.0341411	0.0337456	0.032458	0.0307351	0.0311671	0.0308685	0.0304793	0.0295938	0.029515	0.0322258	0.0336648	0.0345551	0.035088	0.0366945	0.0375374	0.0367826	0.0376029	0.0405621	0.0452151	0.0500148	0.0535637	0.0564971	0.0583355	0.0587401	0.0592905	0.0587867	0.0601195	0.0584897	0.0602686	0.0686855
0.0490306	0.0593882	0.0675238	0.0922864	0.134185	0.184116	0.251508	0.365571	0.534078	0.752639	0.92853	1	0.893324	0.608856	0.327869	0.134047	0.102101	0.128676	0.166412	0.162557	0.131526	0.0983526	0.0728038	0.0576875	0.0509815	0.0493037	0.0499472	0.0539632	0.0695994	0.10977	0.168369	0.216189	0.231535	0.216076	0.186355	0.159092	0.143496	0.132136	0.116581	0.0899949	0.068096	0.0491173	0.0382214	0.0328365	0.0283009	0.0278884	0.0276264	0.025431	0.0234209	0.0242558
0.183423	0.266586	0.344417	0.423163	0.504312	0.598508	0.699647	0.777573	0.827253	0.908934	0.969837	1	0.982355	0.864759	0.664788	0.430543	0.30295	0.28772	0.306781	0.324398	0.322285	0.290275	0.253534	0.224164	0.200678	0.167417	0.130646	0.101222	0.0891696	0.0782618	0.0642728	0.0510939	0.0424084	0.0359025	0.0303221	0.0266661	0.0211046	0.0123872	0.00199889	-0.00412015	-0.00474809	-0.00139556	0.00223306	0.00406256	0.00322126	0.00713059	0.017696	0.032888	0.0598461	0.10917
-0.00436946	-0.00896536	-0.00120846	0.0187192	0.0589441	0.110992	0.185564	0.298364	0.475296	0.717837	0.930637	1	0.838421	0.533454	0.21357	0.0531153	0.00525601	0.0309184	0.0523772	0.0594225	0.0722884	0.0688204	0.0607698	0.0374527	0.032361	0.0213632	0.0251549	0.0239112	0.034373	0.0322376	0.0222177	0.00221203	-0.00304465	0.00743975	0.0240934	0.0293962	0.0305439	0.0226571	0.00244143	-0.0231985	-0.0325868	-0.0178514	0.00139664	0.0128383	0.0102427	-0.00522982	-0.0195227	-0.02931	-0.0262505	-0.0139487
0.247288	0.30568	0.369236	0.442816	0.532923	0.62852	0.699008	0.753194	0.808023	0.893207	0.960772	1	0.998709	0.809225	0.49005	0.159069	0.00116791	-0.0247936	-0.0300837	-0.0330385	-0.0343779	-0.0361432	-0.0391087	-0.0382596	-0.0343465	-0.0267942	-0.0146853	-0.000849994	0.0146102	0.030376	0.0494321	0.0715952	0.0938512	0.124965	0.160363	0.189482	0.199069	0.193567	0.180405	0.160473	0.13044	0.102912	0.0811952	0.0708	0.0644772	0.064425	0.0689072	0.0896257	0.131041	0.186362
0.251916	0.335646	0.423873	0.504202	0.572518	0.627378	0.682424	0.73866	0.821467	0.930057	0.996918	1	0.931354	0.719511	0.429258	0.156165	0.040047	0.026597	0.0210361	0.018562	0.019076	0.0214438	0.019224	0.0177391	0.0155101	0.0140979	0.0119012	0.0101407	0.00814014	0.00577961	0.00521756	0.00443001	0.00221807	0.00134846	0.00166189	0.00393473	0.0054377	0.00724515	0.00908767	0.0116707	0.0134064	0.0130979	0.0117006	0.0129976	0.019528	0.0306762	0.0461067	0.0734418	0.117973	0.179174
0.00748364	0.0442674	0.121767	0.201347	0.273699	0.334944	0.452884	0.673942	0.87841	0.997914	0.996267	1	0.967519	0.805095	0.471796	0.18964	0.0139768	0.0218341	0.0463454	0.0495124	0.0329305	0.0176005	-0.0151753	-0.0361906	-0.0454417	-0.0454124	-0.0514606	-0.0601109	-0.064409	-0.0601907	-0.0628836	-0.0538684	-0.0500069	-0.049131	-0.0717607	-0.108438	-0.133536	-0.136302	-0.127147	-0.117043	-0.112058	-0.101748	-0.0938475	-0.0861609	-0.0787738	-0.0675484	-0.0582382	-0.0496155	-0.0327006	-0.0152211
0.101928	0.134218	0.175434	0.219991	0.259035	0.280409	0.315158	0.387623	0.526161	0.719436	0.908399	1	0.946618	0.702111	0.367285	0.096746	-0.0229187	-0.0276986	-0.0284764	-0.0312311	-0.0364464	-0.041017	-0.0402816	-0.0342266	-0.0296393	-0.0289699	-0.0265555	-0.0239874	-0.0229237	-0.0246182	-0.0329108	-0.0401821	-0.0424484	-0.0383743	-0.0338632	-0.0283508	-0.0211879	-0.0132727	-0.00867627	-0.00740474	-0.0113721	-0.012287	-0.013913	-0.0124688	-0.00543778	0.012943	0.0345514	0.0502788	0.0692336	0.0954235
0.0176737	0.0416641	0.0593264	0.069667	0.0842353	0.0824006	0.089046	0.150904	0.279288	0.523479	0.764915	1	0.997465	0.647385	0.255258	-0.00788315	0.00879046	0.0325401	0.0445074	0.0481514	0.0504587	0.0428596	0.0373142	0.0308155	0.0342237	0.0437848	0.0551087	0.0582437	0.0553816	0.0405368	0.0266883	0.019455	0.0239422	0.0221949	0.00696558	-0.0140826	-0.0277705	-0.0247381	-0.0112927	0.00606658	0.0173833	0.0158674	0.011051	0.00855144	0.0093956	0.0197163	0.0270454	0.0303091	0.0224559	0.0163214
0.0149305	0.01476	0.0174396	0.0203166	0.0286987	0.0577388	0.122404	0.255713	0.49971	0.792173	0.990982	1	0.736135	0.433424	0.182847	0.118196	0.103754	0.0826704	0.0569522	0.034539	0.0210377	0.0113805	0.00396656	-0.00409233	-0.00797563	-0.0100092	-0.0099193	-0.00613972	0.000369397	0.00654818	0.00816312	0.0124072	0.0236909	0.0378465	0.0481693	0.0558377	0.0651936	0.0767501	0.0857005	0.0896872	0.0853765	0.0716981	0.0533438	0.0374346	0.0269487	0.0201739	0.0145482	0.0121479	0.0127252	0.0142082
0.0048674	0.00996226	0.0214169	0.0360552	0.0542863	0.078731	0.142397	0.280871	0.505188	0.757125	0.934869	1	0.858875	0.557667	0.252712	0.0722507	0.0407038	0.0245024	0.015905	0.0106443	0.00634645	0.00312341	-0.000336366	-0.00248002	-0.00336478	-0.00229267	-0.00333068	-0.00511006	-0.00767497	-0.00715794	-0.0059952	-0.00523122	-0.0037811	-0.00154181	0.00113286	0.0028337	0.0033285	0.00285116	0.00234238	0.00304308	0.00388753	0.00424226	0.00440694	0.00499254	0.0050934	0.0042121	0.00269646	0.00183934	0.001777	0.00223384
0.00148057	0.000690021	0.000743042	0.000968899	0.00149857	0.00284973	0.0233305	0.111143	0.276326	0.528411	0.775438	1	0.989102	0.661322	0.26962	0.00824649	-0.000500807	-0.00130001	-0.00153843	-0.0010598	-0.00168033	-0.00271673	-0.00366456	-0.00360944	-0.00108441	0.00126629	0.00391472	0.00283051	0.00156586	0.000810059	0.000360797	9.56349e-05	-0.000574017	-0.000449583	0.000701904	0.00165184	0.00174768	0.000598026	-0.00113486	-0.00194643	-0.00162232	0.000487046	0.0103571	0.0170916	0.0180623	0.00831798	0.00162387	0.000742906	0.00235019	0.00289013
-0.0171818	0.0254127	0.119974	0.229586	0.332093	0.387901	0.428011	0.508426	0.59446	0.674739	0.753633	0.85272	1	0.824494	0.599595	0.356173	0.352871	0.328585	0.248294	0.170041	0.0951706	0.0287939	-0.0162292	-0.0373961	-0.0431299	-0.0585881	-0.0756032	-0.0942402	-0.105631	-0.11371	-0.1105	-0.0984457	-0.0975046	-0.0992189	-0.108569	-0.106308	-0.0999815	-0.0857802	-0.0773709	-0.0820243	-0.100014	-0.0989148	-0.0766172	-0.0614654	-0.0598193	-0.0661223	-0.0516962	-0.0481509	-0.0462384	-0.0377303
-0.0187255	-0.00444564	-0.0133397	-0.0248064	-0.0155384	0.00627417	0.024409	0.0962072	0.223652	0.422899	0.664265	0.892202	1	0.867141	0.776441	0.713497	0.729666	0.588776	0.419839	0.250576	0.135722	0.0549804	0.0168573	-0.00595563	-0.0185871	-0.0250781	-0.0332941	-0.0335285	-0.0381653	-0.0359871	-0.033381	-0.0210629	-0.0200126	-0.0317458	-0.0404791	-0.05646	-0.0548128	-0.0549773	-0.0388588	-0.0312036	-0.02647	-0.0183798	-0.0145954	-0.0146479	-0.032168	-0.037702	-0.0318405	-0.0198794	-0.0264377	-0.0258516
0.0174416	0.0269348	0.0330901	0.0471865	0.064786	0.0937018	0.126468	0.175974	0.233118	0.29542	0.425609	0.683733	1	0.871433	0.531302	0.0947337	0.00172844	-0.0225145	-0.0358674	-0.0427596	-0.0421403	-0.0381404	-0.0410543	-0.0599343	-0.0776257	-0.0916475	-0.107887	-0.121381	-0.125357	-0.109351	-0.0862938	-0.0829198	-0.0906991	-0.0914558	-0.0750451	-0.066066	-0.0679785	-0.074568	-0.0724965	-0.058829	-0.0357956	-0.0273548	-0.0327219	-0.0486052	-0.0590013	-0.0596241	-0.0397142	-0.00840731	0.0120101	0.0153109
0.240349	0.270101	0.296153	0.327168	0.355586	0.376705	0.404892	0.473406	0.597673	0.734199	0.853574	0.934935	1	0.823586	0.519906	0.1825	0.0534732	0.030522	0.0226813	0.0139532	0.0106536	0.00965068	0.0105049	0.0139512	0.0157507	0.0195623	0.0255813	0.029554	0.0302682	0.0281427	0.0271519	0.0262239	0.0258599	0.0287344	0.0367225	0.0478822	0.0604194	0.0739465	0.0903832	0.104422	0.113401	0.12029	0.125193	0.133517	0.143242	0.157289	0.170514	0.182774	0.196787	0.215469
0.420468	0.361085	0.351104	0.396955	0.454588	0.479267	0.446372	0.398768	0.351144	0.356494	0.411561	0.628268	1	0.960856	0.704548	0.249811	0.168683	0.145253	0.111363	0.0634421	0.0531667	0.0639876	0.101643	0.12178	0.145523	0.165532	0.193248	0.204708	0.18847	0.166073	0.187859	0.23772	0.299673	0.351547	0.399778	0.414917	0.367589	0.294908	0.238023	0.270148	0.371268	0.46942	0.512134	0.491023	0.506652	0.564235	0.621183	0.631606	0.579175	0.497051
0.682864	0.671868	0.662436	0.705171	0.711618	0.687114	0.636072	0.646319	0.682623	0.71776	0.75604	0.852539	1	0.866684	0.555441	0.207888	0.0892699	0.0968002	0.0996942	0.129608	0.15046	0.183795	0.183299	0.149019	0.0847643	0.0467589	0.0406568	0.0474662	0.0358237	0.0300283	0.0343254	0.0328228	-0.00224577	-0.052062	-0.0781701	-0.0691639	-0.0428438	-0.0107114	0.000645586	-0.00145456	-0.0168673	-0.00855143	0.0192265	0.0743151	0.139416	0.198435	0.267103	0.361552	0.510775	0.641392
0.119086	0.118437	0.12734	0.136918	0.158984	0.189783	0.202353	0.229114	0.259567	0.341285	0.533976	0.824526	1	0.787463	0.395519	0.0694765	-0.0108749	-0.0101796	-0.00108296	0.00253624	-0.000610142	0.0164671	0.0392924	0.0420035	0.0263301	0.0109911	0.0156486	0.0155495	0.0325239	0.0517289	0.0681171	0.0610474	0.0502059	0.0465402	0.0542195	0.0517104	0.0519216	0.053876	0.068588	0.0754887	0.0774371	0.0784441	0.0747851	0.0688731	0.0604135	0.0695491	0.0905237	0.115094	0.132342	0.129157
-0.0319626	-0.0125966	0.00808496	0.0433758	0.0836712	0.118318	0.171626	0.289414	0.45508	0.60858	0.729184	0.852616	1	0.93816	0.83238	0.702707	0.723055	0.742933	0.755328	0.773995	0.763122	0.706912	0.625959	0.532139	0.435483	0.325714	0.211494	0.119038	0.0627369	0.0351169	0.0154787	-0.00776731	-0.0329759	-0.0562913	-0.0734178	-0.0845369	-0.089667	-0.09214	-0.0943585	-0.0964507	-0.0935467	-0.0824459	-0.0674943	-0.0583092	-0.0488498	-0.0322312	-0.0203508	-0.0293301	-0.047944	-0.0455027
0.318648	0.337904	0.353337	0.374987	0.407401	0.443905	0.490129	0.519107	0.561921	0.614238	0.709681	0.856056	1	0.807459	0.45979	0.0928807	0.00349056	-0.00529314	-0.0204964	-0.015566	-0.0199306	-0.0176088	-0.0139104	-0.00149171	0.00222239	-0.00210165	0.000490217	0.0414487	0.101731	0.14665	0.151302	0.130415	0.108302	0.0924713	0.0854353	0.0790709	0.0674256	0.0522517	0.0394887	0.0320389	0.0345366	0.0391961	0.0396202	0.0414113	0.0474607	0.0783785	0.131647	0.200432	0.255522	0.296767
0.074552	0.0864683	0.115481	0.149826	0.189224	0.217346	0.254144	0.325272	0.44005	0.588107	0.728649	0.872621	1	0.90531	0.646113	0.352911	0.232399	0.206669	0.15101	0.0930971	0.0470846	0.0256432	0.0171463	0.0139087	0.0122959	0.0128168	0.0113692	0.00766073	0.00190974	-0.00316182	-0.00623171	-0.00678332	-0.00619719	-0.0058797	-0.00708518	-0.00557825	0.000404255	0.0182913	0.0189656	0.0110872	-0.00730762	-0.00686871	0.00210933	0.00832727	0.0105371	0.00976857	0.0148901	0.029371	0.0509425	0.0683472
-0.0645959	-0.0562438	-0.0335738	0.00762536	0.068965	0.140898	0.218552	0.294039	0.38301	0.494138	0.650838	0.823355	1	0.930132	0.607077	0.234694	0.0587816	0.104565	0.175377	0.237259	0.291225	0.353059	0.43631	0.527467	0.606831	0.671663	0.722669	0.761378	0.789006	0.798456	0.777616	0.713086	0.615021	0.499546	0.37313	0.256022	0.169256	0.115351	0.0763912	0.0433155	0.015251	-0.00561736	-0.022763	-0.0333499	-0.045014	-0.0577397	-0.0667743	-0.0697321	-0.0675054	-0.0659993
-0.0254352	-0.0342835	-0.038369	-0.0372703	-0.0322156	-0.0220124	-0.0100235	0.00155035	0.0114111	0.062179	0.223669	0.509689	1	0.914754	0.595075	0.0449668	-0.0374334	-0.0185437	-0.0192971	-0.0196019	-0.010937	0.00332025	0.0124006	0.0196053	0.0352322	0.0436197	0.0385406	0.0214502	0.00607165	0.00951345	0.0228305	0.0320068	0.0194889	0.0027232	-0.00765772	-0.0152704	-0.0235766	-0.0355161	-0.0361041	-0.029234	-0.00993549	0.0120246	0.0121147	0.0074848	-0.0039721	-0.00323223	-0.00902016	-0.0115071	-0.00999175	-0.0108586
0.330222	0.266779	0.203596	0.145618	0.102191	0.0799906	0.0909609	0.136968	0.221163	0.358756	0.54438	0.772072	1	0.924801	0.670625	0.361836	0.244447	0.230874	0.196995	0.156187	0.109383	0.0727975	0.0384743	0.0111202	-0.00650829	-0.0118323	-0.0209645	-0.0321764	-0.0397005	-0.0496931	-0.0641156	-0.0784077	-0.0798025	-0.0677914	-0.0579442	-0.0543579	-0.0556754	-0.0395023	-0.0119216	0.0215771	0.060029	0.117213	0.191607	0.266399	0.339376	0.402521	0.460729	0.481217	0.468529	0.416896
0.639543	0.729539	0.783612	0.789951	0.743289	0.665998	0.604419	0.576867	0.605104	0.666277	0.752767	0.842895	1	0.98998	0.776501	0.453782	0.258976	0.231091	0.266622	0.307186	0.316512	0.297404	0.27499	0.255612	0.216361	0.186359	0.167796	0.174809	0.198409	0.2564	0.339352	0.423914	0.495747	0.544195	0.568506	0.56827	0.547195	0.503417	0.440517	0.372199	0.297952	0.237887	0.188761	0.181037	0.200065	0.266302	0.357344	0.445652	0.500047	0.563436
-0.00580812	0.0119847	0.028171	0.0438323	0.0676063	0.103102	0.153637	0.224158	0.309153	0.432198	0.618399	0.830052	1	0.902576	0.557566	0.190775	0.00442477	0.00188035	0.00765886	-0.000984091	-0.0150067	-0.0270674	-0.0332536	-0.0342468	-0.0342277	-0.0354239	-0.0330742	-0.0300708	-0.0314855	-0.0329309	-0.0330538	-0.0271277	-0.0226812	-0.0228531	-0.0286825	-0.0352289	-0.0381396	-0.0380544	-0.0375446	-0.0354808	-0.0323452	-0.0311044	-0.0363676	-0.0401162	-0.0381409	-0.0316741	-0.0286198	-0.0297087	-0.028725	-0.0202283
0.0797114	0.125244	0.179294	0.233784	0.277961	0.32843	0.408809	0.486933	0.574318	0.668242	0.799903	0.917662	1	0.858441	0.539396	0.197553	0.0386757	0.0273683	0.0291198	0.0224813	0.022723	0.021301	0.0206498	0.0131079	0.00938726	0.00934648	0.0124736	0.0163059	0.0186706	0.0161072	0.0105587	0.00560777	0.0049877	0.00586539	0.00496821	0.00242372	0.00147908	0.0038211	0.00468445	0.00205796	-0.00179448	-0.00421753	-0.00610802	-0.00536825	-0.000268737	0.00563074	0.0122692	0.0214233	0.0357171	0.0546634
0.100105	0.12275	0.136713	0.142448	0.152852	0.162614	0.171032	0.183048	0.237612	0.352307	0.526232	0.757906	1	0.986776	0.639388	0.219969	-0.00963226	-0.0135609	-0.0237664	-0.0416885	-0.0484912	-0.0456386	-0.0451349	-0.0474854	-0.0481104	-0.0434393	-0.0369554	-0.0406567	-0.0458756	-0.050155	-0.0530831	-0.0505851	-0.0447147	-0.0407425	-0.0398297	-0.0477547	-0.0525449	-0.0554775	-0.0476442	-0.0417867	-0.0365828	-0.0347425	-0.0319032	-0.0266669	-0.0196986	-0.00758991	0.00526151	0.0194154	0.0398322	0.0666191
0.0606247	0.0662727	0.0705181	0.0751679	0.0957626	0.100523	0.117398	0.166418	0.252752	0.347469	0.472061	0.694332	1	0.939258	0.537849	0.0724382	-0.0648189	-0.0360425	-0.045767	-0.0641185	-0.0428719	-0.00753483	0.0128398	0.0248444	-0.00194967	-0.00301464	-0.010434	0.00379954	0.000287784	0.0453599	0.0679001	0.0915335	0.0776494	0.0738228	0.0744459	0.0686486	0.0578867	0.0407112	0.0228294	0.00377138	-0.0250216	-0.023575	0.00758906	0.0367854	0.0504395	0.0419629	0.0313475	0.0167707	0.00926946	0.0253983
0.0181783	0.0380549	0.0519041	0.0568557	0.0592002	0.0523951	0.0622574	0.108296	0.224146	0.414092	0.626072	0.821093	1	0.940037	0.610716	0.212688	-0.009291	-0.0135964	-0.0284974	-0.038394	-0.0438351	-0.0348833	-0.0317773	-0.0340665	-0.0420971	-0.0357308	-0.0181898	-0.00637106	-0.00601722	-0.0218584	-0.0330337	-0.0389136	-0.028122	-0.0190466	-0.0141586	-0.00680351	-0.0015609	-0.00585044	-0.0124442	-0.0126559	-0.00875087	-0.0108464	-0.0116331	-0.0132589	-0.0172702	-0.0251528	-0.0182971	-0.0104949	-0.00257572	0.00463909
0.0379527	0.0560387	0.0741024	0.101855	0.138399	0.182752	0.234674	0.305236	0.413786	0.552486	0.702956	0.851894	1	0.939819	0.623869	0.242969	0.0140381	-0.00836993	-0.0222879	-0.0242905	-0.0254177	-0.0245572	-0.0252236	-0.027051	-0.0244962	-0.0223525	-0.0216056	-0.0250353	-0.0267863	-0.0258668	-0.0241173	-0.0252372	-0.0279435	-0.032807	-0.0334336	-0.0314846	-0.0257607	-0.0247566	-0.0219902	-0.0207246	-0.0159267	-0.0136843	-0.0144016	-0.0166083	-0.0163334	-0.0117644	-0.00420753	0.00148511	0.00854345	0.0177792
0.0352136	0.0412394	0.052923	0.0729673	0.0985444	0.126794	0.172979	0.249736	0.370028	0.531965	0.703361	0.86463	1	0.906763	0.577075	0.209659	0.0321441	0.0536869	0.0828173	0.118029	0.150529	0.17169	0.176536	0.171375	0.153078	0.1293	0.098429	0.0731364	0.0514235	0.0366316	0.0230046	0.0135052	0.0036876	-0.00405718	-0.0126261	-0.0174571	-0.0177573	-0.0143614	-0.00830186	-0.00482096	-0.00625659	-0.0107817	-0.0115047	-0.0102105	-0.00632988	-0.00764762	-0.00317472	0.00468841	0.0175993	0.028606
-0.0126804	-0.0132706	-0.0126264	-0.0106456	-0.00811303	-0.00771343	-0.00232992	0.0327274	0.136963	0.338638	0.587617	0.896631	1	0.715712	0.300531	-0.0120458	-0.0122203	-0.0115706	-0.0128054	-0.015951	-0.0207865	-0.0235958	-0.0281802	-0.0296766	-0.0312948	-0.0302065	-0.0311046	-0.0299156	-0.031942	-0.0304857	-0.0266839	-0.0218315	-0.0204972	-0.0226845	-0.0215396	-0.0191141	-0.0186595	-0.0194482	-0.0211236	-0.0197084	-0.0173847	-0.0148223	-0.0154885	-0.0185002	-0.0206025	-0.0208379	-0.0193377	-0.015865	-0.0145221	-0.0133093
-0.0243396	-0.0282906	-0.0307606	-0.0303923	-0.0278866	-0.02771	-0.0248007	-0.010487	0.0228055	0.108016	0.285973	0.608219	1	0.820286	0.462742	-0.0168431	-0.0327655	-0.0302473	-0.0306023	-0.02331	-0.0100552	0.00249237	0.0105826	0.00910388	0.00609776	0.00336382	0.00467198	0.00853934	0.0156761	0.0206048	0.0237297	0.0242958	0.0258801	0.0285846	0.0311114	0.0309349	0.0289438	0.0263799	0.0230692	0.0178079	0.0105186	0.00460536	-0.00118792	-0.00657605	-0.0139335	-0.0223635	-0.0285995	-0.0311788	-0.027974	-0.0250254
0.0238513	0.0387151	0.059242	0.0780222	0.103909	0.152869	0.230817	0.303189	0.344646	0.434105	0.541654	0.733022	1	0.818872	0.563864	0.141574	0.128989	0.109622	0.0923179	0.0712374	0.028854	-0.0165112	-0.0542756	-0.0846678	-0.119002	-0.144429	-0.15784	-0.150958	-0.152654	-0.146706	-0.129449	-0.106467	-0.0832899	-0.0674356	-0.0513083	-0.0354818	-0.0288418	-0.0228304	-0.0142827	0.00332811	0.0209118	0.0403006	0.05266	0.0652865	0.0733862	0.0804542	0.0832281	0.0788888	0.057931	0.0348132
-0.115876	-0.109783	-0.0929301	-0.0803262	-0.0615327	-0.0166697	0.0303163	0.0647344	0.142926	0.266669	0.353753	0.569904	1	0.98795	0.723828	0.164212	0.0647069	0.0165036	0.0574362	0.0880893	0.066349	-0.0162942	-0.0827601	-0.115793	-0.109402	-0.0806146	-0.0819981	-0.117595	-0.178026	-0.200168	-0.220627	-0.219605	-0.216089	-0.214515	-0.209758	-0.200067	-0.186136	-0.178389	-0.181413	-0.185117	-0.182836	-0.169476	-0.161305	-0.160101	-0.15112	-0.139072	-0.141092	-0.14795	-0.146998	-0.142388
0.0367318	0.0439626	0.0281583	0.0091547	0.00914169	0.0210523	0.058092	0.219125	0.497677	0.745221	0.896565	0.938442	1	0.712488	0.415934	0.101723	0.10138	0.105323	0.101123	0.0718786	0.0339437	-0.00513882	-0.0131821	-0.0197385	-0.0217764	-0.0234952	-0.0072894	0.00588661	0.045392	0.108475	0.193543	0.25755	0.297025	0.328183	0.363442	0.401243	0.433479	0.445759	0.418333	0.369218	0.318762	0.275023	0.214514	0.141116	0.0776963	0.0451377	0.0423284	0.042144	0.030855	0.0255868
-0.0432456	-0.039791	-0.0410571	-0.0451705	-0.0517928	-0.0523582	-0.0459262	-0.0346362	-0.00713397	0.102679	0.341473	0.665151	1	0.78721	0.452596	0.00692486	-0.0275471	-0.0365953	-0.0353519	-0.0319027	-0.0360609	-0.0400965	-0.0394029	-0.0431034	-0.0498189	-0.0640967	-0.0773909	-0.0870329	-0.0888938	-0.0869355	-0.0886283	-0.0854052	-0.0765924	-0.0639165	-0.0626493	-0.0675466	-0.0721433	-0.0690687	-0.0677881	-0.0670355	-0.0662069	-0.0610834	-0.0577643	-0.0522936	-0.0498536	-0.0533113	-0.0550343	-0.0556615	-0.0498756	-0.0458853
-0.0337144	-0.0227439	-0.00554527	0.0108188	0.03096	0.0490059	0.0764163	0.115344	0.204006	0.366493	0.609035	0.865929	1	0.792211	0.464889	0.155087	0.0723123	0.0304402	0.00288148	-0.0099329	-0.0171096	-0.0240252	-0.0386114	-0.0520881	-0.059683	-0.0545598	-0.0506969	-0.0522111	-0.058668	-0.0623054	-0.0631189	-0.0620227	-0.0598372	-0.0600823	-0.0643102	-0.0687799	-0.0703292	-0.0690561	-0.0679416	-0.0673614	-0.064517	-0.0596918	-0.0535349	-0.0494877	-0.0487147	-0.0482248	-0.0464498	-0.0424451	-0.0398044	-0.0376559
-0.0582712	-0.0697188	-0.0849157	-0.0806679	-0.0591308	-0.0314641	0.021875	0.122992	0.297062	0.514107	0.758255	0.978413	1	0.641115	0.225015	-0.0699747	-0.0678277	-0.0732108	-0.074858	-0.0595351	-0.0339086	-0.0258284	-0.0336982	-0.0401032	-0.0293227	-0.0141721	0.028558	0.0796895	0.126218	0.156922	0.178499	0.191369	0.180171	0.153992	0.125502	0.0945387	0.0701079	0.0431806	0.0156619	-0.0141208	-0.0293955	-0.0393131	-0.0514751	-0.0672128	-0.0687439	-0.0552275	-0.0533806	-0.0615119	-0.0688175	-0.0611407
0.0291963	-0.00666191	-0.024558	-0.0150895	0.0150232	0.0309981	0.0430831	0.0629082	0.147489	0.291281	0.577374	0.861461	1	0.688574	0.409204	0.286791	0.528203	0.745182	0.861428	0.838692	0.696159	0.543905	0.412157	0.333303	0.27818	0.25944	0.250426	0.220026	0.21184	0.200071	0.198121	0.172716	0.140955	0.119228	0.0891924	0.081491	0.0730522	0.0836925	0.0787354	0.0839964	0.0736753	0.0520519	0.0321945	0.0205438	0.0282949	0.0361465	0.0350938	0.0269691	0.033891	0.036982
-0.0943572	-0.090834	-0.101383	-0.113596	-0.127074	-0.140409	-0.13998	-0.0926913	-0.012327	0.0706773	0.230007	0.539907	0.954143	1	0.747939	0.345165	0.154555	0.078393	0.0353498	0.0247228	0.0555225	0.0856266	0.110242	0.0732812	0.0225933	-0.0220424	-0.0437422	-0.0519657	-0.0564574	-0.0477593	-0.029999	-0.0283323	-0.0443446	-0.0664871	-0.0779742	-0.0808896	-0.0782777	-0.0748542	-0.0794878	-0.0900413	-0.0976662	-0.10212	-0.0973725	-0.0886118	-0.0782704	-0.0757065	-0.0861941	-0.0963055	-0.10702	-0.103905
0.00684237	-0.0290468	-0.0107263	0.0132871	0.0335455	0.0706439	0.163342	0.29203	0.396342	0.48868	0.595285	0.714184	0.907467	1	0.996345	0.804975	0.642385	0.507828	0.482508	0.511393	0.565785	0.596151	0.59373	0.57905	0.579153	0.563571	0.553319	0.563182	0.582653	0.606368	0.593587	0.575803	0.536829	0.477924	0.422595	0.366104	0.298362	0.219146	0.14252	0.0816845	0.0440288	0.0362832	0.0552215	0.118464	0.198906	0.279171	0.284241	0.228988	0.138133	0.0672856
0.102196	0.0938986	0.0860354	0.105331	0.159203	0.224237	0.27905	0.330849	0.41791	0.517263	0.618121	0.741001	0.874033	1	0.987561	0.848969	0.622499	0.419762	0.276054	0.176617	0.103389	0.0558622	0.0244895	0.00925992	0.00394229	-0.0021912	-0.00428843	-0.00750136	-0.003655	-0.00339496	0.00551774	0.0102965	0.0145215	0.0280989	0.106174	0.182588	0.218699	0.190859	0.143649	0.115445	0.0921363	0.0932462	0.101603	0.107983	0.115004	0.112883	0.106502	0.0953619	0.0883846	0.0817461
0.964321	0.949114	0.901626	0.913997	0.914838	0.877635	0.765673	0.713572	0.698916	0.644358	0.558526	0.586533	0.813148	1	0.855107	0.550348	0.221632	0.141654	0.0752843	0.0607317	-0.0142582	-0.109971	-0.174489	-0.167509	-0.12405	-0.112226	-0.154666	-0.196182	-0.226151	-0.234024	-0.240785	-0.222338	-0.220904	-0.247323	-0.270869	-0.287789	-0.25063	-0.185665	-0.10004	-0.0541992	-0.0438509	-0.0428387	0.0188549	0.138302	0.267017	0.401869	0.499107	0.617858	0.729413	0.844522
0.381075	0.336926	0.251682	0.186528	0.158502	0.166273	0.193188	0.217416	0.235513	0.270323	0.52601	0.769593	0.893389	1	0.994036	0.943862	0.658364	0.489347	0.430864	0.312676	0.175247	0.0923321	0.0597345	0.0423013	0.010366	-0.0166325	-0.039954	-0.0140699	0.0182443	0.0370918	0.0320304	0.0401128	0.063441	0.0438176	0.0130964	-0.0128079	-0.00521118	0.00382731	-0.000160203	-0.0213391	-0.0173262	0.0215825	0.0930001	0.130864	0.154825	0.162223	0.182494	0.152807	0.119892	0.114853
0.0583864	0.070404	0.0861771	0.102293	0.110891	0.117134	0.118519	0.126144	0.149351	0.212898	0.346107	0.578031	0.95077	1	0.715005	0.237227	0.00574402	-0.00481708	-0.00119008	-0.000805928	-0.000250326	0.00530185	0.0174382	0.0343338	0.048359	0.0533608	0.0526618	0.0556532	0.0628809	0.0698179	0.0731903	0.0766828	0.077632	0.0763262	0.069561	0.0632908	0.0565712	0.0547205	0.0555977	0.0681024	0.0853857	0.0942884	0.0893673	0.0804476	0.0817278	0.0793892	0.0723259	0.0611395	0.0537519	0.0498153
-0.0343037	-0.0325155	-0.0298844	-0.0288686	-0.0207963	-0.00185416	0.0200748	0.0425872	0.0798241	0.170538	0.375026	0.668871	0.976623	1	0.669658	0.263265	0.00849328	-0.0131333	-0.0294095	-0.0368566	-0.0395519	-0.0431846	-0.0427693	-0.030335	-0.0211198	-0.0196397	-0.019809	-0.0231542	-0.028443	-0.0360566	-0.0322665	-0.0249134	-0.0161676	-0.0173318	-0.0248792	-0.0362245	-0.0425135	-0.0427597	-0.0415173	-0.0403831	-0.0303657	-0.0345007	-0.0486061	-0.0710927	-0.0795921	-0.0736194	-0.0603593	-0.0426697	-0.0321374	-0.0333555
0.00683693	0.0364388	0.0476682	0.0524752	0.0643103	0.0625938	0.0757535	0.0899351	0.12051	0.193721	0.333709	0.572945	0.880864	1	0.816023	0.555711	0.425021	0.543145	0.587176	0.562695	0.457858	0.34876	0.267554	0.185979	0.115572	0.0608379	0.0631995	0.0591145	0.057615	0.0313847	0.0374664	0.044123	0.0404988	0.0199861	0.0046149	-0.00474422	-0.00375521	0.00456474	0.0189209	0.0209107	0.0140382	-0.00537786	-0.028298	-0.0426339	-0.0476183	-0.0532697	-0.0768672	-0.115304	-0.124624	-0.0883881
0.0460073	0.0557313	0.0688921	0.0798229	0.0896961	0.0979597	0.117177	0.147163	0.204754	0.310711	0.470559	0.700465	0.975094	1	0.695328	0.277477	0.0363001	0.0254531	0.0178205	0.0116376	0.0059615	0.00585976	0.00976694	0.0134259	0.0187696	0.0239703	0.0323211	0.0298736	0.0235572	0.013717	0.0128168	0.0163333	0.0216457	0.022213	0.0220322	0.0228634	0.0238274	0.0227836	0.0202357	0.0208942	0.0255067	0.0282212	0.0269608	0.0220783	0.0255943	0.0324469	0.0399833	0.0410694	0.0401486	0.0415857
-0.0321902	-0.0294538	-0.0219244	-0.0200782	-0.0229646	-0.0332698	-0.0148186	-0.0171474	-0.0199082	-0.0287781	0.0809402	0.273515	0.624696	0.849462	1	0.92282	0.811452	0.595362	0.376756	0.213976	0.142018	0.16174	0.156541	0.10607	0.0105346	-0.0524974	-0.0828302	-0.0983181	-0.110022	-0.10821	-0.107361	-0.116421	-0.116241	-0.119102	-0.126462	-0.13725	-0.12785	-0.101459	-0.0769251	-0.0691844	-0.0549713	-0.0455982	-0.0337205	-0.0220622	-0.0188526	-0.0206538	-0.0402971	-0.0496746	-0.0511171	-0.0374685
-0.0371455	-0.028686	-0.033729	-0.050901	-0.0434987	-0.0258653	-0.0291512	-0.0010083	0.0234965	0.109292	0.19558	0.353873	0.484228	0.929076	1	0.905896	0.398257	0.159343	0.0527504	-0.0107551	-0.049932	-0.0581365	-0.0550986	-0.053562	-0.0720038	-0.089013	-0.0933392	-0.0772177	-0.0580001	-0.020951	0.0186918	0.0707355	0.098581	0.0779777	0.0240653	-0.0334284	-0.0723102	-0.0988359	-0.105267	-0.0957133	-0.0882903	-0.0865255	-0.0790317	-0.0568729	-0.0504098	-0.0379085	-0.0530864	-0.0579873	-0.0740233	-0.0547572
-0.0459994	-0.054735	-0.0711626	-0.0916535	-0.0961891	-0.0605353	-0.000431869	0.0640108	0.103177	0.129522	0.213078	0.416313	0.70647	0.906523	1	0.916208	0.787079	0.612327	0.575754	0.541971	0.489674	0.360336	0.32123	0.296673	0.274486	0.295798	0.38778	0.483046	0.484476	0.422601	0.341879	0.259726	0.188789	0.154266	0.135752	0.125544	0.104196	0.0839832	0.0546687	0.0223017	-0.00628833	-0.0239594	-0.00416143	0.0389394	0.0740011	0.0649219	0.0265627	-0.00644972	-0.0302146	-0.0414613
-0.0740454	-0.0650433	-0.0612117	-0.0549729	-0.0548823	-0.0592416	-0.0575138	-0.0389241	-0.00671136	0.0392931	0.191654	0.373569	0.719351	0.880382	1	0.831124	0.661876	0.421039	0.247255	0.115175	0.0462357	0.00201723	-0.0247031	-0.0447104	-0.0556512	-0.0618323	-0.0678717	-0.0698912	-0.0719486	-0.0737079	-0.0796377	-0.0860453	-0.0912832	-0.0906528	-0.0887667	-0.0882104	-0.0904693	-0.0923151	-0.090635	-0.0905347	-0.0929898	-0.095947	-0.0954656	-0.0954108	-0.0956247	-0.094782	-0.0924288	-0.091472	-0.0906804	-0.0817974
-0.2746	-0.281546	-0.269714	-0.284333	-0.334279	-0.436747	-0.439599	-0.435019	-0.401171	-0.405194	-0.275274	-0.112113	0.223786	0.701395	1	0.909734	0.616574	0.527566	0.651615	0.760728	0.794363	0.794133	0.785919	0.889651	0.91462	0.822586	0.621858	0.496248	0.451772	0.388059	0.291909	0.223298	0.204479	0.212706	0.171732	0.144827	0.146426	0.20536	0.236385	0.2553	0.309407	0.3922	0.436761	0.373154	0.289941	0.182308	0.0862786	-0.0682144	-0.18899	-0.236037
-0.0875699	-0.0812618	-0.0802709	-0.0824932	-0.0797954	-0.0689163	-0.0480368	-0.00623884	0.0458622	0.0762487	0.0707505	0.0797069	0.267419	0.771499	1	0.944659	0.529774	0.325392	0.210701	0.132986	0.0768644	0.0333573	-0.00251382	-0.0313589	-0.0465092	-0.0574115	-0.0648643	-0.0712217	-0.0710051	-0.0647474	-0.0537705	-0.0387041	-0.0224594	-0.011392	-0.0067254	-0.00951595	-0.0185131	-0.0331203	-0.0498332	-0.0645458	-0.0760899	-0.083229	-0.0836938	-0.0821044	-0.0846087	-0.089544	-0.0920889	-0.0910565	-0.0925772	-0.0916642
0.0178653	0.0127758	0.0262428	0.0330411	0.0536765	0.0713574	0.0928861	0.129618	0.187582	0.373447	0.599063	0.8286	0.932009	0.956444	1	0.9981	0.918829	0.733169	0.586643	0.485622	0.40493	0.303566	0.250678	0.206301	0.177005	0.118407	0.108633	0.144007	0.229146	0.331742	0.443255	0.568357	0.679115	0.752641	0.779796	0.757508	0.684315	0.55816	0.427784	0.316285	0.241223	0.172802	0.127477	0.096281	0.0719606	0.0612923	0.0513938	0.056929	0.0459275	0.0321448
-0.0914521	-0.0646409	-0.0126981	0.0551633	0.100146	0.106853	0.143604	0.30855	0.482087	0.585994	0.430833	0.269994	0.31903	0.713175	1	0.95167	0.619397	0.359523	0.206148	0.0963328	-0.002448	-0.072218	-0.108531	-0.127043	-0.129067	-0.120242	-0.0994813	-0.0605072	0.00513527	0.0997125	0.190529	0.305658	0.449769	0.592602	0.689294	0.715771	0.671723	0.5786	0.465026	0.350172	0.236729	0.145814	0.0979328	0.0616721	0.00478515	-0.0483196	-0.065969	-0.0714736	-0.08483	-0.100479
0.554909	0.540903	0.482761	0.418008	0.351815	0.312094	0.262542	0.161	0.0366663	-0.0427482	0.134644	0.446812	0.717802	0.989205	1	0.871664	0.503748	0.240286	0.112705	0.0357904	-0.0083473	-0.0689664	-0.122209	-0.159092	-0.194534	-0.238993	-0.257966	-0.262762	-0.267395	-0.319735	-0.327039	-0.329869	-0.318615	-0.307707	-0.291835	-0.256226	-0.225089	-0.191688	-0.154525	-0.0879419	0.0220537	0.162626	0.279041	0.398382	0.499505	0.55077	0.538184	0.501989	0.484442	0.47764
-0.00992888	-0.0171191	-0.0222342	-0.0255192	-0.0240532	-0.0177414	-0.00650242	0.00328352	0.00825159	0.00712044	0.00303058	0.00534378	0.00920398	0.32863	0.71988	1	0.847058	0.544109	0.312061	0.176681	0.105504	0.0719213	0.0568837	0.0438782	0.0333065	0.0206674	0.0093987	-0.000272304	-0.00616792	-0.00784962	-0.0115009	-0.0172677	-0.0235796	-0.0261678	-0.0227967	-0.0181274	-0.01348	-0.0124369	-0.00898766	-0.00635306	0.0015094	0.00710546	0.00873052	0.00978622	0.00527427	0.00207305	-0.00370018	-0.00244394	-0.000703704	-0.00263944
-0.00954744	-0.0105257	-0.0118405	-0.0109142	-0.00961548	-0.010996	-0.0101795	-0.00827564	-0.00675032	-0.00861289	-0.0116725	-0.0143869	-0.0084303	0.30445	0.679672	1	0.932375	0.732356	0.522588	0.357859	0.238076	0.158999	0.105311	0.0721895	0.0526936	0.0398847	0.0288038	0.0173086	0.00774781	0.000571087	-0.00209464	-0.00261571	-0.00417748	-0.00753011	-0.00863229	-0.00853731	-0.00663323	-0.00835893	-0.00762042	-0.00683378	-0.00683344	-0.00772755	-0.0134729	-0.0152894	-0.0154821	-0.0126162	-0.0110404	-0.0114454	-0.0113937	-0.00979691
0.565585	0.608989	0.66654	0.72828	0.798293	0.845403	0.872784	0.864894	0.891742	0.929598	0.910953	0.745741	0.512659	0.632991	0.842984	1	0.754282	0.469655	0.260767	0.142428	0.0746768	0.0275905	-0.00357261	-0.0299243	-0.0474299	-0.0613991	-0.0734905	-0.0808683	-0.0836507	-0.0843012	-0.0861859	-0.0835828	-0.0768383	-0.0683398	-0.0588086	-0.0360736	0.000387649	0.0409149	0.0844402	0.142345	0.222161	0.313864	0.391971	0.447459	0.472529	0.47688	0.467205	0.468363	0.489858	0.524606
0.0929631	0.0748497	0.050231	0.0342399	0.016415	0.00912286	0.00532728	-0.00118242	-0.0026711	-0.00805688	-0.00696983	-0.00806568	-0.00577011	0.295655	0.669588	1	0.928457	0.695002	0.464933	0.300968	0.202988	0.125622	0.0753105	0.04258	0.0245261	0.00762203	-0.00657838	-0.00902127	-0.00392695	-0.00220434	-0.0120414	-0.023071	-0.0374023	-0.041837	-0.0438206	-0.0342501	-0.0182987	0.00624287	0.036562	0.0870816	0.14962	0.202947	0.256256	0.276893	0.267575	0.225627	0.179587	0.152526	0.12563	0.109555
-0.0316685	-0.0245108	-0.0358286	-0.0406732	-0.0678953	-0.0181853	0.020308	0.088847	0.197202	0.339158	0.555468	0.619471	0.601985	0.774786	0.948069	1	0.678961	0.39686	0.24694	0.161542	0.0866373	0.0471806	0.036045	0.0332555	0.0231502	0.000855317	-0.0260745	-0.0482311	-0.0624361	-0.0659463	-0.0759732	-0.0873707	-0.0866867	-0.0796856	-0.0831827	-0.102607	-0.118002	-0.11022	-0.0992533	-0.065324	-0.0294367	-0.00178417	-0.00958321	-0.0173439	-0.0134795	0.0100888	0.000927778	-0.0243896	-0.0460286	-0.0543806
0.0130066	0.0111292	0.00942412	0.00107276	0.00292566	0.000191423	-0.00808648	-0.00451103	0.0127329	0.021767	0.0285877	0.0349727	0.0490816	0.409309	0.786905	1	0.864445	0.64574	0.53601	0.361564	0.226894	0.146379	0.113365	0.0918143	0.072187	0.0955009	0.119844	0.117178	0.0829303	0.0600921	0.0481037	0.0356292	0.025016	0.0411237	0.0700053	0.0865278	0.0827198	0.0500203	0.0369907	0.0214732	0.0263639	0.0102789	0.0125358	0.0255768	0.0391893	0.0388557	0.0334458	0.0313251	0.0235387	0.0087106
-0.0592752	-0.0649722	-0.0646021	-0.0669754	-0.0709049	-0.0788048	-0.0738502	-0.0470449	-0.0208824	-0.0134923	-0.0124161	0.016117	0.101613	0.448203	0.797263	1	0.863708	0.634367	0.470558	0.357822	0.294473	0.237964	0.190597	0.171795	0.17419	0.171573	0.155173	0.140173	0.134243	0.120104	0.0976885	0.0740483	0.07448	0.0941511	0.11191	0.105074	0.0919937	0.098338	0.128342	0.147291	0.141187	0.107939	0.0771349	0.0506649	0.0262025	0.00630931	-0.0148536	-0.0397144	-0.0655186	-0.0846183
-0.0508586	-0.0531329	-0.0548662	-0.0544126	-0.0532981	-0.0533693	-0.0519946	-0.0486347	-0.0426386	-0.0268268	0.051855	0.162495	0.364095	0.707221	0.956699	1	0.784191	0.561927	0.37877	0.222288	0.120949	0.0695374	0.0387554	0.0152846	-0.000747344	-0.0144471	-0.0218243	-0.0281459	-0.029496	-0.0322634	-0.0348073	-0.0381664	-0.0394352	-0.0428397	-0.0454991	-0.048352	-0.0477448	-0.0489044	-0.0497517	-0.0479698	-0.0434862	-0.0430799	-0.042915	-0.0408735	-0.0377099	-0.0383317	-0.0405989	-0.0434929	-0.0447454	-0.047777
-0.00620383	-0.00591447	-0.00715334	-0.00881634	-0.00853025	-0.0089984	-0.00702489	-0.00825856	-0.00572584	-0.00430356	-0.00521664	-0.0113968	0.00499407	0.395391	0.787093	1	0.794013	0.547779	0.408346	0.289229	0.192995	0.127562	0.0843377	0.0508662	0.0340359	0.0220737	0.015842	0.0164188	0.0165866	0.0176413	0.00963141	0.00303748	-0.00121667	0.000402082	-0.00266677	-0.00774598	-0.0120646	-0.0119424	-0.0108559	-0.0107648	-0.00912902	-0.00865452	-0.00943185	-0.00961601	-0.00846061	-0.00790544	-0.00858618	-0.00751534	-0.00640972	-0.00455902
0.0265029	0.0264582	0.0284843	0.0278378	0.0282021	0.0276266	0.0304017	0.0322573	0.0274839	0.0252843	0.0223097	0.0246384	0.0801318	0.546469	0.87594	1	0.708826	0.482016	0.3927	0.302671	0.267804	0.219583	0.171663	0.138193	0.124527	0.131958	0.137266	0.149732	0.144225	0.132413	0.108891	0.0904228	0.0825856	0.0939868	0.127434	0.155691	0.159906	0.137875	0.11275	0.0933612	0.0741815	0.0627159	0.0557913	0.048819	0.0433761	0.0378323	0.0363422	0.0327196	0.0291069	0.0267925
-0.00255564	0.0118676	0.0300281	0.0342919	0.0282353	0.0281101	0.0387242	0.0853882	0.12606	0.177194	0.231121	0.347627	0.463421	0.670827	0.836332	1	0.978395	0.899877	0.759998	0.635814	0.519188	0.430489	0.37356	0.35649	0.373898	0.375235	0.339166	0.264769	0.190878	0.124607	0.070882	0.0345623	0.0277504	0.0203729	0.0170192	0.00705667	0.00618653	0.0125169	0.00500898	0.00053674	-0.00182949	0.00767229	0.0156573	0.0113929	0.00396652	0.00277096	0.0211714	0.0345606	0.0308949	0.00605799
0.618257	0.540021	0.491025	0.391589	0.292702	0.226372	0.16481	0.109687	0.0493371	0.0188671	-9.40073e-05	-0.0407084	0.0345996	0.497668	0.818197	1	0.650413	0.462124	0.333502	0.243857	0.162946	0.0678319	0.0455161	0.0310637	0.0820287	0.118378	0.110994	0.016834	-0.0612146	-0.0745543	-0.0581612	-0.0306455	-0.0654577	-0.0851647	-0.0865256	-0.0875893	-0.11387	-0.155002	-0.162892	-0.148626	-0.137606	-0.0875866	0.0265882	0.224545	0.454827	0.639467	0.774489	0.84234	0.822907	0.722283
-0.0792866	-0.0633119	-0.0374205	-0.0140467	0.00424225	0.0410522	0.122834	0.204518	0.298627	0.424386	0.550675	0.681729	0.786783	0.888783	0.98343	1	0.911493	0.73268	0.529189	0.391853	0.278467	0.188884	0.118635	0.0692887	0.0393244	0.0214454	0.00120412	-0.00660052	-0.0254615	-0.0339025	-0.0435018	-0.043327	-0.051976	-0.0686577	-0.0655976	-0.0270589	0.00800933	0.0133127	-0.0147484	-0.0423756	-0.0615268	-0.074471	-0.0735797	-0.0698286	-0.0652223	-0.0688475	-0.0665189	-0.0708788	-0.0741087	-0.082199
0.142088	0.181658	0.220484	0.224758	0.171942	0.13681	0.116602	0.151516	0.181299	0.2464	0.320924	0.409267	0.477697	0.799905	0.965626	1	0.669291	0.43712	0.289038	0.191441	0.100626	0.0245954	-0.0268847	-0.0671378	-0.0988046	-0.144364	-0.176077	-0.168205	-0.126898	-0.0797176	-0.0369371	0.00135752	0.0323378	0.0411953	0.0442576	0.0386351	0.0218365	-0.000448084	-0.019779	-0.0285084	-0.026065	0.0477304	0.15506	0.286014	0.336065	0.320961	0.244219	0.179346	0.135514	0.106333
-0.0242793	-0.0239974	-0.0207389	-0.0175539	-0.0195874	-0.0221993	-0.0227067	-0.0218456	-0.0201852	-0.0200792	-0.00806725	0.0103842	0.0512764	0.435439	0.795183	1	0.773132	0.509079	0.332351	0.208515	0.121466	0.0685282	0.0359511	0.0187953	0.00766994	0.000854512	-0.00489933	0.00452671	0.0173784	0.0335259	0.0426804	0.0511423	0.0554226	0.049336	0.0351653	0.0197373	0.00990637	0.0041119	-0.00355966	-0.0124765	-0.0189618	-0.0224184	-0.0265284	-0.0295918	-0.0300664	-0.028919	-0.0257647	-0.0227994	-0.0201619	-0.0217607
-0.0769145	-0.0579946	-0.0598275	-0.0178327	0.0568483	0.0979067	0.0798989	0.0488284	0.247626	0.38005	0.462976	0.428786	0.395457	0.885022	0.986182	1	0.459209	0.21822	0.11604	0.0595245	0.0316678	0.0259831	0.00676356	-0.0154068	-0.048713	-0.0448799	-0.022506	-0.000649242	0.000837628	0.0218304	0.0321362	0.0307803	0.00111833	-0.011544	-0.0271388	-0.0526395	-0.058003	-0.0543789	-0.0550839	-0.0676034	-0.0740714	-0.0673786	-0.0775577	-0.0972639	-0.0811137	-0.0427396	-0.0249942	-0.051073	-0.085996	-0.089796
-0.0618543	-0.0705772	-0.0772048	-0.0779536	-0.0691918	-0.0487703	-0.0335296	-0.0350133	-0.0474228	-0.0550433	-0.0427718	-0.0259541	0.00516556	0.272527	0.694066	1	0.95273	0.66092	0.440921	0.295669	0.214597	0.149629	0.0973634	0.0657941	0.0501227	0.0418236	0.0311611	0.0201852	0.0197273	0.0244887	0.0387569	0.0462693	0.045958	0.0380041	0.0339752	0.0323108	0.0250651	0.012963	-0.00134689	-0.0142328	-0.0231918	-0.0318581	-0.0413346	-0.0543811	-0.0635545	-0.0690348	-0.0709679	-0.0704173	-0.0638383	-0.0627569
0.123161	0.196215	0.23951	0.26276	0.285392	0.315736	0.325301	0.29406	0.258315	0.223345	0.206951	0.181579	0.149458	0.356558	0.70296	1	0.955101	0.678074	0.411923	0.251514	0.176612	0.143419	0.120656	0.0986471	0.0677834	0.0475009	0.0447912	0.0636354	0.0943954	0.125038	0.150863	0.163935	0.162379	0.149229	0.121557	0.0983696	0.0815274	0.0656737	0.0560252	0.045504	0.0406522	0.0272881	0.0213785	0.0232982	0.0167782	0.00189561	-0.0108802	-0.0114624	0.00367052	0.0437589
-0.0753064	-0.0760703	-0.071823	-0.0628224	-0.0591506	-0.0563612	-0.0580378	-0.0554702	-0.0597971	-0.0608913	-0.0710921	-0.0745636	-0.0656084	0.200374	0.639004	1	0.996886	0.739363	0.509544	0.34416	0.235317	0.158074	0.103081	0.0664219	0.050376	0.0502893	0.0571003	0.0612396	0.0668709	0.0701199	0.0793664	0.08927	0.106298	0.122635	0.131465	0.131549	0.122995	0.11887	0.108294	0.0919917	0.0637993	0.0323892	0.00198124	-0.0270956	-0.0485099	-0.0602316	-0.061564	-0.0595466	-0.0607994	-0.0667576
-0.0109757	-0.0127213	-0.0136179	-0.0127085	-0.00756639	-0.00583857	-0.022641	-0.0346107	-0.0546261	-0.0421412	-0.00187327	0.0507988	0.082646	0.328987	0.729802	1	0.901448	0.562767	0.333782	0.203064	0.142703	0.120684	0.0965335	0.0642793	0.0104473	-0.0202775	-0.0206629	-0.0054459	-0.0050845	-0.0112482	-0.0115891	0.00791574	0.0182826	0.0188696	0.0159481	0.014128	0.0195308	0.0338805	0.0447628	0.037824	0.0023256	-0.0416105	-0.074238	-0.0941692	-0.0975497	-0.0827774	-0.0627814	-0.0344098	-0.0191866	-0.0110878
-0.177716	-0.178412	-0.170103	-0.172385	-0.191463	-0.196272	-0.191627	-0.185227	-0.187802	-0.20452	-0.2119	-0.176314	-0.15292	0.253788	0.695723	1	0.801585	0.465379	0.25412	0.162233	0.134864	0.148896	0.176341	0.208761	0.255811	0.341034	0.433312	0.505885	0.524754	0.486338	0.388237	0.270267	0.175935	0.117705	0.0625288	0.00216758	-0.0490498	-0.0789466	-0.0955307	-0.1107	-0.125134	-0.125436	-0.120305	-0.124117	-0.140393	-0.143071	-0.139872	-0.137774	-0.147151	-0.164933
-0.048664	-0.0532604	-0.0485222	-0.0470908	-0.0482673	-0.0407177	-0.0340635	-0.0309209	-0.0440625	-0.0578431	-0.0599532	-0.0575128	-0.0370234	0.299857	0.730011	1	0.871408	0.583332	0.417305	0.315395	0.272581	0.261216	0.26239	0.26635	0.257463	0.230187	0.18989	0.14732	0.110516	0.0753275	0.045758	0.0217782	0.000272691	-0.0190043	-0.0389573	-0.0511601	-0.0565552	-0.059971	-0.0608707	-0.0596041	-0.0540517	-0.0546099	-0.0566139	-0.0485797	-0.0301195	-0.0168372	-0.0194987	-0.0283207	-0.0350637	-0.0440985
-0.151329	-0.148155	-0.142661	-0.1582	-0.188508	-0.213391	-0.227584	-0.230454	-0.233602	-0.230978	-0.229414	-0.202194	-0.172806	0.240463	0.735803	1	0.758889	0.348641	0.140558	0.0245731	-0.0404648	-0.0730544	-0.0682506	-0.0327878	-0.0069503	-0.00741273	-0.0256164	-0.0436723	-0.0548344	-0.078604	-0.0904124	-0.0977727	-0.0883134	-0.0914763	-0.101762	-0.111177	-0.115843	-0.106213	-0.100864	-0.104096	-0.110709	-0.133456	-0.139265	-0.135447	-0.118349	-0.107492	-0.113924	-0.12557	-0.141356	-0.15862
-0.110634	-0.127908	-0.133357	-0.134766	-0.135997	-0.142129	-0.138188	-0.125653	-0.0957982	-0.051718	0.00815498	0.100582	0.232283	0.515825	0.840452	1	0.93019	0.734182	0.608184	0.542362	0.504154	0.460923	0.370724	0.272874	0.183106	0.106301	0.0379559	-0.0132385	-0.0355561	-0.0481012	-0.0471947	-0.0382476	-0.0417516	-0.0586842	-0.0796919	-0.0839925	-0.0806589	-0.0735863	-0.0712818	-0.0663602	-0.0631975	-0.0483923	-0.0327875	-0.0212943	-0.0229039	-0.0259948	-0.0313358	-0.0374903	-0.0557135	-0.0823479
-0.0819832	-0.0816756	-0.0859707	-0.0833495	-0.0826852	-0.0753124	-0.0730765	-0.0619982	-0.0693391	-0.0873344	-0.127964	-0.160859	-0.0466462	0.609773	0.937816	1	0.48482	0.271125	0.163374	0.0902385	0.0366029	-0.00138048	-0.0271837	-0.0472666	-0.06138	-0.0730222	-0.079245	-0.0810814	-0.0856239	-0.0902153	-0.0945474	-0.0942676	-0.0931984	-0.0912468	-0.0843873	-0.0749721	-0.0688175	-0.0688917	-0.0692641	-0.0677232	-0.0647949	-0.0621002	-0.0618928	-0.063963	-0.0709613	-0.076818	-0.0823138	-0.0852372	-0.0866809	-0.0857323
0.0242411	0.0415341	0.0444742	0.0390482	0.0293174	0.0204855	0.0148373	0.0186253	0.0193191	0.00514542	-0.0331589	-0.0647383	0.0478498	0.627068	0.935011	1	0.554567	0.364577	0.265647	0.20973	0.15824	0.105517	0.0634715	0.0303071	0.0211825	0.0163017	0.0098883	0.00404737	-0.0024203	-0.00109067	-0.0117956	-0.0186937	-0.0247453	-0.0251036	-0.024961	-0.0313109	-0.0339399	-0.0427692	-0.0446516	-0.041705	-0.0300436	-0.0204679	-0.01875	-0.0216977	-0.0270461	-0.0221054	-0.0125741	-0.00586592	-0.00181808	0.00620863
0.00851499	0.00800485	-0.00155805	-0.0156082	-0.0275243	-0.037839	-0.0441295	-0.0527819	-0.0672289	-0.0718258	-0.0487763	-0.0192529	0.155465	0.714806	0.993258	1	0.552661	0.355649	0.262817	0.208604	0.176672	0.153749	0.132717	0.110639	0.084234	0.0562216	0.0308457	0.0112942	-0.00256168	-0.00653363	0.0012993	0.0147918	0.0274963	0.0361085	0.0371248	0.0337117	0.0246283	0.0136505	0.00228367	-0.00681433	-0.0127127	-0.0166848	-0.0132494	-0.0034559	0.00729427	0.0148527	0.0175046	0.0133159	0.00560149	0.00541491
0.0551003	0.040273	0.0368122	0.0440859	0.0508375	0.0599059	0.0699752	0.082278	0.0770928	0.0576836	0.0312803	0.0156669	0.111589	0.650176	0.941852	1	0.568047	0.351034	0.244513	0.181147	0.138548	0.103578	0.0729914	0.0548226	0.0440239	0.0316824	0.0208593	0.0128737	0.014151	0.00558065	0.00392972	0.00305459	0.010107	0.0133253	0.0181387	0.0282519	0.0390531	0.0461866	0.0461232	0.0505667	0.0520502	0.0515221	0.0452881	0.0386576	0.0327328	0.0317702	0.0450007	0.0633225	0.0775417	0.0729793
0.0439314	0.0336132	0.0278708	0.0275383	0.0303455	0.0324033	0.0279091	0.0200587	0.00608106	0.00125044	-0.01106	-0.0243556	-0.00849707	0.286029	0.675496	1	0.989481	0.804606	0.582371	0.379103	0.229989	0.134571	0.0834203	0.0512347	0.0350803	0.0202605	0.0147246	0.00411377	-0.00196136	-0.00661631	-0.00558271	-0.000224617	0.0109751	0.0214022	0.0276212	0.0293449	0.0295222	0.0315563	0.0362626	0.0448131	0.054906	0.0643639	0.0685476	0.0651397	0.0559891	0.0476453	0.0440651	0.0476575	0.05095	0.0539962
-0.0189666	-0.0240868	-0.028441	-0.032783	-0.0399988	-0.0437188	-0.0451481	-0.0405726	-0.0433041	-0.0487762	-0.060965	-0.0646381	0.0325417	0.546693	0.891224	1	0.623196	0.372451	0.231452	0.141782	0.0796252	0.0369529	0.0102415	-0.00573179	-0.0196789	-0.0290416	-0.0402929	-0.0458363	-0.0533292	-0.054848	-0.0534797	-0.0472064	-0.0441517	-0.0447536	-0.0458489	-0.0464039	-0.0467392	-0.04892	-0.0496501	-0.0484582	-0.0453771	-0.0409097	-0.0355431	-0.0286164	-0.0202132	-0.0140472	-0.0122458	-0.0123752	-0.0148083	-0.0190767
0.0914514	0.12907	0.166368	0.207185	0.269339	0.339777	0.369515	0.308613	0.189618	0.0781699	0.0309965	0.0385781	0.15476	0.639797	0.937732	1	0.613016	0.355444	0.215947	0.13904	0.0960229	0.064244	0.0425802	0.0237074	0.00938679	-0.00360434	-0.0188828	-0.0262308	-0.0293279	-0.0269035	-0.022366	-0.0197603	-0.0147851	-0.0138734	-0.0146418	-0.0133193	-0.0103669	-0.00640566	-0.00471001	-0.00347901	-0.00419911	-0.00692285	-0.00941452	-0.00699196	-0.00159884	0.00715824	0.0123232	0.0176017	0.0305567	0.0549117
-0.0348134	-0.0364574	-0.0347281	-0.0294755	-0.0268472	-0.0251469	-0.024635	-0.0226107	-0.0184385	-0.0145932	-0.0122004	-0.0153811	0.132786	0.695588	0.983925	1	0.548487	0.340704	0.231888	0.159454	0.112554	0.0803848	0.0572842	0.0404856	0.0269281	0.0175444	0.00779888	0.00126516	-0.00195491	-0.00153138	0.0027241	0.0062236	0.00775617	0.00738097	0.00917026	0.0107107	0.00954066	0.00499352	-0.00117373	-0.00712725	-0.0133183	-0.0184229	-0.0184068	-0.0166172	-0.018029	-0.0249366	-0.0309688	-0.0315652	-0.0297522	-0.0304683
-0.0201972	-0.012738	-0.0125015	-0.0157985	-0.0159049	-0.00637043	0.00220014	0.0129708	0.0228142	0.036227	0.0501155	0.0591934	0.191351	0.746136	0.997204	1	0.515632	0.304199	0.199543	0.135841	0.100031	0.0762842	0.0621208	0.0477931	0.0366074	0.0310922	0.031304	0.0388946	0.0479445	0.057044	0.0561033	0.052841	0.0517472	0.0532876	0.0567257	0.0518265	0.0491613	0.0367817	0.0278011	0.0193391	0.0161174	0.0047619	-0.00685657	-0.0155043	-0.0237718	-0.0284765	-0.0316796	-0.0275634	-0.0274014	-0.0240851
-0.024285	-0.0237415	-0.0201412	-0.0184494	-0.0170409	-0.0127296	-0.00652746	0.00958869	0.0274229	0.0408094	0.040809	0.0313763	0.114156	0.667047	0.945348	1	0.530535	0.30621	0.192413	0.126782	0.0891527	0.0654523	0.0476526	0.032751	0.0259294	0.0213673	0.0170972	0.0113482	0.00885596	0.00648041	0.00209826	-0.00642526	-0.0172403	-0.0232741	-0.0236883	-0.0192758	-0.0140747	-0.0113969	-0.0132608	-0.0144193	-0.0115815	-0.00880115	-0.00671217	-0.00916931	-0.0108516	-0.0156822	-0.0225562	-0.0251515	-0.0261836	-0.0265114
0.0241282	0.0238982	0.0229529	0.0162005	0.0124464	0.0084722	0.00817957	0.00702478	0.00717528	0.00744732	0.00827818	0.010292	0.0897387	0.56865	0.889833	1	0.643055	0.419108	0.312114	0.268957	0.246461	0.238659	0.224026	0.210589	0.207025	0.219787	0.224552	0.208647	0.173071	0.135862	0.103104	0.0766464	0.0549908	0.0394791	0.0296821	0.0247194	0.0220769	0.0198153	0.018309	0.0153196	0.0137492	0.014616	0.0188051	0.0227464	0.0247844	0.0248177	0.0268762	0.0275361	0.0268804	0.0246336
-0.0927427	-0.0980466	-0.0996225	-0.0952068	-0.0909506	-0.0846922	-0.0840898	-0.0692172	-0.0442389	-0.012285	0.0365264	0.0830314	0.191256	0.64015	0.901832	1	0.673107	0.495563	0.384715	0.295492	0.207159	0.136459	0.0878063	0.0639235	0.0491332	0.0350379	0.0198341	0.00543737	-0.00684483	-0.0217732	-0.0392006	-0.0515042	-0.0525816	-0.0505118	-0.0496932	-0.0551409	-0.0610061	-0.0716185	-0.0853695	-0.098506	-0.0984692	-0.0882561	-0.0806706	-0.0879358	-0.0997138	-0.100442	-0.089705	-0.0792882	-0.077644	-0.0844399
0.0388966	0.0254786	0.0156015	0.00266933	-0.00438728	-0.0116329	-0.01556	-0.0188186	-0.018578	-0.0170832	-0.0138335	-0.0103576	0.037842	0.388047	0.767565	1	0.837168	0.595853	0.438533	0.361886	0.309329	0.256572	0.208039	0.187476	0.19195	0.210217	0.222117	0.221434	0.20456	0.189333	0.193397	0.217444	0.247526	0.279307	0.315988	0.365256	0.429865	0.503276	0.563478	0.582198	0.559646	0.508962	0.443848	0.368441	0.293474	0.226685	0.172363	0.125803	0.0854177	0.056098
-0.00291491	-0.00208909	0.00378141	0.00802364	0.0104727	0.0098991	0.00726747	0.00458498	0.00746691	0.0119235	0.0159653	0.0127549	0.0948779	0.417749	0.755981	1	0.952198	0.815145	0.624035	0.432154	0.289306	0.192697	0.137738	0.104808	0.0837977	0.0674	0.047921	0.0352153	0.0254445	0.0221328	0.019567	0.0220879	0.0217867	0.0176617	0.0118554	0.010411	0.0102105	0.00996587	0.00815421	0.00785485	0.00585747	0.000878406	-0.00231076	-7.7623e-05	0.00313125	0.00398447	-0.000499285	-0.00152657	-0.00179019	-0.00267324
0.012742	-0.00693506	-0.0140949	-0.00234592	-0.00592846	0.00569745	0.0180969	0.0288897	0.023741	0.0565022	0.115607	0.199547	0.2688	0.510496	0.739667	0.973835	1	0.958182	0.808974	0.651698	0.531457	0.484469	0.447279	0.40366	0.349177	0.283374	0.206537	0.165305	0.153735	0.15491	0.108625	0.0770156	0.0536112	0.058303	0.0448977	0.0672282	0.0944567	0.121636	0.0898806	0.0440378	0.0209527	0.0317376	0.0314768	0.0208959	0.0154129	0.0447435	0.0573787	0.051064	0.0314811	0.00832634
-0.00865966	-0.00902416	-0.0117155	-0.0131986	-0.00846106	-0.00594302	-0.00653891	-0.0129925	-0.0152148	-0.0149355	-0.013816	-0.0127014	-0.00399221	0.280711	0.660047	0.995693	1	0.867383	0.730801	0.622742	0.535696	0.465802	0.401919	0.338236	0.274683	0.212564	0.158378	0.117522	0.090141	0.0719277	0.0600436	0.0504691	0.0414596	0.0330864	0.025917	0.0203193	0.0162022	0.0123915	0.00914794	0.00598984	0.00431065	0.00254031	0.00109248	-0.00174964	-0.00278726	-0.00397946	-0.00453523	-0.00697405	-0.00904212	-0.00906551
0.363709	0.378559	0.373806	0.377187	0.381757	0.379253	0.36458	0.32874	0.288756	0.243761	0.207427	0.182443	0.175291	0.247282	0.475951	0.786401	1	0.992395	0.821559	0.616679	0.434417	0.300738	0.223132	0.168136	0.120033	0.0754773	0.0513335	0.0463862	0.0478038	0.0410669	0.0373594	0.0314697	0.0182041	0.00711139	0.00330378	0.0123144	0.0173452	0.0188847	0.0156702	0.0163567	0.0213317	0.0388528	0.0609201	0.0883869	0.123503	0.163319	0.207503	0.246046	0.282526	0.328479
-0.0131922	-0.0176962	-0.0189832	-0.018491	-0.0124565	-0.0138586	-0.0138213	-0.0199547	-0.0202065	-0.0229041	-0.0233242	-0.0215792	-0.011162	0.264047	0.634663	0.958909	1	0.917486	0.821532	0.690646	0.539251	0.409783	0.313579	0.245809	0.195757	0.173727	0.184068	0.187051	0.163945	0.11684	0.0792642	0.0550571	0.0393915	0.0313766	0.0253523	0.0199129	0.0154166	0.0102616	0.00674687	0.010145	0.0198803	0.031389	0.0248268	0.00921993	-0.0112753	-0.0196206	-0.0216987	-0.0174186	-0.0147126	-0.0152359
-0.183481	-0.173364	-0.169233	-0.166233	-0.165272	-0.169797	-0.181434	-0.166051	-0.114131	-0.0635219	0.0374341	0.110255	0.210126	0.385428	0.627489	0.892179	1	0.984912	0.926671	0.78398	0.633315	0.455279	0.356618	0.277263	0.205381	0.122854	0.0498023	-0.00702081	-0.0577972	-0.0955586	-0.13668	-0.162193	-0.172511	-0.171771	-0.184499	-0.19789	-0.201489	-0.205464	-0.208358	-0.216292	-0.213906	-0.209253	-0.199485	-0.183533	-0.165108	-0.159341	-0.161025	-0.17976	-0.19266	-0.192612
0.00040504	-0.00398394	-0.010886	-0.0150517	-0.0139499	-0.00991761	-0.00648314	-0.00323012	-0.000138134	0.00170745	0.00403127	0.0134633	0.0487593	0.321804	0.706058	0.993897	1	0.815271	0.642248	0.472647	0.346824	0.251985	0.176004	0.114752	0.0780689	0.0543573	0.0379415	0.0236733	0.0139497	0.00665421	0.000722296	-0.0054514	-0.00947349	-0.0119842	-0.0123204	-0.0112686	-0.0106003	-0.0130981	-0.0166812	-0.017127	-0.0138083	-0.00995683	-0.0102068	-0.0096771	-0.00632144	0.00117722	0.00769525	0.0057087	0.00308898	0.00108283
0.314386	0.312947	0.333549	0.33461	0.309894	0.259853	0.200871	0.152922	0.140422	0.152091	0.168757	0.179025	0.205361	0.390148	0.701909	0.968404	1	0.810247	0.592707	0.423754	0.30493	0.226209	0.164306	0.140251	0.163871	0.204556	0.24245	0.244203	0.228967	0.206842	0.20314	0.217529	0.235494	0.236801	0.225153	0.217146	0.21332	0.211323	0.204681	0.200743	0.209327	0.234793	0.271613	0.334554	0.417506	0.490279	0.509401	0.473733	0.41057	0.346671
-0.0489219	-0.0508932	-0.0537943	-0.0523041	-0.0486091	-0.0478071	-0.0305693	-0.0052864	0.0584301	0.143798	0.264886	0.525862	0.873049	0.976301	0.967915	0.95569	1	0.857583	0.555394	0.371173	0.285021	0.219294	0.176602	0.18623	0.188735	0.18156	0.140749	0.106522	0.0728095	0.0431652	0.0185332	-0.00138948	-0.018283	-0.0283512	-0.0366581	-0.038547	-0.0419565	-0.0449874	-0.0551745	-0.0617568	-0.063258	-0.0576305	-0.0505942	-0.0453402	-0.0466625	-0.0528756	-0.0596454	-0.0633206	-0.0574486	-0.0532091
-0.00077251	-0.00343676	-0.00405829	0.00202826	0.00161856	-0.00236696	-0.0116867	-0.0194977	-0.0254359	-0.0349784	-0.0362499	-0.0260129	0.000308597	0.246149	0.561398	0.880141	1	0.957605	0.820934	0.595409	0.391893	0.234636	0.132703	0.0841318	0.0656899	0.0496186	0.0392543	0.0254995	0.0128694	-0.00847615	-0.0236112	-0.0368962	-0.0400427	-0.0403474	-0.033377	-0.0183595	0.00353326	0.0236515	0.0393038	0.0526266	0.0643801	0.0740296	0.079137	0.0766121	0.0628841	0.0438687	0.0296325	0.0216736	0.0145693	0.00739175
-0.056724	-0.056024	-0.0527444	-0.0467556	-0.0439921	-0.0477599	-0.0510289	-0.0476704	-0.0492632	-0.0526735	-0.0559187	-0.0367854	0.0145581	0.160674	0.462831	0.825072	1	0.944362	0.756327	0.638107	0.54521	0.483436	0.490742	0.581122	0.657883	0.63318	0.541711	0.439297	0.357845	0.283444	0.223987	0.164488	0.111485	0.0831637	0.0505053	0.013906	-0.0162702	-0.032869	-0.0380236	-0.0527459	-0.0500971	-0.0421959	-0.0268506	-0.0362097	-0.0421534	-0.0474848	-0.0499503	-0.049753	-0.0496369	-0.0469854
-0.0358426	-0.0329349	-0.0331413	-0.0366904	-0.0384188	-0.0373968	-0.0348985	-0.0286798	-0.0268097	-0.0259891	-0.0248213	-0.0161466	0.00947825	0.1763	0.502682	0.835938	1	0.940307	0.809246	0.641684	0.494738	0.379273	0.293225	0.229442	0.178111	0.138758	0.101526	0.0701294	0.0458967	0.0304902	0.0202239	0.0102441	0.00224633	-0.00677872	-0.0145839	-0.0227851	-0.0275982	-0.0298106	-0.0290286	-0.0282805	-0.0264685	-0.026269	-0.0274473	-0.0304746	-0.0311029	-0.0311628	-0.0321599	-0.0348366	-0.0386425	-0.0392228
-0.0535128	-0.0596381	-0.0624461	-0.0611215	-0.056988	-0.0521117	-0.0556987	-0.0576598	-0.0616637	-0.0583891	-0.0558182	-0.0366393	-0.0106795	0.21121	0.591376	0.937582	1	0.809229	0.610116	0.458298	0.358525	0.290744	0.258088	0.25788	0.264022	0.25219	0.21985	0.172093	0.122782	0.0781032	0.0403812	0.00799528	-0.00876745	-0.00765557	-0.0011621	0.00207951	-0.00249596	-0.0104902	-0.0241042	-0.0315898	-0.0352553	-0.0347883	-0.0386545	-0.0399545	-0.0402245	-0.0402226	-0.0432708	-0.0441713	-0.0449104	-0.0468133
0.0179842	0.023333	0.0247513	0.0277744	0.0327394	0.0349926	0.0314818	0.0294888	0.0297749	0.0316989	0.0366155	0.0316037	0.0313926	0.165823	0.485313	0.836621	1	0.912995	0.74041	0.555221	0.397613	0.274928	0.190833	0.145019	0.115834	0.0981723	0.07907	0.0597649	0.0410286	0.0315906	0.0291183	0.0262311	0.0205164	0.0166018	0.0129508	0.0126379	0.0104382	0.00718606	-0.00134267	-0.00532194	-0.00342273	-0.00504621	-0.00988446	-0.0105462	-0.005352	-0.00220994	-0.00186369	-0.00297213	-0.000645865	0.00740525
0.109263	0.0854085	0.0785372	0.0803907	0.0847824	0.0784782	0.0720214	0.0640839	0.0571063	0.0564755	0.0785601	0.126358	0.189911	0.388001	0.696788	0.956224	1	0.85078	0.678718	0.528516	0.411262	0.328063	0.261392	0.210325	0.167284	0.14095	0.137049	0.1563	0.165869	0.154607	0.134033	0.118558	0.104734	0.0841093	0.0670394	0.05697	0.0453072	0.0341909	0.0264342	0.0266393	0.030359	0.0366466	0.0509235	0.0771295	0.120763	0.163888	0.200391	0.207049	0.18864	0.15134
0.751439	0.748423	0.736579	0.740543	0.703969	0.677735	0.641369	0.629644	0.656776	0.68169	0.67048	0.702972	0.750532	0.794525	0.835588	0.937865	1	0.916092	0.728215	0.550114	0.388742	0.247717	0.111345	-0.00508976	-0.0885349	-0.15875	-0.178737	-0.161241	-0.124526	-0.114366	-0.111179	-0.111614	-0.108731	-0.07286	-0.065149	-0.0504001	-0.0546087	0.0103736	0.0750474	0.124388	0.0986232	0.0593704	0.0652954	0.141345	0.245556	0.373847	0.504707	0.656856	0.73706	0.781509
-0.0390569	-0.0433949	-0.0450893	-0.0451548	-0.0444972	-0.0463504	-0.0479253	-0.0500697	-0.050304	-0.0495923	-0.04547	-0.0237938	0.0295287	0.250768	0.588133	0.898424	1	0.93662	0.817248	0.684619	0.548563	0.441088	0.353978	0.27936	0.214642	0.162142	0.123458	0.0926935	0.0678171	0.0466397	0.030948	0.0189222	0.00943453	0.00150079	-0.00477772	-0.0100438	-0.0139632	-0.0174051	-0.0197168	-0.0229006	-0.025953	-0.0285878	-0.029441	-0.030789	-0.0334645	-0.0365239	-0.0382734	-0.0397316	-0.0405509	-0.042947
0.108273	0.11278	0.105926	0.093505	0.0793337	0.0622012	0.0435115	0.0289269	0.0212399	0.0215076	0.025782	0.0421813	0.0564443	0.247747	0.588916	0.904159	1	0.861075	0.694058	0.513757	0.370776	0.269558	0.199618	0.153285	0.114167	0.0829225	0.060105	0.041942	0.0289135	0.0223584	0.020876	0.0181599	0.0118819	0.0036811	-0.00198707	-0.0066358	-0.012498	-0.0185139	-0.0236793	-0.0272122	-0.026991	-0.0259814	-0.0277244	-0.0302066	-0.0283214	-0.0166407	0.00435283	0.0316021	0.0626693	0.0899477
-0.00746013	-0.00402529	-0.00326319	-0.00278615	-0.00100217	-0.000163208	-0.00423362	-0.00745588	-0.0109239	-0.0108644	-0.014963	-0.0114392	-0.00149738	0.245063	0.656495	0.994325	1	0.763068	0.556296	0.410013	0.317613	0.28098	0.267578	0.257719	0.230408	0.201967	0.184425	0.170085	0.163528	0.15215	0.144224	0.13914	0.143177	0.151082	0.158978	0.160344	0.161039	0.162296	0.164154	0.158482	0.143751	0.120765	0.0913646	0.0605098	0.0369365	0.0235488	0.0175221	0.01057	-0.000922486	-0.0069207
-0.0291813	-0.0312431	-0.0334372	-0.0457039	-0.0763718	-0.101206	-0.108209	-0.0988122	-0.101464	-0.099617	-0.0906119	-0.0731009	-0.0715802	0.117918	0.573396	0.943266	1	0.689577	0.417833	0.239352	0.145211	0.0962425	0.0625056	0.0357451	0.0148888	0.00266987	0.0048678	0.0106226	0.0182987	0.0221283	0.0254717	0.0248504	0.0236196	0.0208261	0.0189219	0.0129127	0.00765325	0.00340881	-0.00168775	-0.0139268	-0.0284801	-0.0403793	-0.0474655	-0.0446534	-0.0268031	-0.00501729	0.00561848	-0.00125472	-0.0134094	-0.022039
-0.0713679	-0.0816488	-0.0882109	-0.0904258	-0.0939076	-0.0971703	-0.102756	-0.107256	-0.110672	-0.109054	-0.10902	-0.112274	-0.114828	0.00755872	0.348539	0.75655	1	0.987929	0.841797	0.654846	0.477395	0.364544	0.326126	0.314135	0.281042	0.257433	0.213288	0.155376	0.0847036	0.0304172	0.0125556	0.0181107	0.0247389	0.0254147	0.0119303	0.00559283	0.00899065	0.0142035	0.0143536	0.00915426	0.00476855	-0.00283431	-0.0149927	-0.025818	-0.0391133	-0.0508277	-0.0631363	-0.0643976	-0.0613759	-0.0613331
0.128386	0.0972538	0.0742	0.0596836	0.0407003	0.0274173	0.0250692	0.0421091	0.0676189	0.0938106	0.13845	0.179948	0.242307	0.342185	0.575766	0.843938	1	0.9987	0.891526	0.74968	0.580073	0.428789	0.327108	0.296148	0.301391	0.355185	0.405757	0.433698	0.440342	0.452176	0.477175	0.506904	0.517785	0.516714	0.487344	0.454568	0.438058	0.420152	0.39653	0.358922	0.328823	0.303415	0.275867	0.251421	0.216335	0.170193	0.124033	0.105937	0.122677	0.134945
-0.0577276	-0.0611993	-0.0571069	-0.0564635	-0.0643542	-0.0749288	-0.0798708	-0.0836015	-0.086747	-0.0894689	-0.0914942	-0.0895383	-0.0896257	0.0698708	0.427131	0.837058	1	0.877863	0.674429	0.519299	0.433765	0.338064	0.249725	0.167216	0.116106	0.0987031	0.0780926	0.0563292	0.0509177	0.0550232	0.0613525	0.052654	0.036944	0.0193898	-0.00134366	-0.0173158	-0.0283198	-0.0311979	-0.0377485	-0.0412274	-0.0464242	-0.0485238	-0.0528738	-0.0582305	-0.0649965	-0.063908	-0.0529231	-0.0392179	-0.0348001	-0.0461133
0.293654	0.277499	0.260048	0.242564	0.227376	0.209377	0.186278	0.161647	0.13647	0.10919	0.0808987	0.0586615	0.0354147	0.160671	0.553785	0.903363	1	0.75662	0.526355	0.381787	0.306665	0.264158	0.241383	0.209265	0.169401	0.129912	0.106679	0.0950002	0.0950678	0.104769	0.108924	0.101326	0.0788104	0.063546	0.0527196	0.0454606	0.0440249	0.0465023	0.0555284	0.063474	0.0828688	0.109834	0.143759	0.171642	0.195112	0.214261	0.245895	0.280078	0.305586	0.307831
-0.0574076	-0.0520597	-0.048148	-0.0592162	-0.0771238	-0.0908763	-0.0997513	-0.104068	-0.102032	-0.0978502	-0.089312	-0.0809885	-0.0696314	0.0997266	0.498913	0.866181	1	0.8239	0.610138	0.425108	0.280885	0.185198	0.116963	0.0852124	0.0646008	0.0499197	0.0306197	0.0151663	0.00608517	0.00523854	0.00871229	0.0112279	0.00865453	0.00232013	-0.0113676	-0.0212339	-0.031891	-0.0324716	-0.033369	-0.0343577	-0.041021	-0.0460522	-0.0501142	-0.0545068	-0.0672792	-0.073221	-0.0698146	-0.0545254	-0.0499754	-0.0546225
0.0038218	0.0138711	0.0222412	0.0254793	0.0386073	0.0733568	0.151755	0.243403	0.389393	0.571563	0.710586	0.675264	0.474246	0.40707	0.590864	0.882271	1	0.896215	0.698668	0.510439	0.366842	0.284211	0.246365	0.235703	0.232235	0.223457	0.200014	0.163027	0.126752	0.0943029	0.0708146	0.0453521	0.0257316	0.0135874	0.0123054	0.0180965	0.0224829	0.0277278	0.0310043	0.032288	0.0304627	0.028722	0.0303746	0.0331527	0.0303302	0.0269753	0.0204118	0.0161375	0.00864013	0.00263856
0.00147452	0.00306343	0.00470178	0.00313889	0.00426711	0.00683752	0.00965806	0.00788672	0.00201597	-0.0027112	-0.00750372	-0.00651492	0.00351642	0.127377	0.455662	0.823311	1	0.850636	0.574551	0.335551	0.193726	0.11499	0.0754392	0.0534533	0.0450609	0.0360766	0.0305731	0.0253592	0.0209912	0.0147377	0.0100995	0.00686864	0.00907243	0.00962302	0.00964675	0.0064815	0.00574576	0.00717338	0.00851743	0.0109495	0.0144131	0.0158631	0.0140756	0.0112855	0.00832041	0.00587005	0.00363521	0.00353287	0.00301814	0.00155578
-0.0113074	-0.0115573	-0.0109176	-0.0107025	-0.00748002	-0.00434438	0.00155272	0.00948669	0.0164544	0.0186869	0.0136578	0.0103315	0.0147079	0.153747	0.446508	0.798772	1	0.977612	0.806104	0.584129	0.38787	0.246942	0.158534	0.105249	0.0736848	0.0566025	0.0471825	0.0396164	0.0296598	0.0188949	0.0120763	0.00761182	0.00419007	-0.00032013	-0.00218321	-0.00250731	-0.00186733	-0.0012383	0.00123173	0.00512883	0.00778619	0.00732962	0.00500711	0.000745932	-0.00363239	-0.00573016	-0.00651319	-0.0072367	-0.00842621	-0.0103356
-0.011478	-0.00823714	-0.00400916	-0.00134737	8.62392e-05	-0.00279452	-0.000556765	0.00242994	0.00852722	-0.00165817	-0.0231565	-0.053299	-0.0556733	0.162529	0.518395	0.869403	1	0.989567	0.973959	0.936305	0.833441	0.6653	0.492964	0.365217	0.272473	0.210748	0.172613	0.151528	0.127328	0.11042	0.0940969	0.0833702	0.0727419	0.0641013	0.0647588	0.0738776	0.0863275	0.0972248	0.100113	0.096092	0.0847548	0.0662114	0.047943	0.0347942	0.0288568	0.0232869	0.013087	0.00155911	-0.00968457	-0.0142031
-0.00254206	-0.00271391	-0.00418516	-0.00661529	-0.00805174	-0.00636216	-0.00527929	-0.00134265	0.00263993	0.00579404	0.00848933	0.00988918	0.0549264	0.327378	0.68117	0.995531	1	0.819365	0.565797	0.349467	0.213572	0.133664	0.0890947	0.0616758	0.0443128	0.0331342	0.0250937	0.0181183	0.0136322	0.0107433	0.00900646	0.00664248	0.00502124	0.00531879	0.00600457	0.00625462	0.0053688	0.00392763	0.00152063	-0.000371695	-0.00196631	-0.00279126	-0.0035161	-0.00338442	-0.00374526	-0.0049413	-0.0063296	-0.00572077	-0.00396566	-0.00227543
0.0307793	0.0374152	0.0393265	0.0250036	0.0172828	0.0450721	0.0567643	0.0718543	0.0509793	0.0419833	0.0200323	0.00466093	0.00800723	0.0815984	0.327875	0.704723	0.97479	1	0.820213	0.623916	0.447017	0.310164	0.218155	0.165617	0.128771	0.0915307	0.0658293	0.0585203	0.0642568	0.0700817	0.0651717	0.0547732	0.0404845	0.0304504	0.0379911	0.0478948	0.0494046	0.0296397	0.0200541	0.0291239	0.0427851	0.0414642	0.0320197	0.0305937	0.0336047	0.0289497	0.0239017	0.0282027	0.0302138	0.0296086
0.0387635	0.0539069	0.0617723	0.0601189	0.0412183	0.0236074	0.0231763	0.0287267	0.0324835	0.0352959	0.0324243	0.0284425	0.0360773	0.183533	0.49406	0.802557	0.998965	1	0.940983	0.806616	0.682681	0.586543	0.521869	0.467923	0.413012	0.323443	0.224768	0.130939	0.0804506	0.0551744	0.0527334	0.0639456	0.0651932	0.0578105	0.0469559	0.0398745	0.0351922	0.0290234	0.0137816	-0.000890206	-0.00473215	0.00834304	0.0203693	0.0203397	0.0112118	0.0114679	0.017418	0.0305689	0.0310165	0.0369769
0.0197665	0.0205957	0.0205668	0.0163047	0.0147601	0.0102372	0.00607884	0.00378759	0.0168298	0.0286413	0.0320028	0.0268804	0.0204359	0.06754	0.252741	0.585851	0.874624	1	0.936162	0.83394	0.76154	0.671877	0.63989	0.661989	0.748429	0.800452	0.751957	0.657357	0.560654	0.476094	0.398384	0.312596	0.241204	0.184384	0.156492	0.138443	0.123123	0.125408	0.127045	0.127113	0.109894	0.0909317	0.0765834	0.061416	0.050303	0.0430151	0.0343086	0.022709	0.0152167	0.0138699
0.0547319	0.0583808	0.0535042	0.0447643	0.0499788	0.0507572	0.0371809	0.0294647	0.0301259	0.0415218	0.0412944	0.0317385	0.00569968	0.181556	0.420149	0.735079	0.936824	1	0.937989	0.754508	0.577965	0.407167	0.262728	0.174459	0.130803	0.0873679	0.0602573	0.0572489	0.0596681	0.0567946	0.0470168	0.0347938	0.0308133	0.0266701	0.0303335	0.0244953	0.0174243	0.0179157	0.0241379	0.0244639	0.0124369	0.0216283	0.0335717	0.0443785	0.0315492	0.0266628	0.0312748	0.039718	0.039808	0.0435358
0.0149697	0.019837	0.0184961	0.0206817	0.0202359	0.0252755	0.0224602	0.0208027	0.0247806	0.0205733	0.0107324	-0.0110418	-0.018017	0.0929509	0.350591	0.705644	0.938167	1	0.888559	0.694805	0.489864	0.361149	0.306429	0.276789	0.239429	0.192616	0.170161	0.151426	0.141388	0.111662	0.0903313	0.0687518	0.063253	0.0625199	0.0607048	0.0527719	0.0351428	0.0236782	0.0116745	0.007918	0.00344035	-0.000539604	0.000995603	0.00754863	0.0141978	0.0129128	0.00616844	0.0033504	0.00713812	0.0117964
0.00335432	0.00460103	0.00549251	0.00611109	0.00465955	0.00555031	0.00585859	0.00874018	0.00989838	0.0110909	0.0118601	0.0120546	0.0127096	0.127047	0.405537	0.749861	0.980149	1	0.883378	0.714237	0.545892	0.403794	0.283374	0.191525	0.135452	0.096871	0.0669784	0.0469665	0.0366919	0.0305852	0.0212612	0.0116717	0.00722387	0.00522151	0.00668148	0.00503553	0.00399387	0.00238888	0.00164876	5.74598e-05	-0.000692712	-0.000221442	0.000541839	-0.000997479	-0.00163184	-0.00176992	-0.00107266	-0.000511855	0.00107682	0.00303891
-0.00887619	-0.00268108	-0.00215201	-0.00314056	0.00834241	0.0266223	0.0302071	0.0319083	0.0325791	0.0471942	0.0630059	0.0894184	0.0826164	0.171165	0.34908	0.678953	0.922023	1	0.892159	0.70624	0.549066	0.445847	0.363257	0.299065	0.242872	0.191732	0.135215	0.0851062	0.0547273	0.03594	0.01741	-0.00291796	-0.0116498	-0.00525209	0.00531521	0.00924506	0.00233708	1.66265e-05	-0.00217155	-0.00323689	-0.010074	-0.0120605	-0.00986044	-0.00819949	-0.00979213	-0.0201019	-0.025615	-0.0245313	-0.0228765	-0.0261753
-0.0616864	-0.066667	-0.0669703	-0.0618718	-0.0591478	-0.0641843	-0.0729539	-0.0859646	-0.0859586	-0.0922369	-0.100996	-0.104698	-0.100244	0.0367564	0.340807	0.705024	0.938201	1	0.989944	0.901472	0.756799	0.611637	0.542247	0.510309	0.478566	0.462395	0.447933	0.429468	0.394714	0.354848	0.305021	0.241991	0.174956	0.113174	0.0840148	0.0684059	0.0612859	0.0477861	0.0408112	0.0309206	0.0145319	-0.0117176	-0.030897	-0.0292392	-0.0186307	-0.0111366	-0.0261496	-0.0393912	-0.0484638	-0.0517928
-0.0313976	-0.0288697	-0.0293332	-0.0299271	-0.0307182	-0.0297503	-0.02689	-0.0250424	-0.0212687	-0.0209798	-0.022461	-0.0248795	-0.0246005	0.0491169	0.330675	0.713812	0.996921	1	0.81554	0.58726	0.389592	0.257078	0.178922	0.13198	0.0975241	0.0727591	0.0561746	0.0469232	0.0393487	0.0293243	0.0217619	0.0157714	0.0111158	0.00289094	-0.00296196	-0.00636914	-0.0108364	-0.0152763	-0.0160311	-0.0136428	-0.0114582	-0.010413	-0.00709528	-0.00405804	-0.00711613	-0.0143976	-0.0201495	-0.0219474	-0.0256689	-0.0283509
0.013558	0.0125623	0.0122387	0.0134859	0.0147438	0.0138368	0.00987186	0.00443231	-0.000331024	-0.00165506	-0.000193016	0.00383993	0.0115069	0.0832821	0.308536	0.638839	0.924764	1	0.88116	0.661797	0.444436	0.276622	0.170587	0.10666	0.0712682	0.0503326	0.0357566	0.0259139	0.0195182	0.0183703	0.0189427	0.0193857	0.0178596	0.0149022	0.0133652	0.0138565	0.0142469	0.013284	0.0115229	0.0113091	0.0124676	0.0129722	0.0134716	0.0142882	0.0149593	0.0149661	0.0149165	0.0150306	0.0147113	0.0140868
0.122168	0.136876	0.141819	0.136037	0.12914	0.125586	0.172459	0.276365	0.491496	0.69352	0.722072	0.534358	0.26426	0.187211	0.343919	0.64168	0.900507	1	0.972556	0.900599	0.850743	0.829682	0.816191	0.7894	0.734978	0.628828	0.494258	0.365167	0.258983	0.17879	0.117364	0.0733864	0.0462407	0.0315069	0.0236502	0.0145947	0.00721406	0.00194916	0.000413797	-0.000951713	0.00126966	0.00268363	0.00319662	0.002313	0.00513332	0.0179245	0.0383573	0.054867	0.0738198	0.0970988
-0.133338	-0.113237	-0.101565	-0.0833385	-0.0893707	-0.0801481	-0.0563384	-0.0292769	0.0145704	0.0303838	0.0325062	0.058713	0.0897901	0.238907	0.326202	0.47106	0.545872	0.899239	1	0.94075	0.663598	0.700171	0.667188	0.488765	0.170502	0.0188484	-0.0151966	0.00685246	0.0406431	0.016036	-0.0425271	-0.122858	-0.122441	-0.0663653	0.0188064	0.0407026	0.0130495	-0.0424743	-0.0821891	-0.120935	-0.12333	-0.0791623	-0.0149056	-0.0170261	-0.0820365	-0.126881	-0.122194	-0.10644	-0.103368	-0.10387
0.02786	0.0951318	0.177347	0.213461	0.172158	0.123075	0.095321	0.0650252	0.0410984	0.0251524	0.0350965	0.0536456	0.130093	0.403776	0.700109	0.909832	0.952044	0.971949	1	0.971184	0.905241	0.821516	0.712826	0.598354	0.494693	0.401071	0.326635	0.257026	0.202085	0.152837	0.121207	0.0956572	0.0792498	0.0680436	0.0684337	0.066088	0.0687755	0.0876482	0.0977211	0.0941459	0.0726369	0.0555143	0.0449739	0.0279308	0.00662661	-0.00629159	-0.00101693	0.0256474	0.0395049	0.0323277
0.0509598	0.0373063	0.0283649	0.0165996	0.0137961	0.0465824	0.0655806	0.0795998	0.0708829	0.0592219	0.0425013	0.0285796	0.0323765	0.15061	0.405623	0.706191	0.877275	0.955354	1	0.984835	0.878248	0.726386	0.627597	0.523616	0.410187	0.277501	0.167729	0.0915848	0.0455524	0.023831	0.00651713	-0.0180892	-0.0399316	-0.0396399	-0.0462278	-0.0578812	-0.065271	-0.0433786	0.0218756	0.0874144	0.131468	0.133566	0.105664	0.0732263	0.0430104	0.0343691	0.038491	0.060457	0.0757166	0.0671181
0.0513513	0.0397991	0.0401654	0.0456858	0.0497413	0.0515982	0.049639	0.046071	0.0488048	0.0562785	0.0555414	0.0487131	0.0494808	0.0920122	0.253262	0.519199	0.808759	0.975055	1	0.885107	0.71167	0.547214	0.431783	0.37986	0.356249	0.377432	0.418666	0.481149	0.555352	0.638429	0.704848	0.724983	0.70676	0.666626	0.628398	0.592734	0.561112	0.519645	0.470173	0.418433	0.36608	0.306717	0.248415	0.193435	0.150389	0.12932	0.119403	0.114594	0.0991881	0.0756682
0.0208288	0.00261169	-0.00804224	-0.0155087	-0.01748	-0.0179538	-0.0172325	-0.0142278	-0.0128586	-0.0132419	-0.0166596	-0.0068427	0.0103775	0.114063	0.328379	0.609384	0.844175	0.962614	1	0.969291	0.894885	0.790898	0.665725	0.541337	0.427827	0.324805	0.241974	0.186061	0.153713	0.129033	0.106158	0.0870943	0.0758834	0.0705829	0.07755	0.0930503	0.114358	0.13477	0.157949	0.185486	0.215913	0.237237	0.245115	0.229666	0.195801	0.150088	0.103002	0.0640084	0.0329195	0.0109016
0.0372118	0.0330351	0.0317138	0.0282445	0.0255298	0.023022	0.0208739	0.0186242	0.0168135	0.0165775	0.0180031	0.0175125	0.0187619	0.0452753	0.173861	0.421661	0.702054	0.910619	1	0.984677	0.895116	0.770894	0.653416	0.55703	0.484548	0.436424	0.405803	0.386331	0.369374	0.351179	0.327523	0.303883	0.282557	0.26807	0.260576	0.267356	0.28351	0.298483	0.303895	0.297956	0.280908	0.253641	0.218848	0.17815	0.137283	0.101478	0.0758085	0.0608485	0.0491226	0.0396921
0.00332105	0.00244528	0.000271566	-0.00415216	-0.00901594	-0.0120422	-0.0122407	-0.00873453	0.000343986	0.0101803	0.022008	0.0358092	0.0514704	0.105478	0.276038	0.544584	0.820039	0.974985	1	0.921242	0.803267	0.687931	0.586282	0.497003	0.41275	0.340452	0.273962	0.216849	0.167807	0.13027	0.105607	0.0890127	0.0782438	0.0718257	0.0686255	0.0649176	0.0608651	0.0593748	0.060195	0.0639871	0.0679335	0.0674808	0.0595622	0.0454864	0.0322397	0.0230963	0.0169473	0.0126616	0.00856962	0.0046113
0.0300353	0.0341704	0.0343975	0.032716	0.0299877	0.0299738	0.0327911	0.0337756	0.0325888	0.0314956	0.0321306	0.0289242	0.0255963	0.0752345	0.271123	0.567141	0.847846	0.984815	1	0.926277	0.810325	0.684683	0.567426	0.462015	0.365862	0.27638	0.199281	0.140907	0.0989639	0.0723184	0.0549833	0.042731	0.0305852	0.0199692	0.0112969	0.00616316	0.00307887	0.00270776	0.0018824	0.00170658	0.00132969	-0.00024782	-0.00329337	-0.00390907	-0.00291532	0.000441414	0.0028617	0.00813463	0.0154627	0.0234532
-0.000169367	0.000520401	-0.00393018	-0.0129495	-0.021416	-0.0257424	-0.0272816	-0.0244135	-0.0181788	-0.00593638	0.00775319	0.0254499	0.0411235	0.0756878	0.223486	0.492366	0.791896	0.967441	1	0.918329	0.802099	0.656196	0.533111	0.420643	0.332798	0.258975	0.195049	0.138821	0.0940338	0.065234	0.0471604	0.0362159	0.0251033	0.0141737	0.00136356	-0.00865233	-0.0179117	-0.0216978	-0.0222345	-0.0190598	-0.0200084	-0.0235457	-0.0280969	-0.0290722	-0.0288739	-0.0279513	-0.0244983	-0.0173029	-0.00984489	-0.00521915
0.065028	0.0642631	0.0488593	0.0316489	0.0198926	0.00811596	0.00741453	0.0140067	0.0284025	0.0439872	0.0766868	0.0923206	0.101208	0.0861023	0.170002	0.378703	0.695516	0.928219	1	0.919321	0.769045	0.585235	0.400854	0.248277	0.151772	0.0919036	0.0613236	0.0455436	0.0428748	0.046383	0.0532273	0.0596092	0.0632424	0.0607156	0.0550402	0.0495508	0.0444448	0.0382762	0.0302674	0.0218866	0.0172495	0.0166484	0.0188182	0.0176536	0.0184046	0.0186605	0.0216902	0.0258864	0.0345959	0.0543788
-0.0949881	-0.116681	-0.119781	-0.131662	-0.129346	-0.119422	-0.108854	-0.0997201	-0.110404	-0.106247	-0.0943958	-0.0610197	-0.0322293	0.199253	0.369608	0.588508	0.671411	0.85007	0.982172	1	0.919218	0.784473	0.681085	0.607427	0.558832	0.526058	0.500613	0.514701	0.562047	0.645121	0.723472	0.761124	0.711818	0.580587	0.412759	0.272533	0.137895	0.0381263	-0.0209079	-0.0362554	-0.0131842	-0.0264809	-0.0309589	-0.0531544	-0.0736408	-0.0944814	-0.13075	-0.124749	-0.111333	-0.0999343
0.0544187	0.0533281	0.0552944	0.0512285	0.0347422	0.0193401	0.0102778	0.00269436	1.18748e-05	-0.0111288	-0.0175358	-0.0204704	-0.0198122	0.0267799	0.177192	0.427719	0.697628	0.897212	0.999401	1	0.911384	0.777397	0.631878	0.494661	0.362261	0.243305	0.152625	0.0876324	0.0538532	0.0282179	0.0161678	0.0110767	0.0103958	0.00705886	-0.00786059	-0.0145073	-0.00931431	0.000435214	0.00485955	0.00584311	0.0187022	0.0373759	0.055074	0.063518	0.0725356	0.0813438	0.0898307	0.0856522	0.0784155	0.0622579
0.0524292	0.045799	0.0410322	0.0369632	0.0340915	0.0303699	0.0249192	0.0188882	0.0146248	0.0128791	0.0117896	0.0124135	0.0194446	0.141674	0.386976	0.681609	0.880492	0.963585	0.993484	1	0.978702	0.929987	0.863525	0.791794	0.719953	0.643291	0.564183	0.488308	0.42254	0.373116	0.333964	0.297194	0.261489	0.230133	0.204507	0.17994	0.157618	0.139138	0.124694	0.111988	0.101535	0.0975373	0.10001	0.101084	0.0984368	0.089768	0.0826587	0.0766325	0.0697309	0.0621299
0.00511721	-0.00817858	-0.029555	-0.0380645	-0.0321183	-0.0220867	-0.0219072	-0.016163	0.0106628	0.0453861	0.108918	0.201489	0.306064	0.377214	0.46153	0.603146	0.785462	0.922985	0.99898	1	0.949864	0.882408	0.827293	0.749947	0.611856	0.436453	0.289627	0.184585	0.117675	0.0684649	0.0322282	0.00415669	-0.0153519	-0.0258317	-0.0326216	-0.0408722	-0.0492541	-0.0559305	-0.0622078	-0.0686007	-0.0739021	-0.0722925	-0.066706	-0.0584394	-0.0484805	-0.0365577	-0.0205275	-0.00678957	0.00390046	0.00857888
-0.00480958	-0.00770577	-0.00534222	-0.00709471	-0.010229	-0.00892543	-0.0105676	-0.00264055	-0.00749469	-0.0173505	-0.0306065	-0.0484973	-0.0727382	-0.0340287	0.0617446	0.299149	0.547326	0.797038	0.950155	1	0.941195	0.795841	0.641282	0.517041	0.458783	0.459505	0.490925	0.484876	0.402287	0.289491	0.214146	0.168173	0.134484	0.112372	0.100525	0.0845154	0.0629504	0.0635952	0.107252	0.132981	0.125599	0.0895915	0.0622827	0.0432216	0.0235322	0.00755687	0.00050285	-0.000756226	-6.19078e-05	-0.00242807
0.00323472	0.000277567	0.00130894	0.00665523	0.00822216	0.0101004	0.0111095	0.0145967	0.0167377	0.0151506	0.0125886	0.0169907	0.0199553	0.102678	0.285317	0.536961	0.751623	0.884912	0.977317	1	0.956872	0.852639	0.720361	0.579364	0.447811	0.326486	0.228524	0.157534	0.111728	0.0820374	0.0603083	0.0407214	0.0279038	0.0207608	0.0182786	0.0125285	0.00471009	-0.00305021	-0.00337439	0.00407008	0.0103849	0.0090256	-0.000800854	-0.00926706	-0.0143771	-0.0122629	-0.00734404	-0.00118182	0.00459361	0.00518486
0.0467895	0.050194	0.0527439	0.05483	0.0486032	0.0404087	0.0284742	0.0355129	0.0499194	0.0658587	0.0683365	0.0619394	0.0458882	0.030173	0.0376679	0.140489	0.36069	0.63881	0.876681	1	0.998278	0.894673	0.729344	0.561494	0.414465	0.307173	0.24703	0.206349	0.189791	0.191464	0.195546	0.184664	0.166997	0.145586	0.128415	0.105842	0.0884672	0.0673874	0.0425547	0.0232878	0.0185819	0.0254796	0.029074	0.0284034	0.019068	0.0177754	0.0182116	0.0279075	0.0322988	0.0393729
0.119802	0.121893	0.121623	0.111884	0.0940004	0.0757644	0.0587552	0.0516872	0.04682	0.0432562	0.0388703	0.0301866	0.0243266	0.0220516	0.0884816	0.25243	0.529358	0.80904	0.994653	1	0.877367	0.69256	0.525685	0.39802	0.304476	0.238436	0.180203	0.13844	0.112939	0.101831	0.0982826	0.0930414	0.0868317	0.0795737	0.0748396	0.0724221	0.072227	0.0710974	0.0678526	0.0604411	0.0538445	0.0547131	0.0622056	0.0697843	0.0694886	0.0609302	0.0505708	0.0465687	0.0502216	0.0535525
0.149205	0.147925	0.135169	0.111185	0.0887465	0.07378	0.0687345	0.0680452	0.0742602	0.0852688	0.0880867	0.080009	0.0655229	0.0403369	0.0870403	0.253986	0.516459	0.786723	0.953793	1	0.897851	0.725383	0.548388	0.401801	0.288584	0.22078	0.188996	0.167971	0.14247	0.122747	0.11236	0.103542	0.0925074	0.0762572	0.0667907	0.0638848	0.0651001	0.0633725	0.058238	0.0508	0.0489188	0.0581976	0.0685161	0.0766598	0.086667	0.104525	0.12393	0.138179	0.144797	0.149798
0.0386655	0.0386456	0.0389895	0.0380126	0.0379168	0.0359321	0.03437	0.0332168	0.0318696	0.0287015	0.0255571	0.0253664	0.0270659	0.0385349	0.131076	0.324756	0.578184	0.794176	0.941414	1	0.974814	0.878698	0.770885	0.663817	0.564352	0.459579	0.360451	0.273911	0.223808	0.208381	0.200848	0.178956	0.147549	0.125976	0.11541	0.105179	0.094776	0.0869427	0.0785105	0.0677272	0.0563858	0.0517873	0.0498389	0.0437214	0.0368099	0.0290499	0.0306661	0.0336133	0.0373213	0.0379023
0.109122	0.0827475	0.0603851	0.0405304	0.0263048	0.016757	0.00729516	0.00192059	-0.00323837	3.14951e-05	0.00707196	0.0198581	0.033326	0.0379551	0.0800044	0.20682	0.433948	0.697691	0.90024	1	0.984386	0.915741	0.830502	0.743292	0.642962	0.528706	0.407379	0.296243	0.206696	0.147752	0.112485	0.0919462	0.0809232	0.0735749	0.0665379	0.0622518	0.061139	0.0639135	0.0683849	0.0765618	0.0900901	0.107732	0.12604	0.141167	0.155364	0.16654	0.170224	0.164304	0.149834	0.13139
-0.00867902	-0.00724388	-0.0101546	-0.0114693	-0.0113338	-0.00829925	0.00496816	0.0509629	0.149788	0.318064	0.568141	0.721119	0.691158	0.40712	0.189163	0.133647	0.32943	0.605899	0.871818	1	0.969907	0.837839	0.701337	0.57926	0.469621	0.361572	0.293206	0.264326	0.263335	0.248388	0.224869	0.195785	0.176071	0.157019	0.136631	0.113026	0.0947188	0.0856155	0.086127	0.0812556	0.0682179	0.0497665	0.0341168	0.0206068	0.00791038	3.07168e-05	-0.0041955	-0.00737159	-0.0117729	-0.0149647
0.0164426	-0.00662968	-0.0507194	-0.0479696	-0.0382848	-0.00857731	-0.0141205	-0.00538255	0.00237013	0.00338489	0.0189851	0.0121632	0.0170163	0.025238	0.0577242	0.151773	0.290829	0.483705	0.715244	0.917265	1	0.900995	0.727061	0.563024	0.436498	0.306055	0.208849	0.142816	0.072979	0.014501	-0.0246449	-0.0307155	-0.0286453	-0.00987237	0.00995625	0.00676428	-0.0149678	-0.0309649	-0.0249887	-0.0253835	-0.0342675	-0.0403825	-0.0460283	-0.0362086	-0.0348238	-0.0303997	-0.0385285	-0.042657	-0.0209814	0.00955941
0.0222538	0.0175231	0.0204418	0.0243573	0.0370121	0.0516624	0.0656117	0.0901483	0.0998244	0.120145	0.135651	0.141437	0.124908	0.262711	0.436111	0.702743	0.825283	0.928355	0.959727	0.988076	1	0.968199	0.868974	0.729186	0.579105	0.42841	0.319275	0.242665	0.208903	0.171502	0.144272	0.126012	0.117839	0.113897	0.115189	0.109384	0.0850774	0.0587984	0.0507065	0.0528106	0.0505478	0.0454936	0.0581322	0.0683374	0.0613572	0.0369489	0.0266098	0.0179722	0.0168674	0.0137339
-0.00638918	-0.0071162	0.00271193	0.0180614	0.0337258	0.0312298	0.0317621	0.0496744	0.0810526	0.0961159	0.108529	0.189246	0.26499	0.283941	0.296305	0.37541	0.537632	0.677472	0.815448	0.949511	1	0.941388	0.83067	0.727839	0.632943	0.506089	0.365367	0.244003	0.155896	0.107349	0.0801745	0.0655931	0.0514064	0.0323059	0.0114026	0.000180518	-0.00190485	0.00113458	0.00473362	0.0187256	0.0558659	0.125827	0.164346	0.153166	0.089521	0.0436774	0.0186738	0.0102621	0.00218361	-0.00461657
0.00265653	-0.0013762	-0.00478462	-0.00701132	-0.00704994	-0.00946585	-0.0125597	-0.0163774	-0.0214668	-0.0273625	-0.0314558	-0.0328989	-0.0296202	0.0401105	0.178783	0.370544	0.568417	0.74141	0.886698	0.973341	1	0.984389	0.943445	0.899407	0.839777	0.755622	0.650149	0.537435	0.438279	0.362889	0.312579	0.273702	0.238733	0.204352	0.175195	0.153553	0.139165	0.12746	0.119849	0.113339	0.105218	0.093735	0.0790695	0.0638349	0.0508196	0.0408269	0.0323876	0.0194025	0.00791358	0.00184028
0.0660646	0.0651544	0.0605076	0.0543898	0.0505898	0.0462887	0.0437599	0.0416633	0.0367352	0.0279483	0.0159437	0.0084146	0.00487357	0.0703009	0.238901	0.478437	0.700869	0.850099	0.944686	0.995839	1	0.969316	0.914283	0.849075	0.76244	0.651129	0.532659	0.429798	0.354579	0.304233	0.270899	0.243434	0.218297	0.197486	0.182647	0.167563	0.149845	0.131069	0.116996	0.103812	0.0909891	0.0780389	0.0681129	0.0618325	0.0565376	0.0562659	0.0545264	0.0545227	0.0503932	0.0509992
0.00756632	0.00613911	0.00504577	0.0038254	0.00256414	0.00414094	0.00577124	0.00776036	0.00752873	0.00613587	0.00531815	0.00129686	-0.00459084	-0.00343961	0.0319753	0.153727	0.350221	0.595232	0.80983	0.958702	1	0.938526	0.804975	0.639535	0.473854	0.330371	0.225454	0.156837	0.112498	0.0822768	0.0685477	0.0683918	0.0710064	0.0721183	0.061756	0.051663	0.0380475	0.0297994	0.0245704	0.0210618	0.0175948	0.0159377	0.0135496	0.0134355	0.0125949	0.0124299	0.0113794	0.0100005	0.00980857	0.00827786
0.0312416	0.0335696	0.0248141	0.00759833	0.000623867	0.00589562	0.00798574	0.0169398	0.0123661	0.0166293	0.00795371	0.0151905	0.0153143	0.0138647	0.0782646	0.242564	0.493629	0.728149	0.90892	0.994298	1	0.938177	0.81974	0.677269	0.547158	0.442173	0.355592	0.277811	0.216501	0.175426	0.145852	0.117903	0.0864565	0.0627597	0.0504271	0.0436624	0.0451868	0.0497787	0.0451643	0.0308691	0.0183731	0.0138355	0.00848853	0.00911388	0.00703919	0.00764586	0.00319872	0.00280775	0.00786797	0.0151405
0.3088	0.266111	0.195282	0.114421	0.0493438	0.0242697	0.0358281	0.0568605	0.0873168	0.110834	0.121256	0.109569	0.112553	0.148171	0.294804	0.480293	0.64925	0.789339	0.929327	0.992535	1	0.913233	0.873943	0.821457	0.754021	0.637393	0.487609	0.393406	0.394281	0.471761	0.548446	0.575893	0.526595	0.477328	0.45719	0.471976	0.499107	0.553114	0.627999	0.679116	0.680515	0.64927	0.568202	0.51377	0.426202	0.384398	0.327077	0.332082	0.340761	0.346533
0.0208059	0.0218227	0.0199353	0.0198007	0.0199047	0.0216663	0.0248792	0.029454	0.0465221	0.0542366	0.0470756	0.026299	0.013921	0.0265139	0.0584685	0.113108	0.216075	0.417814	0.68766	0.917587	1	0.956076	0.848813	0.708301	0.54896	0.394594	0.275313	0.191521	0.136299	0.102872	0.0825064	0.0702163	0.0620176	0.0594833	0.0595686	0.0614582	0.0607578	0.0558782	0.0491966	0.0422584	0.0385865	0.0365952	0.0341379	0.0293125	0.0249423	0.0214253	0.0189368	0.0164974	0.0170131	0.0201879
0.050798	0.0591833	0.0649243	0.0668157	0.0700964	0.0678406	0.0613139	0.0447447	0.0290099	0.0210614	0.0265097	0.0394548	0.0452605	0.0264981	0.0276837	0.0861343	0.251312	0.491991	0.754012	0.94511	1	0.932014	0.794748	0.636284	0.48368	0.354299	0.259133	0.1918	0.142613	0.109022	0.0866921	0.0739008	0.0658674	0.0587979	0.0513119	0.0445221	0.0403158	0.0393639	0.0413538	0.0420371	0.0429908	0.0440234	0.0451564	0.0422365	0.0382088	0.0362027	0.0365264	0.0368595	0.0381727	0.0432102
-0.0445651	-0.0231786	-0.0348046	-0.0493175	-0.0828653	-0.0834717	-0.075446	-0.0894773	-0.141215	-0.218094	-0.337139	-0.410258	-0.403956	-0.166763	0.106999	0.342337	0.459113	0.587604	0.779975	0.943592	1	0.929689	0.764781	0.573092	0.383627	0.233034	0.129875	0.0678522	0.0165946	0.0032307	0.0168582	0.0227727	-0.00853435	-0.0689566	-0.0950343	-0.103791	-0.106168	-0.0911344	-0.0421881	0.00771361	0.0222555	0.0131153	-0.00326012	-0.00458597	-0.0130047	-0.0396904	-0.0617653	-0.0549913	-0.0403744	-0.0281644
0.0984943	0.0950276	0.11206	0.154821	0.213192	0.319332	0.496523	0.683276	0.817443	0.79635	0.643817	0.43979	0.27394	0.181154	0.212336	0.349266	0.582508	0.771657	0.90009	0.975461	1	0.984256	0.930692	0.860098	0.761126	0.64322	0.505909	0.372694	0.244812	0.145184	0.0800419	0.0395926	0.0162503	0.000646359	-0.00801778	-0.0117218	-0.00914096	0.00228706	0.0236135	0.0571947	0.107205	0.163377	0.210192	0.235283	0.2337	0.214064	0.190147	0.181117	0.176672	0.16835
0.114024	0.10519	0.0955768	0.0820974	0.0627302	0.0392424	0.0234179	0.0188776	0.0169937	0.0168889	0.0139131	0.0159723	0.0165945	0.0415918	0.112596	0.237057	0.419372	0.623331	0.803536	0.921133	0.975484	1	0.990163	0.945397	0.856705	0.729192	0.586958	0.472033	0.398087	0.357176	0.325358	0.295097	0.262211	0.243247	0.238763	0.247231	0.25492	0.25987	0.262737	0.255935	0.233918	0.209509	0.188827	0.175006	0.158367	0.143733	0.140529	0.141506	0.135165	0.126514
-0.0331792	-0.0359751	-0.0403296	-0.0509401	-0.0588743	-0.0664359	-0.0640282	-0.05904	-0.0559062	-0.0620841	-0.0640664	-0.06307	-0.0556785	-0.0396072	0.0125817	0.144739	0.331826	0.529509	0.690911	0.830863	0.931585	1	0.991482	0.941325	0.850872	0.739642	0.627715	0.525372	0.454556	0.402496	0.349362	0.302316	0.266639	0.248143	0.246887	0.25179	0.256974	0.262095	0.258567	0.232947	0.185669	0.133692	0.0892743	0.0506675	0.0160298	-0.00430008	-0.0170262	-0.0215543	-0.0280533	-0.0311453
0.197542	0.211354	0.210977	0.210729	0.214698	0.204676	0.184009	0.171832	0.164102	0.159813	0.187335	0.23946	0.266573	0.236681	0.243991	0.348525	0.543124	0.722978	0.855733	0.953964	0.99707	1	0.954285	0.885649	0.788385	0.655292	0.506314	0.372828	0.27738	0.213778	0.168469	0.134842	0.107811	0.0853931	0.0739937	0.0757451	0.0917851	0.113232	0.132919	0.150065	0.158205	0.158011	0.149987	0.135116	0.121243	0.111547	0.110677	0.11274	0.123205	0.156597
0.453458	0.411747	0.31461	0.218942	0.165564	0.157927	0.138807	0.0714118	-0.0309395	-0.0719204	-0.0685253	-0.049579	-0.0696002	-0.0686372	0.0147504	0.17954	0.375853	0.56275	0.697923	0.822117	0.927268	1	0.978667	0.901801	0.776512	0.649153	0.473782	0.344094	0.243234	0.187947	0.132546	0.105426	0.0717806	0.0438905	0.0325606	0.0457031	0.04976	0.028214	-0.0116297	-0.00172364	0.0494377	0.153466	0.251782	0.349459	0.435788	0.455835	0.450539	0.434723	0.448827	0.466604
0.195184	0.249234	0.278917	0.349533	0.463921	0.613996	0.751765	0.857324	0.866378	0.795327	0.681623	0.583329	0.556783	0.571718	0.622791	0.690416	0.7461	0.817257	0.880654	0.942488	0.990917	1	0.988006	0.910426	0.809701	0.683061	0.569238	0.416309	0.287565	0.189396	0.166357	0.23625	0.295537	0.30903	0.260085	0.222868	0.210036	0.191815	0.185126	0.174458	0.126714	0.0784556	0.0542404	0.0748644	0.0835465	0.0745401	0.0751181	0.0612085	0.0722793	0.117827
0.0651204	0.0621503	0.0697664	0.0582132	0.0504743	0.0539142	0.0663025	0.0912811	0.0938523	0.0846735	0.0823599	0.0723974	0.0518741	0.0484979	0.0908886	0.206451	0.318614	0.442462	0.530232	0.747143	0.914245	1	0.867507	0.656153	0.476761	0.39408	0.46459	0.626288	0.75912	0.808621	0.812566	0.724114	0.576301	0.3844	0.26083	0.178002	0.121945	0.0890186	0.0835617	0.090359	0.0847785	0.0856922	0.0803238	0.0752596	0.0659554	0.0600891	0.0720804	0.0824114	0.0763404	0.0647867
-0.0207637	-0.0232219	-0.0237686	-0.0241234	-0.0236598	-0.0264112	-0.0287069	-0.0296871	-0.0285032	-0.0296088	-0.029789	-0.0306133	-0.0300301	-0.0297312	-0.0168488	0.0270923	0.129405	0.300092	0.52957	0.754985	0.923909	1	0.978853	0.886329	0.75591	0.609956	0.469547	0.351135	0.262986	0.195479	0.142398	0.104881	0.080628	0.0655865	0.0531637	0.0403927	0.0278647	0.0187322	0.0125955	0.00663782	0.00393636	0.00272854	0.000592503	-0.00666039	-0.0131595	-0.0156568	-0.016298	-0.0184949	-0.0206229	-0.0217777
0.0814884	0.117605	0.148471	0.174911	0.21324	0.267298	0.337562	0.386794	0.404238	0.368274	0.278488	0.174917	0.118555	0.0733766	0.0360232	-0.0169936	0.0389149	0.219764	0.501472	0.754782	0.924081	1	0.997828	0.957948	0.909027	0.799531	0.623795	0.43658	0.304571	0.224706	0.164127	0.117075	0.0800934	0.0491961	0.0172503	0.000298754	-0.0185867	-0.040135	-0.0644579	-0.0793031	-0.0733694	-0.0558844	-0.0133939	0.0230709	0.0326152	0.0289978	0.0130585	0.0185844	0.0241973	0.0534277
0.0252817	0.0125473	0.0012619	-0.00698725	-0.0125772	-0.0216136	-0.0317813	-0.0394677	-0.0426227	-0.0438486	-0.0418821	-0.0407863	-0.039168	-0.0363106	-0.0114638	0.0600066	0.216367	0.435718	0.680357	0.862224	0.976419	1	0.975145	0.910006	0.852225	0.796622	0.730432	0.651006	0.572324	0.485855	0.405887	0.331784	0.282843	0.254159	0.242745	0.245388	0.254849	0.260682	0.253427	0.238926	0.22438	0.210379	0.188046	0.158059	0.118916	0.084747	0.0552333	0.0372782	0.0269355	0.022309
0.530277	0.452172	0.398214	0.342338	0.305378	0.248734	0.239327	0.277392	0.344395	0.371339	0.372923	0.37437	0.385442	0.312845	0.217183	0.201205	0.334465	0.521552	0.688761	0.820544	0.923099	1	0.902529	0.889404	0.816036	0.686846	0.553531	0.429021	0.366687	0.330465	0.288813	0.259917	0.21882	0.193231	0.139707	0.0959826	0.0673288	0.0759505	0.0725951	0.0463347	0.00194467	-0.0407025	-0.0225765	0.0780876	0.24373	0.378085	0.437435	0.444995	0.450872	0.445628
0.111726	0.102759	0.0991737	0.085203	0.0817534	0.0780016	0.0818915	0.0875487	0.0734306	0.082203	0.0824325	0.0950502	0.175781	0.348829	0.508861	0.556139	0.538747	0.57421	0.688025	0.827275	0.940289	0.995288	1	0.992388	0.959308	0.881079	0.751835	0.625603	0.531574	0.474735	0.433512	0.388951	0.344743	0.304253	0.29004	0.274761	0.257221	0.231864	0.217733	0.217257	0.211109	0.210091	0.198348	0.196817	0.18106	0.166762	0.151186	0.13215	0.11767	0.106422
0.205351	0.191445	0.194917	0.19489	0.193546	0.170694	0.158652	0.158279	0.160866	0.149461	0.13209	0.129615	0.131929	0.140985	0.193881	0.315741	0.474968	0.627757	0.763816	0.871606	0.943053	0.974514	1	0.991733	0.928809	0.800114	0.66835	0.573633	0.521684	0.486639	0.451957	0.435903	0.409234	0.373565	0.33747	0.325728	0.317913	0.30361	0.282701	0.284223	0.289955	0.280132	0.265715	0.251719	0.25285	0.248609	0.240431	0.231006	0.217347	0.206428
-0.000998462	-0.00216625	-0.00188418	-0.00329923	-0.00633409	-0.006971	-0.00554416	0.00149843	0.00200064	0.00105169	-0.00536604	-0.00725418	-0.00615237	0.00424458	0.0342928	0.111669	0.238651	0.407347	0.582369	0.748653	0.87749	0.964856	1	0.982517	0.902173	0.762907	0.602316	0.456046	0.348458	0.273862	0.221103	0.180895	0.149654	0.123146	0.101246	0.0834405	0.0702813	0.0602645	0.051787	0.0432569	0.0349799	0.0284599	0.023792	0.0208044	0.0180402	0.0149873	0.0114558	0.00810555	0.00535713	0.00212859
0.0870612	0.0720883	0.0552773	0.0457086	0.0457283	0.0487345	0.043235	0.0352445	0.0388824	0.0425133	0.0465896	0.0520129	0.0748059	0.113558	0.177787	0.287765	0.441861	0.613191	0.763579	0.872583	0.938841	0.980193	1	0.978827	0.902081	0.769624	0.641165	0.540913	0.482951	0.438329	0.409385	0.3851	0.353093	0.309598	0.266544	0.235718	0.226142	0.229353	0.233796	0.224057	0.204699	0.182909	0.161432	0.139251	0.120569	0.110936	0.105343	0.097583	0.0923919	0.0904894
0.0303032	0.0338398	0.0374654	0.0373302	0.0380866	0.0439326	0.049475	0.0541723	0.0585703	0.0716538	0.0879596	0.0988559	0.103736	0.0923092	0.0786333	0.0897544	0.165954	0.326242	0.527892	0.709887	0.850954	0.948496	1	0.98813	0.921129	0.814308	0.686514	0.550146	0.43415	0.349091	0.284549	0.226432	0.16908	0.121115	0.0872767	0.0624971	0.0474257	0.0382151	0.0321068	0.0246499	0.0198796	0.0169789	0.0139262	0.0107329	0.00960281	0.0107697	0.0113736	0.0131809	0.0173707	0.0199328
-0.0102975	-0.00870898	-0.00597559	-0.00230977	-0.0032483	-0.00369082	-0.00472448	-0.000704805	-0.00148607	-0.00736302	-0.0151001	-0.0228537	-0.0284814	-0.0236405	0.0205918	0.12266	0.274082	0.456281	0.641555	0.812193	0.933074	0.998906	1	0.933152	0.830412	0.7365	0.674072	0.615556	0.529613	0.425982	0.327112	0.244744	0.182821	0.133103	0.0945551	0.0659712	0.044417	0.0302928	0.0177008	0.0116211	0.0111746	0.00834847	-0.00100873	-0.0114249	-0.0181132	-0.0175002	-0.0135715	-0.011062	-0.00833433	-0.0106116
0.0269194	0.0261403	0.0269636	0.0314342	0.0379401	0.040852	0.041031	0.0374346	0.0352494	0.0330744	0.0322831	0.0295236	0.0247289	0.0185747	0.0452466	0.131705	0.278381	0.44649	0.62192	0.77868	0.907576	0.972176	1	0.97274	0.915519	0.804916	0.65241	0.488057	0.350277	0.256122	0.197535	0.157018	0.127712	0.105529	0.0900295	0.0783556	0.0676166	0.0591717	0.054069	0.0514283	0.0484355	0.0425463	0.0360935	0.0295028	0.0261874	0.0229167	0.0221949	0.0228561	0.0257621	0.0283258
0.0180864	0.0136911	0.0105228	0.0087536	0.00227737	0.000284234	0.00126144	0.00530025	0.00292123	-0.00654698	-0.0153425	-0.0210758	-0.0164415	-0.00983203	0.0172978	0.0811745	0.202733	0.371949	0.56221	0.750806	0.895622	0.980446	1	0.942581	0.839277	0.721969	0.607849	0.515354	0.436711	0.375502	0.332205	0.303803	0.288616	0.276505	0.275055	0.297718	0.321964	0.327084	0.288196	0.235669	0.181087	0.146737	0.126204	0.112552	0.0918186	0.0757572	0.0574189	0.0443787	0.0320224	0.0242615
-0.0374064	-0.0383692	-0.0364486	-0.0385785	-0.0409067	-0.0439097	-0.0388877	-0.0185649	0.0111433	0.0541888	0.0964973	0.142246	0.203249	0.203551	0.203866	0.210339	0.316064	0.457941	0.591894	0.711193	0.811721	0.906763	0.973735	1	0.953576	0.853636	0.722488	0.611954	0.527887	0.472104	0.433766	0.407254	0.378754	0.333247	0.273614	0.221201	0.189871	0.172367	0.146108	0.111915	0.0784672	0.0537797	0.0314717	0.0119599	0.000127562	-0.00250955	-0.00904205	-0.0155948	-0.0257268	-0.0324989
0.0892988	0.102309	0.132859	0.136808	0.109142	0.0489809	0.00556188	0.00390129	0.0249802	0.0560639	0.105073	0.17979	0.254578	0.242406	0.163809	0.108012	0.160439	0.321787	0.450512	0.545254	0.62831	0.782174	0.92609	1	0.997284	0.944519	0.840084	0.682432	0.541453	0.464912	0.456445	0.455833	0.42436	0.364488	0.326354	0.290118	0.248968	0.174953	0.125601	0.143295	0.18918	0.216966	0.194777	0.164023	0.140852	0.117738	0.0996128	0.0949992	0.0865374	0.0776138
0.821395	0.750158	0.649934	0.534055	0.435262	0.357259	0.292273	0.212184	0.129256	0.0671724	0.0176194	-0.00785989	-0.0139558	0.038299	0.175555	0.340331	0.502883	0.65189	0.798127	0.86835	0.881254	0.928413	0.992348	1	0.883256	0.755393	0.689649	0.626045	0.529172	0.361701	0.243837	0.16687	0.155666	0.157212	0.134067	0.0953285	0.0955278	0.104814	0.143995	0.205132	0.319755	0.469694	0.629233	0.763775	0.821902	0.83549	0.839996	0.855846	0.869246	0.864835
0.00226966	-0.0075378	-0.0231206	-0.0393324	-0.0421985	-0.0457113	-0.0470827	-0.0581919	-0.0589246	-0.0558482	-0.0351288	-0.00636145	0.0394016	0.0311253	0.00929947	-0.0132864	0.0482701	0.171483	0.338284	0.520765	0.704737	0.866214	0.975761	1	0.928388	0.809288	0.710204	0.655038	0.657138	0.664411	0.672204	0.680255	0.698629	0.687843	0.626564	0.528606	0.432536	0.368698	0.31076	0.257996	0.200283	0.148003	0.0969296	0.0484618	0.0139875	-0.000232875	-0.00479165	-0.0144511	-0.0284458	-0.0418813
0.116325	0.0885786	0.0879165	0.0896511	0.0889756	0.084193	0.0624919	0.0462882	0.04363	0.0637494	0.0906238	0.0888037	0.0577297	0.0294453	0.0226479	0.0574759	0.0923698	0.152047	0.303502	0.505342	0.71265	0.884919	0.976241	1	0.912422	0.801117	0.695437	0.610025	0.548202	0.520776	0.550864	0.581145	0.603259	0.613008	0.639467	0.679815	0.724022	0.722275	0.673827	0.624771	0.586955	0.567512	0.539342	0.503748	0.446426	0.363168	0.319886	0.289745	0.248664	0.178428
0.505438	0.50332	0.465724	0.400505	0.335234	0.270673	0.215167	0.173768	0.147283	0.140982	0.128748	0.125688	0.102805	0.060015	0.0450748	0.0530722	0.115829	0.181785	0.27979	0.406426	0.55529	0.717006	0.85691	0.959165	1	0.966843	0.869743	0.780225	0.716256	0.672779	0.583139	0.46811	0.360317	0.287053	0.254551	0.23985	0.23505	0.233625	0.224695	0.218765	0.21386	0.227044	0.23553	0.248179	0.267336	0.304635	0.352188	0.391405	0.433382	0.471784
0.265615	0.28142	0.280812	0.311394	0.325276	0.297689	0.233501	0.193778	0.182746	0.156461	0.124489	0.0897288	0.0640667	0.0741653	0.079557	0.142002	0.227428	0.368051	0.579301	0.77245	0.912836	0.933749	0.929218	0.965766	1	0.944633	0.781708	0.594766	0.492357	0.449313	0.426804	0.39476	0.412667	0.616813	0.834582	0.911915	0.675756	0.390775	0.188344	0.136047	0.169285	0.209785	0.228868	0.189603	0.17766	0.185057	0.202901	0.191701	0.180303	0.215175
-0.0292816	-0.0227751	-0.0264225	-0.0347964	-0.0324333	-0.00451067	0.0105698	-0.0181266	-0.0367107	-0.0315744	-0.00659034	0.0040345	0.00450843	0.00779194	0.00445292	0.0313712	0.109617	0.230777	0.353699	0.435805	0.528455	0.687187	0.832883	0.959567	1	0.916724	0.728792	0.517979	0.362948	0.260384	0.187806	0.131839	0.078007	0.0492523	0.0223879	-0.00461831	-0.0434806	-0.0658716	-0.0639554	-0.0357108	-0.0087468	-0.00181924	-0.0122812	-0.0098122	-0.00372968	-0.00789525	-0.0233499	-0.0185938	-0.00846256	-0.00535509
0.499724	0.598917	0.662875	0.680539	0.655902	0.639395	0.672227	0.726676	0.721305	0.65134	0.542668	0.449262	0.343989	0.221282	0.101487	0.0473908	0.0821879	0.20068	0.376471	0.541632	0.687399	0.78684	0.88319	0.957374	1	0.9634	0.857904	0.720537	0.59843	0.49104	0.398994	0.3154	0.2531	0.204173	0.16137	0.124539	0.0888033	0.0715954	0.0671486	0.064126	0.0515982	0.0284946	0.0120769	0.00709375	0.0113677	0.0256512	0.0506099	0.117452	0.227886	0.370637
0.0651443	0.0546069	0.0511336	0.0527317	0.0563803	0.0583541	0.0642662	0.0588484	0.0501425	0.0485001	0.0622141	0.070626	0.072306	0.0662431	0.0976033	0.182148	0.31425	0.4506	0.578209	0.678853	0.764855	0.856441	0.93806	0.992888	1	0.961056	0.883166	0.775358	0.674491	0.593231	0.528283	0.460857	0.39966	0.344709	0.301607	0.264741	0.233284	0.206857	0.190442	0.185237	0.177287	0.161115	0.136143	0.114441	0.0943257	0.0756505	0.0629968	0.0617796	0.0714402	0.0756762
-0.0114766	-0.00896413	0.00245321	0.00366989	-0.00621607	-0.0114664	-0.0122036	-0.0142954	-0.0192201	-0.0176575	-0.0116385	-0.0119327	-0.0181405	-0.0238391	-0.0193507	-0.00488932	0.0264341	0.0837378	0.196936	0.361553	0.557435	0.741669	0.888879	0.977626	1	0.949947	0.841011	0.696794	0.536221	0.386919	0.269154	0.189537	0.137929	0.0980263	0.0739675	0.0610869	0.0483413	0.0252066	0.000448312	-0.0136072	-0.0167614	-0.0140578	-0.0132381	-0.00867946	-0.00549382	-0.00461007	-0.00954907	-0.00672061	-0.0022764	-0.00567574
0.0558012	0.060584	0.0584133	0.0559109	0.0410751	0.0317405	0.0212928	0.0221182	0.0368451	0.0775549	0.119333	0.159873	0.159486	0.130296	0.0650396	0.0182514	0.0242244	0.0789828	0.187905	0.326909	0.501984	0.662602	0.810867	0.929975	1	0.95958	0.818855	0.643457	0.48148	0.358017	0.266203	0.205995	0.16131	0.122784	0.0965272	0.0733342	0.0581486	0.0356504	0.0184612	0.00893435	0.0101378	0.0113867	0.0117472	0.0074414	0.0116946	0.0150379	0.0232754	0.0291596	0.0394701	0.0493386
0.211517	0.186641	0.176605	0.176335	0.179494	0.173229	0.140171	0.109394	0.0811489	0.0697041	0.0363023	0.00858493	0.00935266	0.0359872	0.0724068	0.0890265	0.162251	0.272038	0.461028	0.639397	0.800285	0.904491	0.954269	0.985914	1	0.997519	0.937711	0.820964	0.679133	0.555215	0.485665	0.470578	0.463704	0.422649	0.356432	0.29877	0.261113	0.24264	0.249164	0.248228	0.231563	0.212072	0.226514	0.250353	0.252529	0.237091	0.217433	0.216533	0.208116	0.195526
-0.0462466	-0.0455533	-0.0457346	-0.040624	-0.0264565	-0.0165915	-0.0176618	-0.0374153	-0.0648705	-0.0866214	-0.110545	-0.13068	-0.129672	-0.0590755	0.0158345	0.0876268	0.131252	0.22932	0.352164	0.488032	0.603194	0.710472	0.81616	0.91823	1	0.999776	0.874004	0.671759	0.489809	0.376529	0.300118	0.230342	0.180581	0.147444	0.121126	0.100924	0.0903485	0.0810092	0.0641019	0.0400113	0.0195781	0.00832232	0.00469552	0.00681253	0.00558936	0.00411269	-0.00337285	-0.0166988	-0.0343136	-0.0435691
0.133923	0.110236	0.0823498	0.0871517	0.0945744	0.116983	0.157797	0.175438	0.166962	0.152993	0.151611	0.184216	0.174939	0.184306	0.179432	0.205501	0.223824	0.25825	0.29669	0.360654	0.431952	0.550603	0.716466	0.87689	0.981932	1	0.965582	0.892971	0.752476	0.614555	0.468187	0.342085	0.207519	0.129881	0.125414	0.133759	0.114265	0.0723313	0.0790304	0.100474	0.147897	0.187028	0.197668	0.190827	0.160774	0.144715	0.164812	0.158514	0.174506	0.151477
0.103575	0.102139	0.102985	0.0962748	0.0837123	0.0681548	0.0580783	0.04947	0.0399027	0.0293015	0.0231562	0.0198384	0.0200526	0.0209454	0.0275992	0.048916	0.0916048	0.158514	0.254155	0.379357	0.528158	0.678884	0.813586	0.922521	0.99001	1	0.954233	0.871984	0.776069	0.6819	0.599714	0.527051	0.460583	0.400013	0.352183	0.318723	0.295974	0.291791	0.302299	0.318042	0.323307	0.32163	0.297919	0.260766	0.2119	0.178235	0.154084	0.136618	0.121004	0.110315
0.0935497	0.182754	0.292213	0.407469	0.480476	0.527114	0.494937	0.455625	0.42713	0.411307	0.421177	0.368716	0.282352	0.139454	0.0493952	0.076272	0.244945	0.4343	0.581011	0.653741	0.714608	0.764496	0.807624	0.854831	0.930666	1	0.99533	0.921294	0.840511	0.8053	0.770698	0.716342	0.649431	0.597413	0.549427	0.50902	0.469783	0.442288	0.41571	0.398681	0.372502	0.331841	0.265369	0.20071	0.153373	0.108785	0.0723809	0.0430485	0.031275	0.0391482
-0.0104334	-0.0164859	-0.0156922	-0.011937	-0.0109756	-0.0131625	-0.0157092	-0.0148962	-0.0150863	-0.0149631	-0.0150081	-0.014893	-0.0186976	-0.0172999	-0.000686901	0.050173	0.127262	0.222475	0.335569	0.46262	0.587124	0.70142	0.816636	0.927795	0.996999	1	0.949517	0.879286	0.80607	0.746603	0.695623	0.657477	0.614152	0.56053	0.497232	0.435894	0.38257	0.332275	0.282986	0.239133	0.202748	0.171427	0.138758	0.107507	0.0802753	0.0586434	0.0403993	0.0269917	0.0143027	0.001659
0.10662	0.0899681	0.0726868	0.0549868	0.0396169	0.0277558	0.0189443	0.0126192	0.00601837	0.00226884	-0.00189101	-0.00663569	-0.00945156	-0.00318353	0.0228348	0.068767	0.133867	0.215474	0.318607	0.435483	0.550708	0.660388	0.777684	0.898549	0.987648	1	0.938301	0.846829	0.776044	0.738833	0.712564	0.671976	0.607033	0.53109	0.458922	0.402365	0.359436	0.325597	0.297624	0.282275	0.280914	0.286612	0.282927	0.264634	0.233451	0.195982	0.161975	0.139684	0.126917	0.116517
0.00172143	0.00614216	0.00484679	0.00485326	0.0051614	0.00750529	0.00507582	0.0113257	0.0232377	0.0445386	0.071527	0.0902938	0.101532	0.1042	0.0926026	0.0914028	0.100123	0.153788	0.246542	0.360368	0.481377	0.589824	0.717807	0.843281	0.950687	1	0.980893	0.892481	0.773674	0.64486	0.528725	0.432065	0.348868	0.282033	0.225142	0.17318	0.123981	0.0858218	0.065424	0.0547963	0.0476138	0.0367318	0.0212817	0.0109877	0.0102236	0.0122358	0.00766153	0.00151763	-0.00585885	-0.00347092
0.0540377	0.0421123	0.0346458	0.0299447	0.0257612	0.0229415	0.0202418	0.0164332	0.0140568	0.0133988	0.0165398	0.0213505	0.0281805	0.0314851	0.0322262	0.0339782	0.0534906	0.0963525	0.170283	0.266832	0.39943	0.551318	0.709734	0.84683	0.953473	1	0.973621	0.887913	0.769617	0.640384	0.520498	0.423197	0.350487	0.290987	0.240681	0.201997	0.174535	0.155946	0.147735	0.150213	0.1615	0.171955	0.173636	0.166514	0.153522	0.13949	0.126713	0.113663	0.0963127	0.0755096
0.0528765	0.0666097	0.0768439	0.103161	0.122934	0.130998	0.128755	0.121361	0.110299	0.0771581	0.0722763	0.0878078	0.116336	0.0816134	0.0314141	-0.0225795	-0.00511806	0.030839	0.121702	0.227309	0.338686	0.44215	0.581546	0.768191	0.925527	1	0.985691	0.965707	0.931944	0.859296	0.736379	0.597326	0.494464	0.40683	0.328182	0.242616	0.175379	0.11341	0.0730813	0.0545027	0.0688658	0.0857357	0.0770858	0.0527914	0.032198	0.0279982	0.0366245	0.044589	0.0451506	0.0509349
0.0939823	0.0787774	0.066651	0.0590951	0.0578745	0.0620276	0.0667171	0.0750086	0.0991939	0.13887	0.189793	0.238493	0.276591	0.242645	0.150453	0.0605981	0.043268	0.111656	0.217231	0.347522	0.462574	0.570277	0.675699	0.813686	0.94843	1	0.991199	0.913512	0.860445	0.846311	0.835962	0.790691	0.720301	0.635667	0.574708	0.614407	0.681204	0.72209	0.67054	0.588156	0.52138	0.473595	0.462384	0.472548	0.463421	0.407732	0.315079	0.224913	0.163729	0.12499
0.0286335	0.0341176	0.03876	0.0422669	0.0360744	0.0301173	0.0300038	0.0263411	0.033038	0.0526839	0.0578781	0.0464526	0.0226074	0.0484697	0.142637	0.292725	0.430687	0.525585	0.557004	0.570855	0.586566	0.632351	0.728076	0.847504	0.950727	1	0.991013	0.93163	0.815421	0.667188	0.529943	0.425814	0.342495	0.26854	0.212358	0.176642	0.150889	0.131479	0.114782	0.100121	0.0857604	0.0819832	0.0879431	0.0897996	0.0811568	0.0691599	0.0637723	0.0578736	0.0502107	0.0386078
0.0252805	0.0183968	0.0139174	0.0121506	0.0149416	0.00920753	0.00478777	0.00938126	0.0428787	0.0837167	0.138813	0.178769	0.220194	0.278582	0.338971	0.373158	0.358649	0.306152	0.261921	0.257225	0.324775	0.456669	0.626878	0.811679	0.97499	1	0.864849	0.634674	0.450764	0.357735	0.327414	0.314473	0.313311	0.317958	0.327069	0.330123	0.323398	0.314229	0.302734	0.284065	0.249155	0.202212	0.152374	0.109989	0.0773104	0.0536246	0.0373062	0.0264617	0.0243853	0.0260521
0.0408395	0.0351001	0.030087	0.0253626	0.0213303	0.0207479	0.0236178	0.026543	0.029399	0.0305964	0.0308234	0.0272495	0.0233085	0.0182062	0.0181379	0.0377147	0.0932496	0.177743	0.274976	0.371213	0.466552	0.563833	0.675193	0.799872	0.916623	0.987832	1	0.958891	0.887702	0.807281	0.730435	0.658079	0.583234	0.506288	0.433836	0.371472	0.320929	0.280483	0.249573	0.225159	0.203285	0.179445	0.153577	0.135427	0.119917	0.104832	0.0870721	0.0697981	0.0587492	0.0477851
0.036136	0.0340191	0.0315502	0.0286254	0.0280459	0.0309126	0.0299934	0.027849	0.0261735	0.0267229	0.022637	0.0112143	-0.00434982	-0.00451712	-0.000186384	0.0102136	0.0164495	0.0384107	0.0815546	0.143878	0.221628	0.319245	0.414175	0.506785	0.665279	0.868749	1	0.990071	0.869535	0.752048	0.648735	0.560314	0.501752	0.448309	0.392215	0.32871	0.262457	0.21783	0.179437	0.144864	0.115752	0.0914351	0.073076	0.0605029	0.0543911	0.0504615	0.0449409	0.0427342	0.0411048	0.0392472
0.0746482	0.0696178	0.0678542	0.0691482	0.0710077	0.0711773	0.0703492	0.070124	0.0707766	0.0711864	0.0741232	0.074336	0.0699566	0.0442476	0.0130389	-0.00847386	0.00806988	0.0523097	0.113743	0.187035	0.275324	0.385115	0.516421	0.680967	0.834725	0.95778	1	0.990261	0.934638	0.854784	0.769572	0.677033	0.587038	0.501851	0.43772	0.385908	0.339784	0.294879	0.255224	0.227234	0.207966	0.186397	0.162661	0.14123	0.127705	0.1194	0.11068	0.0993451	0.0894226	0.0808123
0.0993631	0.0743818	0.0825344	0.123083	0.147753	0.130188	0.123884	0.150576	0.151316	0.093392	0.041419	0.0250444	0.0342904	0.0107145	-0.0257367	-0.0396681	-0.0117064	0.079626	0.228836	0.38579	0.517348	0.607198	0.719111	0.841266	0.93381	0.986971	1	0.991072	0.991571	0.947297	0.90212	0.855993	0.832671	0.816437	0.797288	0.759299	0.721146	0.653873	0.623193	0.590249	0.544849	0.481352	0.397257	0.321865	0.268232	0.245031	0.219936	0.1914	0.14909	0.1286
0.234465	0.239511	0.242186	0.231141	0.213829	0.203907	0.198328	0.180804	0.194745	0.265105	0.388244	0.593033	0.877792	0.974663	0.677022	0.27539	0.0302054	0.0878943	0.135208	0.207238	0.258892	0.308184	0.351275	0.495229	0.724738	0.915811	1	0.887928	0.782348	0.725772	0.765663	0.813579	0.826817	0.797544	0.758723	0.729653	0.708248	0.693412	0.691768	0.68167	0.629864	0.560688	0.473474	0.399889	0.360311	0.356358	0.363842	0.331888	0.281012	0.247462
0.188743	0.247348	0.328117	0.386797	0.439452	0.481463	0.455953	0.397751	0.342004	0.404127	0.445818	0.533019	0.581718	0.528116	0.487174	0.477438	0.685301	0.835278	0.929926	0.93072	0.890557	0.884586	0.859106	0.852742	0.852973	0.961467	1	0.89957	0.658427	0.450639	0.307559	0.209297	0.131363	0.0733287	0.037443	0.0194231	0.0199426	0.0364601	0.0571465	0.0744887	0.0775604	0.060778	0.0275297	-0.0120646	-0.0294648	-0.0244592	0.0117416	0.0636267	0.113271	0.142164
0.306653	0.273492	0.247749	0.231327	0.24075	0.25231	0.267815	0.271095	0.267445	0.278255	0.340074	0.405464	0.421118	0.352801	0.281914	0.219995	0.214179	0.238466	0.30929	0.394881	0.470153	0.518598	0.536898	0.572894	0.671151	0.824528	0.957319	1	0.928358	0.813912	0.710527	0.679401	0.694012	0.694411	0.651958	0.580789	0.52602	0.486399	0.465637	0.459341	0.451341	0.436578	0.428519	0.431564	0.429158	0.422025	0.412691	0.397026	0.370892	0.334931
-0.0230706	-0.0238046	-0.00748268	-0.0160656	0.00519922	0.0349154	0.0540295	0.0202486	-0.0307336	-0.0494577	-0.0501485	-0.0826737	-0.0981899	-0.107789	-0.0809638	-0.0686778	-0.0331236	0.0113489	0.0438394	0.0472477	0.0540257	0.0877103	0.117466	0.195546	0.360274	0.743171	0.974423	1	0.760781	0.609519	0.545017	0.463785	0.333747	0.239217	0.253024	0.315041	0.376337	0.390732	0.369377	0.306485	0.207583	0.110803	0.0597365	0.0495438	0.0360769	0.00735156	-0.0175812	-0.00868284	-0.0148278	-0.019367
-0.0377436	-0.0328946	-0.0260194	-0.0264723	-0.0347706	-0.0468782	-0.0527327	-0.0617836	-0.0672213	-0.060293	-0.0505664	-0.0395406	-0.0228919	-0.0123193	0.0470047	0.182401	0.42737	0.60762	0.701834	0.682846	0.66751	0.649503	0.61814	0.560511	0.546809	0.662009	0.852474	1	0.996704	0.906201	0.803199	0.679707	0.569995	0.463176	0.388654	0.354344	0.337577	0.332368	0.289415	0.21571	0.134676	0.0751695	0.0421103	0.0332341	0.021178	-0.000165779	-0.020398	-0.022027	-0.0240951	-0.0226917
0.0557248	0.0339562	0.018808	0.0188469	0.0223232	0.0106196	-0.0147936	-0.0340927	-0.0407744	-0.0360969	-0.0282496	-0.018106	0.0566196	0.133326	0.272514	0.353238	0.42022	0.465518	0.496433	0.508954	0.443956	0.37814	0.330182	0.409751	0.530546	0.740623	0.904606	1	0.925881	0.756508	0.586736	0.456496	0.36358	0.293727	0.258021	0.229155	0.20863	0.197378	0.179952	0.159815	0.138236	0.129705	0.127981	0.135394	0.136178	0.137252	0.116978	0.0902163	0.0725616	0.0608192
-0.0252743	-0.0272612	-0.0260012	-0.0212438	-0.0192788	-0.0217271	-0.0256352	-0.0253127	-0.0233315	-0.0222712	-0.0199997	-0.017982	-0.0184588	-0.0176742	-0.00404267	0.0398546	0.115991	0.211613	0.322884	0.419798	0.508389	0.592473	0.682493	0.769673	0.848272	0.921038	0.976695	1	0.978808	0.906539	0.794246	0.659581	0.532451	0.423809	0.330285	0.250377	0.185627	0.136889	0.105836	0.0844068	0.0675597	0.0490671	0.0316039	0.0134549	-0.000162205	-0.00743435	-0.0106614	-0.0111201	-0.0166801	-0.0203567
0.0273736	0.0322158	0.0355971	0.0377667	0.0425658	0.0476724	0.048329	0.0490959	0.0500047	0.0454121	0.0416226	0.0276414	0.022903	0.00448772	-0.0084164	-0.00871725	0.0162115	0.0737711	0.163041	0.278511	0.410937	0.546196	0.674207	0.776998	0.863972	0.935571	0.995725	1	0.948438	0.858394	0.763489	0.664836	0.567906	0.479308	0.400572	0.331043	0.270383	0.220652	0.182477	0.152778	0.130404	0.107988	0.0862203	0.0740164	0.0680149	0.0646076	0.0540364	0.0426996	0.0320264	0.0270845
0.0578121	0.0511569	0.0460822	0.0399983	0.0361442	0.035929	0.0409024	0.0388854	0.031379	0.0246944	0.0256518	0.0246261	0.027315	0.0127158	0.00148355	0.0039559	0.0448375	0.110074	0.193048	0.284845	0.400246	0.525665	0.633989	0.71175	0.782081	0.875361	0.966028	1	0.964917	0.897718	0.855742	0.834804	0.806533	0.746735	0.673685	0.606956	0.555591	0.499912	0.439237	0.381711	0.328893	0.286768	0.251786	0.228992	0.205442	0.174088	0.135892	0.105213	0.0820807	0.0690517
-0.0536904	-0.0452268	-0.0578647	-0.0659626	-0.0748804	-0.0861475	-0.114295	-0.140371	-0.15115	-0.156639	-0.15145	-0.132564	-0.105371	-0.000400361	0.186292	0.430041	0.59134	0.688805	0.707931	0.696016	0.644975	0.604719	0.614482	0.70365	0.831133	0.946989	0.976	1	0.97185	0.9355	0.821584	0.698135	0.542103	0.395155	0.271451	0.192837	0.150841	0.145105	0.136735	0.114653	0.0822252	0.0694514	0.0667172	0.0551357	0.0334435	0.0270366	0.0112021	-0.0100102	-0.0449747	-0.0552587
0.414571	0.385304	0.332563	0.308299	0.340434	0.366537	0.328096	0.252848	0.156995	0.090412	0.0518363	0.0462295	0.0565782	0.0360676	-0.00196403	-0.0316467	0.000686577	0.0555665	0.139092	0.241347	0.33776	0.400861	0.484494	0.58925	0.736288	0.850741	0.970296	1	0.999217	0.92728	0.80006	0.658275	0.550951	0.512856	0.495504	0.461063	0.417838	0.359507	0.321997	0.295059	0.311598	0.33767	0.352965	0.339328	0.353567	0.349207	0.341987	0.29115	0.300935	0.352281
0.018892	0.0154971	0.0128504	0.0104552	0.00803121	0.00630248	0.0053134	0.00462562	0.00529472	0.00596897	0.0054308	0.0042674	0.00244548	-0.000613043	-0.00352682	-0.00359065	0.00229025	0.0150383	0.037084	0.0762036	0.136111	0.223186	0.336358	0.468594	0.61701	0.783017	0.929452	1	0.967923	0.867132	0.745652	0.622422	0.506769	0.408871	0.332325	0.272953	0.224284	0.185617	0.156148	0.132372	0.111797	0.0937244	0.0796266	0.0674258	0.0558843	0.0450897	0.0362315	0.0308766	0.0271867	0.0235728
0.120796	0.102612	0.0817906	0.0504787	0.0237179	0.0166418	0.0267906	0.0377565	0.044862	0.0222773	-0.0369331	-0.113651	-0.144375	-0.0885362	0.043695	0.201443	0.319053	0.372122	0.374923	0.355633	0.327719	0.28098	0.24189	0.233375	0.316304	0.594219	0.90887	1	0.790478	0.469829	0.267736	0.159477	0.100486	0.0686952	0.0407804	0.0257951	0.0235564	0.0348802	0.0736225	0.136006	0.193028	0.218373	0.191424	0.14323	0.0852199	0.12935	0.217189	0.28829	0.248769	0.174343
0.00211323	-0.00254756	-0.00495253	-0.00509773	-0.00487088	-0.00387164	-0.00327133	-0.00817725	-0.0132856	-0.0186301	-0.016888	-0.0141848	-0.0100183	-0.00427839	0.00200566	0.00583303	0.00977124	0.024449	0.0489142	0.0846068	0.131589	0.202023	0.287846	0.3812	0.512695	0.710745	0.90713	1	0.943299	0.808979	0.643786	0.478451	0.33284	0.236354	0.1801	0.146511	0.124047	0.1129	0.109005	0.107887	0.103437	0.0930957	0.0787377	0.0623337	0.0442875	0.0279506	0.0173221	0.0137293	0.0126542	0.00878156
0.0234007	0.0195437	0.0134232	0.0101846	0.00555507	0.00458253	0.000663695	-0.00525352	-0.0113301	-0.0148086	-0.019139	-0.0180141	-0.0137246	0.00272118	0.0267597	0.0688422	0.14258	0.245736	0.369747	0.492648	0.603115	0.704993	0.804552	0.877991	0.925688	0.952138	0.993134	1	0.941095	0.827508	0.699619	0.587288	0.487279	0.409335	0.348646	0.293424	0.244589	0.201808	0.166863	0.136733	0.115283	0.0985512	0.0821556	0.0646765	0.0510207	0.042811	0.0381822	0.0330103	0.0299625	0.0264109
-0.0789599	-0.0546351	-0.0848086	-0.125341	-0.122462	-0.0745855	-0.0705062	-0.0969438	-0.206572	-0.29311	-0.396517	-0.460883	-0.459192	-0.257882	-0.0827227	0.0260234	-0.0879484	-0.114325	-0.111486	-0.0512335	-0.0341933	-0.042237	0.0213223	0.0899091	0.225939	0.479245	0.780218	1	0.930184	0.736927	0.547075	0.413122	0.314904	0.2537	0.195995	0.144112	0.0721522	0.0294781	0.000901828	0.0390712	0.123829	0.149783	0.0979264	0.00841592	-0.0176643	-0.0304753	-0.0623179	-0.102582	-0.129023	-0.112027
0.0425623	0.029613	0.0272894	0.0422049	0.0617563	0.0716097	0.0517391	0.0335244	0.0173108	0.0239749	0.0279405	0.0202427	0.0038037	0.00616219	0.0140441	0.0275498	0.0301167	0.0399127	0.0595898	0.0821657	0.137346	0.228703	0.336691	0.45113	0.618928	0.839311	0.997172	1	0.830287	0.635314	0.458581	0.331528	0.233275	0.159351	0.112458	0.0808107	0.0570695	0.0419831	0.0382506	0.0397755	0.0396649	0.0398813	0.0361627	0.0253424	0.0101821	0.012984	0.0272993	0.0424802	0.0467308	0.047477
-0.0137598	0.00282102	0.0124247	0.0259351	0.040476	0.0599916	0.0699568	0.073604	0.0528783	0.0216312	-0.0145173	-0.0290814	-0.0310587	-0.0191444	0.000747894	0.0483032	0.141519	0.263127	0.388151	0.494995	0.587114	0.666349	0.737841	0.793803	0.843244	0.912518	0.972965	1	0.949602	0.835897	0.685304	0.52589	0.394818	0.299088	0.238234	0.1996	0.169577	0.136189	0.10806	0.0894031	0.0772765	0.0632905	0.0436814	0.0260713	0.0160242	0.0100111	0.00768421	-0.000125834	-0.0144352	-0.0194631
0.0362259	0.0265974	0.027245	0.0241334	0.0198837	0.0390074	0.0481068	0.0409228	0.00545652	-0.0121089	-0.0182832	0.000839219	-0.00904022	-0.0078879	0.003372	0.0497996	0.0703482	0.083232	0.0950874	0.112917	0.142583	0.191875	0.282593	0.376931	0.480476	0.620626	0.799029	0.963422	1	0.965309	0.894194	0.804246	0.699557	0.573908	0.503469	0.439335	0.365473	0.285623	0.202243	0.150353	0.128032	0.124541	0.121297	0.119025	0.134172	0.144052	0.129152	0.116496	0.104131	0.0808489
0.0703164	0.0665369	0.0664584	0.0675532	0.0673244	0.0602366	0.0520806	0.0481902	0.0508957	0.0534781	0.0514667	0.0453453	0.03816	0.0448851	0.0536087	0.069462	0.0776163	0.105364	0.117306	0.12915	0.14486	0.178879	0.214532	0.246747	0.353406	0.560861	0.786812	0.955486	1	0.963519	0.861889	0.756564	0.67245	0.594891	0.516559	0.454811	0.434185	0.424043	0.405939	0.365132	0.331148	0.295007	0.257469	0.215671	0.179474	0.15356	0.128464	0.108481	0.0893443	0.0770759
0.0297438	0.0238779	0.0189253	0.0170701	0.0172729	0.0137127	0.00935486	0.00605104	0.00357554	0.00364734	0.00381331	0.00418736	0.00417994	0.000684087	-0.00286956	-0.00581746	-8.38978e-05	0.0136161	0.0436997	0.0963561	0.183908	0.305061	0.443507	0.580101	0.698912	0.802288	0.894262	0.964691	1	0.996438	0.966384	0.915135	0.842361	0.744866	0.636246	0.529005	0.430579	0.34571	0.275227	0.226221	0.190627	0.16424	0.14022	0.118293	0.0984925	0.0818296	0.0670078	0.0541243	0.0427568	0.0358034
0.0382937	0.0499428	0.0574823	0.0516842	0.0366935	0.0239545	0.017165	0.0100494	0.00027626	-0.00482588	-0.00925452	-0.00794586	-0.00892364	-0.0037083	0.00267953	0.00627073	0.0282833	0.0828074	0.181483	0.300307	0.426829	0.546541	0.65891	0.741646	0.811837	0.876319	0.940177	0.988177	1	0.95043	0.868795	0.773945	0.682712	0.589806	0.495165	0.415554	0.359662	0.323796	0.292845	0.25537	0.216906	0.175976	0.137131	0.103576	0.0801297	0.062641	0.0438076	0.031798	0.0282454	0.0311492
0.0412258	0.0486303	0.0501385	0.0467224	0.0368718	0.0315206	0.0234193	0.0116862	0.00639753	0.0042666	0.00166061	-0.00507727	-0.0115539	-0.00911745	-0.0185449	-0.0276962	-0.0291778	-0.00627618	0.0466878	0.124833	0.21746	0.286657	0.345127	0.393402	0.491882	0.627378	0.81634	0.939009	1	0.981205	0.900694	0.806066	0.731356	0.684967	0.646174	0.607954	0.571199	0.540872	0.50837	0.473679	0.429074	0.381333	0.328429	0.277071	0.222971	0.167771	0.121373	0.0826227	0.0596882	0.0435684
0.0510359	0.0480465	0.0464723	0.0456064	0.047987	0.0421904	0.0319493	0.0194065	0.00763466	-0.000603692	-0.007365	-0.00970615	-0.00841641	-0.00785914	-0.00733647	0.000118278	0.0243729	0.0734382	0.156239	0.281956	0.429994	0.561201	0.657512	0.711385	0.751274	0.797141	0.879655	0.978405	1	0.904668	0.735429	0.567366	0.431409	0.317185	0.234804	0.179001	0.13817	0.109296	0.0940303	0.0816135	0.0715251	0.0627258	0.0555505	0.047792	0.0405399	0.0365215	0.0364655	0.0399204	0.0448167	0.0491666
0.0300765	0.0260652	0.0227659	0.020746	0.0198582	0.0187094	0.0164956	0.011979	0.00817257	0.00583557	0.00698182	0.0117612	0.0196406	0.0224256	0.0227399	0.0192637	0.0198721	0.0201947	0.0250955	0.0442241	0.0777391	0.134218	0.210433	0.296422	0.408369	0.561163	0.748449	0.918773	1	0.97704	0.871323	0.736442	0.609172	0.498548	0.409741	0.339585	0.283507	0.23596	0.196528	0.165727	0.14194	0.120823	0.101173	0.0832477	0.0698415	0.0590558	0.0489344	0.0402543	0.0351449	0.0326774
-0.00994736	-0.00861069	0.00304425	0.00772618	0.0197129	0.0247487	0.0234781	0.019126	0.0118011	0.000322318	-0.0089931	-0.0139228	-0.0126333	0.00937372	0.0197947	0.0288442	0.023115	0.0300092	0.0125415	-0.0171016	-0.0264033	-0.010757	0.022218	0.0525164	0.137359	0.325877	0.616711	0.887804	1	0.918506	0.752363	0.592973	0.472895	0.384685	0.313721	0.257036	0.209047	0.176964	0.146762	0.117036	0.0889158	0.0729892	0.0620587	0.0545604	0.0437177	0.0352863	0.0271756	0.0250363	0.0118444	-0.0060378
0.014154	0.0114842	0.00971893	0.00797538	0.00556336	0.00294684	0.000852319	-0.00196755	-0.00540488	-0.00923839	-0.0162278	-0.0218134	-0.0218028	-0.0109773	0.00315616	0.0157974	0.0244854	0.0313765	0.0393595	0.0563762	0.0860363	0.128658	0.194174	0.288844	0.416214	0.589128	0.815567	0.986569	1	0.848712	0.640362	0.459661	0.316206	0.217681	0.158423	0.122588	0.0989291	0.0815599	0.0668517	0.0547596	0.045489	0.0390274	0.0338551	0.029497	0.0251902	0.0217233	0.0190752	0.0181613	0.0178905	0.0167391
0.0195455	0.0166756	0.0209008	0.0285413	0.0327533	0.0309698	0.0297325	0.0283091	0.029887	0.0309852	0.0249237	0.014876	0.00475697	-0.00978185	-0.0123793	-0.0127227	0.00163129	0.00897621	0.0214688	0.0458518	0.0957446	0.179798	0.287215	0.397712	0.497432	0.593807	0.70393	0.840843	0.95941	1	0.915508	0.732167	0.515694	0.321467	0.192097	0.119477	0.0856379	0.0621679	0.0487331	0.0389509	0.0383489	0.0381606	0.0370962	0.0349019	0.0333367	0.0356819	0.032992	0.0310312	0.0274473	0.0259997
-0.0261114	-0.0431682	-0.0494931	-0.0515543	-0.0351806	-0.0282241	-0.0264483	-0.0325297	-0.0413104	-0.0325118	-0.0360643	-0.0363934	-0.0457925	-0.0402156	-0.0357142	-0.0269523	-0.0272502	-0.013204	0.00217758	0.0277269	0.0532818	0.0872826	0.139977	0.217422	0.337897	0.499803	0.683982	0.848343	0.963575	1	0.962482	0.862085	0.731124	0.605661	0.501309	0.420588	0.350693	0.275015	0.209812	0.153375	0.114029	0.0761861	0.0350338	0.0126614	-0.0019963	-0.00578244	-0.0130109	-0.0139518	-0.0141838	-0.018304
0.0752503	0.0678525	0.064205	0.0563967	0.0468447	0.0423336	0.0477745	0.0514972	0.0542625	0.0469784	0.0447943	0.0379242	0.0432844	0.0862471	0.160803	0.264312	0.353155	0.434736	0.51964	0.608627	0.68351	0.731043	0.775957	0.815002	0.848654	0.875353	0.90996	0.950231	0.98152	1	0.987436	0.963039	0.925766	0.871492	0.792533	0.709142	0.63701	0.569758	0.498325	0.433557	0.369934	0.313334	0.270115	0.240638	0.220347	0.19395	0.16403	0.131392	0.105513	0.0861045
0.0626409	0.0481458	0.0341933	0.0238807	0.0188959	0.0148731	0.0140367	0.014832	0.0251548	0.0300038	0.0314614	0.0244802	0.0162051	0.0363068	0.0753187	0.136999	0.201953	0.293193	0.400677	0.501216	0.605641	0.72092	0.841043	0.923792	0.959904	0.966298	0.959407	0.963245	0.982251	1	0.987218	0.948224	0.899199	0.859349	0.808566	0.75616	0.708332	0.674869	0.634344	0.575114	0.504028	0.431317	0.358221	0.291467	0.235592	0.194753	0.157792	0.125215	0.0923475	0.066245
0.180501	0.16618	0.15645	0.148251	0.142458	0.135407	0.124226	0.119795	0.121455	0.113534	0.0993109	0.0846033	0.0804023	0.0462442	0.0140192	-0.00634464	0.0323242	0.0856914	0.141747	0.196847	0.248302	0.300338	0.33681	0.367426	0.424374	0.518891	0.689741	0.857467	0.968946	1	0.96467	0.930644	0.909939	0.888481	0.856797	0.82236	0.813423	0.813099	0.815051	0.791522	0.774942	0.761593	0.734758	0.658658	0.537718	0.428042	0.350021	0.293842	0.245684	0.204401
0.0808459	0.0754812	0.0679157	0.0603126	0.0550248	0.0531219	0.0511001	0.0502813	0.047213	0.0452937	0.0385762	0.0322006	0.0303655	0.025273	0.0166272	0.00867249	0.00768704	0.0139515	0.0257431	0.0535639	0.108755	0.185655	0.29134	0.414547	0.556952	0.701646	0.82457	0.921828	0.983145	1	0.970891	0.907449	0.837488	0.785814	0.746901	0.711228	0.673674	0.642309	0.611008	0.572824	0.509988	0.427405	0.341853	0.269592	0.213669	0.169722	0.137214	0.115706	0.0994205	0.0895172
0.0960485	0.132162	0.170357	0.191735	0.192891	0.158442	0.111489	0.0797202	0.0755524	0.09065	0.125689	0.167307	0.18263	0.117477	0.0469829	0.00565801	0.0556126	0.149082	0.273864	0.397961	0.480554	0.510292	0.490224	0.450849	0.451835	0.526546	0.666259	0.840587	0.954433	1	0.938764	0.813207	0.647849	0.490149	0.371195	0.280505	0.211352	0.168197	0.144535	0.125723	0.107712	0.093918	0.0838851	0.0707742	0.0553644	0.0414182	0.034536	0.0346313	0.0411076	0.0607843
0.0261621	0.0184449	0.0145714	0.0123788	0.0092348	0.00775381	0.00622602	0.00443131	0.00355289	0.00364953	0.00447394	0.00583672	0.00551855	0.00545219	0.0062831	0.0115166	0.0201873	0.0333511	0.0561817	0.0934427	0.148495	0.21326	0.281876	0.359343	0.456983	0.582345	0.723712	0.850524	0.943924	0.991625	1	0.96695	0.888552	0.781689	0.673364	0.575101	0.480901	0.388912	0.312956	0.254098	0.203649	0.152252	0.107698	0.0795331	0.0722499	0.0749103	0.0733948	0.062306	0.0505199	0.0369555
0.041218	0.010724	-0.0108517	-0.0209145	-0.0261295	-0.0203371	0.0204788	0.106733	0.268197	0.406651	0.558763	0.785924	0.882623	0.805181	0.495199	0.294403	0.228565	0.263762	0.31112	0.357125	0.420997	0.510375	0.660802	0.778442	0.836628	0.850664	0.868274	0.913163	0.968509	0.999089	1	0.934564	0.855324	0.770225	0.684628	0.607198	0.550749	0.51245	0.466033	0.410084	0.34918	0.289028	0.23678	0.182445	0.160199	0.185872	0.217845	0.215258	0.147173	0.0741714
0.14883	0.122759	0.101076	0.0832419	0.0673143	0.0526193	0.0393287	0.0266012	0.0137349	0.0017164	-0.00799858	-0.0147035	-0.0186967	-0.00927988	0.0176142	0.0636193	0.119099	0.178106	0.24075	0.308719	0.385969	0.47137	0.561295	0.651276	0.736952	0.821255	0.894956	0.949756	0.978115	0.991871	1	0.999532	0.984852	0.95332	0.9114	0.865427	0.819639	0.775503	0.735302	0.696825	0.654598	0.60071	0.536353	0.468028	0.403158	0.345564	0.295666	0.250969	0.212142	0.177883
-0.0339364	-0.0251485	-0.0211035	-0.0276596	0.00300365	0.0271038	0.0397668	-0.00163883	-0.0196774	-0.0154367	-0.00467491	-0.00823876	-0.0063323	0.0107274	0.0645086	0.0930302	0.153684	0.222458	0.313231	0.398219	0.460245	0.517162	0.550664	0.570358	0.576855	0.587917	0.653963	0.753939	0.881178	0.977308	1	0.92444	0.768028	0.596739	0.456169	0.34563	0.27348	0.226333	0.197087	0.181309	0.142744	0.0933841	0.0532432	0.0428474	0.0557038	0.0488777	0.0242354	-0.00935083	-0.0355673	-0.0407244
0.172909	0.145918	0.127789	0.120467	0.138651	0.151816	0.150959	0.134673	0.119533	0.115492	0.122348	0.128543	0.13179	0.0807206	0.010195	-0.0341236	-0.0306746	-0.0091146	-0.00619566	-0.0105692	0.00636797	0.0352789	0.0873347	0.12326	0.193474	0.317042	0.509771	0.687059	0.855409	0.957784	1	0.974089	0.925855	0.87427	0.849087	0.83655	0.843853	0.84214	0.858261	0.846506	0.777005	0.652587	0.515217	0.409897	0.336076	0.294807	0.271246	0.242284	0.214415	0.185802
0.0593835	0.044439	0.0318696	0.0187142	0.0108562	0.00313483	-0.00245306	-0.00726087	-0.0130426	-0.0219446	-0.0335342	-0.0393785	-0.0419194	-0.0401164	-0.0323663	-0.020888	-0.0129044	-0.0090532	-0.00837625	-0.00104794	0.0145187	0.0525383	0.103716	0.172847	0.268089	0.414788	0.608053	0.80239	0.941929	0.998316	1	0.969565	0.934087	0.898067	0.869867	0.843412	0.82683	0.82239	0.827975	0.81828	0.771224	0.681566	0.566001	0.448389	0.34686	0.262862	0.19846	0.151338	0.112786	0.0828951
0.0522506	0.04475	0.0357677	0.025566	0.0136869	0.00314979	-0.00454124	-0.0147626	-0.0223191	-0.0290662	-0.0308827	-0.0299246	-0.033299	-0.0328122	-0.0281362	-0.0182697	-0.0108858	-0.0115836	-0.00560333	0.0127916	0.0593661	0.126034	0.209862	0.296657	0.38814	0.49485	0.63223	0.780319	0.917456	0.990093	1	0.962642	0.920138	0.900866	0.865233	0.803298	0.721655	0.670473	0.657343	0.644635	0.598239	0.514732	0.419545	0.333457	0.262254	0.209011	0.163133	0.12651	0.0896176	0.0663478
0.014047	0.0128542	0.0120678	0.0103225	0.00829263	0.00606432	0.0051311	0.00431533	0.00308975	-0.000309648	-0.00611176	-0.0119055	-0.0149871	-0.00929499	-0.00260899	0.00430316	0.00746392	0.0142784	0.0257447	0.0509544	0.0840688	0.12695	0.170858	0.22304	0.29055	0.385211	0.502857	0.640236	0.790145	0.926436	1	0.965622	0.845675	0.68613	0.534566	0.405511	0.304396	0.22965	0.175655	0.136186	0.107232	0.0853809	0.0683513	0.0547968	0.044396	0.0356	0.0287471	0.0235382	0.019311	0.0158861
0.0203326	0.0108128	0.0125804	0.0167918	0.0231149	0.0229819	0.0350664	0.0650503	0.115779	0.17003	0.24404	0.32521	0.359891	0.218097	0.0599585	-0.0435978	-0.017378	0.00815314	0.0217865	0.0481338	0.0702607	0.0744766	0.0662209	0.0618362	0.0774561	0.129362	0.266698	0.497823	0.759302	0.938885	1	0.955021	0.834844	0.673539	0.51829	0.393718	0.297666	0.229191	0.186156	0.159478	0.135031	0.107683	0.0847628	0.0703415	0.0673897	0.064375	0.0600765	0.0505212	0.043871	0.0319955
-0.0349936	-0.0311318	-0.0231814	-0.0152722	-0.025354	-0.0261449	-0.0375285	-0.0329066	-0.0445107	-0.0485066	-0.0627876	-0.0750184	-0.0866102	-0.0783854	-0.0262834	0.0673114	0.172028	0.280483	0.397705	0.507012	0.56287	0.579382	0.584602	0.597955	0.612722	0.646655	0.727951	0.811709	0.871654	0.907453	0.957013	1	0.970164	0.846973	0.658526	0.462944	0.307115	0.201826	0.147058	0.103717	0.0608198	0.0218454	-0.00215107	-0.00322916	0.00918246	0.0155	0.0135081	0.00497916	-0.00610245	-0.0215813
0.0872901	0.0815278	0.0756967	0.062245	0.0406091	0.0255017	0.0145261	0.00763709	0.000793226	-0.00659728	-0.0193727	-0.0268709	-0.0311509	-0.0251152	-0.0195894	-0.0125867	-0.0113125	-0.0105315	-0.00865979	0.00169324	0.0288668	0.074074	0.145043	0.23451	0.339917	0.464071	0.609593	0.760632	0.885365	0.959936	0.995237	1	0.982154	0.932635	0.845575	0.737512	0.627456	0.529554	0.445449	0.369862	0.316572	0.288032	0.279953	0.250448	0.200971	0.157321	0.140479	0.133264	0.111369	0.0820349
0.0343618	0.0227432	0.00760592	-0.00389098	-0.0101334	-0.0124674	-0.0156853	-0.0185659	-0.0156347	-0.0103949	-0.00595488	-0.0117609	-0.0175985	-0.0191091	-0.0117892	0.00303233	0.0285509	0.068362	0.110111	0.140133	0.15588	0.166175	0.185021	0.21708	0.286126	0.416388	0.599328	0.778182	0.898571	0.955908	0.980883	1	0.997498	0.952275	0.863891	0.766158	0.691559	0.635723	0.587804	0.529178	0.461533	0.38857	0.315216	0.24623	0.187156	0.14321	0.112494	0.0850441	0.0622393	0.0456301
0.48415	0.438984	0.37879	0.318613	0.273916	0.236964	0.192378	0.144335	0.10178	0.086215	0.0718866	0.0647078	0.04991	0.0169178	-0.0267099	-0.0704011	-0.0898164	-0.0931684	-0.0799032	-0.0481462	-0.000516288	0.0661502	0.156904	0.276841	0.422284	0.574989	0.71244	0.809603	0.875281	0.930366	0.9775	1	0.974662	0.925366	0.900069	0.908014	0.934126	0.932556	0.917057	0.889833	0.888824	0.90432	0.937567	0.960378	0.95325	0.890008	0.789285	0.683964	0.597485	0.538092
0.107079	0.10608	0.113697	0.129237	0.153309	0.203947	0.252194	0.254737	0.200578	0.121453	0.0566575	0.03482	0.00830668	-0.0032849	-0.0451823	-0.0682924	-0.102615	-0.122335	-0.138038	-0.109382	-0.0441973	0.0326775	0.108169	0.194699	0.329595	0.479649	0.59621	0.666884	0.724328	0.825751	0.931579	1	0.999072	0.980916	0.949226	0.913489	0.841387	0.764991	0.642337	0.530146	0.405995	0.342765	0.249899	0.172703	0.10797	0.0793303	0.0729862	0.0538545	0.071174	0.0831739
0.02912	0.0289987	0.0250756	0.0228618	0.0209022	0.0248524	0.0238881	0.0229536	0.0201776	0.015254	0.00809329	-0.00912565	-0.0349438	-0.0346808	-0.0268012	-0.00313633	-0.00419828	0.00680929	0.0348382	0.0686217	0.0955737	0.113484	0.14333	0.187672	0.247475	0.378883	0.54314	0.715152	0.825809	0.905444	0.984318	1	0.960184	0.846605	0.696777	0.526908	0.373528	0.273083	0.21401	0.169916	0.134751	0.113373	0.097457	0.0860096	0.0725193	0.0583399	0.0469333	0.0407212	0.0356303	0.0325618
-0.000304536	-0.00391894	-0.00566869	-0.00651258	-0.00776033	-0.0105088	-0.0126167	-0.013065	-0.0131034	-0.0129449	-0.0125632	-0.0111804	-0.00614136	0.00423216	0.0101177	0.0107944	0.0050151	0.00757245	0.0141684	0.0252927	0.0395815	0.0627922	0.0976065	0.143582	0.213568	0.315217	0.449933	0.594125	0.73884	0.871283	0.965127	1	0.962348	0.860227	0.717176	0.562841	0.425813	0.324348	0.247267	0.184924	0.138888	0.104719	0.0781393	0.0561789	0.0380249	0.0264464	0.0181477	0.0127142	0.00781993	0.00414794
0.00854707	0.00700502	-0.000254619	-0.0111925	-0.0162347	-0.0211135	-0.0144151	0.011144	0.0489255	0.102781	0.144104	0.18541	0.187451	0.148962	0.0932714	0.0479854	0.0326891	0.025732	0.0564969	0.112458	0.18426	0.279641	0.371625	0.485245	0.577268	0.656318	0.71901	0.792212	0.862355	0.922363	0.966857	1	0.9988	0.921673	0.768402	0.598733	0.465482	0.37657	0.301188	0.229916	0.152127	0.088176	0.0441384	0.0221735	0.00336271	-0.00454443	-0.000882517	-0.00255759	-0.000417986	0.00148874
-0.00410253	-0.00763511	-0.00685699	-0.001733	0.00501507	0.0142102	0.0243594	0.037499	0.0539196	0.0739884	0.103479	0.127251	0.12844	0.0798511	0.0271623	-0.0105589	-0.0126682	-0.0118697	-0.00770189	-0.000150968	0.0108633	0.0216279	0.0353293	0.0523971	0.0847519	0.157144	0.305211	0.499826	0.703737	0.867067	0.972451	1	0.945784	0.833575	0.691316	0.543094	0.411984	0.308655	0.231882	0.174859	0.130843	0.0949796	0.0678721	0.0482851	0.0350972	0.023817	0.0148433	0.00674246	0.00238489	-0.000862286
-0.0222876	-0.0245288	-0.0269874	-0.0286005	-0.0302709	-0.0309271	-0.0312416	-0.0317414	-0.0296635	-0.0244957	-0.0159449	-0.00961476	-0.00342493	0.0287355	0.0477242	0.059756	0.0488841	0.0597739	0.0914213	0.144645	0.209466	0.278984	0.352411	0.444052	0.55423	0.666526	0.766007	0.844355	0.908593	0.954706	0.983406	0.997447	1	0.955698	0.859044	0.729864	0.613816	0.513744	0.410093	0.300629	0.194445	0.111756	0.0611997	0.0342314	0.0179089	0.00456262	-0.00517632	-0.0110765	-0.0155345	-0.0196534
0.0932745	0.0786984	0.0602565	0.0503329	0.0524391	0.0596067	0.062339	0.0603351	0.0540169	0.0411177	0.0237028	0.00451923	-0.0103827	-0.0108329	0.00366568	0.0235641	0.0396223	0.0536627	0.0702678	0.0929652	0.124845	0.171092	0.229972	0.303061	0.401448	0.534381	0.677596	0.796703	0.873981	0.927748	0.96741	0.992934	1	0.978809	0.928901	0.862122	0.810647	0.774394	0.738204	0.67979	0.606437	0.528056	0.449317	0.369314	0.29857	0.239953	0.193241	0.150614	0.120902	0.103223
0.0453012	0.0491899	0.042684	0.00615364	-0.00104969	-0.000933397	0.00321971	-0.00519391	-0.0249807	-0.0492996	-0.0619538	-0.0626131	-0.0643628	-0.00914688	0.0563708	0.177835	0.261063	0.383389	0.512137	0.643889	0.806878	0.92854	0.961348	0.823023	0.699921	0.655221	0.733104	0.78578	0.803818	0.811216	0.892266	0.971196	1	0.915423	0.805742	0.702942	0.614207	0.525778	0.451209	0.430796	0.478834	0.543016	0.544904	0.4701	0.356972	0.235247	0.13992	0.0757587	0.0471245	0.0393282
0.0297445	0.0256138	0.0254754	0.0263072	0.0237631	0.0219292	0.0159123	0.0175517	0.0177686	0.0162952	0.0086563	-0.00682506	-0.0317565	-0.00174597	0.0730699	0.191249	0.270297	0.320448	0.34499	0.365959	0.390326	0.399396	0.37489	0.323828	0.302317	0.311759	0.379942	0.487125	0.620382	0.753277	0.878121	0.961484	1	0.979336	0.902383	0.756115	0.579743	0.441484	0.344905	0.267126	0.203547	0.156245	0.119503	0.0950859	0.0765247	0.0643323	0.0513297	0.0441206	0.0397108	0.0356933
0.00579841	-0.0158855	-0.0393148	-0.0464375	-0.0272481	-0.00538099	-0.00465331	-0.0272856	-0.0560356	-0.0402604	-0.0134149	0.00665803	0.0421239	0.0509901	0.14712	0.333222	0.615977	0.832332	0.971527	0.938396	0.847366	0.733192	0.644645	0.561741	0.491437	0.44538	0.470956	0.557861	0.688761	0.801049	0.90011	0.970078	1	0.955686	0.894132	0.866312	0.863853	0.837626	0.767638	0.696336	0.631824	0.574762	0.513449	0.43471	0.350069	0.26824	0.187521	0.11509	0.0524622	0.0295728
0.0813201	0.0619464	0.0495672	0.04658	0.0443133	0.0371043	0.0300999	0.0310542	0.0332787	0.0412922	0.050258	0.0721176	0.0882684	0.077264	0.0389651	-0.00405755	-0.02196	-0.00170887	0.0485913	0.0926436	0.117676	0.120822	0.11557	0.105877	0.115235	0.166855	0.270924	0.422547	0.604101	0.773585	0.905262	0.982326	1	0.952043	0.854132	0.74005	0.638773	0.552834	0.485474	0.428429	0.377407	0.327244	0.27959	0.234264	0.19384	0.162707	0.147778	0.135836	0.120333	0.100028
0.110779	0.104119	0.0836783	0.0636313	0.045988	0.0380761	0.0295491	0.0198956	0.0152206	0.0202438	0.0454656	0.0755495	0.0872446	0.0543139	0.010525	-0.0173018	-0.0140125	-0.00675335	-0.00351953	0.00186636	0.00720129	0.0154556	0.0205531	0.0251029	0.0373365	0.0693867	0.163703	0.328469	0.542695	0.734618	0.877738	0.970041	1	0.976156	0.895471	0.795779	0.683723	0.582987	0.48641	0.392292	0.297957	0.222835	0.172864	0.142072	0.127539	0.116419	0.10981	0.102907	0.102966	0.107703
0.0607638	0.0528669	0.0389758	0.0367885	0.0559873	0.0719573	0.0746564	0.0276162	-0.02086	-0.0886471	-0.161725	-0.248454	-0.173686	0.0348258	0.249923	0.297466	0.229508	0.14945	0.091191	0.0674788	0.0545194	0.0729711	0.113066	0.166721	0.205344	0.228943	0.280141	0.378016	0.531495	0.708375	0.87693	0.97505	1	0.937636	0.814356	0.652085	0.511415	0.40684	0.361874	0.336824	0.327611	0.289577	0.234336	0.198335	0.162633	0.137218	0.108895	0.0914969	0.0754027	0.0585188
-0.106846	-0.103717	-0.110971	-0.102427	-0.104555	-0.0940947	-0.0784125	-0.026001	0.11695	0.311896	0.468842	0.505394	0.49297	0.314304	0.147925	-0.0566136	-0.08702	-0.119021	-0.121828	-0.106737	-0.0628339	-0.0218176	0.0121977	0.0631252	0.122025	0.178627	0.206122	0.27577	0.444793	0.654291	0.85068	0.963626	1	0.939637	0.816817	0.68053	0.545844	0.432272	0.331251	0.256499	0.179713	0.110458	0.0592561	0.0234012	-0.000980058	-0.0189047	-0.032524	-0.0505067	-0.0795834	-0.0971517
0.124435	0.0811957	0.103171	0.106661	0.122634	0.100878	0.0712538	0.0478235	0.0468779	0.0345672	0.0290284	-0.0136878	-0.0328013	0.0341506	0.0885964	0.127753	0.0790682	0.048895	0.031612	0.0386236	0.0964139	0.1766	0.284034	0.377554	0.505148	0.647708	0.780786	0.861672	0.874073	0.86295	0.828631	0.853377	0.948588	1	0.890949	0.628841	0.362811	0.20302	0.119132	0.105145	0.107938	0.108028	0.105453	0.109308	0.122783	0.151438	0.149684	0.147911	0.144635	0.120334
0.187952	0.158423	0.131103	0.113244	0.101694	0.0961633	0.0888412	0.0779527	0.0547873	0.0380182	0.0305775	0.0323219	0.0345174	0.0133504	-0.0145088	-0.0398807	-0.0449853	-0.0355836	-0.0282157	-0.00584836	0.0221924	0.0622454	0.113011	0.178064	0.262029	0.371794	0.51095	0.65304	0.773505	0.839979	0.889892	0.933506	0.975651	1	0.99935	0.992438	0.988959	0.992683	0.98995	0.960217	0.900055	0.822535	0.74423	0.673473	0.60367	0.520859	0.434229	0.349659	0.279141	0.227662
0.18171	0.161477	0.141445	0.124024	0.110578	0.098028	0.0878033	0.0795854	0.0746139	0.0707869	0.0680193	0.068503	0.0680454	0.0587547	0.0539756	0.0658553	0.107322	0.165906	0.238441	0.316276	0.406427	0.500741	0.585278	0.648186	0.694323	0.720309	0.730925	0.74516	0.785667	0.845579	0.903411	0.948512	0.980953	1	0.996484	0.965591	0.910956	0.851366	0.793306	0.731815	0.668928	0.603442	0.532785	0.451598	0.365102	0.286779	0.226843	0.183893	0.158259	0.138406
0.189004	0.208781	0.234775	0.246002	0.224471	0.180905	0.138952	0.113589	0.10269	0.0972301	0.0813904	0.0700585	0.0464112	0.0494935	0.0513244	0.0601988	0.0429982	0.0217127	0.00441856	-0.00508258	-0.00875071	-0.00943513	-0.00478146	0.00236901	0.0193335	0.0499099	0.104982	0.200069	0.333718	0.507374	0.700013	0.865696	0.977558	1	0.929774	0.783503	0.61646	0.494195	0.414811	0.363559	0.312564	0.259173	0.207902	0.165189	0.141661	0.131192	0.133956	0.159296	0.17931	0.192769
0.0253094	0.0178919	0.0125416	0.00891792	0.00820621	0.0097471	0.0110064	0.00915009	0.00473647	0.00440063	0.00525408	0.00774369	0.00553621	0.00282291	-0.00124538	-0.00212219	0.00444581	0.0131223	0.0255563	0.0342616	0.0490542	0.071834	0.101652	0.14504	0.206357	0.282452	0.37095	0.479721	0.600617	0.72857	0.842791	0.936766	0.993045	1	0.954405	0.861791	0.738131	0.608426	0.485504	0.377289	0.285668	0.2131	0.158	0.117359	0.0895433	0.0723102	0.0602016	0.0508028	0.0418157	0.033488
0.118604	0.104032	0.0863482	0.0731588	0.0603333	0.0491663	0.0358513	0.0249558	0.022418	0.026691	0.0466644	0.0657283	0.0787522	0.0524636	0.0293131	0.0209185	0.0472957	0.0697421	0.0756657	0.0682952	0.0514996	0.0388252	0.0271939	0.0218433	0.01945	0.0257958	0.0623404	0.168785	0.31459	0.475866	0.639605	0.8118	0.943126	1	0.99924	0.992679	0.975624	0.945458	0.897729	0.84348	0.783171	0.703168	0.602182	0.488764	0.388204	0.305981	0.241461	0.190499	0.155188	0.132814
0.0594719	0.0390382	0.0235937	0.0186097	0.0130259	0.00153558	-0.0159076	-0.015634	-0.0163893	-0.0149239	-0.0223276	-0.0305989	-0.0386757	-0.0233391	0.0193707	0.0586474	0.0754173	0.0802146	0.0949633	0.118599	0.153752	0.172801	0.179568	0.181843	0.223143	0.283724	0.343411	0.415666	0.498799	0.604775	0.717719	0.81038	0.900398	0.97594	1	0.946741	0.798328	0.665589	0.544927	0.445891	0.375699	0.302996	0.232529	0.226355	0.27701	0.337945	0.302542	0.221563	0.140828	0.0950074
0.0932296	0.0765196	0.0635209	0.0533278	0.0457229	0.0456944	0.0440525	0.0411974	0.037139	0.0355225	0.0361888	0.0346846	0.0382161	0.0310138	0.0150897	-0.00125297	-0.00350707	0.00473826	0.0105538	0.011982	0.0131368	0.0131638	0.0132491	0.0193856	0.0389384	0.0739989	0.139303	0.241187	0.375048	0.524575	0.675246	0.820209	0.932909	0.993465	1	0.969186	0.913902	0.845523	0.774743	0.71275	0.648383	0.583868	0.515731	0.453376	0.398737	0.34494	0.286847	0.223733	0.166537	0.123295
0.105292	0.0844475	0.0664473	0.0527174	0.0441296	0.0357613	0.0285436	0.0210861	0.014564	0.00797195	0.000270885	-0.00197472	-0.00493974	-0.0161688	-0.0243075	-0.0273997	-0.0197117	-0.0161316	-0.0122239	-0.00120572	0.0197538	0.0540021	0.0992868	0.162356	0.244313	0.353106	0.47636	0.600141	0.710085	0.791258	0.859719	0.916107	0.962529	0.991969	1	0.987687	0.95947	0.925718	0.897912	0.856878	0.784736	0.674557	0.554592	0.451174	0.374003	0.311441	0.254385	0.205166	0.164453	0.133518
0.105315	0.0899481	0.092413	0.120984	0.127896	0.125796	0.11292	0.10526	0.0907294	0.0647442	0.0124307	-0.0294688	-0.0632797	-0.0176601	0.0701006	0.109583	0.111104	0.0693591	0.0678743	0.0484459	0.0110888	0.024411	0.0408945	0.114178	0.130255	0.172513	0.280891	0.41707	0.571574	0.687647	0.821469	0.921161	0.977935	0.975957	1	0.994127	0.950751	0.850389	0.786208	0.71738	0.643683	0.526482	0.393355	0.291638	0.187372	0.127434	0.0813122	0.0956787	0.116623	0.120511
0.232615	0.225443	0.217942	0.20231	0.193478	0.177944	0.180045	0.17483	0.181155	0.187755	0.202802	0.205234	0.200577	0.128669	0.0459521	-0.0385981	-0.0397732	-0.0341093	-0.0172215	-0.00869313	0.0263425	0.0614457	0.0871058	0.0873369	0.0962923	0.11954	0.175986	0.232472	0.326756	0.453847	0.594147	0.727165	0.848406	0.946013	1	0.996681	0.957367	0.894355	0.82238	0.760132	0.678301	0.591392	0.483259	0.408919	0.34217	0.299628	0.257134	0.239821	0.230072	0.235488
-0.0971395	-0.0921673	-0.0857151	-0.0629596	-0.0206219	-0.00192755	-0.00764023	-0.0313933	-0.0894632	-0.192737	-0.407538	-0.636685	-0.708055	-0.439838	-0.111379	0.0607359	0.00314964	-0.0820609	-0.0960352	-0.115229	-0.133209	-0.169138	-0.171227	-0.0987054	-0.0521765	-0.0606552	-0.0803485	-0.0362769	0.0502936	0.167552	0.358232	0.637753	0.876376	0.981801	1	0.958729	0.89609	0.78237	0.633372	0.445185	0.277236	0.154875	0.0976131	0.084767	0.0537452	0.0153414	-0.0362954	-0.0834199	-0.105488	-0.113143
-0.103351	-0.0969228	-0.0765011	-0.104229	-0.0649897	-0.0772056	-0.0601654	-0.0951816	-0.0201314	0.0832977	0.442583	0.687484	0.739693	0.430068	0.11079	0.0011442	0.0117368	0.022582	0.0382903	-0.0167391	-0.0496869	-0.107704	-0.109107	-0.0959757	-0.110334	-0.0740022	-0.0763406	-0.023678	-0.0421411	0.0191201	0.0928031	0.308266	0.611025	0.85874	1	0.971408	0.851719	0.637771	0.398928	0.248065	0.16113	0.0606975	-0.0469551	-0.0897511	-0.0652784	-0.0644299	-0.0893213	-0.0908764	-0.08887	-0.0894736
0.0227837	0.0203309	0.016218	0.0135967	0.00784115	0.00557115	0.00580642	0.00467618	-0.000482465	-0.00945972	-0.024765	-0.040566	-0.0455704	-0.0210598	0.00385132	0.018385	0.00903216	-0.00133107	-0.00675623	-0.00676768	-0.00283503	-0.00354658	-0.0029173	-0.000423067	0.00399232	0.0139773	0.0374891	0.0901416	0.173261	0.29543	0.459111	0.651975	0.831204	0.954229	1	0.98511	0.917787	0.807457	0.663832	0.511777	0.373457	0.26264	0.182141	0.128626	0.0928364	0.0662619	0.0457068	0.0322648	0.0272578	0.0271526
0.0169387	0.0160083	0.0143821	0.00891635	0.00325293	0.00194034	-0.00349013	-0.0061609	-0.0191549	-0.0332026	-0.0641575	-0.0848088	-0.0870269	-0.0436911	-0.00419724	0.0227595	0.0164548	0.0084377	-0.000459576	-0.00537848	-0.0118425	-0.0136289	-0.0139368	-0.00754021	0.00055785	0.0204902	0.0661992	0.152837	0.268004	0.392881	0.518862	0.661576	0.82367	0.951745	1	0.948239	0.820163	0.650276	0.470954	0.322325	0.216688	0.149835	0.110796	0.0866433	0.0684217	0.0553015	0.0425793	0.0334322	0.023208	0.0177634
0.0672236	0.0546206	0.0519817	0.0730287	0.104997	0.131589	0.15085	0.185567	0.225798	0.227536	0.154186	0.06027	-0.0128326	-0.0308422	-0.022655	0.00260416	0.0120226	0.0220492	0.0211624	0.0291456	0.0435313	0.0489867	0.049394	0.0438169	0.0600454	0.0855496	0.141601	0.296019	0.554863	0.798942	0.929285	0.967624	0.977683	0.995894	1	0.990821	0.964931	0.927162	0.876023	0.79105	0.66538	0.533611	0.417663	0.326345	0.249867	0.191033	0.151216	0.12445	0.106357	0.0848303
0.0721703	0.0595648	0.0469189	0.0380534	0.0303628	0.0245963	0.0164371	0.00873173	0.0027626	-0.000335245	-0.00274512	-0.00439925	-0.00546003	-0.0101532	-0.00948958	-0.00379283	0.0099754	0.0236059	0.0290828	0.029209	0.0210438	0.0132044	0.00601245	0.000133589	-0.000566152	0.00747884	0.0398026	0.107277	0.219348	0.36885	0.542383	0.723403	0.872546	0.966863	1	0.981648	0.919065	0.821014	0.711562	0.603951	0.504862	0.41493	0.337998	0.27449	0.221801	0.180299	0.145322	0.119101	0.099513	0.0846296
0.0352536	0.026177	0.0191803	0.0123023	0.00566702	0.00367053	0.00411464	0.00516733	0.00237215	-0.00364436	-0.00650197	-0.00816003	-0.00783758	-0.00517537	-0.001933	0.000327506	-0.00284833	-0.00536026	-0.00687935	-0.00564706	-0.00522038	-0.000637578	0.00643834	0.0161563	0.0310778	0.0606319	0.109693	0.180354	0.27682	0.396847	0.533129	0.675137	0.807625	0.914412	0.978328	1	0.99036	0.971628	0.935686	0.850894	0.70446	0.526109	0.367574	0.256506	0.18271	0.137217	0.104881	0.0831031	0.0646721	0.0473511
0.121933	0.0913402	0.0667229	0.0498025	0.0400955	0.0306225	0.0219306	0.015461	0.0128696	0.0136977	0.0136643	0.0155785	0.0160192	0.0222917	0.0391395	0.0759993	0.0975392	0.0990473	0.0782686	0.0698157	0.0773302	0.0967383	0.120897	0.145853	0.17986	0.23807	0.328297	0.444532	0.572304	0.697018	0.799777	0.879344	0.93527	0.973509	0.992297	1	0.997218	0.97804	0.94061	0.893488	0.843609	0.783617	0.705519	0.612341	0.516828	0.42499	0.343125	0.267762	0.207472	0.159058
0.339362	0.307885	0.273965	0.23561	0.208511	0.203431	0.202116	0.200911	0.182453	0.196123	0.241987	0.299731	0.308326	0.4182	0.589204	0.761981	0.773388	0.695671	0.633123	0.5624	0.493324	0.418996	0.387977	0.365714	0.388117	0.476205	0.628038	0.752684	0.800904	0.801547	0.792318	0.821242	0.873351	0.941107	0.994779	1	0.978386	0.948877	0.926723	0.880786	0.794551	0.700081	0.613109	0.547786	0.507441	0.509264	0.508592	0.484835	0.429513	0.378076
0.0404395	0.0208202	0.00401353	-0.0018796	-0.00322045	-0.00323714	-0.0073564	-0.00595028	-0.00179504	0.00236932	0.00169061	-0.00747352	-0.0116495	-0.0107557	-0.00712326	-0.00372416	-0.0089209	-0.015664	-0.0196711	-0.0192794	-0.00148432	0.0373801	0.0827407	0.12328	0.16276	0.224426	0.309375	0.413893	0.527436	0.649864	0.767857	0.867277	0.93601	0.970888	0.989111	1	0.997021	0.979648	0.95268	0.918461	0.852779	0.743162	0.606499	0.469255	0.346661	0.246384	0.170646	0.117194	0.0816742	0.0592442
-0.0417867	-0.0471611	-0.0406847	-0.0327312	-0.0666505	-0.110331	-0.126744	-0.136036	-0.135569	-0.155649	-0.153147	-0.138556	-0.102263	-0.0850302	-0.0720931	-0.0901295	-0.0912799	-0.0927515	-0.0680722	-0.0450508	-0.00897644	0.014687	0.0445394	0.114312	0.14742	0.19924	0.247654	0.33289	0.428955	0.503412	0.614807	0.740632	0.844519	0.942924	0.988652	1	0.923822	0.81507	0.711926	0.600216	0.494847	0.368104	0.276258	0.186101	0.12706	0.0894674	0.0521334	0.036409	0.0105002	-0.00208981
0.088181	0.0775385	0.0641633	0.0579327	0.0602405	0.0809121	0.099526	0.11798	0.114112	0.116098	0.138586	0.17767	0.249655	0.219706	0.13149	0.00706197	-0.0308101	-0.0253632	0.00227431	0.00433636	-0.00215447	-0.0156649	-0.0124758	0.0125145	0.0423222	0.0674016	0.115458	0.204847	0.347275	0.518324	0.696072	0.846787	0.952879	0.992944	0.998104	1	0.998491	0.967139	0.901633	0.802509	0.696646	0.586734	0.494779	0.399737	0.29962	0.204389	0.140566	0.107292	0.0951811	0.0912595
0.104297	0.098427	0.0901934	0.0747625	0.0561484	0.0325145	0.0104226	-0.00774378	-0.0184764	-0.0262186	-0.0344292	-0.0424211	-0.0469864	-0.0393458	-0.021344	-0.00569166	0.00516042	0.0067964	0.00794153	0.00619294	0.00665664	0.0168064	0.0399373	0.0797926	0.137755	0.215593	0.317638	0.432239	0.551834	0.654321	0.74063	0.81342	0.890306	0.957833	0.999885	1	0.972058	0.936538	0.903183	0.850097	0.753121	0.615644	0.470564	0.349215	0.263246	0.206651	0.173697	0.149647	0.128514	0.110334
0.109361	0.0986715	0.0812587	0.0857761	0.0844363	0.0954537	0.0785635	0.0658386	0.0414472	0.0561207	0.075925	0.126865	0.173581	0.165614	0.134198	0.111143	0.134854	0.181565	0.227207	0.271282	0.290959	0.295631	0.295632	0.297418	0.27818	0.241678	0.20449	0.202298	0.266049	0.351206	0.468442	0.611706	0.761365	0.885469	0.957344	1	0.993624	0.933168	0.846822	0.75862	0.659069	0.533585	0.421865	0.36342	0.333951	0.284263	0.216175	0.15714	0.134708	0.124277
0.0200352	0.0166105	0.0139563	0.0138291	0.0145282	0.0129433	0.0157886	0.0143762	0.0110782	-0.000911349	-0.0177967	-0.0301581	-0.0342771	-0.0154429	0.00255365	0.0143672	0.00892668	0.00344465	-0.000210387	0.000134981	-0.00132369	-0.00472039	-0.00979722	-0.0143532	-0.0090222	0.011941	0.0557486	0.120872	0.201209	0.301497	0.416833	0.552847	0.704473	0.850765	0.960667	1	0.957339	0.845645	0.698077	0.547343	0.412438	0.302484	0.221584	0.162257	0.114998	0.0784767	0.0555276	0.0410435	0.031335	0.0250683
0.0140612	0.00541774	0.00133648	0.000831425	0.000763779	-0.00220936	-0.0059593	-0.00522006	-0.00468805	-0.00263191	-0.00477416	-0.00846678	-0.0158973	-0.00541378	0.00432646	0.0132547	0.00521159	1.92833e-05	-0.000481779	-0.000264755	0.00195873	0.00361697	0.00563992	0.0108021	0.0204704	0.0429224	0.0802564	0.138445	0.222618	0.336365	0.45168	0.556887	0.641193	0.736975	0.851111	0.951575	1	0.99451	0.956274	0.886609	0.760748	0.585768	0.405174	0.257721	0.16167	0.101308	0.0624939	0.0353131	0.0257164	0.0193212
0.0657132	0.0505622	0.0399087	0.0351268	0.0308409	0.0298964	0.0307149	0.0311235	0.0278489	0.0223529	0.0178319	0.0124686	0.00789696	0.00721034	0.0141434	0.0179931	0.0118085	-0.000244179	-0.00588921	-0.0058216	-0.00367934	0.00375026	0.0246192	0.0598705	0.1059	0.164208	0.234846	0.317114	0.397488	0.480762	0.571952	0.680438	0.795607	0.892457	0.959908	0.994747	1	0.975263	0.920589	0.83855	0.729701	0.608018	0.490505	0.38866	0.304452	0.240251	0.192847	0.154491	0.121038	0.0922048
0.116171	0.119797	0.119961	0.108084	0.0892587	0.0755342	0.0718538	0.0709083	0.0711132	0.0656819	0.0574162	0.043338	0.0342412	0.0291236	0.0267514	0.0239501	0.0219161	0.0212626	0.0224496	0.0173206	0.0119648	0.0105176	0.00899822	0.00803946	0.00906406	0.0128399	0.0196594	0.0330806	0.0700994	0.149276	0.278793	0.445008	0.628843	0.804749	0.935025	0.998814	1	0.960969	0.87875	0.754421	0.608428	0.473161	0.370009	0.295411	0.244955	0.203704	0.171053	0.144955	0.128061	0.119069
0.199703	0.194321	0.185098	0.167461	0.147969	0.143441	0.144667	0.141921	0.131426	0.137092	0.157367	0.173703	0.165546	0.0790741	-0.0269347	-0.0885745	-0.0626278	-0.00583062	0.0410907	0.063084	0.0817702	0.075255	0.085711	0.100716	0.131854	0.158942	0.2068	0.225887	0.275329	0.339155	0.392572	0.435061	0.469283	0.603092	0.777938	0.940311	1	0.935511	0.850352	0.737172	0.651197	0.56232	0.506883	0.458434	0.414039	0.344534	0.298473	0.253767	0.229864	0.20668
0.0611782	0.0486901	0.0367601	0.0267222	0.0189009	0.0125405	0.00763343	0.00465844	0.00561819	0.00915101	0.0159676	0.0232296	0.0279941	0.0151689	-0.000501298	-0.0134348	-0.0107796	-0.0054089	0.000770046	0.00683523	0.0120952	0.0165469	0.020278	0.025692	0.0365892	0.0634097	0.1186	0.204573	0.309851	0.424208	0.538155	0.64895	0.751359	0.845808	0.926478	0.981323	1	0.977917	0.91719	0.823701	0.707257	0.58109	0.458535	0.350144	0.261419	0.192999	0.144078	0.110572	0.0887446	0.0740175
0.0848839	0.0705931	0.0589238	0.0498377	0.0420767	0.0360226	0.0303579	0.0248934	0.020002	0.0178009	0.0171638	0.0191215	0.0201299	0.0152181	0.00966928	0.00530102	0.00905498	0.0117817	0.0135909	0.0145675	0.0162004	0.0165412	0.0171712	0.0188601	0.0227871	0.0287105	0.0399184	0.0656791	0.108658	0.17027	0.254553	0.371534	0.522313	0.68611	0.835124	0.943132	1	0.998201	0.941458	0.838681	0.709726	0.574275	0.45166	0.351581	0.275573	0.218666	0.175193	0.143564	0.120061	0.101372
0.241844	0.246191	0.249329	0.27727	0.234896	0.191315	0.138513	0.11744	0.0704337	-0.0172	-0.121649	-0.215482	-0.225487	-0.130355	-0.0555138	-0.0141173	-0.0434955	-0.0662845	-0.0755162	-0.0994537	-0.0986987	-0.103585	-0.0867946	-0.0920219	-0.0988455	-0.0957648	-0.0265893	0.0490524	0.0891279	0.0922046	0.134715	0.263422	0.440218	0.626438	0.797736	0.934089	1	0.99511	0.968525	0.924748	0.857891	0.766178	0.650848	0.529845	0.393922	0.270618	0.18399	0.153858	0.183491	0.236286
0.0270383	0.0269792	0.00766299	-0.00835399	-0.0191232	-0.0205731	-0.0313936	-0.0385974	-0.0351112	-0.0292445	-0.0203567	-0.0121737	0.0190287	0.0112682	-0.0171265	-0.0611369	-0.0701777	-0.0630239	-0.0633494	-0.0614761	-0.0649146	-0.0659322	-0.0630365	-0.0611323	-0.0674252	-0.0576527	-0.0316114	0.00216114	0.0534951	0.127353	0.240042	0.38054	0.549328	0.725919	0.834734	0.897387	0.95548	1	0.932854	0.761001	0.526163	0.337344	0.19246	0.105516	0.066453	0.037063	0.0260021	0.0201221	0.0215044	0.0237689
0.0702789	0.0608532	0.0480912	0.0358101	0.0283449	0.0221853	0.024748	0.0261521	0.026531	0.0233376	0.0195718	0.019334	0.0207723	0.0229074	0.0300663	0.0329878	0.040679	0.0294178	0.0247118	0.0217692	0.0287804	0.0316614	0.030395	0.0280749	0.0277491	0.0380856	0.065227	0.102095	0.149846	0.215629	0.314373	0.447944	0.619314	0.771626	0.886724	0.958479	0.98873	1	0.991494	0.915509	0.780309	0.591104	0.44042	0.328454	0.250421	0.190361	0.141453	0.0981974	0.0794347	0.0713863
0.138554	0.134877	0.134276	0.128864	0.117407	0.103216	0.0842625	0.0749724	0.063573	0.0554259	0.0405163	0.0231704	-0.00218477	-0.00264528	0.00405282	0.0233229	0.0209716	0.0227701	0.0254748	0.0281133	0.0259	0.0247181	0.0223219	0.0166372	0.0265655	0.0600817	0.094412	0.105281	0.0852761	0.0665283	0.0663284	0.100789	0.153281	0.226268	0.387781	0.625434	0.864446	1	0.984605	0.855394	0.652608	0.476895	0.364223	0.309837	0.267128	0.237904	0.204957	0.180782	0.159934	0.143494
0.0823956	0.066254	0.0547623	0.0440443	0.0367352	0.029327	0.0244261	0.018812	0.0161126	0.0143011	0.0118002	0.0124628	0.0135388	0.0133304	0.0135043	0.0131327	0.0181057	0.0205449	0.0214097	0.0210753	0.0204094	0.0214188	0.0238198	0.0272706	0.0321238	0.0404731	0.0610865	0.105468	0.174136	0.274863	0.389447	0.522896	0.644878	0.753492	0.851684	0.941472	0.996756	1	0.96876	0.926	0.863881	0.765743	0.642238	0.513546	0.397629	0.302668	0.229913	0.177132	0.136879	0.105682
0.206632	0.1635	0.138062	0.120471	0.0940168	0.0629569	0.040383	0.0287361	0.0252286	0.0218103	0.0213217	0.0229797	0.0233764	0.0257579	0.0235455	0.0228917	0.0181225	0.0137675	0.0144343	0.0146115	0.0150617	0.0127785	0.0123568	0.0145051	0.0128299	0.00886022	0.0111109	0.0258488	0.0541621	0.0804901	0.113555	0.175347	0.289549	0.415091	0.558873	0.734051	0.907893	1	0.997005	0.976001	0.974612	0.942854	0.846055	0.685675	0.521864	0.394272	0.334152	0.323762	0.32255	0.296149
0.146468	0.13765	0.135075	0.141466	0.141581	0.140945	0.138341	0.146241	0.143003	0.128749	0.107652	0.0837325	0.043887	0.0373307	0.0405042	0.0716293	0.0699853	0.0792485	0.0820082	0.0824588	0.078673	0.0752079	0.072824	0.0642706	0.0606999	0.0704127	0.087827	0.12267	0.166103	0.216525	0.277967	0.346004	0.435415	0.530872	0.688182	0.855157	0.973328	1	0.941592	0.828844	0.656002	0.478632	0.339725	0.255016	0.20269	0.181022	0.169885	0.17086	0.166747	0.157097
0.0434763	0.0321241	0.0228978	0.0163218	0.0115152	0.00831974	0.00410895	-5.49903e-05	-0.00313889	-0.00549248	-0.00828185	-0.0119825	-0.0168437	-0.0179343	-0.0166088	-0.0123181	-0.0118898	-0.0129037	-0.0118625	-0.010409	-0.00789541	-0.00529467	0.000730703	0.0115581	0.0286555	0.0518763	0.0871566	0.145979	0.223664	0.314883	0.424301	0.55998	0.693225	0.798309	0.878482	0.939332	0.985898	1	0.955281	0.848378	0.699565	0.548211	0.414039	0.307329	0.229272	0.168704	0.125399	0.0944551	0.0739669	0.0579192
0.0734734	0.0646739	0.0570194	0.0506136	0.045286	0.0326404	0.0137015	-0.00710259	-0.0272547	-0.0524215	-0.0873256	-0.122031	-0.12196	-0.0567051	0.0078041	0.0481225	0.0461478	0.0597486	0.0785152	0.093789	0.0897133	0.0765301	0.0506737	0.0248224	-0.00128251	-0.0224875	-0.0386649	-0.0417839	-0.0403187	-0.0264969	-0.000784172	0.0612892	0.18819	0.402179	0.6603	0.882688	0.993691	1	0.938663	0.85564	0.756541	0.65821	0.541695	0.420655	0.305816	0.216764	0.157007	0.1176	0.0924507	0.0823769
0.147184	0.120585	0.117755	0.114545	0.0997352	0.0745336	0.0745938	0.0859734	0.103489	0.11195	0.11627	0.112611	0.101722	0.068643	0.0375973	0.0338938	0.064797	0.105173	0.143498	0.198279	0.243038	0.25745	0.247338	0.240041	0.246285	0.267248	0.286284	0.312624	0.343787	0.378502	0.393583	0.417666	0.448508	0.506541	0.607223	0.755255	0.896355	0.979298	1	0.977391	0.908006	0.809451	0.706459	0.638274	0.605181	0.55722	0.478143	0.367424	0.275338	0.201579
0.218203	0.180838	0.144883	0.119674	0.101646	0.0877714	0.0676937	0.051029	0.0348965	0.0296642	0.0348247	0.0525225	0.0624097	0.0801169	0.0903867	0.102051	0.120068	0.149338	0.191444	0.227584	0.263963	0.304065	0.349396	0.402535	0.472017	0.579033	0.719336	0.844599	0.904414	0.881279	0.822429	0.784459	0.786129	0.808733	0.840198	0.891803	0.950664	0.989785	1	0.97602	0.908082	0.793557	0.670216	0.56969	0.49514	0.439566	0.390213	0.343055	0.293803	0.248425
0.0386711	0.0275915	0.0211082	0.0153712	0.00980085	0.00682006	0.00689187	0.00873417	0.00833957	0.0079966	0.00483879	0.00204655	-0.00150526	-0.000916611	0.000800624	0.003222	0.00304039	0.00170247	0.00187889	0.00151068	0.00150839	-0.000288856	-0.00140066	-0.00179133	-0.00146036	-0.00128213	-0.000349365	0.00457203	0.0193513	0.0446875	0.0857284	0.148953	0.23609	0.353554	0.4957	0.641217	0.782134	0.91501	1	0.986628	0.869266	0.703496	0.53948	0.390381	0.268832	0.177989	0.118398	0.0854885	0.068181	0.0545751
0.0377357	0.0322879	0.0282902	0.020388	0.0190357	0.00972491	0.00720081	-0.000386814	-0.00295252	-0.0045703	-0.00483413	-0.000419774	-0.00239379	0.000587426	0.00133435	0.00561181	0.000904	-0.000392245	-0.0026391	0.000743802	0.00469452	0.0113842	0.0191754	0.0278863	0.0346637	0.0493037	0.0782458	0.119546	0.157525	0.183151	0.204027	0.240797	0.290143	0.381206	0.543524	0.739015	0.906381	0.984624	1	0.983364	0.942092	0.850421	0.68825	0.49331	0.323689	0.209385	0.134425	0.0921459	0.0649792	0.0497691
0.14457	0.11919	0.107336	0.117181	0.117941	0.119753	0.117492	0.129749	0.147729	0.170344	0.196048	0.214299	0.239235	0.246194	0.215701	0.152378	0.0946201	0.073814	0.0662949	0.0553594	0.0526232	0.0524421	0.0530404	0.0472986	0.0415515	0.0399361	0.0462453	0.0610759	0.0860941	0.120874	0.171632	0.239932	0.328197	0.437238	0.566521	0.709976	0.845662	0.948445	1	0.993711	0.93227	0.818866	0.682254	0.547801	0.445296	0.366316	0.307529	0.266184	0.227403	0.189937
0.11731	0.0881312	0.0659013	0.046	0.0306742	0.0212921	0.0170049	0.012052	-0.000286024	-0.00933488	-0.0185272	-0.01945	-0.0207994	-0.00435215	0.0186299	0.0425637	0.041173	0.0259894	0.0142767	0.00142253	-0.0117446	-0.0216684	-0.0221873	-0.0213659	-0.0170365	-0.0139153	-0.00700011	0.00227115	0.0195083	0.0646388	0.149438	0.275981	0.419162	0.565884	0.703406	0.829162	0.930378	0.989531	1	0.978863	0.956295	0.922738	0.848926	0.72589	0.588565	0.467503	0.372609	0.293622	0.22158	0.162603
0.127592	0.113716	0.0987598	0.0848325	0.0851865	0.0914028	0.0947944	0.0913047	0.0784404	0.0695163	0.0643721	0.0620415	0.0527354	0.0225288	-0.017175	-0.0387435	-0.0373275	-0.028156	-0.0139383	-0.0127791	-0.0109787	-0.0107554	-0.00364633	0.00623481	0.0102371	0.0185604	0.0446572	0.0902431	0.14402	0.214775	0.329581	0.50123	0.685858	0.822487	0.896927	0.919766	0.936785	0.9587	1	0.996653	0.927672	0.791095	0.652738	0.526756	0.422694	0.335061	0.266911	0.213068	0.169991	0.14262
0.0605114	0.0530305	0.0401168	0.0261198	0.0182595	0.0199512	0.0254167	0.030293	0.0294146	0.0183838	0.00376105	-0.00261439	-0.00386394	-0.00226298	-0.000146755	0.00312474	0.00927017	0.0125859	0.0201244	0.0164892	0.0113807	0.00843719	0.00727672	0.00697981	0.0111119	0.0185097	0.0286407	0.0441952	0.079112	0.144411	0.237723	0.34599	0.463573	0.588981	0.714537	0.826299	0.912335	0.976066	1	0.965907	0.861257	0.70605	0.534684	0.382486	0.269772	0.192869	0.144519	0.110835	0.087961	0.0715309
0.0747675	0.0470148	0.0300984	0.017281	0.0148478	0.0116256	0.0115352	0.00726745	0.0101184	0.00944027	0.0092496	-0.00324461	-0.00884909	-0.013031	0.00841508	0.0320145	0.0550745	0.0555486	0.0597666	0.0495713	0.0332641	0.0155561	0.00755537	0.0115462	0.0193835	0.016612	0.0056171	-0.00421532	0.00186609	0.0308546	0.0766385	0.15094	0.244029	0.355867	0.48692	0.647678	0.814584	0.946515	1	0.97554	0.876922	0.727962	0.560216	0.414034	0.31758	0.25555	0.214919	0.179702	0.148398	0.113673
0.212864	0.0952167	-0.0130174	-0.11455	-0.213339	-0.293118	-0.324055	-0.319993	-0.336133	-0.381281	-0.228997	0.0922086	0.439322	0.656924	0.772386	0.803538	0.742146	0.561011	0.376401	0.221921	0.216845	0.307976	0.425805	0.501406	0.549917	0.58606	0.644627	0.722343	0.719795	0.694919	0.697259	0.794456	0.902667	0.915859	0.882603	0.87117	0.937559	0.997651	1	0.960285	0.933081	0.936917	0.928946	0.890439	0.797018	0.732825	0.668737	0.579674	0.473394	0.342085
0.207942	0.194961	0.181692	0.178746	0.168036	0.142166	0.108478	0.0631209	0.0210637	-0.01817	-0.0317893	-0.0448254	-0.0439528	-0.0355076	-0.000540367	0.0251953	0.0329715	0.0214333	0.0111836	0.00648888	-0.00338483	-0.0196421	-0.0296663	-0.0154145	0.00945149	0.0664154	0.161835	0.280731	0.38267	0.450019	0.500507	0.557027	0.631358	0.724303	0.821889	0.885565	0.922748	0.962548	1	0.986063	0.907777	0.783772	0.653543	0.528281	0.426355	0.351359	0.290623	0.255673	0.232432	0.222836
0.333683	0.259324	0.19977	0.158327	0.154873	0.154265	0.173608	0.180888	0.165101	0.120455	0.0877581	0.0741047	0.0658649	0.0653014	0.0443701	0.0466543	0.0118828	0.00176831	-0.0183704	-0.0303559	-0.0426108	-0.0288244	0.00498342	0.0414494	0.0695962	0.113916	0.204502	0.307913	0.377442	0.386895	0.383889	0.38546	0.421398	0.459121	0.501643	0.540331	0.611736	0.754703	0.908492	1	0.955693	0.837109	0.725419	0.641442	0.563928	0.462969	0.469237	0.49148	0.504104	0.425474
0.240777	0.170961	0.113512	0.0696339	0.0506287	0.0311252	0.0180735	-0.000868552	-0.0168523	-0.0290329	-0.0336426	-0.0301242	-0.0308789	-0.0170698	0.0196409	0.10159	0.198167	0.273172	0.320751	0.335293	0.350954	0.357208	0.391759	0.477441	0.60207	0.703287	0.728263	0.717062	0.710863	0.738578	0.774209	0.791944	0.808148	0.827572	0.851029	0.873087	0.895138	0.934585	0.978145	1	0.991671	0.930045	0.840089	0.736945	0.641273	0.555777	0.481378	0.417716	0.362893	0.302761
0.0100332	0.000138822	-0.00943073	-0.0189122	-0.0196551	-0.0124378	-0.00589551	0.020636	0.0682133	0.111264	0.174541	0.226126	0.335943	0.465629	0.473545	0.416573	0.290923	0.230739	0.15044	0.0688866	0.0263425	0.0171735	0.0154469	0.0335123	0.0712659	0.0852929	0.0874648	0.0792307	0.0976158	0.100858	0.100282	0.134045	0.185959	0.271353	0.473906	0.717396	0.876935	0.924081	0.974094	1	0.884812	0.643427	0.444906	0.3062	0.219916	0.143576	0.0958942	0.0661449	0.0447208	0.0245738
0.180844	0.147714	0.122979	0.102268	0.0794794	0.0552391	0.0341507	0.0214718	0.01353	0.00675672	0.00528263	-0.00025744	0.00202462	-0.002096	0.00229681	0.00177424	0.0053992	0.00592135	0.00271862	-0.00460908	-0.0106901	-0.0104163	-0.00103543	0.00799924	0.0138101	0.0161755	0.0270057	0.0566443	0.122015	0.184926	0.240645	0.280866	0.334505	0.40118	0.526894	0.688648	0.834658	0.936773	0.985709	1	0.943525	0.853378	0.770803	0.682562	0.596928	0.50366	0.422068	0.348737	0.284513	0.231931
0.0976913	0.104885	0.102956	0.0525017	0.0431057	0.0389691	0.0678853	0.0648988	0.0660049	0.0821904	0.0825787	0.0679702	-0.00832641	-0.0487029	-0.0749857	-0.0584982	-0.0520439	-0.0332512	-0.00360246	0.0050287	0.0197392	0.0348298	0.0778057	0.0989431	0.124801	0.149701	0.17886	0.23741	0.329959	0.416386	0.480919	0.517199	0.568865	0.603588	0.669721	0.753386	0.851524	0.931621	0.97885	1	0.962396	0.861048	0.696155	0.520979	0.366161	0.249607	0.16651	0.121111	0.0857124	0.074083
0.0706218	0.0612621	0.0504655	0.0381175	0.0226591	0.00477275	0.015984	0.028956	0.0526194	0.0579878	0.0525603	0.0398965	0.0260076	0.0208525	0.0178613	0.0127374	0.0172573	0.0156371	0.0249892	0.0154129	0.0114487	0.0184411	0.0236457	0.0302609	0.0345623	0.0394864	0.0397849	0.0505927	0.0753247	0.111796	0.152279	0.211614	0.278087	0.36698	0.492464	0.647116	0.788854	0.909154	0.996872	1	0.868731	0.638406	0.425309	0.291074	0.218508	0.176894	0.126097	0.0856979	0.0664878	0.0709701
0.0499823	0.0430227	0.0391258	0.0343186	0.0286109	0.0237642	0.0196012	0.0170001	0.0132854	0.0114407	0.00846804	0.00678834	0.0081299	0.00642736	0.000750458	-0.00970181	-0.0119383	-0.0102347	-0.00366113	0.000427535	0.00430998	0.00761247	0.00456842	0.000505756	-0.0021017	0.00298024	0.00942936	0.0186554	0.0300883	0.0556231	0.0910224	0.130315	0.179222	0.265375	0.409868	0.595453	0.772713	0.906052	0.983487	1	0.932139	0.785714	0.607354	0.449162	0.323883	0.225321	0.152839	0.107213	0.0814746	0.0649687
0.0441354	0.0133706	-0.00217827	-0.0168607	-0.0369667	-0.0543549	-0.0713056	-0.0754131	-0.075222	-0.0775602	-0.0734075	-0.0816519	-0.0865219	-0.0808345	-0.051459	-0.0254276	-0.0256469	-0.046245	-0.0422825	-0.0495442	-0.0603232	-0.0684932	-0.070371	-0.0517647	-0.0337511	-0.0192587	-0.0151033	-0.00948152	0.0073796	0.0243449	0.0574086	0.106507	0.182243	0.280876	0.409451	0.55741	0.712504	0.851421	0.954838	1	0.984469	0.912855	0.802417	0.65338	0.497207	0.353604	0.240561	0.157366	0.11065	0.0704638
0.0276241	0.0158249	0.00738717	0.000789497	-0.00311954	-0.00732305	-0.012548	-0.0162929	-0.018749	-0.0194128	-0.0166853	-0.0194597	-0.0220126	-0.0139172	0.00598023	0.0201958	0.0213742	0.0165397	0.0208317	0.0250569	0.029587	0.0404792	0.0530519	0.0611829	0.065171	0.0738423	0.0933213	0.124803	0.170162	0.235299	0.317093	0.418551	0.533738	0.65645	0.769623	0.858893	0.921984	0.966581	0.998275	1	0.944818	0.826174	0.662399	0.490379	0.341465	0.230034	0.155952	0.105686	0.0711974	0.0453826
0.031043	0.025057	0.0202072	0.0192487	0.0162555	0.0155706	0.0111514	0.00585707	0.00223618	0.0053937	0.0117974	0.0149289	0.0148767	0.0139835	0.0130514	0.0113495	0.00643198	0.000689396	-0.00334462	-0.00545244	-0.00713453	-0.00819213	-0.00876509	-0.0104076	-0.0148264	-0.0166015	-0.0130555	0.000780099	0.0183411	0.0477916	0.0927782	0.149368	0.218807	0.304914	0.414778	0.544245	0.684991	0.820566	0.933038	1	0.99164	0.888371	0.701575	0.490501	0.307706	0.180157	0.107907	0.0725755	0.0545738	0.042
0.124274	0.0801942	0.0525759	0.0322568	0.016758	0.00241883	-0.0141563	-0.0258078	-0.0323178	-0.027078	-0.01925	-0.0102184	-0.00535749	0.00935889	0.0183338	0.0271399	0.0213912	0.0160719	0.00999321	0.00732203	0.00593477	0.00814297	0.0131213	0.0195608	0.0166013	0.00981824	0.0111021	0.0225222	0.0414014	0.0677303	0.107328	0.162813	0.232607	0.331031	0.444728	0.582333	0.721501	0.842866	0.920246	0.969774	1	0.99346	0.931232	0.805259	0.657229	0.513049	0.404064	0.319051	0.24667	0.179635
0.396539	0.309626	0.251643	0.211577	0.178367	0.141606	0.110269	0.107182	0.0905294	0.0670096	0.00366566	-0.016646	-0.0221758	-0.0232139	-0.0286255	-0.0310887	-0.0113927	0.0128136	0.0119713	0.0200333	-0.00536242	-0.0179803	-0.0308262	-0.0276897	-0.0240744	-0.0150536	0.0158234	0.0748724	0.0940819	0.0856367	0.0760757	0.10794	0.16434	0.226943	0.304766	0.419233	0.530413	0.63967	0.753557	0.906049	1	0.99153	0.881737	0.758367	0.684479	0.614651	0.577094	0.528478	0.510972	0.476716
-0.0114947	-0.0463864	-0.047722	-0.0458851	-0.0394164	-0.0713673	-0.103093	-0.11764	-0.101056	-0.0829805	-0.0953599	-0.097587	-0.100015	-0.0715318	-0.0487692	-0.0413066	-0.0404285	-0.0436525	-0.01587	0.0152834	0.0366391	0.0445659	0.0497619	0.0972196	0.219562	0.373048	0.49779	0.571699	0.627999	0.655509	0.634285	0.600511	0.597304	0.638187	0.687921	0.749813	0.803802	0.878532	0.941615	0.991696	1	0.970104	0.910233	0.785282	0.631118	0.44889	0.298271	0.183786	0.0956105	0.0339186
0.306365	0.237979	0.181851	0.138265	0.107317	0.083685	0.0648082	0.0515837	0.0412004	0.0325271	0.0257873	0.0226615	0.0237194	0.0221182	0.0205805	0.0168254	0.0139811	0.0130891	0.0196126	0.0319385	0.0451585	0.0535564	0.0570663	0.0628193	0.0788061	0.108885	0.142491	0.176343	0.21173	0.260801	0.321115	0.386359	0.447427	0.513887	0.58793	0.673682	0.762032	0.846207	0.920486	0.972424	1	0.993557	0.964273	0.915739	0.85971	0.787749	0.699003	0.594041	0.487651	0.390437
0.210121	0.163469	0.124837	0.100162	0.0860711	0.0803432	0.0753353	0.0748044	0.0649295	0.0551585	0.0384786	0.027732	0.0149956	0.0119432	0.00394586	0.00323226	-0.00447446	-0.00570023	-0.0116559	-0.0127688	-0.0143572	-0.0117535	-0.010749	-0.00979028	-0.00410107	0.00716539	0.026669	0.0450967	0.0674369	0.0954742	0.142653	0.195816	0.265131	0.341593	0.42137	0.503465	0.600186	0.721838	0.852492	0.955113	1	0.972041	0.874653	0.742371	0.621437	0.523695	0.449244	0.375088	0.311579	0.259654
0.117201	0.0862946	0.0785762	0.0772635	0.0711863	0.0653623	0.0609286	0.0585776	0.0510351	0.0397548	0.0305887	0.0242833	0.0229301	0.0227948	0.0134075	0.00303982	-0.00102832	0.00351426	0.0184109	0.0137672	0.0100768	0.0127917	0.0166633	0.0208035	0.0242279	0.029016	0.0357636	0.0421449	0.0521226	0.0686225	0.102947	0.155336	0.22781	0.326547	0.458844	0.612168	0.754774	0.869062	0.946171	0.994814	1	0.934332	0.812675	0.652162	0.502566	0.391518	0.328023	0.292614	0.251673	0.192946
0.214592	0.175365	0.143771	0.116851	0.0925557	0.0701828	0.053003	0.0411574	0.0336528	0.0271219	0.020442	0.0139664	0.0084826	0.00333821	-0.00341166	-0.00812335	-0.0115691	-0.0122988	-0.00977959	-0.00810927	-0.00608171	-0.00428118	-0.00442563	-0.00436519	-0.00464436	-0.00419959	-0.00504089	-0.00420752	0.00209844	0.0182476	0.0450854	0.0893607	0.162466	0.272456	0.415765	0.570722	0.717592	0.839422	0.930488	0.986198	1	0.967678	0.893516	0.79356	0.682532	0.574627	0.475015	0.39047	0.320412	0.263244
0.105985	0.0790368	0.0575125	0.0411188	0.029549	0.021867	0.0146797	0.00804874	0.00149536	-0.00381591	-0.00775676	-0.010921	-0.0134489	-0.0139016	-0.0145256	-0.0146923	-0.0164016	-0.0169334	-0.015875	-0.0149407	-0.0131754	-0.0106395	-0.00889679	-0.00913013	-0.00917886	-0.00679898	-0.000623614	0.00966028	0.0247993	0.0466149	0.0768484	0.120179	0.179523	0.260686	0.366668	0.496512	0.635961	0.77297	0.889201	0.973093	1	0.959732	0.859229	0.722649	0.577965	0.445417	0.335067	0.250315	0.186693	0.140689
0.146933	0.13224	0.153203	0.217874	0.250541	0.259964	0.22911	0.210117	0.199316	0.18834	0.190634	0.145069	0.118483	0.0830341	0.0437534	-0.00441792	0.00219003	0.03566	0.0926751	0.114866	0.144926	0.189683	0.223793	0.237665	0.240516	0.264946	0.292517	0.301788	0.271459	0.256652	0.27856	0.314546	0.338969	0.348736	0.38276	0.449089	0.544747	0.649662	0.766765	0.89579	1	0.995452	0.873532	0.694725	0.546008	0.43575	0.345995	0.282864	0.234601	0.192968
0.121118	0.129068	0.135095	0.120442	0.0970431	0.0715582	0.0606597	0.0547725	0.0436092	0.0408101	-0.00576069	-0.0363035	-0.0341118	0.0268441	0.079466	0.0798264	0.082788	0.104155	0.129145	0.129969	0.111016	0.109905	0.115823	0.132384	0.123044	0.108919	0.0915431	0.0749611	0.0512711	0.0438427	0.0475146	0.0533221	0.0579253	0.0968024	0.186837	0.336171	0.522629	0.71393	0.862965	0.975757	1	0.922345	0.742259	0.554283	0.406706	0.314737	0.25366	0.208449	0.167438	0.138948
0.138294	0.115238	0.094795	0.0770902	0.0501166	0.0336586	0.0177199	0.0073305	0.0103383	-0.00734167	-0.0473225	-0.1055	-0.123337	-0.0808931	-0.0256629	0.0244813	0.0146355	-0.000387148	-0.0339445	-0.0336703	-0.0249277	-0.0247998	-0.0275571	-0.0251462	-0.0194273	-0.032479	-0.0418344	-0.0288508	-0.00507643	0.0230668	0.052171	0.105672	0.16253	0.223478	0.290123	0.373725	0.488103	0.643418	0.826835	0.961421	1	0.916923	0.756877	0.556076	0.3696	0.255681	0.212852	0.231497	0.225964	0.192802
0.0621246	0.0478864	0.0369546	0.0284732	0.0216873	0.0159615	0.00893825	0.00275607	-0.00166346	-0.000461785	0.0050718	0.0130788	0.0188244	0.0117105	0.00302777	-0.00521133	-0.00451393	-0.00416157	-0.0040285	-0.00438815	-0.00535574	-0.00613272	-0.00545417	-0.00483515	-0.00428669	-0.00389557	-0.00215638	0.000495621	0.00489454	0.0146246	0.0318739	0.0599068	0.0976313	0.144905	0.209058	0.298874	0.427056	0.588672	0.762709	0.91582	1	0.984481	0.870142	0.696767	0.51628	0.360341	0.245114	0.166662	0.116158	0.0835257
0.434709	0.400431	0.356161	0.308211	0.261432	0.2183	0.168783	0.111195	0.0572713	0.0226559	0.0146495	0.0214128	0.0304032	0.0288712	0.0189626	0.00570816	-0.0041911	-0.0103052	-0.010639	-0.00620682	0.00278648	0.0149198	0.029843	0.0504838	0.0748097	0.09925	0.113718	0.116028	0.111412	0.111883	0.126794	0.162203	0.221237	0.302753	0.402774	0.520964	0.654349	0.793867	0.914607	0.993664	1	0.92977	0.809013	0.67342	0.554697	0.468296	0.434117	0.442543	0.459631	0.458243
-0.0118471	0.00830318	0.0173605	-0.000251066	-0.0195331	-0.0372168	-0.0464225	-0.0943806	-0.117869	-0.168019	-0.182205	-0.217742	-0.202634	-0.097021	0.0187815	0.104464	0.0686258	0.0157527	-0.0652395	-0.1315	-0.204234	-0.231334	-0.241874	-0.233854	-0.224493	-0.207144	-0.203642	-0.218989	-0.265067	-0.261851	-0.218856	-0.128423	-0.0359836	0.0439853	0.115872	0.193835	0.324145	0.507899	0.718398	0.896745	1	0.976277	0.817167	0.589249	0.379976	0.239578	0.152096	0.0683084	0.00494522	-0.0299674
0.132384	0.106019	0.086278	0.0722097	0.0576453	0.0501497	0.0443854	0.0434067	0.0371147	0.0289466	0.0174691	0.00397635	-0.0152377	-0.00636299	0.00334124	0.0205975	0.0123194	0.00971886	0.0109327	0.00643105	0.00330042	0.00264531	0.00649434	0.00477515	0.00169225	0.00360354	0.00906312	0.0301026	0.0578493	0.0928885	0.119767	0.158624	0.209246	0.266359	0.338234	0.448918	0.571887	0.681156	0.785339	0.897189	0.988357	1	0.930568	0.804807	0.654146	0.507275	0.385489	0.292515	0.223412	0.172769
0.0834963	0.0650869	0.0504878	0.040484	0.0313289	0.0247822	0.0190826	0.0162266	0.0130333	0.0105306	0.00737434	0.00448294	-0.000398652	0.000393923	0.00430349	0.011294	0.0150293	0.0197092	0.0231561	0.0243208	0.0239739	0.0260645	0.0297064	0.0350293	0.0432303	0.0581584	0.0806457	0.126444	0.185547	0.245424	0.293654	0.339715	0.390438	0.433427	0.466271	0.50957	0.58933	0.698675	0.818382	0.920069	0.998635	1	0.898077	0.713417	0.512157	0.351942	0.243	0.178539	0.136667	0.107314
0.123304	0.0798757	0.0592615	0.0477498	0.0305056	0.0169625	0.0027219	-0.0066546	-0.0212078	-0.0228139	-0.0211651	-0.0155387	-0.019663	-0.0277849	-0.0381415	-0.0387729	-0.0315372	-0.0212719	-0.0165584	-0.0137068	-0.0117094	-0.00742064	-0.00538759	0.00450681	0.0247865	0.046331	0.0620356	0.0798346	0.100515	0.122266	0.156373	0.216761	0.303793	0.400256	0.503631	0.623144	0.748067	0.85168	0.908782	0.944382	0.974997	1	0.992169	0.920329	0.790767	0.626264	0.473441	0.34869	0.257536	0.183567
0.353428	0.287249	0.233718	0.190391	0.157401	0.132711	0.114166	0.098458	0.0844972	0.07266	0.0636275	0.0553949	0.0471529	0.0304478	0.0118315	-0.00186962	-0.00436136	0.0029279	0.0133648	0.0288802	0.0448687	0.0590007	0.073467	0.0885403	0.108402	0.130976	0.16345	0.211348	0.277005	0.357491	0.448422	0.544117	0.638745	0.728883	0.806928	0.865351	0.901511	0.928017	0.95178	0.978717	0.996578	1	0.985145	0.948108	0.887903	0.804535	0.709481	0.613761	0.519515	0.432505
0.192436	0.141652	0.10479	0.07804	0.0579387	0.0441223	0.0310095	0.0234768	0.0219187	0.0239043	0.0269751	0.0288971	0.0282447	0.0138127	-0.000935876	-0.0118785	-0.00800197	-0.00364778	0.000871835	0.0042066	0.0110783	0.0343053	0.0912237	0.183139	0.320268	0.503413	0.722967	0.90326	0.978953	0.947511	0.857536	0.76315	0.680728	0.629636	0.612489	0.631092	0.687563	0.774992	0.873621	0.951922	0.992601	1	0.976066	0.929343	0.852465	0.747252	0.618261	0.483297	0.361866	0.264419
0.26499	0.213424	0.183824	0.179298	0.177965	0.182254	0.15429	0.115118	0.0591863	0.0134314	-0.0573666	-0.09822	0.0338667	0.429672	0.695696	0.765052	0.609317	0.566055	0.553099	0.562508	0.600742	0.630885	0.649451	0.667553	0.715465	0.792217	0.892225	0.988784	0.990242	0.91068	0.793022	0.707515	0.640557	0.600822	0.59693	0.60361	0.614265	0.643474	0.709483	0.814357	0.925842	1	0.993249	0.910588	0.7962	0.674818	0.55863	0.467476	0.39717	0.32697
0.158277	0.127066	0.103587	0.0830867	0.0664098	0.0447777	0.0166258	-0.0046076	-0.0306406	-0.0590052	-0.100533	-0.133736	-0.14292	-0.115219	-0.0778702	-0.0556418	-0.0551119	-0.0578844	-0.0555968	-0.0568331	-0.0611758	-0.0705761	-0.0711251	-0.0753477	-0.0754244	-0.0747928	-0.0678294	-0.0553644	-0.0453751	-0.0383356	-0.0388436	-0.0358798	-0.0245808	0.00593793	0.0687865	0.18321	0.358572	0.559267	0.741552	0.876228	0.960935	1	0.971713	0.872206	0.723531	0.564445	0.421529	0.317057	0.24039	0.19209
0.165103	0.128142	0.0967062	0.0723475	0.0567783	0.0421096	0.0274453	0.0129585	0.002408	-0.00557117	-0.011752	-0.0184165	-0.019539	-0.0126071	-0.0022908	0.00493704	0.00426755	0.00245683	-0.00169493	-0.00409957	-0.00664663	-0.00850988	-0.0120822	-0.0149851	-0.0159746	-0.0150728	-0.0141194	-0.0139689	-0.0152763	-0.0148485	-0.011192	-0.00105433	0.0160269	0.0450829	0.096881	0.193855	0.343857	0.526184	0.70093	0.845614	0.949026	1	0.979857	0.886349	0.743651	0.590012	0.455673	0.350858	0.270407	0.210753
0.0401218	0.0450767	0.0352174	0.0303841	0.020511	0.0109355	-0.00211841	-0.00989396	-0.0205433	-0.0255892	-0.0450095	-0.0489312	-0.04689	-0.0231945	-0.00757373	0.000839478	-0.00590566	-0.00764089	-0.00972483	-0.00690356	-0.0081432	-0.0124068	-0.0258501	-0.0438396	-0.0556036	-0.0489742	-0.0376992	-0.0301094	-0.0302287	-0.0189499	-0.00494752	0.0168775	0.0431756	0.0830019	0.134682	0.199517	0.283886	0.402155	0.565139	0.758067	0.932911	1	0.919529	0.722328	0.501439	0.320968	0.193578	0.108661	0.0593821	0.0437922
0.626025	0.550698	0.489518	0.440674	0.424212	0.468863	0.539229	0.57029	0.514304	0.416595	0.331097	0.286734	0.256569	0.197739	0.122156	0.0608958	0.0646996	0.0933888	0.132004	0.176611	0.22712	0.284566	0.34932	0.416412	0.47086	0.488123	0.473012	0.466403	0.485883	0.547284	0.620262	0.698169	0.758705	0.813177	0.865263	0.912936	0.935569	0.93715	0.938551	0.945623	0.965649	0.985916	1	0.983372	0.923226	0.826314	0.738659	0.678221	0.643603	0.594266
0.502936	0.415805	0.299482	0.18163	0.0858721	0.0208694	0.00543365	0.0112034	0.0232558	0.00411195	0.00479671	0.00799942	0.0287529	0.069108	0.138278	0.219059	0.258177	0.2553	0.290912	0.339772	0.391286	0.426871	0.44934	0.47792	0.472734	0.436256	0.361337	0.297951	0.285108	0.316791	0.335112	0.351651	0.377185	0.427348	0.49076	0.535125	0.582869	0.623747	0.704223	0.769505	0.848316	0.971808	1	0.976383	0.840685	0.749857	0.680495	0.645241	0.621113	0.592332
0.309817	0.256046	0.183719	0.101975	0.0507031	0.0292961	0.0161985	-0.00350372	-0.0185695	-0.0294145	-0.0298185	-0.0291776	-0.0346335	-0.0345304	-0.0376793	-0.0330121	-0.0319433	-0.019878	-0.0111134	-0.00645868	-0.00471832	0.000227212	0.017882	0.0502344	0.0894761	0.122303	0.148586	0.178045	0.197445	0.223471	0.255995	0.304289	0.364984	0.449056	0.543035	0.625427	0.683995	0.750088	0.826741	0.90116	0.950528	0.981218	1	0.98451	0.914098	0.802359	0.673011	0.556682	0.450767	0.366174
0.14149	0.100993	0.0733048	0.0268445	0.00166832	-0.0143318	-0.0284937	-0.00819586	0.0324058	0.0577893	0.0544638	0.0191858	0.0069408	0.240834	0.575444	0.829929	0.75775	0.602401	0.538056	0.481716	0.402012	0.375842	0.462063	0.59739	0.5627	0.422742	0.250533	0.138212	0.0321612	-0.0805004	-0.138035	-0.134599	-0.117408	-0.105179	-0.0781116	-0.0216404	0.0754583	0.190484	0.339667	0.539937	0.76588	0.929108	1	0.945235	0.892066	0.800974	0.717001	0.561405	0.378097	0.217893
0.273608	0.245876	0.217857	0.192695	0.169079	0.152266	0.142037	0.132227	0.117149	0.0934654	0.0677877	0.0459399	0.0298253	0.0204753	0.0130587	0.0130666	0.0134711	0.0108288	0.00370394	-0.00525145	-0.00870529	-0.00954633	-0.00894584	-0.0087733	-0.00728411	-0.00425573	-0.000744798	0.00224421	0.00530382	0.00960235	0.0141638	0.0252094	0.0444064	0.0780544	0.139756	0.235379	0.357334	0.483014	0.604782	0.72205	0.841896	0.94487	1	0.971602	0.860407	0.702585	0.548187	0.424453	0.335208	0.273931
0.239184	0.210051	0.199548	0.17639	0.151654	0.133763	0.144586	0.164026	0.17291	0.168761	0.150891	0.13503	0.112778	0.0850554	0.0525909	0.0208635	0.020866	0.0460962	0.102593	0.15505	0.221314	0.301447	0.387526	0.437962	0.431897	0.380613	0.313196	0.264879	0.238905	0.255805	0.302204	0.384658	0.480927	0.583669	0.655935	0.700499	0.724201	0.750266	0.781595	0.828185	0.896737	0.968784	1	0.946921	0.81182	0.644088	0.490805	0.395638	0.331229	0.28429
0.433162	0.385269	0.353521	0.324557	0.288074	0.241886	0.197885	0.160884	0.133351	0.108568	0.0865288	0.0663851	0.0498148	0.0308331	0.0156801	0.0087256	0.0234654	0.0465374	0.0651652	0.0716778	0.0746753	0.0811622	0.0903038	0.0992916	0.106996	0.120008	0.146168	0.176277	0.204482	0.235948	0.277502	0.333839	0.399329	0.473979	0.552097	0.621692	0.681692	0.745895	0.819399	0.894362	0.95398	0.991863	1	0.978478	0.929004	0.860928	0.780173	0.690771	0.598903	0.513421
0.0737862	0.067027	0.080546	0.104251	0.120686	0.123024	0.112504	0.0929783	0.0614858	0.0262102	-0.00697641	-0.0271593	-0.0347696	-0.0173587	-0.00286147	0.00361226	-0.00107258	-0.00285421	0.00133854	-0.000782242	-0.00278693	-0.00748566	-0.0125465	-0.0201445	-0.0229968	-0.0170917	-0.00955413	-0.00921492	-0.0152422	-0.0172007	-0.00969749	0.00123507	0.0155492	0.038357	0.0725843	0.121035	0.193543	0.302815	0.445815	0.603804	0.777727	0.928551	1	0.946571	0.784572	0.590729	0.407172	0.274244	0.184357	0.132628
0.14547	0.111867	0.0935838	0.087946	0.0878793	0.0948811	0.118784	0.156142	0.170495	0.147501	0.0897006	0.0416374	0.0109366	0.00661729	0.0114453	0.0191644	0.0208898	0.0184371	0.0140302	0.0117209	0.0109265	0.0120319	0.0120312	0.0105302	0.00890837	0.00820066	0.00830501	0.0079957	0.00740339	0.00997961	0.0159991	0.0290585	0.053511	0.0938048	0.153566	0.239571	0.36218	0.515377	0.673279	0.812935	0.921366	0.988595	1	0.946931	0.833776	0.678481	0.513131	0.370829	0.266938	0.195441
0.136867	0.09976	0.0326449	0.0166579	0.00477887	0.0181907	0.0523365	0.0680607	0.073354	0.0508706	0.0479572	0.0460247	0.0378217	0.0373828	0.058313	0.0591219	0.0653113	0.0380411	0.055635	0.0780758	0.100412	0.112908	0.134289	0.196206	0.263686	0.320326	0.396219	0.490235	0.546433	0.543983	0.51974	0.545936	0.606963	0.659994	0.719214	0.793536	0.870039	0.934157	0.944254	0.892554	0.811166	0.837998	0.967735	1	0.88094	0.660255	0.487886	0.328261	0.215382	0.172664
0.618129	0.575831	0.55852	0.532339	0.469745	0.371846	0.274213	0.184509	0.120769	0.078794	0.0487146	0.0306238	0.0175198	0.0228569	0.058524	0.13154	0.217786	0.273385	0.27736	0.249405	0.202278	0.165324	0.129076	0.102279	0.0861926	0.0832731	0.124677	0.175806	0.20979	0.200917	0.173736	0.131587	0.0917096	0.0576567	0.0738302	0.151972	0.289251	0.418449	0.541052	0.652077	0.786407	0.900681	0.976738	1	0.965227	0.918182	0.886793	0.853045	0.789333	0.698983
0.498199	0.498967	0.508817	0.490363	0.422291	0.373829	0.306919	0.262798	0.184241	0.145094	0.106531	0.0828163	-0.00502943	-0.0127898	0.00663766	0.134781	0.24532	0.383306	0.461881	0.46296	0.404742	0.353759	0.295643	0.242161	0.234318	0.271517	0.329448	0.386858	0.475009	0.596018	0.719203	0.784077	0.803935	0.778041	0.739216	0.706632	0.686256	0.686402	0.674153	0.655717	0.677922	0.774696	0.904568	1	0.98991	0.899974	0.774404	0.66746	0.606113	0.546039
0.386864	0.318273	0.258127	0.227475	0.1938	0.168178	0.145817	0.115586	0.0694833	-0.000592727	-0.0428023	-0.0224912	0.0295094	-0.0200425	-0.0644847	-0.113168	-0.0642783	-0.0407708	-0.0421898	-0.0451606	-0.0468659	-0.00761745	0.05547	0.0808003	0.0992255	0.119071	0.230179	0.297162	0.334066	0.355536	0.373399	0.46247	0.566879	0.663432	0.680173	0.674251	0.690972	0.750575	0.823002	0.910661	0.965314	0.995973	0.997824	1	0.966101	0.885	0.776144	0.675457	0.573489	0.470393
0.31835	0.244523	0.183158	0.13853	0.111768	0.091796	0.0694021	0.0445988	0.0116313	-0.0103468	-0.0365356	-0.0405809	0.0648307	0.11954	0.150938	0.065017	0.0408002	0.0264984	0.0164961	0.00550282	-0.00468624	-0.0122756	-0.0145668	-0.0180806	-0.0226251	-0.0240787	-0.0253969	-0.0214878	-0.0192954	-0.0140746	-0.00270136	0.0250214	0.0750863	0.141623	0.217618	0.303597	0.403326	0.514669	0.623659	0.723466	0.817949	0.910689	0.978885	1	0.970064	0.891001	0.775361	0.632604	0.503455	0.399066
0.372073	0.272557	0.188167	0.128901	0.0848949	0.0739298	0.0674329	0.074823	0.0800575	0.0737718	0.0513946	0.017696	-0.014029	-0.0141706	-0.00076787	0.0323033	0.0550164	0.0809348	0.117163	0.153775	0.183197	0.195909	0.193041	0.179956	0.163114	0.137869	0.104254	0.068817	0.0417568	0.0246919	0.0193042	0.0229445	0.0344911	0.0589093	0.110976	0.200423	0.318443	0.449806	0.576153	0.691468	0.803314	0.911962	0.986146	1	0.964486	0.892913	0.807563	0.708015	0.604355	0.496093
0.0452417	-0.0161691	-0.0442079	-0.0636395	-0.0759337	-0.0544732	0.0229255	0.0664324	0.0563608	-0.0564532	-0.326067	-0.60424	-0.741833	-0.479568	-0.177891	0.021453	-0.0210544	-0.0682318	-0.0959201	-0.134177	-0.168435	-0.174792	-0.167373	-0.153854	-0.175215	-0.162728	-0.143008	-0.117604	-0.147547	-0.171046	-0.155834	-0.122025	-0.104903	-0.0820657	0.0165987	0.142417	0.245711	0.313024	0.415254	0.565569	0.752912	0.897968	0.986362	1	0.942492	0.812512	0.635524	0.455826	0.299907	0.157994
0.481211	0.379151	0.276392	0.188699	0.120994	0.0735795	0.0452808	0.0249144	0.0152192	0.0114358	0.00841309	0.00553919	0.00314048	0.00246649	0.00455047	0.00663075	0.00917706	0.00558931	0.00107684	-0.00210369	-0.00213907	-0.0003496	0.00190504	0.00442107	0.00307173	0.000159368	0.000296341	0.00643729	0.0131622	0.0252218	0.0402602	0.059332	0.0822054	0.118273	0.175216	0.251802	0.343626	0.438648	0.531191	0.63032	0.74389	0.849947	0.937261	0.985266	1	0.955617	0.86993	0.760348	0.667264	0.580087
0.465252	0.340712	0.24918	0.190765	0.145035	0.0993436	0.0628629	0.0389818	0.034081	0.0301156	0.0260405	0.0159322	0.0102088	0.00423577	0.0100587	0.0179054	0.0259603	0.0325314	0.0469679	0.0705796	0.0901291	0.108598	0.1312	0.155923	0.174018	0.180397	0.171895	0.157032	0.144737	0.142904	0.147657	0.149608	0.146839	0.148011	0.161218	0.197695	0.261145	0.344808	0.42775	0.512511	0.61042	0.734843	0.859658	0.95449	1	0.995657	0.941306	0.842238	0.725539	0.597397
0.18752	0.0985387	0.0544473	0.0369155	0.00979596	-0.00285644	-0.0192218	-0.0331143	-0.0698097	-0.0931718	-0.0993591	-0.07047	-0.0506576	-0.0223567	-0.0203951	-0.0478814	-0.0760701	-0.0882259	-0.073165	-0.0601549	-0.0497193	-0.03478	-0.0203392	-0.0119058	0.0108864	0.0417611	0.0949423	0.165521	0.267303	0.361495	0.432538	0.457236	0.472424	0.48048	0.514745	0.55754	0.616588	0.659729	0.693823	0.730765	0.78523	0.837146	0.896095	0.964686	1	0.950468	0.800099	0.622981	0.454699	0.303978
0.525899	0.461026	0.408571	0.40128	0.435351	0.522747	0.634801	0.721019	0.776663	0.829989	0.852205	0.879047	0.977821	0.916409	0.769231	0.46004	0.310022	0.214484	0.143107	0.0909013	0.0405143	0.0146438	0.0452304	0.105508	0.24783	0.400061	0.501238	0.493408	0.451739	0.460923	0.508825	0.551839	0.579863	0.588568	0.590615	0.585019	0.598794	0.624658	0.662893	0.698248	0.735555	0.787726	0.862184	0.941487	1	0.998862	0.938217	0.83025	0.706808	0.603181
0.52863	0.494323	0.436478	0.366975	0.306594	0.251701	0.203117	0.180003	0.173313	0.175235	0.179058	0.177972	0.139502	0.0755064	0.0159716	-0.00513607	-0.00771542	-0.000408757	0.0106482	0.0167575	0.00670235	-0.00497689	-0.0179536	-0.0257102	-0.0355738	-0.0408206	-0.0424644	-0.0355369	-0.0293837	-0.0229248	-0.0290459	-0.0271966	-0.0251071	-0.0126029	-0.00229744	0.0209061	0.0630874	0.110484	0.184472	0.291761	0.454765	0.654642	0.860316	0.968364	1	0.961596	0.905021	0.789489	0.657126	0.568126
0.339414	0.28064	0.226437	0.17496	0.135961	0.130199	0.130232	0.113742	0.0646659	0.0296448	0.01941	0.014345	-0.00374053	-0.00546461	-0.000238166	0.00475914	-0.0102047	-0.0209153	-0.0126679	-0.00357905	0.0093924	0.0304465	0.0386269	0.0384655	0.0484045	0.0746199	0.115889	0.142663	0.164953	0.186923	0.223031	0.294342	0.369939	0.431429	0.443549	0.443762	0.445303	0.474914	0.52668	0.600047	0.715778	0.835559	0.940378	0.995364	1	0.939883	0.824944	0.68408	0.542011	0.427227
0.709315	0.666032	0.612836	0.579225	0.54249	0.514534	0.421039	0.361234	0.30756	0.260891	0.193583	0.119032	0.0131896	0.0241565	0.0494281	0.134795	0.116504	0.110338	0.137721	0.132785	0.129506	0.086626	0.0737842	0.0526522	0.055207	0.0727548	0.0866517	0.109742	0.104052	0.088162	0.101273	0.155851	0.20944	0.255564	0.276449	0.301905	0.324065	0.356373	0.409577	0.447791	0.50853	0.605643	0.771829	0.94521	1	0.941443	0.821438	0.768515	0.753842	0.749312
0.385325	0.362565	0.309633	0.262776	0.245176	0.246579	0.207359	0.16354	0.126541	0.113945	0.118248	0.155833	0.249045	0.356576	0.515619	0.694918	0.840231	0.892062	0.87479	0.792483	0.686034	0.561487	0.454126	0.366704	0.309447	0.273121	0.246697	0.205848	0.181949	0.17807	0.201308	0.206647	0.204972	0.195994	0.189637	0.197248	0.226567	0.283883	0.342647	0.423227	0.545398	0.702567	0.876607	0.993444	1	0.904001	0.733239	0.565635	0.44039	0.388099
0.434512	0.376885	0.332617	0.294968	0.272259	0.270178	0.275967	0.273607	0.247045	0.212457	0.176643	0.14574	0.121069	0.080011	0.0380249	0.00299973	0.000486558	0.0132339	0.027107	0.0475729	0.0721474	0.104962	0.143481	0.192523	0.246901	0.282641	0.31855	0.283612	0.244681	0.23042	0.239216	0.270748	0.320537	0.376643	0.441865	0.526705	0.604899	0.657738	0.666852	0.667813	0.692594	0.764165	0.857202	0.951193	1	0.984593	0.891916	0.752956	0.619664	0.515466
0.581288	0.544022	0.525005	0.503673	0.480176	0.47695	0.484209	0.475112	0.430985	0.375664	0.327247	0.290378	0.25513	0.251082	0.217073	0.192685	0.153484	0.120984	0.121096	0.143882	0.195568	0.177991	0.157473	0.140671	0.147385	0.15135	0.186544	0.228897	0.272993	0.323589	0.37325	0.470947	0.604003	0.696092	0.694871	0.653885	0.643379	0.636026	0.619972	0.610881	0.631823	0.695559	0.798693	0.93416	1	0.974711	0.877157	0.767311	0.688842	0.620989
0.773724	0.731834	0.701333	0.67273	0.642971	0.602837	0.545679	0.475936	0.400254	0.33186	0.26899	0.205663	0.144673	0.0758303	0.0175978	-0.0262097	-0.0411415	-0.0419191	-0.0442558	-0.0420067	-0.0385782	-0.0354623	-0.0358238	-0.0336094	-0.0318046	-0.0302241	-0.0272746	-0.0164114	-0.00539564	0.00778011	0.0302026	0.0694048	0.124595	0.186887	0.251631	0.316869	0.38873	0.470208	0.555477	0.650267	0.750857	0.855863	0.937912	0.987171	1	0.982622	0.948256	0.900529	0.860321	0.813283
0.743568	0.697228	0.622604	0.51895	0.426339	0.348475	0.28639	0.235921	0.177411	0.115561	0.059708	0.0304017	0.0166734	0.007166	-0.00138145	-0.0054177	-0.00424501	-0.00155195	0.00170181	0.00300282	0.00154447	-0.000397621	-0.0016234	0.00096266	0.00435152	0.0115824	0.0158952	0.0202517	0.0215978	0.0279623	0.047749	0.0743287	0.0994417	0.111711	0.122165	0.14314	0.174022	0.204607	0.241275	0.301225	0.408866	0.557302	0.722631	0.863176	0.966388	1	0.9709	0.895492	0.821488	0.775855
0.461028	0.341746	0.264378	0.228077	0.208902	0.17328	0.122774	0.0749551	0.0433922	0.0220936	0.0107291	0.000813179	-0.0132744	-0.00613395	0.0541327	0.133204	0.228002	0.305721	0.336379	0.304377	0.22998	0.186043	0.170439	0.163307	0.167866	0.181362	0.260698	0.257969	0.239109	0.233235	0.23285	0.257129	0.296195	0.334871	0.350477	0.378739	0.427236	0.501492	0.572168	0.63522	0.69263	0.752304	0.832513	0.931258	0.996246	1	0.946581	0.868381	0.755846	0.613649
0.752046	0.690052	0.570094	0.439108	0.347359	0.326234	0.325183	0.268354	0.202014	0.171969	0.189941	0.20414	0.188384	0.137054	0.0271181	-0.0634693	-0.0967092	-0.0769563	-0.0706509	-0.102136	-0.103152	-0.0909771	-0.0480492	-0.0225566	0.0200104	0.0734912	0.174963	0.205939	0.207124	0.161034	0.135555	0.152509	0.18945	0.226075	0.257228	0.293978	0.340818	0.377342	0.425534	0.45211	0.526139	0.632601	0.778642	0.906972	0.99119	1	0.950518	0.878268	0.819906	0.785996
0.570693	0.463789	0.37426	0.301554	0.249296	0.21009	0.186738	0.18025	0.186579	0.182174	0.153475	0.109398	0.0648537	0.0344959	0.0191556	0.0180117	0.0204214	0.0209828	0.0215839	0.0219151	0.0221996	0.0217365	0.0212759	0.0218936	0.0235705	0.0271507	0.031471	0.0344354	0.036619	0.0395337	0.0453319	0.0521633	0.0611506	0.073219	0.0899722	0.117679	0.16316	0.227142	0.298383	0.378378	0.482351	0.620157	0.772597	0.90537	0.983463	1	0.96254	0.893124	0.796761	0.683174
0.286102	0.179024	0.110365	0.0703514	0.0467138	0.0289814	0.0186412	0.0111888	0.0107713	0.0107235	0.0202261	0.031925	0.0420553	0.0293381	0.0152235	0.00307164	0.00593335	0.00742702	0.00482303	0.0027184	0.000710143	0.00268332	0.00191931	0.00131848	-0.000813711	-0.00112425	-0.00242982	-0.00243298	-0.00275231	-0.0020569	-5.64496e-05	0.00440569	0.00971271	0.0151297	0.019907	0.027716	0.0418545	0.064325	0.101068	0.164225	0.273479	0.434556	0.62619	0.813017	0.948879	1	0.942206	0.795994	0.610022	0.431421
0.346387	0.235214	0.166683	0.125473	0.0988045	0.0797136	0.0605079	0.0447278	0.0292491	0.0217948	0.0197934	0.0197346	0.0235653	0.0247448	0.0345182	0.0456874	0.0675987	0.0985844	0.161884	0.268008	0.403619	0.545722	0.660913	0.728388	0.70943	0.595517	0.439398	0.304719	0.235821	0.233811	0.300598	0.400105	0.471239	0.474725	0.423551	0.357743	0.297577	0.249547	0.212793	0.19705	0.230128	0.330139	0.493519	0.696639	0.892158	1	0.981574	0.851625	0.669092	0.484417
0.828354	0.737946	0.627983	0.524325	0.440055	0.361798	0.286074	0.192716	0.107698	0.0482028	0.0135443	0.00206574	-0.0155521	-0.0228665	-0.034895	-0.0342622	-0.0316855	-0.0240777	-0.0275371	-0.0312102	-0.0332535	-0.0309044	-0.0291921	-0.0317554	-0.0301665	-0.0247793	-0.0173351	-0.0080054	-0.00406362	0.00235991	0.0136049	0.032959	0.0580364	0.0940188	0.140523	0.189086	0.225066	0.263144	0.308434	0.372768	0.447084	0.545091	0.654239	0.759402	0.871488	0.954997	1	0.98841	0.950898	0.905795
0.65955	0.6138	0.547287	0.501159	0.488485	0.526594	0.571901	0.600005	0.600658	0.579344	0.557049	0.530645	0.479097	0.455105	0.394437	0.316575	0.202699	0.154436	0.166216	0.212715	0.246813	0.28226	0.283443	0.251634	0.209075	0.199801	0.21686	0.269218	0.315474	0.362979	0.389231	0.442432	0.548992	0.651349	0.707813	0.694345	0.645697	0.60568	0.585117	0.613512	0.649942	0.687496	0.730629	0.807359	0.921175	0.997426	1	0.893514	0.781782	0.698096
0.911347	0.898005	0.868869	0.814079	0.747842	0.677409	0.607633	0.530813	0.452178	0.383247	0.331577	0.288883	0.249288	0.17987	0.118248	0.0688492	0.0611587	0.061563	0.057181	0.0530099	0.0501237	0.0476439	0.0473505	0.0476197	0.047689	0.0445102	0.0376364	0.0331327	0.0438217	0.0786079	0.126894	0.170393	0.208296	0.249989	0.305056	0.358973	0.413201	0.45371	0.491153	0.541816	0.626187	0.736858	0.842997	0.916667	0.963159	0.988152	1	0.99545	0.968156	0.939069
0.886929	0.837971	0.757542	0.664048	0.576421	0.495093	0.416274	0.329235	0.254402	0.195232	0.152257	0.125077	0.0966782	0.0722128	0.0418066	0.0336528	0.027456	0.0257367	0.0168347	0.00842022	-0.00158307	-0.0143965	-0.0194044	-0.0179216	-0.0117892	-0.00211935	0.00525073	0.00793518	0.00748488	0.0126815	0.0269783	0.0488141	0.076086	0.10709	0.158237	0.193015	0.217218	0.208876	0.200786	0.201008	0.248555	0.350842	0.477214	0.617794	0.788625	0.929342	1	0.985087	0.956619	0.936257
0.749125	0.716095	0.67579	0.604963	0.534475	0.471142	0.401044	0.318764	0.249755	0.230139	0.234607	0.233229	0.224861	0.161557	0.124832	0.0560436	0.0441703	-0.00335006	-0.0302477	-0.0411815	-0.0351947	-0.0142086	0.0125576	0.0434522	0.0997632	0.212836	0.335823	0.434814	0.470426	0.502446	0.528784	0.543822	0.564857	0.597665	0.640439	0.661515	0.67929	0.691604	0.70365	0.714232	0.740072	0.78678	0.837658	0.900643	0.963069	0.999495	1	0.954276	0.882411	0.806726
0.894051	0.856175	0.848068	0.861995	0.867546	0.856935	0.826926	0.757984	0.682644	0.575353	0.411286	0.237445	0.0842246	0.0186567	-0.000809628	0.00869309	0.0308832	0.0345732	0.0187454	-0.00572831	-0.0281018	-0.0416804	-0.0450273	-0.0428853	-0.0208062	0.00403894	0.0441368	0.0786335	0.102109	0.120728	0.137644	0.155532	0.176739	0.204896	0.249812	0.292243	0.331137	0.359096	0.385566	0.411742	0.464664	0.540834	0.643792	0.768058	0.887692	0.976741	1	0.99854	0.982473	0.94696
0.574068	0.46002	0.356681	0.27728	0.221588	0.177102	0.13729	0.0959237	0.0617495	0.0375719	0.0196334	0.00642181	-0.00470866	0.00036499	0.035865	0.0944393	0.143547	0.173959	0.182567	0.167257	0.133845	0.103861	0.0871294	0.0740569	0.0522084	0.032275	0.0143882	0.00436287	-0.00181817	-0.00581072	-0.00910906	-0.0107928	-0.0119656	-0.0114764	-0.0110077	-0.00859873	-0.00241165	0.0054593	0.0197573	0.0503591	0.122066	0.261897	0.470498	0.693272	0.874033	0.976158	1	0.942803	0.829615	0.699424
0.924639	0.878798	0.790131	0.664669	0.537765	0.441041	0.373287	0.309276	0.240962	0.170078	0.115992	0.0849579	0.0635428	0.0579732	0.0447274	0.0359746	0.0147484	-0.000380524	-0.00390493	-0.0149346	-0.0194623	-0.0217802	-0.0234086	-0.0290552	-0.0310709	-0.024898	-0.0175556	-0.00723985	-0.00147976	0.00125005	-0.00279393	-0.00364902	0.00779183	0.0394835	0.0841666	0.13763	0.197228	0.254125	0.306904	0.357362	0.420815	0.524301	0.663014	0.812212	0.915896	0.978995	1	0.998074	0.966489	0.928911
0.354717	0.243124	0.169104	0.124425	0.0905701	0.0568101	0.0287698	0.00956182	-0.000327776	-0.0112831	-0.0120106	-0.0182958	-0.0216879	-0.0265598	-0.02907	-0.0340891	-0.0340674	-0.0299062	-0.0193517	-0.0219124	-0.0284065	-0.0354088	-0.0387104	-0.038552	-0.0359938	-0.0315865	-0.0248916	-0.0223385	-0.0236868	-0.0264838	-0.0259684	-0.0231416	-0.0197469	-0.0193277	-0.02327	-0.027117	-0.0254381	-0.0198306	-0.00999268	0.0146325	0.0738044	0.187956	0.358599	0.574411	0.799241	0.966116	1	0.889849	0.696728	0.503294
0.658812	0.570436	0.499138	0.444166	0.382499	0.318711	0.255317	0.213133	0.185585	0.172679	0.147784	0.109768	0.0657025	0.0107849	-0.0259316	-0.0391476	-0.000415722	0.0662249	0.143431	0.211585	0.267322	0.310712	0.33289	0.334901	0.31028	0.261117	0.198471	0.142779	0.0973712	0.0630833	0.0343854	0.0155983	0.00757337	0.00848982	0.015497	0.0312884	0.0561502	0.0914889	0.139359	0.209355	0.314999	0.456567	0.610707	0.739008	0.844207	0.933987	1	0.991403	0.902613	0.779754
0.575235	0.432689	0.339755	0.292946	0.262488	0.22615	0.173201	0.127132	0.0948901	0.0726108	0.0604814	0.0545796	0.0548577	0.0336553	-0.00327053	-0.0326219	-0.0377436	-0.0305833	-0.0126653	-0.00258053	0.00378038	-0.00122968	-0.00931851	-0.0154306	-0.011541	-0.00532006	-0.00118863	-0.00089082	-0.0029442	-0.00312336	-0.00322253	0.00204372	0.00925982	0.0206758	0.0386068	0.0721739	0.118138	0.174756	0.243399	0.318937	0.380998	0.432745	0.499179	0.613443	0.761637	0.913993	1	0.989589	0.88951	0.740205
0.580669	0.476345	0.383956	0.316269	0.288688	0.27045	0.2618	0.244395	0.267352	0.275017	0.236295	0.181944	0.157298	0.175139	0.213778	0.319923	0.459404	0.52434	0.475101	0.361067	0.270781	0.205026	0.163796	0.128727	0.103436	0.0564114	0.014028	-0.0161697	-0.0168268	0.00525388	0.0227386	0.0321377	0.0439247	0.0556898	0.0861069	0.13466	0.19996	0.253913	0.307021	0.369604	0.47768	0.615348	0.740775	0.83137	0.905039	0.969287	1	0.946508	0.841427	0.706895
0.943549	0.899539	0.838148	0.76305	0.681031	0.593102	0.504066	0.415905	0.350972	0.309435	0.273205	0.237737	0.199343	0.130224	0.0466916	-0.026906	-0.046899	-0.0424019	-0.0350932	-0.0294253	-0.021685	-0.013483	0.000568918	0.0151468	0.0343991	0.0539027	0.0813494	0.1074	0.138404	0.17163	0.205756	0.239552	0.272201	0.305666	0.337197	0.365234	0.389033	0.415692	0.452892	0.511703	0.598959	0.704102	0.810788	0.900517	0.964371	0.994821	1	0.994389	0.98832	0.975743
0.473594	0.349726	0.24813	0.175756	0.127882	0.0942817	0.0671142	0.044142	0.0247025	0.0120756	0.00670088	0.00960585	0.0156046	0.0165997	0.0278025	0.0493766	0.0767247	0.0845634	0.0844621	0.0866992	0.0898206	0.0875426	0.0794706	0.0732947	0.0811707	0.112754	0.151608	0.164328	0.146767	0.114603	0.0872039	0.0683456	0.060048	0.05648	0.0521378	0.0506803	0.061417	0.08638	0.125824	0.188271	0.286361	0.434394	0.598538	0.757851	0.885383	0.977976	1	0.926839	0.783145	0.620189
0.674472	0.534102	0.409073	0.308026	0.227069	0.162611	0.111972	0.0695751	0.0338565	0.00492977	-0.0210744	-0.0390218	-0.0415021	-0.0168763	0.00984012	0.0274997	0.0306427	0.0343746	0.0366291	0.0358471	0.0320631	0.0275833	0.0221759	0.0157475	0.00729707	-0.000802254	-0.00839729	-0.0126083	-0.0171567	-0.0188649	-0.0168501	-0.0111602	-0.00288704	0.00673132	0.0197818	0.041638	0.0778308	0.132155	0.20231	0.288438	0.396361	0.529503	0.670811	0.79965	0.899903	0.969522	1	0.980676	0.915485	0.808114
0.681826	0.559532	0.465029	0.382422	0.318405	0.261147	0.199997	0.128411	0.0740167	0.0321318	-0.0151289	-0.0625468	-0.0760953	-0.0363534	0.0103349	0.0365941	0.0299364	0.0152961	0.00960273	0.00697033	0.00592453	-0.00251729	-0.00820403	-0.0124413	-0.0100985	-0.0106749	-0.0102883	-0.0101242	-0.00542474	0.00535788	0.0180432	0.0288008	0.0344199	0.0386885	0.0447324	0.0607719	0.0911676	0.139323	0.200603	0.285476	0.405056	0.555945	0.710925	0.844447	0.932174	0.981762	1	0.973623	0.878379	0.727095
0.724193	0.606868	0.493569	0.410539	0.339835	0.256218	0.172382	0.0984166	0.038634	-0.00375929	-0.0821425	-0.126695	-0.122395	-0.0166358	0.103577	0.146428	0.109955	0.0384331	0.0120671	0.0455893	0.0884333	0.0957957	0.0784968	0.0320536	-0.0120519	-0.0339393	-0.0380557	-0.0106989	-0.00715923	0.0048482	0.025067	0.0704187	0.114264	0.120691	0.109629	0.125541	0.186297	0.259652	0.331904	0.389544	0.44317	0.529831	0.669099	0.821345	0.936665	0.989592	1	0.964428	0.900726	0.820909
0.844459	0.681113	0.496101	0.339193	0.23069	0.155575	0.101079	0.0534971	0.0189885	-0.00580798	-0.0186032	-0.0241022	-0.0284992	-0.0305074	-0.0369489	-0.0476897	-0.0536123	-0.0512296	-0.0407653	-0.0295162	-0.025607	-0.0239898	-0.0225793	-0.020112	-0.020258	-0.0276783	-0.0325438	-0.0334802	-0.0336551	-0.0422635	-0.046276	-0.0403486	-0.02466	-0.0137693	-0.0119303	-0.00954988	-0.000659936	0.0198667	0.048355	0.0852461	0.13544	0.212283	0.329959	0.498129	0.694974	0.865843	0.970144	1	0.99597	0.957131
0.737262	0.587352	0.462548	0.366146	0.277994	0.202244	0.137156	0.0966501	0.066688	0.0523529	0.0383248	0.0292942	0.0139778	-0.000886338	-0.0132517	-0.0128224	-0.0100411	-0.00630027	-0.0117668	-0.010932	-0.0104388	-0.00634704	-0.00753836	-0.0115361	-0.0142285	-0.0101976	-0.00313439	0.00447501	0.0153712	0.0339929	0.0638977	0.0985025	0.137869	0.181845	0.231697	0.290778	0.35288	0.403771	0.426807	0.442633	0.479316	0.564898	0.682477	0.806345	0.904252	0.965859	0.997307	1	0.965769	0.873732
0.717145	0.608875	0.519644	0.449722	0.393058	0.344877	0.301841	0.258185	0.214805	0.169641	0.126898	0.090436	0.062047	0.036306	0.01333	-0.00191547	-0.00444544	-0.00235273	0.00149565	0.00272825	0.00287366	0.00275311	0.00371084	0.00603934	0.00673248	0.00622128	0.00500768	0.00670869	0.00945418	0.0135564	0.0153436	0.0153974	0.0131462	0.0119438	0.0129873	0.0160604	0.0200286	0.0255132	0.0387592	0.0704784	0.137676	0.254958	0.421887	0.615681	0.794137	0.925028	0.994441	1	0.946485	0.849907
0.561954	0.425913	0.298796	0.223117	0.154987	0.0703739	0.0316485	-0.0509688	-0.137568	-0.257377	-0.24009	-0.186133	-0.136346	-0.10839	-0.035514	0.0464623	0.020708	-0.064578	-0.161448	-0.166932	-0.14236	-0.0277507	0.0975639	0.0903672	-0.0184028	-0.112949	-0.104713	-0.0736286	-0.065775	-0.0784984	-0.0989506	-0.129463	-0.135292	-0.119218	-0.0687758	-0.0387011	-0.0371683	-0.0265636	9.03472e-05	0.00742825	-0.0174015	-0.0703546	-0.10977	-0.0856702	0.161014	0.5554	0.923113	1	0.884811	0.709893
0.823938	0.710262	0.596264	0.496168	0.407216	0.328369	0.254433	0.191319	0.140944	0.0994727	0.0678981	0.0496264	0.0389981	0.0291672	0.0248219	0.0198236	0.0199561	0.0163263	0.0153589	0.0140609	0.011957	0.00956946	0.00516157	0.00160786	0.00196525	0.00396825	0.00725639	0.00760444	0.00873913	0.00910354	0.0117497	0.0145284	0.0193855	0.0288513	0.0394976	0.0497373	0.0593226	0.0721795	0.0903029	0.114785	0.158057	0.227673	0.336013	0.478161	0.638684	0.799498	0.92903	1	0.99664	0.930157
0.69575	0.585351	0.503138	0.437531	0.371466	0.301609	0.242455	0.206481	0.203617	0.225526	0.240928	0.258018	0.28269	0.257573	0.153404	0.0286459	-0.0359145	-0.020966	-0.0182765	-0.0196297	-0.0300241	-0.0282804	-0.0223568	-0.015869	-0.0150228	-0.01855	-0.0261144	-0.0313275	-0.0256238	-0.0124727	8.26263e-05	0.02048	0.0608699	0.116735	0.176475	0.228528	0.279799	0.343855	0.43196	0.543401	0.661592	0.76963	0.849628	0.898069	0.921379	0.952585	0.987759	1	0.94293	0.831367
0.831571	0.724341	0.612967	0.508929	0.421455	0.34802	0.280759	0.203193	0.115753	0.0403942	-0.012152	-0.0399049	-0.0500711	-0.0224671	0.00779812	0.028854	0.0230799	0.0201729	0.0162637	0.0112448	0.00481304	-0.000561927	-0.00470108	-0.00886786	-0.0122389	-0.0133926	-0.0133948	-0.011684	-0.0125115	-0.0131839	-0.0113991	-0.0088771	-0.00586416	-0.00405363	0.000948223	0.00797773	0.0170576	0.0279699	0.0431238	0.0724004	0.130249	0.22988	0.372649	0.550991	0.737123	0.88942	0.980074	1	0.969328	0.901166
0.836983	0.711468	0.583459	0.462742	0.351197	0.257257	0.17952	0.124238	0.0729181	0.0394641	0.011418	-6.15026e-05	-0.00551282	-0.0061376	-0.00854198	-0.0225063	-0.0241007	-0.0164234	-0.00642391	-0.000814917	-0.00433298	-0.00477703	-0.014729	-0.0131395	0.00766692	0.0808246	0.206316	0.31644	0.358122	0.320734	0.277136	0.245686	0.240722	0.246911	0.243545	0.220622	0.192207	0.180349	0.185524	0.200028	0.208484	0.246852	0.319346	0.436054	0.560514	0.689843	0.833086	0.953779	1	0.955794
0.897074	0.801295	0.7007	0.596306	0.492447	0.381838	0.268802	0.189448	0.120708	0.0767151	0.0439702	0.0327918	0.0334311	-0.00598787	-0.0666943	-0.109429	-0.0843311	-0.0567024	-0.0655153	-0.102524	-0.10442	-0.0780149	-0.0508526	-0.0381091	-0.014275	0.00562609	0.0168914	0.0113145	0.0119228	0.0361307	0.0656622	0.117458	0.165218	0.207862	0.23468	0.271943	0.320841	0.381851	0.429591	0.46471	0.496765	0.538823	0.579558	0.629505	0.693087	0.790732	0.881759	0.962949	1	0.996022
0.963939	0.924656	0.86879	0.798527	0.717594	0.625322	0.53035	0.436622	0.35537	0.291527	0.243103	0.199961	0.158239	0.107263	0.0592796	0.0292294	0.0286983	0.0402353	0.0418254	0.0323611	0.0225522	0.0182867	0.018667	0.0226312	0.0315424	0.0460608	0.0620529	0.0782413	0.0917777	0.109279	0.12805	0.149202	0.169148	0.19233	0.219549	0.251658	0.287952	0.322106	0.355675	0.38728	0.434722	0.4995	0.582923	0.681564	0.786949	0.882629	0.951346	0.986644	1	0.995752
0.970876	0.929338	0.876148	0.823001	0.792735	0.771204	0.723407	0.610411	0.46791	0.336438	0.240832	0.160979	0.106727	0.0611583	0.0312246	0.00526308	-0.000755845	0.00311561	0.0117141	0.0174701	0.0234825	0.0308507	0.0420129	0.0554268	0.0753266	0.106005	0.141706	0.175866	0.199248	0.215081	0.219759	0.219612	0.219489	0.228603	0.244336	0.269022	0.294109	0.317108	0.33803	0.357916	0.386819	0.440871	0.52328	0.635138	0.744383	0.850029	0.928907	0.979475	1	0.997205
0.950491	0.938622	0.926507	0.855893	0.740332	0.622685	0.539372	0.463955	0.39214	0.327487	0.266772	0.214896	0.181813	0.122267	0.0648829	0.0244793	0.0356327	0.0429468	0.0301836	0.0143416	0.00596474	-0.00229898	-0.00145472	0.0112081	0.0253526	0.0502481	0.108564	0.182986	0.238539	0.249041	0.23362	0.216378	0.196596	0.181612	0.170068	0.167947	0.17618	0.18724	0.202453	0.212023	0.226447	0.263926	0.327757	0.422677	0.567325	0.735151	0.886182	0.975602	1	0.978734
0.841254	0.721877	0.702206	0.689891	0.693306	0.660542	0.702772	0.738339	0.7215	0.611594	0.490189	0.411278	0.332371	0.212452	0.0394701	-0.102785	-0.182684	-0.177025	-0.135776	-0.114985	-0.143095	-0.180562	-0.200089	-0.208036	-0.20842	-0.201687	-0.184608	-0.180617	-0.16009	-0.151221	-0.147439	-0.142636	-0.120868	-0.0853784	-0.0317684	0.0449264	0.097186	0.11055	0.0950745	0.105067	0.162276	0.288303	0.484672	0.696235	0.858174	0.936708	0.980357	0.999131	1	0.927217
0.889106	0.811243	0.753513	0.706405	0.653809	0.592375	0.525629	0.454272	0.382399	0.313658	0.247853	0.191579	0.145376	0.109092	0.0797437	0.0561588	0.0434048	0.0282024	0.0145731	0.00208783	-0.00040645	0.00118545	0.00442497	0.0177305	0.0237847	0.026927	0.0191874	0.0245427	0.0455717	0.0715545	0.0942999	0.112727	0.132435	0.144768	0.141745	0.127171	0.110793	0.100741	0.102373	0.115242	0.142188	0.1867	0.267126	0.396133	0.568105	0.740939	0.886098	0.972575	1	0.960604
0.981635	0.951076	0.867504	0.743693	0.622167	0.496013	0.400291	0.321638	0.238319	0.194229	0.160897	0.150012	0.116565	0.272139	0.404093	0.462659	0.331958	0.273571	0.262309	0.247724	0.203733	0.170787	0.136202	0.0853711	0.0189374	-0.0270568	-0.0353154	-0.0317071	-0.0338346	-0.0416584	0.00450878	0.00305147	-0.0132029	-0.0409127	-0.0254204	0.0261671	0.0463391	0.035874	0.00603656	-0.0169254	-0.0012933	0.0467957	0.126838	0.280617	0.478976	0.711993	0.891332	0.984635	1	0.986822
0.88643	0.79219	0.705137	0.629594	0.578496	0.545815	0.507147	0.442044	0.355228	0.276913	0.208815	0.144271	0.0855339	0.0527704	0.0393357	0.0220339	0.0032467	-0.0145733	-0.0161377	-0.0170431	-0.0170974	-0.0186036	-0.0183875	-0.0164451	-0.0161709	-0.0133825	-0.0149787	-0.0183629	-0.0245132	-0.0277973	-0.0275305	-0.024889	-0.0242162	-0.023953	-0.0246036	-0.0241879	-0.0225311	-0.0224481	-0.020048	-0.0109312	0.021181	0.0863669	0.195715	0.359639	0.559566	0.758086	0.90636	0.984764	1	0.960793
0.885777	0.747835	0.60254	0.471895	0.363832	0.292337	0.251651	0.227518	0.194827	0.154683	0.120799	0.0950279	0.0835687	0.0396933	-0.00422351	-0.0400214	-0.0415835	-0.0289068	-0.013725	-0.00668944	-0.00637127	-0.00313977	0.00208954	0.00538208	0.00231523	-0.00222769	-0.00465068	-0.00336348	-0.00568281	-0.00320295	0.00148493	0.00739683	0.00450427	-0.00267864	-0.00845247	-0.00422785	0.00477336	0.0141089	0.0192393	0.0188027	0.0213073	0.0353267	0.0758909	0.166554	0.325933	0.542129	0.76271	0.92408	1	0.980859
0.946361	0.92809	0.922334	0.920469	0.919226	0.90845	0.88368	0.842988	0.807598	0.770852	0.710384	0.638413	0.544292	0.380923	0.192723	0.0504647	0.00961589	0.00764377	0.00298463	0.00257286	0.009271	0.0161616	0.0312009	0.047767	0.0736492	0.123034	0.173546	0.203306	0.203768	0.215453	0.238704	0.270348	0.29103	0.347069	0.430475	0.518277	0.561714	0.563141	0.555688	0.546573	0.559068	0.596981	0.674023	0.751901	0.830918	0.887073	0.949652	0.988767	1	0.97779
0.948088	0.847053	0.718234	0.596727	0.478068	0.380526	0.309948	0.2497	0.190493	0.158897	0.137746	0.107557	0.0977529	0.0787093	0.0873912	0.0733043	0.0934095	0.099053	0.104457	0.0856272	0.064972	0.0452481	0.0367148	0.0336423	0.0464815	0.0406809	0.0474853	0.0299514	0.0244136	0.00289075	-0.00179334	0.00611808	0.0129884	0.00682456	-0.00748586	-0.00703335	0.00432934	0.0108846	0.0092002	0.0217872	0.056695	0.114014	0.181801	0.294712	0.456368	0.588955	0.701254	0.804295	0.927093	1
0.94474	0.856998	0.78703	0.682583	0.5761	0.491443	0.424481	0.334829	0.220181	0.141412	0.094241	0.0719452	0.0521557	0.0370687	0.0118857	-0.0151352	-0.0248698	-0.0260232	-0.0282664	-0.0390669	-0.0388159	-0.0317613	-0.0237536	-0.0227998	-0.0272959	-0.011132	0.00493741	0.0182627	0.0116332	0.00939306	0.00577828	-0.00152516	-0.0127654	-0.0129958	-0.00558906	0.00590731	0.00797068	0.011725	0.0128017	0.0311882	0.0496377	0.0806767	0.133114	0.222895	0.356842	0.516127	0.701747	0.863571	0.985777	1
0.992045	0.987335	0.960565	0.909425	0.838984	0.756373	0.655555	0.521171	0.366613	0.237147	0.156454	0.0982596	0.0650404	0.0508001	0.0543178	0.0605312	0.0562166	0.035755	0.0147682	-0.00263821	-0.013984	-0.0225236	-0.0269792	-0.0291209	-0.0301697	-0.0291112	-0.0274038	-0.0280837	-0.0309142	-0.0350989	-0.037531	-0.037541	-0.0363009	-0.0338254	-0.0310351	-0.0233458	-0.0105232	0.0027204	0.0157898	0.0450001	0.111936	0.21603	0.350933	0.482042	0.611315	0.71309	0.794111	0.858702	0.927112	1
0.986319	0.900579	0.735636	0.511987	0.302261	0.301721	0.243266	0.245211	0.15621	0.145301	0.158496	0.171678	0.162646	0.100026	0.0438617	0.0346897	0.0736731	0.132165	0.172009	0.204703	0.191706	0.188321	0.124313	0.0999242	0.0745747	0.0655329	-0.0306347	-0.0603311	-0.0435824	0.061777	0.0823832	0.165677	0.21678	0.240622	0.170279	0.132653	0.159592	0.196798	0.218799	0.313969	0.421172	0.513427	0.488996	0.444248	0.464514	0.492698	0.556481	0.675431	0.881264	1
0.963089	0.876346	0.804093	0.784282	0.785785	0.753639	0.64256	0.47328	0.31155	0.192745	0.123581	0.0756793	0.0330188	0.00966366	-0.00217346	0.00762604	0.0158573	0.0220083	0.0210592	0.0161193	0.0161802	0.0255294	0.0317948	0.0391017	0.0396224	0.0501151	0.0461987	0.0421251	0.0367367	0.0352755	0.041553	0.0574667	0.0690726	0.0689562	0.0647781	0.0626542	0.0583768	0.0488691	0.0594952	0.0858046	0.11832	0.178263	0.277142	0.38848	0.478495	0.544986	0.609345	0.72581	0.878701	1

## Sheet: SupFig1b
heatmap, 563 cells by 50 spatial bins, novel, day 1, Pre: before reward switch
1	0.998418	0.978175	0.909322	0.814671	0.770326	0.827992	0.922096	0.949291	0.884887	0.762741	0.695321	0.6404	0.564603	0.427068	0.271401	0.187849	0.167081	0.174434	0.163999	0.141719	0.122418	0.0996714	0.0766035	0.0589932	0.0495305	0.0417849	0.0224112	0.0193556	0.0314692	0.0427035	0.0419113	0.0449902	0.0577406	0.0739237	0.0767342	0.103787	0.150091	0.186928	0.211849	0.231226	0.281312	0.349468	0.461386	0.592938	0.722975	0.826371	0.901071	0.969267	0.989927
1	0.994727	0.960297	0.925404	0.886577	0.80505	0.671984	0.491336	0.334798	0.21553	0.142968	0.0900585	0.0555159	0.0236999	-0.00343783	-0.0197848	-0.032072	-0.0348978	-0.0382593	-0.0365748	-0.0346576	-0.0327343	-0.0308085	-0.0331443	-0.0347721	-0.0358982	-0.0334349	-0.0294175	-0.0247745	-0.0190473	-0.00811277	0.0118209	0.0423013	0.0745978	0.110821	0.147999	0.188008	0.243719	0.316431	0.413312	0.502337	0.569793	0.605417	0.617455	0.629498	0.660925	0.719453	0.807344	0.896706	0.97704
1	0.993336	0.966161	0.904749	0.811399	0.70088	0.595709	0.486358	0.382231	0.283366	0.201072	0.138168	0.0917163	0.0629329	0.0431489	0.031257	0.0321226	0.0427381	0.0564557	0.0678871	0.0747098	0.0817416	0.0913582	0.107593	0.128726	0.15135	0.17536	0.204765	0.238799	0.274658	0.311776	0.354909	0.404452	0.457598	0.500762	0.523974	0.536641	0.555849	0.59169	0.643706	0.700527	0.753776	0.790468	0.816701	0.845127	0.87977	0.91694	0.952458	0.980185	0.998431
1	0.985632	0.945029	0.88092	0.774138	0.656887	0.530143	0.420934	0.329541	0.284789	0.267411	0.264833	0.255684	0.259167	0.202652	0.128967	0.041792	0.00332343	-0.00842012	-0.0185289	-0.0267466	-0.0287608	-0.0254601	-0.0091314	0.00442044	0.0136508	0.0162141	0.0158422	0.0296235	0.0518881	0.0732866	0.0756579	0.0764757	0.0928719	0.116679	0.133101	0.148528	0.16972	0.20206	0.243484	0.302372	0.386819	0.496759	0.609691	0.70873	0.770708	0.826741	0.879144	0.944246	0.993577
1	0.953584	0.819649	0.703319	0.622274	0.566129	0.516894	0.468832	0.398269	0.326607	0.27669	0.292145	0.304615	0.25358	0.148981	0.0578034	0.0174595	0.0067124	0.00442099	0.00659712	0.0101745	0.0115556	0.0105145	0.007267	0.00722584	0.00962018	0.0149253	0.0200485	0.0225195	0.0319689	0.0466152	0.0860781	0.134627	0.184633	0.225875	0.264529	0.304344	0.338533	0.393806	0.464965	0.505041	0.525617	0.545065	0.605219	0.648378	0.683201	0.701601	0.73591	0.819965	0.942094
1	0.966855	0.876166	0.721301	0.51937	0.353469	0.24002	0.164242	0.112297	0.0884907	0.0768619	0.0596426	0.0497664	0.0488243	0.044417	0.0327512	0.00952913	-0.00856677	-0.0135956	-0.00406908	0.0227777	0.054395	0.0909886	0.115963	0.122557	0.109775	0.0980335	0.10703	0.111513	0.105282	0.0844424	0.0755245	0.0574161	0.0388939	0.0238458	0.0475112	0.072284	0.0910571	0.086075	0.077996	0.0763065	0.0821633	0.0968854	0.12361	0.189943	0.240674	0.321393	0.473375	0.729518	0.932041
1	0.90762	0.791894	0.674801	0.560324	0.461627	0.376913	0.293202	0.215287	0.16819	0.171805	0.204346	0.219498	0.23867	0.202711	0.146385	0.0797965	0.0430271	0.0275014	0.0276409	0.0435401	0.0556923	0.0562954	0.0571317	0.0490555	0.040299	0.0451128	0.0835942	0.141187	0.182871	0.182941	0.179856	0.186579	0.199001	0.218746	0.237327	0.254824	0.258318	0.257459	0.27931	0.282006	0.249638	0.20309	0.199022	0.23517	0.297834	0.3854	0.553636	0.777152	0.943472
1	0.989467	0.939172	0.825934	0.666476	0.512211	0.422753	0.36806	0.320917	0.265936	0.225179	0.215675	0.212955	0.210193	0.188735	0.162812	0.112782	0.0706847	0.0610161	0.0689511	0.0684175	0.0548696	0.0415459	0.0454764	0.059275	0.0690719	0.0732391	0.075835	0.0963162	0.154974	0.22529	0.297977	0.356137	0.459086	0.578163	0.714676	0.8416	0.90774	0.895308	0.785256	0.690262	0.657695	0.636752	0.67338	0.711463	0.764294	0.826585	0.855829	0.935031	0.969428
0.941051	1	0.943962	0.857624	0.750587	0.709065	0.683707	0.630175	0.524675	0.403842	0.346459	0.341787	0.340424	0.327179	0.277869	0.170013	0.0719823	0.0273516	0.0977831	0.218931	0.34747	0.463069	0.591775	0.715998	0.772303	0.741972	0.705796	0.715989	0.737106	0.709109	0.595282	0.439667	0.291397	0.184145	0.111218	0.0547883	0.0165648	0.0252547	0.0693352	0.114943	0.142395	0.15063	0.185063	0.260011	0.367287	0.486206	0.59801	0.668858	0.739592	0.821922
0.981554	1	0.994096	0.937222	0.857428	0.783363	0.758743	0.737309	0.689718	0.611494	0.562121	0.557362	0.563803	0.512125	0.390362	0.226912	0.0700001	-0.0139956	-0.0486793	-0.0499422	-0.0413968	-0.024495	-0.010646	-0.00578098	-0.00898268	-0.0219472	-0.0382816	-0.0463221	-0.038924	-0.0217326	-0.0116597	0.0124696	0.0397201	0.0622825	0.0817398	0.125595	0.198937	0.254759	0.26444	0.240524	0.218404	0.226233	0.267183	0.332896	0.426011	0.547983	0.714911	0.852472	0.949442	0.971273
0.983161	1	0.994152	0.956971	0.876348	0.769077	0.662307	0.569296	0.504121	0.453392	0.380197	0.297348	0.218485	0.154819	0.0902589	0.0331851	0.00428524	-0.00508158	-0.00849958	-0.0169866	-0.0202835	-0.0224763	-0.0221153	-0.0181558	-0.0109527	-0.00425328	0.00196745	0.0185685	0.043625	0.0753484	0.0944274	0.120286	0.147752	0.193334	0.235356	0.281015	0.329243	0.381926	0.428121	0.458532	0.484178	0.51319	0.550994	0.588256	0.636815	0.690631	0.761378	0.836353	0.906243	0.955601
0.864672	1	0.978727	0.941526	0.848846	0.803786	0.735023	0.653613	0.540178	0.415033	0.286258	0.199002	0.122083	0.079469	0.025238	-0.0144278	-0.0276596	-0.0314344	-0.0205216	-0.019099	-0.0108802	-0.00695754	0.000317992	0.000783254	-0.0042634	-0.00353127	0.00137846	0.00621743	0.00752442	0.00384704	0.0122242	0.0220784	0.0352765	0.0444414	0.0596456	0.0774357	0.097434	0.110533	0.132002	0.149587	0.177406	0.208859	0.26309	0.298244	0.318625	0.328995	0.355482	0.39027	0.480996	0.608253
0.942053	1	0.88034	0.746487	0.576926	0.473921	0.474909	0.421548	0.385935	0.312285	0.261145	0.182781	0.0911399	0.0657349	0.0432164	0.00638101	-0.0112728	-0.00750315	0.0111032	0.00779343	0.0208007	-0.00467773	-0.0116783	-0.0145418	-0.00166387	-0.00520348	-0.0161985	-0.010211	-0.00429307	0.00279087	0.0115563	0.0989923	0.133689	0.153769	0.227785	0.358118	0.469201	0.427788	0.354552	0.331211	0.388193	0.473038	0.560193	0.587631	0.570806	0.530424	0.460203	0.472769	0.572115	0.792065
0.972272	1	0.982151	0.928123	0.89169	0.869527	0.911445	0.938132	0.954409	0.918954	0.888959	0.837591	0.773487	0.706788	0.607599	0.456766	0.275479	0.131681	0.0606616	0.0355306	0.03031	0.0323885	0.0355916	0.0333367	0.0270562	0.0215292	0.0206001	0.0285999	0.0525045	0.0964358	0.154758	0.211477	0.250756	0.27794	0.315338	0.362426	0.400517	0.41833	0.432405	0.43814	0.427134	0.417829	0.418035	0.429629	0.437757	0.461738	0.52545	0.633005	0.76409	0.896531
0.981686	1	0.996624	0.974682	0.946746	0.925159	0.896849	0.868272	0.826509	0.772486	0.714716	0.656529	0.612102	0.560859	0.464273	0.317143	0.162016	0.0521964	0.00992711	-0.00485846	-0.00631774	-0.00816317	-0.00961882	-0.0102364	-0.0100269	-0.00863595	-0.00750571	-0.0072402	-0.00607316	-0.00239228	0.00235648	0.00627079	0.0146179	0.0314407	0.051435	0.0706473	0.084353	0.10226	0.123097	0.149113	0.180566	0.219129	0.269005	0.338623	0.436193	0.56155	0.6928	0.804694	0.882874	0.936519
0.974984	1	0.995132	0.961692	0.908725	0.880902	0.866905	0.83198	0.761102	0.661634	0.56601	0.477442	0.410824	0.348804	0.268131	0.17279	0.0836641	0.0216366	-0.00579635	-0.0142295	-0.0143963	-0.0143755	-0.0131324	-0.00911289	-0.000616859	0.0147189	0.0411852	0.0750482	0.112126	0.153637	0.20619	0.267258	0.325817	0.374665	0.42969	0.50557	0.593471	0.661779	0.697015	0.703378	0.697146	0.690139	0.694019	0.707632	0.722937	0.736881	0.759423	0.801255	0.865448	0.932678
0.797831	0.95027	1	0.997289	0.944664	0.867281	0.750566	0.652584	0.573773	0.566192	0.633615	0.758642	0.848818	0.829627	0.698641	0.609088	0.531992	0.487642	0.385545	0.272348	0.186537	0.134414	0.114969	0.127367	0.14246	0.145141	0.107804	0.0693359	0.0450635	0.0475382	0.0481726	0.0352335	0.0289654	0.0341715	0.0538481	0.0606566	0.0573222	0.0584167	0.0673889	0.0956286	0.113428	0.144321	0.177874	0.235432	0.275539	0.307535	0.338213	0.378096	0.465762	0.622116
0.760246	0.935387	1	0.959633	0.850449	0.755481	0.622199	0.508892	0.450848	0.4237	0.365395	0.25139	0.160815	0.164334	0.189651	0.240017	0.188501	0.145909	0.099726	0.0923779	0.0927732	0.0885368	0.081163	0.0641267	0.0870463	0.174737	0.28422	0.372813	0.372702	0.32769	0.277701	0.270832	0.298358	0.337934	0.410018	0.499552	0.578203	0.617263	0.626268	0.68693	0.754103	0.814755	0.841992	0.887531	0.885565	0.808791	0.682714	0.572771	0.520483	0.560911
0.8877	0.960296	1	0.98956	0.921365	0.81028	0.68779	0.560187	0.424551	0.289691	0.174829	0.0877193	0.0315157	0.00119555	-0.0148999	-0.032964	-0.0507176	-0.0482539	-0.0318513	-0.0286733	-0.0449533	-0.0528397	-0.034175	-0.0144261	-0.022191	-0.0410627	-0.0466274	-0.023105	-0.000406612	0.00513768	-0.0109615	-0.0225344	-0.0222989	0.000901303	0.0306941	0.0591999	0.0740383	0.0752293	0.0695967	0.0807483	0.113496	0.155623	0.190253	0.218488	0.27072	0.360022	0.470826	0.575885	0.673225	0.777174
0.850622	0.934138	1	0.990043	0.885772	0.770114	0.6843	0.642606	0.613845	0.612243	0.57518	0.507062	0.390646	0.306713	0.24232	0.161458	0.0803294	0.0257717	0.0358611	0.0648136	0.091087	0.0995962	0.115595	0.148736	0.194443	0.230294	0.240373	0.226291	0.221669	0.251303	0.327065	0.465173	0.607604	0.676864	0.633929	0.547915	0.487902	0.461041	0.458074	0.511101	0.596325	0.691774	0.711282	0.703422	0.736519	0.789373	0.83928	0.821056	0.812258	0.809389
0.893304	0.951279	1	0.998829	0.96656	0.894337	0.814673	0.727255	0.653952	0.587464	0.506905	0.40609	0.311632	0.234869	0.165951	0.0919045	0.023959	-0.0179352	-0.0318795	-0.0332631	-0.033462	-0.0330423	-0.0314026	-0.0294844	-0.025912	-0.0260832	-0.026195	-0.0209422	-0.00993235	0.00597956	0.0228482	0.0415699	0.0635724	0.0835202	0.100749	0.110431	0.119138	0.137994	0.175006	0.224777	0.27442	0.313159	0.341237	0.379982	0.439045	0.522023	0.60649	0.687767	0.758834	0.826469
0.861621	0.944485	1	0.998587	0.931994	0.832715	0.699398	0.538172	0.383562	0.265472	0.166437	0.109196	0.0767849	0.05869	0.0353143	0.0191987	0.0187111	0.0158993	0.00997309	0.00608667	0.00572479	0.00939807	0.0116952	0.0162989	0.019031	0.0229877	0.0250043	0.0249078	0.0270267	0.041561	0.0678675	0.117766	0.160713	0.190059	0.2019	0.210602	0.23084	0.243433	0.26523	0.282181	0.316667	0.378807	0.48883	0.598914	0.673732	0.709079	0.739483	0.77454	0.79742	0.819152
0.748891	0.878607	1	0.910153	0.84421	0.731357	0.679829	0.654714	0.62642	0.536009	0.439764	0.433885	0.43251	0.460668	0.410065	0.345676	0.23724	0.141198	0.0931002	0.0985989	0.10001	0.0962422	0.0887314	0.0755857	0.083534	0.138673	0.197445	0.201793	0.180582	0.205739	0.246246	0.262963	0.221327	0.216276	0.218613	0.293257	0.312117	0.327146	0.33204	0.369834	0.396736	0.350174	0.282451	0.240947	0.250428	0.244991	0.2457	0.294105	0.391521	0.500161
0.897934	0.939303	1	0.987163	0.96683	0.935708	0.889657	0.812581	0.687459	0.61012	0.551423	0.505919	0.439538	0.358509	0.2859	0.215535	0.1348	0.0738746	0.041585	0.0295944	0.0247028	0.017019	0.00638458	0.00675511	0.00761867	0.00625333	0.00454133	0.00624365	0.014003	0.0283848	0.0494289	0.0728264	0.0898388	0.127251	0.174945	0.220898	0.229286	0.219805	0.224013	0.255384	0.285632	0.341361	0.437715	0.540473	0.615194	0.64274	0.703977	0.784717	0.865994	0.886555
0.957629	0.980105	1	0.917717	0.814345	0.736382	0.682419	0.6425	0.572684	0.490373	0.459238	0.423224	0.406915	0.337109	0.291795	0.232439	0.13776	0.0344564	-0.0551958	-0.0686252	-0.0542228	-0.0258027	-0.0016322	0.0271713	0.0433717	0.042726	0.0239915	0.0257902	0.0338607	0.0463384	0.0502038	0.071463	0.109673	0.150191	0.173828	0.184705	0.19782	0.234554	0.299751	0.336429	0.360258	0.367599	0.443071	0.610413	0.796173	0.9388	0.966315	0.943118	0.933692	0.909215
0.835829	0.958037	1	0.957133	0.85095	0.731963	0.609464	0.512695	0.456206	0.4225	0.388649	0.356684	0.339663	0.354502	0.379249	0.358435	0.283528	0.212103	0.158225	0.144289	0.12428	0.119847	0.11287	0.109874	0.113293	0.117124	0.11304	0.100293	0.0881511	0.091985	0.107486	0.124099	0.134078	0.14877	0.181885	0.24549	0.297952	0.33052	0.328975	0.336466	0.362838	0.377682	0.395046	0.411804	0.431168	0.451046	0.465724	0.499436	0.566285	0.659733
0.671335	0.857667	0.964023	1	0.98735	0.958344	0.949719	0.971836	0.987749	0.900187	0.75955	0.59954	0.481669	0.358322	0.275169	0.219207	0.181685	0.114643	0.0454768	0.00377392	-0.00527088	-0.00503376	-0.0100208	0.000969585	0.0152176	0.0168865	0.00889315	0.00791002	0.0178353	0.0190518	0.0144656	0.0177859	0.0385586	0.0667818	0.0865821	0.0967467	0.110108	0.120702	0.136657	0.151256	0.177384	0.190666	0.194567	0.202039	0.225818	0.251272	0.282079	0.323485	0.385907	0.510985
0.993025	0.987168	0.979407	1	0.992904	0.948556	0.852807	0.743341	0.631345	0.519735	0.415194	0.324086	0.25414	0.206555	0.137178	0.0651206	-0.000529264	-0.0221702	-0.0276064	-0.0298683	-0.0327682	-0.0361642	-0.0402586	-0.0427127	-0.0433528	-0.041608	-0.0375316	-0.0345845	-0.0338391	-0.0339224	-0.0290691	-0.0168145	-0.00389527	0.00590274	0.0138415	0.0221248	0.0376939	0.0612986	0.0906153	0.122573	0.163925	0.226253	0.285352	0.34177	0.386355	0.449258	0.550613	0.702414	0.861988	0.96959
0.547986	0.750982	0.931374	1	0.992394	0.88815	0.767292	0.739691	0.76814	0.833373	0.834627	0.825489	0.743703	0.607806	0.425081	0.210551	0.0189698	-0.101523	-0.140839	-0.147959	-0.13827	-0.133043	-0.119836	-0.123912	-0.121713	-0.106796	-0.0868813	-0.0459797	-0.0121886	0.029741	0.0633924	0.112689	0.171768	0.273584	0.393397	0.489852	0.552559	0.634751	0.716243	0.773494	0.715957	0.619416	0.514012	0.448309	0.391714	0.311092	0.268453	0.275154	0.319367	0.388844
0.993657	0.988018	0.994114	1	0.946495	0.904217	0.870331	0.808056	0.763575	0.680358	0.631717	0.580466	0.541182	0.477495	0.34268	0.243215	0.161512	0.116145	0.102768	0.105656	0.126064	0.140752	0.143742	0.114379	0.0789575	0.06931	0.0746185	0.05103	0.00191393	-0.0304573	-0.0316356	-0.00560935	0.0262726	0.0421893	0.0598725	0.0674636	0.0769639	0.110049	0.189896	0.291555	0.350082	0.383694	0.419709	0.473659	0.544734	0.625382	0.672704	0.680929	0.72337	0.762478
0.899751	0.944451	0.971738	1	0.992441	0.932854	0.834683	0.727951	0.647526	0.597703	0.592376	0.610471	0.615795	0.593911	0.524944	0.394788	0.21645	0.0703344	-0.00421094	-0.0172222	0.00141263	0.0288365	0.064446	0.0935218	0.104073	0.0987076	0.0819109	0.0675922	0.0499475	0.034996	0.032409	0.0437375	0.0641384	0.0780543	0.0873892	0.0959268	0.11407	0.159057	0.230855	0.311046	0.3909	0.474922	0.5727	0.662251	0.73035	0.77952	0.837391	0.878401	0.897102	0.901606
0.402751	0.51483	0.674916	0.852803	1	0.994442	0.915342	0.851427	0.841274	0.83456	0.782756	0.732207	0.656135	0.559935	0.460312	0.356144	0.261036	0.171422	0.10954	0.0746343	0.0403483	0.00563517	-0.0360573	-0.0722056	-0.100679	-0.125287	-0.145748	-0.152027	-0.148017	-0.150785	-0.155041	-0.15524	-0.1618	-0.164018	-0.167391	-0.166422	-0.176219	-0.186452	-0.177774	-0.161086	-0.132941	-0.10986	-0.0890767	-0.075253	-0.0573365	-0.0230473	0.0248595	0.0948865	0.185588	0.292358
0.686097	0.759261	0.866408	0.963537	1	0.980455	0.949058	0.98616	0.997703	0.955757	0.840403	0.749462	0.671129	0.568954	0.417491	0.224527	0.0791837	-0.00196815	-0.00876854	-0.00688328	-0.0111499	-0.0133516	-0.0125376	-0.0121347	-0.0130923	-0.0121209	-0.00998358	-0.0162951	-0.0272789	-0.0319633	-0.0299386	-0.0239774	-0.0261178	-0.0229087	-0.0199994	-0.0135933	-0.0105435	-0.00105859	0.0142925	0.0248561	0.0513155	0.105467	0.197204	0.294349	0.394062	0.479331	0.524764	0.536846	0.562424	0.61001
0.496195	0.588686	0.73893	0.918976	1	0.930041	0.747168	0.591637	0.456458	0.382494	0.332629	0.326457	0.307115	0.263699	0.194356	0.103251	0.00570991	-0.0596176	-0.0807116	-0.0854724	-0.0802023	-0.0709954	-0.0572275	-0.0490406	-0.0460588	-0.0486649	-0.0379721	-0.0266775	-0.0133405	-0.00469952	0.00303918	0.0139091	0.0257741	0.0399262	0.046415	0.0431614	0.0361309	0.0445879	0.056947	0.0789586	0.0841029	0.0894784	0.0938603	0.111852	0.157849	0.215986	0.264994	0.300985	0.350179	0.410666
0.804163	0.900718	0.961901	0.99475	1	0.984791	0.932147	0.842457	0.727575	0.613876	0.510699	0.429423	0.354968	0.29188	0.183636	0.0746591	-0.0114031	-0.0319448	-0.0249907	-0.0284977	-0.0354569	-0.0444603	-0.053545	-0.0591925	-0.0591916	-0.0556382	-0.0452612	-0.0379395	-0.0320113	-0.0303683	-0.0220823	-0.00609624	0.0124815	0.0402788	0.0672827	0.0882929	0.103034	0.113921	0.125607	0.125562	0.140341	0.182986	0.239972	0.290653	0.328297	0.379075	0.443496	0.516732	0.60199	0.702604
0.719371	0.782512	0.871358	0.971292	1	0.963678	0.868736	0.774031	0.724854	0.661301	0.596674	0.518888	0.487149	0.52971	0.528386	0.447463	0.324309	0.270315	0.319069	0.348381	0.330857	0.285974	0.237422	0.186577	0.128933	0.0797264	0.0412995	0.008659	-0.00492256	-0.000415164	0.0232934	0.0392344	0.0438463	0.0607891	0.0917698	0.141104	0.172983	0.194534	0.232653	0.302005	0.376211	0.429288	0.474916	0.55582	0.650173	0.729967	0.74248	0.725734	0.7041	0.705141
0.696204	0.764366	0.856616	0.962099	1	0.970775	0.92786	0.864763	0.805049	0.721548	0.555965	0.431748	0.318153	0.25065	0.159225	0.083301	0.0640971	0.0637588	0.0983254	0.143783	0.171858	0.178799	0.169658	0.168013	0.18616	0.215207	0.247649	0.276933	0.305947	0.335912	0.376802	0.409412	0.442242	0.482656	0.536469	0.555571	0.552505	0.538571	0.529373	0.520289	0.528623	0.573618	0.644744	0.722002	0.768916	0.721828	0.628585	0.556804	0.582792	0.64411
0.66071	0.739212	0.843891	0.94474	1	0.986969	0.904904	0.79215	0.651329	0.529796	0.430477	0.359806	0.323452	0.282759	0.231221	0.153261	0.0920371	0.0426364	0.00742752	-0.0234995	-0.0367969	-0.0381697	-0.0323021	-0.0215355	-0.0128237	0.000663252	0.021605	0.0424389	0.0765151	0.115493	0.158712	0.187443	0.20168	0.217449	0.244439	0.286831	0.316967	0.326204	0.318027	0.301042	0.286381	0.275008	0.294186	0.346406	0.406758	0.451928	0.468563	0.497498	0.54036	0.60091
0.524739	0.604772	0.73725	0.872272	0.969881	1	0.972787	0.906698	0.806022	0.67803	0.534655	0.423016	0.356527	0.293024	0.2143	0.135466	0.0840666	0.0625717	0.0617903	0.0670946	0.0672067	0.0483564	0.0275007	0.0101021	0.0129444	0.0223261	0.0377145	0.044966	0.0461441	0.0505224	0.0512379	0.0501503	0.0463091	0.0610903	0.089712	0.118885	0.137852	0.139183	0.121671	0.115211	0.130104	0.173221	0.20964	0.244479	0.265897	0.290076	0.325392	0.36792	0.4259	0.472163
0.729325	0.736749	0.797281	0.880482	0.980552	1	0.965168	0.877096	0.784215	0.717371	0.706923	0.754891	0.815341	0.691784	0.446841	0.173373	0.0599047	0.0295977	0.0351483	0.0528578	0.136583	0.165842	0.123536	0.0479891	0.0767279	0.174927	0.24151	0.240894	0.203465	0.171763	0.151503	0.152372	0.175866	0.199826	0.209307	0.215933	0.257338	0.293178	0.305603	0.286263	0.262046	0.256686	0.273043	0.36048	0.505702	0.667144	0.758569	0.756953	0.745417	0.734883
0.763382	0.827946	0.883439	0.934659	0.982283	1	0.971735	0.912362	0.846407	0.79533	0.716787	0.626329	0.520753	0.405555	0.290563	0.190878	0.156522	0.167561	0.212995	0.26173	0.309752	0.363438	0.415351	0.462046	0.484262	0.493976	0.498843	0.490521	0.473584	0.455692	0.428341	0.386551	0.327736	0.271599	0.220355	0.180114	0.155836	0.145973	0.136598	0.139447	0.153578	0.190974	0.246718	0.307994	0.378112	0.442789	0.501315	0.552466	0.61401	0.691284
0.570647	0.67448	0.789695	0.892839	0.966161	1	0.985087	0.92675	0.827211	0.686837	0.52995	0.379707	0.271584	0.20094	0.183219	0.171182	0.158089	0.124747	0.101348	0.0831675	0.062063	0.0452961	0.0393804	0.0386615	0.0377677	0.0316474	0.0244231	0.0220598	0.0215604	0.0214278	0.0211921	0.0201659	0.0196916	0.0206296	0.0262559	0.0336025	0.0387706	0.0410355	0.0489291	0.0728989	0.108165	0.146971	0.175017	0.188016	0.198215	0.222943	0.263243	0.31794	0.387224	0.472843
0.555462	0.595317	0.695546	0.849443	0.97479	1	0.924591	0.774936	0.605583	0.432396	0.290529	0.197562	0.134995	0.0951554	0.0672775	0.0721901	0.109375	0.181316	0.268991	0.335402	0.379028	0.392986	0.403218	0.40065	0.37362	0.316437	0.260078	0.227662	0.206018	0.182383	0.17459	0.184551	0.206778	0.221749	0.241011	0.243481	0.240406	0.242362	0.265016	0.319846	0.408384	0.506339	0.560882	0.568392	0.558231	0.572444	0.586943	0.597547	0.584915	0.572215
0.181905	0.275331	0.409921	0.638558	0.858571	1	0.97662	0.801206	0.673273	0.613753	0.638542	0.615728	0.539166	0.464896	0.303654	0.168062	0.0335052	-0.0250654	-0.0909586	-0.112126	-0.101337	-0.110761	-0.136524	-0.13123	-0.0896179	-0.0840204	-0.0959926	-0.126753	-0.114083	-0.0548375	0.0214914	0.0174129	-0.0534106	-0.0837646	-0.0894507	-0.0513029	-0.0208656	-0.0194249	-0.00547121	-0.000183304	0.0643038	0.0517473	0.0474458	0.0088461	-0.00332417	-0.00381826	0.0454675	0.0634343	0.0806245	0.100186
0.43484	0.488976	0.630076	0.839331	0.994593	1	0.918322	0.836071	0.800526	0.7853	0.828416	0.88674	0.907851	0.931159	0.880286	0.79641	0.531484	0.296376	0.11925	0.0909056	0.104878	0.0979732	0.0771137	0.0365917	0.0179186	0.0183477	0.011526	-0.000607385	-0.00639452	-0.00524027	0.00266401	0.00634471	0.00581357	0.0178443	0.0425513	0.0757664	0.102873	0.118308	0.137122	0.139534	0.13317	0.115307	0.118097	0.125671	0.130872	0.150344	0.194636	0.253917	0.29458	0.330217
0.485161	0.661918	0.811973	0.900539	0.950841	1	0.992606	0.97555	0.851743	0.715555	0.55522	0.480094	0.613416	0.852391	0.802631	0.554609	0.318775	0.213557	0.170381	0.0155574	-0.00339495	-0.0230208	-0.0543745	-0.0824476	-0.112617	-0.105121	-0.0750548	-0.0477105	-0.0160365	0.00633247	0.0317267	0.0422202	0.0743751	0.115553	0.156985	0.156917	0.125639	0.0769963	0.0441414	0.0370233	0.0353952	0.0366077	0.0435913	0.0787313	0.12405	0.147429	0.156942	0.158591	0.215878	0.319095
0.9195	0.929085	0.964358	0.984508	0.998561	1	0.95739	0.867569	0.725721	0.59322	0.477234	0.38782	0.33646	0.295416	0.223667	0.158293	0.198134	0.375454	0.576113	0.679952	0.641682	0.544527	0.417745	0.303035	0.216644	0.177738	0.176543	0.181593	0.185345	0.186353	0.204935	0.239229	0.283969	0.31714	0.329812	0.332991	0.337431	0.352595	0.382188	0.425106	0.461376	0.482501	0.486606	0.495166	0.498519	0.511606	0.549879	0.632797	0.739891	0.824506
0.533584	0.638321	0.772619	0.903353	0.995883	1	0.958168	0.898596	0.843293	0.799779	0.734723	0.682361	0.647541	0.651591	0.666105	0.583398	0.417481	0.222079	0.0915598	0.0452319	0.0666604	0.0994663	0.118048	0.0868999	0.0454191	0.0153138	0.00502737	0.00249041	-0.00145188	-0.00465258	0.00532644	0.0285106	0.068791	0.128873	0.201502	0.280653	0.360512	0.436798	0.490611	0.522554	0.523504	0.493206	0.430267	0.369955	0.338199	0.33369	0.343745	0.366116	0.404615	0.457891
0.718492	0.793861	0.876866	0.94412	0.986854	1	0.99553	0.966691	0.913826	0.83793	0.752429	0.672343	0.603633	0.538988	0.44718	0.323069	0.183417	0.0719548	0.00754095	-0.0166485	-0.0231986	-0.0251136	-0.0259428	-0.0262311	-0.0258974	-0.0251357	-0.0244907	-0.0230455	-0.0203416	-0.0155937	-0.010362	-0.00579658	-0.0021663	0.00192998	0.00910838	0.0220715	0.0388708	0.0569801	0.0723662	0.0885793	0.109897	0.140009	0.176557	0.218046	0.265384	0.321474	0.386353	0.46567	0.553587	0.640404
0.759552	0.795451	0.829153	0.874087	0.926422	1	0.989528	0.912825	0.84537	0.846606	0.860293	0.825193	0.803611	0.760699	0.697801	0.535825	0.314612	0.0827352	-0.0714595	-0.080239	-0.0396731	-0.020034	-0.0226139	-0.0127826	-0.000723445	0.014347	0.0297135	0.0852889	0.149521	0.206249	0.231964	0.234797	0.263064	0.339405	0.461747	0.5452	0.582036	0.578316	0.606153	0.673526	0.744038	0.789956	0.767747	0.706303	0.655263	0.62642	0.623835	0.615599	0.653057	0.703414
0.606808	0.679878	0.745969	0.826527	0.894987	0.963771	1	0.997723	0.941122	0.844893	0.782131	0.747654	0.696085	0.571273	0.387846	0.208962	0.0963464	0.0525409	0.068342	0.0868768	0.0920471	0.0756483	0.0584834	0.0434433	0.0367007	0.0281705	0.019821	0.0126679	0.0158791	0.025192	0.03635	0.0483275	0.0602509	0.0826538	0.111365	0.128923	0.136488	0.137843	0.143451	0.141609	0.148741	0.170345	0.195869	0.210919	0.215424	0.230731	0.266408	0.3319	0.425151	0.529943
0.676024	0.738534	0.779508	0.818559	0.885483	0.967243	1	0.955131	0.862017	0.783577	0.735947	0.713448	0.722025	0.713545	0.67892	0.618062	0.57531	0.556037	0.52558	0.484199	0.45512	0.444146	0.456249	0.461207	0.445957	0.397593	0.314806	0.246089	0.20719	0.1958	0.194634	0.193738	0.19397	0.1923	0.184645	0.174205	0.169786	0.173052	0.18672	0.199612	0.203582	0.200257	0.199862	0.202375	0.211899	0.236637	0.295444	0.377078	0.483495	0.586915
0.487271	0.553259	0.619356	0.720108	0.864985	0.957847	1	0.99393	0.974982	0.928561	0.803765	0.701985	0.593925	0.475644	0.280309	0.101079	-0.0108029	-0.0458672	-0.0672769	-0.0787058	-0.0688379	-0.0550697	-0.0459546	-0.0479149	-0.0531612	-0.0548203	-0.0586185	-0.0616027	-0.060978	-0.0576169	-0.0467592	-0.0349046	-0.0276575	-0.0399767	-0.0452381	-0.0420741	-0.0320098	-0.027465	-0.0129361	0.0041424	0.0223744	0.0334951	0.0601438	0.0922497	0.139034	0.203246	0.274065	0.328503	0.370098	0.424862
0.587383	0.7377	0.786118	0.743942	0.709038	0.782297	1	0.974152	0.836811	0.539723	0.413198	0.375961	0.383441	0.320896	0.198091	0.0853846	-0.00063222	-0.0688493	-0.135829	-0.153231	-0.150823	-0.144463	-0.119387	-0.09199	-0.0912712	-0.0721962	-0.0614616	-0.028183	-0.0338409	-0.0492969	-0.0394235	-0.0346723	0.0129161	0.0706514	0.152025	0.237444	0.289103	0.310714	0.32146	0.357144	0.375424	0.403156	0.359121	0.404641	0.438988	0.491051	0.470637	0.434042	0.436144	0.487263
0.282092	0.315202	0.413623	0.569115	0.762416	0.920381	1	0.956897	0.840027	0.734126	0.657982	0.619363	0.571855	0.507389	0.374672	0.246747	0.174921	0.175333	0.189349	0.218981	0.242709	0.259209	0.262365	0.275709	0.310604	0.343427	0.364439	0.38715	0.429343	0.501023	0.567627	0.615348	0.614216	0.621976	0.627948	0.652981	0.658863	0.65224	0.627143	0.583027	0.56798	0.563708	0.575672	0.550057	0.499356	0.420106	0.344848	0.291546	0.267968	0.272162
0.437577	0.507789	0.575835	0.655677	0.802553	0.940742	1	0.902411	0.663687	0.440812	0.255517	0.128942	0.0790804	0.0435597	0.0218437	0.00328391	0.129418	0.240387	0.339482	0.307812	0.297105	0.239916	0.192788	0.16516	0.164579	0.194265	0.289442	0.426018	0.567989	0.664314	0.738544	0.764683	0.752749	0.695874	0.621618	0.529502	0.471077	0.518124	0.644322	0.720368	0.692335	0.60661	0.53679	0.485646	0.43902	0.412309	0.377963	0.327939	0.292535	0.337418
0.546752	0.609811	0.705461	0.778007	0.845772	0.944215	1	0.975647	0.889277	0.771245	0.672051	0.568625	0.500772	0.440786	0.328854	0.20757	0.112678	0.0901845	0.105662	0.132162	0.140022	0.120501	0.0904184	0.0640098	0.0441647	0.0287319	0.018604	0.0132772	0.00993527	0.00607306	0.0075199	0.00970061	0.0149721	0.0237314	0.0419673	0.0680687	0.0972657	0.124573	0.140467	0.145817	0.144206	0.164795	0.190536	0.209703	0.212247	0.215927	0.285645	0.395561	0.497453	0.530506
0.50322	0.535998	0.584712	0.682273	0.809065	0.957276	1	0.978756	0.908267	0.90508	0.912475	0.885066	0.82128	0.797474	0.704891	0.517909	0.2604	0.0522405	-0.0754681	-0.0991359	-0.0828195	-0.0572513	-0.0452125	-0.0336791	-0.0131685	0.0101364	0.0199062	0.0274582	0.0188721	0.0113473	0.0134451	0.0223819	0.0427559	0.0514065	0.0560199	0.0528644	0.0654298	0.0835544	0.106582	0.123382	0.151037	0.18625	0.240857	0.327852	0.418852	0.454438	0.423776	0.379981	0.387912	0.445849
0.535457	0.568436	0.675034	0.749096	0.830941	0.943683	1	0.965883	0.857336	0.783286	0.767654	0.802649	0.82145	0.709724	0.511863	0.326439	0.191757	0.0953175	0.0243681	-0.0145999	-0.0274879	-0.0273829	-0.0153584	-0.0075215	-0.00691409	-0.00922545	-0.00862885	0.00183714	0.0107044	0.0281324	0.0395593	0.0488517	0.0506454	0.0491334	0.0480737	0.0522703	0.0596266	0.0779194	0.0983202	0.117779	0.132614	0.131524	0.1487	0.151664	0.174973	0.224906	0.331219	0.429425	0.529091	0.516963
0.196122	0.227641	0.278094	0.360651	0.538499	0.821273	1	0.996273	0.776675	0.550339	0.362494	0.243978	0.171689	0.13383	0.094733	0.0660204	0.0358151	0.0184453	-0.00823732	-0.0218537	-0.0289152	-0.0402288	-0.0606787	-0.0673269	-0.0623761	-0.0437982	-0.033711	-0.0340764	-0.0296734	-0.0321009	-0.0322555	-0.048354	-0.0469937	-0.0432237	-0.0374149	-0.0397069	-0.0415146	-0.0374388	-0.0296164	-0.025194	-0.00516466	0.031581	0.0616666	0.0678007	0.057402	0.0456494	0.0473572	0.0513252	0.0975416	0.1401
0.023192	0.0442626	0.0460833	0.0955401	0.213597	0.547334	0.808407	1	0.898871	0.768298	0.571133	0.443565	0.338712	0.249592	0.125675	0.0496027	0.0142742	0.0121076	-0.00501052	0.0014478	-0.00191642	-0.0126263	-0.0179936	-0.00102016	0.0315448	0.03685	0.0185741	-0.00191753	-0.00139971	0.0108823	0.0130257	0.0126628	0.0291021	0.0470474	0.0357345	0.00243836	-0.0218344	-0.0161239	0.00802459	0.027383	0.0341083	0.0245409	0.0087011	-0.00579504	-0.00762177	0.0119603	0.0324262	0.033102	0.0142932	0.0107287
0.565936	0.613096	0.632911	0.607796	0.66115	0.799971	0.959052	1	0.960498	0.947462	0.927578	0.93619	0.857175	0.764041	0.560487	0.382097	0.273325	0.223926	0.190637	0.140425	0.118227	0.125963	0.145701	0.138111	0.137099	0.139173	0.144663	0.135848	0.140627	0.13465	0.117271	0.106247	0.119531	0.139084	0.142952	0.157341	0.165995	0.144782	0.100951	0.053273	0.0411997	0.0430751	0.0623654	0.0538822	0.0560958	0.0723743	0.136895	0.208402	0.324103	0.448988
0.214631	0.286823	0.420871	0.551555	0.650409	0.777979	0.91646	1	0.983879	0.88762	0.802352	0.709117	0.651488	0.569242	0.43908	0.292447	0.169797	0.101995	0.0761574	0.101017	0.141067	0.181111	0.207258	0.218822	0.221609	0.218781	0.207404	0.184632	0.149404	0.114809	0.0868278	0.0699501	0.0556063	0.0499221	0.044272	0.0356479	0.0244823	0.0187156	0.0265321	0.0427356	0.0535278	0.0593264	0.0626742	0.0666121	0.0759491	0.0984488	0.126518	0.148388	0.161134	0.18112
0.87589	0.922815	0.908495	0.901444	0.923404	0.960532	0.98243	1	0.98691	0.916307	0.796647	0.66919	0.574227	0.508704	0.445213	0.339766	0.195837	0.0689906	0.00443273	-0.0100618	-0.0120035	-0.0154694	-0.0150852	-0.0133719	-0.0146351	-0.0212686	-0.0293059	-0.0300604	-0.0259109	-0.0211562	-0.0108017	0.00822958	0.0394343	0.0756737	0.110475	0.137757	0.179171	0.237382	0.296515	0.327584	0.342276	0.370762	0.400542	0.418719	0.425117	0.454642	0.510508	0.582864	0.677581	0.80469
0.682402	0.707931	0.73549	0.772806	0.833298	0.916716	0.972448	1	0.978193	0.966071	0.958338	0.942634	0.919508	0.855174	0.753798	0.589254	0.399026	0.23644	0.151976	0.12796	0.147691	0.160683	0.157178	0.15028	0.132585	0.110896	0.083812	0.0607641	0.0516596	0.0520222	0.0568639	0.0631369	0.0681366	0.0800365	0.0866537	0.093511	0.0941258	0.108373	0.1448	0.213935	0.284304	0.342234	0.385937	0.41524	0.454512	0.500084	0.567203	0.621499	0.652879	0.668022
0.066278	0.0792139	0.0970994	0.135219	0.21551	0.478256	0.795198	1	0.957758	0.776493	0.592737	0.419084	0.300223	0.250661	0.313891	0.340554	0.250986	0.0903785	-0.0183319	-0.0221683	-0.0226163	-0.0275053	-0.0235636	-0.0204888	-0.0200856	-0.022715	-0.0267905	-0.0275196	-0.0289567	-0.0280159	-0.0281796	-0.0317297	-0.0338809	-0.0336254	-0.0302578	-0.0285405	-0.0340014	-0.0394717	-0.0449824	-0.0400268	-0.0338936	-0.0222659	-0.020921	-0.0220541	-0.0256283	-0.0217072	-0.00769993	0.0194588	0.0595218	0.0918462
0.232849	0.276016	0.328829	0.4331	0.564918	0.713408	0.845313	0.956434	1	0.979837	0.891144	0.770775	0.620795	0.43799	0.269161	0.148639	0.086482	0.052126	0.0257005	0.0167683	0.0164188	0.0252819	0.0389658	0.0478798	0.0503037	0.0555763	0.0688607	0.0992142	0.13411	0.150036	0.174917	0.187579	0.198556	0.179062	0.151649	0.123503	0.0971381	0.0821953	0.0750873	0.0616596	0.0411497	0.0244965	0.0343431	0.070108	0.105314	0.112982	0.0851644	0.0667844	0.0937487	0.167364
0.00110757	0.0148297	0.0660596	0.143466	0.25991	0.469727	0.718438	0.954042	1	0.924763	0.821392	0.734869	0.640502	0.468161	0.267434	0.115508	0.0253513	-0.000435459	-0.0106066	-0.00669671	0.0145071	0.0268678	0.0269296	0.0133567	0.00254715	-0.00426426	-0.012188	-0.0223314	-0.0310325	-0.0359103	-0.0328735	-0.0274702	-0.02427	-0.0251004	-0.0260798	-0.0243398	-0.0199777	-0.0188055	-0.019841	-0.0253441	-0.0264185	-0.0265383	-0.0231714	-0.0220017	-0.0219147	-0.0244884	-0.0246819	-0.0188489	-0.0113023	-0.00647344
0.0736614	0.104818	0.15503	0.250714	0.390855	0.569531	0.769216	0.926808	1	0.964783	0.899419	0.855244	0.841567	0.730033	0.516041	0.267317	0.116148	0.0468211	0.01136	-0.0022789	-0.00101118	0.00962089	0.0195093	0.0250067	0.0247482	0.0321376	0.0448307	0.0686284	0.0814481	0.084917	0.073346	0.0547185	0.0454823	0.0420783	0.0376035	0.0300492	0.0221157	0.0247555	0.0282656	0.0281928	0.0299746	0.0209102	0.0164728	0.0154779	0.0190926	0.0184226	0.0201581	0.0242133	0.032239	0.0503521
0.109001	0.140237	0.164437	0.169213	0.231062	0.35691	0.652973	0.919256	1	0.814221	0.566805	0.384253	0.269117	0.181164	0.11266	0.0325634	-0.0125322	-0.0420163	-0.032973	-0.0188475	-0.00954401	-0.0277642	-0.0431669	-0.0467668	-0.0292545	-0.015797	-0.0134409	-0.0143838	-0.0152383	-0.0241374	-0.0349744	-0.0406295	-0.0301993	-0.022434	-0.0179616	-0.00737425	0.00633047	0.00959395	-0.00529429	-0.0184953	-0.0265622	-0.032772	-0.0304195	-0.0176137	-0.000424813	0.00239643	0.00170763	0.0101633	0.0189524	0.0496944
0.0280013	0.065703	0.134606	0.202554	0.309877	0.461619	0.675632	0.869222	1	0.990498	0.886241	0.744035	0.595652	0.447308	0.287166	0.145038	0.0589384	0.005358	-0.00462039	-0.00971126	-0.0132295	-0.0156903	0.0145867	0.0678765	0.109393	0.120267	0.107424	0.0907523	0.0913146	0.113623	0.160304	0.179448	0.188752	0.187444	0.193059	0.198236	0.197303	0.185763	0.154945	0.112342	0.0783655	0.0561749	0.0440362	0.0442082	0.0422475	0.0387171	0.023672	0.0175661	0.0126184	0.0108871
0.33155	0.396434	0.455068	0.536123	0.644379	0.781626	0.914007	0.988705	1	0.941468	0.813218	0.695501	0.604759	0.516442	0.422393	0.329562	0.297638	0.290498	0.300672	0.281929	0.234069	0.171042	0.148767	0.175245	0.23669	0.296424	0.337	0.370637	0.406626	0.472646	0.541935	0.57797	0.568328	0.518756	0.45113	0.382267	0.321097	0.280923	0.247747	0.228115	0.210265	0.187027	0.166167	0.142749	0.144625	0.151153	0.167006	0.187031	0.226464	0.281491
0.25657	0.315133	0.36666	0.466527	0.603546	0.735118	0.855793	0.961533	1	0.965584	0.863364	0.784434	0.695863	0.568561	0.377529	0.17859	0.0457994	-0.0165737	-0.0349721	-0.0409096	-0.0376244	-0.029544	-0.0263782	-0.027821	-0.0290706	-0.0172177	-0.00228092	0.0112427	0.0151976	0.0157045	0.017695	0.0284504	0.0384055	0.0497614	0.0585175	0.082618	0.108363	0.122503	0.1124	0.0956064	0.088534	0.0900637	0.0927553	0.0979232	0.101333	0.101033	0.0931485	0.0930823	0.109522	0.175393
0.113343	0.129846	0.183856	0.306416	0.443496	0.637307	0.793602	0.951565	1	0.938329	0.821767	0.661888	0.538101	0.38042	0.201221	0.0262002	-0.0669757	-0.0744526	-0.0502199	-0.031711	-0.0270531	-0.0174941	-0.0357958	-0.0562637	-0.0657057	-0.0585081	-0.0506421	-0.0439887	-0.0261085	-0.00619336	-0.00819335	-0.0229969	-0.041223	-0.0387243	-0.0140422	0.0135919	0.035282	0.0467428	0.0508767	0.0485585	0.0326218	0.00913119	-0.00748452	-0.0174334	-0.0142731	-0.00635567	0.00936945	0.0241664	0.0523367	0.0846294
0.162248	0.255994	0.369524	0.483501	0.597386	0.736038	0.869836	0.984735	1	0.935909	0.793368	0.626536	0.490507	0.385496	0.292987	0.183334	0.0953382	0.043485	0.0235294	0.0109484	0.00620692	0.00635777	0.00789303	0.00720481	0.00435916	0.0030929	0.00338049	0.00543202	0.0063947	0.00845114	0.00960122	0.0111567	0.0108666	0.0126762	0.0154139	0.0170778	0.0191639	0.0290628	0.0505289	0.0742978	0.0859544	0.0818115	0.0691831	0.0551735	0.043404	0.0370255	0.0397729	0.049041	0.0630758	0.0967513
0.249506	0.306328	0.388511	0.470681	0.573781	0.692931	0.833935	0.956053	1	0.911712	0.750092	0.614742	0.554375	0.502365	0.391288	0.293096	0.239534	0.225792	0.192944	0.136475	0.0959514	0.0722258	0.0606282	0.0488655	0.0432242	0.0333501	0.0263977	0.0140096	0.00795031	0.00740064	0.00510699	0.000440454	-0.00786005	-0.00692013	-0.00225601	0.00161768	0.00230836	0.00141668	0.0037623	0.00743296	0.0186951	0.0389487	0.0569537	0.0692091	0.074977	0.085477	0.0976292	0.124097	0.162831	0.203866
0.0441574	0.0612327	0.0983573	0.197404	0.355957	0.592387	0.804057	0.954911	1	0.980428	0.942038	0.937962	0.911011	0.771528	0.494811	0.245549	0.0897806	0.0348033	0.0114962	0.00704289	0.0147284	0.0138789	0.0293505	0.0444042	0.0548602	0.0625543	0.065917	0.0696918	0.0637617	0.0488845	0.0332168	0.0167921	0.00706033	-0.0110704	-0.0303893	-0.0424951	-0.0461213	-0.0447436	-0.0527482	-0.0616987	-0.0568475	-0.0475763	-0.0412104	-0.0341418	-0.0274755	-0.0139823	-0.0131861	-0.0137055	-0.00348773	0.0132445
0.441638	0.426162	0.418339	0.419076	0.54611	0.71716	0.891869	0.971482	1	0.979385	0.918519	0.862292	0.82708	0.749364	0.545003	0.284733	0.0936365	0.0457555	0.0585866	0.0603668	0.0566085	0.0228751	-0.00524183	-0.0173903	-0.0186527	-0.0202175	-0.0301435	-0.0488429	-0.063077	-0.0683103	-0.0707095	-0.0729251	-0.0377351	0.0482288	0.107329	0.115144	0.0735483	0.0506189	0.0437962	0.0612648	0.100437	0.132343	0.170257	0.233415	0.314009	0.355697	0.368939	0.376779	0.420057	0.445717
0.416219	0.561396	0.681177	0.713676	0.725611	0.751348	0.899845	0.990646	1	0.90584	0.790561	0.640214	0.468232	0.374776	0.289663	0.191704	0.064023	0.0332857	0.0233809	0.095035	0.281875	0.540591	0.710861	0.720473	0.649751	0.561674	0.455957	0.339602	0.272071	0.214787	0.150619	0.0910391	0.0841119	0.117079	0.105922	0.103433	0.103468	0.120693	0.143108	0.154336	0.152578	0.12581	0.119194	0.126109	0.144654	0.173375	0.233466	0.2937	0.307721	0.343423
0.0885154	0.164077	0.221041	0.253838	0.287367	0.420827	0.644519	0.872401	1	0.98948	0.917927	0.82488	0.742534	0.662161	0.554468	0.400632	0.208949	0.0692164	0.0230044	0.0374797	0.0488752	0.0526013	0.0495915	0.0443569	0.0445767	0.0583949	0.0674313	0.0576274	0.0354791	0.0171893	0.00884755	0.00444308	0.00217708	-0.000404699	-0.00378252	-0.00618412	-0.00794702	-0.00959854	-0.00668655	-0.00539974	-0.00440948	-0.00701598	-0.00600744	-0.00205595	0.00222756	0.0065571	0.0142832	0.020759	0.0256447	0.044393
0.91023	0.847771	0.79354	0.762906	0.735441	0.77336	0.883972	0.978039	1	0.890913	0.806198	0.719951	0.685998	0.63675	0.639319	0.611149	0.483183	0.271423	0.0933567	0.0232235	0.022612	0.0323469	0.0480873	0.0733743	0.119671	0.159433	0.176597	0.155987	0.132712	0.116211	0.107271	0.104464	0.110485	0.113592	0.123961	0.120292	0.128665	0.125316	0.142962	0.148258	0.190143	0.213182	0.248943	0.280633	0.386006	0.536696	0.68643	0.803043	0.908586	0.94973
0.390719	0.430184	0.483603	0.532478	0.595068	0.700304	0.831664	0.951928	1	0.982265	0.941312	0.882805	0.812208	0.641108	0.466438	0.383666	0.361757	0.345205	0.295956	0.26683	0.257243	0.257535	0.225774	0.188906	0.133881	0.0853686	0.0484015	0.0298677	0.0148302	0.0415998	0.0602906	0.0828832	0.0813995	0.094409	0.0944721	0.117776	0.146592	0.1658	0.14036	0.113435	0.152905	0.18977	0.244706	0.307741	0.396449	0.469694	0.493567	0.473459	0.440084	0.397115
0.444754	0.423468	0.393307	0.365531	0.339466	0.315927	0.412732	0.630961	0.858894	1	0.969055	0.882202	0.744072	0.55694	0.34315	0.141409	0.0470914	0.0356235	0.0164928	-0.0061495	-0.0377556	-0.0497221	-0.0391641	-0.0150385	0.00812958	0.00636464	-0.010494	-0.0433054	-0.0590398	-0.0585617	-0.0248239	0.00537496	0.035844	0.0475271	0.0594271	0.0609451	0.0670533	0.0978004	0.136303	0.18323	0.278878	0.379587	0.446119	0.391852	0.326325	0.366205	0.464961	0.536263	0.51	0.474289
0.332359	0.419473	0.497475	0.574819	0.655194	0.711171	0.791165	0.89785	0.985611	1	0.928366	0.839562	0.721857	0.591068	0.421595	0.23439	0.038936	-0.0907453	-0.134239	-0.130162	-0.124469	-0.119063	-0.116195	-0.104785	-0.101546	-0.104356	-0.0983063	-0.0885808	-0.071885	-0.0610176	-0.05177	-0.0443409	-0.0416508	-0.0480892	-0.0576777	-0.0556406	-0.0377947	-0.0134037	0.00515676	0.015022	0.018359	0.0175678	0.010688	0.026476	0.0603436	0.089462	0.111186	0.125749	0.173532	0.244679
0.748532	0.762376	0.757001	0.780916	0.849955	0.893782	0.910326	0.942171	0.960337	1	0.968524	0.925464	0.79903	0.639872	0.414178	0.202198	0.0310716	-0.0246255	0.00682358	0.0703065	0.138077	0.207441	0.325665	0.472843	0.610784	0.695085	0.741324	0.716202	0.6345	0.529982	0.43874	0.389019	0.363688	0.375929	0.394748	0.429774	0.435441	0.424092	0.396024	0.38672	0.374521	0.371602	0.345667	0.304952	0.28397	0.296287	0.334715	0.399293	0.513282	0.661008
0.424473	0.397933	0.425462	0.46099	0.524952	0.614013	0.715109	0.866537	0.969726	1	0.889232	0.725042	0.572609	0.444357	0.27371	0.115994	0.00142157	-0.0325833	-0.0398742	-0.0392752	-0.0367042	-0.0348158	-0.0347981	-0.0413864	-0.0494095	-0.0606188	-0.0640522	-0.0702437	-0.0718466	-0.0743038	-0.0720794	-0.0690639	-0.0648797	-0.0662361	-0.0674521	-0.0613361	-0.057921	-0.0500697	-0.0526018	-0.0449914	-0.0334468	-0.0106309	0.00605795	0.0275595	0.139978	0.321856	0.50481	0.58545	0.56661	0.493259
0.103946	0.140375	0.230935	0.354277	0.464543	0.536619	0.653802	0.803207	0.95249	1	0.983462	0.937598	0.934814	0.946552	0.826133	0.610004	0.303384	0.117692	0.0064	-0.0118973	-0.0190902	-0.022482	-0.0256226	-0.0223649	-0.0143755	-0.0173183	-0.0152926	-0.0212802	-0.0155168	-0.0107514	-0.0110242	-0.0260233	-0.0133177	-0.000192962	0.0165473	-0.00414061	-0.015455	-0.00671156	0.00669733	0.0101542	0.0143666	0.0207407	0.0174644	0.0184611	0.0253287	0.0333123	0.0391562	0.0590297	0.0776951	0.0906969
0.480556	0.483762	0.505392	0.53697	0.606711	0.687968	0.735836	0.845613	0.948867	1	0.97752	0.920625	0.910894	0.876956	0.864454	0.848126	0.757467	0.488881	0.216155	0.114422	0.228437	0.312674	0.269856	0.146793	0.060035	0.0168499	0.00645341	0.00880551	0.0153476	0.0256746	0.0306562	0.0218532	-0.00268092	-0.0132214	0.00261149	0.0187936	0.0370185	0.0507259	0.0841346	0.10835	0.132346	0.158147	0.188545	0.26614	0.359988	0.430726	0.421302	0.398471	0.409694	0.439951
0.190841	0.250397	0.333274	0.434063	0.490194	0.512085	0.514046	0.639349	0.835001	1	0.971443	0.863284	0.811376	0.824898	0.846791	0.740286	0.527927	0.286568	0.140537	0.11754	0.165535	0.232945	0.278802	0.322328	0.406132	0.490158	0.484189	0.372038	0.214734	0.103431	0.0423517	-0.0101956	-0.0749134	-0.138305	-0.165784	-0.165638	-0.151745	-0.149636	-0.157259	-0.166768	-0.16422	-0.135744	-0.111163	-0.076648	-0.0409872	-0.0120812	0.0179707	0.0534983	0.113633	0.164063
0.739126	0.786485	0.817952	0.844796	0.888097	0.922263	0.932164	0.937396	0.960706	1	0.997757	0.942348	0.840043	0.720235	0.560751	0.356477	0.155358	0.0372412	-0.00830171	-0.0175477	-0.0230252	-0.020157	-0.010631	-0.00162969	-0.00138908	-0.00499741	-0.00631858	0.00219449	0.0135776	0.0222445	0.0314006	0.0540592	0.0809619	0.101408	0.110126	0.117459	0.129671	0.151769	0.191148	0.240629	0.302233	0.381213	0.47044	0.556118	0.610687	0.633664	0.647114	0.65474	0.675184	0.697972
0.0737153	0.10436	0.131987	0.168218	0.297478	0.516277	0.724678	0.896027	0.959112	1	0.93106	0.838228	0.715251	0.572692	0.407653	0.247123	0.179827	0.256613	0.62103	0.740446	0.689653	0.517812	0.339156	0.206922	0.123468	0.0772559	0.0457921	0.0229331	0.010064	0.0054365	0.00777995	0.0150859	0.0231576	0.0436862	0.0720565	0.098023	0.106651	0.0966507	0.0816547	0.0683518	0.0534128	0.0451014	0.0435366	0.0484612	0.0481033	0.0583611	0.0646603	0.069554	0.057437	0.0573554
0.515996	0.621338	0.738836	0.801028	0.814838	0.802517	0.832432	0.884557	0.965713	1	0.945183	0.852391	0.793916	0.68882	0.541442	0.367707	0.244275	0.149006	0.0982667	0.0881209	0.105222	0.117551	0.112838	0.134306	0.139542	0.142565	0.118891	0.130044	0.139064	0.14124	0.144771	0.160936	0.189635	0.208949	0.223229	0.244901	0.269222	0.291911	0.303909	0.33496	0.362833	0.389458	0.407791	0.421579	0.441021	0.484459	0.530662	0.54337	0.516571	0.497514
0.0961751	0.176144	0.253376	0.298696	0.343371	0.469048	0.674595	0.891268	0.995777	1	0.94558	0.888395	0.820552	0.751488	0.648864	0.491016	0.251868	0.0577671	-0.0733021	-0.0987192	-0.0971528	-0.0615788	-0.0340184	-0.0260227	-0.025765	-0.0315503	-0.0273528	-0.0344849	-0.0222704	-0.0100377	-0.00018094	0.00432305	-0.00612637	-0.0277729	-0.0571535	-0.0728782	-0.0616214	-0.0534833	-0.0434075	-0.0314468	-0.0291077	-0.0296346	-0.0304512	0.00139814	0.0235798	0.0351775	0.0437708	0.0428933	0.0446249	0.0464344
0.0509276	0.117584	0.177722	0.210467	0.274797	0.42283	0.653255	0.867086	0.992538	1	0.969456	0.899562	0.821425	0.725879	0.620773	0.471552	0.257508	0.077753	-0.026032	-0.0453766	-0.0413895	-0.031805	-0.0310615	-0.0368766	-0.0358197	-0.0362367	-0.0419971	-0.0525904	-0.0575609	-0.0548508	-0.0464561	-0.0316024	-0.0231969	-0.021901	-0.0364931	-0.0482221	-0.067799	-0.0728896	-0.0771183	-0.0656593	-0.0566436	-0.0543354	-0.0631237	-0.0653449	-0.0510004	-0.0365215	-0.0262028	-0.0164537	0.00169618	0.0227191
0.442116	0.494624	0.493006	0.486209	0.521396	0.575409	0.581334	0.601836	0.729289	0.89833	1	0.96232	0.885525	0.80719	0.559904	0.281763	0.0211019	-0.0393945	-0.0539124	-0.0735461	-0.0873503	-0.0919699	-0.086396	-0.0780353	-0.0699089	-0.0704101	-0.0674464	-0.0640981	-0.0502436	-0.0377349	-0.024185	0.00969152	0.053872	0.129372	0.206106	0.288161	0.344132	0.359421	0.338355	0.316019	0.303892	0.353846	0.41197	0.472694	0.472349	0.439638	0.416372	0.400406	0.380935	0.381413
0.476533	0.629051	0.730115	0.888416	0.977367	0.936258	0.807861	0.682732	0.728779	0.869014	1	0.999242	0.902718	0.80036	0.678915	0.539772	0.403398	0.324228	0.340445	0.424546	0.499395	0.515702	0.461292	0.381293	0.296062	0.213518	0.134724	0.0551659	-0.00586075	-0.0264652	-0.0173834	0.0105929	0.00803654	-0.00335019	-0.0273407	-0.0422549	-0.0463941	-0.0558052	-0.0647435	-0.0871405	-0.101149	-0.109476	-0.110208	-0.107946	-0.0938117	-0.0572221	0.0208879	0.112377	0.202761	0.356195
0.100577	0.140386	0.174775	0.239331	0.320039	0.368822	0.424398	0.603549	0.840146	0.995742	1	0.876001	0.732788	0.56363	0.373025	0.166932	-0.0141604	-0.0832347	-0.102235	-0.127864	-0.15311	-0.161291	-0.156476	-0.153939	-0.159696	-0.157459	-0.154572	-0.150598	-0.144335	-0.144477	-0.146111	-0.161973	-0.167697	-0.176857	-0.174872	-0.167813	-0.154071	-0.129335	-0.0999928	-0.0819853	-0.0754167	-0.0785486	-0.0719702	-0.0632234	-0.0568523	-0.0471338	-0.0304182	-0.00289308	0.0229255	0.0595135
0.0363316	0.0637744	0.102528	0.160749	0.24249	0.36257	0.52286	0.676446	0.815803	0.93554	1	0.982822	0.897487	0.831198	0.769666	0.643401	0.437185	0.214657	0.0741774	0.0174764	0.0125774	0.00738382	0.0014319	-0.0040205	-0.00806988	-0.0109568	-0.0160867	-0.0223073	-0.0273445	-0.02919	-0.0256354	-0.0236542	-0.0238021	-0.0266056	-0.0261994	-0.0242011	-0.0228324	-0.0235002	-0.0245715	-0.0251961	-0.0269155	-0.0297958	-0.0310586	-0.0296786	-0.0239063	-0.0174533	-0.00953819	0.00158958	0.0123019	0.0282533
0.0432772	0.0600881	0.146809	0.23587	0.314474	0.430345	0.569207	0.734658	0.859238	0.948302	1	0.987099	0.939723	0.798917	0.665223	0.508663	0.345007	0.195075	0.0855607	0.189569	0.255873	0.267918	0.159129	0.0646656	0.0193325	-0.00315966	-0.0257439	-0.0476358	-0.0920534	-0.13936	-0.177993	-0.187205	-0.176647	-0.143437	-0.111865	-0.0839366	-0.0654729	-0.0650401	-0.0595494	-0.0522501	-0.00993423	0.0251477	0.0521458	0.0579103	0.0515638	0.0455592	0.0627005	0.0847591	0.0799674	0.0261319
0.414439	0.467523	0.505452	0.554088	0.642649	0.775586	0.873177	0.907242	0.932252	0.982592	1	0.950723	0.875831	0.764371	0.59557	0.39592	0.194195	0.0504788	-0.0278656	-0.0349844	-0.00935478	0.00771472	0.0160953	0.0147118	0.0249394	0.0352275	0.0421717	0.0519077	0.0575763	0.0632751	0.0674138	0.0779403	0.0783361	0.077364	0.118062	0.15641	0.183272	0.16536	0.188936	0.242266	0.281683	0.285737	0.268656	0.256212	0.272577	0.292457	0.326961	0.340894	0.356931	0.389034
0.587941	0.683916	0.652616	0.532593	0.426372	0.422116	0.48903	0.682799	0.811273	0.910767	0.955122	1	0.974998	0.798377	0.498542	0.266819	0.140135	0.148962	0.135004	0.106952	0.097261	0.0919865	0.0935807	0.0742173	0.0396099	0.0142181	0.0181204	0.0351803	0.0406523	0.0242537	0.00219719	0.00532079	0.0258287	0.0545532	0.0552357	0.0291288	-0.00604673	-0.0276075	-0.0302387	-0.0239779	-0.0130689	0.0190929	0.0504389	0.0718437	0.116377	0.288273	0.472603	0.533701	0.465746	0.453706
0.161444	0.298639	0.480135	0.680088	0.772097	0.776886	0.682789	0.643928	0.688545	0.825068	0.966665	1	0.911015	0.782976	0.568362	0.3848	0.209146	0.158132	0.112483	0.0908393	0.0774059	0.0765115	0.0762154	0.0716901	0.0673222	0.0571501	0.0524124	0.0439527	0.0446559	0.0426324	0.0369962	0.0287561	0.0238846	0.0250341	0.0311245	0.0316792	0.0353297	0.0344334	0.0331556	0.0241332	0.0179112	0.0194108	0.0258926	0.0333187	0.039552	0.0509655	0.0653677	0.0695686	0.065623	0.0789617
0.0103996	0.026053	0.0587519	0.105106	0.156356	0.220411	0.300101	0.377306	0.515005	0.728757	0.935764	1	0.971897	0.866601	0.645006	0.345586	0.113454	0.0568082	0.0597152	0.0713156	0.0566686	0.0441347	0.0296416	0.016994	0.00398815	-0.00693365	-0.00942217	-0.0104812	-0.0158464	-0.0158281	-0.0163533	-0.0133724	-0.0118493	-0.00858604	-0.0122474	-0.0140514	-0.0181203	-0.0186845	-0.0172781	-0.0161819	-0.00773359	-0.000120822	0.00452	0.00572824	0.00757635	0.0099639	0.00497993	-0.00247382	-0.00155203	0.00823517
0.191687	0.247996	0.308399	0.37317	0.454826	0.575149	0.720127	0.844082	0.919066	0.966303	0.993075	1	0.976475	0.958702	0.923151	0.811574	0.596054	0.359314	0.21445	0.185618	0.21069	0.225823	0.20806	0.163742	0.111136	0.0746476	0.0554638	0.0458269	0.0399529	0.0320827	0.0226952	0.0110588	0.000341472	-0.00588411	-0.00994782	-0.0152967	-0.0220658	-0.0259801	-0.0261906	-0.0238132	-0.0213517	-0.0189994	-0.017458	-0.0135867	-0.00343935	0.0175024	0.0428938	0.0697389	0.0998508	0.14252
0.256039	0.281662	0.348045	0.425859	0.488117	0.528478	0.588575	0.67582	0.779289	0.876527	0.956155	1	0.968383	0.890058	0.768097	0.599363	0.383237	0.174451	0.0359029	-0.015856	-0.0248007	-0.0192599	-0.0291823	-0.0460923	-0.0600187	-0.0590954	-0.0549701	-0.0582579	-0.0605585	-0.0530512	-0.048025	-0.0591503	-0.0715834	-0.0622028	-0.0383419	-0.0263966	-0.0224742	-0.0148422	0.0131963	0.0482988	0.0837048	0.121875	0.151679	0.197807	0.229705	0.255911	0.26309	0.264584	0.266746	0.252926
0.561587	0.59007	0.628498	0.682246	0.726166	0.784895	0.838126	0.914231	0.93783	0.982214	0.997943	1	0.942564	0.772989	0.604513	0.393413	0.216394	0.0722911	0.0330203	0.0443286	0.0878134	0.141534	0.184286	0.203238	0.190091	0.157038	0.119436	0.110758	0.13432	0.174786	0.179135	0.171348	0.171132	0.20595	0.213055	0.214043	0.196694	0.235009	0.256775	0.285951	0.307042	0.346848	0.42252	0.437136	0.455731	0.448207	0.485053	0.530531	0.560102	0.571938
0.350688	0.41018	0.438853	0.481264	0.51439	0.588021	0.656306	0.766178	0.849108	0.929355	0.985626	1	0.96976	0.830009	0.775456	0.722275	0.629519	0.399385	0.18946	0.0940031	0.0984916	0.0993985	0.0662189	0.0374942	0.0210862	0.0301285	0.036182	0.0446926	0.059777	0.0666822	0.060788	0.0383537	0.0295559	0.0402798	0.0790103	0.0991756	0.118077	0.107071	0.10938	0.0991083	0.116342	0.140941	0.194345	0.240632	0.274846	0.316545	0.346377	0.373114	0.347297	0.344043
0.644442	0.716631	0.793254	0.825256	0.896424	0.93461	0.936982	0.911402	0.891247	0.94913	0.972122	1	0.97641	0.929538	0.800941	0.537192	0.228255	-0.01304	-0.106288	-0.0769241	-0.0365098	0.000835874	0.0232263	0.053044	0.0516549	0.062528	0.0640136	0.0719409	0.0554237	0.0512671	0.0647895	0.0938572	0.179426	0.206608	0.214833	0.177778	0.215664	0.292807	0.333358	0.349182	0.345183	0.358893	0.414892	0.470102	0.52846	0.531412	0.533351	0.54219	0.552992	0.569298
0.566686	0.633044	0.714647	0.759732	0.723559	0.692481	0.69821	0.766034	0.833971	0.922884	0.965357	1	0.986308	0.910089	0.782826	0.542009	0.271036	0.0564649	-0.0373012	-0.0510969	-0.0441953	-0.00831263	0.0306216	0.0743407	0.123296	0.188112	0.244908	0.300006	0.353247	0.443062	0.557655	0.661514	0.740442	0.744122	0.665354	0.550094	0.453489	0.409291	0.395556	0.400489	0.439913	0.444215	0.433766	0.384732	0.387506	0.437574	0.537522	0.610787	0.637957	0.596213
0.451431	0.478036	0.513625	0.542928	0.558359	0.541074	0.527098	0.509127	0.575867	0.72919	0.907104	0.991357	1	0.814698	0.556686	0.255217	0.119363	0.130679	0.130142	0.12055	0.0667864	0.0497651	0.0471315	0.0556639	0.0737091	0.0803224	0.0675066	0.0391355	0.0199088	0.0102531	0.0081025	0.00634133	0.00657106	0.0133147	0.0180801	0.019572	0.0112702	0.00570948	0.00339996	0.00920427	0.0199529	0.0302217	0.0501482	0.0678879	0.0960939	0.120093	0.17959	0.262655	0.35974	0.41934
0.0269199	0.0316784	0.0821755	0.127899	0.160345	0.15071	0.16581	0.219185	0.315937	0.423079	0.584664	0.763237	1	0.98046	0.774711	0.457313	0.31816	0.292187	0.247333	0.171625	0.09194	0.0459447	0.0238815	0.00357313	-0.0143543	-0.0306324	-0.032741	-0.02989	-0.0306963	-0.0364884	-0.038917	-0.0365472	-0.0347436	-0.0366949	-0.0377009	-0.0349032	-0.0280357	-0.0229296	-0.0215168	-0.0271511	-0.0308675	-0.0298685	-0.0239558	-0.0119993	-0.00324498	0.00782251	0.0117548	0.0184051	0.0208746	0.0259546
0.0448303	0.0788233	0.126358	0.218232	0.298654	0.367212	0.397564	0.417958	0.452793	0.506639	0.595716	0.785531	1	0.969204	0.684262	0.304406	0.121458	0.0685499	0.0391268	0.0229079	0.0171051	0.0210594	0.0466875	0.0824496	0.120827	0.138068	0.110991	0.0659081	0.0305944	0.0252968	0.029548	0.0303258	0.0420898	0.0618005	0.0711303	0.0696652	0.0616048	0.0563027	0.0523319	0.0501031	0.0478382	0.0392704	0.0249308	0.0215679	0.0258376	0.0309008	0.0228391	0.0146204	0.0164177	0.024367
0.103045	0.0908202	0.0776145	0.0589808	0.0435958	0.0620911	0.0751211	0.153589	0.236026	0.358654	0.536835	0.759982	1	0.900678	0.585805	0.187438	0.020131	0.00319116	0.0145672	0.0335526	0.0336291	0.0331705	0.0108274	-0.0121826	-0.0277502	-0.0328658	-0.0324071	-0.0356523	-0.0345702	-0.0346793	-0.0357817	-0.0394659	-0.0418117	-0.0455171	-0.0556831	-0.0608511	-0.0629036	-0.0554857	-0.0519686	-0.0456422	-0.0405938	-0.0245417	-0.00454613	0.0236057	0.0288818	0.0242031	0.0163709	0.0256743	0.0586827	0.078335
0.587654	0.55544	0.516801	0.483882	0.449617	0.436657	0.489248	0.581482	0.686947	0.772442	0.864933	0.959586	1	0.784283	0.452362	0.134893	0.0290766	0.0139902	0.00805377	0.00220839	-0.00509656	-0.0149791	-0.0247218	-0.0339379	-0.0361855	-0.0403527	-0.0460841	-0.0531016	-0.0556578	-0.0524426	-0.0453924	-0.0363768	-0.0267033	-0.0234142	-0.0221467	-0.0207546	-0.0154945	-0.000917033	0.0142351	0.0236631	0.0157663	0.00877076	0.0121119	0.0367524	0.0818907	0.162235	0.293785	0.434081	0.551333	0.598854
0.590031	0.597499	0.626879	0.719947	0.800031	0.781175	0.672037	0.597162	0.664265	0.76219	0.823815	0.853072	1	0.993487	0.799181	0.406951	0.198232	0.108781	0.0959716	0.0852235	0.0876484	0.0782023	0.0642891	0.0889095	0.110539	0.136117	0.130456	0.128099	0.128258	0.125306	0.146877	0.191365	0.246793	0.296082	0.366245	0.4901	0.624105	0.693677	0.688081	0.630835	0.608272	0.582272	0.595417	0.621674	0.662851	0.724901	0.725962	0.676801	0.594322	0.563695
0.257749	0.274432	0.287131	0.310399	0.320421	0.343842	0.340573	0.32558	0.351811	0.469758	0.651881	0.870644	1	0.999963	0.851137	0.684632	0.5415	0.392901	0.260568	0.159048	0.14443	0.226242	0.300569	0.321492	0.252255	0.20184	0.168303	0.107745	0.0494631	0.0121134	-0.00261359	-0.0145357	-0.0261652	-0.0278848	-0.0211309	-0.0186335	-0.0290803	-0.0377016	-0.0300405	0.0133305	0.0717517	0.108693	0.123313	0.110885	0.110353	0.187612	0.290762	0.352606	0.319739	0.267665
0.0196741	0.0360657	0.0527948	0.102193	0.177828	0.236034	0.243024	0.228886	0.267792	0.379613	0.579252	0.79005	1	0.907561	0.603109	0.209493	0.0176512	-0.011468	-0.0118893	-0.00385784	0.0119319	0.0217534	0.017976	3.85607e-05	-0.0176175	-0.0184261	0.0107238	0.00869819	-0.000563855	-0.0381959	-0.0465301	-0.0543892	-0.0554502	-0.0533203	-0.0567836	-0.0590198	-0.0522163	-0.0428776	-0.0391059	-0.0437954	-0.0403674	-0.0373045	-0.0376565	-0.0421285	-0.0428304	-0.0249611	-0.00614005	0.00281957	0.000860677	0.000963983
0.374268	0.425475	0.457364	0.491101	0.528406	0.579512	0.629836	0.652318	0.69814	0.764301	0.844455	0.92537	1	0.889915	0.646582	0.320464	0.153933	0.0762196	0.0498644	0.0371082	0.031471	0.0250537	0.0224679	0.0297191	0.0522014	0.0887145	0.133381	0.160336	0.179307	0.19349	0.221718	0.251658	0.282852	0.313769	0.343903	0.37111	0.398843	0.42471	0.427804	0.395255	0.344571	0.294487	0.257234	0.22174	0.197287	0.197732	0.202429	0.219909	0.254177	0.313459
0.0872292	0.107449	0.146198	0.196917	0.300411	0.427055	0.553936	0.663691	0.759056	0.83972	0.878656	0.935926	1	0.966516	0.767727	0.475676	0.23512	0.0946507	0.0249378	-0.00880182	-0.0246731	-0.0458358	-0.0689013	-0.0904356	-0.0927048	-0.0798929	-0.0675761	-0.0669576	-0.0733453	-0.0748606	-0.0674486	-0.0638245	-0.0619274	-0.0671641	-0.0757741	-0.0884553	-0.0967126	-0.0981998	-0.0850009	-0.0669455	-0.0523828	-0.032424	-0.0132069	0.0184253	0.053143	0.0845411	0.117282	0.123487	0.114182	0.0918764
0.429161	0.465686	0.490244	0.530188	0.546086	0.511943	0.476951	0.460718	0.513381	0.624244	0.739667	0.888448	1	0.926129	0.668653	0.362973	0.244287	0.22775	0.21701	0.202294	0.18269	0.17022	0.148339	0.122245	0.100372	0.0942791	0.0927916	0.0873054	0.0848452	0.0893334	0.094109	0.0924769	0.085372	0.0784942	0.0711738	0.0670941	0.067793	0.0633079	0.0592651	0.0576384	0.06065	0.0674738	0.0766004	0.0911573	0.10417	0.11635	0.130401	0.150032	0.177807	0.236871
0.0385912	0.0573647	0.0894406	0.126738	0.170395	0.218799	0.300099	0.413015	0.548041	0.696942	0.847256	0.961768	1	0.815585	0.522219	0.219348	0.0840965	0.0506195	0.040706	0.0430494	0.0495437	0.0525159	0.0443132	0.0309733	0.0201946	0.0128189	0.00855842	0.00674169	0.0098137	0.0118571	0.0114237	0.00762147	0.00259128	-0.000392897	-0.00168776	-0.00125343	8.79016e-05	0.000996528	0.00217344	0.00307869	0.00352669	0.00405334	0.0041542	0.00478273	0.00507986	0.00675734	0.0102415	0.0145096	0.0204797	0.0256195
0.322097	0.445214	0.604029	0.73344	0.853408	0.894088	0.901613	0.885608	0.891439	0.917584	0.938033	0.996646	1	0.936978	0.750319	0.513744	0.308843	0.164366	0.0832848	0.0177612	-0.0292645	-0.0572926	-0.0586074	-0.0496144	-0.0292842	-0.00830245	-0.00455569	-0.00458036	0.00128187	0.0317196	0.0745962	0.116988	0.137484	0.153465	0.187289	0.2705	0.35438	0.408232	0.397014	0.359338	0.322869	0.303221	0.284084	0.281092	0.278758	0.287708	0.273624	0.230424	0.201148	0.209491
0.133638	0.17448	0.208446	0.246877	0.277464	0.316605	0.370797	0.454	0.560576	0.69558	0.837839	0.952091	1	0.911963	0.640635	0.331099	0.10542	0.0406722	0.0209003	0.00690903	0.00184842	-0.0030532	-0.0067886	-0.0107453	-0.0121692	-0.0117752	-0.0134304	-0.0159161	-0.0161409	-0.0149607	-0.0136114	-0.0145181	-0.0168473	-0.0189289	-0.0189789	-0.0186922	-0.0192781	-0.0206707	-0.0208697	-0.0197802	-0.0192733	-0.0203234	-0.0216399	-0.0209529	-0.017724	-0.0112768	-0.00131312	0.0105124	0.0328975	0.067702
-0.0265358	-0.0272015	-0.0116341	0.0245464	0.0924254	0.161703	0.249038	0.350104	0.513692	0.714702	0.882068	0.97155	1	0.934125	0.691215	0.385584	0.148603	0.0592138	0.0216699	0.000574785	0.00184727	-0.00292721	-0.0130852	-0.0157469	-0.0108601	-0.00367348	-0.00695718	-0.018013	-0.0337384	-0.0354832	-0.0266321	-0.0201486	-0.0216462	-0.0251693	-0.0305726	-0.0349986	-0.0352555	-0.0293911	-0.032634	-0.0474933	-0.060331	-0.0651535	-0.0559153	-0.0488057	-0.0475676	-0.0528658	-0.055589	-0.0512631	-0.0423566	-0.0312266
-0.0185879	2.48559e-06	0.0201322	0.0328161	0.0347925	0.0590413	0.103919	0.186769	0.28929	0.433236	0.612918	0.84133	1	0.976338	0.67547	0.36347	0.153456	0.125035	0.127648	0.127751	0.134429	0.131727	0.121186	0.098239	0.0764718	0.0644435	0.0467897	0.0209196	0.00227132	-0.00658234	-0.0140058	-0.0241372	-0.0264196	-0.0204757	-0.0184525	-0.0224144	-0.0263045	-0.0217464	-0.0217029	-0.0283275	-0.0349313	-0.0258801	-0.0186774	-0.0167735	-0.0180739	-0.0137755	-0.00673069	-0.0132792	-0.0180849	-0.0249103
-0.0287438	0.0100127	0.0408759	0.0337821	0.0227676	0.0039184	0.011754	0.0694534	0.168923	0.410609	0.695568	0.933234	1	0.940454	0.812902	0.722066	0.708472	0.72802	0.720819	0.645599	0.581997	0.484443	0.372618	0.260042	0.16471	0.0877602	0.0396389	0.00570208	-0.0165372	-0.0376844	-0.0556247	-0.0644569	-0.0636997	-0.0582507	-0.0659438	-0.0753073	-0.0847899	-0.0831435	-0.0855605	-0.087889	-0.0933448	-0.0894663	-0.0893059	-0.0884258	-0.0784882	-0.0459205	-0.0270247	-0.0297391	-0.0544589	-0.0575462
0.02086	0.0317241	0.0498935	0.0842802	0.133385	0.167135	0.211985	0.253729	0.343186	0.450153	0.649274	0.844517	1	0.947744	0.663029	0.34007	0.105327	0.0564983	0.0301004	0.0136149	0.00396968	0.00183942	0.00280614	0.00836656	0.0140189	0.0216723	0.0267026	0.0249836	0.015523	0.00418778	-0.0053395	-0.0118503	-0.0184005	-0.0227467	-0.0257755	-0.0293629	-0.0298498	-0.0252301	-0.0177075	-0.0167726	-0.0203107	-0.0253906	-0.0253027	-0.0229514	-0.0181527	-0.0112363	-0.00614709	-0.00203436	0.00238697	0.0101031
0.0747243	0.0628207	0.0680306	0.106709	0.141021	0.176943	0.196591	0.241863	0.312738	0.423936	0.650968	0.859561	1	0.928091	0.65187	0.374687	0.170449	0.157875	0.146564	0.129159	0.100774	0.0791426	0.0612923	0.0505981	0.0468011	0.051352	0.0543551	0.0568996	0.058151	0.05258	0.0414812	0.0324349	0.029491	0.0256096	0.0179875	0.00999215	0.0161242	0.0337794	0.0489029	0.0462379	0.0390883	0.0392599	0.0473829	0.0531792	0.0624572	0.0854331	0.09524	0.101465	0.0944479	0.087471
0.1321	0.135455	0.138822	0.151197	0.177457	0.199779	0.238046	0.296253	0.37736	0.50462	0.728496	0.914164	1	0.901145	0.695888	0.509178	0.387828	0.385056	0.42443	0.46603	0.497499	0.500709	0.496301	0.494734	0.474564	0.429711	0.379189	0.336261	0.288655	0.246513	0.243099	0.287127	0.303331	0.26461	0.189449	0.148002	0.12658	0.110853	0.0925078	0.0766853	0.0693525	0.0752248	0.0899466	0.102015	0.0914668	0.075439	0.0747746	0.0883823	0.106639	0.119116
0.0819935	0.0870901	0.0983179	0.128547	0.181195	0.295287	0.446014	0.630243	0.747147	0.854419	0.90455	0.946715	1	0.934975	0.687538	0.367737	0.136353	0.104113	0.0987206	0.121837	0.14823	0.154074	0.130993	0.0913928	0.0580043	0.0393776	0.0405619	0.0666891	0.106854	0.144914	0.15812	0.149627	0.135212	0.167104	0.239017	0.315356	0.332679	0.298834	0.258217	0.253666	0.267796	0.279649	0.261439	0.23862	0.20384	0.170649	0.130157	0.100485	0.0911139	0.0879328
0.353852	0.421671	0.495534	0.559136	0.655237	0.787594	0.920671	0.968082	0.947977	0.926425	0.901235	0.94371	1	0.995748	0.764991	0.426203	0.144669	0.0227198	-0.0162775	-0.0157507	-0.0126587	-0.0154205	-0.0324536	-0.0424508	-0.0441246	-0.0369964	-0.03046	-0.0274128	-0.0190701	-0.000615481	0.0203946	0.0289488	0.0272175	0.0276739	0.0496746	0.0816533	0.109768	0.120968	0.121892	0.121431	0.131227	0.145005	0.166633	0.211527	0.276355	0.321206	0.315862	0.285376	0.276843	0.300769
0.246242	0.279662	0.337868	0.390838	0.419612	0.442203	0.488832	0.614071	0.803262	0.927169	0.951071	0.953063	1	0.99827	0.845173	0.596266	0.362601	0.202923	0.122313	0.0950436	0.0763234	0.0622735	0.0474859	0.0423731	0.0311335	0.0175651	0.00354685	0.00184817	0.0162596	0.0299625	0.0350753	0.0301132	0.0345615	0.0345606	0.0289686	0.0183002	0.00904402	0.0152673	0.0327911	0.038494	0.0305942	0.00876704	0.00315	0.0247551	0.0731327	0.1302	0.173465	0.198991	0.22323	0.231777
0.00619633	0.0200075	0.0328017	0.0480294	0.0634224	0.197357	0.347439	0.474161	0.547824	0.642518	0.802385	0.894118	1	0.937742	0.734215	0.494907	0.422309	0.425051	0.367871	0.232558	0.147562	0.0975414	0.0623008	0.0422872	0.026937	0.028615	0.0284276	0.0218728	0.00662963	-0.00191063	0.00723644	0.0145208	0.0126631	0.0045945	0.00552131	0.0186999	0.0247571	0.017372	0.00651999	-0.00473443	-0.00154809	-0.00800962	-0.000358207	-0.00188185	0.00798329	0.0103723	0.00927975	0.00182309	-0.00433085	-0.000812116
0.057593	0.0830124	0.119244	0.153745	0.193688	0.271702	0.405474	0.584208	0.710137	0.77313	0.872124	0.913303	1	0.968168	0.826146	0.550635	0.288333	0.210631	0.176587	0.138697	0.0882558	0.0586341	0.0456194	0.0214642	-0.00702472	0.011706	0.0896262	0.114456	0.089958	0.018257	0.00387073	-0.00994711	-0.0134061	-0.0195087	-0.0196988	-0.0230933	-0.0251019	-0.0141578	-0.00975891	-0.00159044	-0.0100451	-0.0135322	-0.0232647	-0.0171731	-0.0123653	-0.0103984	-0.00500778	0.00453425	0.0232574	0.0400584
-0.000974179	0.0275883	0.0734326	0.102712	0.13576	0.151479	0.265069	0.478845	0.706357	0.837188	0.883641	0.950837	1	0.960423	0.846252	0.703442	0.478968	0.279159	0.113859	0.0708293	0.0353778	0.0139157	-0.00515091	0.00561788	0.0171462	0.0253273	0.0134481	0.0164037	0.0299041	0.0287534	0.00910539	-0.0178005	-0.0217183	-0.030138	-0.0315279	-0.0162288	-0.00229239	-0.0136673	-0.0431473	-0.0586454	-0.0428003	-0.0168994	0.0189424	0.0295846	0.00541431	-0.0244094	-0.0246053	-0.00786497	-9.93194e-07	-0.00459199
0.140081	0.211182	0.277843	0.321429	0.355539	0.399987	0.452985	0.577223	0.72475	0.867058	0.950928	0.986729	1	0.955054	0.787811	0.519204	0.232776	0.0591781	-0.00591369	-0.0210317	-0.0266468	-0.0290204	-0.0310364	-0.030946	-0.0286312	-0.0258877	-0.0270291	-0.0302627	-0.031729	-0.0327292	-0.0356395	-0.0375015	-0.0355574	-0.0293965	-0.0270535	-0.026169	-0.027326	-0.0261314	-0.0254818	-0.0259806	-0.0250997	-0.0227502	-0.0201272	-0.0165193	-0.0106857	-0.00385362	0.00784202	0.0257027	0.0471959	0.0788564
0.18461	0.180131	0.187967	0.232845	0.29337	0.358885	0.441442	0.588819	0.733545	0.853505	0.923863	0.979682	1	0.958368	0.831142	0.628266	0.430874	0.304276	0.217765	0.139707	0.0672951	0.0444301	0.0313468	0.0223165	0.0124732	0.0102025	0.0127985	0.0174191	0.014223	0.00583015	-0.00110136	-0.00689445	-0.0118358	-0.0212996	-0.0197233	-0.0128349	-0.0054469	-0.00126347	-0.000838518	0.00517923	0.00669842	0.0152516	0.0351559	0.0576756	0.0839161	0.102613	0.119785	0.13601	0.154669	0.181153
0.329372	0.502794	0.665787	0.796994	0.861189	0.860596	0.849169	0.88565	0.947259	0.978275	0.998712	0.987236	1	0.946337	0.767859	0.469646	0.198776	0.0572882	0.0129887	-0.000301499	-0.00794989	0.00147851	0.0202257	0.0299305	0.0245801	0.0143289	0.0053281	-0.00738271	-0.0118274	-0.00311856	0.00456942	0.00404233	-0.00232677	-0.00456328	-0.00493966	-0.00707318	-0.00920588	-0.00734511	0.0017816	0.0086996	0.00588235	0.00300598	0.00243693	0.00971789	0.0234492	0.0392624	0.0553783	0.0623023	0.0838391	0.171011
0.283062	0.368573	0.456512	0.534378	0.601529	0.656291	0.710348	0.77199	0.829397	0.873866	0.926324	0.974595	1	0.982065	0.885541	0.67734	0.402324	0.168788	0.0547573	0.0232636	0.0195791	0.0185644	0.0149606	0.012009	0.00971368	0.00894599	0.00765204	0.00683426	0.00644201	0.00619766	0.00588809	0.00657427	0.00676696	0.00630706	0.00596355	0.00699732	0.00930463	0.0112669	0.0132995	0.0156937	0.0190072	0.0217014	0.0249083	0.0305772	0.0436787	0.066448	0.0968552	0.128848	0.161706	0.21083
0.108863	0.142872	0.194683	0.289103	0.402253	0.508026	0.578806	0.635476	0.68838	0.767631	0.870044	0.966966	1	0.948267	0.795515	0.547396	0.286425	0.0856964	-0.000360302	-0.0271389	-0.0252451	-0.0160446	-0.0152507	-0.0154916	-0.0197464	-0.022187	-0.0284653	-0.0342272	-0.0321358	-0.0232062	-0.0139804	-0.0164873	-0.0287685	-0.0406136	-0.0431328	-0.0393051	-0.0426483	-0.0458056	-0.0442498	-0.0378851	-0.0330536	-0.030151	-0.0190222	-0.00486002	0.00643539	0.0162996	0.02754	0.042631	0.0605283	0.0877353
0.293114	0.314142	0.343414	0.375627	0.434791	0.562156	0.667797	0.743169	0.744846	0.778237	0.861287	0.938054	1	0.957839	0.824174	0.586877	0.341302	0.144115	0.0500494	0.0103534	0.0309848	0.0615505	0.0927078	0.107021	0.111447	0.097794	0.0761897	0.0643992	0.0728467	0.0821252	0.086701	0.0898823	0.0894542	0.0929793	0.092193	0.0908981	0.0846288	0.077505	0.0771537	0.0833588	0.0901141	0.0904375	0.0958182	0.104077	0.14181	0.161207	0.193938	0.216384	0.253192	0.277932
0.159694	0.164716	0.168064	0.147113	0.140945	0.109148	0.145392	0.299037	0.543209	0.800838	0.908821	0.943695	0.989969	1	0.935102	0.76323	0.616075	0.496411	0.366678	0.291299	0.293393	0.31487	0.29149	0.234664	0.187536	0.171609	0.158545	0.144334	0.129679	0.134434	0.133897	0.116972	0.0908513	0.0953689	0.0907006	0.076191	0.0621257	0.0592615	0.0772855	0.0778461	0.085466	0.0917648	0.0985548	0.0920064	0.0785912	0.0766488	0.0978032	0.12388	0.14097	0.146202
0.608578	0.578926	0.66442	0.779558	0.785445	0.701982	0.597818	0.559826	0.578725	0.585889	0.630977	0.728415	0.937367	1	0.851936	0.509298	0.246695	0.133418	0.104368	0.103508	0.103018	0.0923708	0.0871808	0.0615705	0.030694	0.00828796	-0.00985812	-0.0388925	-0.0865879	-0.136572	-0.163545	-0.165819	-0.139779	-0.127032	-0.106879	-0.0879137	-0.0753049	-0.0862726	-0.100535	-0.117149	-0.10155	-0.0696898	-0.00452086	0.0335497	0.044706	0.0687514	0.11648	0.197446	0.237097	0.193466
0.159662	0.164252	0.191562	0.223565	0.306186	0.435672	0.563006	0.618114	0.601515	0.593948	0.619302	0.78247	0.99783	1	0.757259	0.399275	0.231927	0.170073	0.138243	0.0818631	0.0416555	0.0089086	0.0148091	0.0272183	0.0303429	0.0209239	0.056187	0.09044	0.126881	0.0791512	0.0297233	0.0258205	0.0610323	0.0940246	0.0694689	0.0392181	0.0111073	0.00575555	0.0199898	0.0187697	-0.00257767	-0.046053	-0.0432246	-0.0150702	0.0220375	0.0437284	0.0481367	0.0553723	0.0632308	0.0852167
0.0923399	0.0798731	0.0601062	0.0623606	0.0618031	0.0580687	0.0541059	0.101048	0.16513	0.273336	0.449336	0.698778	0.949234	1	0.919175	0.751265	0.608519	0.475221	0.346447	0.274852	0.239327	0.206587	0.156019	0.101013	0.0656624	0.0749017	0.0949741	0.0878797	0.05113	0.00163636	-0.0181617	-0.0392813	-0.0519819	-0.0498625	-0.0343562	-0.0232146	-0.0244689	-0.027571	-0.0081963	0.0422902	0.0907075	0.116192	0.117811	0.128804	0.141407	0.14081	0.119834	0.0948515	0.0881515	0.0938501
-0.0560921	-0.0782467	-0.202862	-0.270941	-0.237832	-0.149814	-0.0707662	0.00409914	0.149301	0.463915	0.698036	0.900139	0.882447	1	0.913888	0.772015	0.526237	0.360169	0.192927	-0.0261864	-0.157456	-0.221558	-0.215491	-0.147812	-0.0665149	-0.0678154	-0.14485	-0.211618	-0.220713	-0.209898	-0.207975	-0.229002	-0.225767	-0.201464	-0.134341	-0.17769	-0.209546	-0.230224	-0.174293	-0.194379	-0.20666	-0.221432	-0.21271	-0.185045	-0.155323	-0.142017	-0.150792	-0.166655	-0.136598	-0.097116
-0.131802	-0.146817	-0.147019	-0.134136	-0.10827	-0.0828941	-0.0300493	0.0475675	0.224081	0.424214	0.618597	0.799245	0.954344	1	0.681054	0.269749	-0.0546012	-0.111207	-0.115974	-0.12903	-0.149608	-0.174075	-0.198425	-0.209673	-0.200973	-0.174522	-0.155586	-0.145212	-0.145049	-0.137962	-0.127793	-0.136841	-0.150608	-0.162791	-0.161189	-0.169507	-0.192075	-0.210263	-0.210862	-0.19402	-0.185836	-0.18008	-0.169775	-0.157512	-0.145213	-0.136674	-0.129535	-0.135669	-0.139391	-0.1356
0.318332	0.33121	0.332685	0.285729	0.245518	0.22596	0.294236	0.375322	0.466092	0.572252	0.693969	0.829905	0.936408	1	0.899138	0.698443	0.444401	0.288732	0.192532	0.15383	0.132384	0.112121	0.101991	0.0881723	0.0703642	0.0483853	0.0264126	0.0034112	-0.00708404	-0.0122626	-0.0136031	-0.023259	-0.0292956	-0.0302409	-0.0275616	-0.0238463	-0.0216755	-0.0193152	-0.0174269	-0.015407	-0.0142836	-0.00952177	-0.00293681	0.014405	0.0360493	0.0493259	0.0613381	0.105212	0.188421	0.269414
0.164826	0.285858	0.348142	0.364943	0.3342	0.324215	0.357027	0.422813	0.543291	0.646002	0.791794	0.90303	0.999252	1	0.857774	0.663226	0.442541	0.290102	0.145746	0.0460913	-0.0361086	-0.0937519	-0.125983	-0.145963	-0.170752	-0.195978	-0.203437	-0.182296	-0.161253	-0.151345	-0.144195	-0.140056	-0.138694	-0.158734	-0.168921	-0.161111	-0.140096	-0.130806	-0.133245	-0.145368	-0.144108	-0.133341	-0.117101	-0.109078	-0.0953496	-0.0750655	-0.0546693	-0.0353531	-0.0169322	0.051545
0.389173	0.442836	0.456998	0.466769	0.520343	0.590815	0.599135	0.590858	0.558486	0.556655	0.560316	0.73659	0.948981	1	0.77617	0.546738	0.41245	0.359064	0.258555	0.195342	0.120939	0.050388	-0.0101082	-0.0285489	-0.042527	-0.0554843	-0.0740766	-0.0635459	-0.0599075	-0.0601478	-0.0620825	-0.0533713	-0.0380783	-0.0397469	-0.0675159	-0.0915666	-0.108881	-0.0922356	-0.0801665	-0.0481592	-0.0392459	-0.0230794	-0.0391197	-0.0393221	-0.0308824	-0.0124473	-0.0147601	0.0085911	0.108824	0.254677
0.0720225	0.136141	0.254741	0.345151	0.397501	0.392001	0.410379	0.507725	0.642601	0.782684	0.842932	0.892022	0.964022	1	0.801961	0.441151	0.113512	-0.0147549	-0.027377	-0.0327918	-0.0268522	-0.0190787	-0.0152112	-0.0152534	-0.0172599	-0.0209521	-0.0229992	-0.0205432	-0.0144354	-0.00977984	-0.00675174	-0.00487595	0.000806196	-0.00153283	-0.00941442	-0.0183292	-0.0211612	-0.0199917	-0.0221461	-0.022148	-0.0269431	-0.0313728	-0.0368642	-0.0355022	-0.0340622	-0.0285576	-0.0222689	-0.00610671	0.0151294	0.0387233
0.141011	0.164243	0.186058	0.210282	0.251593	0.281957	0.394054	0.501168	0.600803	0.648276	0.707115	0.79536	0.944304	1	0.871244	0.612138	0.501734	0.496341	0.461856	0.355396	0.264537	0.214123	0.183001	0.16595	0.188133	0.252283	0.296293	0.300805	0.251399	0.222481	0.204128	0.231305	0.289899	0.316672	0.301496	0.245388	0.212581	0.19068	0.168057	0.182026	0.177466	0.179559	0.150143	0.125025	0.114023	0.0955844	0.0949542	0.0747371	0.0797907	0.105477
0.355981	0.429097	0.501903	0.571147	0.6288	0.753902	0.807192	0.918505	0.93445	0.990451	0.929558	0.970854	0.997048	1	0.73193	0.393298	0.162266	0.0903768	0.0566632	0.0442433	0.0270901	0.109054	0.0858015	0.0707075	-0.0160494	-0.00625016	0.00974469	0.0123312	0.0141444	0.0423651	0.106147	0.156242	0.14616	0.0927709	0.051488	0.0476764	0.06806	0.0695748	0.0628717	0.0812944	0.110933	0.182162	0.205354	0.169675	0.134544	0.155621	0.215877	0.251475	0.251294	0.294754
0.278334	0.309014	0.346158	0.396067	0.458237	0.547009	0.639479	0.73457	0.8	0.836362	0.859416	0.882604	0.945531	1	0.89807	0.637917	0.326732	0.148793	0.0946175	0.0722832	0.044249	0.0151202	-0.00249639	-0.0127527	-0.0213316	-0.0276498	-0.0319504	-0.0325895	-0.0337497	-0.035596	-0.0363689	-0.0362772	-0.0360179	-0.0382952	-0.0390144	-0.0394267	-0.0376479	-0.0385388	-0.0371289	-0.0349572	-0.0250468	-0.00224009	0.0269214	0.051266	0.0653455	0.0703034	0.0869867	0.11775	0.170979	0.227163
0.454538	0.46193	0.470995	0.558378	0.637933	0.647466	0.568104	0.481253	0.471802	0.535902	0.68081	0.837171	0.952307	1	0.950744	0.717162	0.389146	0.120259	0.0192878	-0.00183626	-0.0202572	-0.0356552	-0.0379899	-0.028729	-0.0376978	-0.0346001	-0.0425794	-0.0448804	-0.03382	-0.00404335	0.0362096	0.0514448	0.0549299	0.0573393	0.0585685	0.0609684	0.0940124	0.212696	0.391272	0.572028	0.680994	0.719814	0.72024	0.698847	0.67072	0.635449	0.596997	0.554798	0.498664	0.46524
0.0824077	0.078363	0.053193	0.0799651	0.139215	0.195627	0.207108	0.230203	0.280312	0.37029	0.547462	0.731377	0.928894	1	0.824016	0.492927	0.140868	-0.00366083	-0.0408466	-0.0572669	-0.0704952	-0.0742759	-0.0738197	-0.0666347	-0.0715929	-0.0646938	-0.0549063	-0.0531352	-0.060389	-0.0804333	-0.0806248	-0.0646607	-0.0405257	-0.0162818	-0.00428039	0.00727101	0.0211892	0.0270292	0.0325255	0.0230658	0.00676443	0.0035794	0.017506	0.038145	0.0443214	0.036639	0.0462113	0.0514196	0.0547252	0.0740869
0.0267154	0.049674	0.0793637	0.121928	0.168374	0.242571	0.319627	0.425029	0.514249	0.599569	0.681721	0.784178	0.913202	1	0.932238	0.707455	0.423302	0.223688	0.133937	0.0982269	0.0918342	0.0947044	0.114823	0.124524	0.116754	0.0928205	0.0760473	0.0690657	0.0711914	0.0657096	0.057103	0.0438074	0.0266351	0.00618268	-0.0109733	-0.0233045	-0.0308417	-0.036645	-0.0396012	-0.0411099	-0.0392049	-0.0388077	-0.0393423	-0.0423007	-0.0423263	-0.0336861	-0.0190458	-0.00694986	-0.00446291	0.000814421
0.563394	0.639533	0.721859	0.79839	0.869701	0.912819	0.950842	0.975237	0.995667	0.986167	0.97482	0.970026	0.987515	1	0.914276	0.693405	0.399396	0.187437	0.113321	0.100421	0.085977	0.0532017	0.0254901	-0.000610467	-0.0294699	-0.0574418	-0.0767838	-0.08634	-0.0920217	-0.094848	-0.0880799	-0.0736216	-0.0584369	-0.0412192	-0.0123734	0.0279216	0.0639968	0.0876411	0.105087	0.124605	0.145636	0.164676	0.184793	0.20336	0.22195	0.247821	0.289782	0.351105	0.41771	0.487751
0.376389	0.435537	0.514247	0.59022	0.647058	0.684308	0.718677	0.761641	0.81164	0.858145	0.892462	0.916904	0.953764	1	0.964492	0.774534	0.463351	0.183234	0.0288009	-0.0209664	-0.0319505	-0.0356948	-0.0385068	-0.0407345	-0.0435385	-0.0463439	-0.0488339	-0.050614	-0.0517396	-0.052487	-0.0531312	-0.0539199	-0.0530341	-0.0514936	-0.0493249	-0.0476181	-0.0452487	-0.0420509	-0.03652	-0.0270114	-0.0111673	0.0120919	0.0376008	0.0626193	0.0904177	0.129256	0.181009	0.238533	0.290428	0.3352
0.236666	0.303114	0.383715	0.4678	0.544403	0.609004	0.666694	0.737433	0.804531	0.862388	0.909128	0.952878	0.99102	1	0.919319	0.709878	0.429454	0.189511	0.065157	0.0238071	0.0142664	0.0091346	0.0043909	0.000535156	-0.000747373	-0.00208597	-0.00436252	-0.00653862	-0.00949337	-0.0121934	-0.0136586	-0.014947	-0.015417	-0.0173285	-0.0193427	-0.0210466	-0.0217195	-0.0207279	-0.0180825	-0.0133902	-0.00904734	-0.00109263	0.0118492	0.0305291	0.0456006	0.0580476	0.076192	0.105174	0.140272	0.184736
0.410498	0.435704	0.483301	0.544497	0.600957	0.619591	0.60231	0.600367	0.640684	0.731464	0.837129	0.920685	0.979502	1	0.963327	0.789233	0.503024	0.215295	0.0533747	0.00570343	0.00972336	0.0150835	0.0185649	0.0212161	0.020124	0.0200061	0.0296758	0.0377904	0.0362977	0.0377418	0.0573722	0.0908627	0.120568	0.136223	0.142615	0.154533	0.17801	0.207458	0.236359	0.285793	0.355884	0.414536	0.44839	0.446677	0.438643	0.417819	0.405248	0.403844	0.404328	0.408137
0.268899	0.2917	0.353251	0.425842	0.490793	0.539268	0.608164	0.680193	0.769296	0.858923	0.935486	0.970452	0.984305	1	0.95013	0.757542	0.477115	0.269058	0.241491	0.271701	0.297323	0.274082	0.236235	0.198902	0.166761	0.13325	0.101815	0.074814	0.0712986	0.0970425	0.131835	0.151573	0.162377	0.180809	0.204311	0.221427	0.241749	0.263594	0.272428	0.28528	0.298537	0.325522	0.341504	0.34468	0.318868	0.289442	0.266092	0.270062	0.270838	0.266688
0.493158	0.486917	0.492089	0.496637	0.510109	0.522239	0.572929	0.661545	0.766031	0.836048	0.885192	0.931277	0.983386	1	0.928461	0.748166	0.48734	0.251206	0.128736	0.10026	0.10491	0.0894699	0.0704692	0.0591383	0.052783	0.0447985	0.0394326	0.0341803	0.034002	0.042302	0.0600075	0.086553	0.112995	0.13551	0.151208	0.164523	0.178823	0.222448	0.266104	0.303741	0.311542	0.313216	0.319104	0.332231	0.37178	0.425842	0.483171	0.506199	0.506258	0.493516
0.521051	0.540021	0.597921	0.654775	0.700668	0.717812	0.737271	0.713075	0.717188	0.752999	0.808909	0.876141	0.936038	1	0.957154	0.809134	0.512075	0.226755	0.0185193	-0.0291968	0.00891763	0.0681026	0.141369	0.229258	0.308567	0.336209	0.309668	0.255867	0.223924	0.189948	0.179475	0.188614	0.221913	0.255548	0.283168	0.332117	0.423718	0.543034	0.652546	0.707573	0.725022	0.707052	0.652159	0.594559	0.608376	0.672431	0.732136	0.696091	0.625939	0.549328
0.547695	0.565335	0.56709	0.579051	0.608041	0.619222	0.610801	0.599941	0.633199	0.704838	0.7918	0.875052	0.94024	1	0.988441	0.895545	0.685411	0.407976	0.179465	0.0400043	0.0199561	0.0197242	0.0273953	0.0350181	0.0376386	0.0356704	0.0356042	0.0347043	0.0381311	0.0586545	0.090532	0.133154	0.16892	0.196318	0.200091	0.191697	0.185027	0.203327	0.251473	0.315384	0.359237	0.36053	0.343308	0.338166	0.35332	0.37581	0.392467	0.421647	0.444638	0.476199
0.952509	0.963736	0.952132	0.957206	0.946493	0.915093	0.865261	0.854388	0.871452	0.901959	0.931155	0.957771	0.984554	1	0.930948	0.747364	0.470038	0.236226	0.11841	0.106828	0.136449	0.156959	0.15818	0.157319	0.155323	0.153251	0.150726	0.144759	0.139033	0.136771	0.160029	0.218902	0.281343	0.316875	0.332778	0.351964	0.379636	0.412956	0.450491	0.495029	0.523517	0.549018	0.575408	0.613539	0.65366	0.699804	0.732229	0.770989	0.813816	0.876293
0.602463	0.638032	0.610167	0.586293	0.595302	0.630965	0.67865	0.753132	0.820884	0.893874	0.920231	0.915944	0.960734	1	0.988248	0.841871	0.534704	0.252381	0.0371927	-0.0040873	0.0399972	0.124342	0.183525	0.204005	0.193465	0.224085	0.274285	0.332505	0.403751	0.462136	0.486698	0.429241	0.357072	0.33151	0.328543	0.299019	0.245778	0.207404	0.207851	0.253154	0.321413	0.339681	0.339068	0.294758	0.299751	0.29164	0.322204	0.348815	0.413267	0.512422
0.790746	0.791185	0.80795	0.857212	0.895372	0.914409	0.904666	0.920422	0.895314	0.861545	0.83676	0.908138	0.99306	1	0.852264	0.60051	0.311577	0.125576	0.0742387	0.14804	0.239668	0.309864	0.353818	0.400562	0.429257	0.450354	0.40724	0.335001	0.259053	0.213788	0.205601	0.190115	0.215575	0.237204	0.266734	0.270641	0.261931	0.253809	0.256423	0.275953	0.301909	0.329743	0.364657	0.414811	0.479818	0.562092	0.657073	0.738523	0.780854	0.792155
0.804473	0.931692	0.935991	0.748336	0.636122	0.600769	0.618436	0.691406	0.755201	0.836827	0.858251	0.893103	0.922719	1	0.990754	0.772113	0.430546	0.117515	0.00720973	-0.0651754	-0.0863705	-0.0991544	-0.00915708	0.110322	0.218875	0.254302	0.203783	0.141514	0.125064	0.201088	0.317446	0.455884	0.571569	0.643932	0.673365	0.74232	0.78222	0.776375	0.719156	0.808191	0.866144	0.820529	0.574437	0.400954	0.341289	0.382928	0.469777	0.530511	0.56345	0.620605
0.196984	0.129482	0.0734159	0.0170232	0.0479294	0.0968005	0.16597	0.175162	0.217732	0.229532	0.326476	0.502799	0.753756	0.996984	1	0.86034	0.669468	0.558524	0.478657	0.36785	0.285474	0.219699	0.139311	0.0640334	0.00173025	-0.0498979	-0.105301	-0.14602	-0.164912	-0.13	-0.127785	-0.123101	-0.152452	-0.04487	0.100686	0.200631	0.134717	0.0181692	-0.0663428	-0.0898095	-0.0659011	-0.0295072	-0.0170572	0.0023634	0.0620893	0.103684	0.180846	0.232261	0.302841	0.264051
0.133056	0.147692	0.181897	0.231978	0.261359	0.259731	0.28451	0.334039	0.369359	0.440098	0.502739	0.562652	0.671959	0.840595	1	0.887203	0.62352	0.420931	0.437865	0.52641	0.595732	0.53195	0.38857	0.211142	0.0925767	0.0367717	0.0180521	0.00292603	-0.0259702	-0.0487177	-0.0434267	-0.0222767	-0.0224955	-0.0234767	-0.0138429	0.00782928	0.00828849	-0.00263294	0.00988809	0.0342118	0.0431793	0.0147241	-0.00378639	0.0137098	0.0697122	0.11167	0.122027	0.120514	0.125561	0.14822
0.0349436	0.0412261	0.0766838	0.147116	0.164664	0.125965	0.0943447	0.148381	0.251983	0.325342	0.368936	0.436116	0.579691	0.818776	1	0.934716	0.771878	0.567731	0.518536	0.448313	0.427143	0.383257	0.299645	0.194228	0.108896	0.0587155	0.0219113	-0.00288345	-0.0303136	-0.0491765	-0.0730962	-0.0967569	-0.107876	-0.107578	-0.0969326	-0.0943667	-0.0978249	-0.0977888	-0.101584	-0.108835	-0.115318	-0.109296	-0.0884774	-0.0772652	-0.0625661	-0.0512909	-0.0428221	-0.0242104	0.00363976	0.0340965
0.0459066	0.120042	0.212468	0.271204	0.318207	0.340666	0.378544	0.448564	0.537326	0.633295	0.762841	0.857473	0.95188	0.993685	1	0.919662	0.678999	0.364803	0.0768608	-0.0788464	-0.11726	-0.112246	-0.104985	-0.108204	-0.120735	-0.11227	-0.112455	-0.11366	-0.113999	-0.120293	-0.150399	-0.183842	-0.185169	-0.154131	-0.130897	-0.130424	-0.128712	-0.125001	-0.105526	-0.0931066	-0.0792145	-0.0739616	-0.0786394	-0.0787231	-0.073307	-0.0564449	-0.0264635	-0.00798279	-0.00729228	-0.00440814
0.446565	0.450852	0.480255	0.546253	0.599198	0.662724	0.706914	0.734635	0.781315	0.830423	0.850315	0.83939	0.894841	0.984074	1	0.738857	0.429696	0.104515	0.00689199	-0.0735925	-0.0761883	-0.103651	-0.124138	-0.160152	-0.182201	-0.182238	-0.182454	-0.187033	-0.176704	-0.162048	-0.156672	-0.161528	-0.157218	-0.154263	-0.167677	-0.187692	-0.181654	-0.159474	-0.134164	-0.125411	-0.117378	-0.0891111	-0.0365084	0.0190796	0.0520742	0.0900219	0.162425	0.265273	0.379592	0.435737
-0.000839716	0.00108549	0.00572606	0.02782	0.077622	0.13314	0.20187	0.26872	0.370809	0.489408	0.62307	0.751995	0.870136	0.962316	1	0.947007	0.719367	0.416659	0.157243	0.0505998	0.0388125	0.036049	0.037821	0.0342167	0.0241603	0.0118875	-0.00420547	-0.0063029	-0.00957455	-0.0110861	-0.0146128	-0.0150915	-0.00451553	0.0110544	0.0161118	0.0130582	0.00641539	0.00756459	0.00411463	-0.0051812	-0.0136063	-0.0174257	-0.0151499	-0.00683178	-0.00160131	1.98843e-05	-0.000857173	-0.00423296	-0.00485746	-0.00198253
0.282449	0.290348	0.297753	0.322541	0.360657	0.415534	0.498168	0.630285	0.767963	0.866267	0.868618	0.880312	0.918249	0.988523	1	0.8719	0.595181	0.298122	0.116154	0.0797616	0.0858632	0.0829533	0.0646795	0.0432464	0.0245293	0.000714123	-0.0272011	-0.0508538	-0.0602257	-0.0476259	-0.0323497	-0.0267057	-0.0424102	-0.0594546	-0.0647466	-0.0568651	-0.0337107	-0.0100542	0.00827716	0.0147136	0.0359675	0.089034	0.144045	0.179031	0.177768	0.174078	0.176172	0.193113	0.222498	0.245567
0.17912	0.200297	0.252871	0.30653	0.350527	0.401103	0.525544	0.684546	0.843359	0.916654	0.925968	0.890015	0.889714	0.949228	1	0.875203	0.596964	0.30935	0.144171	0.0827063	0.0358346	0.00704474	-0.00931041	-0.0172949	-0.0240918	-0.0288342	-0.031182	-0.023475	-0.0087405	0.016159	0.0458784	0.0793781	0.110454	0.143981	0.173229	0.187707	0.184833	0.173612	0.165429	0.157375	0.145983	0.133922	0.120808	0.10633	0.0972382	0.0984322	0.116289	0.142097	0.163197	0.17584
0.766452	0.813696	0.818392	0.850147	0.86952	0.835418	0.732086	0.625736	0.60335	0.677656	0.749552	0.79216	0.829005	0.919087	1	0.90519	0.6765	0.405017	0.22313	0.12753	0.0893635	0.0710694	0.0671398	0.0819177	0.107751	0.134919	0.152093	0.168056	0.189562	0.211676	0.218691	0.203706	0.177794	0.145854	0.115537	0.0893686	0.0681688	0.0620667	0.0542498	0.0644485	0.0715878	0.0836859	0.0874624	0.10761	0.164802	0.240192	0.333914	0.433164	0.55618	0.674996
0.269051	0.303582	0.32909	0.355686	0.388896	0.441625	0.49509	0.589067	0.686579	0.791901	0.846398	0.874954	0.914389	0.946054	1	0.915127	0.720907	0.504181	0.409668	0.370852	0.29831	0.211358	0.154006	0.1057	0.072612	0.0497034	0.0450482	0.0360435	0.0359391	0.0329157	0.0294565	0.0345663	0.0345029	0.0413034	0.0284409	0.0176562	0.0265611	0.0391503	0.0512007	0.0558582	0.0793936	0.109805	0.129809	0.134502	0.142522	0.170278	0.214154	0.248132	0.259782	0.261557
0.500741	0.471227	0.451876	0.496879	0.565389	0.551729	0.530256	0.49667	0.573728	0.643077	0.70164	0.734871	0.82338	0.959372	1	0.801658	0.438939	0.104107	-0.0523967	-0.0389071	0.0263383	0.0776993	0.089053	0.0814508	0.0830204	0.0901484	0.0943696	0.131569	0.176688	0.204666	0.181635	0.140033	0.108173	0.117566	0.125785	0.146919	0.156493	0.20601	0.271173	0.292597	0.261244	0.240183	0.245532	0.276392	0.279962	0.271364	0.292852	0.353936	0.446712	0.511568
-0.0175537	-0.021619	0.0199963	0.109433	0.212598	0.324185	0.442159	0.564759	0.646802	0.683617	0.709629	0.779955	0.906559	0.990947	1	0.803738	0.486794	0.151632	-0.0220013	-0.0760649	-0.063297	-0.0544332	-0.0422037	-0.0314249	-0.0301325	-0.00148078	0.0530895	0.0790081	0.0543069	0.0100621	-0.0376472	-0.0798628	-0.115455	-0.130289	-0.100427	-0.0855768	-0.0567739	-0.0567393	-0.0652456	-0.0728127	-0.0539036	-0.0509247	-0.0461618	-0.0632055	-0.058903	-0.0543607	-0.0584248	-0.0484324	-0.0135475	-0.00244698
0.137531	0.151678	0.188748	0.277069	0.384009	0.484431	0.588209	0.635796	0.64858	0.66789	0.726468	0.765715	0.791707	0.842396	0.96411	1	0.889191	0.655325	0.445693	0.346713	0.300897	0.2616	0.21651	0.195448	0.187638	0.174737	0.15833	0.130666	0.111435	0.0900812	0.0758742	0.0721047	0.0899811	0.113609	0.127743	0.140488	0.151062	0.148684	0.127205	0.100854	0.0872748	0.082664	0.0982413	0.121079	0.131533	0.125784	0.114801	0.114735	0.119322	0.130447
-0.0939519	-0.119919	-0.105754	-0.0453765	0.0125499	0.0433296	0.105021	0.30227	0.548021	0.684687	0.70324	0.63323	0.58291	0.703578	0.87909	1	0.832278	0.618928	0.522538	0.533803	0.54658	0.48666	0.405132	0.320212	0.21545	0.140331	0.123534	0.125199	0.0902223	0.0392676	0.00755177	-0.0192209	-0.0515918	-0.0500622	-0.00352554	0.0927808	0.204872	0.271378	0.28192	0.256117	0.232104	0.224717	0.203086	0.168064	0.111539	0.0510089	0.00456908	-0.0231936	-0.0299907	-0.0592942
0.0954508	0.0839625	0.0750182	0.0722984	0.0530366	0.0346978	0.0338842	0.0578242	0.0664107	0.0557043	0.0348196	0.0321171	0.0324928	0.273478	0.676501	1	0.985468	0.835927	0.747115	0.747923	0.695956	0.614136	0.522766	0.447279	0.40734	0.370697	0.339178	0.323655	0.320843	0.325142	0.329404	0.332261	0.353958	0.410646	0.502046	0.539024	0.532929	0.510629	0.523675	0.556806	0.569799	0.552475	0.504506	0.44692	0.393355	0.328122	0.245461	0.170943	0.126838	0.112086
0.0169729	0.0291447	0.0441641	0.0574874	0.0580464	0.0342605	0.0181232	0.00567574	0.0084338	0.00688865	-0.000398689	0.00260948	0.00467508	0.314255	0.693053	1	0.941237	0.74995	0.581	0.444916	0.357916	0.317322	0.286851	0.250933	0.210681	0.162125	0.141955	0.12549	0.120473	0.100562	0.089306	0.077848	0.0697717	0.0519928	0.0409857	0.0378936	0.0317185	0.0361844	0.0348462	0.0515239	0.0560298	0.0578321	0.0539116	0.0373899	0.0245288	0.024918	0.0340251	0.0253555	0.0144603	0.0144795
0.104513	0.11736	0.110067	0.0862677	0.0688145	0.0499736	0.0549796	0.0538009	0.0477269	0.0170503	-0.00934529	-0.0162278	-0.0257476	0.274548	0.68803	1	0.8944	0.585012	0.35644	0.225805	0.144643	0.101456	0.0762489	0.0797925	0.10249	0.117735	0.159012	0.220106	0.273061	0.317178	0.350161	0.418774	0.480023	0.505033	0.521563	0.524922	0.525959	0.493748	0.447768	0.408683	0.379044	0.35472	0.297986	0.210265	0.125548	0.0623327	0.0334974	0.00867735	0.0211013	0.0592839
0.0605976	0.0577849	0.0606271	0.0700489	0.0839861	0.104764	0.121612	0.147475	0.19426	0.26608	0.350894	0.438935	0.580556	0.774573	0.991716	1	0.835406	0.484991	0.237026	0.0668595	0.0179629	-0.00735016	-0.0215975	-0.0313219	-0.039713	-0.0423682	-0.0431707	-0.0441905	-0.0463471	-0.0477346	-0.0502166	-0.0527616	-0.0492309	-0.036029	-0.0149818	0.00417329	0.0185608	0.0329139	0.0624777	0.110756	0.162092	0.193848	0.203113	0.194523	0.172153	0.14238	0.112633	0.0934886	0.0788995	0.0680922
-0.0430793	-0.0273192	0.000711078	0.0377484	0.074878	0.115811	0.179405	0.240651	0.30077	0.352015	0.424106	0.492182	0.615343	0.787719	0.966285	1	0.759553	0.418255	0.136224	0.036721	0.00196224	-0.0254108	-0.0478375	-0.0646474	-0.0743983	-0.0681381	-0.0446879	-0.0132892	0.0150273	0.0234313	0.0356169	0.0477993	0.0555798	0.0451497	0.030173	0.0392253	0.0460381	0.0529063	0.0445902	0.0305481	0.0219829	0.0203792	0.0248229	0.0206006	0.00127426	-0.0132473	-0.0173861	-0.0178251	-0.0276465	-0.0332299
0.33829	0.3538	0.404409	0.516359	0.608412	0.644649	0.660889	0.687577	0.790661	0.93095	0.984285	0.968432	0.874367	0.90619	0.993331	1	0.70352	0.32389	0.0225655	-0.0299516	-0.0300856	0.0105061	0.03658	0.0634353	0.0724156	0.096598	0.0999838	0.0749337	0.0386098	-0.0101134	-0.0508809	-0.063954	-0.0579462	-0.0445286	-0.0333374	-0.0100915	0.0528039	0.104286	0.12391	0.0869216	0.0599641	0.0549079	0.0821992	0.0973669	0.111562	0.112976	0.123527	0.163259	0.243733	0.324203
0.697212	0.750676	0.789058	0.820673	0.82242	0.8172	0.797247	0.785024	0.757585	0.719217	0.673042	0.646295	0.654821	0.746487	0.955968	1	0.802073	0.393055	0.108708	0.00958657	0.0312628	0.0823265	0.15207	0.238571	0.331283	0.417537	0.483448	0.521169	0.525038	0.522599	0.562995	0.619212	0.651609	0.633301	0.582302	0.536403	0.493204	0.504582	0.537434	0.582422	0.609431	0.639874	0.677102	0.690124	0.657019	0.599523	0.54651	0.528802	0.543585	0.58282
0.182297	0.206123	0.231276	0.265442	0.327227	0.404469	0.465772	0.496546	0.528176	0.581722	0.633071	0.681569	0.734567	0.821297	0.919763	1	0.958268	0.739912	0.459838	0.262945	0.183008	0.134057	0.0991001	0.079482	0.067745	0.0585128	0.0495339	0.0402958	0.0366668	0.0360508	0.0434402	0.0557316	0.0710252	0.0810222	0.0786909	0.0718626	0.0732572	0.0894235	0.109055	0.117491	0.108903	0.0994575	0.0961067	0.116166	0.148209	0.180257	0.187133	0.17642	0.162691	0.16548
0.690805	0.700765	0.645658	0.637699	0.630686	0.604208	0.578237	0.545635	0.55204	0.523147	0.527705	0.52723	0.570856	0.649761	0.871323	1	0.806109	0.419356	0.0720665	-0.0153286	-0.0320462	-0.0416852	-0.0329172	0.0132354	0.0606099	0.0857233	0.0740152	0.0646226	0.0605374	0.0525349	0.0600789	0.0686673	0.0506216	0.0203062	0.00484054	0.00772363	0.00808882	0.0120749	0.0189939	0.0368631	0.0334373	0.0762908	0.10204	0.136946	0.151969	0.170633	0.183411	0.236838	0.395321	0.585054
0.124613	0.0263079	0.0145456	0.00665381	-0.0261184	-0.0646589	-0.0647359	0.025988	0.160422	0.178212	0.115471	0.0327945	0.108174	0.235746	0.521736	0.798706	1	0.999885	0.944826	0.877517	0.770439	0.682411	0.608606	0.553646	0.44224	0.345384	0.292056	0.239716	0.194819	0.145817	0.128563	0.133692	0.132798	0.120743	0.101126	0.086778	0.0680191	0.0290744	0.0206679	0.0392692	0.0830959	0.0993805	0.118908	0.148717	0.178977	0.138827	0.0548529	0.150993	0.25207	0.285569
-0.201234	-0.170422	-0.104418	-0.0708678	-0.0735628	-0.0894996	-0.0880525	-0.00194112	0.00669372	-0.0594043	-0.161345	-0.18954	-0.113944	0.222768	0.606355	0.961563	1	0.966032	0.991746	0.957885	0.791078	0.446187	0.195731	0.0966701	0.0326043	-0.000799534	0.00701219	0.0495732	0.0745701	0.0178434	0.00352727	-0.035792	-0.0618232	-0.0452558	0.0161101	0.0459007	0.00299544	-0.0532965	-0.0596446	-0.0316202	0.00970149	-0.0216436	-0.0741335	-0.141007	-0.160089	-0.129515	-0.080816	-0.0553261	-0.10904	-0.155222
0.308799	0.36767	0.336231	0.249887	0.120358	0.0234237	-0.0294735	-0.0515485	-0.0928601	-0.128974	-0.134607	-0.112291	-0.0606767	0.0850223	0.418833	0.77763	1	0.998076	0.896351	0.779677	0.640454	0.544622	0.462488	0.37146	0.25607	0.160654	0.147235	0.21095	0.269433	0.261236	0.19175	0.137144	0.176459	0.293598	0.413887	0.454248	0.40718	0.379466	0.381849	0.390428	0.364222	0.334189	0.32652	0.346112	0.325192	0.297936	0.238218	0.198462	0.187649	0.246555
-0.0429815	-0.0536571	-0.0575368	-0.0605186	-0.0567744	-0.0502939	-0.0419605	-0.0364805	-0.0529185	-0.0622523	-0.068549	-0.0499324	-0.0383413	0.0823319	0.390894	0.762995	1	0.996841	0.85876	0.680935	0.5047	0.372806	0.286273	0.225878	0.196845	0.193904	0.194471	0.188436	0.181036	0.185394	0.177302	0.156124	0.133835	0.116386	0.111916	0.108617	0.0878896	0.0605453	0.0317748	0.0225809	0.016274	0.00666973	0.00592224	0.0175369	0.0337884	0.0431116	0.0368	0.015042	-0.00904915	-0.0312509
-0.0508975	-0.0434195	-0.0373701	-0.0321813	-0.0212154	-0.0182919	-0.0289402	-0.0394465	-0.0580369	-0.0527005	-0.0463774	-0.0369084	-0.039347	0.133464	0.655807	0.96332	1	0.63874	0.466293	0.359409	0.281814	0.222886	0.18232	0.157787	0.139014	0.118831	0.0971214	0.0835332	0.0806086	0.0724894	0.0488744	0.0234972	0.0188027	0.020973	0.0303622	0.0242684	0.0109401	-0.0100146	-0.0279962	-0.0330678	-0.0353366	-0.0298916	-0.0347977	-0.0386415	-0.0400626	-0.0241253	-0.0208333	-0.0336416	-0.0497611	-0.0473385
-0.0315848	-0.0443254	-0.0511577	-0.0589753	-0.0746596	-0.0849776	-0.0741687	-0.0606909	-0.0575149	-0.0467921	-0.0395758	-0.0261299	-0.0338507	0.0729111	0.517195	0.869651	1	0.760613	0.569246	0.452681	0.341446	0.257347	0.20043	0.154877	0.109407	0.0678653	0.0438494	0.0342668	0.0308267	0.0316281	0.0399755	0.0500684	0.0473877	0.0263245	0.000678086	-0.0104634	-0.0156297	-0.0288681	-0.0487873	-0.0503125	-0.0392255	-0.0323275	-0.043565	-0.061655	-0.0792768	-0.0799499	-0.0688629	-0.063831	-0.0663359	-0.0718263
0.323276	0.280476	0.211664	0.129503	0.0810564	0.0653151	0.0766401	0.077478	0.107925	0.110033	0.10015	0.0746518	0.0664486	0.205232	0.679325	0.957828	1	0.731489	0.614347	0.57205	0.453047	0.365897	0.293167	0.24695	0.217758	0.199377	0.193453	0.184832	0.172835	0.164772	0.18622	0.230936	0.293729	0.350479	0.377923	0.384418	0.377516	0.395387	0.404758	0.401791	0.388759	0.385692	0.415748	0.443964	0.434509	0.397157	0.36162	0.366629	0.377765	0.378268
0.00325194	0.00431602	-0.0146675	-0.0243241	-0.0442449	-0.0610115	-0.0592572	-0.0571145	-0.0452098	-0.0417656	-0.0441314	-0.0575243	-0.0776371	-0.0385196	0.286192	0.706227	1	0.890382	0.605831	0.364743	0.252659	0.256561	0.302266	0.302756	0.290744	0.279106	0.302614	0.281681	0.235716	0.186102	0.155762	0.188631	0.270992	0.319045	0.293022	0.208251	0.149488	0.106488	0.077346	0.063294	0.0421848	0.0270369	0.00997146	0.000845953	-0.0158063	-0.0287203	-0.034263	-0.0316752	-0.0250405	-0.00532748
-0.0143348	-0.0379026	-0.0701445	-0.0825911	-0.0853105	-0.0882122	-0.0782558	-0.0613019	-0.0240239	-0.0236355	-0.00189541	0.0041622	0.033569	0.0458804	0.342148	0.702837	1	0.956391	0.773046	0.555999	0.356236	0.205694	0.135784	0.0720912	0.0207299	-0.0337663	-0.0625068	-0.0703654	-0.0540067	-0.0394976	-0.0442493	-0.0666127	-0.0809995	-0.0912522	-0.0818112	-0.0654456	-0.0501224	-0.0565635	-0.0641389	-0.0638604	-0.0675502	-0.0731915	-0.0823234	-0.0696829	-0.0630298	-0.0784145	-0.0801151	-0.0741849	-0.0361412	-0.0139099
-0.0509626	-0.0474	-0.0436731	-0.0361531	-0.024104	0.000812045	0.0202744	0.0403164	0.0837026	0.13781	0.236771	0.320952	0.392324	0.44876	0.610779	0.835104	1	0.980489	0.832164	0.62985	0.432943	0.275968	0.172442	0.104546	0.0564686	0.0209025	-0.0054637	-0.0227676	-0.0336627	-0.0423635	-0.0501653	-0.0542067	-0.0556616	-0.0566627	-0.0609722	-0.0640981	-0.0680429	-0.0681087	-0.0692509	-0.0642937	-0.0609244	-0.05768	-0.0592896	-0.0590456	-0.0598483	-0.0604939	-0.0617286	-0.059995	-0.0557789	-0.0519217
0.0133775	0.0239833	0.0257799	0.0151054	0.0130519	0.00913767	0.0267853	0.0721286	0.128385	0.16916	0.205859	0.230426	0.242077	0.273804	0.535509	0.828074	1	0.917688	0.771183	0.634223	0.486609	0.358982	0.267152	0.220156	0.195116	0.178893	0.148408	0.108246	0.0784562	0.052263	0.0379481	0.0259633	0.0141835	0.00847683	0.000958128	-0.00326279	-0.00897803	-0.0136404	-0.0156917	-0.0188077	-0.0163513	-0.0204239	-0.0210492	-0.0203421	-0.012954	-0.00926873	-0.0124278	-0.0118034	-0.0102969	0.00160452
0.0734237	0.107592	0.143222	0.162511	0.147558	0.107196	0.0854414	0.0685472	0.0577134	0.0435841	0.0494038	0.0517035	0.0584372	0.10319	0.373125	0.716962	1	0.974133	0.777853	0.529691	0.338425	0.223152	0.159124	0.116777	0.089878	0.0688997	0.0538355	0.0386153	0.0280122	0.0250165	0.029055	0.0304648	0.0282652	0.0242089	0.0249857	0.0337584	0.0408924	0.0434354	0.0365646	0.0253932	0.0169653	0.0142772	0.0168895	0.0196334	0.0193269	0.0161452	0.0188159	0.0212466	0.0322404	0.0534662
-0.0841117	-0.092936	-0.0987028	-0.0959191	-0.0890801	-0.0860718	-0.0783041	-0.0839279	-0.0820044	-0.0836765	-0.0767193	-0.0672806	-0.0705803	0.0705467	0.571422	0.940988	1	0.605932	0.325765	0.199303	0.144472	0.103737	0.0710752	0.0433357	0.0170705	-0.00124433	-0.0161081	-0.0285836	-0.0440741	-0.059741	-0.0749069	-0.0711586	-0.0543427	-0.0403746	-0.0499472	-0.0659585	-0.0656393	-0.0495185	-0.0336414	-0.0200882	-0.0148472	-0.0102802	-0.0302784	-0.0464742	-0.0758392	-0.0820532	-0.0816563	-0.0790856	-0.0765979	-0.0833497
-0.0249677	-0.0284239	-0.041344	-0.0426932	-0.0394416	-0.0385011	-0.0322755	-0.0318082	-0.0230105	-0.0178486	0.00303156	0.0522052	0.0913202	0.202619	0.55707	0.877994	1	0.741675	0.461902	0.270022	0.17095	0.115311	0.0741483	0.0440296	0.0299854	0.0234296	0.0170539	0.00646137	-0.00108844	-0.00686515	-0.011613	-0.0145011	-0.0142837	-0.0132603	-0.0165634	-0.0277649	-0.0355644	-0.0343615	-0.0299634	-0.0282536	-0.0339379	-0.0384068	-0.0401099	-0.037202	-0.0379278	-0.0423456	-0.0462832	-0.0442928	-0.0383127	-0.0285182
0.018756	0.0190264	0.0167884	0.0152491	0.0164178	0.0207933	0.0213001	0.0195943	0.0220497	0.027198	0.0334107	0.0359151	0.0400452	0.130706	0.426361	0.785317	1	0.947563	0.794353	0.654103	0.572242	0.507938	0.457429	0.395178	0.335106	0.287395	0.244616	0.204963	0.176146	0.148701	0.126698	0.106505	0.0900199	0.080126	0.073192	0.064458	0.0553592	0.0480996	0.0441433	0.0405551	0.0334688	0.0244191	0.0194252	0.0179868	0.0220207	0.0218211	0.0235962	0.0227699	0.021984	0.0202273
-0.0152929	-0.00328564	-0.00412726	-0.00142373	0.00628318	0.0380602	0.0508724	0.0677171	0.0567623	0.0636497	0.0500437	0.0879035	0.0943371	0.164207	0.464675	0.740141	1	0.888552	0.767754	0.563212	0.413007	0.307802	0.226071	0.170045	0.132429	0.107971	0.100461	0.0774898	0.0513742	0.0174114	0.0164806	0.0180645	0.0184646	0.00995874	0.00582873	-0.00114584	0.00413256	-0.000132801	0.00253503	-0.00442779	-0.0113403	-0.00926756	-0.0179299	-0.00632281	-0.00907087	0.00316983	-0.00082271	0.00307228	-0.0132206	-0.0165521
0.0331561	0.0365467	0.0493785	0.0909515	0.118572	0.142103	0.212777	0.331822	0.429169	0.479984	0.504429	0.546608	0.639312	0.723563	0.889527	0.945432	1	0.883956	0.748703	0.564227	0.425796	0.334221	0.295298	0.242926	0.189849	0.12097	0.0831304	0.0816171	0.0794718	0.0885584	0.0727899	0.0674149	0.0718059	0.0558709	0.0309403	0.00942043	0.00357857	-0.0122598	-0.0242623	-0.030689	-0.0175472	-0.00358117	0.0155659	0.0188233	0.0144789	0.032698	0.0674798	0.0798536	0.0686632	0.0566823
-0.00116242	-0.0120563	-0.0232261	-0.0312003	-0.0325981	-0.0324556	-0.0362112	-0.0443698	-0.0532735	-0.0524272	-0.0555241	-0.0501705	-0.0489755	0.0146209	0.283195	0.708618	1	0.99274	0.790488	0.620929	0.46671	0.347308	0.251736	0.196238	0.161806	0.137147	0.125732	0.121219	0.116806	0.109611	0.108118	0.111749	0.113016	0.116623	0.122589	0.127084	0.125382	0.120733	0.123956	0.121841	0.118053	0.102343	0.0878522	0.0677545	0.0541181	0.0440162	0.0326682	0.0172964	-0.000469114	-0.00990868
0.0155629	0.0186111	0.0194028	0.0208466	0.0247096	0.0285564	0.0337858	0.0357371	0.0349679	0.0285579	0.0216024	0.016666	0.0198576	0.111036	0.404183	0.755471	1	0.982127	0.806019	0.586034	0.392358	0.269642	0.194234	0.145084	0.111692	0.0902625	0.0717931	0.0600579	0.0512169	0.0473408	0.0465559	0.0455242	0.0391906	0.0320518	0.0233641	0.0234352	0.0219979	0.0194825	0.0121546	0.00883293	0.01025	0.0139033	0.0176519	0.0199341	0.0191081	0.0161903	0.0129776	0.011504	0.0102166	0.0125939
0.0117097	0.00758161	0.0038572	0.0123041	0.0251938	0.0430003	0.043513	0.0360047	0.0251705	0.0506106	0.0772593	0.118546	0.114907	0.232625	0.55201	0.87319	1	0.816923	0.604806	0.433721	0.330227	0.252385	0.192493	0.152048	0.125085	0.103899	0.0842742	0.0670184	0.0546693	0.0455374	0.0415527	0.0368304	0.0330068	0.0282219	0.0255353	0.0204596	0.0169634	0.0156412	0.0169658	0.0189551	0.0203294	0.0130362	0.00804857	0.00454961	0.00652796	0.0113791	0.0120952	0.0145288	0.0141275	0.0131231
-0.206449	-0.200742	-0.224765	-0.209196	-0.165089	-0.143836	-0.185797	-0.239771	-0.218112	-0.195163	-0.20221	-0.188729	-0.192054	-0.11389	0.210934	0.657595	1	0.967499	0.749842	0.490215	0.262091	0.119231	0.0211192	-0.00521522	0.0165687	0.0312159	0.00902473	-0.0136958	-0.0515079	-0.0815273	-0.0855421	-0.0528218	-0.0903133	-0.135176	-0.170233	-0.140559	-0.132627	-0.131031	-0.118846	-0.12923	-0.14349	-0.183092	-0.223106	-0.231949	-0.209321	-0.185072	-0.187067	-0.181767	-0.178162	-0.171705
0.870489	0.888076	0.908276	0.93323	0.929454	0.906417	0.869028	0.875687	0.844116	0.788341	0.664796	0.532566	0.405115	0.340837	0.480647	0.77708	1	0.971841	0.784724	0.556034	0.362264	0.230147	0.146028	0.0905194	0.0498454	0.0164733	-0.0121401	-0.0294641	-0.0398978	-0.0399598	-0.0390342	-0.0358732	-0.0385334	-0.0343005	-0.024264	0.00669994	0.0490773	0.102352	0.158203	0.214013	0.265748	0.323322	0.393939	0.477999	0.54997	0.605389	0.687222	0.781519	0.850363	0.879589
-0.0317899	-0.0321316	-0.0328496	-0.031268	-0.0303635	-0.0262415	-0.0179594	-0.00427046	0.0048408	0.0141998	0.0191746	0.0211448	0.00921818	0.142613	0.514625	0.863424	1	0.828669	0.622189	0.437293	0.29583	0.200144	0.131919	0.0837149	0.0503891	0.0312738	0.0185829	0.00803831	-0.00223062	-0.00961058	-0.013638	-0.0167008	-0.0214902	-0.0261664	-0.033342	-0.0362489	-0.0394671	-0.0384217	-0.0395017	-0.0406198	-0.0384502	-0.0371175	-0.0338539	-0.031875	-0.0315331	-0.029875	-0.0324186	-0.0347892	-0.036306	-0.035672
0.0497327	0.00888327	-0.00786753	-0.000561559	0.0170946	0.0332425	0.0534843	0.0741673	0.0796791	0.0920197	0.0976896	0.138421	0.176443	0.263264	0.468072	0.827026	1	0.880432	0.576314	0.411496	0.409617	0.43835	0.475425	0.509758	0.547115	0.583589	0.577614	0.534932	0.477409	0.430187	0.39173	0.337435	0.302175	0.269617	0.232149	0.186909	0.149025	0.137973	0.12584	0.101401	0.074507	0.077744	0.100881	0.122237	0.110614	0.106644	0.100409	0.100238	0.0960067	0.080013
0.00495906	0.0205031	0.0343916	0.0458844	0.0503183	0.0549265	0.0744186	0.100658	0.126829	0.144606	0.152825	0.160861	0.196994	0.246558	0.504179	0.810922	1	0.840613	0.527193	0.292477	0.164403	0.113327	0.0874949	0.078927	0.050683	0.0236642	0.0167617	0.0124864	0.0011309	-0.0111998	-0.00981675	-0.00751546	-0.0163353	-0.0292103	-0.0253978	-0.0158018	-0.0112757	-0.0218422	-0.0295644	-0.0224647	-0.00893972	-0.00246688	-0.00604138	-0.00566937	-0.0041116	0.00252762	0.000946049	-0.00407951	-0.00957028	-0.0061603
-0.0367791	-0.0519747	-0.0749505	-0.0836607	-0.0829585	-0.0664544	-0.0587805	-0.0513525	-0.0405507	-0.0306483	-0.0288943	-0.0208043	-0.000397737	0.0489087	0.24113	0.694088	1	0.903211	0.453679	0.0932129	-0.0262144	-0.0528667	-0.0532009	-0.0597946	-0.0759227	-0.092769	-0.0873066	-0.0819082	-0.0744556	-0.070423	-0.0625883	-0.0592847	-0.0621956	-0.0598364	-0.0572593	-0.0602484	-0.064998	-0.0614007	-0.0644431	-0.0764036	-0.0854246	-0.0833535	-0.0779646	-0.0789006	-0.0827013	-0.07317	-0.0763608	-0.0611295	-0.0495642	-0.0316942
0.055049	0.0867454	0.103051	0.10706	0.142631	0.218942	0.267442	0.322257	0.387395	0.507792	0.672724	0.76338	0.803147	0.745504	0.782378	0.89468	1	0.75493	0.397278	0.0634691	0.0168932	0.0012596	0.00467649	0.0109818	0.0218639	0.0182474	0.00821395	-4.15319e-05	0.0108124	0.0277405	0.0320084	0.0275585	0.0099758	-0.000253769	-0.00943582	-0.00683343	0.00130801	0.0196791	0.0289927	0.0359229	0.0361263	0.0390819	0.0382708	0.0303261	0.029565	0.0359993	0.039576	0.0341919	0.0177497	0.0246046
0.0736472	0.0888092	0.106569	0.132978	0.154644	0.162664	0.156129	0.158261	0.175506	0.219586	0.289012	0.369254	0.45243	0.565363	0.733027	0.921455	1	0.76478	0.411199	0.143399	0.0656184	0.0458487	0.0351255	0.0264337	0.0194511	0.0123824	0.00424806	-0.00194076	-0.0074364	-0.00972046	-0.0115515	-0.0117391	-0.0111699	-0.00953123	-0.00847941	-0.0102522	-0.012214	-0.0111835	-0.00148186	0.0150824	0.0333337	0.0410352	0.0379727	0.0279367	0.0252119	0.0307691	0.0387698	0.0455327	0.0498887	0.0610742
-0.0139586	-0.00738208	-0.00520704	-0.00248718	0.00131731	0.00653384	0.00987574	0.006964	0.00524547	0.00675569	0.0105798	0.0166193	0.0183052	0.155705	0.423211	0.762489	0.972409	1	0.88589	0.733312	0.591674	0.495126	0.406778	0.345559	0.29582	0.252193	0.205209	0.153535	0.111003	0.0850521	0.0768326	0.071371	0.0588284	0.046606	0.0380009	0.0312044	0.0199453	0.00491647	0.00410162	0.0098191	0.0194306	0.0180223	0.0093146	-0.000963235	-0.0109945	-0.0153043	-0.0142873	-0.0140941	-0.0143274	-0.0171719
0.00110512	-0.00147647	-0.00468848	-0.00888922	-0.0158635	-0.0191439	-0.0157028	-0.00592037	-0.00564124	-0.00246846	-0.00487459	0.000399014	0.00930917	0.114506	0.377332	0.737973	0.994355	1	0.800826	0.548738	0.351692	0.229624	0.15651	0.109967	0.0787212	0.0552591	0.0404987	0.0385707	0.0486239	0.0623481	0.0652534	0.0435723	0.0164601	0.0066169	0.0150471	0.0202811	0.0158858	0.00981195	0.0126803	0.0102647	0.0077174	0.00639864	0.00691535	0.00124816	-0.00085346	-0.000772573	0.00699518	0.00690237	0.00831949	0.00685555
-0.00230067	-0.00293405	0.00239338	0.00523065	0.00388507	0.00360828	0.00785559	0.00945824	0.00759304	0.00242206	0.00348074	0.0022128	0.0023366	0.0794773	0.294512	0.611778	0.879695	1	0.977596	0.871193	0.733883	0.585504	0.453227	0.332888	0.243136	0.180268	0.136774	0.109129	0.0894864	0.0809834	0.0712399	0.0579612	0.0412215	0.0305711	0.0284805	0.0269095	0.0238351	0.0196713	0.0173181	0.0123052	0.00509963	0.00286521	0.00786348	0.0140082	0.0138548	0.0083173	0.0028278	9.42223e-05	0.000841013	-0.00192272
0.000198838	0.00220873	0.00191108	0.00637278	0.01258	0.0194742	0.0312679	0.0509978	0.0712391	0.0799689	0.0775957	0.0704287	0.0638232	0.0757944	0.226692	0.514949	0.833604	1	0.979286	0.857019	0.702594	0.56157	0.444834	0.350543	0.273933	0.21003	0.157479	0.116707	0.0870906	0.0680588	0.056993	0.0480677	0.0396689	0.0288389	0.0193727	0.0148591	0.0192202	0.02593	0.02433	0.0154291	0.00887546	0.00846978	0.00625777	-0.00294015	-0.0115047	-0.0123458	-0.00994072	-0.010864	-0.0107819	-0.00485541
-0.00763044	-0.00346991	0.00411696	0.0135043	0.0216967	0.026244	0.042198	0.0650722	0.0867308	0.0997806	0.108053	0.123654	0.140089	0.179655	0.313124	0.555828	0.838007	1	0.985536	0.84578	0.673317	0.519577	0.394134	0.3051	0.243675	0.194084	0.14611	0.102438	0.0722642	0.0508762	0.0353057	0.0206765	0.00852664	0.00101229	-0.00324835	-0.0068411	-0.0119999	-0.0157166	-0.0168012	-0.0171417	-0.0180455	-0.0196337	-0.0209653	-0.0210745	-0.0200188	-0.0189089	-0.0182354	-0.0177017	-0.0143294	-0.0115179
-0.0033844	-0.00289926	-0.00307856	-0.000560671	0.00575302	0.0105493	0.0184369	0.0230264	0.0292225	0.0293523	0.0262091	0.0255671	0.0250596	0.0595319	0.225846	0.526507	0.832433	1	0.997048	0.880225	0.709886	0.539579	0.402123	0.292068	0.207937	0.145553	0.104336	0.0776271	0.0581011	0.0450041	0.0367694	0.0300658	0.0246656	0.0199806	0.0167102	0.0137952	0.0114638	0.00941598	0.00801397	0.00679667	0.00572341	0.00506857	0.00373473	0.00262077	0.00102409	0.000755867	7.28495e-05	-0.000419524	-0.00205383	-0.00225073
-0.013903	-0.00933997	-0.00723683	-0.00282204	0.000903844	0.00865416	0.0170079	0.0262445	0.0149379	0.0214123	0.00283051	0.0170332	0.0017586	0.0471396	0.253389	0.597012	0.922995	1	0.866601	0.664974	0.500147	0.384965	0.301034	0.24846	0.216431	0.185311	0.160523	0.150163	0.143112	0.138829	0.143139	0.146204	0.135247	0.105323	0.0845377	0.0692353	0.0486563	0.0237436	0.00670823	0.00380913	0.00615472	0.00410976	0.0044644	0.0210009	0.0509884	0.0749424	0.0597043	0.0349679	0.00324931	-0.0088461
-0.087458	-0.0943885	-0.09714	-0.0906791	-0.0893587	-0.0896696	-0.0953712	-0.0918805	-0.0555457	-0.0276063	-0.01603	-0.0393983	-0.0549678	-0.0383524	0.102279	0.480136	0.891489	1	0.789027	0.48295	0.320941	0.220941	0.150756	0.104146	0.061395	0.0255274	0.000393237	-0.0063849	-0.0096476	-0.0208635	-0.0367883	-0.0436692	-0.0384333	-0.0328203	-0.0336193	-0.0403795	-0.0489895	-0.0465784	-0.0124698	0.0107111	0.0105814	-0.0231927	-0.0470984	-0.0621232	-0.0709824	-0.0762604	-0.0740517	-0.0763349	-0.0783648	-0.0814149
0.104557	0.103872	0.114524	0.125379	0.13626	0.144359	0.145182	0.138189	0.126713	0.114767	0.103362	0.0920325	0.0826991	0.0874245	0.211948	0.4792	0.79183	1	0.946771	0.764534	0.530697	0.383558	0.284592	0.217254	0.176037	0.154143	0.128779	0.108805	0.0963841	0.0841006	0.0735722	0.0699926	0.0730346	0.0774757	0.0810576	0.0853256	0.0837198	0.0750315	0.0713657	0.0753603	0.0778453	0.077228	0.0763133	0.0750917	0.0708386	0.0747256	0.08832	0.109137	0.116569	0.112446
-0.0235135	-0.0265258	-0.0266434	-0.0218987	-0.0213472	-0.0215673	-0.0140444	-0.00610205	0.00652913	0.0143287	0.0380303	0.0593616	0.0811425	0.124254	0.341951	0.668239	0.955144	1	0.856855	0.641615	0.452135	0.309022	0.22576	0.174971	0.137312	0.102923	0.0759662	0.059886	0.0530102	0.0459739	0.0395163	0.033523	0.0233433	0.0114808	0.000976067	-0.00128031	0.00330533	0.011225	0.0158062	0.0120197	0.000776144	-0.0115379	-0.0210464	-0.0242227	-0.0245188	-0.0194831	-0.0175678	-0.0179175	-0.020028	-0.0233104
-0.0654822	-0.0554976	-0.0309718	-0.0195311	-0.0161119	-0.0234679	-0.0143022	0.00766965	0.0330638	0.0477297	0.0380211	0.0374123	0.067521	0.152184	0.296525	0.558557	0.880896	1	0.896675	0.621205	0.423611	0.260472	0.146712	0.0766979	0.0432794	0.0270501	0.0143103	-0.00591506	-0.0390852	-0.0597585	-0.068491	-0.0693849	-0.0774269	-0.08632	-0.0956158	-0.100905	-0.0961112	-0.0879492	-0.0802661	-0.0794188	-0.0697339	-0.0665925	-0.0718697	-0.0784188	-0.079037	-0.0696364	-0.0582875	-0.0520483	-0.0531833	-0.0668366
-0.0383503	-0.0394495	-0.0372239	-0.0622838	-0.0840782	-0.0731301	-0.0457918	-0.0185092	-0.0128828	-0.022875	-0.0316352	-0.0528865	-0.0393436	-0.0213729	0.0749232	0.358853	0.717205	1	0.950029	0.760412	0.522858	0.344542	0.192127	0.109118	0.0705614	0.0303108	-0.0157583	-0.007727	0.0381038	0.0619566	0.0255931	-0.0333887	-0.0791824	-0.099599	-0.0926449	-0.0933683	-0.0880316	-0.0683408	-0.0474701	-0.0522182	-0.0735297	-0.0730802	-0.0494503	-0.0307942	-0.0314485	-0.0473156	-0.0567918	-0.0445653	-0.0258587	-0.035804
0.0153897	0.0152228	0.0165285	0.0257122	0.0355057	0.0516878	0.0692625	0.0909312	0.106559	0.118993	0.124568	0.122434	0.12131	0.133186	0.21801	0.538712	0.782331	1	0.883489	0.743504	0.523726	0.361876	0.278399	0.230525	0.198962	0.195827	0.194439	0.191266	0.17421	0.151761	0.135131	0.120156	0.118771	0.124917	0.117684	0.0953075	0.062368	0.0407082	0.0283825	0.0262072	0.0260917	0.0217243	0.0125835	0.0043578	0.00417745	0.0048597	0.00529781	0.013815	0.0185156	0.0231224
0.0552375	0.0743177	0.113057	0.177428	0.254831	0.360172	0.462462	0.528416	0.52317	0.46551	0.389951	0.314921	0.242729	0.260962	0.420427	0.668912	0.890641	0.982441	1	0.98273	0.978373	0.974369	0.956114	0.893585	0.79902	0.698627	0.622221	0.570139	0.531639	0.479605	0.415502	0.344296	0.307971	0.301968	0.301076	0.275348	0.231565	0.18897	0.145724	0.107119	0.0757	0.0568765	0.0484226	0.0432816	0.0317397	0.021883	0.0150491	0.0176017	0.0220478	0.0367318
0.060564	0.0666298	0.077141	0.0759276	0.0704016	0.0628632	0.0634812	0.0701231	0.0930922	0.145037	0.22181	0.309762	0.397401	0.503044	0.633228	0.760016	0.872336	0.955022	1	0.966098	0.881358	0.758249	0.646175	0.536025	0.439408	0.348796	0.274964	0.23729	0.233113	0.237429	0.238952	0.235864	0.237439	0.239338	0.234381	0.227144	0.234494	0.264611	0.302337	0.322987	0.314004	0.292379	0.269576	0.246717	0.213181	0.16702	0.127252	0.0997529	0.0826208	0.0666155
0.340219	0.231901	0.133865	0.0551774	0.0236589	0.0310694	0.0182412	-0.00487398	-0.0337494	-0.0282772	-0.0114023	-0.00220862	0.00564265	0.0600331	0.230727	0.49921	0.762529	0.919072	1	0.996762	0.964129	0.884024	0.800165	0.708537	0.620572	0.510032	0.407299	0.333355	0.301242	0.266648	0.223943	0.179361	0.155324	0.138819	0.124064	0.113148	0.0974339	0.0875498	0.072802	0.0760992	0.0879066	0.0853283	0.070351	0.084313	0.171561	0.274957	0.364113	0.426183	0.454666	0.428675
-0.0133466	-0.0150921	-0.0168977	-0.0245638	-0.0288961	-0.030738	-0.0274298	-0.0266557	-0.0364068	-0.0439062	-0.0488077	-0.0454034	-0.0492194	0.0232139	0.222224	0.527699	0.809901	0.966404	1	0.948191	0.858287	0.759395	0.665139	0.569305	0.469699	0.368087	0.281425	0.216022	0.175191	0.156409	0.145962	0.138713	0.154708	0.196095	0.243324	0.2669	0.264101	0.240922	0.207702	0.175118	0.153614	0.128073	0.104859	0.0858433	0.0686335	0.0429218	0.0202719	0.00482002	-0.0031476	-0.0114627
-0.0418255	-0.0308693	-0.0175501	-0.036321	-0.0459607	-0.0256787	0.00519262	0.0406633	0.0284639	0.019097	-0.0202441	0.0166553	0.0719882	0.0770443	0.0820245	0.138909	0.424182	0.768855	1	0.986694	0.787632	0.575988	0.411965	0.307125	0.2628	0.259312	0.230455	0.153988	0.0649119	0.0360161	0.0586049	0.10783	0.135725	0.134658	0.155149	0.2557	0.387291	0.507911	0.559088	0.540238	0.436308	0.29362	0.201581	0.123584	0.0723353	0.016003	-0.00326064	-0.00424348	-0.00975455	-0.0282617
0.056926	0.0678297	0.0783516	0.089181	0.0779454	0.0628913	0.057691	0.0596906	0.0625623	0.0527651	0.0523529	0.0577312	0.0606448	0.0644603	0.109457	0.25555	0.54573	0.835359	1	0.963166	0.836331	0.713151	0.619283	0.543426	0.471406	0.402002	0.344083	0.301368	0.266412	0.236479	0.206028	0.19311	0.186298	0.166039	0.137134	0.11762	0.122199	0.12513	0.127492	0.131605	0.130379	0.124897	0.116875	0.115735	0.105791	0.0911883	0.0771922	0.075717	0.0682907	0.0689573
0.329386	0.386747	0.479443	0.56484	0.58749	0.553713	0.5074	0.495542	0.519842	0.536784	0.512066	0.479609	0.458887	0.480012	0.527999	0.632915	0.78094	0.927869	1	0.960502	0.820509	0.636704	0.45835	0.304604	0.192095	0.117282	0.0668025	0.0300034	0.00501581	-0.013661	-0.0274437	-0.0361647	-0.0372046	-0.035592	-0.032461	-0.0324168	-0.0288766	-0.0278994	-0.0181858	-0.0060673	0.00682041	0.0207273	0.0415107	0.0671869	0.100325	0.131542	0.175092	0.217026	0.264934	0.297007
-0.00716003	0.00628451	0.0195463	0.0228425	0.0183733	0.0145756	0.0121346	0.0089303	0.0019801	-0.00904061	-0.0166888	-0.0122596	-0.00586862	0.0115736	0.100042	0.348332	0.687317	0.952301	1	0.861589	0.646079	0.435954	0.28297	0.184651	0.123913	0.0893662	0.0823077	0.103739	0.120388	0.120873	0.113138	0.107204	0.0888498	0.051881	0.0215599	0.00931939	0.0125813	0.0248214	0.0387139	0.0446121	0.0403781	0.0286691	0.0185605	0.00471474	-0.00195462	-0.00287869	-0.00405086	-0.00294224	-0.00750905	-0.0105792
-0.0441701	-0.0272789	-0.0160227	0.00299123	0.00863562	0.00740119	-0.00215482	-0.00942586	-0.0215182	-0.0301629	-0.028677	-0.0376499	-0.033693	-0.0186556	0.0659129	0.265503	0.576745	0.854666	1	0.925983	0.745791	0.557269	0.431419	0.354225	0.251252	0.159105	0.0865771	0.046799	0.0193638	0.00271825	-0.0137564	-0.0230385	-0.0186604	-0.0172217	-0.0175304	-0.0254694	-0.0306596	-0.0371644	-0.0332534	-0.0136592	0.00697027	0.00583755	-0.00662054	-0.0130985	-0.0111741	-0.0104543	-0.0274077	-0.0386568	-0.0580432	-0.0503453
-0.0125379	0.0749074	0.0864105	0.055867	0.0408576	0.0676506	0.102398	0.0626517	-0.0159957	-0.0124912	-0.0339513	-0.0183964	-0.0848033	-0.0599611	-0.0156143	0.313657	0.649701	0.969566	1	0.984214	0.991406	0.99073	0.977427	0.862904	0.663732	0.398963	0.251532	0.285337	0.265995	0.214187	0.128411	0.128572	0.143969	0.16528	0.192243	0.190999	0.136311	0.093678	0.0780903	0.0529116	0.0152971	-0.0231348	0.0259124	0.0822303	0.0618217	0.0207503	-0.00813376	-0.0333763	-0.085858	-0.084744
-0.00885355	-0.00958276	-0.0105309	-0.0103777	-0.00342052	0.00432702	0.0111737	0.0100721	0.00783914	0.00707877	0.00634699	0.00441013	0.00157748	0.0275744	0.172802	0.43391	0.727902	0.915485	1	0.991353	0.919054	0.811726	0.703268	0.610712	0.531225	0.455838	0.381979	0.313057	0.26099	0.219686	0.184774	0.14675	0.112666	0.085725	0.0651685	0.0482124	0.0352164	0.0249993	0.0181884	0.0120399	0.0072804	0.00327714	0.00146423	-0.000694707	-0.00205134	-0.00348431	-0.00508274	-0.00648759	-0.0080605	-0.00780661
5.60028e-05	0.0109317	0.0265842	0.0359461	0.027505	0.0200882	0.0200113	0.0302947	0.0282547	0.0280916	0.0131601	-0.00423606	-0.0185882	-0.00724686	0.0386458	0.0893844	0.552746	0.856689	1	0.634884	0.369683	0.230497	0.167274	0.129038	0.102098	0.0869856	0.0913661	0.0884233	0.06092	0.0270655	0.0222791	0.0343814	0.0421213	0.0425083	0.0428265	0.0330619	0.0212188	0.0220166	0.0395937	0.0519602	0.0599426	0.0517563	0.0367846	0.0109991	-0.00999655	-0.0139607	-0.0130839	-0.00224915	-0.000178091	-0.000211128
0.0715793	0.0727754	0.0655498	0.0812888	0.0488518	0.0185318	-0.0182993	-0.0151834	-0.00102695	0.00872735	0.0591071	0.0882216	0.107182	0.0559535	0.0658962	0.251754	0.566472	0.882615	1	0.884522	0.660584	0.408116	0.272478	0.19533	0.165134	0.151316	0.118286	0.0817602	0.0392925	0.0197092	0.00785235	0.0121519	0.0375677	0.0643618	0.0564522	0.0302324	0.0127827	0.00285734	0.00826737	0.0200557	0.0397107	0.0412277	0.050376	0.0572805	0.0569092	0.0230499	0.0166284	0.0179545	0.0521648	0.0668026
-0.131277	-0.133626	-0.121253	-0.0890503	-0.0528545	-0.025788	-0.0220537	-0.0466288	-0.0908257	-0.0899773	-0.0835345	-0.0527762	-0.0413512	-0.0413819	-0.0145953	0.0913377	0.449342	0.856376	1	0.811629	0.449813	0.210198	0.0781885	0.0213935	-0.010592	-0.0792472	-0.110389	-0.0945972	-0.0585192	-0.071786	-0.110512	-0.11924	-0.111274	-0.098664	-0.0947512	-0.0739873	-0.0511625	-0.0417394	-0.0464401	-0.0504472	-0.0609636	-0.093183	-0.1106	-0.0947251	-0.076924	-0.0849249	-0.107731	-0.101378	-0.107724	-0.112249
-0.0139218	-0.0105014	-0.00413386	-0.00319137	0.00100966	0.00134929	-0.00156062	-0.010028	-0.0169371	-0.0168512	-0.0147556	-0.0110446	-0.00868121	-0.00369196	0.00615614	0.124967	0.394868	0.764214	1	0.994255	0.809326	0.584101	0.41906	0.32848	0.292563	0.256286	0.197423	0.134993	0.0896164	0.0598848	0.0425367	0.0313464	0.0226136	0.0131879	0.00600289	-0.000154505	-0.00318159	0.0014059	0.00580442	0.0047718	0.00323311	0.00207023	0.00175441	-0.00231878	-0.00568095	-0.00658374	-0.00546679	-0.00419975	-0.00875983	-0.014539
0.0269541	0.0368737	0.0378898	0.038534	0.0408698	0.0399221	0.0327688	0.0256734	0.0101351	-0.00291162	-0.0133315	-0.0109006	-0.0125356	-0.0170958	-0.0194185	0.0607176	0.396159	0.781576	1	0.856509	0.59398	0.371938	0.241448	0.165429	0.126653	0.0967346	0.0765181	0.0611593	0.0506336	0.0356533	0.0261292	0.0361255	0.0529454	0.0591794	0.0458799	0.0298377	0.018332	0.0011686	-0.0140506	-0.0233747	-0.0233029	-0.0144559	0.00331483	0.0269144	0.0413546	0.0298069	0.00417816	-0.0131465	-0.00772147	0.00933583
0.032185	0.0194195	0.0219261	0.0285417	0.0351048	0.0452614	0.0771769	0.150859	0.219537	0.266175	0.287604	0.309407	0.335953	0.361911	0.3558	0.430597	0.607729	0.863934	1	0.944791	0.802361	0.647277	0.550073	0.458706	0.388449	0.316635	0.250687	0.189616	0.135248	0.0968709	0.0731197	0.0537456	0.0389748	0.0286419	0.0192689	0.00887614	0.000856672	-0.00191182	-0.00515692	-0.0142369	-0.0242588	-0.0239207	-0.0168394	-0.0102679	-0.00130656	0.0295178	0.0620306	0.0864699	0.0748995	0.0538827
-0.0169549	-0.0169799	-0.0162546	-0.0162169	-0.0159539	-0.0173825	-0.019416	-0.0231543	-0.024567	-0.0242914	-0.0239505	-0.0223114	-0.0249954	-0.0240668	0.0222774	0.20347	0.55391	0.895299	1	0.85697	0.620438	0.450155	0.330916	0.25381	0.203782	0.166577	0.133468	0.106616	0.0853464	0.0679128	0.0515037	0.0381091	0.0295602	0.0236732	0.018194	0.0116375	0.00450496	7.73939e-05	-0.00360284	-0.00534177	-0.00535072	-0.00463599	-0.00647625	-0.0102948	-0.0120147	-0.0127764	-0.0132008	-0.0132568	-0.0136077	-0.0154541
0.025532	0.0234669	0.0319814	0.0375891	0.0377835	0.0284671	0.0143377	0.00426774	0.00888887	0.0239225	0.0416604	0.0445358	0.0417789	0.0324408	0.134947	0.358099	0.709697	0.981543	1	0.793611	0.503619	0.319864	0.224536	0.179248	0.154001	0.142551	0.137297	0.134167	0.134057	0.140544	0.142593	0.136401	0.131848	0.136325	0.137696	0.13776	0.125466	0.10925	0.0894413	0.0803765	0.0972196	0.113531	0.11479	0.084477	0.052101	0.0420203	0.0452517	0.0499772	0.0436466	0.0316925
-0.0408265	-0.0455573	-0.0609014	-0.0568003	-0.0519447	-0.0341018	-0.0310783	-0.0311091	-0.0264833	-0.0320054	-0.0387257	-0.0580933	-0.0524187	-0.042257	-0.029117	-0.0107964	0.23431	0.492538	1	0.863324	0.659096	0.448077	0.293346	0.19442	0.112978	0.064325	0.0341105	0.0202861	0.0179035	0.0189507	0.0214524	0.0209497	0.0175043	0.0096081	0.0189217	0.0230598	0.0287233	0.0162871	0.0168278	0.0124444	0.00107471	-0.0160603	-0.028492	-0.0297331	-0.032942	-0.0318763	-0.0356183	-0.0356252	-0.0411213	-0.032561
-0.0032213	0.0360726	0.0817026	0.116101	0.115446	0.109763	0.0927854	0.071075	0.0443862	0.0276979	0.0209962	0.0130412	0.00741633	0.0031842	0.00309266	0.0671016	0.274835	0.654177	1	0.963539	0.704203	0.474752	0.334334	0.234666	0.159414	0.106751	0.0675261	0.0383706	0.0183666	0.00897927	0.0193842	0.0224496	0.0461555	0.0679742	0.0796209	0.0633279	0.0304615	0.0352834	0.0401058	0.0445331	0.0293301	0.0264045	0.0237213	0.0156157	0.0069261	0.008342	0.0119925	0.00895972	-0.0017199	-0.00911403
0.285797	0.324204	0.456138	0.618845	0.738145	0.744208	0.730668	0.678413	0.631181	0.586751	0.568196	0.501933	0.423864	0.328991	0.252227	0.250567	0.493115	0.825019	1	0.851072	0.550086	0.320788	0.199696	0.140731	0.114414	0.104639	0.086906	0.0803598	0.0715966	0.0795445	0.0914339	0.107402	0.172842	0.231734	0.238752	0.202747	0.161794	0.213509	0.232094	0.257523	0.234696	0.221187	0.205695	0.208085	0.224813	0.247761	0.284595	0.29913	0.307312	0.300848
-0.0431475	-0.037144	-0.0161634	-0.0165052	-0.0144712	-0.0028879	-0.0228025	-0.0364546	-0.0522374	-0.0192784	0.0214272	0.0539471	0.0746013	0.0835682	0.0949961	0.0852979	0.353367	0.715897	1	0.93246	0.732793	0.601259	0.507747	0.43078	0.369805	0.325301	0.294081	0.263477	0.248063	0.24697	0.264734	0.264438	0.224904	0.158833	0.116989	0.0846639	0.0689019	0.0414351	0.0374684	0.0246515	0.0298069	0.0270137	0.0245164	0.0275021	0.0344804	0.0407249	0.0146405	-0.00897539	-0.0357975	-0.0526349
0.0136495	0.0123224	0.010997	0.0127133	0.0106453	0.00810864	0.0100498	0.00868245	0.00983576	0.00503518	0.00350578	0.00327096	0.00506783	0.0114616	0.0331899	0.196277	0.596778	0.914236	1	0.770853	0.556975	0.398437	0.311943	0.266289	0.247945	0.238136	0.224365	0.208162	0.191494	0.171544	0.147056	0.126961	0.11439	0.0932547	0.0801219	0.0681497	0.0613546	0.0501521	0.0388298	0.0297277	0.0205942	0.0136656	0.011679	0.0115441	0.0199415	0.0313051	0.0324001	0.0280533	0.0189719	0.0186154
-0.0399329	-0.040869	-0.0379202	-0.0346425	-0.0308228	-0.028625	-0.0218921	-0.0149391	-0.00608487	-0.00164594	0.00912167	0.0261608	0.0407522	0.0558393	0.112418	0.324993	0.594306	0.912713	1	0.938176	0.714376	0.519439	0.383482	0.278874	0.199313	0.145413	0.10756	0.0858646	0.0774165	0.0913092	0.110011	0.120575	0.109945	0.0838215	0.0532728	0.0268635	0.00842327	-0.00183994	-0.00759043	-0.00918348	-0.0111277	-0.0165749	-0.0211822	-0.0251268	-0.0259279	-0.0271211	-0.0260257	-0.0274425	-0.0308739	-0.0365412
0.154594	0.158748	0.296678	0.397266	0.455065	0.36481	0.247954	0.174743	0.123055	0.104739	0.101843	0.132661	0.190967	0.20695	0.170049	0.115309	0.328725	0.677665	1	0.964139	0.724473	0.519121	0.344606	0.254295	0.177875	0.137122	0.103923	0.0864028	0.0948601	0.166056	0.281671	0.379961	0.382326	0.34723	0.359206	0.406896	0.442644	0.41197	0.38886	0.38611	0.369107	0.335889	0.272218	0.221843	0.180903	0.1619	0.202319	0.217941	0.211773	0.157403
0.131666	0.100331	0.077165	0.0801624	0.0740686	0.055292	0.0211182	-0.00135267	-0.0237814	-0.00686277	0.007877	0.0347338	0.0377605	0.0448375	0.0801155	0.233831	0.501799	0.869328	1	0.909065	0.608761	0.381402	0.244978	0.142278	0.0752779	0.0268247	0.00694453	0.0133628	0.0569688	0.101413	0.143739	0.205921	0.368877	0.557557	0.761773	0.877555	0.91382	0.871708	0.797928	0.767005	0.803864	0.909269	0.984769	0.950229	0.807186	0.646404	0.494823	0.348587	0.226988	0.154975
0.414353	0.409977	0.393439	0.317722	0.29952	0.239816	0.22141	0.194912	0.196933	0.25285	0.353983	0.435492	0.412062	0.360538	0.310062	0.335814	0.584712	0.865712	1	0.796648	0.52402	0.328387	0.209357	0.151491	0.106603	0.0935896	0.0668808	0.0589281	0.0704975	0.0975485	0.127117	0.139336	0.149439	0.139765	0.14456	0.191859	0.242532	0.265818	0.251579	0.233939	0.217436	0.219078	0.238249	0.221814	0.217042	0.2104	0.217483	0.253124	0.28729	0.375844
0.0987115	0.0960194	0.0981442	0.100255	0.10196	0.11863	0.126509	0.128199	0.116311	0.110883	0.10088	0.0995124	0.0657397	0.0619692	0.131287	0.312339	0.577299	0.826052	0.978875	1	0.90935	0.79258	0.655965	0.520506	0.396564	0.324785	0.288061	0.273147	0.258576	0.269262	0.286993	0.285641	0.273324	0.250424	0.22247	0.182964	0.135458	0.0844787	0.0361305	0.0164754	0.0296986	0.0488852	0.0604646	0.0601953	0.0380302	0.00599261	0.00550362	0.0442928	0.089701	0.0975425
-0.0203557	-0.0152712	-0.0108464	0.00520741	0.0252615	0.0342729	0.0529087	0.0570619	0.0493818	0.0849096	0.144983	0.212319	0.255799	0.349851	0.516102	0.668706	0.801049	0.901861	0.973961	1	0.995359	0.964563	0.899931	0.847867	0.818052	0.837234	0.869558	0.890541	0.855823	0.751033	0.610505	0.475777	0.359336	0.271637	0.205881	0.14917	0.105958	0.0736551	0.0605896	0.0569473	0.0511333	0.0411909	0.0276597	0.02542	0.0280783	0.0284676	0.0276307	0.0164345	0.000649375	-0.0163306
0.0250203	0.0242751	0.0198523	0.0142012	0.00880934	0.00403583	0.00269525	0.00328618	0.00569818	0.00172109	-0.00392383	-0.00672707	-0.00742477	-0.00298265	0.0422473	0.202519	0.46078	0.735542	0.921806	1	0.998477	0.935552	0.846357	0.740695	0.632081	0.51849	0.413366	0.324802	0.257079	0.203479	0.159143	0.125288	0.100358	0.0837299	0.0675403	0.0525351	0.0443115	0.0425511	0.0460085	0.0465672	0.0463053	0.0456979	0.0434876	0.0383964	0.031464	0.026017	0.0248221	0.0250418	0.0252741	0.0247756
-0.0102391	-0.00533106	-0.00310654	-0.00263113	-0.00289889	-0.000681544	0.00151916	-5.57221e-05	-0.00165825	-0.00524614	-0.00428759	-0.00397659	-0.00482745	-0.00140746	0.0343633	0.154879	0.388016	0.68934	0.927372	1	0.907396	0.733906	0.555524	0.404902	0.292482	0.215542	0.166274	0.131098	0.106426	0.0836691	0.06427	0.0478709	0.0387025	0.0374898	0.0401406	0.0406827	0.0370265	0.0306309	0.0224379	0.0159672	0.0126371	0.012209	0.00974288	0.00361684	-0.00162042	-0.00259716	-0.00314558	-0.00549439	-0.0111208	-0.0139587
0.0108222	0.0232788	0.0297441	0.0367708	0.0424257	0.0499352	0.0699747	0.0901209	0.133548	0.177015	0.252224	0.325183	0.381502	0.420723	0.464141	0.556459	0.71187	0.878398	0.998192	1	0.911395	0.773951	0.626115	0.487689	0.369328	0.275427	0.200671	0.138751	0.0916816	0.0594222	0.0360229	0.0185892	0.00570659	-0.0036144	-0.0116092	-0.020674	-0.0257489	-0.0272219	-0.028466	-0.0313925	-0.0357758	-0.034193	-0.0319975	-0.0319041	-0.0361974	-0.0407122	-0.0414167	-0.0396077	-0.0274637	-0.00913227
0.0228896	0.0236961	0.0243717	0.0393192	0.0764611	0.113911	0.147221	0.154765	0.178364	0.205077	0.229984	0.221102	0.203183	0.184207	0.201612	0.327013	0.569485	0.831889	0.989334	1	0.890239	0.726374	0.563051	0.4397	0.324711	0.222309	0.13271	0.0770342	0.0444406	0.0275529	0.0131296	0.0116776	0.0117153	0.0115661	0.00441432	6.46568e-05	0.00602747	0.00997804	0.0129636	0.0054254	0.00276927	0.00406833	0.0131119	0.0214441	0.0175853	0.00807587	-0.00100808	-0.000438299	0.00213869	0.017437
0.096131	0.119188	0.139573	0.186285	0.19982	0.213324	0.191943	0.18832	0.155426	0.18731	0.204959	0.239633	0.225585	0.300601	0.499591	0.786099	0.967882	0.955519	0.953587	1	0.956577	0.7204	0.435801	0.306157	0.255385	0.206625	0.154826	0.113973	0.0791477	0.0522017	0.0449712	0.0598288	0.0732152	0.0665929	0.05917	0.0633618	0.0680057	0.0679156	0.0483531	0.0491468	0.0524889	0.0808307	0.0979021	0.0955627	0.101581	0.101542	0.105915	0.0980991	0.0889554	0.10072
0.109239	0.0775578	0.0547656	0.0419005	0.0347937	0.0285399	0.0222949	0.0148071	0.0104232	0.0109908	0.0106762	0.00454453	-0.00514398	0.0107923	0.13	0.345841	0.601518	0.800647	0.939288	1	0.972308	0.878608	0.763015	0.678474	0.625291	0.606029	0.61277	0.662212	0.719878	0.773993	0.793336	0.794342	0.777894	0.757461	0.750641	0.730461	0.691468	0.620163	0.546448	0.482645	0.435201	0.404836	0.391996	0.39252	0.399249	0.386777	0.341422	0.272623	0.204032	0.150794
-0.0169444	-0.00207014	0.0112644	0.0302074	0.0350611	0.0332123	0.0323865	0.0381533	0.0195785	0.00344168	-0.0395683	-0.0527212	-0.0413323	0.0071944	0.0468728	0.0877758	0.205003	0.438824	0.803434	1	0.947611	0.661804	0.410539	0.271842	0.196135	0.141716	0.0899267	0.0527254	0.0326116	0.0285007	0.0297032	0.0206815	-0.00238243	-0.0234042	-0.0265014	-0.0132138	-0.0152415	-0.0308527	-0.0350821	-0.027295	-0.00142593	0.00468626	-0.00290064	-0.0186149	-0.0172353	-0.00540681	-0.00018909	-0.00294598	-0.0140822	-0.0124163
0.0435634	0.0813498	0.102759	0.0944098	0.0884209	0.0493262	0.0502644	0.0497167	0.0667703	0.0609066	0.0332464	0.0482411	0.0403802	0.047939	0.0385721	0.109278	0.323172	0.673339	0.976176	1	0.782803	0.49035	0.288712	0.158745	0.075122	0.0328373	0.028184	0.0420064	0.0624579	0.0719412	0.0810176	0.0675609	0.0615372	0.0511832	0.0576899	0.0589133	0.0781174	0.0949047	0.0692817	0.0279474	0.0191129	0.043466	0.0811313	0.10869	0.116993	0.0739386	0.0181318	-0.0163143	-0.00904057	0.00707517
-0.0361757	-0.0257298	0.000916856	0.0134994	0.0295067	0.070167	0.133307	0.179816	0.217609	0.260923	0.36652	0.481578	0.587147	0.679243	0.78468	0.876506	0.923586	0.989334	0.998859	1	0.913577	0.800616	0.642071	0.465446	0.334025	0.296532	0.342378	0.402179	0.3867	0.298789	0.2063	0.121752	0.0573528	0.0201567	0.00523049	0.00145773	-0.00890361	-0.0326286	-0.0646836	-0.0781214	-0.0734926	-0.0657775	-0.0592978	-0.0510702	-0.0460493	-0.0528985	-0.0513353	-0.0353976	-0.0206576	-0.030169
0.115007	0.115259	0.116274	0.111554	0.100331	0.0881366	0.0817795	0.0760186	0.0699308	0.0605103	0.0544766	0.0522351	0.0497031	0.0449809	0.0560774	0.122125	0.335065	0.685408	0.952012	1	0.804532	0.557883	0.348279	0.215506	0.155298	0.126298	0.106309	0.0928111	0.0826104	0.0739124	0.0656138	0.0615485	0.0683994	0.0827834	0.0954134	0.0938756	0.0811667	0.0669247	0.0603411	0.0596752	0.0657133	0.0718326	0.0801315	0.0856051	0.0924851	0.100013	0.114549	0.123492	0.125976	0.118641
0.049343	0.0628015	0.0663056	0.0680797	0.0695497	0.0681053	0.0585984	0.0424881	0.0243145	0.0155163	0.0120041	0.0196768	0.0252134	0.03433	0.0887296	0.288295	0.555412	0.834482	0.972151	1	0.914879	0.773075	0.637712	0.541046	0.470337	0.394493	0.302378	0.220358	0.162989	0.122836	0.0919931	0.0669544	0.0475303	0.0375125	0.0293283	0.0212761	0.00858457	1.44713e-05	-0.00246909	-0.000400746	0.00234372	0.00367224	0.00608017	0.00980532	0.0165	0.0217537	0.0253414	0.0271658	0.0293826	0.0393001
0.0603461	0.0646889	0.0624171	0.0653591	0.0710786	0.0756566	0.0766775	0.0790407	0.0813445	0.0975715	0.135903	0.172952	0.194349	0.181938	0.164741	0.127455	0.245079	0.559333	0.934196	1	0.816707	0.631852	0.485984	0.388606	0.309141	0.253973	0.20886	0.167351	0.136278	0.112382	0.0950131	0.075613	0.0755802	0.0805906	0.0808524	0.0671758	0.0544782	0.0471932	0.0338057	0.0209062	0.0189225	0.0218428	0.0367951	0.0421742	0.0472414	0.0399343	0.0392544	0.042077	0.0458659	0.054682
0.33233	0.387488	0.432493	0.453141	0.470964	0.532999	0.598706	0.673997	0.681031	0.7271	0.741079	0.746913	0.696949	0.515552	0.345811	0.212292	0.30645	0.657423	0.917656	1	0.830628	0.711089	0.64158	0.593215	0.559671	0.53376	0.487393	0.445057	0.388593	0.368877	0.372123	0.345338	0.300483	0.253397	0.273412	0.290162	0.269612	0.216444	0.184985	0.170112	0.174103	0.18015	0.22181	0.234189	0.264309	0.295645	0.350281	0.361137	0.350203	0.324245
0.165946	0.156426	0.145291	0.139101	0.140462	0.134387	0.123784	0.114673	0.109119	0.114439	0.120812	0.133835	0.13632	0.126194	0.104649	0.0996268	0.233692	0.538048	0.860361	1	0.91966	0.770577	0.623891	0.514232	0.420131	0.348751	0.304361	0.283927	0.289758	0.299415	0.302475	0.277853	0.239129	0.204199	0.206654	0.236061	0.256737	0.256456	0.237251	0.228823	0.217721	0.206972	0.195347	0.178765	0.171645	0.186132	0.207016	0.217133	0.200138	0.188389
-0.126359	-0.13416	-0.129115	-0.125761	-0.12538	-0.135804	-0.157569	-0.193733	-0.208896	-0.218949	-0.214647	-0.205128	-0.18819	-0.130579	-0.0763726	-0.00340282	0.239963	0.575117	0.92998	1	0.913731	0.748259	0.69209	0.7089	0.727029	0.704179	0.669237	0.676579	0.69424	0.673003	0.570694	0.455801	0.327573	0.222298	0.142254	0.0963991	0.056763	0.0194743	-0.0206576	-0.0297413	-0.0403251	-0.0527162	-0.0802493	-0.0917953	-0.0993666	-0.11406	-0.142066	-0.155867	-0.143496	-0.134476
0.0801657	0.0501092	0.036526	0.0258587	-0.00741156	-0.0309707	-0.0479855	-0.041165	-0.0304574	-0.0445903	-0.0979718	-0.116926	-0.106146	-0.0736484	-0.0612673	-0.0504299	0.159046	0.525718	0.885202	1	0.867045	0.681194	0.506839	0.415592	0.344239	0.28442	0.206955	0.16581	0.15595	0.14562	0.184346	0.249446	0.390965	0.517825	0.601161	0.579329	0.434937	0.289883	0.181368	0.166986	0.166712	0.187036	0.159853	0.136007	0.075857	0.0830886	0.0746232	0.0890106	0.100257	0.0871717
0.0171834	0.00171317	-0.00673954	-0.0136446	-0.0166798	-0.0216663	-0.0249104	-0.0259133	-0.0229522	-0.0203131	-0.0140789	-0.0192582	-0.027682	-0.0324962	0.00553092	0.0985062	0.299398	0.549501	0.798877	0.947497	1	0.968812	0.893815	0.857619	0.87375	0.905043	0.886782	0.836103	0.777903	0.694434	0.581961	0.469977	0.387709	0.325289	0.258403	0.181991	0.140484	0.121451	0.107663	0.0736759	0.060238	0.0770643	0.0899683	0.0743296	0.045455	0.0374833	0.0418345	0.0390647	0.0296415	0.0196686
0.0143405	0.0226141	0.0390485	0.0525041	0.050715	0.0577457	0.0781453	0.111582	0.144411	0.176687	0.202594	0.229833	0.244552	0.267509	0.3343	0.434036	0.577932	0.717586	0.872192	0.975634	1	0.96888	0.89873	0.789966	0.658938	0.54521	0.473227	0.410498	0.353649	0.305942	0.273173	0.243071	0.209036	0.180563	0.165579	0.165811	0.176841	0.194892	0.214404	0.21304	0.190664	0.155747	0.121592	0.097666	0.0835886	0.0772485	0.0705359	0.05746	0.0388235	0.0221883
0.118942	0.131274	0.13774	0.153061	0.165148	0.17854	0.186725	0.215533	0.23034	0.231525	0.21906	0.246884	0.274521	0.300167	0.368363	0.484716	0.631994	0.766608	0.888293	0.975856	1	0.967851	0.892577	0.776957	0.625318	0.465377	0.331602	0.245545	0.192964	0.15021	0.116113	0.0947723	0.0922403	0.0878077	0.0755732	0.0601412	0.0554152	0.0549451	0.0485876	0.0321963	0.0208535	0.0173178	0.0224247	0.0317553	0.0533913	0.0620484	0.0683643	0.0617916	0.0823242	0.0981803
0.0588847	0.0755189	0.0651216	0.0245581	0.0333117	0.0964228	0.180241	0.243657	0.306817	0.357024	0.469751	0.539537	0.581799	0.507155	0.408746	0.315756	0.326545	0.492813	0.756842	0.970565	1	0.884859	0.728744	0.600512	0.508934	0.432123	0.400708	0.398072	0.41185	0.392496	0.344891	0.28068	0.227719	0.190294	0.160239	0.138801	0.120238	0.107566	0.0930635	0.0580865	0.0348003	0.0399837	0.0486619	0.0257956	-0.0128383	-0.0214665	0.0029351	0.0299923	0.0361979	0.0346642
0.381386	0.337889	0.318145	0.328501	0.375309	0.410429	0.398844	0.407426	0.494235	0.605115	0.673231	0.663333	0.656761	0.679495	0.542444	0.406194	0.337354	0.553145	0.803149	0.965593	1	0.9812	0.952222	0.916206	0.849886	0.795451	0.738891	0.696666	0.617822	0.536731	0.4516	0.369093	0.293101	0.216401	0.16018	0.1291	0.11057	0.0891839	0.0694895	0.0659664	0.0671051	0.0637545	0.0392775	0.0293963	0.0764519	0.231338	0.388973	0.498561	0.490162	0.435478
0.0067977	0.00204601	-0.00176815	0.00911705	0.033564	0.0521447	0.0715547	0.0818473	0.100326	0.11521	0.132093	0.190368	0.245109	0.330858	0.459813	0.618756	0.739349	0.795527	0.873217	0.968521	1	0.924179	0.789408	0.664194	0.548618	0.450047	0.361491	0.28499	0.217153	0.162947	0.124426	0.0919323	0.0650763	0.0565895	0.0525075	0.0371699	0.0188973	0.00916136	0.010241	0.00886609	0.0146055	0.0266157	0.0299277	0.0197188	0.00592014	0.0020532	0.00299613	0.0059741	0.0100853	0.00993754
0.0743387	0.133718	0.179383	0.188948	0.200629	0.210544	0.224174	0.195698	0.131853	0.0804473	0.0374142	0.0299421	0.0396502	0.0880074	0.211189	0.395566	0.619281	0.814934	0.953372	0.981509	1	0.997491	0.949963	0.828402	0.677621	0.540288	0.415435	0.314995	0.238316	0.1879	0.149706	0.117291	0.0933616	0.0731028	0.0590496	0.0419231	0.029416	0.0227177	0.0606656	0.0840594	0.0865586	0.0507902	0.0366734	0.0470569	0.0531556	0.0697648	0.0551268	0.0444468	0.0194822	0.0346536
0.299134	0.249637	0.210808	0.192641	0.186981	0.182575	0.177543	0.171207	0.175013	0.175191	0.173336	0.153521	0.147366	0.170454	0.264359	0.457068	0.659909	0.845029	0.932218	0.990891	1	0.98777	0.954722	0.916392	0.855058	0.774707	0.665049	0.548065	0.444996	0.371494	0.332998	0.30765	0.281665	0.249357	0.219387	0.19889	0.179397	0.177933	0.192905	0.214526	0.225811	0.224527	0.228926	0.252596	0.290644	0.325844	0.349455	0.359771	0.36082	0.340155
0.000949928	0.00148723	-0.000239718	-0.00402009	-0.00808951	-0.00717455	-0.001176	0.00293826	0.00772814	0.00763758	0.00986998	0.0100293	0.012672	0.0142258	0.0467995	0.117192	0.26711	0.472694	0.730857	0.92435	1	0.947325	0.898156	0.858083	0.806262	0.692971	0.574934	0.461883	0.359453	0.253468	0.173155	0.118469	0.0885749	0.0670758	0.0490065	0.0344616	0.0269562	0.0233999	0.019676	0.0199924	0.0153098	0.00788379	0.000277162	-0.00139536	-0.000772574	-0.00354974	-0.00617037	-0.00554697	-0.00359146	-1.34422e-05
-0.0129208	-0.0174611	-0.0306774	-0.0218292	-0.00547131	0.0129492	0.0340035	0.0258301	0.0185104	0.0112398	0.00505402	0.0205699	0.0276514	0.044424	0.0597009	0.101755	0.212457	0.42579	0.684815	0.911968	1	0.974197	0.89124	0.825943	0.762154	0.687268	0.571622	0.467045	0.380933	0.319813	0.255163	0.187752	0.1425	0.113247	0.0897037	0.0691326	0.0643147	0.0633973	0.0577127	0.0579403	0.0671894	0.0568327	0.0303763	0.00283668	0.00767586	0.0108587	-0.00144522	-0.00400846	-0.00374342	0.00632111
0.0110094	0.0389525	0.110484	0.190594	0.231534	0.210436	0.148566	0.128791	0.141054	0.156377	0.152604	0.12885	0.110453	0.107232	0.114133	0.136579	0.304888	0.54742	0.838844	0.979755	1	0.957888	0.920755	0.925736	0.908085	0.887269	0.855795	0.800761	0.723642	0.651197	0.590951	0.526833	0.466819	0.450028	0.448023	0.429817	0.373567	0.32634	0.3083	0.291313	0.259466	0.214671	0.167698	0.128172	0.100428	0.0815034	0.0622951	0.0328471	0.00266638	-0.00894046
[truncated: 273 more rows]

## Sheet: SupFig1c
			cumulative fraction of PCs
[truncated: 51 more rows]

[truncated: 10 more sheets: SupFig1d, SupFig1e, SupFig1f, SupFig1g, SupFig1h, SupFig1i, SupFig1j, SupFig1k, SupFig1l, SupFig1m]
