# Supplementary material for: Mechanisms of experience-dependent place-cell referencing in hippocampal area CA1
Source: Nat Neurosci. 2025 Apr 1;28(7):1486–96. doi: 10.1038/s41593-025-01930-5 (PMC12229891; doi:10.1038/s41593-025-01930-5)
Supplement: Supplementary file 9 — Intermediate PCs from day 1 on a familiar versus novel belt. [file 41593_2025_1930_MOESM9_ESM.xlsx]

## Sheet: SupFig2a_Left
Example Intermediate PC, familiar belt, KQ140, CELL 38
dff map, pre: before reward switch, 100 laps by 50 spatial bins
-0.0836715	-0.067775	-0.0342663	-0.0460907	-0.031214	0.0187012	0.0886288	0.0999784	0.0134361	-0.0788468	-0.106861	-0.0103699	0.293517	0.674593	0.659886	0.460314	0.212079	0.245591	0.234598	0.107129	-0.022523	-0.081073	0.32068	1.36217	2.07908	2.14899	1.49786	0.943595	0.567553	0.273536	0.132404	0.128846	0.109063	0.130154	0.0307212	-0.00977008	-0.0471091	-0.016017	-0.00716381	0.0435659	0.044848	0.071186	0.0767791	0.0902104	0.0550334	0.0255345	-0.0166962	-0.0543712	-0.0442455	-0.0328883
0.0106982	0.0517156	0.024579	0.00184291	-0.0732383	-0.0330703	-0.0097308	0.00190541	-0.010902	-0.00914517	-0.0294059	-0.0262061	-0.0333246	-0.0357107	-0.0666368	-0.104787	-0.0866011	-0.0491398	0.0026684	-0.039734	-0.0763519	-0.0997541	-0.0945125	-0.100057	-0.145136	-0.168018	-0.154589	-0.0991902	-0.0434117	-0.0259686	0.0141683	0.0533264	0.16013	0.223261	0.257016	0.294576	0.474654	0.86954	1.21247	1.22667	0.872774	0.589153	0.580806	0.691522	0.567215	0.284638	0.107341	0.071587	0.186367	0.216544
0.192977	0.151809	0.0912927	0.0395766	-0.0105005	0.0211869	0.0704922	0.0284661	-0.0179968	-0.00824753	0.0136495	0.0113104	-0.0245865	-0.0349221	-0.00467677	0.0110648	-0.011474	-0.0298861	-0.0529423	-0.0536061	-0.0592785	-0.0746944	-0.0596729	-0.0361926	0.018914	0.0381754	-0.00976892	0.00154249	0.0547887	0.0852072	0.0219959	-0.0114041	0.0155823	0.0641875	0.0114022	-0.042981	-0.0398273	-0.0423436	-0.0294605	-0.0908816	-0.0417797	0.106434	0.340404	0.682498	1.09096	1.42753	1.39321	1.07589	0.710213	0.467279
0.264159	0.0573944	-0.0324921	-0.0565388	0.00298386	0.0318387	0.0458254	-0.0143403	-0.0560863	-0.0653972	-0.0524691	-0.0186968	-0.0306125	-0.00486574	-0.0268851	-0.0292861	-0.0119507	-0.0235817	-0.044117	-0.0794539	-0.0935739	-0.0758896	-0.0565846	-0.0366403	-0.0739416	-0.114772	-0.0943246	-0.0326016	0.0308021	0.0228143	0.000950655	-0.0160302	0.0329014	0.101743	0.102687	0.0739326	0.0651056	0.0866391	0.0996227	0.0748471	0.0586338	0.0584766	0.018224	-0.0181208	-0.0201982	0.079357	0.315708	0.600292	0.813761	0.828227
0.567221	0.293882	0.140613	0.135893	0.10838	0.053804	0.0050154	0.0396417	0.0271021	0.0516937	0.0162416	0.0236254	0.00790798	0.0133069	0.012624	0.0339708	0.0546985	0.00504775	-0.0409683	-0.0600508	0.0177385	0.068136	0.046488	-0.00536499	-0.0291628	0.00285913	0.0139455	-0.0433698	-0.103475	-0.0974669	0.0110671	0.0970792	0.102115	0.0489633	-0.00727532	-0.0206267	-0.0193752	0.0104644	0.00327206	0.00359229	-0.0021699	0.0451531	0.211207	0.451298	0.540906	0.452927	0.266224	0.235276	0.205004	0.108994
0.00336969	-0.030584	-0.00785204	-0.0289423	-0.0522657	-0.0609181	-0.0473023	-0.0255486	-0.00711162	0.0127817	0.0181233	0.0216265	0.00623749	-0.0273395	-0.069002	-0.038063	-0.00733433	0.0692167	0.0666236	0.0443094	0.0017032	-0.0474552	-0.0621436	-0.0526256	-0.0247693	-0.0426018	-0.0956209	-0.113309	-0.0576607	0.0382817	0.0657447	0.0471175	0.0008002	-0.0376702	-0.0443423	-0.0418713	-0.0187307	0.00995244	0.0175729	0.0864364	0.210994	0.460515	0.706308	0.778246	0.631196	0.36776	0.304774	0.269465	0.319056	0.244105
0.220815	0.147747	0.0580015	0.036637	-0.00329033	-0.0244837	-0.0547699	-0.0187559	-0.020045	-0.0579191	-0.0635976	-0.0255614	0.0248302	0.0451982	0.0680587	0.0890739	0.0443624	0.0092826	-0.0308517	-0.0359063	-0.0562779	-0.0700628	-0.054442	-0.00570044	0.0426211	0.0357944	-0.0136582	-0.089071	-0.143496	-0.145237	-0.135131	-0.0988354	-0.0755285	-0.0159947	0.0122755	0.0612925	0.0319876	0.0628536	0.074805	0.181991	0.402165	0.518702	0.624454	0.548627	0.454072	0.333403	0.225707	0.199912	0.119378	0.0772684
0.0409745	0.0336731	0.0682258	0.0710422	0.119129	0.0589158	0.0554222	-0.0213345	-0.0284766	-0.00920425	0.0379289	0.0297179	-0.0345858	-0.0373502	-0.0271734	-0.0286828	-0.0240758	-0.0237189	-0.0197675	-0.0615769	-0.0355082	0.0126752	0.0201293	-0.0417716	-0.111108	-0.135332	-0.137165	-0.142368	-0.123056	-0.0636004	-0.0272946	-0.0193833	-0.00551814	0.124357	0.233539	0.245962	0.146269	0.0598798	0.032165	0.0486525	0.0816669	0.158049	0.259331	0.329381	0.305823	0.172586	0.0718348	0.044596	0.0593883	0.0420318
0.00438001	-0.00294737	-0.0023499	0.00377576	0.0126112	0.0207667	0.0125676	-0.010878	-0.0250745	-0.0259223	-0.0147289	-0.0211991	-0.0352792	-0.0698344	-0.0588772	0.025061	0.145216	0.191285	0.0778874	-0.0267896	-0.0541532	0.0110182	0.0253621	-0.0146032	-0.0506132	-0.0579877	0.0280302	0.120702	0.118802	0.0355464	-0.0463654	-0.0562124	-0.0160869	0.0193082	0.0533582	0.0365218	0.000329978	0.0400204	0.200973	0.482123	0.768845	0.796029	0.649524	0.35916	0.175774	0.0345841	-0.00965408	0.00706364	0.0128712	0.0139969
0.00946988	0.0201607	0.000545313	0.0125806	0.034345	0.0464323	0.00700866	0.0119999	0.00902684	0.0448804	0.0225896	0.0193884	-0.0385008	-0.0896624	-0.0675997	-0.0548941	0.015055	-0.0554354	-0.0556555	-0.139965	-0.133004	-0.110681	-0.0304322	0.0211583	0.00137768	-0.0348855	-0.0499686	-0.0804311	-0.0912257	-0.0417729	0.0442261	0.0924825	0.0891249	0.0519848	-0.0156888	-0.082025	-0.0528559	0.044492	0.173893	0.257014	0.431346	0.688898	0.878756	0.992687	0.924869	0.705283	0.36954	0.128794	0.0775692	0.0861087
0.0406939	0.0254266	0.00584894	0.0227159	0.0697624	0.0652338	0.055405	0.0109597	0.0113362	0.00800405	-0.0103587	-0.00928742	-0.015524	-0.0490753	-0.00937859	0.010174	0.0180568	0.0104658	-0.0249421	-0.0323917	-0.0912762	-0.124195	-0.126974	-0.121958	-0.0780521	-0.0103949	0.0593087	0.0810896	0.0502965	-0.0146442	-0.0277809	0.0051483	0.0561939	0.0778465	0.0686069	0.0805466	0.17303	0.311363	0.369591	0.381414	0.540361	0.780713	1.00986	0.987707	0.811837	0.494592	0.21235	0.0530742	0.0218518	-0.00352165
-0.0179131	-0.0215613	-0.00857778	-0.0107237	-0.0168904	-0.0412869	-0.0226539	-0.0112146	0.00131563	0.00428046	-0.034727	-0.0191153	-0.0259838	0.00331043	0.00154345	0.0157989	0.0292486	0.00956364	-0.0229396	-0.0370536	-0.00725295	0.0279141	0.02921	0.0199195	-0.00676836	-0.00504436	-0.0243319	-0.0209971	-0.0183035	0.0427825	0.172256	0.21368	0.194824	0.135805	0.168107	0.18387	0.14445	0.169912	0.283693	0.428703	0.506786	0.528907	0.453524	0.348228	0.255154	0.196564	0.124274	0.0160665	-0.0236857	-0.0123101
0.0318348	0.0280527	-0.00222828	-0.0356868	-0.0337011	-0.0129363	0.00253425	0.0411756	0.0336215	0.0367729	0.00514365	0.0319647	0.0412666	0.0529914	0.0357726	0.0544447	0.103866	0.144578	0.0956132	-0.00576294	-0.0562941	-0.0218484	0.030244	0.00431168	-0.0462515	-0.0691792	-0.0433266	-0.0167704	-0.00642165	0.00534404	0.0257049	0.0307144	0.0215121	-0.0116997	-0.0564023	-0.0664254	-0.117502	-0.0987431	-0.0603016	0.100503	0.189512	0.185887	0.0787926	0.0507147	0.0883844	0.188969	0.231615	0.230572	0.19986	0.205134
0.289586	0.328033	0.301837	0.153924	0.0390883	-0.00259994	0.00594087	0.0419567	0.0197401	0.0365427	0.0156306	0.0385783	0.0600747	0.0781896	0.0696422	0.0648021	0.0699597	0.04826	0.0316549	0.070326	0.129716	0.138171	0.0923291	0.0568934	0.0538004	0.0790063	0.088401	0.04281	-0.0268469	-0.0976226	-0.116637	-0.0828172	0.00458311	0.0802611	0.0879709	0.085805	0.166849	0.304886	0.400133	0.362296	0.225539	0.117893	0.0790499	0.110074	0.0841253	0.056738	0.0338888	0.0442866	0.035497	0.0044086
-0.0279569	-0.029818	-0.0537218	-0.0712836	-0.0819583	-0.0726737	-0.0346547	-0.0531786	-0.0025544	-0.0278965	-0.0182923	-0.0535753	-0.0352903	-0.0501849	-0.0166004	-0.0383365	0.00822186	0.0119562	0.059659	0.0331333	-0.0523457	-0.129135	-0.149379	-0.081036	-0.00622736	-0.0242807	-0.0476791	-0.040742	0.0254371	0.0446018	0.0480036	0.0386114	0.0638351	0.128669	0.158389	0.192698	0.189531	0.212907	0.202112	0.215743	0.188327	0.126546	0.00849907	-0.0422423	-0.0322375	-0.00962842	0.0150246	0.0612036	0.0706075	0.0576961
0.00549662	-0.0068794	0.00118463	-0.00221694	0.0272569	0.0706091	0.0893886	0.0909317	0.0524019	0.0650606	0.0239751	0.00612794	-0.0166091	0.0199206	0.0606975	0.111063	0.109022	0.0770607	-0.0171297	-0.0615723	-0.0502953	-0.0110882	0.0020341	0.0067377	0.0127575	-0.0380215	-0.102097	-0.100449	-0.0278914	0.0358171	0.048122	0.0433883	0.0498075	0.121138	0.203565	0.25086	0.282849	0.427611	0.581387	0.740739	0.751252	0.693685	0.456435	0.246077	0.08624	0.0413462	0.0145456	-0.00687682	0.00134433	-0.0208228
-0.0279129	-0.0292321	-0.00390747	0.0343274	0.0359924	0.0583265	0.0522719	0.0609566	0.0570949	0.0483733	0.0232059	-0.0210938	-0.0302466	-0.0196369	-0.00556453	0.0135391	0.061351	0.0641233	0.0422669	-0.0147102	-0.0316659	-0.0457657	-0.0491426	-0.0471645	-0.0208011	0.0114501	0.0109233	0.00895998	-0.020636	-0.0326801	-0.0356642	-0.00760506	0.00121498	-0.00232104	-0.00255167	0.0301679	0.108821	0.226226	0.344666	0.343636	0.288573	0.233471	0.198571	0.173015	0.154324	0.153274	0.103884	0.0494694	0.00388563	-0.0368182
-0.11928	-0.11982	-0.104532	-0.0338612	-0.0296475	0.00290936	0.0134357	0.0326633	-0.00670987	-0.0219887	-0.0326168	-0.00260786	0.0128537	-0.0109787	-0.0374397	-0.0392458	-0.0339761	-0.0471032	-0.0756207	-0.0725999	-0.0474957	-0.0400548	-0.0354074	0.0131292	0.0844733	0.108714	0.0768117	0.0454363	0.0546561	0.0408197	0.00232645	-0.0486735	-0.0467831	0.0241883	0.0936541	0.174146	0.337717	0.544476	0.65307	0.52213	0.330172	0.217405	0.19892	0.220799	0.224875	0.195905	0.144115	0.100582	0.0679945	0.0788662
0.0296537	-0.00421209	-0.0188378	-0.00763806	-0.0173201	-0.0640288	-0.0805044	-0.0360342	0.00246494	0.0320506	0.0351561	0.0124374	0.0522313	0.00728248	0.00317341	-0.0691968	-0.0455703	-0.0493819	-0.0558736	-0.0707412	-0.0729221	-0.0786356	-0.0908808	-0.113129	-0.115602	-0.126905	-0.121368	-0.105232	-0.112365	-0.104539	-0.0972515	-0.0555983	0.00136651	0.0263391	0.0687343	0.191623	0.290152	0.322859	0.250377	0.240338	0.233005	0.240993	0.232225	0.170001	0.100265	0.0424757	0.0759922	0.0782631	0.0644912	0.00581099
-0.0475763	-0.0814565	-0.00440603	0.0815687	0.101126	0.0785317	0.106633	0.137902	0.126615	0.0182741	-0.0109693	-0.000454397	0.0433398	0.0500914	0.0272373	0.0181356	-0.00980818	-0.0392264	-0.0496135	-0.0519818	-0.0310939	-0.0131048	0.00404851	-0.00391215	-0.0534182	-0.0736544	-0.023415	0.0806327	0.144438	0.15327	0.0910843	0.0309242	-0.0390093	-0.0297545	0.0308688	0.0518404	0.0645698	0.136517	0.231569	0.31585	0.287248	0.308664	0.31538	0.262534	0.175988	0.084334	0.0584984	0.0442878	0.00351509	-0.0134446
-0.00675873	-0.0224601	-0.0154163	-0.010961	0.043271	0.0482925	0.0445111	-0.00236862	0.00343522	-0.0233618	-0.0411914	-0.0560171	-0.0172225	0.0337539	0.0480494	0.00991483	-0.0013306	0.0217312	0.0633241	0.0675114	0.0331836	0.00159374	-0.00153722	0.00972754	-0.000538953	-0.0437246	-0.090639	-0.124509	-0.0620453	0.0173408	0.018704	-0.0567754	-0.0583531	0.0487066	0.116986	0.126498	0.128553	0.243403	0.324307	0.330625	0.270874	0.175649	0.168104	0.160201	0.152249	0.153661	0.102905	0.0532013	-0.0216263	-0.0651181
-0.0551341	-0.0575788	-0.0382066	-0.0552093	-0.0643302	-0.0841173	-0.0521107	-0.0460657	-0.0126157	-0.030107	-0.0267805	-0.00967129	-0.00164613	0.00895518	0.0269834	0.0567926	0.012577	-0.0385812	-0.0880401	-0.0393805	-0.0149304	0.0276891	0.0345928	0.00552593	0.00831908	0.0134355	-0.0096659	-0.0563564	-0.0504253	-0.000815155	0.0848344	0.0999039	0.107731	0.0541226	0.0372718	0.0633688	0.158985	0.27606	0.319366	0.257161	0.153291	0.0553963	0.0132423	-0.00596358	0.0263656	0.0487012	0.0557261	0.063121	0.037317	-0.0344789
-0.0695144	-0.0330252	-0.00609524	0.0440803	0.0782516	0.134234	0.107452	0.0839337	0.085843	0.104132	0.110018	0.0978943	0.0913333	0.0632251	0.00536254	-0.018778	-0.0350047	-0.00795159	-0.014905	-0.0156336	0.0150651	0.0665847	0.0967825	0.0611706	-0.0240234	-0.095409	-0.0810287	-0.0290774	0.0163978	0.0343993	0.0556375	0.0893456	0.076715	0.111946	0.191634	0.305021	0.398699	0.531597	0.61816	0.606942	0.411796	0.231897	0.0587729	0.0143046	-0.00578798	0.0213675	0.0430903	0.0478077	0.0360467	-0.00666376
-0.0338891	0.0174312	0.084574	0.145209	0.0841085	0.0233645	-0.0790658	-0.0927658	-0.088643	-0.00887482	0.0104462	0.0274102	0.00680916	-0.00503604	-0.0104686	-0.0120849	-0.0117659	-0.0464405	-0.0387425	-0.000797563	0.0388039	0.0505308	0.0274456	0.0361447	0.0354474	0.0656732	0.0906424	0.0685584	0.01206	-0.0196896	0.0278342	0.0886366	0.0598603	0.0142974	0.053053	0.143364	0.133456	0.0600329	-0.00886862	0.0446696	0.0707497	0.0506903	-0.0211663	-0.0827683	-0.0828198	-0.0406297	-0.0170651	-0.00588962	-0.0225862	-0.0140247
0.0209391	0.0302712	0.0549274	-0.00849707	0.00358801	0.0244985	0.0633015	0.0450428	-0.00942119	-0.00994021	0.0195909	0.097197	0.108074	0.0995332	0.0417274	0.0453363	0.0749307	0.0918039	0.0449343	-0.0302295	-0.0527391	-0.0317624	-0.0325843	-0.0402315	-0.0203813	0.0263413	0.0390805	0.0460236	0.0157123	0.00374829	-0.0113635	0.0569851	0.131464	0.261496	0.264675	0.317681	0.301589	0.376435	0.343295	0.277498	0.135245	0.0491346	-0.0100916	0.00799473	0.0447241	0.0791721	0.0641	-0.00115285	-0.0416089	-0.047422
-0.0388527	-0.0516605	-0.0192322	0.000166359	0.0749826	0.0406987	0.0802279	0.0282353	0.0156818	-0.0198541	-0.00985885	0.0152963	0.0165984	0.0285733	0.0465344	0.0107858	0.00468893	0.0122224	0.0366226	0.0275544	0.00743286	0.0273742	0.0222615	-0.0190545	-0.0737476	-0.0968869	-0.0477534	0.0173638	0.0750217	0.0876322	0.116865	0.0929989	0.0599992	0.0247517	0.0261728	0.016839	0.0628623	0.0882736	0.167858	0.230438	0.40875	0.514611	0.471111	0.281187	0.131657	0.0111802	-0.025683	-0.0438819	0.00346211	0.0386265
0.0483971	0.0342718	0.0465911	0.103125	0.151293	0.0920661	0.0410964	-0.0350563	-0.0438182	-0.0501488	0.0346299	0.0429878	0.00378016	-0.0614719	-0.0540459	-0.0248352	-0.0455713	-0.0578208	-0.0719977	-0.0220881	0.0204477	0.0671879	0.0768444	0.0600866	-0.00919022	-0.0239089	0.0357418	0.140785	0.132954	0.0522832	-0.028252	-0.0452232	-0.0253276	-0.0195724	-0.00727692	0.017417	0.0416136	0.0488781	0.0210866	0.0221868	0.0758851	0.121417	0.197054	0.169263	0.108488	0.033127	0.00771209	0.0690757	0.056205	0.078944
0.0733911	0.0646743	0.0791263	0.055231	0.0684942	0.0416973	0.0440675	0.032244	0.0564861	0.05793	0.103994	0.0381937	0.00942377	-0.0296439	-0.0208703	-0.0235073	0.013358	0.0288737	-0.00701109	-0.0792989	-0.120633	-0.0864305	-0.0417592	0.0264243	0.0328832	-0.00659582	-0.0250675	-0.00279181	-0.000755353	-0.0424578	-0.0649161	-0.0886577	-0.0909592	-0.131539	-0.0706979	0.011251	0.0699351	0.0778091	0.0870242	0.134818	0.210234	0.244894	0.24878	0.209484	0.179085	0.148498	0.0322704	0.00236657	-0.0181167	0.0429837
-0.0020925	-0.00135255	0.0279252	0.0536458	0.0548282	0.0332511	0.0423047	-0.0123857	-0.0520099	-0.0751801	-0.0564885	-0.0327999	-0.0228701	0.0162306	0.019013	-0.00424716	-0.00322204	0.00137948	0.0201781	-0.0229144	-0.0472052	-0.000106675	0.0807587	0.144359	0.118348	0.041264	-0.0106713	-0.0117652	0.0343097	0.0660702	0.0933024	0.0702516	0.0227816	-0.00433376	0.0037972	0.0182715	0.0171036	0.0396441	0.0424775	0.0278292	0.0389755	0.0634075	0.0521175	0.039513	0.0771611	0.0698778	0.0270467	-0.0232022	-0.0283839	-0.0179459
-0.0402336	0.00460066	0.0405845	0.0767667	0.0832902	0.0533221	0.0457492	0.0286199	0.060191	0.0567136	0.0343763	0.00279516	0.00790383	-0.000170518	0.0405038	0.0324294	0.00251342	-0.0498683	-0.0133179	0.0349993	0.0023029	-0.0662507	-0.0890105	-0.0720672	-0.0389072	0.0046993	0.0292173	0.00339032	-0.0330691	-0.0212053	0.0177728	0.049098	0.0587392	0.0519591	0.0630194	0.0245765	-0.0416422	-0.0806433	-0.0262376	0.071077	0.154183	0.173067	0.166577	0.158786	0.141287	0.139171	0.0974898	0.0481218	-0.0181348	-0.0590203
-0.0196016	0.0483997	0.0535397	-0.0161243	-0.0817974	-0.0990339	-0.039274	0.0198893	0.0492574	0.00791333	-0.0284626	-0.0124791	0.00146108	-0.0314136	-0.055261	-0.0482814	-0.00865451	-0.0206184	-0.0472883	-0.0521499	-0.0107446	0.0262526	0.00733016	-0.0336142	-0.0443396	0.0062167	0.0489452	0.0576726	0.0448877	0.0279973	0.0353989	0.006649	0.0745918	0.239814	0.395898	0.45808	0.38572	0.338668	0.262705	0.240833	0.302736	0.315736	0.287863	0.175613	0.121574	0.0954782	0.0618764	0.0575032	0.0666607	0.0653337
0.0769841	0.0789804	0.114469	0.105929	0.0897579	0.0359323	0.00542286	0.0244873	0.0675921	0.0939934	0.0115465	-0.0210102	-0.0356194	0.0119225	-0.00197667	0.0122776	0.0320366	0.0717535	0.0755637	0.0552884	0.0304303	0.0369966	0.0338395	0.0158186	-0.0205524	-0.0239774	0.0208499	0.0560254	0.0278355	0.0254451	0.0416281	0.100209	0.141249	0.144024	0.133753	0.118504	0.168738	0.209362	0.187921	0.0802485	0.0386258	0.0281492	0.0619054	0.073675	0.0249563	-0.00972937	-0.053915	-0.0403215	-0.0254126	-0.0183542
-0.00271536	-0.0165277	-0.0398468	-0.0288771	-0.0237639	0.00403579	-0.00156952	0.00449789	-0.0221396	-0.00716436	0.014807	0.0429821	0.0278656	0.0116444	-0.0111309	-0.00545546	-0.0101977	0.00350752	0.0232214	0.0548938	0.0839407	0.0543082	0.0255009	0.0208046	0.0380605	0.0190612	0.00922308	0.00543353	0.0233691	0.0672416	0.0964617	0.0675402	0.0201818	-0.0021728	0.0676603	0.134494	0.167267	0.15967	0.123878	0.084868	0.15718	0.194528	0.251766	0.153848	0.0771805	5.77839e-05	-0.0172728	-0.0146897	0.0231466	0.0692477
0.0643793	0.0206448	-0.0386189	-0.0839624	-0.103057	-0.0559255	0.00605501	0.0385567	-0.0189457	-0.0162442	0.00190706	0.0359259	0.0364273	0.0437156	0.0561724	0.0746422	0.0676087	0.0334903	-0.0390874	-0.106564	-0.109197	-0.0299945	0.0214606	0.0293489	-0.0491115	-0.117694	-0.141536	-0.0787772	0.007905	0.0146856	-0.0446097	-0.070411	-0.0108931	0.194157	0.33519	0.363214	0.226661	0.13989	0.106306	0.105518	0.0353841	0.0345312	0.00893773	0.0617609	0.10475	0.0784576	0.0659113	-0.0410266	-0.052482	-0.0761355
0.00215461	0.0491194	0.0248485	-0.0175889	-0.0544153	-0.0482328	-0.0505119	-0.00825936	0.0194406	0.00683107	-0.023506	-0.0506558	-0.00249108	0.0549029	0.115765	0.0888156	0.0338952	-0.0091889	0.0387253	0.0729009	0.0444515	-0.0130453	-0.0177059	0.0179075	-0.00922035	-0.0201266	-0.0299191	0.0101231	0.0251291	0.0247962	0.0287582	0.0684674	0.126767	0.178268	0.140684	0.0762792	-0.0162001	-0.0621692	-0.0175454	0.0708122	0.0950195	0.0466003	0.012323	0.027248	0.0187063	-0.0262846	-0.0461026	-0.00770674	0.0204718	0.00811357
0.0159897	0.0257189	0.0718684	0.0772613	0.0550634	0.0152979	-0.0137433	-0.0093335	-0.000486143	0.00793697	0.0196336	0.0351188	0.0487871	0.0507663	0.043928	0.0329006	0.017001	0.00799674	0.00457252	-0.020047	-0.0140017	0.00284684	0.0638261	0.0753716	0.0422844	0.0225336	0.0163743	0.0176118	0.00584049	-0.0183434	0.00448642	0.00806618	0.0186158	0.0312866	0.0282871	0.0189148	-0.0351001	-0.0359454	-0.0252508	0.0195892	0.0309152	0.0147147	-0.0283753	-0.0458003	-0.0497778	-0.0296825	-0.0357104	-0.0221213	-0.0659538	-0.0503583
-0.00211785	0.0458565	0.0833554	0.0761563	0.0987602	0.0483413	-0.0073632	-0.01256	0.00638707	-0.00856383	-0.043735	-0.0562063	-0.0304141	0.00485092	0.0513527	0.0730745	0.0746504	0.00695764	-0.00269537	-0.0365624	-0.0325961	-0.0139426	0.0401581	0.0767719	0.0767056	0.0406619	0.0124317	-0.0145455	-0.0013103	0.0673766	0.109711	0.105197	0.0632747	0.0147025	-0.0323282	-0.0438066	-0.0220731	-0.0294096	-0.00862956	-0.0395983	-0.01044	-0.0588429	-0.0305425	0.0194627	0.049144	0.0408776	0.00516451	-0.011226	0.0167406	0.00513292
-0.0146535	-0.0603791	-0.0387608	0.00168474	0.0507451	0.0584319	0.0531227	0.0358554	0.0432184	0.0428412	0.0257431	-0.000442682	0.00927589	0.0384469	0.065341	0.0822321	0.0357178	0.00104205	-0.0175502	-0.00486232	-0.00780175	-0.0129574	-0.00759232	-0.000334642	-0.0204852	-0.0437143	-0.0923695	-0.0939158	-0.0696525	-0.048702	-0.0446842	-0.0356217	-0.018855	-0.0299678	0.00493335	0.126518	0.299309	0.401215	0.343778	0.323748	0.299472	0.282668	0.128369	0.0092753	0.0268875	0.0916079	0.137376	0.11847	0.0906216	0.0381176
0.00446671	-0.0188985	-0.0209986	-0.0135093	-0.0113088	0.0128791	-0.032811	-0.056748	-0.079997	-0.0267825	-0.000388676	0.0105016	0.0162415	0.0179356	0.0350405	0.0213612	0.0234011	-0.0172677	-0.01397	0.00396447	-0.000619946	-0.0448234	-0.0314567	0.0186732	0.0675698	0.0662215	0.0551083	0.0625522	0.0572864	0.0632302	0.0759866	0.0801581	0.0464283	0.0294019	0.0551278	0.0841459	0.116949	0.0795547	0.134115	0.174012	0.258846	0.240095	0.210049	0.154349	0.129086	0.0845152	0.0567953	0.0447118	0.0515063	0.0339018
0.000678214	-0.0316931	-0.0620969	-0.0168316	-0.0182823	0.00939177	-0.0361116	-0.0215991	0.0178222	0.0424991	0.0660318	0.0325333	0.0457521	0.0372662	0.0301874	0.0129785	0.0064503	0.0284229	0.01608	0.00399992	-0.0217489	-0.00866416	0.00632071	0.008123	-0.0095093	-0.0151737	0.00127507	0.0870433	0.0740134	0.0733864	0.0158869	0.00912469	0.0202396	-0.002815	0.0298389	0.0318265	0.0859654	0.0651795	0.0307585	-0.0214729	0.0261598	0.0602183	0.0598525	0.0020932	-0.016212	0.0335526	0.0410591	0.0668539	0.053231	0.0766298
0.034399	0.0430903	0.0139298	0.0505942	0.0278011	0.00806776	-0.0133838	-0.026494	0.0126251	0.0121008	0.0122296	-0.0285515	-0.0266781	-0.0470158	-0.0126129	0.0354879	0.0697595	0.0358831	-0.0218248	-0.0317562	-0.0073638	-0.0111922	-0.0118574	0.0182012	0.0411676	0.00485026	-0.0497935	-0.0861444	-0.0859014	-0.0344462	0.0262451	0.0701488	0.0697312	0.0611443	0.0779891	0.064497	0.0607328	0.0451927	0.0895953	0.124978	0.149821	0.106711	0.0607178	0.0224475	0.055803	0.0576704	0.0844635	0.10616	0.0735773	0.0255587
-0.0396565	-0.0386555	-0.0256686	-0.0731682	-0.0666166	-0.0561079	-0.0183791	-0.0225805	0.00134565	0.0276206	0.0184485	0.0164425	0.0500806	0.0940188	0.0715493	0.070355	0.0574537	0.0408243	-0.0327433	-0.026678	-0.0188577	0.0154002	-0.0210815	-0.0384451	-0.0637358	-0.0267895	-0.00851213	-0.00253417	-0.0246307	-0.0636175	-0.0637595	-0.0612234	-0.0110928	0.012452	0.0449848	0.0795182	0.10074	0.0979622	0.0597468	0.052185	0.0907799	0.111052	0.0972533	0.06123	0.0956331	0.0922444	0.0935263	0.0261067	0.0114415	0.00625875
0.00345782	-0.0300658	-0.0641626	-0.02933	0.0251813	0.0590766	0.0928384	0.10611	0.114267	0.0875623	0.0564723	0.0373275	0.0137621	0.00102859	-0.0307248	-0.0621091	-0.0304816	0.0150923	0.0922809	0.10286	0.117881	0.055703	0.0394178	-0.000424654	-0.0145327	-0.0395883	-0.0416342	-0.0190853	-0.0339139	-0.0239136	-0.0659235	-0.0794794	-0.0531632	0.0224693	0.0377648	-0.00871078	-0.0861778	-0.083564	-0.0239127	0.0626565	0.0833734	0.0543001	0.0966729	0.162269	0.202101	0.135386	0.0454136	-0.0128988	-0.00829805	0.0114981
0.0212317	0.0149825	0.0294247	0.000807333	0.00424023	0.0458893	0.0750178	0.0407768	-0.0169887	-0.0124111	0.0321746	0.00562812	0.0233546	-0.0080386	0.0267511	0.0239908	0.0512388	0.0496642	0.0497014	0.0514823	0.0278238	-0.0043865	-0.00654533	0.0372607	0.0476729	0.0218539	0.0205942	0.0358365	0.0374413	0.0367179	0.0124375	-0.000742032	-0.00323667	0.00081679	-0.00632406	-0.0395812	-0.0497261	0.00212213	0.0727225	0.178846	0.27794	0.357854	0.335331	0.217768	0.10787	0.016206	0.0117503	-0.0185123	-0.00136358	0.0154876
0.0348161	0.0606567	0.0643112	0.0518849	0.0137034	-0.0112292	0.0244577	0.0647953	0.0625349	0.0434831	0.0250733	0.0216098	0.0169202	0.020657	0.00856491	0.0182789	0.0498897	0.0802155	0.060579	0.0396983	0.0129119	-0.0141905	-0.0365823	-0.0170475	0.0582012	0.079502	0.0629087	0.0124968	-0.0106967	0.0242257	0.0658724	0.0857784	0.0879053	0.0528709	0.0428265	0.0380236	0.0699459	0.113012	0.166678	0.196838	0.190003	0.138906	0.078456	0.0501805	0.0267283	0.0123944	0.00438785	0.0151069	0.0721206	0.0844669
0.0685223	0.040983	0.0156922	0.0380589	0.00474196	0.0117585	0.0123823	0.0110442	-0.00235334	-0.0253045	-0.0375174	-0.002764	-0.0044847	-0.00593952	-0.0358197	-0.0187719	0.0548758	0.0763899	0.069577	0.0322537	0.0368843	0.0442679	0.0563506	0.0450712	0.00344475	-0.0603055	-0.0915755	-0.0929591	-0.0608674	-0.0232852	-0.0172385	-0.0387937	-0.0566216	-0.002458	0.0754256	0.124815	0.200692	0.224605	0.174416	0.0743885	0.0478473	0.0720713	0.140757	0.157321	0.149217	0.129191	0.0856172	0.120628	0.0824076	0.0563142
0.0273423	0.0317695	0.0812458	0.0444742	0.054354	0.0497792	0.104059	0.0673777	-0.0138167	-0.0289499	-0.00407474	0.0422341	0.0263871	0.0303585	0.00711666	-0.0152688	-0.0362075	0.003402	0.0204484	0.0338486	0.0340025	0.0524146	0.011987	-0.0259638	-0.058185	0.000887534	-0.00267525	0.041685	0.016052	0.0457893	0.0296301	0.0304723	0.0147191	0.00869505	-0.0338742	-0.0076595	-0.013207	-0.0117398	-0.0733771	-0.0698465	-0.0542533	-0.0329359	-0.0233538	0.030284	0.0353108	0.00926451	-0.0247173	-0.0311071	-0.0234801	-0.00703032
0.0325908	0.0484445	0.033249	0.00300156	-0.0142613	-0.049426	-0.01643	0.00269776	0.0608619	0.0551701	0.0262613	-0.0159588	-0.034903	0.0188851	0.057431	0.0635748	0.035998	0.00496544	-0.001018	-0.0159924	-0.0289286	-0.0373711	-0.0474878	-0.00859967	0.0445043	0.0702763	0.0724594	0.0498604	0.0492506	0.0279673	-0.00952799	0.0092838	0.119682	0.318521	0.561438	0.70682	0.762884	0.697926	0.513338	0.318436	0.159818	0.143102	0.133786	0.132816	0.141714	0.160401	0.135791	0.118823	0.0792749	0.0267599
-0.00202834	-0.0141204	-0.00534348	-0.0201905	-0.00498936	0.030567	0.0114601	-0.00610188	-0.0192271	0.00702924	0.0262149	0.0038443	-0.00514369	-0.0100035	-0.0040027	0.0170381	0.0038535	0.0188143	0.0354112	0.0542285	0.0310536	-0.0290237	-0.0728615	-0.0821194	-0.0771438	-0.0526686	0.000551941	0.00292587	-0.0100111	-0.0164737	0.0212002	0.0669981	0.0725414	0.0674845	0.0783329	0.0689898	0.0411341	-0.0105772	-0.00755333	0.0430936	0.162256	0.268115	0.295811	0.252611	0.189369	0.118564	0.0945049	0.057264	0.105723	0.0862067
0.0851734	0.0348969	0.0274009	0.0187353	0.0349717	0.0317787	0.0272973	0.00994615	0.000579529	0.00295719	0.0491587	0.0402693	0.0180933	-0.00487457	0.0176453	0.0231494	0.00401117	0.00923543	0.0107835	0.00338789	-0.0446263	-0.0268007	0.0215541	0.0589657	0.045353	-0.0128516	-0.00342185	-0.0230141	-0.0228385	-0.0576781	-0.061092	-0.06158	-0.0507488	-0.0253915	0.0162669	0.0807701	0.115415	0.0867283	0.0137158	-0.033949	-0.0652148	-0.0881026	-0.0449393	-0.0113062	0.0524369	0.0740661	0.113089	0.0629338	0.038002	0.0394121
0.0849176	0.00758434	-0.0415741	-0.0515395	0.0328682	0.0671133	0.0539271	0.0215267	-0.0136661	-0.000982606	-0.0302884	-0.0216866	-0.0178941	-0.0166395	-0.0127445	0.00402141	0.00148999	-0.00211392	-0.0354267	-0.0232619	-0.0220748	0.0190858	0.0745895	0.083127	0.0704236	0.0516504	0.0637447	0.0671005	0.0587562	0.051585	0.0335295	0.00496037	-0.0193872	0.0320236	0.229077	0.368778	0.403252	0.257604	0.16019	0.0897162	0.116503	0.199831	0.198804	0.175558	0.125158	0.0935826	0.0961836	0.0607775	0.0951296	0.0635226
0.0112335	-0.0182416	-0.0307443	-0.0448526	-0.0642063	-0.0490509	0.076424	0.0967416	0.0715675	-0.00708748	0.015042	0.0243444	0.0123394	-0.00455433	0.0428704	0.0720869	0.092753	0.0586878	0.0834715	0.100947	0.10457	0.0662589	0.0317037	0.023543	-0.00256478	0.00702462	0.0767656	0.153541	0.138895	0.0578647	-0.0285057	-0.053327	-0.0313051	-0.00273825	-0.00168291	-0.0412065	-0.0255665	0.0906237	0.235283	0.259584	0.266393	0.259065	0.326907	0.287455	0.208167	0.132986	0.127319	0.0996771	0.0767724	-0.00369335
-0.0192263	0.0059708	0.0595061	0.0443228	0.00545671	-0.0018972	0.0165501	0.00462212	-0.0294486	-0.0024423	0.00135598	0.00784236	-0.0395844	-0.0329549	-0.0547729	-0.0537904	-0.0434954	-0.0301719	-0.0635233	-0.050752	0.00735245	0.0878188	0.0688285	0.026381	0.00987907	-0.00404498	-0.023135	-0.00454588	0.0163373	0.0226734	-0.00252233	0.0298578	0.0660727	0.07598	0.0161145	-0.0128189	0.0218747	0.0653658	0.0862463	0.0201317	-0.0198109	-0.056638	-0.0376636	0.0207363	0.0749235	0.0699202	0.0238849	0.00910802	-0.00549334	-0.00656989
-0.020209	-0.0277799	3.07723e-06	-0.0143097	-0.00899788	-0.0389891	-0.0158433	-0.0013587	0.00732032	-0.0197244	-0.0280806	-0.0500418	-0.0243969	0.0056323	0.0226204	0.0759085	0.087113	0.0897855	0.0506278	0.0266292	0.0349228	-0.0107696	-0.0461174	-0.0384008	0.00243208	0.0236624	-0.0101757	-0.0432257	-0.0181401	0.048678	0.0643989	0.0485671	0.0463315	0.120273	0.127148	0.113248	0.0317073	-0.00591263	-0.00910425	0.0147999	0.0772681	0.0219839	0.00372273	-0.0173212	0.0135171	0.0225198	0.0401427	0.0650732	0.063116	0.0443302
0.0173378	0.0406439	0.0580156	0.0710046	0.0491906	0.0237119	0.0125437	0.0341107	0.0528996	0.036519	-0.00879936	-0.0504262	-0.0318034	-0.0265591	0.0184552	0.0426506	0.0474282	0.0212207	-0.0401604	-0.0317097	0.0370544	0.10078	0.0911388	-0.00679076	-0.0771865	-0.0853845	-0.0131707	0.0670152	0.0931412	0.0787295	0.0698367	0.0655264	0.0587456	0.0275586	0.0270797	0.0811186	0.129001	0.191563	0.17656	0.188453	0.186279	0.197617	0.134348	0.06564	-0.011979	0.0258813	0.0291462	0.0624573	0.00585662	0.0129375
0.0156174	0.0279603	0.0206839	-0.0291851	0.00168398	-0.008175	0.0460972	0.0317604	0.0676672	0.0664452	0.0660454	0.0781708	0.0644012	0.0518086	-0.0013308	-0.0174877	-0.0199238	-0.0537704	-0.0577426	-0.0609798	-0.0213317	0.0128615	0.0218196	0.0335044	-0.0175329	-0.0558139	-0.0543475	-0.0287538	-0.0250223	-0.0586134	-0.0572529	-0.0131715	0.0147046	0.0135992	0.0342658	0.0311605	0.0524428	0.0851807	0.178428	0.243833	0.340602	0.37825	0.527852	0.511849	0.42426	0.232278	0.129728	0.0953728	0.0814482	0.0292925
0.0344736	-0.00971804	-0.0199102	-0.0230346	0.0134367	0.0383702	0.0141472	-0.00933381	0.00645717	0.0283498	0.0185032	-0.0170861	-0.0324216	-0.0142889	-0.00914327	0.0120122	0.0896573	0.146802	0.144784	0.0732806	0.0237568	0.00010951	-5.75933e-05	0.0190802	0.0311148	0.045006	0.039444	0.0762711	0.0869163	0.105295	0.0967093	0.0699962	0.0549952	0.102517	0.250267	0.363796	0.363761	0.275454	0.205761	0.217871	0.203215	0.251469	0.224656	0.183373	0.112528	0.0619666	0.0515184	0.033794	0.0774329	0.0850342
0.0954397	0.0879629	0.0869718	0.0374142	-0.0446128	-0.0627597	-0.0886621	-0.0541361	-0.0390966	-0.00231789	0.0277483	0.032303	0.0331637	0.0142018	0.0161772	0.0347339	0.0132728	0.00239973	-0.0172598	-0.00363115	0.0148393	0.0384561	0.0497096	0.00251086	-0.0533406	-0.0865619	-0.0477592	0.0537574	0.135884	0.127603	0.0535145	-0.0168794	-0.0279618	-0.0206468	-0.0051011	0.0214175	0.101214	0.380447	0.727295	0.923707	0.842144	0.692387	0.630167	0.633632	0.540796	0.357517	0.169663	0.0587316	0.046967	0.0612602
0.0942457	0.0844329	0.0462764	-0.0121238	-0.0149689	0.0103807	-0.00858913	-0.0112947	-0.0225388	0.00965301	0.0409088	0.0197338	0.0455569	0.0190868	0.0558874	0.0270294	0.0260281	0.00159529	-0.00399575	0.00135145	0.0126837	0.0178575	0.00119179	-0.0103286	0.00885138	0.013816	-0.0380373	-0.0767023	-0.103226	-0.0782456	-0.0728088	-0.0630537	-0.0633342	0.0721151	0.288628	0.530375	0.576198	0.53879	0.451962	0.43561	0.477294	0.513846	0.435279	0.312179	0.516263	0.798509	1.06708	1.79034	4.00287	6.69427
8.48727	8.27206	6.64591	4.72983	2.86233	1.75601	0.973026	0.619096	0.409279	0.267294	0.188214	0.139496	0.112378	0.0801213	0.0246579	-0.00164289	-0.00616857	-0.0238754	-0.0310636	-0.0546571	-0.0235292	0.0162774	0.0481199	0.0532969	0.0565813	0.101927	0.0953893	0.0945056	0.048849	0.0721181	0.147638	0.207251	0.28985	0.254692	0.388859	0.740139	1.23713	1.66637	2.00412	2.18121	2.3401	2.35574	2.31183	2.17768	2.01068	1.82127	1.50948	1.16316	0.90999	0.679988
0.424417	0.178894	0.0369706	-0.0222482	-0.0328619	-0.0329339	0.000114133	0.0384013	0.0754596	0.0529201	0.0202549	-0.0050869	-0.027555	-0.0480276	-0.00798508	0.0101669	-0.00214264	-0.0708928	-0.066195	-0.0654194	-0.0416859	-0.0410039	-0.0135708	0.0154762	0.0294215	0.0296959	0.0498561	0.0954658	0.140661	0.141489	0.139867	0.24151	0.308461	0.329509	0.383119	0.584694	1.03457	1.40301	1.56106	1.49959	1.48593	1.67017	1.96835	2.30959	2.61946	2.65884	2.42586	2.08417	1.84207	1.48333
1.11854	0.678935	0.378061	0.137628	0.0572802	0.0637737	0.0455574	-0.000281648	-0.0118365	0.0153134	0.0412275	0.0611742	0.0425554	0.044429	0.0286205	-0.00788152	-0.0507383	-0.0430629	-0.00673835	0.0569277	0.0931008	0.130417	0.118329	0.0677992	0.0579252	0.0470498	0.0365821	0.0331063	0.0362182	0.0976521	0.242319	0.521584	0.787625	0.896502	1.02626	1.14205	1.46763	1.81991	2.0874	2.10001	1.95405	1.91947	1.94013	1.9201	2.00831	2.01184	1.8105	1.54096	1.29918	1.10162
0.740401	0.429416	0.256706	0.122415	0.0307063	0.0149855	0.0329415	0.0353693	0.0199251	0.0476768	0.0812172	0.0835407	0.0721126	0.0430786	0.0372217	0.0173378	0.0190704	0.0247532	0.0220171	0.0102128	-0.0047545	0.0161494	0.044148	0.0290795	-0.00271091	0.00126092	0.0202469	0.0586959	0.0694536	0.122518	0.172128	0.29384	0.596534	0.951515	1.41774	1.68838	1.79449	1.65178	1.54379	1.83033	2.43004	3.60353	4.74393	5.3365	5.14774	4.34391	3.7201	3.04399	2.52893	1.93614
1.38167	0.865506	0.481004	0.234272	0.11227	0.0464942	0.00921028	0.0353652	0.0577272	0.0666156	0.0411891	0.0247871	0.00659156	-0.0134987	-0.0504171	-0.0296157	-0.0252512	-0.00695143	0.0137071	0.0394049	0.0347494	0.0183845	0.0555337	0.110751	0.0908283	-0.0116267	-0.0567177	0.0365867	0.166911	0.326252	0.475608	0.510096	0.562333	0.683764	1.01451	1.46868	1.81984	2.16031	2.47004	2.71467	2.63395	2.31382	2.02935	1.90696	1.71641	1.45097	1.21477	1.00796	0.920789	0.783845
0.638426	0.393295	0.226068	0.121866	0.0747291	0.0286877	0.0157211	0.0169063	0.0101399	0.0652215	0.0599924	0.0694493	0.00691453	-0.0229168	-0.0534061	-0.0653489	-0.0568046	-0.020296	0.00138346	0.00585329	-0.0435954	-0.0959864	-0.104412	-0.0678682	-0.0292544	-0.0116475	-0.000366678	0.0263209	0.0519868	0.0511308	0.0273208	0.0116789	0.067803	0.210836	0.35312	0.537291	0.837052	1.13592	1.3628	1.59869	1.99139	2.4006	2.64844	2.62831	3.11274	3.76678	4.35342	4.19875	3.80526	3.48247
3.20517	2.67612	1.9312	1.22584	0.733337	0.44647	0.221791	0.0451936	-0.0235024	-0.0138844	0.00419618	0.0388501	0.0345112	0.0662615	0.0470666	0.0504887	0.0039058	0.0107157	0.0145649	-0.00466545	-0.0568771	-0.0941662	-0.0833966	-0.0617132	-0.0651146	-0.0772525	-0.0680301	-0.0458723	-0.010934	-0.025879	-0.0376092	-0.0353662	-0.0124676	0.0558858	0.115879	0.264188	0.425195	0.584678	0.638295	0.842989	1.29891	1.82793	2.27252	2.53916	2.61391	2.45932	2.21239	2.02896	2.16876	2.05718
1.7336	1.0549	0.552863	0.297462	0.184864	0.170129	0.14496	0.0938985	0.040287	0.0559766	0.064	0.0815147	0.0615453	0.0375092	-0.00296649	-0.0299606	-0.0443696	-0.0566387	-0.0388627	-0.0231241	0.000718017	-0.00993537	-0.0300448	-0.0398108	-0.0469405	-0.0424939	-0.0372618	-0.026661	0.00582291	0.00326939	0.0177087	0.0700022	0.265703	0.511429	0.81493	1.13222	1.33467	1.34456	1.19033	1.17102	1.23405	1.25057	1.13769	0.948289	0.829122	0.729059	0.832757	0.878986	0.818398	0.653216
0.481771	0.374489	0.220642	0.119152	0.0428022	-0.0366835	-0.0890059	-0.0884241	-0.0314517	0.0162098	-0.00161384	-0.010406	-0.029144	0.00246001	0.0337893	0.0320268	0.0248447	0.0304923	0.0124644	0.00829647	-0.0221049	0.025067	0.0494225	0.0549576	0.0554188	0.0571804	0.0208985	-0.0360379	-0.0562671	-0.0207479	0.0515154	0.103662	0.119156	0.128122	0.159718	0.237725	0.284781	0.242847	0.142369	0.26506	0.72907	1.23478	1.52106	1.60125	1.97726	2.57321	3.08296	3.20622	2.98259	2.61647
2.27646	1.94754	1.53403	1.0076	0.544898	0.298623	0.156211	0.0699469	0.00915929	0.0123333	0.02951	0.0112169	0.0226122	-0.00654443	0.0171035	-0.0313801	-0.0400871	-0.0461405	-0.00110357	0.034285	0.0254388	0.0478339	0.078907	0.126792	0.114035	0.0794967	0.029372	-0.00586851	-0.0193687	0.0240576	0.0536867	0.0389243	-0.017726	-0.0588912	-0.0671517	-0.0464813	-0.00786795	0.050785	0.125032	0.190583	0.296139	0.336762	0.36989	0.534375	0.923779	1.38438	1.52838	1.46396	1.50563	1.78674
2.07783	1.97345	1.61591	1.10498	0.704842	0.407443	0.228805	0.147732	0.101877	0.0739328	0.041148	0.0115524	0.00717441	0.00256094	-0.02203	-0.0322519	-0.0387548	-0.0230978	-0.0314676	-0.00559072	-0.00356813	0.01464	0.0219023	0.0417202	0.0308153	-0.000572689	-0.0188058	-0.0294555	-0.0450102	-0.0540126	-0.0301084	0.0488327	0.0823763	0.0947036	0.100323	0.231196	0.545409	0.817232	0.985221	1.04144	0.977082	1.01618	1.24518	1.55898	1.94237	2.17381	2.22155	1.87773	1.34844	1.01094
0.775885	0.55956	0.32097	0.150828	0.0335506	-0.0168889	0.00460406	0.0117503	0.0435638	0.0535094	0.0559762	0.023506	-0.00528288	0.0184855	0.0236108	0.00508462	-0.0285284	0.02842	0.0765865	0.0864514	-0.00107755	-0.0582075	-0.0846503	-0.0707538	-0.0320537	0.00673201	0.0122238	-0.00623358	-0.011846	0.0264329	0.0698692	0.0960763	0.0773974	0.083858	0.140616	0.256404	0.479201	0.743011	1.0377	1.27511	1.428	1.50814	1.6339	1.66389	1.64796	1.37817	1.12376	0.745293	0.457234	0.233056
0.0912883	0.00867669	-0.039752	0.00915896	0.0458946	0.0168864	-0.0229824	-0.0315702	-0.010565	0.00212791	-0.00224013	-0.00713624	0.0209609	0.00516687	0.0519006	0.0686493	0.0401065	-0.0433551	-0.0873131	-0.0630491	-0.0454851	-0.026614	-0.00037287	0.0165494	-0.031257	-0.0759337	-0.0813838	-0.0327867	0.0310079	0.0397366	0.0505372	0.0197187	0.00483094	-0.00233507	0.0422795	0.23831	0.448774	0.585244	0.673662	1.09501	1.74813	2.27503	2.38025	2.27572	2.13928	2.03222	1.7774	1.38699	1.09904	1.01879
0.883359	0.592155	0.243989	0.159932	0.104869	0.0793299	0.0233782	0.00121815	-0.0382394	-0.0412832	-0.0242468	-0.0208576	-0.0122267	-0.0241388	-0.0074148	0.0200036	0.0352124	0.0152995	0.0261725	0.0256329	0.0282934	-0.00171176	0.00836306	0.0292488	0.0209139	0.00970408	-0.0174296	0.00490026	0.0256993	0.0290498	0.0220906	0.0158511	0.0364744	0.0275685	-0.00845149	-0.00232174	-0.000183713	0.0255775	0.0390639	0.100369	0.150139	0.220057	0.249935	0.345825	0.51524	0.67118	0.769875	0.803747	1.35509	2.78503
3.7577	3.80133	2.75825	1.87883	1.26436	0.701668	0.411428	0.219594	0.137627	0.0254519	-0.0137751	-0.0112394	0.00551556	0.00988802	0.0401159	0.0445046	0.0207284	0.0148275	0.0552429	0.113848	0.057119	-0.00863224	-0.058914	-0.0417589	-0.0231029	-0.00951589	0.026617	0.0263409	-0.0183931	-0.0693619	-0.0902648	-0.036878	0.0104514	0.0441375	0.0661947	0.112328	0.248406	0.423574	0.675396	1.06278	1.5926	2.1128	2.53305	2.84148	2.92128	2.80826	2.45416	2.03474	1.77026	1.5298
1.4289	1.02496	0.667867	0.32819	0.167248	0.0534725	-0.0161436	-0.0463736	-0.00513553	0.0143894	0.0179921	-0.0221183	-0.0132675	-0.0308527	0.0076391	-0.0323114	-0.0347056	-0.0674147	-0.0324494	0.0362695	0.0693095	0.0528583	0.00832703	-0.00680896	-0.00178801	-0.0463461	-0.0771189	-0.0525318	0.00976469	0.110956	0.187866	0.253539	0.225525	0.210497	0.25004	0.369475	0.700228	1.2623	1.84688	2.23305	2.35159	2.47705	3.15273	4.69411	6.12031	6.71969	6.08807	5.28209	4.53242	3.63424
2.66665	1.76429	1.12214	0.66761	0.309157	0.176955	0.1116	0.0605029	0.0443665	0.0703392	0.0682934	0.0426867	0.0125612	0.0237596	0.0327016	0.0370968	0.0414603	0.0646123	0.0795789	0.0751555	0.034459	-0.0323938	-0.0754896	-0.0523446	-0.0208971	-0.00213756	-0.0203067	0.0048569	0.0564272	0.0899603	0.0647483	0.0274289	0.0403987	0.0555572	0.0647447	0.0878694	0.145577	0.184934	0.189364	0.305963	0.656208	1.11281	1.66022	2.31869	2.94989	3.14917	3.10845	2.94485	2.96613	3.15423
3.30484	3.43282	3.3187	3.01997	2.4788	1.6069	0.869137	0.418653	0.25909	0.201137	0.143488	0.0998475	0.017341	-0.0391879	-0.0546045	-0.00566012	-0.0290448	-0.0628698	-0.0973188	-0.0513463	-0.0225558	0.00389653	-0.00967121	0.000822126	0.0124538	0.0622813	0.112712	0.175286	0.175308	0.182937	0.139158	0.0861956	-0.0107303	-0.0429497	0.0182974	0.124817	0.267105	0.347921	0.521092	0.799933	1.22742	1.59214	1.97408	2.08776	2.14943	2.2843	2.57505	2.74226	2.49459	2.21199
1.90686	1.55153	1.10111	0.687095	0.42226	0.240394	0.145839	0.0783885	0.0340927	0.00459854	-0.0159066	0.0121727	-0.0137411	0.00374904	-0.0280643	0.0124824	0.0325659	0.0343963	0.00788883	-0.0184359	0.0136744	0.0186844	0.0275875	0.00907911	0.00720832	0.000447473	-0.0291097	-0.0609563	-0.0897837	-0.0829152	-0.013381	0.0860493	0.198509	0.382428	0.581435	0.813787	1.13829	1.45772	1.75907	2.06029	2.58962	3.27782	4.50326	5.81634	6.84307	7.17033	6.96605	6.59627	5.9486	4.97343
4.1196	3.18354	2.52895	1.76759	1.11594	0.615833	0.311819	0.178449	0.108532	0.0445391	0.0427048	0.0177523	0.00962289	-0.0438802	-0.0358189	-0.0262179	-0.0103802	-0.011608	-0.0436919	-0.085428	-0.112623	-0.104462	-0.0873137	-0.0571893	0.0293292	0.0918917	0.0953508	0.0369838	0.0357186	0.140558	0.38453	0.710635	0.971197	1.08389	1.18727	1.44609	1.9138	2.42981	2.83163	3.09942	3.42168	3.67041	3.86842	3.79493	3.66486	3.42152	3.25643	2.79763	2.18651	1.5716
1.14522	0.900266	0.599666	0.345953	0.184981	0.0670273	0.0697996	0.0557582	0.0495498	0.058065	0.0363274	-0.00415673	-0.0463805	-0.0518033	-0.0348685	-0.0146124	0.0282972	0.0423554	0.0437194	0.0427812	0.0726607	0.0835978	0.0666856	0.06502	0.0888104	0.0702765	0.030179	0.00644042	0.0492159	0.133574	0.206897	0.217891	0.138857	0.106421	0.185937	0.383555	0.496004	0.528052	0.757615	1.26874	2.05455	2.73686	3.23461	3.49668	3.59074	3.65779	3.76694	3.83857	3.94476	3.75579
3.35302	2.70553	2.0366	1.41331	0.812293	0.400935	0.182982	0.118918	0.0938623	0.0608593	0.0165251	-0.058638	-0.031827	-0.0333147	0.0146609	-0.0332178	-0.0274532	-0.027942	-0.0478216	-0.0506317	-0.0118985	0.0429644	0.0531935	0.0179339	-0.00727361	-0.0168867	-0.00997782	0.00470547	-0.0077372	-0.00476015	0.053641	0.114813	0.153879	0.166126	0.262911	0.579085	1.08369	1.66679	2.15416	2.52821	2.88383	3.18353	3.36107	3.41313	3.46181	3.2807	2.94463	2.35553	1.73629	1.14612
0.896755	0.860101	0.790898	0.472392	0.201396	0.0870636	0.0657694	0.0296373	0.00915948	-0.00370491	0.0215169	0.023027	0.0275551	0.012896	-0.00460203	0.0113797	0.00229248	-0.00299103	-0.0148339	-0.0118319	-0.0184656	-0.0606257	-0.0751212	-0.0610252	-0.0237866	0.0399192	0.0731632	0.0376039	-0.0394778	-0.0653861	-0.0250775	0.0418201	0.0637319	0.143664	0.254078	0.444648	0.725225	1.03189	1.44041	1.81099	2.17252	2.6231	3.11025	3.60524	3.61289	3.26965	2.87649	2.55827	2.35573	2.11138
1.73856	1.3104	0.796466	0.470461	0.252611	0.133536	0.0716668	0.0596175	0.0297512	0.0330074	0.0240862	0.00839164	-0.00948192	-0.0225415	-0.0339883	-0.0284273	-0.00292778	0.0416968	0.0511721	0.0344575	0.0339882	0.0249592	0.0215383	0.0284476	0.0459636	0.0279907	-0.0117248	-0.0118284	0.00118729	0.0137094	0.0308555	0.0615728	0.0921374	0.144856	0.353346	0.731926	1.26277	1.79662	2.21629	2.77484	4.09443	5.88715	7.60154	8.23955	7.9022	6.86449	5.61069	4.3716	3.30048	2.29814
1.57892	1.06503	0.752071	0.506904	0.308168	0.179501	0.113155	0.0794902	0.0515331	0.0534962	0.0354878	0.0302504	0.0109137	0.00882357	0.00997206	0.0468404	0.043656	0.0368752	-0.00175258	-0.00652969	0.0104401	0.0467994	0.0726846	0.056921	0.0572088	0.0705581	0.0777599	0.0534551	0.0835408	0.169162	0.215706	0.214659	0.245029	0.317155	0.403775	0.466247	0.764817	1.446	2.34196	3.21839	3.81739	4.17249	4.47526	4.74832	5.04195	4.91591	4.34485	3.49904	2.55304	1.66755
0.990146	0.633775	0.495404	0.340289	0.210536	0.100311	0.0217168	-0.0160652	-0.0178243	-0.0102868	-0.0379269	-0.0401463	-0.0435805	-0.0152725	-0.0273645	-0.0102975	0.00719917	0.0449025	0.0658501	0.043041	0.0438819	0.0583024	0.094962	0.109216	0.106181	0.094115	0.0965187	0.116434	0.0879128	0.0884059	0.106651	0.132058	0.118299	0.175161	0.464125	0.956241	1.45686	1.8526	2.13701	2.52923	2.9684	3.54457	3.9739	4.13196	4.11068	3.87453	3.48369	2.73601	2.23948	1.92551
1.61712	1.16045	0.675896	0.427865	0.203951	0.132092	0.0898089	0.0704007	0.0717697	0.0536429	0.0430118	-0.0166221	-0.0127462	0.00216468	0.0358823	0.0366711	0.0209346	-0.0381434	-0.0227281	0.0245515	0.0742426	0.0585739	0.0320827	0.0314109	0.0333499	0.0420839	0.098809	0.145528	0.157916	0.149961	0.250224	0.493007	0.68884	0.782081	0.960993	1.41484	2.25389	3.29828	4.34808	5.06296	5.52757	5.69585	5.69312	5.60555	5.68534	5.62796	5.14038	4.19175	3.26549	2.44212
1.64256	1.00305	0.529099	0.345063	0.193111	0.115215	0.0993397	0.0889258	0.0468459	-0.0282728	-0.0501869	-0.0338533	-0.0245756	-0.00820658	-0.0169719	0.0203478	0.0236336	0.0365953	0.0156835	0.00161677	0.00367336	0.0147052	0.0682131	0.114341	0.169024	0.17234	0.158154	0.111373	0.128988	0.291254	0.485522	0.648209	0.714408	0.902711	1.22699	1.64096	2.15443	2.79134	3.50227	3.88424	3.99702	3.81314	3.79386	3.84511	3.84896	3.63503	3.19816	2.64901	2.1191	1.59664
1.10297	0.649409	0.304626	0.190012	0.157863	0.124107	0.086064	0.0366093	0.0221175	0.0157562	-0.00533692	-0.00417448	-0.029804	0.0183752	0.0251162	0.033118	0.0232459	0.00840318	0.0509155	0.0357486	0.0244388	-0.0357793	-0.0590949	-0.0283811	-0.00739344	0.058589	0.0641031	0.0720475	0.0313347	0.0288147	0.106678	0.287262	0.517706	0.764026	1.20623	1.9567	2.97031	3.74859	4.24553	4.48217	5.055	5.62318	5.79429	5.10024	4.06229	3.12108	2.41442	1.72835	1.17731	0.751817
0.496265	0.301606	0.179085	0.101344	0.0435403	0.0126719	0.0237459	-0.00924027	-0.00569017	-0.0247534	-0.00558508	0.0189143	0.0388339	0.0505533	0.0482209	0.0926084	0.145923	0.145487	0.120912	0.0703184	0.022476	-0.0122597	0.00594988	0.0298795	0.0322495	0.0169373	-0.00418269	-0.0258076	-0.00507361	0.0877305	0.191274	0.318299	0.462833	0.779045	1.16814	1.7107	2.25736	2.54835	2.81566	3.67266	5.34066	6.89304	7.47006	6.91116	5.89844	4.92367	4.30177	3.81237	3.13077	2.34917
1.76404	1.46682	1.21272	0.925668	0.589584	0.36886	0.180622	0.0982472	0.0263488	-0.00461216	-0.0388759	-0.0391683	-0.0340831	0.00898163	0.0295218	0.0089593	-0.0129668	-0.00621184	0.0172022	0.0351292	0.0244649	0.0167493	0.00132251	0.00529705	0.0306207	0.0253091	0.0221903	0.0728776	0.178883	0.296966	0.382849	0.430006	0.523062	0.659952	1.00051	1.35433	1.67874	1.81778	1.97164	2.50337	3.17731	3.91013	4.27488	4.55954	4.58235	4.38983	4.08373	3.82696	3.43924	2.81941
2.04082	1.35773	0.788353	0.455116	0.44613	0.446006	0.385059	0.151329	0.05838	-0.0222922	-0.02218	-0.00423649	0.0171647	0.0445092	0.0332519	0.0528614	0.0336757	0.0102543	0.00859992	0.000459594	-0.0148695	-0.0514334	-0.0302807	0.0204707	0.0276383	-0.00021736	0.02227	0.0685965	0.108766	0.137548	0.163636	0.245404	0.418421	0.770579	1.10132	1.43645	1.91085	2.4994	3.19916	3.70499	3.98261	4.09102	4.06622	4.04451	4.01153	3.8955	3.70345	3.31906	2.88542	2.56193
2.20408	1.94187	1.6533	1.28988	0.82832	0.401331	0.178132	0.090512	0.0498103	0.00208236	0.000115549	-0.0237517	-0.00958178	-0.0182786	-0.00133909	0.0506525	0.05925	0.0671707	0.0170442	0.024281	0.0580576	0.0647135	0.061948	-0.00552269	-0.00516406	-0.00402859	-0.0311919	-0.0495373	0.0188918	0.191862	0.387391	0.487289	0.51873	0.57442	0.782492	1.18077	1.71245	2.2453	2.65367	2.99484	3.37401	3.7913	4.28196	5.02755	5.6694	5.80577	5.2857	4.83202	4.51217	4.15784
3.5652	2.94753	2.20948	1.48627	0.926615	0.619326	0.389304	0.188618	0.0564623	0.0827225	0.0581724	0.0549004	-0.00504118	-0.015251	0.00128786	-0.0325932	-0.0712181	-0.134209	-0.119699	-0.076247	-0.0185713	0.00876679	0.007511	-0.0123018	-0.0835446	-0.122988	-0.0927005	-0.0596381	0.00313655	0.0886328	0.207202	0.286116	0.353143	0.479185	0.779701	1.15313	1.55605	1.87486	2.23612	2.68432	3.18915	3.69138	4.52934	5.15927	5.4794	5.05411	4.29729	3.52341	2.87154	2.45524
2.0542	1.56417	0.987713	0.503556	0.266543	0.217717	0.168393	0.053679	-0.0404536	-0.0631418	-0.0780483	-0.0728571	-0.0652892	-0.0549152	-0.0502258	-0.0496827	-0.0398394	-0.0408557	-0.0546575	-0.0604172	-0.0376989	-0.0219068	0.00684263	0.02478	0.0413146	0.0332564	0.00450605	-0.0327971	-0.0281517	0.0417945	0.126713	0.260065	0.405011	0.624118	0.978612	1.43661	1.84198	2.09486	2.15036	2.46642	3.00821	3.83246	5.01825	6.11578	6.72341	6.4009	5.43634	4.44123	3.46992	2.5177
1.61503	0.935526	0.580803	0.391901	0.202028	0.0879644	0.0611097	0.0309164	0.0383685	-0.00252718	0.018401	0.00128616	0.0368117	0.013348	0.0202572	0.0115503	0.0572808	0.0446377	-0.00497813	-0.0375171	-0.0402186	-0.0266123	-0.0310711	-0.0140322	0.0117904	0.0562307	0.109909	0.140011	0.148684	0.124767	0.12503	0.16999	0.279119	0.501681	0.7047	0.951763	1.24857	1.63157	2.0741	2.43897	2.71007	3.04618	3.33474	3.54765	3.59732	3.53694	3.35019	2.88069	2.1891	1.52175
0.933697	0.548839	0.288304	0.252648	0.355282	0.374416	0.284248	0.112264	0.0403393	0.0124939	-0.00749327	-0.00660477	0.0106441	0.0301513	0.0339905	0.00264035	-0.0219622	-0.0490597	-0.070865	-0.0644171	-0.0967099	-0.090758	-0.0798696	-0.0186996	0.00387137	-0.0252479	-0.0403278	-0.0380645	0.0123242	0.0643139	0.0940091	0.111069	0.125934	0.233937	0.532574	0.911476	1.22463	1.51528	1.86406	2.326	2.76135	3.1356	3.53417	3.83921	3.8685	3.5327	3.08855	2.73701	2.31787	1.72457
1.04037	0.678252	0.503128	0.477948	0.399835	0.266623	0.173426	0.0857263	0.101283	0.0636783	0.0241793	0.00165508	-0.00101	0.0282894	0.0155808	0.00671332	-0.0140199	-0.0183628	0.012205	0.0391931	0.0661175	0.0615216	0.0508235	0.0665564	0.104173	0.116242	0.0886298	0.0793571	0.12614	0.179222	0.179175	0.168169	0.204156	0.363727	0.693363	1.11132	1.58188	2.10707	2.7937	3.42652	3.75237	3.74885	3.55023	3.34688	3.11861	2.7512	2.27496	1.81158	1.5323	1.39311
1.19885	0.998398	0.782388	0.510219	0.299347	0.137116	0.0990502	0.0501218	-0.00851459	0.00499652	0.0165773	0.04633	0.00641206	-0.0144459	0.00210888	0.0291261	0.0333833	-0.0101026	-0.0385947	-0.0642003	-0.088117	-0.0638632	-0.0155698	0.00135796	0.00306554	-0.00476795	-0.0108283	-0.0309493	-0.0507228	-0.0253025	0.0156155	0.0519381	0.0835163	0.131917	0.251215	0.541356	0.95037	1.46402	2.31327	3.6347	5.25859	6.40408	6.59736	6.21011	5.52593	5.11695	4.50681	3.76411	2.83759	1.99574
1.39971	0.992263	0.728976	0.525689	0.287839	0.139492	0.0412806	0.0055693	-0.0541769	-0.0590003	-0.0588113	-0.0406434	-0.057016	-0.0238878	0.040048	0.0715075	0.105903	0.0165941	-0.0137426	-0.0454163	0.0176166	0.0412606	0.0290955	0.00684363	0.0158172	0.0468181	0.124358	0.196582	0.212411	0.217589	0.262239	0.377421	0.546503	0.814274	1.13972	1.32466	1.37838	1.32501	1.49918	1.95207	2.57351	3.15501	3.49604	3.69659	3.75752	3.7212	3.53497	3.19379	2.77944	2.27839
1.69342	1.06322	0.594409	0.369015	0.23497	0.139392	0.044421	0.0234007	0.0422792	0.0333192	0.0522129	0.0333791	0.0632035	0.00984587	-0.0330777	-0.0857175	-0.0305458	0.0337	0.0881775	0.135915	0.153583	0.166605	0.131281	0.0950304	0.0493716	0.0307029	0.0429034	0.0446159	0.0260117	0.0282693	0.0708469	0.14038	0.282993	0.471168	0.648644	0.839182	1.08825	1.48721	2.04334	2.56554	2.77316	2.70177	2.67092	2.85493	3.01023	2.87918	2.6482	2.39991	2.08303	1.681
mean across laps, pre
0.775601	0.611085	0.445618	0.304007	0.194913	0.118908	0.0739472	0.0411993	0.0246906	0.0176633	0.012506	0.00883382	0.00800235	0.0107256	0.0139411	0.0153019	0.016928	0.0114743	0.00408346	-0.00232302	-0.00367664	-0.00137481	0.0062806	0.0207552	0.0257471	0.0217471	0.0154567	0.0198226	0.0269128	0.0434309	0.0662842	0.0970211	0.13373	0.192135	0.28302	0.406187	0.553972	0.707602	0.857008	1.01746	1.20072	1.37211	1.51305	1.59064	1.61406	1.54215	1.40347	1.22628	1.07619	0.935645
dff map, post: after reward switch, 100 laps by 50 spatial bins
0.885069	0.522296	0.234192	0.0958003	0.03192	0.00283112	-0.0104976	-0.0263082	-0.0395975	-0.0611554	-0.0690562	-0.0545476	-0.0534824	-0.0424778	-0.0619143	-0.0281156	-0.0183026	0.0301933	0.0155158	0.0431995	0.0252174	0.0287312	-0.0134563	-0.0429031	-0.0356977	-0.0246623	-0.00989675	-0.0323642	-0.0559883	-0.0822082	-0.0750101	-0.055013	-0.0487749	-0.0316827	0.00160515	0.0718915	0.105609	0.122937	0.235826	0.434467	0.67646	0.910522	1.21195	1.56875	1.94398	2.30209	2.68425	3.04642	3.02572	2.82325
2.59222	2.21938	1.62466	0.87555	0.652203	0.485232	0.358081	0.1083	0.0356281	0.022667	-0.0049212	-0.00954256	-0.0185374	-0.0424587	-0.0545182	-0.0497961	-0.0257319	-0.00927059	-0.00388481	-0.00890608	-0.00745722	0.0149267	0.0278613	0.0336663	-0.00626873	-0.0442949	-0.049657	-0.0344534	-0.00457933	-0.00667785	-0.0149401	-0.0221741	-0.0472651	0.00391145	0.0505193	0.0735867	0.0144881	-0.0475408	-0.0326703	0.0117263	0.110684	0.18073	0.271609	0.384261	0.543332	0.769527	0.980712	1.12793	1.14128	1.12893
1.21625	1.49393	1.7324	1.76853	1.53781	1.13407	0.805629	0.40824	0.181	0.0162829	-0.00485735	0.00142398	0.0109455	0.0361046	0.0509853	0.0251408	0.0202822	-0.0184731	-0.0438044	-0.0574748	-0.0247152	0.0056737	-0.0300148	-0.0809516	-0.0970188	-0.0604266	-0.00932804	0.0657805	0.0944265	0.149245	0.197883	0.334827	0.649813	1.07566	1.49647	1.87694	2.17566	2.33153	2.35579	2.38026	2.5649	2.58821	2.4508	2.20404	1.80054	1.47108	1.122	0.953281	0.77502	0.533488
0.541679	0.453158	0.397768	0.144805	0.0358698	0.043834	0.0726471	0.0531523	0.0250177	0.00507961	-0.00706691	-0.0346995	-0.0909174	-0.0792294	-0.0699552	-0.0372722	-0.0389374	-0.0306939	-0.0248597	-0.0326329	-0.0491021	-0.0305654	-0.0356262	-0.0529261	-0.0559317	-0.0521686	-0.0470089	-0.0658521	-0.0538954	-0.0328812	-0.023038	-0.0567931	-0.0763284	-0.104687	-0.112335	-0.108351	-0.0664762	0.0292433	0.159804	0.273167	0.342047	0.443397	0.731921	1.23597	1.76132	1.60427	1.18637	0.715784	0.580901	0.497031
0.291561	0.218174	0.147523	0.117186	0.0447706	-0.0437205	-0.0436437	0.0207861	0.0655062	0.0604692	0.0216344	0.000378311	-0.0541521	-0.0712546	-0.0785044	-0.0801659	-0.0862453	-0.0752729	-0.0544783	-0.0455918	-0.0298376	0.0277036	0.0959027	0.0761505	0.0295856	-0.0320828	-0.0475489	-0.0513765	-0.018314	-0.00188218	-0.00595832	0.00250006	0.039082	0.103665	0.173219	0.198217	0.181607	0.192596	0.300922	0.433098	0.539795	0.571509	0.776584	1.0642	1.4436	1.74114	1.72614	1.16193	0.502925	0.025879
0.0537891	0.0523514	0.0245207	-0.00343994	-0.016542	-0.000614628	0.00632114	0.0384249	0.0273755	0.00937135	-0.028743	-0.0481245	-0.0880617	-0.0808903	-0.0556714	0.0102761	-0.00916858	-0.0378016	-0.0709575	-0.0454534	-0.0391034	-0.0667523	-0.0730418	-0.0350479	0.0127012	0.0367459	0.0897213	0.0970926	0.0737453	0.00913973	-0.00933669	-0.0261567	-0.0252122	-0.00191973	0.00058423	0.0465817	0.117441	0.288512	0.562699	0.868042	1.22163	1.08253	0.721283	0.197042	-0.0198677	-0.0748809	-0.0754349	-0.0329991	0.00153724	-0.0153782
-0.0444523	-0.0693278	-0.0565714	-0.0117775	0.0428804	0.0943375	0.0996113	0.0757667	0.0448798	0.0495506	0.0660994	0.0746546	0.0441269	-0.00303873	0.00583424	0.0384409	0.0700819	0.0589706	0.0301207	-0.00229497	0.000335687	-0.0265812	-0.014459	-0.0284553	-0.0423316	-0.0667944	-0.084692	-0.105941	-0.109818	-0.0771592	-0.0127925	0.0254011	0.0052105	-0.0274024	0.0188971	0.134158	0.246791	0.349563	0.5086	0.83168	1.16146	1.41486	1.38037	0.892422	0.374392	0.012218	0.0292976	0.0174694	0.0244996	0.0319333
0.050751	0.0274144	0.010457	0.0168244	0.0519797	0.0473784	0.0171448	-0.0104492	-0.00416798	0.0237471	0.0255072	-0.00184421	0.0217199	0.0153209	0.0548334	0.0272597	0.0291864	0.0319503	0.0112436	-0.0291684	-0.0635583	-0.0567578	-0.0390296	-0.0349969	-0.0230807	0.0206915	0.0494267	0.0460038	-0.0246352	-0.0688779	-0.0868405	-0.0389265	0.0007978	0.00856877	0.0444981	0.0862749	0.2037	0.246526	0.351841	0.24002	0.153862	-0.0271729	-0.00368443	0.00571282	0.00382682	-0.0259412	-0.00923579	0.0316417	0.02871	-0.0126518
-0.0252156	-0.00452538	0.0406136	0.0594841	0.0634335	0.0455739	0.0237334	-0.0100155	-0.0120278	-0.0453248	-0.0315237	-0.016885	0.0123228	0.0145208	0.0098585	0.0326559	0.035291	-0.00138944	0.00166567	0.0150953	0.0428797	0.00941352	0.0104067	0.0100843	0.0141303	-0.0243004	-0.0196047	-0.00598618	0.0143234	-0.0196533	-0.0250538	-0.0192884	-0.00358171	-0.00561265	-0.000193336	0.0778321	0.094182	0.102969	0.0696595	0.0856547	0.137409	0.149255	0.131741	0.11268	0.0957859	0.0956038	0.0563319	0.0541889	0.0475603	0.0598435
0.0380077	0.0444465	0.0634613	0.0791732	0.0415133	-0.00652792	-0.0283885	-0.0121214	-0.01772	-0.0239513	-0.0261269	-0.00297848	-0.0237561	-0.0238191	-0.0645896	-0.0249	-0.0269314	-0.00644331	-0.0355708	-0.0617972	-0.0399777	-0.0423643	-0.00370958	-0.0172472	0.0124125	0.0419398	0.072877	0.0731171	0.0421813	-0.00302714	-0.00380662	0.0225508	0.0703402	0.0749696	0.0416106	0.00172748	-0.0470149	-0.0691391	-0.0297359	0.0179097	0.0726353	0.0798376	0.0730495	0.0334317	-0.0292271	-0.0493997	0.0179795	0.170504	0.281695	0.325619
0.430735	0.573476	0.730018	0.69208	0.561915	0.35816	0.200405	0.0863453	0.0440695	0.0199336	0.035935	0.000822555	-0.00391928	-0.00747874	0.0342649	0.0207296	0.00604692	-0.0315762	-0.0309547	-0.0629712	-0.0495643	-0.0165398	0.0322804	0.0189322	-0.0401886	-0.0580079	-0.0217905	0.0389405	0.0945092	0.0649869	0.0407051	0.0338444	0.0387676	0.00393259	-0.0443042	-0.0432543	-0.00892861	0.0114705	-0.0187916	-0.0404865	-0.0434153	-0.00904325	0.00307882	0.0244831	0.00283421	-0.0023135	-0.0143921	0.0386347	0.115974	0.0743341
0.0350032	-0.0104345	0.0693921	0.0807671	0.0637585	-0.00785948	-0.000771873	0.00482521	0.0137293	0.0178352	0.00747228	0.0164446	0.0315152	0.0559025	0.0400624	0.00854243	-0.0241299	-0.00753528	0.00975212	0.0171709	0.00770718	-0.0151357	-0.0423961	-0.0556509	-0.0394013	0.00250024	0.0276661	0.0234972	0.00795205	-0.00282565	-0.0155716	-0.00146436	0.012346	0.0476958	0.0752946	0.135285	0.146384	0.0990654	0.00829637	-0.0532288	-0.0372583	-0.0500077	-0.0648643	-0.0782572	-0.0244671	0.0871819	0.116891	0.213895	0.285784	0.360158
0.461583	0.600811	0.610205	0.435157	0.159549	0.0553147	0.00828184	0.00363809	0.00613993	0.0164103	0.0314164	0.0274393	0.0507889	0.0549512	0.0537896	0.0510919	0.0276348	0.00939243	-0.00862515	-0.00313297	0.0267927	-0.0058395	-0.0194627	-0.0274099	0.00745351	0.00828337	-0.00447723	-0.0230731	-0.028384	-0.0360061	-0.00506844	0.00494351	0.0259263	0.0620158	0.0629554	0.078718	0.0911262	0.20324	0.205876	0.155896	0.0612579	0.0507777	0.0108625	-0.00722184	-0.0103652	-0.00940134	0.040101	0.0754975	0.11928	0.0887118
0.03354	-0.0185231	-0.000510306	0.0401891	0.0946007	0.0658833	0.0192482	-0.0222948	-0.0453292	-0.0424618	-0.0286318	-0.0168647	-0.0232258	-0.0200802	-0.0203684	-0.00948932	-0.0428037	-0.0164636	0.010514	0.0365218	-0.0200232	-0.0606716	-0.0229015	0.00743488	0.0467838	0.0197207	0.0109971	-0.0225057	-0.0348945	0.0186576	0.0974908	0.128003	0.0842648	-0.000337078	-0.0506285	-0.0416514	-0.0083575	0.0324652	0.0557992	0.0164769	-0.0336458	-0.0725281	-0.0271784	-0.00988409	-0.0116762	-0.0321697	0.0138549	0.0399259	0.0799589	0.0844027
0.0834311	0.0512392	0.0302591	0.0697856	0.102259	0.106974	0.043083	-0.00960183	-0.0200793	-0.0122731	-0.0153423	-0.046824	-0.0770946	-0.0745302	-0.0276773	0.0459123	0.0651744	0.0452795	0.0104488	0.00584935	-0.00842693	0.010585	0.0115677	0.00373186	-0.0130374	-0.0138958	0.00999068	-0.00299538	-0.022237	-0.026605	0.0124853	0.0411281	0.0222667	-0.00497421	-0.0178171	-0.00914357	-0.0138357	-0.02286	-0.0221679	-0.00733246	0.0126017	0.0246508	-0.0159773	-0.0104869	0.00568836	0.0649573	0.0443626	0.0504202	0.0858858	0.12175
0.0624689	-0.029271	-0.0592084	-0.029324	-0.0233797	-0.0412432	-0.0464222	-0.0267906	0.0170767	0.0158621	0.00591408	-0.0300413	-0.0164015	0.014531	0.0370574	0.0521755	0.0337693	0.00616226	-0.0181053	-0.0137832	-0.00227738	-0.0174377	-0.0159347	0.0253477	0.074955	0.0525127	-0.0231765	-0.0388762	-0.034746	-0.0203658	-0.0268447	0.00140095	0.0458653	0.0626117	0.033673	0.0307494	0.0120344	0.0551666	0.0292736	0.0273929	-0.0109744	-0.00949847	-0.0139079	-0.0254075	-0.0286905	-0.0112965	0.0580992	0.178482	0.268209	0.303848
0.302931	0.264802	0.168205	0.0590916	0.0148402	0.0267404	0.0189095	-0.0272914	-0.0485344	-0.0443	-0.0117372	-0.000244915	-0.00119713	0.00258343	-0.0138072	-0.0109859	-0.0641512	-0.0406518	-0.0302312	-0.0132018	-0.0390893	-0.0395125	-0.0214692	0.0132073	0.0382852	0.017514	0.0125865	0.00767004	0.0340441	0.0456095	0.00614266	-0.0150587	-0.0282861	-0.0452568	-0.0192886	-0.0208494	-0.0131749	-0.0494766	-0.052982	-0.06282	-0.0553935	-0.049779	0.0250189	0.0859015	0.112779	0.176479	0.398674	0.794355	1.06113	1.14779
0.99632	0.78246	0.506171	0.270876	0.14181	0.0722144	0.0502251	0.0278369	0.0581311	0.0401106	0.0239735	-0.0212189	-0.050254	-0.0418671	-0.0447916	-0.0223147	-0.0484446	-0.00550779	0.0415587	0.0681233	0.0637615	0.0265874	0.0105985	-0.0316021	-0.0403905	-0.0486687	-0.0646938	-0.0589994	-0.0266546	-0.0209315	-0.00798645	-0.00627095	0.020538	-0.00257431	-0.0229191	-0.00734282	-0.0129126	0.0037976	0.0078746	0.0393873	0.0431034	0.0154909	-0.00345422	0.0244573	0.110066	0.213684	0.254391	0.343203	0.371365	0.418166
0.400342	0.347125	0.292491	0.200462	0.165267	0.112311	0.0765113	0.0692324	0.0795763	0.0504703	0.0206873	0.0200795	0.0580173	0.0671204	0.0281731	0.025674	0.0147126	-0.00388928	-0.0135945	-0.016557	0.0175132	-0.00957257	-0.0461864	-0.0617919	-0.0375439	0.0139027	0.0329029	0.0164828	0.0346592	0.0199347	0.0251294	-0.0162739	-0.0256849	-0.0048973	0.0132019	0.0459668	0.0349093	0.0424078	0.0187476	0.0390592	0.0608753	0.0928714	0.0426484	0.000759265	-0.0544592	-0.0755467	-0.0266441	0.751818	2.17384	3.2094
3.01363	1.97502	1.10287	0.673176	0.355117	0.155189	0.0565871	0.0569585	0.0567612	0.0129621	-0.0309877	-0.0480721	-0.0593709	-0.0537167	-0.0383724	0.0288176	0.0652949	0.046531	0.0104583	-0.00141147	0.0252779	0.0323772	0.0435644	0.0615012	0.0881835	0.0375053	-0.00849845	-0.0330964	0.00825983	0.0518816	0.0869074	0.0540664	0.02777	-0.0344298	-0.0787916	-0.114713	-0.121667	-0.0533657	-0.00896989	0.0251715	0.0466683	0.119043	0.147327	0.188398	0.17787	0.308488	0.395503	0.521664	0.619786	0.637703
0.603203	0.445309	0.30864	0.179237	0.0765772	0.0886609	0.079284	0.0504906	0.0211554	-0.0151586	0.00663538	-0.00620848	-0.0154327	-0.0453261	-0.0715146	-0.0755036	-0.0390076	-0.00641189	0.014549	0.00253707	0.0261177	0.0133871	0.00603365	-0.0576227	-0.0199868	-0.0102947	-0.0212165	-0.0293011	-0.029565	0.00447786	-0.0137269	-0.0235998	0.0145772	0.0464256	0.370976	0.660863	0.85347	0.668537	0.532868	0.38502	0.248869	0.064637	0.000178792	0.0785518	0.199962	0.301735	0.286005	0.168447	0.0988768	0.14712
0.311497	0.403001	0.486789	0.497762	0.46619	0.317826	0.128876	0.0326611	-0.0162613	0.00945112	-0.0128486	0.00106981	-0.0476906	-0.0424285	-0.0776406	-0.0773086	-0.0893638	-0.0304623	-0.0207502	-0.0026231	-0.0210635	-0.0086308	-0.0168257	-0.0294139	-0.0520768	-0.0439769	-0.0587187	-0.0480789	-0.0559473	-0.0711181	-0.0522593	-0.0572302	-0.0147173	-0.00887349	-0.000201892	-0.0425448	-0.0748342	-0.0886405	-0.0458027	-0.00538801	0.0486267	0.0468469	0.0187705	-0.00532546	0.018386	0.0678552	0.0978341	0.15162	0.211939	0.20915
0.141689	0.0869346	0.141017	0.272945	0.377019	0.398709	0.294857	0.147492	0.0284105	-0.0251999	-0.0127107	0.0115025	0.0438807	-0.0218217	-0.0780554	-0.119035	-0.0664482	-0.0414429	-0.000807063	0.0121127	0.038643	0.0190658	-0.0019765	-0.0204136	-0.0294085	0.0129411	0.0346853	0.0303995	-0.0144209	-0.0566763	-0.0584044	-0.05251	0.0107049	0.0430438	0.0748654	0.0257331	0.0309836	0.0595894	0.0814406	0.0787774	0.0861943	0.218689	0.383877	0.56265	0.617487	0.598613	0.582672	0.513594	0.427686	0.271368
0.155446	0.0933475	0.035487	0.0871201	0.244552	0.355177	0.324971	0.202669	0.138909	0.130341	0.104802	0.0496624	0.0768323	0.0581683	0.0336089	-0.0413634	-0.100686	-0.114789	-0.0989845	-0.0312738	0.0232895	0.040456	0.0148166	0.00413236	-0.00523759	-0.00710289	0.0119284	-0.0190765	-0.0347045	-0.076028	-0.069044	-0.0434923	-0.0345645	-0.0229796	-0.0404788	-0.0417851	-0.048546	-0.0451073	0.111577	0.250569	0.318128	0.207342	0.113521	0.0604232	0.0334788	0.0364149	0.0593286	0.10192	0.193361	0.232359
0.23512	0.197743	0.187183	0.140351	0.0416697	-0.00658608	-0.0312748	-0.03967	-0.0720402	-0.0873311	-0.0721414	-0.0504298	-0.00386351	0.0148336	0.0076585	-0.0186157	-0.0441838	-0.0477102	-0.0394489	-0.0470666	-0.0411191	-0.0783724	-0.0690798	-0.0730562	-0.0582781	-0.0387035	-0.0418065	-0.0211407	-0.0311608	-0.0332096	-0.0162587	0.018079	0.0278238	0.0479589	0.0411088	0.0752351	0.0896076	0.0797167	0.0765108	0.0768402	0.0920654	0.0834206	0.0830191	0.117116	0.208316	0.379303	0.602509	0.736834	0.745481	0.656729
0.556678	0.426896	0.312637	0.220383	0.155137	0.187377	0.187268	0.30692	0.50803	0.698681	0.651007	0.48961	0.379062	0.278707	0.12718	-0.000957834	-0.0129435	-0.0352661	-0.051681	0.00710629	0.0474015	0.0672171	0.0273162	0.00844276	0.0499431	0.0173819	-0.00720443	-0.0704713	-0.0961739	-0.10923	-0.138629	-0.12295	-0.100132	-0.0238482	0.0135608	0.0393343	0.0465587	0.0739996	0.071014	0.0346898	0.0455638	0.100192	0.224249	0.456425	0.593238	0.595256	0.431444	0.281912	0.178923	0.0705836
0.000732356	0.0264985	0.0516303	0.12578	0.217871	0.287322	0.31754	0.295319	0.41578	0.66565	0.91256	1.23637	1.42441	1.44181	1.29987	1.07864	0.774944	0.391638	0.13963	0.126407	0.136316	0.100515	0.0340894	0.0225885	0.0176148	0.0183375	0.06127	0.053491	0.0451059	-0.0254501	-0.0297441	-0.0320562	-0.0310236	-0.017959	-0.0130127	0.0274473	0.0740399	0.0691318	0.0613378	0.0193219	0.0106559	-0.013098	-0.0060025	0.0365361	0.097029	0.177354	0.248714	0.195823	0.0869165	0.014962
-0.00275509	0.00454874	0.0110238	0.0299651	0.0156083	-0.0193169	-0.0209063	-0.0276772	-0.0322857	-0.0472121	-0.0303036	-0.0358772	-0.0336353	-0.0713869	-0.0501718	-0.0139588	0.019126	0.000148804	-0.0387466	-0.00658603	-0.00674041	-0.0174118	-0.0330066	-0.00787323	-0.00195241	0.0239856	0.0356969	0.0293377	0.00923115	-0.0225506	0.0100274	0.0383917	0.0663879	0.0825191	0.0275532	0.0179754	0.0101527	0.0122809	-0.0351192	-0.0666557	-0.0632996	-0.0688312	-0.0815223	-0.0757931	0.0135007	0.199116	0.35909	0.416111	0.352007	0.28056
0.271174	0.277563	0.296082	0.310292	0.29376	0.287404	0.345989	0.448012	0.598477	0.701028	0.801568	0.725549	0.547507	0.380344	0.403194	0.480614	0.506042	0.343093	0.172666	0.0115757	-0.0407671	-0.0442417	-0.00978535	-0.0290162	-0.0662718	-0.0943971	-0.0535622	-0.0231689	-0.0286301	-0.0289045	-0.018927	0.0039611	-0.0096043	0.0111404	-0.0394685	-0.0459605	-0.0921573	-0.0612938	-0.0508663	-0.0181175	-0.00854093	0.0025807	0.00899232	0.0582552	0.15522	0.242501	0.273095	0.201258	0.0865837	-0.0174577
-0.0520928	-0.051201	0.00118637	-0.00201867	-0.0442226	0.00387983	0.144143	0.253345	0.295336	0.425447	0.610547	0.625193	0.4897	0.281285	0.159398	0.0446741	0.0344401	0.0333096	0.00988109	-0.0230341	-0.0494374	-0.034534	-0.0178946	-0.0339703	-0.0520625	-0.0306388	0.0145231	0.0646831	0.0436367	0.0101488	-0.0257601	0.00589668	0.034815	0.0487699	0.026612	0.0292279	0.0346018	0.0526776	0.0372512	0.00196099	-0.0417864	-0.0044776	0.0827747	0.190768	0.285565	0.289878	0.225062	0.127783	0.142315	0.204511
0.250746	0.261845	0.305377	0.435167	0.636399	0.700128	0.576294	0.39408	0.346548	0.399371	0.439211	0.315276	0.238623	0.127402	0.0910677	0.00241789	-0.0768347	-0.100069	-0.0580691	-0.0302974	-0.00256262	-0.0275786	-0.0563105	-0.0448953	-0.0499879	-0.0402115	-0.0737511	-0.0497119	-0.00843138	0.037998	-0.00371074	0.000580506	-0.0223866	-0.0128586	-0.0497492	-0.0330458	0.0155207	0.0259153	0.0139211	-0.0239331	0.00424951	0.019685	0.0821354	0.121309	0.140066	0.14903	0.123921	0.0914209	0.00487188	-0.0101194
0.00952993	0.0450203	-0.00495384	-0.0551095	-0.061647	-0.0603669	-0.0262238	0.000300452	0.0622975	0.04655	-0.0147726	-0.0528315	-0.0671381	-0.0485687	-0.0600349	-0.0208012	-0.00478858	0.0218653	0.00792403	-0.00905955	0.00534995	0.0292124	0.0649965	0.049404	0.0456231	0.0280686	0.0262701	0.0300534	0.0249761	0.00880439	-0.0033316	0.00945655	0.0268607	0.00839104	-0.013492	-0.0167914	0.00470517	0.00990303	0.0191382	0.006487	0.00103171	-0.0140924	0.00445575	0.0570781	0.0386312	-0.00160029	-0.0711982	-0.0561795	-0.0444898	-0.0283579
-0.0148575	0.011241	0.0855189	0.139582	0.172046	0.173918	0.154932	0.267888	0.54022	0.865746	0.884846	0.614979	0.284871	0.0982516	0.0571346	0.02985	0.0707232	0.091525	0.0860891	0.0463173	0.0253914	0.00484477	0.00822206	-0.0103768	-0.0161556	-0.0496018	-0.0473349	-0.036529	0.00884594	0.0166013	0.0298053	0.0329053	0.0293433	0.0444346	0.0202365	0.0243053	-0.00587995	0.000874959	-0.0079447	0.0622066	0.0649018	0.0611449	0.0188362	0.0198048	0.016486	0.0234043	0.0711128	0.104954	0.135222	0.0736178
0.0298698	-0.00586115	0.045266	0.112617	0.150671	0.220611	0.307424	0.377893	0.484496	0.624927	0.769244	0.704201	0.539205	0.487829	0.579232	0.57303	0.405366	0.136214	0.0582203	0.013891	0.043535	-0.0186372	-0.0378776	-0.049291	-0.0392713	-0.0683677	-0.0454801	-0.0184141	0.0556408	0.0557313	0.0590515	0.0250492	0.012007	-0.0025674	-0.0218621	-0.0209665	-0.0124799	0.00116242	-0.0154938	-0.0300536	0.00851062	0.0681543	0.155444	0.155799	0.0976491	0.0447327	0.0531623	0.139688	0.206607	0.227291
0.194013	0.114042	0.0890072	0.147093	0.394298	0.646486	0.777245	0.618879	0.343617	0.0870264	-0.0395624	-0.0547265	-0.0418747	-0.0118756	-0.00245082	-0.00289024	-0.0112579	-0.0457362	-0.0205201	-0.0079472	0.000878567	-0.00780844	0.000705456	-0.0203518	-0.0679775	-0.0471353	-0.0372644	-0.0129358	-0.054165	-0.0463511	-0.0185022	0.0164714	0.0314278	0.0052174	-0.0197377	-0.0348874	-0.0331576	-0.0540949	-0.0624052	-0.0538924	-0.030177	0.0114761	0.0135092	0.00118488	0.0193181	0.0563957	0.031524	-0.00594601	-0.0223326	-0.0297764
-0.0258828	-0.0110506	0.0439139	0.177968	0.415336	0.714979	0.940922	0.853768	0.529571	0.172011	-0.0164979	-0.0389291	-0.0555354	-0.0645578	-0.0546927	-0.0549096	-0.0336868	-0.0177732	0.0255427	0.0105303	-0.0203514	-0.0792114	-0.0629479	-0.00157588	0.0396393	0.0458407	0.0118479	-0.0279975	-0.0213554	-0.0351897	-0.0111736	-0.0554329	-0.0609833	-0.035871	-0.0275982	-0.00195802	-0.0188814	0.00822242	0.0137907	-0.00165756	0.016556	0.0331032	0.0959562	0.132084	0.178683	0.163504	0.122256	0.0693224	0.0691315	0.120964
0.171757	0.174532	0.185015	0.215843	0.237507	0.194172	0.126307	0.112979	0.122164	0.127691	0.092526	0.0381781	-0.0116779	-0.00843516	0.00211163	0.0277494	0.0230859	0.0161889	-0.00598227	-0.0237316	-0.0349059	-0.0106936	-0.0175951	-0.00854385	-0.0306741	-0.0478744	-0.0726675	-0.0730685	-0.0559619	-0.03379	-0.0161426	-0.0260525	-0.0382783	-0.0184467	-0.00982464	0.005133	-0.012857	-0.00153464	-0.0105387	-0.061337	-0.0944881	-0.102923	-0.0481238	-0.0118492	0.0231355	0.0434896	0.0974403	0.0788333	0.0146745	-0.024747
-0.00989436	0.0206939	0.00944767	0.0278006	0.0350147	0.0310041	0.000263119	0.0118354	0.0642047	0.0903065	0.0684594	0.0053469	0.00136284	0.0270675	0.0692508	0.0700441	0.0644211	0.00828102	-0.0324196	-0.0443755	0.00727757	0.0261365	0.0291359	0.0210386	0.0482817	0.071958	0.0885942	0.0750676	0.0356103	-0.0032365	-0.0226905	-0.0223735	0.0212998	0.0642703	0.0528659	0.0129801	-0.0193274	-0.0164055	-0.0354824	-0.0428235	-0.0440582	-0.000303695	0.0359896	0.0634435	0.0340948	0.023809	0.0553616	0.0934683	0.0825496	0.0202895
-0.0261468	-0.00128877	0.0903124	0.224449	0.484709	0.748923	0.902564	0.893974	0.82729	0.733273	0.580876	0.323899	0.139156	0.019742	0.00294715	0.000453635	-0.0206215	-0.0243441	-0.00501058	0.0123323	-0.00115677	-0.00878488	0.0446051	0.0883076	0.100706	0.0597788	0.0257973	0.0141615	-0.00365144	0.027699	0.0155245	0.0036213	0.0329169	0.0759364	0.0605812	0.00357201	-0.00455226	0.00487257	0.0377827	0.0889554	0.151145	0.160764	0.111295	0.0926091	0.101058	0.0837228	0.0443896	0.0161683	0.0708808	0.133781
0.187626	0.234369	0.236374	0.246707	0.219451	0.220659	0.20684	0.205248	0.170292	0.122758	0.0470907	0.0325815	-0.0225023	-0.037423	-0.00144467	0.0586344	0.087858	0.0405601	0.00451776	-0.0081907	0.0257133	0.0483845	0.075902	0.0623366	0.0285032	-0.023247	-0.0329911	-0.0207326	0.0256235	0.0204944	0.0185332	-0.0268109	1.8063e-06	0.0373584	0.0330141	0.00629611	0.00985449	0.00733014	-0.0113087	-0.0361303	0.0217355	0.0273395	-0.00481293	-0.0780228	-0.0885294	-0.0533443	-0.00738812	0.00522178	-0.0328983	-0.0645615
-0.0797696	-0.064744	-0.0675247	-0.0410235	0.0737318	0.215158	0.287764	0.267017	0.220892	0.192455	0.127644	0.0324812	-0.0237522	-0.0310555	-0.00118312	0.0196123	0.0189587	-0.0191796	-0.063488	-0.0804973	-0.0156408	0.0130698	0.020239	-0.0155136	-0.0122424	-0.00836138	-0.0463226	-0.0396212	-0.0498811	0.0162178	0.0209882	0.0536219	0.0292276	0.0052711	-0.00353331	0.0252702	0.0316826	0.00669469	-0.0322064	-0.0304516	0.0209179	0.0455405	0.0480341	0.0414559	0.0521843	0.0585878	0.0632671	0.0822753	0.121629	0.115323
0.0646869	0.0142866	-0.0496257	-0.056824	-0.0319414	0.0056872	-0.00133614	-0.000628529	0.0266766	0.0482082	0.0157192	-0.0392547	-0.0246934	0.00896249	0.0344459	-0.00201168	-0.0271224	-0.0156963	0.0152591	0.00106153	-0.0167969	-0.00976163	-0.00520785	-0.0333471	-0.058778	-0.0607169	-0.0399267	-0.0669194	-0.0887639	-0.0567557	0.0702387	0.194476	0.240061	0.183583	0.121348	0.0800774	0.0336294	0.0446793	0.0424606	0.0582316	0.037996	0.00413618	-0.0198969	-0.0350915	0.0191654	0.0801738	0.0889136	0.0456218	0.0146363	0.02462
0.0608801	0.0561382	0.0144894	-0.026276	-0.0148163	0.0355393	0.0779052	0.0909998	0.0908459	0.0915018	0.12695	0.188331	0.19616	0.154199	0.0939162	0.0410908	0.0549643	0.0164206	0.000319822	-0.0268414	-0.0038591	0.0218846	0.0224247	0.0565583	0.0818748	0.0645091	0.0188668	-0.0244782	-0.0350794	-0.0206656	0.00373498	0.0041977	0.000957519	0.000985504	0.0222579	0.00319643	0.0144052	0.0399921	0.0482244	0.0341766	0.0283082	0.0108246	0.0234497	0.00658673	0.0238175	0.0160751	0.0117085	0.00998606	-0.022999	-0.0414299
-0.0392571	-0.0018553	0.0145824	-0.00668843	-0.027572	-0.00839024	0.0244336	0.0586107	0.0450616	0.0303624	-0.0014753	0.0060444	0.00940846	0.0116877	0.00844433	0.0150631	0.00819236	0.00279526	-0.0215573	-0.0524211	-0.0816239	-0.0783059	-0.0358158	-0.0207559	-0.0156228	-0.00855997	0.000295882	0.0367809	0.000299724	-0.00824319	-0.0346644	-0.0203236	-0.046733	-0.0580302	-0.0502122	0.00823704	0.0204718	0.0567886	0.0784886	0.0931007	0.084011	0.0784096	0.0797227	0.0509228	-0.00441152	-0.0188294	0.0268562	0.0610211	0.0239828	-0.049798
-0.0789483	-0.0332443	0.0151121	0.0295661	0.00543458	-0.01775	-0.0137094	0.0161232	0.0229833	0.0647351	0.110225	0.130562	0.0972073	0.0703652	0.0712073	0.0589248	0.0343916	0.0286707	0.0293772	0.0478449	0.0675477	0.0673971	0.0199669	0.00153987	0.0322665	0.0527353	0.0563806	0.014207	0.051221	0.0437723	0.0983034	0.161203	0.192097	0.195792	0.11275	0.0618633	0.0147802	0.00221509	0.041498	0.0468922	0.0421506	0.0162554	-0.0089485	-0.0209466	-0.0238179	-0.0228756	-0.0339798	-0.0691422	-0.0951223	-0.113876
-0.103434	-0.0946377	-0.0779967	-0.0608462	-0.0167777	0.014648	0.0307794	0.0124008	0.0133839	0.057527	0.0654349	0.0522863	0.0210522	0.0611281	0.116595	0.117769	0.0943661	0.0601844	0.0581797	0.0420378	0.0106988	-0.0288788	-0.0372447	-0.0515656	-0.0652701	-0.0695404	-0.0486701	-0.0497859	-0.0560301	-0.0719913	-0.0544637	-0.0242157	0.0246268	0.0768889	0.0849528	0.0619022	0.0375776	0.0156542	-0.00892943	-0.0101865	0.0563644	0.0811926	0.0805366	0.00536684	0.0119804	0.0384207	0.0472534	0.0491723	0.0335967	0.0182053
0.00329575	-0.00244032	0.00876916	0.0341202	0.0721991	0.114013	0.129862	0.0951467	0.0595067	0.0114305	-0.0185054	-0.0389036	-0.0261712	-0.0113095	0.0299408	0.0520802	0.0760341	0.0500599	0.0048541	-0.013718	0.00520554	0.0299082	0.060797	0.091232	0.0767751	0.0372645	-0.0279232	-0.0672998	-0.0908833	-0.0834851	-0.0306155	-0.0273876	-0.0330869	-0.0252694	-0.0105432	0.042858	0.0299203	0.0277859	0.00675381	0.00654878	0.0188598	0.00295851	0.00419758	0.00397051	0.0192295	0.0216729	0.0409843	0.0249553	0.00983328	-0.0406192
-0.049461	-0.0291306	0.0183143	0.0683085	0.0899773	0.0780899	0.0378737	0.053843	0.100627	0.119361	0.077546	0.0269926	0.0213369	0.0116816	0.0178248	0.0453575	0.0408012	0.0376227	0.0154389	0.0380765	0.0402146	0.0225802	0.0151639	0.0501376	0.0602833	0.057714	0.00365004	-0.0288221	-0.0196771	0.00972028	0.00121839	-0.0388227	-0.0341537	-0.00151905	0.00872958	-0.0409476	-0.0558536	-0.0550566	-0.0234297	-0.0229593	-0.00302854	0.0325702	0.0545384	0.0681388	0.031303	0.0177086	-0.00149752	0.00343423	-0.00348359	-0.0110497
0.00492336	0.0375019	0.0399139	0.00485039	-0.00714229	0.00369974	0.026024	0.0345214	0.0272895	0.0014915	-0.0409352	-0.054386	-0.0252684	-0.0175194	0.018206	0.0543426	0.0887795	0.0792755	0.050861	0.0620729	0.0440956	0.0143878	-0.013541	-0.0243632	-0.0258991	-0.0504176	-0.0382224	-0.0493151	-0.00824512	-0.0109332	0.0107738	-0.0239194	0.00893311	0.0149597	0.0692747	0.100639	0.0948243	0.0517091	-0.0180955	-0.0559189	-0.0659702	-0.0202397	0.035724	0.0314839	0.0161829	0.00260367	0.0323819	0.0274258	0.0221219	0.0226467
0.0121568	-0.0293657	-0.0402268	-0.0525393	-0.0261542	-0.0522216	-0.0718895	-0.0446504	-0.0395596	-0.0209109	0.0036256	0.0448117	0.0920714	0.081644	0.0570749	0.0423639	0.029844	0.0453614	0.023112	0.0181103	0.0129202	0.0235568	0.0410073	0.0356994	0.00914726	-0.0380636	-0.0365242	-0.0313121	-0.0107813	-0.0377566	-0.0268724	-0.0153841	0.0132275	0.0634955	0.0327106	0.0260939	-0.0192295	-0.0217194	-0.00993446	-0.0180959	0.00869215	0.0201264	0.0167963	-0.0181222	-0.0255012	0.00865345	0.0584979	0.071328	0.0779694	0.0728906
0.0825811	0.061526	0.0335458	-0.0228751	-0.0618943	-0.0723309	-0.0575828	-0.0232928	0.0213289	0.0528585	0.0555003	0.0525275	0.0376442	0.0277179	0.0271633	0.0528532	0.070448	0.0493876	-0.0178422	-0.063649	-0.117384	-0.118348	-0.106723	-0.0740027	-0.0615717	-0.0113568	0.0253057	0.047068	-0.0120635	-0.0425852	-0.0703706	-0.0785241	-0.0646422	-0.0549267	-0.0374838	-0.0306122	0.0086748	0.0411646	0.0384825	-0.0103062	-0.0201367	-0.0292346	-0.00533781	-0.00423968	0.00310205	4.58562e-05	-0.0304269	-0.060562	-0.0781433	-0.0771312
-0.0540269	-0.0445937	-0.0420109	-0.048355	-0.0366777	-0.0314991	-0.0385019	-0.0553061	-0.0461042	-0.00599724	0.0208126	0.0145377	-0.00790521	-0.00435105	0.00681893	0.0166781	0.0274288	0.0703221	0.0851781	0.0694824	0.0388989	0.0286341	0.0154867	0.00014497	-0.0191304	-0.0168436	-0.0147945	0.00370432	0.0495536	0.089166	0.154016	0.779724	2.48774	4.59366	5.89124	5.65238	4.41376	3.05997	1.86471	1.06733	0.520078	0.248263	0.120711	0.0691911	0.0394891	0.0650053	0.0916207	0.0781285	0.0293575	-0.0183442
-0.0433463	-0.0595939	-0.0780873	-0.0476889	-0.012111	0.00633323	-0.00774374	-0.0310743	-0.0405907	-0.028931	-0.0101718	0.00356631	0.00119304	0.00789164	0.0625334	0.128914	0.170604	0.190433	0.219684	0.239105	0.176697	0.0744725	-0.0211804	-0.036418	-0.0229263	-0.0284107	-0.0583442	-0.0497296	-0.0253529	0.00474759	-0.00329678	-0.00430534	0.00601836	0.00430151	-0.00182378	-0.00608927	-0.00205351	0.0186055	0.0163152	-0.00541429	-0.0298805	-0.00837099	0.0387872	0.0393259	-0.00495317	-0.0588592	-0.0910822	-0.0715884	-0.0280539	0.0280117
0.0928585	0.11205	0.113369	0.0808672	0.0354254	0.00427193	-0.0129385	-0.00278078	0.0172888	0.0323585	0.0407007	0.0459576	0.0397643	0.061996	0.191995	0.291734	0.31598	0.248187	0.24224	0.305948	0.372232	0.519682	0.728075	1.04004	1.21068	1.26059	1.29484	1.48908	1.89792	2.33602	2.39935	2.15729	1.78311	1.52638	1.30597	0.948823	0.565552	0.312325	0.157521	0.103397	-0.0050459	-0.0597487	-0.0712915	-0.0491574	0.00137814	0.0618071	0.100339	0.0568135	-0.029464	-0.111174
-0.147823	-0.138749	-0.124684	-0.0899137	-0.0532448	-0.041904	-0.0584484	-0.0539378	-0.00260557	0.0466948	0.0289688	-0.0238282	-0.0489213	-0.0297048	-0.0103948	-0.0127878	-0.0336913	-0.0209315	-0.0102126	0.0142906	0.0229569	0.00406247	-0.03789	-0.05651	-0.054517	-0.0114379	-0.0301964	-0.0448507	-0.0502462	-0.0254442	0.00321386	-0.0108758	-0.0162962	-0.0459698	-0.0585768	-0.0628419	-0.0397322	-0.0243821	-0.0442262	-0.057319	-0.0601254	-0.0217045	-0.012489	-0.0144894	-0.00662416	0.00805136	-0.0001695	-0.0285207	-0.0591637	-0.0473179
-0.0173546	0.0160298	-0.00177545	-0.0288244	-0.0269716	-0.00237834	0.036754	0.0701486	0.0849553	0.0832743	0.118683	0.174258	0.19899	0.157503	0.108155	0.0856651	0.124539	0.16817	0.224522	0.255581	0.42884	0.788098	1.14243	1.40268	1.6008	1.86869	2.03848	2.05299	1.88373	1.8443	1.79574	1.71763	1.39739	0.951837	0.651442	0.43655	0.309749	0.179955	0.108007	0.0961805	0.0244179	-0.0429522	-0.0825382	-0.0725661	-0.0410117	-0.0226201	0.00499755	0.014619	0.00497614	0.00155535
0.00777402	0.00480847	-0.044698	-0.087297	-0.0906695	-0.0516775	-0.0402653	-0.068232	-0.0916157	-0.0834223	-0.08517	-0.112416	-0.127029	-0.131033	-0.123584	-0.115352	-0.0668978	0.00141179	0.134677	0.31601	0.56747	0.824938	0.982399	0.893583	0.770793	0.820586	1.16533	1.68032	2.05377	2.19748	1.83173	1.21115	0.612179	0.367471	0.264365	0.183044	0.0226617	-0.0318181	-0.0417365	-0.0615425	-0.06452	-0.0679832	-0.0399637	0.00164821	0.0050756	-0.0145885	-0.0550176	-0.0534583	-0.0181736	-0.00193952
0.00132186	-0.00301838	0.00461364	0.0411728	0.0799006	0.105275	0.109885	0.0722993	0.0861612	0.136937	0.191947	0.180495	0.10217	0.103308	0.140837	0.177779	0.128847	0.0513724	0.0240046	0.154991	0.40574	0.609147	0.74891	0.902397	1.24892	1.79108	2.30279	2.62648	3.16915	4.2182	5.2942	5.90741	5.85567	5.13733	4.13262	2.78743	1.98433	1.46293	1.03801	0.604964	0.172971	0.0600337	0.0695598	0.0560565	0.0286599	-0.0156131	-0.0496033	-0.0637505	-0.035447	-0.00699502
-0.00718897	-0.0264942	-0.0555567	-0.0773011	-0.0629914	-0.0237749	0.0258384	0.0290998	0.037822	0.0494517	0.0453248	0.0275986	-0.0221423	-0.0747535	-0.107787	-0.130476	-0.0902359	-0.063327	-0.028573	0.0586535	0.182762	0.303842	0.361925	0.383599	0.458784	0.404484	0.3031	0.19696	0.206941	0.222888	0.261294	0.257677	0.202137	0.0452785	-0.00365177	-0.010047	0.0253281	-0.0124509	-0.0232066	-0.0634586	-0.0636143	-0.0357868	0.00594388	0.00482332	-0.00178541	-0.0075953	-0.0412368	-0.07073	-0.0509544	-0.0261632
-0.0248737	-0.0365327	-0.0247743	-0.00810534	0.00494058	0.0195785	0.0657281	0.110801	0.0620728	-0.00276516	-0.0493523	-0.0558704	-0.0540796	-0.0581325	-0.025729	0.00277984	0.0387259	0.106324	0.144469	0.143558	0.0911152	0.0589441	0.119115	0.339019	0.645607	1.00595	1.34092	1.59049	1.74208	1.8033	1.86168	1.89772	1.85616	1.77773	1.63071	1.44427	1.15719	0.762783	0.358685	0.0745639	-0.0789208	-0.0758169	-0.0695001	-0.0741454	-0.0969298	-0.0887804	-0.0546319	-0.0637479	-0.118408	-0.153242
-0.145108	-0.119586	-0.1019	-0.0865247	-0.0851368	-0.0784594	-0.0888739	-0.0787551	-0.104346	-0.0987235	-0.100495	-0.0871141	-0.10187	-0.093869	-0.0642997	-0.0370799	-0.032757	-0.0497431	-0.0653382	-0.0863162	-0.0917002	-0.0593942	-0.044708	-0.033236	-0.0259612	0.0241403	0.146241	0.277545	0.408767	0.449135	0.455837	0.575194	0.814388	1.10933	1.43356	1.57577	1.64416	1.37329	0.870594	0.340446	0.0107015	-0.0338097	-0.0569794	-0.0994902	-0.100889	-0.0604448	-0.0105034	0.0325642	0.0390408	0.0343812
0.0165368	0.00675986	-0.0221663	-0.0547397	-0.0627586	-0.0373452	-0.0323027	-0.0665035	-0.0720261	-0.00890226	0.0331647	0.0391608	-0.0041131	-0.026729	-0.0792712	-0.0872853	-0.0573194	0.00556846	0.0558158	0.0637221	0.0290394	-0.00597065	-0.0424359	-0.0239958	-0.0236742	-0.00185987	-0.014166	-0.0276749	-0.0565831	-0.0546834	-0.0284909	-0.0287314	-0.0417061	-0.0718062	-0.0684395	-0.0723449	-0.0663703	-0.034522	-0.011271	0.0249892	0.0155115	0.00306409	-0.0502421	-0.0667949	-0.0322263	-0.0117597	-0.0235057	-0.0446203	-0.0276202	-0.000211317
-0.00181072	-0.0141606	-0.016722	-0.000761775	0.0178864	0.0468695	0.0565649	0.0254524	-0.0219773	-0.0592045	-0.0259179	0.0309014	0.100353	0.163184	0.214781	0.28213	0.368314	0.465522	0.526813	0.63433	0.827957	1.15934	1.50429	1.76265	1.98268	2.18966	2.51758	2.48437	2.14636	1.64672	1.34198	1.14804	0.843363	0.587871	0.323586	0.15273	0.00526352	-0.0403597	0.00587974	0.0522621	0.0621364	0.00546676	-0.0326848	-0.0494118	-0.0718735	-0.0691318	-0.0495369	-0.0203098	-0.0378655	-0.059308
-0.0739951	-0.0731271	-0.0732283	-0.0677286	-0.090774	-0.102118	-0.121712	-0.0963809	-0.0486848	-0.0111365	-0.0207744	-0.0688212	-0.0885236	-0.0745806	-0.0602885	-0.0662552	-0.0798418	-0.0442576	0.00145214	0.0107641	-0.0446213	-0.0765082	-0.0539074	-0.00268874	0.022957	0.00933259	0.0430075	0.170262	0.386512	0.608024	0.827397	1.16047	1.62392	1.979	2.16429	1.94322	1.35273	0.894659	0.565336	0.499031	0.222869	0.0224393	-0.0161085	0.0114288	0.014302	-0.0151525	-0.0341915	0.0104185	0.0552981	0.0198768
-0.0453069	-0.0948037	-0.0886786	-0.0765014	-0.071994	-0.0616476	-0.0304991	0.042929	0.0798141	0.0592248	-0.0148719	-0.0190813	0.0483244	0.0859078	0.0676109	0.0222657	-0.0132233	-0.00301658	0.0202465	0.0540815	0.0828243	0.118562	0.217712	0.424	0.654857	0.801438	0.886389	1.0825	1.3515	1.53215	1.5358	1.51334	1.67615	1.8846	1.87571	1.64021	1.31995	1.07449	0.640201	0.274167	0.0264772	-0.00411584	-0.0479247	-0.0908544	-0.0625747	-0.0191116	0.0139208	0.0142708	-0.00971158	-0.0480517
-0.0818265	-0.102272	-0.0987794	-0.0923883	-0.103158	-0.078402	-0.0353573	0.0576228	0.101372	0.115643	0.121139	0.12265	0.100252	0.0600549	0.0442509	0.0501991	0.0330764	0.0379177	0.0591342	0.0644934	0.129953	0.211564	0.343225	0.456244	0.702595	1.06941	1.3612	1.55796	1.65586	1.7172	1.61608	1.29051	0.854833	0.478515	0.268691	0.159181	0.0478332	-0.0240355	-0.0410572	-0.0373033	-0.0649233	-0.0947944	-0.0202275	0.0695623	0.0892355	0.00100498	-0.0585077	-0.0380681	-0.0105117	-0.0117633
-0.0358947	-0.0394235	-0.0478642	-0.0643691	-0.0956539	-0.11484	-0.0996296	-0.061249	-0.00154473	0.0198281	-0.0159298	-0.0681442	-0.111845	-0.103162	-0.0713402	-0.0639792	-0.0211211	0.00966434	0.148006	0.333975	0.602139	0.90561	1.06173	0.959217	0.8623	1.05879	1.34104	1.5611	1.76774	2.15432	2.38305	2.29156	1.81014	1.37706	0.917005	0.607112	0.336416	0.151928	0.0433978	-0.0314164	-0.0545342	-0.0110014	0.0191932	0.0116702	-0.0336444	-0.089709	-0.10169	-0.0961348	-0.0848892	-0.0826742
-0.0645176	0.000512978	0.039833	0.0141545	-0.0519198	-0.115415	-0.144978	-0.13372	-0.0974015	-0.051288	-0.0410407	-0.0682589	-0.10151	-0.132468	-0.115517	-0.0834439	-0.0797677	-0.0934144	-0.0623328	-0.0184213	0.00808407	-0.00687191	0.00459617	0.138721	0.376138	0.676823	1.09717	1.53875	1.92111	2.03402	2.02373	2.00383	1.91506	1.72647	1.26999	0.874027	0.552427	0.457255	0.276741	0.0926813	-0.0563631	-0.0355333	-0.00399107	0.011787	-0.00330963	-0.0156403	-0.0310852	-0.0537518	-0.0752137	-0.0530615
-0.0226774	0.0014901	0.00601578	0.00271425	0.0040168	-0.0180423	-0.0672121	-0.0862973	-0.0797153	-0.0666808	-0.0696307	-0.0993179	-0.127682	-0.116427	-0.0698018	-0.0238207	-0.0475473	-0.081778	-0.048978	0.00137678	0.04015	0.00976073	0.00932458	0.00530122	0.0194847	0.00294215	-0.0233231	-0.0481238	-0.0797592	-0.0755652	-0.0726703	-0.0208401	-0.0221233	-0.020863	-0.00835361	0.0238271	0.0323871	0.00950647	-0.0455001	-0.0345527	-0.00678376	0.0724358	0.104332	0.0743935	0.0246218	0.0182875	0.0566488	0.0885288	0.0677158	0.050638
0.0648325	0.0690472	0.0579152	0.0349345	0.0274259	0.0236172	-0.00633866	-0.0330056	-0.0500315	-0.053907	-0.0544683	-0.0607424	-0.0636595	-0.0721964	-0.0761896	-0.0587	-0.0462742	-0.0337266	0.0616475	0.189778	0.297739	0.384967	0.500558	0.653738	0.801274	1.01073	1.32688	1.80444	2.82447	4.44589	6.07264	7.2324	7.46089	6.73834	5.0907	3.50376	2.29241	1.54161	0.719028	0.246498	0.0580021	0.0567007	0.0358171	-0.0343829	-0.065644	-0.0693346	-0.0153019	-0.0285831	-0.064637	-0.087711
-0.0524205	-0.0208129	-0.0347871	-0.0631679	-0.0795424	-0.0674322	-0.0719866	-0.0836541	-0.108149	-0.101162	-0.0866	-0.0692905	-0.0500353	-0.0202953	0.00274133	0.0021635	-0.0287499	-0.0446933	-0.0222153	0.0227599	0.0477455	0.0719604	0.0949077	0.10949	0.100851	0.117389	0.165315	0.273619	0.414364	0.649604	0.989753	1.41288	1.87461	2.22016	2.55639	2.90681	3.2665	3.49291	3.39708	2.41905	1.219	0.184357	-0.0488279	-0.0644249	-0.074078	-0.0641367	-0.0487352	-0.0378657	-0.0202198	0.0021647
0.00485181	-0.000499243	-0.0177532	-0.0528905	-0.0749297	-0.0631886	-0.0210909	-0.0104366	-0.0263386	-0.0579167	-0.0665994	-0.0511379	-0.0164241	0.00556687	-0.0050096	0.0139217	0.0301052	0.0324145	0.0294841	0.080838	0.177104	0.261465	0.300331	0.413512	0.630889	0.703049	0.636814	0.446314	0.284044	0.148984	0.0299799	0.0150289	0.043097	0.0350136	0.00760896	-0.0353821	-0.0760911	-0.0742589	-0.092046	-0.0954341	-0.0899017	-0.0608454	-0.012569	0.0038242	-0.0144993	-0.0100098	-0.0160035	-0.0420058	-0.0804222	-0.0930397
-0.0638581	-0.0375999	0.00259283	0.0426566	0.0131102	-0.0440286	-0.0770303	-0.0549408	-0.0259433	-0.0493345	-0.0582581	-0.0353228	0.000943743	0.0517679	0.102491	0.149526	0.201964	0.333742	0.626465	0.953736	1.31122	1.66639	1.94319	1.99901	1.84431	1.59394	1.4464	1.4952	1.82437	2.14247	2.25015	2.1535	1.96015	1.85999	1.83936	1.94407	2.01489	1.8826	1.60542	0.951055	0.433016	0.0136239	-0.0542233	-0.0660338	-0.0511055	-0.00281865	-0.0351552	-0.0904047	-0.113211	-0.0832578
-0.0185472	0.0333854	0.0167091	-0.0441806	-0.0643611	-0.043173	-0.0297501	-0.0557016	-0.0526857	-0.0314438	-0.00576669	0.0208837	0.0255901	0.0244253	0.00917902	-0.00466826	0.00360195	0.0497688	0.152445	0.244232	0.269912	0.290593	0.333876	0.478581	0.810395	1.1571	1.34654	1.3416	1.32322	1.6907	2.33824	2.82992	2.80337	2.70021	2.69052	2.62987	2.06022	1.25864	0.584438	0.148374	-0.0148878	-0.0579673	-0.0354175	-0.0330523	-0.00956118	-0.0241735	-0.0432187	-0.0444208	-0.0340202	-0.0472416
-0.045703	-0.0335401	-0.0333197	-0.0662974	-0.0756617	-0.0272702	0.0380795	0.0797449	0.0900079	0.0483118	-0.0266333	-0.0778794	-0.0759473	-0.0179122	0.0943367	0.218655	0.315494	0.306255	0.224787	0.199482	0.2697	0.384889	0.54886	0.759156	1.14014	1.57469	1.88616	2.07807	2.1728	2.26205	2.4938	2.72908	3.02713	2.99937	2.96414	2.90749	2.71615	2.20978	1.16238	0.393325	-0.0903479	-0.0326087	0.000707658	0.051405	0.0866122	0.0760179	-0.0184353	-0.0947906	-0.0925942	-0.0596752
-0.0459308	-0.0611695	-0.0836958	-0.0951919	-0.0709848	-0.0296546	0.00632017	-0.00484997	-0.0250242	-0.0361487	-0.0124536	0.00151354	-0.0193885	-0.0574343	-0.0504463	0.0279994	0.103162	0.200756	0.358216	0.595521	0.814639	1.10961	1.44951	1.71303	1.81522	1.98846	2.38425	2.73839	2.90558	2.95626	3.02027	3.02027	2.84207	2.44791	1.97614	1.34736	0.905214	0.512523	0.2633	0.0752674	-0.0782522	-0.0656914	-0.0588319	-0.0353681	-0.0302815	-0.0538919	-0.0501701	-0.0606751	-0.0631746	-0.045337
-0.00739047	0.00790459	-0.0137906	-0.023245	-0.0266929	-0.0299977	-0.0588746	-0.0413317	-0.0076047	0.0256879	0.0655622	0.0483105	0.0143523	0.0252264	0.209	0.463494	0.586179	0.56423	0.56637	0.772708	1.18786	1.71314	2.20243	2.53078	2.59477	2.55406	2.55606	2.46441	2.36003	1.934	1.38586	0.752966	0.312867	0.158624	0.067326	0.0305826	-0.00432631	-0.0417458	-0.0647948	-0.101678	-0.0806968	-0.0505028	-0.00096603	0.00914258	-0.0283351	-0.0765117	-0.0868224	-0.046516	-0.031213	-0.0500068
-0.0838709	-0.0960726	-0.104458	-0.0952171	-0.0838309	-0.0945034	-0.108734	-0.0995855	-0.051271	-0.0262521	-0.0419569	-0.0718719	-0.0724114	-0.0508725	-0.0303084	0.034503	0.162529	0.298908	0.428431	0.530073	0.625534	0.789536	1.16065	1.63432	2.12977	2.4224	2.56828	2.35554	2.0118	1.7278	1.40348	0.96771	0.40052	0.084619	-0.0142012	-0.00147889	0.0134975	-0.0210214	-0.0399124	-0.0566211	-0.0624292	-0.0832573	-0.0976767	-0.0476486	0.0165345	0.0591839	0.0786082	0.065019	0.0591703	0.0116653
-0.0305504	-0.0709411	-0.0738134	-0.0692796	-0.0585598	-0.0439995	-0.0308939	-0.00929091	-0.0327289	-0.0490855	-0.0448532	-0.00614262	-0.00347243	-0.0384634	-0.0737143	-0.0635622	-0.0439442	0.037565	0.175085	0.437669	0.757136	0.958741	1.01956	0.937662	1.11977	1.38043	1.6232	1.54726	1.34494	0.957068	0.601416	0.474075	0.418063	0.360371	0.109228	-0.0112363	-0.00391387	0.0243353	0.031636	-0.0411669	-0.0890465	-0.0766702	-0.0373683	-0.003274	0.0506697	0.082052	0.0777123	0.00351475	-0.0595311	-0.0625284
0.00269733	0.0780172	0.0757334	0.0174765	-0.0133535	0.00979054	0.0374356	0.0264113	-0.00811763	-0.0312549	-0.0593573	-0.0689831	-0.0811174	-0.0910844	-0.0815046	0.0167254	0.217533	0.425917	0.565593	0.680687	0.870815	1.12834	1.41468	1.66418	1.7202	1.49531	1.22993	0.991357	1.06479	0.918008	0.702337	0.302678	0.0834874	0.0031805	-0.0359346	-0.0686943	-0.0788152	-0.0673314	-0.0688601	-0.064599	-0.0523502	0.0187941	0.0180253	-0.015217	-0.0673617	-0.0501122	0.00851928	0.0527247	0.0697219	0.0239869
-0.0402031	-0.0728286	-0.0433505	0.00539999	0.0481946	0.0741285	0.068482	0.0495474	0.0310699	-0.00708282	-0.0423343	-0.0148145	0.0790823	0.133948	0.0912997	0.0335852	0.0351675	0.0573907	0.0542824	0.124561	0.331519	0.70167	1.04508	1.18111	1.1907	1.28145	1.48179	1.70978	1.74957	1.72323	1.59996	1.24769	0.785944	0.305587	0.0675587	-0.00119919	0.0129435	0.0250319	-0.00990134	-0.0419789	-0.0522411	-0.0313569	-0.0505773	-0.0597342	-0.0795848	-0.0712038	-0.0282294	0.0156137	0.0160095	-0.0307662
-0.071484	-0.0919806	-0.0896231	-0.0924287	-0.0972016	-0.0893822	-0.0410072	0.000943262	0.0351602	0.037715	-0.000863944	-0.0609482	-0.0894289	-0.0476367	0.0104554	0.0423003	0.055141	0.0683177	0.043865	0.0291712	0.0245476	0.0247868	0.0127419	-0.0381825	-0.0573746	-0.0672013	-0.0247193	0.0253857	0.103445	0.137725	0.148662	0.0948423	0.0439001	-0.000526511	0.007358	-0.00866744	-0.000930707	0.0144506	0.00785245	-0.0039101	-0.0486464	-0.06295	-0.0750179	-0.0954733	-0.0737677	-0.042437	-0.0107617	-5.8287e-05	0.0183176	0.0516329
0.0609397	0.000948051	-0.0765194	-0.137371	-0.163829	-0.154717	-0.112757	-0.0712464	-0.0216793	0.00549418	0.00337661	-0.0319627	-0.05649	-0.0277244	0.00535569	-0.00790513	-0.0371149	-0.053526	-0.014649	0.050374	0.131204	0.155239	0.117529	0.189746	0.30864	0.538792	0.741016	0.963063	1.21706	1.57054	1.87327	2.02674	1.68599	1.29778	1.0455	1.11898	0.938786	0.541625	0.135943	0.0605646	0.0907967	0.0940012	0.0667211	0.0623606	0.0511566	0.0238827	0.00814202	0.0117647	0.044179	0.0429482
0.0415037	0.0388811	-0.00594796	-0.080775	-0.136266	-0.136623	-0.103804	-0.069658	-0.0323157	-0.0199865	-0.0325067	-0.0348566	-0.0416682	-0.0257378	0.0028239	0.0251485	0.044292	0.0406305	0.0563614	0.086132	0.125602	0.197717	0.326749	0.529984	0.84857	1.04244	1.17146	1.38466	1.60819	1.68965	1.38079	0.984856	0.625126	0.383227	0.198174	0.0992249	0.0281316	0.0202935	-0.0279962	-0.0427314	-0.0260901	-0.0227613	-0.0329163	-0.00843044	0.0345613	0.0347902	-0.0113574	-0.0255459	0.00401687	0.0116285
0.00778967	-0.00682459	-0.0111792	0.0109328	0.0407561	0.0429062	0.00888437	-0.0214053	-0.0170064	0.00703014	0.00571203	-0.0267281	-0.0597795	-0.0613448	-0.0642391	-0.0419748	0.0110676	0.0784649	0.110745	0.123721	0.274931	0.538034	0.858115	1.16725	1.38939	1.48091	1.5253	1.66829	1.91681	2.1406	1.89929	1.34657	0.646725	0.423161	0.398024	0.35062	0.168715	0.0368867	-0.00981163	-0.0539681	-0.117254	-0.11858	-0.124614	-0.120648	-0.130761	-0.0734367	-0.0100543	-0.0202686	-0.0927884	-0.128549
-0.0951412	-0.0185957	0.0398102	0.0776959	0.0625235	0.0307364	0.00332335	-0.00430397	0.0147874	0.0768122	0.112719	0.0701277	-0.00991969	-0.0746633	-0.0797439	-0.0384432	0.0517376	0.179808	0.34109	0.468623	0.551594	0.591796	0.627571	0.712868	0.715071	0.662847	0.70458	0.902068	1.15752	1.38298	1.42801	1.54464	1.37876	1.03165	0.546216	0.189006	0.0699274	0.00378687	-0.0158654	-0.00510405	0.0268801	0.0622321	0.0321147	-0.0565953	-0.130567	-0.101187	-0.00546354	0.0401284	0.00031855	-0.0775202
-0.122643	-0.111616	-0.100696	-0.117819	-0.148428	-0.131275	-0.0567295	-0.00237682	0.00610151	-0.03134	-0.0436669	-0.0404285	-0.0270648	-0.0186226	-0.0328747	-0.0518763	-0.0505555	0.0485369	0.184971	0.325615	0.48484	0.712667	0.914197	1.00607	1.06063	1.18402	1.2847	1.3486	1.4866	2.12107	2.98025	3.34976	3.09	2.2927	1.60079	0.995613	0.698428	0.523807	0.350758	0.133851	0.0442568	0.0251855	0.0131864	-0.0306684	-0.0691089	-0.0841218	-0.0720852	-0.0649381	-0.0585303	-0.0684738
-0.0865444	-0.0937357	-0.0640605	-0.0109919	0.0359013	0.0630008	0.0669496	0.0474635	0.0298263	0.0376292	0.0390766	-0.00193799	-0.0542256	-0.0511997	-0.0210294	-0.0100629	-0.0251886	-0.0269424	-0.00409658	0.0367572	0.0503895	0.045244	0.035403	0.0794538	0.190061	0.373699	0.649279	0.989298	1.25978	1.40449	1.58665	1.80495	2.00654	2.18064	2.23767	2.08962	1.61403	1.01179	0.484269	0.105274	-0.0832437	-0.106187	-0.0420644	0.0132515	0.0195412	0.00276114	-0.00142435	-0.00565601	-0.0112244	-0.0269238
-0.0576011	-0.0986935	-0.137627	-0.12771	-0.122629	-0.142311	-0.14196	-0.114167	-0.0585812	-0.0457955	-0.0811108	-0.135862	-0.16437	-0.17523	-0.134937	-0.0551808	0.0111077	0.0628513	0.106014	0.128944	0.175859	0.17625	0.174942	0.157351	0.186075	0.362342	0.633442	0.98692	1.27876	1.31061	1.25063	1.34209	1.67876	1.77729	1.63546	1.29088	1.06979	0.674299	0.290183	-0.0159246	-0.0765546	-0.0629535	-0.0186956	-0.000957509	0.0275283	0.0125107	-0.0188093	-0.0440198	-0.0409277	-0.0109751
0.000264114	-0.0155527	-0.0294693	-0.00463215	0.00286904	-0.0407176	-0.103667	-0.105321	-0.0500789	-0.0367054	-0.0661778	-0.0570582	-0.0243594	0.012714	0.00767677	-0.00955091	-0.00474924	0.0119386	0.0755464	0.18776	0.318088	0.413983	0.476082	0.609838	0.871608	1.14328	1.34884	1.49758	1.49803	1.45423	1.32565	1.37641	1.44059	1.45552	1.21868	0.871999	0.525393	0.280683	0.108863	0.017189	0.00605215	0.0160278	0.0232735	0.0163379	-0.000900486	-0.043612	-0.0577774	-0.0694901	-0.054826	-0.0573271
-0.0383126	-0.0262245	-0.0285304	-0.0445428	-0.0557351	-0.0459294	-0.0352931	-0.0316456	-0.0378379	-0.0507774	-0.0393672	-0.0370355	-0.024271	-0.0218075	0.00860116	0.0569206	0.0949121	0.136958	0.209543	0.354731	0.505786	0.618585	0.717623	0.88136	1.21506	1.53835	1.58825	1.41904	1.3867	1.70923	2.00426	2.06727	2.03462	1.86665	1.65249	1.36482	1.17612	0.915607	0.482988	0.17233	-0.0110733	-0.0355113	-0.0774264	-0.0516036	0.00766341	0.0474149	0.0309973	-0.0202424	-0.0617676	-0.0637088
-0.069381	-0.0893626	-0.0972913	-0.0648995	-0.0421801	-0.0576913	-0.0645127	-0.0123927	0.0407033	0.0462702	0.0218565	-0.00763286	0.00658913	0.0445773	0.0510422	0.0229315	0.0128971	0.0344596	0.0727454	0.0924627	0.123319	0.204859	0.355585	0.535789	0.724354	0.932953	1.17336	1.45998	1.63976	1.81391	2.01144	2.13699	1.9097	1.35292	0.93247	0.857819	0.798305	0.571832	0.201799	0.018532	-0.100917	-0.115982	-0.10774	-0.0784289	-0.0450157	-0.0204541	0.024172	0.047907	0.0315303	-0.00653867
-0.0331683	-0.0599865	-0.0673169	-0.0918764	-0.115893	-0.122753	-0.0588713	0.0475182	0.123772	0.0943702	0.0398772	-0.0336656	-0.0307731	-0.0361961	-0.000815838	0.0207614	0.0386726	0.0732156	0.129971	0.204099	0.266523	0.346401	0.450518	0.528177	0.548197	0.566118	0.65485	0.853045	1.09846	1.28772	1.31251	1.23721	1.10012	1.04509	1.03205	0.981706	0.786349	0.513137	0.279764	0.0968124	-0.00906729	-0.0617289	-0.0426447	-0.05339	-0.0633413	-0.0761626	-0.0554032	-0.0567795	-0.0737528	-0.105033
-0.102041	-0.0849078	-0.0714089	-0.041422	0.0217614	0.0529859	0.0122566	-0.0573209	-0.085855	-0.0690174	-0.058737	-0.0644763	-0.0729874	-0.0864916	-0.078375	-0.0631068	-0.00527496	0.0248998	0.0269326	0.0233328	0.122146	0.351631	0.645808	0.917622	1.13244	1.30564	1.4733	1.74273	1.93389	1.88773	1.51884	1.07918	0.741667	0.530553	0.477998	0.453858	0.383025	0.222012	0.0550976	-0.00401229	-0.0253426	0.00866829	-0.0224709	-0.0249807	-0.0311177	-0.00774108	-0.00245387	-0.00091331	-0.0192661	-0.0695425
-0.112255	-0.0831645	-0.0224118	-0.00651742	-0.00827423	-0.00535574	-0.00524013	-0.0317445	-0.0503763	0.0256705	0.105192	0.10931	0.0559799	-0.001507	-0.0150513	-0.0297022	-0.0445739	0.0208565	0.111148	0.146874	0.0839403	0.00797483	0.00196913	0.0616355	0.091894	0.0707803	0.0355305	0.0400937	0.166169	0.230826	0.282766	0.213084	0.187907	0.156184	0.175941	0.13898	0.0750368	0.0376676	0.0196824	0.0553209	0.0320259	0.0380752	-0.0043035	-0.0249243	-0.0129238	0.0355867	0.0544196	0.0404849	0.0012375	0.000928487
0.0201244	0.0268963	0.00882632	0.0139062	0.0479668	0.0667801	0.0239786	-0.0125606	0.0100521	0.0483582	0.0541201	0.0204112	-0.019787	-0.0137584	-0.0036977	0.0408039	0.0935395	0.125346	0.091516	0.0136176	-0.0335319	-0.0181909	0.0108423	0.0185288	0.0441106	0.0545564	0.0510075	0.00570723	0.00112238	0.0171462	0.050911	0.130525	0.13131	0.110722	-0.0179196	-0.048066	-0.0510514	-0.0230874	0.022215	0.0127395	-0.00845206	-0.0162405	0.032481	0.0649011	0.054145	0.0114206	-0.0209074	-0.0480754	-0.0519631	-0.0247486
0.0250098	0.0689897	0.0708124	0.0202047	-0.0389248	-0.0497571	-0.0121785	-0.00676003	-0.00783021	-0.0182286	-0.00655089	0.0186622	0.020531	0.0424939	0.0106005	-0.0492999	-0.0500585	0.0212234	0.102888	0.0756796	0.0562604	0.171857	0.299549	0.273413	0.147844	0.143206	0.399061	0.688059	0.88121	0.963447	1.08467	1.30518	1.57214	1.56908	1.21907	0.688846	0.352478	0.168439	0.0745945	-0.00650621	-0.0169022	-0.0469005	-0.0821465	-0.0579714	-0.00459909	0.0251551	0.0333212	0.0119726	-0.0247418	-0.0459199
-0.070987	-0.0709295	-0.108017	-0.0894323	-0.0109923	0.101634	0.138361	0.0864545	0.0114472	-0.0118029	0.0131632	0.015569	-0.0239636	-0.0745776	-0.0790087	-0.0467456	-0.0259613	-0.0393139	-0.0435048	-0.034393	-0.0254648	-0.0158497	0.0977645	0.347627	0.633321	0.786826	0.816022	0.862548	0.949672	1.09613	1.31896	1.62997	1.85481	1.87654	1.68284	1.35988	0.95284	0.559737	0.226438	0.0557138	-0.025365	-0.0357346	-0.0556978	-0.0680921	-0.025042	0.000112128	-0.00198908	-0.0287345	-0.0268343	0.0231274
0.0436949	0.0280985	-0.0033846	0.00588023	0.0240355	0.0329424	0.050341	0.0564555	0.0204556	-0.0231602	-0.039875	-0.048844	-0.0344045	-0.0346258	-0.0191679	-0.034242	-0.0437061	-0.0259248	0.00140505	0.0561596	0.109822	0.146311	0.209903	0.41287	0.748855	1.08679	1.37413	1.57029	1.6777	1.55682	1.23715	0.910666	0.61331	0.478477	0.2939	0.220452	0.08556	0.0234421	-0.00131127	0.0563909	0.0873281	0.0603781	0.0274096	0.0193025	-0.00723019	-0.0315152	-0.017496	0.00312359	0.00153021	-0.0199938
-0.0146991	-0.00819721	-0.023813	-0.0380028	-0.0364633	-0.0108265	0.0292795	0.054785	0.0384118	0.00139147	-0.0191695	0.0100423	0.0438391	0.0614811	0.103749	0.146405	0.129914	0.0610006	0.0378907	0.204769	0.509948	0.759861	0.830154	0.837894	0.937726	1.17045	1.28212	1.23469	1.18654	1.18379	1.10631	0.915254	0.658752	0.546893	0.419483	0.280895	0.138629	0.0311973	-0.00488607	-0.00681955	-0.0392502	-0.0619739	-0.0709341	-0.0429527	-0.0104122	-0.0307231	-0.04953	-0.0321903	-0.0015539	-0.0109351
mean across laps, post
0.126465	0.106504	0.0876827	0.0711771	0.0680249	0.0700594	0.0679341	0.0596487	0.059979	0.0633636	0.0601265	0.0445875	0.0283571	0.0204877	0.0266718	0.0373038	0.0443645	0.0496698	0.065791	0.0979438	0.146308	0.200974	0.260339	0.315251	0.378007	0.441491	0.508317	0.565103	0.62641	0.685546	0.721469	0.727492	0.701859	0.656487	0.585658	0.50267	0.407791	0.313469	0.215574	0.138883	0.0943824	0.0794157	0.0840172	0.0905308	0.101734	0.113316	0.122946	0.130526	0.134831	0.126588

## Sheet: SupFig2a_middle
Example Intermediate PC, familiar belt, KQ163, CELL 162
dff map, pre: before reward switch, 100 laps by 50 spatial bins
8.09904	7.65795	6.60271	5.64598	4.55569	3.66448	2.60071	1.48705	0.55627	0.126647	0.0840233	0.033632	-0.00379008	0.0140528	0.0377835	0.187235	0.725888	1.68391	2.4593	2.61879	2.06716	1.31578	0.64324	0.268968	0.104767	0.0427334	-0.00407194	-0.00878427	-0.0146752	-0.0114366	-0.0125364	-0.0267551	-0.0499126	-0.0936275	-0.0728866	-0.0449039	-0.00635973	0.0491041	0.182458	0.366596	0.585113	0.957023	1.4901	2.11712	2.54118	2.70872	2.78493	2.8177	2.88287	2.86861
2.59514	2.32582	2.06148	1.79106	1.46546	1.01627	0.686462	0.344739	0.112324	0.000173806	-0.0682423	-0.133943	-0.168594	-0.135519	-0.0559687	-0.00171537	0.0532832	0.0730177	0.0968155	0.0452547	-0.0326506	-0.0496745	-0.067085	-0.0657941	-0.0890282	-0.0602088	-0.0361346	-0.0047274	-0.0301445	-0.0608192	-0.0710132	-0.0468057	-0.0515783	-0.103959	-0.123388	-0.0753936	-0.0220646	-0.0170488	-0.0414384	0.00115743	0.169526	0.473403	0.810884	1.20724	1.57501	1.75451	1.7552	1.58717	1.51398	1.33326
1.26805	1.08456	0.930119	0.603162	0.373909	0.292298	0.285152	0.234025	0.105003	-0.014718	-0.108961	-0.181729	-0.201462	-0.131512	-0.0989868	-0.0721495	-0.081154	-0.0232815	0.0128267	-0.00432385	-0.0413154	-0.109469	-0.104264	-0.105801	-0.066744	-0.0715445	-0.0460405	0.0132083	0.0551532	0.0323436	-0.0189922	-0.0390159	-0.00996484	0.0268488	0.0509434	0.0469191	0.0512334	0.0694048	0.11406	0.196665	0.328177	0.468604	0.674394	0.941607	1.23567	1.30126	1.27051	1.71501	2.56613	2.86531
2.50278	1.71401	1.91953	2.44447	3.65087	3.54901	2.58484	0.97032	0.152375	-0.0390451	-0.14518	-0.183979	-0.154406	-0.0291383	0.0892487	0.134756	0.0909998	0.0240947	-0.0193798	-0.0385281	-0.0229481	-0.0244561	-0.0548043	-0.106424	-0.0982568	-0.0958818	-0.121026	-0.143152	-0.172214	-0.154465	-0.150548	-0.125882	-0.132777	-0.108139	-0.0535987	0.0233151	0.0952493	0.251056	0.548545	0.991553	1.49279	1.7827	1.89484	2.12892	2.4972	2.73795	2.77256	2.91597	2.95171	2.73161
1.98493	1.36426	0.830083	0.556324	0.287047	0.133241	0.041903	0.0572808	0.0107472	-0.0211935	-0.0939256	-0.143181	-0.155077	-0.0612078	0.0305642	0.058829	0.0459348	-0.00832319	-0.00740232	-0.00394593	0.0632918	0.0765396	0.0181322	-0.062165	-0.086382	-0.04244	0.0104146	0.0158277	-0.00127608	-0.0372052	-0.0624461	-0.079185	-0.0673633	-0.035945	0.0100425	0.0815591	0.189244	0.299714	0.345698	0.401809	0.566125	0.977246	1.62041	2.15412	2.49624	2.47372	2.15833	1.58748	1.17442	1.11595
1.39747	1.58636	1.58135	1.37303	1.27905	1.27137	1.1028	0.66213	0.251197	0.0628357	0.0437718	0.00666353	-0.0706498	-0.0130222	0.180265	0.547258	0.69972	0.573476	0.300344	0.120721	0.0813053	0.0378428	-0.029175	-0.0669212	-0.0681366	-0.0617794	-0.0833811	-0.0824935	-0.0807276	-0.0473604	-0.0173039	-0.0177895	-0.0311147	-0.0510951	-0.047652	-0.0304624	0.00831194	0.0844353	0.218352	0.433472	0.669396	1.02154	1.64082	2.62024	3.55227	4.21295	4.30731	3.94951	3.31608	2.56364
1.86168	1.17419	0.708492	0.443611	0.294975	0.169976	0.07921	0.038114	-0.0187526	-0.0711817	-0.144145	-0.179907	-0.213269	-0.130232	-0.0486315	0.0262581	-0.000659202	-0.00762926	-0.0200167	-0.0431246	-0.0829491	-0.112395	-0.103281	-0.0880068	-0.0998698	-0.123627	-0.0994035	-0.0299437	-0.00907145	-0.0432198	-0.0696231	-0.0222056	0.00974284	0.0451917	0.137935	0.402519	0.732819	1.06116	1.29895	1.42539	1.71719	2.25337	2.90157	3.13055	2.86285	2.35	1.94123	1.44944	1.09695	0.949202
1.17813	1.21583	0.994275	0.610258	0.438314	0.318142	0.200406	0.0890454	0.0448246	0.0545333	0.0296612	-0.0013057	-0.0524054	-0.00873525	0.0732171	0.168699	0.208309	0.180041	0.132248	0.101218	0.0733457	0.042419	0.0222927	0.00380816	-0.00672543	-0.0583582	-0.0925467	-0.1043	-0.103829	-0.0910169	-0.0728274	-0.110433	-0.148922	-0.160268	-0.105852	-0.0596343	-0.0246623	-0.0113949	0.0343728	0.17554	0.347234	0.548456	1.01366	1.96896	3.09379	3.91038	5.10335	6.92823	8.63839	9.13005
8.12095	6.65761	5.25896	4.22387	3.77104	3.62817	3.64105	3.3666	2.32529	1.26626	0.345755	0.150189	0.0365925	0.0209732	0.0396184	0.123696	0.0771395	0.0133481	-0.045401	-0.0577314	-0.0832878	-0.132429	-0.143851	-0.188489	-0.187268	-0.168475	-0.0959761	-0.0828297	-0.0619436	-0.0932724	-0.101719	-0.116836	-0.092744	-0.0531531	-0.0161002	0.0164774	0.0640521	0.121007	0.204414	0.349075	0.683163	1.20069	1.79793	2.30734	2.54041	2.45541	2.14124	1.79599	1.47792	1.17931
0.939132	0.647582	0.535031	0.505403	0.472782	0.546238	0.450796	0.397604	0.121808	-0.0642428	-0.124996	-0.188805	-0.208035	-0.14534	-0.056954	-0.00945524	-0.0503832	-0.0756906	-0.0889041	-0.102121	-0.088022	-0.0895494	-0.100472	-0.151143	-0.157033	-0.12245	-0.0834045	-0.0790211	-0.11117	-0.0983468	-0.069226	-0.0667691	-0.107378	-0.083666	0.0687001	0.29687	0.528634	0.746482	0.920718	1.16628	1.65211	2.37688	3.06895	3.58824	3.75731	3.65172	3.06771	2.27955	1.53793	1.30607
1.2176	1.13526	0.87192	0.779459	0.67446	0.462775	0.268425	0.158842	0.100732	0.000534381	-0.046299	-0.0371713	-0.0114954	0.0226149	0.074671	0.0886369	0.0984745	0.066456	0.0321112	-0.0463193	-0.0593989	-0.0641561	-0.037509	-0.0679916	-0.0919869	-0.128936	-0.137531	-0.120756	-0.06535	-0.0507662	-0.0566553	-0.113337	-0.0883287	-0.0857384	-0.0577745	-0.0796389	-0.0915689	-0.1098	-0.164869	-0.185625	-0.163756	-0.0280013	0.195321	0.457554	0.807022	0.933042	1.05622	0.976752	1.2118	2.38625
3.32899	3.33491	2.10166	1.10264	0.788161	0.546741	0.416215	0.506905	0.640157	0.657663	0.606489	0.428872	0.322525	0.0809511	0.0527448	-0.00570673	0.038517	0.174326	0.198637	0.179947	0.0772471	0.0776075	0.042333	-0.0138948	-0.0568486	0.000352326	0.00740493	-0.0184507	-0.117363	-0.147452	-0.129722	-0.096323	-0.0586482	-0.0826995	-0.127172	-0.150291	-0.140912	-0.172909	-0.18876	-0.143258	-0.0885546	-0.101446	-0.133651	-0.121991	-0.0274694	0.139496	0.414151	0.662431	0.746404	0.715037
0.786584	1.0269	1.47646	1.95654	2.248	2.12382	1.63057	1.02832	0.606706	0.357214	0.228658	0.0656576	-0.0860999	0.679838	1.26666	1.82167	1.36927	1.00202	0.601708	0.333123	0.210069	0.155242	0.0936624	0.0420801	0.00172057	0.00320044	-0.0384402	-0.0649883	-0.100449	-0.133355	-0.164206	-0.152207	-0.115897	-0.0926636	-0.0976767	-0.0608497	0.0494243	0.13359	0.262972	0.581473	1.40611	2.93658	4.69577	6.14296	6.73084	6.62806	5.7358	4.32263	2.71835	1.64814
1.17283	1.0662	1.06376	1.07924	1.00258	0.884053	1.29325	1.76715	1.69888	0.894346	0.0947974	-0.139635	-0.194514	-0.108541	-0.056687	0.00585204	0.0166631	0.0482396	0.00739525	-0.0465831	-0.0709359	-0.090553	-0.109259	-0.127935	-0.0844584	-0.0877995	-0.110541	-0.141355	-0.104136	-0.0402981	0.0367751	0.0610254	0.00587417	-0.0487608	-0.0253522	0.128768	0.308601	0.444585	0.614462	1.04988	1.74818	2.37786	2.82831	2.98107	2.89021	2.65703	2.56075	2.47322	2.29339	1.8073
1.30829	0.833503	0.569032	0.526626	0.491311	0.478394	0.337821	0.217096	0.0311705	-0.0845637	-0.155122	-0.20934	-0.234594	-0.157843	-0.0272149	0.10753	0.129455	0.106687	0.0762314	0.0422638	-0.00605991	-0.0459954	-0.0764781	-0.0470597	-0.0438593	-0.0369879	-0.0803424	-0.096526	-0.0476845	-0.0142515	0.0110783	-0.00138867	-0.00840046	0.000337508	0.0997132	0.349883	0.640186	0.877773	1.0167	1.25095	1.71285	2.26924	2.74886	3.2772	3.96273	4.58046	4.82873	4.38801	3.82676	3.16065
2.74661	2.16433	1.53304	1.04913	0.97341	1.17928	1.18023	0.998976	0.563766	0.253915	-0.0409723	-0.173804	-0.186792	-0.0863113	-0.0134405	0.0147307	-0.0365124	-0.01847	0.034303	0.0680913	0.0475317	-0.0114543	-0.0424941	-0.0740601	-0.0929714	-0.127702	-0.104826	-0.120113	-0.112529	-0.111374	-0.109245	-0.102901	-0.0946476	-0.0465787	0.00636969	0.03294	0.0439811	0.0620646	0.155472	0.243489	0.280321	0.244734	0.24503	0.452877	1.2515	2.34261	3.33631	3.60706	3.31742	2.96057
2.62361	2.28926	1.69202	1.07766	0.580048	0.370335	0.222748	0.151722	0.0559332	-0.023843	-0.0859821	-0.19846	-0.260817	-0.206333	-0.0986976	-0.0143116	0.00511738	0.0192828	0.0282472	-0.0292101	-0.101367	-0.113267	-0.0689394	-0.0750501	-0.0717733	-0.0619513	-0.00440567	0.0103678	-0.0092817	-0.0431156	-0.0464142	-0.0509364	-0.0440634	-0.0677293	-0.0680234	-0.0505649	-0.019626	0.047614	0.168984	0.49095	0.959904	1.59279	2.37975	3.31808	4.11226	4.49472	4.531	4.01106	3.07644	1.89476
1.21172	0.881751	0.903138	0.838255	0.709388	0.456603	0.244842	0.103214	-0.107737	-0.215925	-0.267101	-0.231207	-0.260961	-0.122197	0.00166796	0.102775	0.0794542	0.0675132	0.0926033	0.0325505	0.0165529	0.00399395	0.0762393	0.100039	0.0709873	0.0545075	0.0152077	-0.00296428	0.0276962	0.0481244	0.0562962	-0.00689469	0.00264282	0.00784337	0.0231835	0.00313807	-0.0563004	-0.103014	-0.134034	-0.104595	-0.0658729	0.0830429	0.426146	0.883317	1.24878	1.45951	1.61843	1.70409	1.71498	1.72437
1.9124	2.22022	2.23607	1.99163	1.53051	1.05056	0.597792	0.252036	0.1341	0.0203538	-0.0651098	-0.122011	-0.101096	-0.0403233	0.0135333	0.0710839	0.059571	0.0379068	0.0139969	-0.00430832	0.00636631	0.0371107	0.0548081	0.0300281	0.00890606	-0.0170439	-0.0371526	-0.0447875	-0.0787944	-0.0594086	-0.0355859	0.0170812	0.0117576	0.0202663	0.0747014	0.0926031	0.0981864	0.167195	0.264674	0.387398	0.788681	1.50164	2.28273	2.98247	3.61213	3.9171	3.53689	2.6819	2.08002	1.64906
1.21807	0.967817	1.49991	1.83071	1.64555	0.88761	0.880299	1.11093	1.00644	0.565892	0.0955793	-0.00602967	-0.0716963	-0.0400428	-0.0324525	-0.0313624	-0.0261053	0.00137786	0.0213361	0.0418792	0.036392	0.000771981	-0.07163	-0.0561475	-0.0171134	0.00253758	-0.0532246	-0.0804612	-0.0704126	-0.0672914	-0.0441012	0.0144378	0.0872413	0.0730273	0.0437423	0.129027	0.335327	0.524152	0.62221	0.861567	1.93921	3.54756	5.01286	5.46948	5.24311	4.61595	3.7926	2.90679	2.07605	1.75283
2.08452	3.00359	3.78677	3.79775	3.23389	2.21589	1.30858	0.601676	0.264627	0.106974	0.0176645	-0.0681695	-0.160901	-0.140483	-0.0509639	0.02305	-0.0242975	-0.0299146	-0.0139397	0.0203993	-0.00174968	-0.00820394	0.00198589	-0.0101591	-0.017027	-0.0822487	-0.0981078	-0.0882846	-0.0775389	-0.0405775	-0.00127561	0.0158716	-0.00203769	-0.00214563	0.0327197	0.0177717	-0.0125849	-0.00729567	0.079778	0.179522	0.280155	0.550921	1.25254	2.26341	3.04016	3.32535	3.22335	3.09367	2.89332	2.38733
1.69943	1.21442	1.57505	3.14494	4.52471	4.43624	2.98857	1.43929	0.704916	0.316699	0.060729	-0.0676637	-0.157338	-0.0809007	0.00921457	0.08516	0.0234678	-0.00988857	-0.00437966	-0.0154983	-0.00361252	-0.0787071	-0.0593775	-0.0814467	-0.0431977	-0.0571905	-0.0166871	0.0419044	0.0354038	-0.0262386	-0.0256917	0.0608662	0.170117	0.191361	0.191149	0.206333	0.279783	0.360853	0.426103	0.512959	0.75194	1.30984	2.19738	3.07268	3.58366	3.69016	3.65829	3.66986	3.61138	3.27821
2.93999	2.28227	1.67743	1.07926	0.863652	0.707417	0.469573	0.222485	0.0730877	-0.012496	-0.134023	-0.192371	-0.222413	-0.110819	0.0364713	0.125639	0.108018	0.0495653	0.030959	0.00713004	-0.0268401	-0.0248488	-0.024477	-0.0417652	-0.0880009	-0.0974591	-0.0734205	-0.0523552	-0.049613	-0.0841701	-0.060136	-0.0354302	0.0214427	0.0328522	0.0584423	0.080925	0.0736919	0.07581	0.082616	0.206415	0.465686	0.792323	1.29075	2.31204	3.97478	5.41635	5.91192	5.17542	3.985	2.88742
2.24014	1.80698	1.56876	1.15685	0.932496	0.765878	0.670173	0.494905	0.235448	0.105972	-0.0392878	-0.164535	-0.226705	-0.124949	-0.05363	-0.0134115	-0.0217126	-0.0307903	-0.013072	-0.0318248	-0.0522171	-0.103691	-0.125865	-0.131121	-0.128561	-0.13494	-0.0970778	-0.0863556	-0.0914398	-0.0931211	-0.0222316	0.0445769	0.0475215	0.00901268	-0.0317351	-0.0432031	0.0255778	0.189762	0.36216	0.49745	0.794628	1.30489	1.9027	2.29128	2.28331	2.01762	1.56081	1.15938	0.912442	0.837493
0.744829	0.72476	1.10311	1.82555	2.32686	2.12666	1.69558	1.33248	1.07196	0.747844	0.302106	0.048221	-0.0999809	-0.0485019	0.00105002	0.0525724	0.104295	0.10594	0.0710633	-0.00293855	-0.0111616	0.00642827	-0.00563335	-0.0259776	-0.0682055	-0.101291	-0.111482	-0.106818	-0.0329589	0.00379508	0.0128536	-0.00122466	0.00814357	0.0387127	0.0470533	0.0793599	0.18504	0.377659	0.509696	0.593789	0.906602	1.57948	2.40961	3.09217	3.64471	3.8966	3.43429	2.6521	1.88081	1.49874
1.27887	1.07569	1.36797	2.18082	3.03666	3.0638	2.19174	1.14879	0.534224	0.231685	0.147451	0.0901543	0.0683075	0.0562474	0.0810249	0.0836011	0.0504147	0.0257633	-0.00970307	-0.0210203	-0.11225	-0.144508	-0.190481	-0.141654	-0.153688	-0.0706703	-0.0182923	0.0674278	0.00719627	-0.0562806	-0.120324	-0.0954493	-0.0569063	-0.0335031	-0.011786	0.0289567	0.0802857	0.109576	0.0655148	-0.0105294	-0.04467	-0.0268628	0.0101232	0.0547624	0.172538	0.307996	0.464368	0.729587	1.21761	1.76385
2.23366	2.62214	3.02852	3.15884	3.72156	5.30444	7.38017	7.13653	4.67082	1.6935	0.302748	-0.0366479	-0.210405	-0.123972	-0.0449527	0.0250472	-0.00659955	0.0355334	0.0575968	0.0433818	-0.0405411	-0.0897191	-0.127266	-0.13446	-0.139543	-0.157825	-0.171102	-0.148455	-0.120279	-0.102118	-0.0937798	-0.0514335	0.00256932	0.0263773	0.0336406	0.0139658	0.0196232	0.0340796	0.049764	0.066752	0.106158	0.20972	0.403595	0.746458	1.21081	1.92218	2.54986	2.9877	3.06085	2.87954
2.60534	2.02584	1.40228	0.926288	0.840161	0.930989	0.909737	0.66445	0.367288	0.0544521	-0.0933151	-0.149709	-0.152398	-0.0965236	-0.0490588	0.002632	0.0268036	0.042039	0.0357203	0.00829425	-0.0430727	-0.0467145	-0.0577782	-0.0469381	-0.00855058	0.0466244	0.0733717	0.0765942	0.0274096	0.0106071	-0.00838546	0.0189656	0.0213017	-0.0123045	-0.0229314	0.0193199	0.0953547	0.109419	0.0901555	0.104307	0.239134	0.575558	1.2883	2.38067	3.38844	3.89604	3.87144	3.60716	3.28332	2.91138
2.51529	2.26091	2.3668	3.03132	4.2174	5.25248	6.05006	5.32568	3.5854	1.37297	0.123613	-0.191251	-0.232463	-0.122996	-0.0422839	0.0539796	0.0421005	0.0136568	-0.0369894	-0.0762283	-0.0496851	-0.00311173	-0.0123892	-0.0340259	-0.0162507	0.034617	0.0799368	0.0502826	0.0017441	-0.0532916	-0.0569557	-0.0546663	-0.0856873	-0.0985101	-0.0703205	0.0702377	0.292726	0.487848	0.62784	0.687243	0.821223	1.22206	1.94555	2.8205	3.37366	3.18845	2.54256	1.75951	1.40866	1.15786
1.1023	0.932953	0.90682	0.707031	0.511218	0.344764	0.232559	0.147156	0.0426375	-0.0196825	-0.0903117	-0.176966	-0.214805	-0.109938	-0.00852726	0.0137856	-0.00857558	0.00117772	0.038861	0.0172926	-0.0216469	-0.0231212	0.00761449	0.0355728	0.0154891	-0.0479222	-0.0811406	-0.103384	-0.105525	-0.129142	-0.0806462	-0.0262235	0.00338486	0.0231685	0.0218306	0.0718907	0.119236	0.176535	0.227768	0.342118	0.661641	1.23012	1.80911	2.29129	2.68711	2.99222	3.05866	2.88744	2.48741	1.87708
1.24395	0.932173	0.977463	1.20251	1.5996	1.82934	1.68631	0.994678	0.44497	0.120635	-0.030828	-0.133421	-0.177604	-0.054577	0.0244081	0.0707118	0.0106197	-0.0160734	-0.0184807	0.00965886	-0.00466726	-0.0552007	-0.0628818	-0.0237836	0.0106259	0.0110385	0.0284031	0.0362959	0.0186255	-0.0373771	-0.0560449	-0.0395261	-0.0271296	-0.000378223	0.0287833	0.0680381	0.136771	0.285976	0.614012	1.07839	1.5486	2.09693	2.72028	3.32283	3.68803	3.64361	3.10417	2.2855	1.7364	2.09206
2.76998	3.64672	3.61382	3.09562	1.88191	1.12752	0.817953	0.701623	0.453178	0.109328	-0.0452793	-0.147229	-0.137019	-0.0460838	0.0104894	0.0441402	-0.0120769	0.0163536	0.00441818	-0.00561232	-0.04009	-0.038903	-0.0356033	0.00326941	-0.00488864	0.01676	-0.0253828	-0.0428528	-0.0801631	-0.069035	-0.0652353	-0.0843952	-0.121405	-0.115854	-0.0821494	-0.0270388	0.0315675	0.0670332	0.0600183	0.0804634	0.234798	0.521063	0.8955	1.5329	2.44025	3.2934	3.8702	4.40288	4.65433	4.82635
5.32146	5.76415	5.77476	4.38538	2.94009	1.8123	1.33352	0.859938	0.381147	-0.0166032	-0.162333	-0.219793	-0.202173	-0.101712	-0.00272797	0.037947	0.0215823	-0.00109498	-0.00444526	-0.0233325	-0.0554477	-0.0760692	-0.0206512	0.012794	0.0112886	-0.0604373	-0.0501583	-0.0337233	-0.0370566	-0.0813463	-0.102589	-0.0670156	-0.0417371	-0.0387245	-0.0290836	-0.0270498	-0.032958	-0.00888936	0.0724148	0.166391	0.269163	0.546192	1.02329	1.55641	2.04989	2.49906	2.7825	2.75066	2.5205	2.39876
2.4121	2.17589	1.7289	1.19675	0.851367	0.564021	0.308792	0.128375	0.0460091	0.0562929	0.000747904	-0.0474248	-0.143998	-0.0848492	-0.0141348	0.0780433	0.0917942	0.0677214	0.0664831	0.0912934	0.0929367	0.042905	-0.0243283	-0.048631	-0.0505121	-0.023421	-0.010387	-0.0245063	-0.0796616	-0.0963767	-0.0860702	-0.0831268	-0.0254241	0.0378626	0.0778567	0.040781	-0.000192556	-0.00136794	-0.0242036	-0.0370745	0.0208314	0.232866	0.847266	1.90556	3.13128	4.02377	4.47735	4.66924	4.50283	3.98077
3.10168	2.35834	1.71158	1.25305	0.796563	0.676915	0.831051	0.863559	0.672431	0.298867	0.145041	-0.00601755	-0.0948891	-0.10377	-0.00838424	0.00782208	-0.027344	-0.0842936	-0.0273357	0.0244407	0.0223525	-0.0418102	-0.0765996	-0.00721472	-0.00787738	0.00229812	-0.0350885	-0.0123746	0.00116822	0.00612477	0.0162679	0.0122414	-0.0361489	-0.077207	-0.0700819	0.0212894	0.087064	0.0886519	0.0844376	0.21619	0.597659	1.14728	1.70518	2.32119	2.88372	3.27025	3.27571	3.10457	2.83721	2.33178
1.69192	1.16878	0.89889	0.843239	0.911297	1.4138	1.45346	1.08289	0.327509	-0.0344137	-0.132531	-0.20143	-0.228603	-0.124372	-0.0184587	0.109843	0.0887004	0.057894	-0.0252438	-0.0215442	-0.013686	-0.0110021	-0.00325274	-0.00460129	-0.0146579	-0.0970677	-0.123791	-0.104252	-0.00538122	0.0317972	0.0118636	-0.00941408	0.0052742	0.0684945	0.0840304	0.0683296	0.0427878	0.0454463	0.061422	0.201728	0.59124	1.43996	2.59239	3.59212	4.01151	3.72997	3.03028	2.21657	1.56369	1.14418
0.966175	0.826938	0.910675	1.10616	1.11297	0.974568	0.667677	0.513757	0.295445	0.0601982	-0.123385	-0.22368	-0.220191	-0.0659596	0.0467513	0.0943268	0.0700419	0.0762335	0.101956	0.09838	0.0731865	0.0540594	-0.0364914	-0.0601789	-0.0707882	0.00905563	-0.0218377	-0.0699146	-0.118149	-0.0823503	-0.0288094	-0.0113036	-0.0397748	-0.0912977	-0.132338	-0.107741	-0.032216	0.0440798	0.0588096	0.0658457	0.21655	0.629588	1.39627	2.9199	5.44021	7.58136	8.58142	8.00367	7.17119	6.14423
5.03583	4.04336	3.29089	2.83107	2.19612	1.47274	0.776846	0.367283	0.198631	0.102443	-0.00462946	-0.120232	-0.170387	-0.110469	0.0015083	0.0584577	0.0172659	-0.0178783	-0.0366976	-0.0439941	-0.0292841	-0.0319135	-0.0181455	-0.0554018	-0.0364505	-0.0398378	-0.0510415	-0.0675368	-0.0893022	-0.0494816	-0.0181755	0.012997	0.0395291	0.0412699	0.0569913	0.0207632	-0.031492	-0.0514708	-0.018965	0.151742	0.540998	1.09524	1.64834	2.15895	2.59319	2.79453	2.69039	2.36899	2.28476	2.26887
2.15305	1.97402	1.69828	1.69463	1.60933	1.59262	1.36265	0.979252	0.47774	0.147073	-0.052831	-0.0876554	-0.122322	0.0279882	0.140703	0.199526	0.0792229	0.0421601	0.00839763	0.00124995	0.00433439	-0.0115411	-0.0242572	-0.0637721	-0.0486578	-0.0256276	-0.0485524	-0.0591611	-0.0530772	0.0113254	0.0588489	0.0577467	0.0259617	-0.0222459	-0.0283119	-0.0344307	-0.0238231	0.0521437	0.215245	0.450531	0.841485	1.82892	3.49789	5.10717	5.99518	5.91888	5.33986	4.75487	4.2934	3.70647
2.76964	1.68005	0.936558	0.608581	0.498312	0.710566	0.875038	0.804756	0.418624	0.0702001	-0.0641122	-0.114842	-0.160595	-0.0774705	0.0171405	0.0878058	0.0583233	0.0593735	0.0666999	0.0517954	0.0648476	0.0565834	0.0421947	-0.0383588	-0.0777061	-0.085102	-0.0747406	-0.0868208	-0.119277	-0.148779	-0.12342	-0.0725616	0.012652	0.0646443	0.0979261	0.109601	0.132395	0.179578	0.193216	0.18786	0.21464	0.40323	0.945297	1.79414	2.61554	3.05878	3.05919	2.77335	2.3569	1.92821
1.57207	1.2474	0.950592	0.632701	0.492938	0.455019	0.396019	0.210096	-0.00632335	-0.157325	-0.2447	-0.292648	-0.280733	-0.154086	-0.00233347	0.205627	0.175617	0.153678	0.0907506	0.155384	0.157067	0.12024	0.0823467	0.00606069	-0.0110406	-0.0134482	0.0102371	0.00548345	-0.0187659	-0.0228478	-0.0189461	-0.0511635	-0.0761596	-0.0669806	0.0157605	0.0641989	0.0269507	-0.024759	-0.0368038	-0.0208764	0.119349	0.457377	1.19992	2.64772	4.63087	6.31866	7.0445	6.9278	6.54175	6.01951
5.28739	4.36996	3.4489	2.75993	2.14533	1.62064	1.05731	0.702742	0.418687	0.183358	-0.0355163	-0.169146	-0.195237	-0.0757795	0.110747	0.192977	0.141038	0.0772834	0.0429471	0.0652767	0.0489497	0.0449409	0.0374802	0.0229142	-0.0132426	-0.0353008	-0.0514779	-0.0442098	-0.0150111	-0.0572798	-0.0323706	-0.0244037	0.00216239	-0.00676147	-0.0296262	-0.00760394	-0.0260866	-0.0547405	-0.0674417	-0.0606475	0.0054619	0.056686	0.0839032	0.0973149	0.304609	0.751555	1.22787	1.68422	2.1713	2.64738
2.6883	2.31405	1.84987	1.66365	1.52363	1.14209	0.626125	0.221504	0.0505022	-0.0271616	-0.173959	-0.26473	-0.281517	-0.139421	0.000371076	0.0351129	0.0270795	0.0202075	0.0594858	0.0743018	0.0797116	0.0581661	0.0405181	0.0313752	0.0399373	0.0279409	-0.0369744	-0.0680643	-0.0968786	-0.0515068	0.0018456	0.0200396	0.0300718	0.0357357	0.0627623	0.107305	0.203264	0.37882	0.510438	0.599089	0.62012	0.763337	1.25019	2.38999	3.64277	4.50047	4.54306	4.08007	3.24227	2.27688
1.37561	0.980854	0.937326	1.13889	1.05836	0.825573	0.503563	0.317331	0.196816	0.102837	0.0299375	-0.0615208	-0.125104	-0.0736609	0.0154543	0.0566744	-0.012711	-0.0403748	-0.0315257	0.0146855	0.0100845	-0.0448889	-0.126009	-0.195747	-0.183623	-0.148249	-0.0984054	-0.0907567	-0.0971293	-0.090712	-0.0622565	-0.0295637	-0.00881533	-0.00681201	-0.0181571	-0.04167	-0.0187063	0.0364162	0.0821431	0.134353	0.478529	1.52712	3.00844	4.2858	4.98194	5.08095	4.8947	4.43861	3.9125	3.27174
2.73916	2.40172	2.02957	1.55292	0.892714	0.547431	0.311675	0.381653	0.326833	0.258292	0.00403135	-0.143439	-0.208701	-0.13935	-0.0406142	0.0341085	0.0312367	-0.0151636	-0.065303	-0.0743647	-0.0623826	-0.0716115	-0.0817149	-0.102636	-0.0719655	-0.0295186	-0.00552586	-0.00703601	-0.0184255	0.0218763	0.0414608	-0.0268714	-0.0736424	-0.0365865	0.0403797	0.0559475	0.0283207	0.0811688	0.285289	0.628707	1.05438	1.60911	2.30532	2.84855	3.23218	3.38235	3.40863	2.96536	2.17631	1.47969
1.09697	0.856881	0.640029	0.552429	0.56775	0.485431	0.271104	0.0753022	0.00607424	-0.0077833	-0.0473905	-0.124755	-0.220212	-0.150058	-0.0458754	0.0811472	0.0559623	0.04749	0.0151838	0.00652684	-0.0280792	-0.0565159	-0.0769503	-0.0625544	-0.0126342	0.0478771	0.0442326	-0.0123972	-0.0784628	-0.0912124	-0.04713	-0.00474284	-0.0043231	-0.0105408	0.00528339	0.0282824	0.0491994	0.111343	0.246844	0.451941	0.656149	0.961988	1.41388	2.27705	3.53974	4.49089	4.72023	4.26888	4.05046	3.93981
3.5433	2.88011	2.18132	1.63312	1.16866	0.91335	0.972552	0.803114	0.511512	0.0778857	-0.120642	-0.205184	-0.233576	-0.111438	-0.0664628	0.0163296	-0.0303609	0.00658767	-0.00362639	-0.00295147	-0.0284208	-0.0427791	-0.0298733	0.0106437	0.0730159	0.0609161	0.0193727	-0.0464327	-0.0761257	-0.0929142	-0.1241	-0.0978171	-0.0480485	0.0473857	0.123448	0.138522	0.0760476	-0.0225705	-0.0508112	0.0130426	0.106402	0.268777	0.52434	0.953648	1.96911	3.64302	5.39331	6.40925	6.41164	5.70971
4.78676	3.86516	3.0254	2.15512	1.34774	0.831037	0.599032	0.455061	0.277824	0.0966331	-0.0660917	-0.136642	-0.239655	-0.139915	-0.0618534	0.0464705	-0.0139331	-0.0331391	-0.0334151	0.026724	0.0520856	0.0541881	0.00149134	-0.0397289	-0.111868	-0.125645	-0.124157	-0.0487968	0.0120253	0.0770213	0.0687766	0.0101456	-0.05052	-0.0712428	-0.0707783	-0.0594145	-0.0176759	0.0842366	0.256232	0.554887	0.841264	1.07872	1.43247	1.94939	2.65726	3.31748	3.76587	4.02752	3.90358	3.37052
2.44992	1.49446	0.865408	0.501104	0.303327	0.254822	0.208278	0.163334	0.0450952	-0.0313881	-0.138747	-0.202305	-0.231612	-0.0894857	0.0209525	0.124332	0.0739586	0.0250715	0.00388665	0.0455227	0.100969	0.0808312	0.0382199	-0.0513175	-0.120013	-0.153283	-0.0745544	0.0206833	0.0389691	-0.0342071	-0.0606384	-0.025485	0.0339146	0.0541148	0.0450338	0.0382425	0.0301898	0.0469429	0.219387	0.641904	1.21146	1.87041	2.55945	3.70471	5.17551	6.81115	8.14528	8.74691	8.49288	7.84238
7.01365	6.1828	5.17788	4.12526	2.97158	1.85166	0.97101	0.548836	0.317647	0.161359	-0.0667592	-0.235032	-0.333782	-0.157776	0.0192828	0.153718	0.120931	0.0195349	-0.0529383	-0.0915279	-0.0381266	0.00315296	-0.00188411	-0.0509759	-0.127818	-0.139444	-0.165837	-0.126145	-0.113079	-0.122287	-0.123536	-0.107085	-0.0549855	-0.0273091	-0.013433	-0.0204904	-0.0383827	-0.0781438	-0.0620324	0.0879062	0.467879	1.05023	1.75645	2.33311	2.58065	2.76196	2.90091	2.94824	2.83406	2.66295
2.5106	2.1005	1.43952	0.908939	0.664914	0.639634	0.631659	0.574691	0.46826	0.290277	0.0803413	-0.103972	-0.149973	-0.0936863	0.0394392	0.0740957	0.0529726	0.0137633	0.00399643	-0.0477271	-0.0496227	-0.0394785	-0.0328002	-0.0888136	-0.0771754	-0.0813637	-0.0754285	-0.0945777	-0.116242	-0.0925699	-0.106001	-0.042957	-0.00398977	0.0377603	0.0475441	0.0140337	0.00027217	0.000313804	0.0517222	0.0985613	0.134877	0.176259	0.322845	0.586451	1.07709	1.78755	2.69839	3.5761	4.22437	4.56259
4.52018	4.18657	3.53741	2.76546	1.91932	1.23568	0.714262	0.401176	0.117245	-0.0149431	-0.169167	-0.241037	-0.264711	-0.142908	-0.0135406	0.044191	0.0019564	0.0401033	0.0468044	0.0284943	-0.0504621	-0.0645671	-0.0188753	-0.0249735	-0.0499451	-0.0790519	-0.0795565	-0.0516509	-0.0139654	0.0360251	0.0464577	0.0180572	-0.014565	-0.0365601	-0.0286087	0.00414413	0.0206269	0.0375129	0.104928	0.332805	0.736428	1.33835	1.97874	2.56279	3.116	3.50417	3.61436	3.28268	2.82652	2.39463
2.06795	1.83519	1.57893	1.22611	0.749396	0.399108	0.237354	0.164259	0.069936	-0.0123375	-0.124599	-0.248929	-0.261909	-0.101092	0.094419	0.199958	0.160531	0.0969336	-0.0169853	-0.00499132	-0.00743965	0.070653	0.0813569	0.0870417	0.023874	-0.0380978	-0.0469865	-0.0423658	-0.0612402	-0.0873696	-0.0821261	-0.0659679	-0.000998106	0.0938742	0.171017	0.14146	0.0797237	0.114413	0.308092	0.53396	0.735901	1.2011	2.18356	3.34092	3.96982	3.95507	3.64216	3.30696	3.06097	2.69206
2.13845	1.42023	0.882485	0.656808	0.538871	0.366864	0.238107	0.133593	0.0203227	-0.0891607	-0.216693	-0.271015	-0.235034	-0.087974	0.0295143	0.0387058	0.0100587	0.0176024	0.03083	0.0304665	0.00424344	0.00573436	0.0180307	0.0380529	0.0197889	0.00845051	-0.017964	-0.0201121	-0.0917479	-0.110671	-0.0744184	-0.00566702	0.0543512	0.0714336	0.0808417	0.0148202	-0.0455488	-0.0244789	0.0820373	0.220156	0.328741	0.433717	0.657573	1.1841	1.9821	2.86817	3.79586	4.57577	4.74863	4.15528
3.20982	2.29695	1.70554	1.02062	0.64973	0.555989	0.603637	0.562916	0.266039	0.0897941	-0.013179	-0.123977	-0.148186	-0.0646997	0.0194728	0.0149049	-0.0403542	-0.0423166	-0.00455251	-0.013716	-0.0187358	-0.0386717	-0.0418192	-0.0466997	-0.06957	-0.0557344	0.00297067	0.0197378	-0.0159101	-0.0990016	-0.116955	-0.108271	-0.0870138	-0.03395	0.0203204	0.0123431	-0.00206596	-0.000358828	0.0144188	0.00728078	0.0580022	0.236214	0.595016	1.16074	1.97211	2.8842	3.58917	3.84736	3.62474	3.65831
4.11822	4.92344	5.24066	4.56382	3.33925	2.22329	1.45606	0.906105	0.392779	0.173252	0.0811473	-0.0579767	-0.11396	-0.0759791	0.0363097	0.0977826	0.080772	0.0284908	-0.0317142	-0.0353278	-0.0637373	-0.0713386	-0.0976618	-0.110879	-0.125393	-0.110534	-0.038422	-0.015885	-0.0230246	-0.0435603	-0.0253919	0.00990708	0.00890615	-0.0293869	-0.0760363	-0.0880036	-0.0719627	-0.0531257	-0.0114244	0.0283436	0.0507816	0.19131	0.564946	1.28173	2.23926	3.05491	3.2737	2.91604	2.31934	1.89104
1.49234	1.12259	0.889254	0.826379	0.783451	0.662698	0.448604	0.256551	0.0797722	-0.0132996	-0.0592454	-0.128709	-0.208674	-0.141345	-0.0460081	0.057017	0.0891008	0.126051	0.15886	0.101793	0.0483304	-0.00682021	-0.0146543	0.0190066	0.0578076	0.0688506	0.0318507	0.0137058	-0.00860408	-0.0297749	-0.0316243	0.0119444	0.0611365	0.0342675	0.0194464	0.0197455	0.0332627	0.00320637	-0.0195332	0.0103573	0.080571	0.212816	0.522574	1.02653	1.51634	1.74952	1.82906	1.90667	2.10473	2.35951
2.28089	1.96788	1.39527	1.17649	1.20597	1.39111	1.26907	0.877696	0.371889	0.132757	-0.0152883	-0.109065	-0.169261	-0.141285	-0.0655499	-0.0436553	-0.0236243	-0.0029236	0.0180408	0.0426017	0.0322172	-0.0203798	-0.0556619	-0.0316992	-0.01408	-0.0454897	-0.0776245	-0.111919	-0.0943024	-0.0723522	-0.0414927	-0.0333832	-0.0491915	-0.025408	0.017871	0.0297973	0.012648	0.0115425	0.111056	0.274942	0.454456	0.719829	1.16649	1.8792	2.64382	3.15347	3.44566	3.4572	3.15832	2.60141
1.93754	1.41374	0.904737	0.502165	0.305811	0.381491	0.468737	0.412888	0.213333	0.0677891	-0.0350824	-0.144886	-0.206872	-0.0516973	0.0755688	0.140282	0.149571	0.164674	0.142448	0.054354	0.0100115	0.00817899	-0.0171005	-0.0579074	-0.101809	-0.124601	-0.106673	-0.0888622	-0.0678158	-0.0296703	0.0366617	0.0930118	0.0717655	0.00736067	-0.0114107	0.045863	0.0987679	0.103275	0.0542798	0.210848	0.651892	1.35601	1.87067	2.27034	2.77728	3.49835	4.12246	4.33331	4.17719	3.89178
3.55603	3.14206	2.50198	1.7521	1.27583	1.05133	0.890084	0.565201	0.206203	-0.0188042	-0.11058	-0.186613	-0.245711	-0.194125	-0.1006	0.0438911	0.102937	0.112198	0.0323195	-0.0222222	0.018102	0.0526017	0.014136	-0.0817739	-0.108105	-0.0943184	-0.0661486	-0.00722422	-0.00444254	0.0207395	0.011238	0.0114721	-0.0305504	-0.0620744	-0.0610437	-0.0557297	-0.0683681	-0.0411477	0.0223247	0.0677545	0.0514877	0.0802479	0.317145	0.822849	1.44566	2.08054	2.74568	3.40515	3.62254	3.25355
2.55841	2.08859	1.84644	1.59556	1.23382	0.848057	0.55831	0.431953	0.311409	0.152627	-0.122482	-0.263259	-0.279603	-0.165506	-0.067182	-0.0204432	-0.0187223	-0.0143824	0.0275823	0.0251243	-0.0628108	-0.128524	-0.134057	-0.0501311	-0.00835938	-0.0290403	-0.0784993	-0.0897594	-0.0292489	0.0288353	0.0813847	0.0657077	0.0369473	0.000652649	-0.0198676	-0.00104717	0.0232273	0.0397553	0.0840649	0.221198	0.399278	0.574075	0.869639	1.50606	2.3452	3.13345	3.65353	3.93317	3.95235	3.65401
3.20907	2.53296	1.84891	1.14714	0.754412	0.57615	0.479268	0.398423	0.243499	0.116496	-0.0521156	-0.136827	-0.139109	-0.0890829	0.0311499	0.0612226	0.0906055	0.0277654	-0.0134748	-0.0729068	-0.0770354	-0.0434622	-0.0383089	-0.0537601	-0.116111	-0.0938138	-0.0890589	-0.0336502	-0.0497139	-0.0573033	-0.070034	-0.100411	-0.14519	-0.178225	-0.124909	-0.0200982	0.0577331	0.081832	0.0493533	0.0898714	0.394873	1.14254	2.17887	3.13177	3.76047	4.24793	4.72974	5.12813	5.27099	5.33671
5.52896	5.35689	4.62556	3.32578	2.15187	1.35692	0.883535	0.565099	0.256521	0.0508653	-0.00408104	-0.117886	-0.175392	-0.175465	-0.0574921	0.010009	-0.0383227	-0.0349086	-0.00641676	0.0542675	0.092536	0.0917843	0.107902	0.0840368	0.0373438	-0.0675098	-0.106781	-0.073648	0.02026	0.0682982	0.078771	0.0556395	0.0273232	-0.00390973	0.0177425	0.0438164	0.0574588	0.044116	0.0575196	0.0751904	0.167164	0.445585	0.943476	1.45636	1.76749	1.86748	1.92372	1.7794	1.47618	1.07328
0.820013	0.655444	0.456634	0.287406	0.159363	0.0959838	0.0314164	-0.0288131	-0.0977041	-0.142186	-0.260614	-0.315118	-0.310726	-0.103245	0.0536905	0.0936102	0.0388362	-0.0357846	-0.0435653	-0.033589	-0.00706655	0.0324985	0.0191735	-0.0136069	-0.0749516	-0.0385338	0.0220113	0.0604642	0.072054	0.0564489	0.0366255	0.00236498	-0.0156965	-0.00533219	-0.0101129	0.0571023	0.111671	0.128541	0.133163	0.201498	0.391014	0.715395	1.18249	1.85999	2.6742	3.5391	4.11903	4.03839	3.56946	3.14952
2.95558	2.53028	1.87017	1.21573	0.821017	0.552116	0.356553	0.226459	0.135965	0.0101313	-0.0544037	-0.127625	-0.140433	-0.102297	-0.0362947	0.0348028	0.025555	-0.00258849	0.00735038	0.0457618	0.056064	0.0336768	-0.00500605	0.011735	0.0590173	0.0795961	0.0537261	0.00305983	-0.0142974	-0.0200356	-0.0133861	0.00968646	0.0475268	0.0552346	0.0336283	0.00113576	0.0257223	0.053033	0.0667093	0.0443596	0.050124	0.156017	0.426835	0.932784	1.49106	1.94357	2.37865	2.79695	3.10513	2.98746
2.65983	2.38244	2.13455	1.78146	1.26147	0.852359	0.535378	0.372679	0.227909	0.146486	0.0401341	-0.104471	-0.211228	-0.18069	-0.0556496	0.0481974	0.0230447	-0.0219179	-0.0288088	-0.0237609	-0.0029967	-0.0179045	-0.0317128	-0.068587	-0.0367286	-0.00591225	0.0149044	0.0075685	0.00165497	-0.00300109	-0.0134253	-0.00403877	0.0104068	0.0127928	0.0249496	0.0332124	0.00503814	-0.0323811	-0.0358474	0.0138148	0.0676027	0.0818273	0.200837	0.573185	1.58002	3.30274	4.94864	5.68205	5.47961	5.08628
4.82351	4.37427	3.59533	2.87596	2.38058	1.96006	1.58923	1.06886	0.712724	0.365654	0.0851827	-0.0818704	-0.17748	-0.0431189	0.0709558	0.0920624	0.0424122	-0.00508132	0.0153658	0.00360794	-0.00655115	0.0110712	0.0782046	0.10073	0.0518784	-0.0692318	-0.105463	-0.101639	-0.0605471	-0.0615418	-0.0390455	-0.0289484	0.026682	0.0235649	0.0423452	-0.0127464	-0.0187339	-0.0293847	-0.000171249	0.021547	0.148414	0.516933	1.08203	1.72113	2.23854	2.70648	3.2816	3.76698	3.89159	3.44878
2.9258	2.64113	2.66404	2.78519	2.72618	2.62385	2.35179	1.81691	0.995316	0.219745	-0.15887	-0.211029	-0.170375	-0.00703362	0.0511724	0.127735	0.07582	0.076748	0.0388812	0.0242711	0.018359	0.0220264	0.0289419	0.0444048	0.0421255	0.0127989	-0.00524384	0.0144115	0.0363298	0.0658672	0.0233206	0.010557	-0.00610224	0.0189761	0.0615941	0.10796	0.116024	0.114974	0.123014	0.208966	0.226647	0.212204	0.268083	0.607045	1.14185	1.78651	2.60214	3.87764	5.12373	5.67781
5.42745	4.78547	4.13772	3.44969	2.63646	1.82952	1.13885	0.574947	0.262048	-0.0247449	-0.144315	-0.239458	-0.140399	0.47806	1.13316	1.3755	1.01541	0.5901	0.40947	0.324706	0.277685	0.236626	0.16494	0.0833481	0.0421672	0.087246	0.0940886	0.0839665	0.0155359	-0.0410671	-0.0568244	-0.0726288	-0.0586303	-0.0804582	-0.104681	-0.117075	-0.146174	-0.143387	-0.124312	-0.0597528	0.0550132	0.220257	0.529106	1.13255	2.15115	3.54348	4.75098	5.17946	4.89562	4.36812
4.1551	3.93767	3.3468	2.51051	1.75552	1.33836	1.21822	1.10025	0.749025	0.2727	-0.13411	-0.25149	-0.249767	-0.133911	0.0306605	0.0878484	0.0446203	0.0262017	0.023277	0.00104691	-0.0746016	-0.121022	-0.0965857	-0.0745173	-0.0725847	-0.0641421	0.0246887	0.077439	0.0473482	-0.0432841	-0.102754	-0.102794	-0.0545971	0.0164758	0.0674721	0.0815511	0.0945892	0.0815385	0.0693797	0.120341	0.463676	1.10152	1.89464	2.65786	3.17401	3.43186	3.42845	3.2672	2.99493	2.39667
1.6822	0.955455	0.506081	0.262543	0.127123	0.0758	0.032579	0.0278702	0.00915607	-0.0160859	-0.160091	-0.243527	-0.329363	-0.131968	-0.0661859	-0.0189376	-0.0678388	-0.0723339	-0.0196741	-0.0524024	-0.0136415	0.0221754	0.0302986	-0.0362669	-0.0769881	-0.0486054	0.000791363	0.0299491	0.0099775	-0.0466422	-0.089489	-0.0699717	-0.046398	-0.0744411	-0.0933992	-0.0204069	0.105164	0.163265	0.153532	0.245625	0.645804	1.38355	2.30487	3.20453	3.83708	3.99628	3.96012	3.97026	4.05046	3.8543
3.3055	2.47176	1.64567	0.972723	0.621154	0.413944	0.316708	0.190865	0.0613193	-0.0701206	-0.152846	-0.194963	-0.222496	-0.111993	0.00788944	0.0826829	0.0584594	0.0556299	0.0677555	0.0515998	0.00489378	-0.00712842	-0.0413806	-0.0727451	-0.113545	-0.0995562	-0.0585001	-0.00773172	0.0286808	0.073159	0.0528775	0.0169283	0.00338113	0.0354589	0.0629188	0.0246878	-0.0211641	-0.002851	0.0583259	0.124641	0.143858	0.300278	0.781413	1.56272	2.45799	3.19691	3.76045	4.11721	4.20421	3.8576
3.10996	2.07284	1.23267	0.706921	0.488051	0.381848	0.269314	0.165254	0.0489311	-0.0808632	-0.232687	-0.325345	-0.313684	-0.123908	-0.00205911	0.081045	0.0792558	0.109961	0.122914	0.075171	0.0228351	-0.000543464	0.030333	0.0501097	0.0152806	0.0154587	0.023067	0.0172979	-0.0386402	-0.0560882	-0.0176681	0.0358607	0.055153	0.050924	0.0116331	-0.026484	-0.0286969	-0.01829	0.000989389	0.155006	0.52743	1.15398	2.19468	3.74691	5.29275	6.22097	6.14573	5.77258	5.34493	4.9792
4.24252	3.23503	2.15879	1.30012	0.747619	0.457254	0.389244	0.313544	0.190622	0.0036218	-0.172192	-0.276828	-0.276285	-0.135153	0.00141447	0.0810011	0.0589469	0.0624238	0.0314943	-0.0112219	-0.0284489	-0.0176642	-0.00326987	-0.0157197	-0.0319307	-0.0540678	-0.0434089	-0.0117024	-0.0209557	-0.0652812	-0.0995722	-0.0377702	0.0285	0.0797959	0.0939386	0.0726552	0.0373907	0.0317025	0.0308606	0.0234556	0.0633234	0.285561	0.635994	1.00692	1.47236	2.19567	2.93203	3.58234	4.00148	4.20351
4.2883	3.97861	3.43494	2.50739	1.56282	0.871151	0.508104	0.285081	0.165445	-0.02599	-0.152098	-0.27969	-0.285266	-0.177347	-0.0439739	0.0581942	0.0824976	0.0552643	0.0136037	-0.0322705	-0.0446982	-0.0576601	-0.0218162	-0.0162426	0.0343794	0.0324706	0.0162276	-0.0507166	-0.0618583	-0.00186133	0.0682479	0.0627791	0.0195079	0.00200352	0.0217216	0.0472753	0.0540211	0.0531542	0.0360891	-0.0221867	-0.0437509	-0.00535627	0.131868	0.43212	1.09614	2.11922	3.11389	3.69352	3.64928	3.23895
2.59665	1.89672	1.21241	0.763338	0.509669	0.404424	0.240643	0.151667	0.0414153	0.0153468	-0.0563178	-0.120146	-0.174709	-0.120355	-0.0420544	0.0446188	0.0258769	0.0595811	-0.00854163	-0.0302248	-0.0463947	-0.0200631	-0.00227436	0.00722439	-0.00318281	0.00760693	-0.0210198	-0.0175419	-0.0267101	-0.0268018	-0.0156187	-0.0231877	-0.0232508	-0.0225511	-0.0474732	-0.0687564	-0.0802217	-0.0714589	0.0593889	0.465857	0.977568	1.23316	1.17039	1.13745	1.41379	1.89034	2.266	2.41858	2.43982	2.41664
2.30267	2.04337	1.67376	1.19139	0.954266	0.647687	0.514331	0.20426	0.0547572	-0.0194694	-0.091164	-0.151627	-0.217277	-0.0972684	0.0499386	0.155716	0.083855	0.0160669	0.00728738	-0.0153166	-0.0294006	-0.052198	-0.0146471	0.00391664	-0.0298977	-0.0828359	-0.112666	-0.0750389	-0.0375812	-0.0179976	-0.0382649	-0.0399325	-0.0467588	-0.0558382	-0.0546445	-0.00812726	0.0885783	0.151196	0.149363	0.120515	0.102327	0.11974	0.214512	0.532192	1.06217	1.69242	2.16498	2.29362	2.18228	1.922
1.616	1.27548	0.91315	0.658468	0.421825	0.328163	0.281086	0.228631	0.113017	-0.0760324	-0.116817	-0.211477	-0.153397	-0.118101	0.0503973	0.142223	0.160336	0.0609409	-0.0461759	-0.0790012	-0.0682694	-0.0377675	-0.0476675	-0.0355635	-0.058885	-0.073563	-0.0805288	-0.0822927	-0.0911667	-0.124723	-0.137339	-0.142726	-0.0859614	-0.0488571	-0.0219207	-0.00673093	0.033267	0.0444834	0.0306916	0.0376666	0.0879599	0.40829	1.1279	2.1947	2.96669	3.06945	2.93036	2.87662	3.19282	3.65513
3.94668	3.66075	2.78367	1.75976	1.02422	0.655925	0.458946	0.327108	0.130961	-0.0124378	-0.147395	-0.239142	-0.239042	-0.113287	0.0225058	0.0402278	0.0431301	0.0647867	0.0856282	0.079206	0.0361169	0.044251	0.018828	-0.0291046	-0.0779363	-0.0522843	-0.00165202	0.0102337	-0.0608292	-0.177212	-0.207776	-0.197355	-0.150207	-0.15233	-0.134653	-0.119099	-0.12287	-0.0914906	-0.0542959	0.0314959	0.193427	0.541775	1.01585	1.58683	2.25658	2.87143	3.12227	3.01234	3.13343	3.68064
4.40316	4.8109	4.94241	5.11226	5.28029	5.32875	5.03709	4.19595	2.79535	1.40858	0.427899	0.0744529	-0.0823021	-3.54545e-05	0.117706	0.235261	0.21168	0.227389	0.201712	0.134103	0.0198597	-0.0609218	-0.0887543	-0.0603084	-0.0452863	-0.0272784	-0.0605809	-0.0795617	-0.105701	-0.138373	-0.145843	-0.0956232	-0.0276237	0.00467132	0.00795923	0.0165069	0.0476323	0.06465	0.0513729	0.0205443	0.0303875	0.116935	0.34233	0.814212	1.54591	2.4583	3.32452	3.93991	4.17494	3.93839
3.36099	2.6875	2.00329	1.42256	0.816831	0.426421	0.194168	0.126465	0.0374307	-0.103422	-0.229655	-0.313792	-0.279569	-0.145793	-0.0133132	0.0629285	0.0243769	0.0117771	-0.0310323	-0.0328907	-0.0782084	-0.0865027	-0.0626134	-0.019087	0.0193731	0.0110231	-0.0232213	-0.0272266	-0.0454107	-0.0555789	-0.117276	-0.149961	-0.117126	-0.0585841	-0.037268	-0.02875	0.00377279	0.0249832	0.0528171	0.137186	0.393965	0.806186	1.2049	1.46108	1.72435	2.12906	2.52627	2.56922	2.28248	1.86672
1.47404	1.07593	0.661988	0.394486	0.316821	0.348159	0.375122	0.313511	0.199163	0.0425152	-0.141352	-0.220754	-0.222255	-0.136613	-0.0410482	0.0430252	-0.00171358	-0.0459524	-0.148635	-0.144578	-0.123917	-0.0654973	-0.0406875	-0.0683257	-0.118864	-0.0969358	-0.0660033	-0.000841068	0.0101758	0.00982625	-0.0334887	-0.0605318	-0.026272	-0.00282056	-0.0259396	-0.124108	-0.168747	-0.120804	-0.0169783	0.10487	0.226704	0.320955	0.383604	0.427016	0.544347	1.05426	2.0233	3.09371	3.75544	3.75029
3.42975	3.03594	2.80974	2.66764	2.45698	2.06899	1.57391	0.999332	0.482087	0.0857356	-0.113478	-0.211281	-0.224098	-0.11536	-0.0232221	0.0507522	0.034444	0.059334	0.0453226	-0.0108753	-0.0540628	-0.052886	-0.0128824	-0.0245135	-0.0654638	-0.140994	-0.117381	-0.122609	-0.0928015	-0.0966254	-0.111218	-0.11557	-0.0975676	-0.0213248	0.040417	0.0772221	0.11297	0.109511	0.0716862	0.0221318	0.0626848	0.290576	0.804038	1.49688	2.00163	2.10571	1.99921	1.80961	1.62562	1.45061
1.20214	0.915668	0.54927	0.329471	0.241706	0.203046	0.203354	0.161176	0.0843532	-0.0392975	-0.107297	-0.183942	-0.197015	-0.137879	-0.018326	0.0449438	0.00848581	-0.0618297	-0.0675418	-0.0529492	0.000958737	-0.0196819	-0.0376431	-0.0546422	-0.0943794	-0.110426	-0.100646	-0.0459223	-0.0244832	-0.0481089	-0.0620908	-0.0589577	-0.0219102	0.013442	0.0234945	0.0309833	0.0486205	0.0665263	0.0397402	0.0131492	0.0232892	0.103114	0.0931793	0.139046	0.308816	0.894351	1.77947	2.81488	3.58177	3.90539
3.63248	3.11295	2.63259	2.17081	1.83573	1.56	1.54579	1.61922	1.3093	0.990041	0.695859	0.514107	0.411623	0.276065	0.236188	0.102091	-0.0448058	-0.0364894	-0.0455328	-0.0671988	-0.0928239	-0.103041	-0.0849438	-0.067427	-0.0539059	-0.0614652	-0.0501146	-0.0403962	-0.0543087	-0.113684	-0.132149	-0.173506	-0.180511	-0.135854	-0.0608548	-0.00950656	-0.0132593	-0.0289872	-0.0347404	0.0551328	0.355735	0.820774	1.39056	2.13136	2.87791	3.29701	3.29096	3.02954	2.92597	2.93605
2.98624	2.81834	2.57554	2.2765	1.90866	1.35655	0.749598	0.306188	0.017879	-0.101882	-0.169839	-0.223771	-0.248267	-0.109552	0.0154664	0.150267	0.130647	0.177409	0.185	0.192173	0.143436	0.0734987	0.0370992	0.0539269	0.0758175	0.0725832	0.0566328	0.0407684	0.0242802	0.00949852	0.0121875	0.0149005	0.0138523	0.0120905	0.001451	-0.0179356	-0.0506203	-0.0348682	-0.00183981	0.0392028	0.125158	0.297301	0.478111	0.707067	1.45709	2.97855	4.60976	5.47041	5.3699	4.84032
4.02784	2.94353	1.80938	1.00277	0.639212	0.530988	0.430922	0.201376	-0.0264972	-0.093738	-0.0777514	-0.127753	-0.172136	-0.0781835	0.0539718	0.100446	0.034317	-0.0228061	-0.0383342	-0.054209	-0.0557028	-0.0788553	-0.0516058	-0.0540532	-0.0398287	-0.0553361	-0.0526476	-0.0443974	0.0224943	0.068369	0.0909269	0.0494349	0.039194	0.0347297	0.0446483	0.0623806	0.0656827	0.0638055	0.0485355	0.0465041	0.0287038	0.0865871	0.217531	0.450561	0.805685	1.23479	1.58024	1.73093	1.64907	1.5214
1.28131	0.988017	0.686977	0.406965	0.285986	0.17728	0.140121	0.0508095	0.00571648	-0.0707742	-0.189135	-0.26676	-0.277728	-0.135174	-0.0729385	0.0133091	0.0706766	0.152692	0.140232	0.0219653	-0.0647888	-0.0852282	-0.0736147	-0.106634	-0.132347	-0.112528	-0.0772531	-0.0396424	-0.0252089	-0.0248115	-0.00459156	0.018749	0.0727983	0.0877112	0.101034	0.0727596	0.0484186	0.0667008	0.154725	0.232162	0.273968	0.364945	0.665151	1.27028	1.97124	2.39589	2.52638	2.45441	2.42483	2.23348
1.82769	1.42881	0.995002	0.72279	0.425737	0.255953	0.157702	0.089205	-0.0169133	-0.124235	-0.26802	-0.30205	-0.315609	-0.216172	-0.120789	-0.0163721	0.0158309	0.0226303	-0.0346059	-0.0529283	-0.0664896	-0.0594516	-0.080587	-0.0502588	-0.0531525	-0.0887793	-0.13969	-0.152279	-0.132553	-0.122479	-0.104967	-0.0662364	-0.0493382	-0.0603625	-0.0787486	-0.0670727	-0.0112058	0.0558536	0.130254	0.232963	0.41843	0.70856	1.06594	1.46338	1.8042	2.38284	3.69115	5.78347	7.9424	9.05272
9.04695	8.2073	6.94868	5.29055	3.56546	2.14667	1.18488	0.617234	0.265207	0.103785	-0.0413704	-0.131069	-0.172233	-0.0928887	0.046356	0.118581	0.137795	0.0784452	0.0400913	0.0281075	0.00557055	-0.0419849	-0.100196	-0.125589	-0.121177	-0.110383	-0.130027	-0.0701977	-0.0469463	-0.00447716	-0.0241175	-0.0253352	-0.0128581	-0.0207787	0.00482472	0.0572337	0.109558	0.124608	0.142259	0.161974	0.206272	0.261394	0.455322	1.1038	2.1891	3.27116	4.05163	4.52694	4.93481	5.12701
5.22888	5.20249	5.06894	4.62193	4.09467	3.59784	3.15792	2.66813	1.82881	1.02408	0.313628	0.0579474	-0.0417037	-0.0176097	-0.0314397	-0.0380036	-0.0550065	-0.0362934	-0.0608785	-0.0939999	-0.0960159	-0.0558435	-0.044305	-0.0465623	-0.0929361	-0.115228	-0.116902	-0.0686678	-0.0349228	-0.0137311	0.000237889	0.00107804	-0.00549973	0.0057786	0.0476427	0.0985116	0.105463	0.0787914	0.0651767	0.0955104	0.182261	0.249881	0.383875	0.759118	1.46476	2.3325	3.06755	3.53911	3.63244	3.4317
3.19748	3.10053	2.8668	2.36637	1.60644	0.951718	0.404879	0.0623032	-0.0446607	-0.0944351	-0.149095	-0.253302	-0.247669	-0.0975986	0.0226419	0.115307	0.0760528	0.0755631	0.0349562	0.0074019	-0.0139997	0.00234049	-0.00508831	-0.00348201	-0.0166106	0.00479912	0.0177336	0.020354	0.00165825	-0.0159849	0.00482279	0.0607874	0.0837163	0.0585776	0.0348962	0.0427777	0.0922397	0.123779	0.130983	0.124578	0.188476	0.386469	0.956322	1.89716	2.87105	3.35452	3.2541	2.98145	2.67681	2.32057
1.8382	1.36294	0.994999	0.673179	0.429396	0.242352	0.144108	0.0869713	0.066567	-0.0142384	-0.0592024	-0.15634	-0.150095	-0.0756761	0.0209161	0.0863033	0.0491367	0.0244233	-0.0162043	0.00397312	0.0613849	0.1094	0.0744385	0.0358354	0.0252362	0.0437672	0.00929296	-0.0750022	-0.133535	-0.115621	-0.0374307	0.00840265	-0.0233942	-0.0523866	-0.0207042	0.0377361	0.0468137	0.0262051	0.034548	0.0919025	0.195461	0.49905	1.07293	1.72989	2.19072	2.50052	2.96539	3.49088	3.80857	3.76739
3.58511	3.40167	3.0517	2.43295	1.70291	1.14102	0.746784	0.433466	0.130144	-0.0113133	-0.137348	-0.179516	-0.166229	-0.0594818	-0.0100887	0.0426798	0.091268	0.125424	0.0748374	0.0104049	0.0112795	0.0540295	0.10581	0.11277	0.078026	0.00486338	-0.0456949	-0.0551356	-0.0381255	0.0110922	0.0625568	0.10254	0.0688818	0.0138194	0.00251788	0.077773	0.163486	0.198235	0.211826	0.25642	0.387813	0.680317	1.26994	2.06034	3.22904	4.68191	6.01288	6.64563	6.37544	5.69371
4.81649	3.92812	2.95675	1.97806	1.17279	0.669131	0.471941	0.292977	0.116213	-0.0515196	-0.115828	-0.153515	-0.175776	-0.0604379	-0.0126682	0.0428404	0.0276236	0.0589679	0.0663182	0.0296952	0.0285122	0.0206509	0.00850768	-0.0228756	-0.00475964	-0.0241165	-0.0442244	-0.0662421	-0.00768723	0.0584239	0.0872581	0.0328487	-0.0127397	-0.0242153	0.011672	0.0562183	0.0538459	0.038986	0.0461949	0.104366	0.30678	0.681784	1.16709	1.58201	1.88517	2.50478	3.51697	4.47435	4.81526	4.42508
3.69044	3.01584	2.29143	1.59981	0.882429	0.408253	0.19538	0.0692555	-0.00284012	-0.0780159	-0.126405	-0.177301	-0.166168	-0.0723384	0.0184274	0.0360902	0.0261029	0.0564787	0.114885	0.116012	0.0868151	0.0640359	0.0541794	0.048471	0.00930012	-0.000170074	-0.0203072	-0.0484314	-0.0918106	-0.112043	-0.0781998	-0.0558754	-0.0437921	-0.0295779	-0.0232815	0.00723868	0.0477735	0.0754622	0.0765968	0.0974119	0.205161	0.55104	1.11618	1.75869	2.42203	3.43196	4.72504	5.73143	6.06275	5.99693
5.96769	5.80353	5.31507	4.75705	3.99858	3.08187	1.91529	0.959947	0.34558	0.00608016	-0.173773	-0.24876	-0.216415	-0.129974	-0.0294822	0.0176513	-0.0261646	-0.0744334	-0.103055	-0.091448	-0.0876343	-0.0829898	-0.0406475	-0.0286597	-0.0705311	-0.121208	-0.146406	-0.141557	-0.136762	-0.141793	-0.115547	-0.133124	-0.12188	-0.162158	-0.128789	-0.0941853	-0.0516152	-0.0309388	-0.0438785	-0.0525364	-0.0536648	-0.0313189	-0.0180637	0.00276846	0.154091	0.481939	0.999508	1.55974	2.06184	2.41505
2.75604	2.96683	2.98135	2.96672	2.73377	2.34371	1.53729	0.781069	0.243095	0.0103546	-0.0399368	-0.0790881	-0.0935949	-0.0656983	0.0182609	0.0877515	0.109556	0.133514	0.10835	0.0366454	-0.0160284	-0.0635102	-0.0580613	-0.07727	-0.105947	-0.104018	-0.0695592	0.0168454	0.06192	0.0799046	0.064151	0.047048	0.0417414	0.0559422	0.0921137	0.116938	0.149502	0.181367	0.286199	0.492049	0.772719	1.17158	2.08242	3.88565	6.14805	7.84909	8.31739	7.87081	6.98336	5.9718
4.87843	3.73907	2.52216	1.48114	0.737998	0.382295	0.217334	0.123737	0.0330903	-0.0943172	-0.160214	-0.151704	-0.137087	-0.0549764	-0.00575321	0.0315609	-0.0310433	-0.0700902	-0.0939788	-0.105203	-0.0983492	-0.098201	-0.0660618	-0.0229474	0.0179937	0.057805	0.00840965	-0.0234208	-0.0795226	-0.0450681	-0.0218406	0.0266299	0.0848512	0.116991	0.102376	0.0518054	0.0738976	0.126077	0.185597	0.194621	0.253078	0.375327	0.617426	0.981662	1.56804	2.27552	2.72921	2.74095	2.4428	2.08391
1.75592	1.45458	1.10295	0.744955	0.428289	0.239136	0.186767	0.11631	0.0606122	-0.0286963	-0.175174	-0.245512	-0.262289	-0.125736	-0.0363927	0.0245784	0.0243978	0.0346816	0.0171783	0.0386664	0.0729057	0.127162	0.0725537	0.0362635	-0.0260193	0.00887031	0.00861327	-0.0127984	-0.0577269	-0.0747206	-0.0481897	-0.0368026	-0.0381227	0.000932669	0.0542763	0.0891832	0.0863915	0.139476	0.205092	0.276408	0.352301	0.438646	0.551775	0.768007	1.23653	1.82045	2.12943	1.9536	1.60008	1.25252
mean across laps, pre
2.91311	2.53746	2.14731	1.78285	1.47641	1.21916	0.983536	0.711814	0.405498	0.141507	-0.0425702	-0.139792	-0.175406	-0.0787052	0.0273179	0.10108	0.080852	0.0706685	0.056974	0.0393921	0.0168608	-0.00196851	-0.0164685	-0.0310653	-0.0428746	-0.0469162	-0.0469236	-0.0409306	-0.0438294	-0.0461851	-0.0399328	-0.0310977	-0.0205429	-0.0142004	0.00332175	0.0279471	0.0597551	0.0979823	0.151069	0.253628	0.456279	0.805303	1.30544	1.9302	2.58224	3.11576	3.43333	3.50314	3.39569	3.15691
dff map, post: after reward switch, 100 laps by 50 spatial bins
5.29661	4.14174	2.88962	1.91467	1.14546	0.731792	0.430506	0.292796	0.125505	0.00605905	-0.121512	-0.254592	-0.276582	-0.281143	-0.242387	-0.244567	-0.199912	-0.101751	-0.0162955	-0.0350212	-0.0847395	-0.092197	-0.0144881	0.0430709	-0.0377282	-0.124136	-0.189346	-0.148631	-0.113392	-0.071476	-0.055492	-0.0363865	-0.0285044	-0.0400383	-0.0550385	0.025982	0.268005	0.642541	1.05124	1.55977	2.2854	3.21771	4.0331	4.65002	4.92706	4.99998	4.93561	4.80798	4.43797	3.08788
1.83092	0.751962	0.687732	0.588404	0.490705	0.316162	0.150552	0.130003	0.0366476	-0.030437	0.0211397	0.113987	0.115844	0.00810265	-0.0526601	-0.0716107	-0.106966	-0.0964802	-0.0719973	-0.014956	-0.00717908	0.0311988	0.0273322	0.0335669	0.0262134	-0.0147729	-0.0615436	-0.12143	-0.0794597	-0.0495179	-0.0544193	-0.0831548	-0.0981316	-0.0933326	-0.103854	-0.0796194	-0.0447885	0.0481989	0.139815	0.347327	0.585221	0.873292	1.27167	1.86517	2.94805	4.25685	5.39484	6.17923	6.39538	6.20323
5.7499	5.19115	4.41734	3.47287	2.61664	1.94548	1.29969	0.752238	0.440438	0.274322	0.0741864	-0.0902859	-0.149212	-0.103577	-0.0212014	0.0850549	0.05466	0.00469093	-0.121264	-0.115983	-0.101278	-0.0679541	-0.0900511	-0.086401	-0.0754016	-0.0383216	-0.0742999	-0.115679	-0.171304	-0.158011	-0.131126	-0.0573306	-0.0117118	0.0147533	0.04748	0.114967	0.160735	0.155154	0.141988	0.165364	0.248078	0.323141	0.428636	0.652046	0.937965	1.42179	2.0535	2.76355	3.29353	3.69905
4.37485	5.07088	5.26082	4.52403	3.5589	2.48629	1.59715	0.684368	0.127947	-0.13417	-0.242442	-0.171731	-0.0633056	0.066997	0.0788355	0.0463007	-0.0664173	-0.127944	-0.0839328	0.00818528	0.00927743	-0.0313367	-0.0586812	-0.0491647	-0.0667564	-0.0753817	-0.102984	-0.140445	-0.16298	-0.147337	-0.0971795	-0.0732211	-0.0304617	-0.0164764	-0.0387855	-0.079201	-0.102581	-0.108725	-0.0877323	0.0184145	0.171741	0.300149	0.436203	0.834141	1.6625	2.52244	2.9058	2.74787	2.51384	2.39879
2.22358	1.71917	1.13808	0.620863	0.311908	0.164757	0.133346	0.166711	0.104672	-0.0639399	-0.190551	-0.213913	-0.059982	0.0609465	0.125468	0.0596659	0.0199754	-0.0380347	-0.0626648	-0.0999817	-0.0822022	-0.020111	0.0236774	0.0489606	-0.0361979	-0.102971	-0.175277	-0.132608	-0.121165	-0.0933309	-0.0855558	-0.0741916	-0.0462031	-0.0237247	0.0137239	0.0146711	0.0272843	0.0139763	0.0326797	0.0500022	0.145719	0.305793	0.618534	1.11878	1.69741	2.24796	2.58721	2.66523	2.7522	3.22843
3.43922	3.04136	1.94837	1.06926	0.575283	0.31136	0.20237	0.131935	0.0241656	-0.056468	-0.187422	-0.196799	-0.18923	-0.029783	0.0804689	0.108104	0.0371939	-0.0134992	-0.0327011	-0.00903637	-0.0221919	-0.0313028	-0.0395443	-0.0663009	-0.0625988	-0.0757418	-0.0771327	-0.0795581	-0.0856152	-0.0365259	-0.0266948	-0.0165632	-0.0198247	-0.0196676	-0.027001	-0.0596149	-0.0544788	0.0311416	0.155345	0.289746	0.810749	4.56328	8.43171	11.7812	11.6207	11.1946	10.6314	9.88124	8.72016	7.14799
5.64096	4.20482	3.10429	2.18175	1.5657	1.14281	0.815546	0.549998	0.265001	0.11402	-0.0254636	-0.0555593	-0.137987	-0.162094	-0.15905	-0.156397	-0.140299	-0.171566	-0.19181	-0.189521	-0.119452	-0.0272034	0.0047661	-0.0193723	-0.00985755	0.000768469	-0.00894701	-0.0313019	-0.0574434	-0.0596484	-0.0589091	-0.0575298	-0.069475	-0.112661	-0.0998377	-0.0574611	-0.0183813	0.0139011	0.0623422	1.15235	3.00431	4.87572	5.44937	5.10781	4.82149	4.48334	4.16732	3.60958	3.30044	2.85745
2.27425	1.53278	1.08265	1.05384	1.16987	1.188	0.911749	0.621157	0.386223	0.2372	0.137573	0.0304568	-0.0450848	-0.0973102	-0.155484	-0.156883	-0.177731	-0.180587	-0.196574	-0.20535	-0.209644	-0.239497	-0.196308	-0.124212	0.0432599	0.660281	1.91096	2.5093	2.27401	1.21659	0.676288	0.427985	0.277084	0.178784	0.143645	0.156964	0.157597	0.125488	0.137191	0.237917	0.699692	1.34544	2.25558	2.8451	3.52669	4.09814	4.50935	4.41667	3.97507	3.30278
2.5615	1.74022	1.14235	0.724139	0.478003	0.381045	0.295929	0.214296	0.126393	0.108641	0.0937148	0.0557575	-0.00989659	-0.0370738	-0.0370497	-0.03838	-0.0602385	-0.0660337	-0.0170873	-0.03343	-0.07843	-0.136461	-0.13769	-0.173812	-0.194359	-0.211767	-0.166671	-0.111112	-0.0450221	-0.0215035	-0.0900032	-0.106824	-0.0903474	-0.0559063	-0.0693727	-0.0945687	-0.090743	-0.0182479	0.365125	1.05576	2.32392	3.38431	3.876	3.47318	2.65836	2.00639	1.48266	1.10781	0.739858	0.447347
0.31278	0.333581	0.320311	0.269044	0.144052	0.108892	0.778219	1.06392	1.06402	0.399489	0.0886594	0.0491579	-0.0124846	-0.0311737	-0.0566832	-0.0600641	-0.0972362	-0.126633	-0.158904	-0.118428	-0.124595	-0.145941	-0.210659	-0.201666	-0.109486	-0.0549899	-0.0312142	-0.0771528	-0.109798	-0.135171	-0.146616	-0.128114	-0.115227	-0.0960043	-0.0710502	-0.0741871	-0.108545	-0.126051	-0.121749	-0.0529785	1.38908	3.14946	5.13899	6.08093	6.66908	6.75403	6.4311	6.05027	5.65151	4.94855
3.95774	2.97832	2.17669	1.57476	1.07308	0.757642	0.631976	0.5269	0.306688	0.0292736	-0.157712	-0.232266	-0.285909	-0.206418	-0.0968024	-0.0409016	-0.084218	-0.0831297	-0.0310253	-0.00186722	-0.0182368	-0.0162778	-0.0183722	-0.0633293	-0.0819534	-0.0761568	-0.068933	-0.0837971	-0.0954845	-0.0895374	-0.0248535	0.0134603	0.0179548	-0.009169	-0.0508618	-0.0726753	-0.140811	-0.156575	-0.0604551	0.157142	0.399349	1.19809	2.05308	2.84423	2.69178	2.20424	1.59942	1.18334	0.889287	0.622768
0.391102	0.153399	0.000962675	-0.0663776	-0.0390177	0.283289	0.407786	0.43673	0.172476	0.0581598	0.017643	-0.00365273	-0.00612645	-0.0490537	-0.145739	-0.203073	-0.229373	-0.218618	-0.218524	-0.141217	-0.0958434	-0.0831854	-0.135777	-0.0882478	0.0138725	0.0652056	0.0290758	-0.012505	-0.0268989	-0.0510926	-0.0738976	-0.0666735	-0.0149786	-0.039088	-0.0767864	-0.129678	-0.140709	-0.135164	0.132758	0.678668	1.50484	2.53332	3.43863	3.98516	3.89313	3.64898	3.36425	3.27765	3.13151	3.10856
3.05915	2.85152	2.36973	1.66238	1.09895	0.966989	1.09239	1.06349	0.721424	0.345129	0.198897	0.147051	0.0694941	-0.0350014	-0.0792984	-0.0718269	-0.0748419	-0.132194	-0.172797	-0.17779	-0.111961	-0.100798	-0.097249	-0.00726954	0.0160719	0.192327	0.184691	0.195142	0.075402	-0.0131641	-0.0118266	-0.0166314	0.0273463	-0.0120797	-0.0311287	-0.0565193	-0.0470037	-0.0436179	0.138128	0.764833	1.07396	1.05239	0.493573	0.27801	0.157357	0.116281	0.038502	-0.0169665	-0.0315033	-0.0488783
-0.0249881	0.0645919	0.221919	0.399638	0.589763	1.12433	1.85342	2.13245	1.61856	0.73335	0.199886	0.031345	0.0134371	-0.0113738	-0.0461032	-0.114003	-0.141953	-0.159284	-0.206586	-0.211213	-0.211872	-0.0930405	-0.085108	-0.0531739	-0.120174	-0.102446	-0.100044	-0.0813442	-0.125512	-0.141428	-0.151999	-0.122268	-0.111672	-0.117498	-0.118866	-0.186898	-0.17568	-0.120901	0.0635401	0.417137	0.797586	1.26444	1.39213	1.66387	1.85853	2.34148	2.67256	2.86283	2.95114	3.16689
3.72449	4.39327	4.88476	5.3671	6.07448	5.46809	3.83993	1.60742	0.517413	0.147202	-0.0715749	-0.143812	-0.165105	-0.164283	-0.190038	-0.184338	-0.182829	-0.139648	-0.167346	-0.162711	-0.163007	-0.167648	-0.154005	-0.12846	-0.106348	-0.116458	-0.145555	-0.166566	-0.133734	-0.0927916	-0.0961807	-0.112829	-0.13853	-0.13256	-0.134589	-0.0972156	0.0252146	0.0716593	0.0479	0.064729	0.104495	0.372982	0.575812	0.633392	0.469366	0.242306	0.172418	0.176101	0.186106	0.19442
0.094687	0.0154171	-0.0954651	-0.102946	-0.0576455	0.0192554	0.10431	0.0524449	0.640585	1.01507	1.08015	0.531365	0.130962	0.0420176	-0.0405438	-0.0846272	-0.0714122	-0.0870318	-0.1139	-0.135585	-0.140061	-0.1057	-0.0915462	-0.101428	-0.111652	-0.109378	-0.0780512	-0.0808007	-0.0618648	-0.0799335	-0.0714922	-0.0913196	-0.0745419	-0.0998063	-0.0861243	-0.065961	-0.0311445	-0.00611614	0.302353	0.99422	1.96209	2.61097	2.9103	3.10399	3.54541	3.90436	3.7873	3.34662	3.12395	3.22945
3.44588	3.47751	3.34904	3.44272	3.95508	5.7048	7.56206	7.18719	4.80133	1.90256	0.717784	0.38959	0.180561	0.0355645	-0.0362499	-0.075081	-0.0667271	-0.0487884	-0.0030672	0.00183616	-0.0404781	-0.0839848	-0.112012	-0.102968	-0.0997705	-0.0947177	-0.0829321	-0.0749851	-0.0788422	-0.123491	-0.125448	-0.0980615	-0.0927894	-0.124859	-0.128047	-0.0565839	0.156837	0.243734	0.440023	0.963006	1.90146	3.05531	4.50161	5.99019	7.46386	8.43603	9.30237	9.86667	10.0017	9.75754
8.17494	6.81939	5.41267	5.77051	6.13281	6.46477	6.1576	5.00634	3.40377	1.73774	0.738179	0.326867	0.0791431	-0.132405	-0.210944	-0.212098	-0.181168	-0.195721	-0.225662	-0.14732	-0.0898196	-0.0263994	-0.0368213	-0.0548661	-0.108245	-0.12426	-0.118388	-0.0789423	-0.0566273	-0.090388	-0.104827	-0.0970965	-0.0330297	-0.0413986	-0.0673875	-0.115649	-0.0719903	-0.0387647	0.0215035	0.543822	2.17747	4.04573	5.55426	5.82675	5.73765	5.25178	4.57004	3.94518	3.72777	3.83355
4.22362	4.44793	3.79112	3.048	2.22312	2.16433	2.15711	2.0131	1.59458	0.747102	0.152098	-0.0810936	-0.0791829	-0.104957	-0.070843	-0.0415568	0.0169229	0.0217344	-0.00439014	-0.0516426	-0.0640153	-0.0705655	-0.0673754	-0.094394	-0.0801941	-0.0477592	-0.0527656	-0.0675532	-0.0956737	-0.0845964	-0.0723828	-0.0906071	-0.0768667	-0.0748871	-0.0279874	0.064058	0.333137	0.537376	1.0733	1.88473	3.01641	4.07123	4.64223	4.95361	5.14999	5.48842	5.71089	5.60735	5.39841	5.34899
5.36297	5.18755	5.20602	5.4688	5.84061	5.69579	4.37587	2.52684	0.839016	0.139637	-0.0125033	-0.0694246	-0.100858	-0.08914	-0.107826	-0.144076	-0.121445	-0.0491372	-0.0192735	-0.0470743	-0.0918752	-0.125341	-0.114782	-0.108942	-0.0911623	-0.0602611	0.0354746	0.101694	0.106738	0.0166841	-0.0591901	-0.0718702	-0.0710412	-0.0586469	-0.0749141	-0.0858315	-0.0641927	-0.0578623	0.0664816	0.885523	2.43001	3.7783	4.50736	4.66763	5.08051	5.34167	5.40686	5.4279	5.63453	6.23015
7.34428	8.92562	10.2048	10.4889	9.09831	7.15989	5.27359	3.81846	2.09667	0.6689	-0.0999521	-0.0895362	-0.0787181	-0.0822082	-0.092305	-0.064335	-0.0466875	-0.0279327	-0.0471827	-0.0366043	0.00352649	0.0238036	-0.00768727	-0.0880466	-0.124309	-0.120698	-0.101878	-0.0611363	-0.101598	-0.0988132	-0.12212	-0.0556952	-0.0492801	-0.045525	-0.0692738	-0.0855968	-0.096353	-0.0460059	0.0153604	0.142352	0.441925	0.803765	1.14121	1.50153	2.11469	2.76986	3.03941	2.74514	2.26621	1.98313
1.99351	2.06581	2.25357	2.32568	2.10814	1.42708	0.728815	0.456809	0.428243	0.378396	0.171895	0.0279289	0.00466206	0.031061	0.0102849	-0.0296814	-0.104238	0.0876876	0.535247	0.731327	0.557308	0.0888617	-0.0774153	-0.105859	-0.0332396	-0.00114197	0.01533	-0.036121	-0.0638956	-0.0859932	-0.0886579	-0.0808825	-0.0863156	-0.0752154	-0.0708303	-0.0741263	-0.14159	-0.175128	-0.0290381	0.438196	0.827158	1.53441	2.59651	3.6017	3.87697	3.22513	2.60452	2.20107	1.90681	1.5373
1.19756	1.03658	0.958967	0.85809	0.69903	0.625984	0.46849	0.398066	0.235137	0.139169	0.110968	0.0914647	0.0569546	-0.0609363	-0.117546	-0.109611	-0.0969393	-0.113406	-0.145774	-0.21068	-0.21539	-0.237089	-0.242635	-0.284612	-0.243865	-0.13361	-0.041753	0.00460413	-0.0543661	-0.0834439	-0.107265	-0.101287	-0.101978	-0.12398	-0.108081	-0.108889	-0.0989611	-0.0378273	0.331368	1.7378	3.5496	5.09183	5.73955	5.93603	5.98366	5.14085	4.38115	3.7515	4.6367	6.06522
6.98083	6.48987	5.68043	5.54873	6.64615	6.80048	6.0709	3.71968	1.87043	0.778124	0.594	0.915134	0.956621	0.837869	0.295427	-0.0309641	0.0156799	0.0327144	0.00607714	-0.0781225	-0.1166	-0.0859967	-0.155054	-0.168012	-0.152629	-0.0305498	0.0769316	0.152716	0.152919	0.0547514	-0.0571356	-0.134676	-0.164805	-0.177995	-0.172008	-0.18279	-0.117721	-0.113964	-0.0893329	-0.092282	-0.0152885	0.0490358	0.126287	0.190419	0.305694	0.414269	0.782921	1.18598	1.41967	1.4563
1.41505	1.50319	1.42862	1.48198	1.66189	1.838	1.50815	0.921907	0.380379	0.217697	0.123846	0.239769	0.395826	1.38209	3.21213	5.00905	4.90514	5.64074	6.66935	7.77642	6.24048	3.59048	1.84647	0.88278	0.623111	2.15873	5.70224	9.45798	11.1463	10.0726	7.85305	5.13277	2.91482	1.68001	1.22852	0.918521	0.600173	0.388556	0.221913	0.418248	0.75223	1.25883	1.70723	1.96262	1.94655	1.78329	1.84234	2.00389	1.93497	1.4502
1.08137	0.96213	1.31616	1.89592	2.24057	2.56453	2.05665	1.42377	0.663109	0.388123	0.612307	2.26917	5.5117	8.58734	9.30522	7.46826	4.71855	2.31434	0.857187	0.290228	0.183248	0.12786	0.0717537	0.0850086	0.0361383	-0.0251476	-0.0710472	-0.0106005	0.17886	0.211131	0.16702	-0.0247202	-0.0756657	-0.0885363	-0.10368	-0.172852	-0.14977	-0.148238	-0.097275	-0.0846434	0.00259823	0.0704584	0.102012	0.0345305	0.00360421	-0.0217623	-0.0120471	0.00732406	0.0953489	0.147883
0.200793	0.311738	0.448497	0.710481	0.710379	0.577304	0.283944	0.0990178	0.0741782	0.146276	0.289281	0.394035	0.319114	0.192374	0.0670221	0.0188185	0.0525836	0.0756744	0.109926	0.0424786	0.0145845	-0.0291777	-0.0190499	0.00882183	0.0113041	-0.0131416	-0.0761598	-0.0743788	-0.0391256	0.00836718	0.0382079	0.0264115	0.0143366	-0.0351576	-0.0839421	-0.0971619	-0.10498	-0.0604716	-0.0201526	0.00397596	0.0124327	0.0158659	-0.00782198	0.00791552	0.0142495	0.0454676	0.000150984	-0.0455312	-0.0449033	-0.00462121
0.0437894	0.0528081	0.0398896	0.0311734	0.0133635	0.177351	0.256501	0.306885	0.16197	0.0679074	0.0309533	-0.00394951	-0.00804928	0.0349019	0.0481657	0.0623573	0.014299	0.0346101	-0.0098104	0.00872304	0.0303807	0.0631767	0.0599961	0.0194529	0.00690208	6.69361e-05	0.011549	0.00106767	0.00453382	-0.00776053	-0.00406528	-0.0304674	-0.0475818	-0.037988	-0.0283316	0.0129596	0.0414068	0.0420044	0.0427238	0.024105	0.028742	0.0771456	0.270186	0.443869	0.479177	0.303138	0.136286	0.0405456	0.029692	0.0398629
0.0909789	0.139522	0.137493	0.068391	-0.040907	-0.0625883	-0.0457042	0.0214194	0.0536336	0.0610219	0.0572687	0.039609	0.0210458	0.0189784	0.00272422	-0.0182584	-0.0316828	-0.0210307	0.0207036	0.0578389	0.0912157	0.0619083	0.0350614	-0.0139358	0.0873361	0.106573	0.121591	-0.000107301	0.121178	0.204602	0.217212	0.0772309	0.00421325	0.0412364	0.0478704	0.0346621	0.0624334	0.0669022	0.120615	0.167002	0.336549	0.335091	0.263754	0.0713811	0.00354238	-0.00750933	-0.0253257	-0.0204483	-0.0150716	-0.00921192
0.26887	1.25545	1.86768	1.9784	1.87578	1.89074	1.83125	1.05137	0.497306	0.217945	0.164262	0.112606	0.106018	0.039621	0.00698451	-0.0464877	-0.0837707	-0.0598098	-0.0417416	-0.007706	0.002778	-0.0238406	-0.0619745	-0.075691	-0.0719499	-0.066336	-0.0445007	0.0264655	0.0544993	-0.0123954	-0.0801675	-0.0578782	0.00538507	0.0631106	0.063849	0.0600574	0.0104628	-0.0302215	0.132062	0.292939	0.37306	0.197085	0.0621428	0.0352158	0.0442264	0.0244242	0.0237719	0.0243891	0.0806194	0.133847
0.132737	0.225906	0.278428	0.294	0.46072	0.626766	0.735231	0.431266	0.0709219	-0.0744211	-0.105675	-0.0137549	0.00257208	0.0421879	-0.00525854	-0.0710122	-0.128933	-0.122424	0.934438	1.63749	2.43318	3.64948	4.76173	4.60433	2.7914	1.14389	0.552179	0.138717	0.0425496	0.0906012	0.132861	0.188463	0.166608	0.248861	0.207093	0.170577	0.0831501	0.0242573	-0.0676964	-0.146723	-0.139462	-0.0925918	-0.0327923	0.0359667	0.239151	0.406404	0.521	0.683165	0.864501	0.900065
0.647861	0.338986	0.130049	0.0455101	0.0543249	0.421636	1.87925	5.04219	8.40503	10.4212	10.1144	8.4956	6.35184	4.36122	2.85082	1.78374	1.01043	0.526574	0.52379	0.634027	0.728692	0.669796	0.627418	0.427703	0.258796	-0.00743686	-0.0247716	-0.114136	-0.0920669	-0.0936506	-0.0925155	-0.101276	-0.0783724	-0.0392442	0.0182529	0.0563451	0.079151	0.0574316	0.003513	-0.0255237	-0.090466	-0.118757	-0.122634	-0.0660875	-0.0351341	-6.11099e-05	0.0406537	0.0451021	0.0231764	-0.0472994
-0.092693	-0.0689703	0.0522432	0.169921	0.148075	0.119717	0.131234	0.160183	0.193946	0.17359	0.168721	0.0654739	0.103028	0.132747	0.167008	0.0240784	-0.0238851	-0.0415347	-0.0124182	0.0179148	0.0893324	0.124813	0.16959	0.149547	0.13896	0.060207	-0.0160065	-0.0556246	-0.0464857	-0.0265162	-0.00120383	-0.0419982	-0.0648728	-0.0776411	-0.0635484	-0.05991	-0.0741065	-0.0506533	-0.0233566	-0.0445161	-0.053918	-0.0715996	-0.0789939	-0.0971731	-0.0887671	0.00591354	0.035819	0.0226097	-0.0016637	-0.0384125
-0.01824	-0.0521228	-0.027093	-0.00446412	0.101755	0.257199	0.421629	1.19252	3.30224	5.91066	7.1581	6.31411	4.35456	2.72482	1.64836	0.985922	0.676465	0.441397	0.343899	0.192674	0.0786761	-0.0375466	-0.0387263	-0.00357977	0.0488427	-0.00545757	0.00259574	0.00512488	0.08313	0.0692666	0.0972644	0.103635	0.119996	0.0993179	0.0770404	0.069338	0.0211831	-0.0222328	-0.0785065	-0.0329021	0.0355775	0.101232	0.0877274	0.0403286	0.0158635	0.0440354	0.0844977	0.104626	0.145328	0.118813
0.115486	0.301563	1.08348	2.60464	3.97905	4.3557	3.24206	2.03581	1.3185	1.35	1.16803	0.847725	0.450333	0.326651	0.281576	0.231818	0.104272	0.0784081	0.0842902	0.0849518	0.0326674	-0.00587751	0.00533901	-0.0233477	-0.00795177	-0.0548789	-0.00542932	0.00712188	0.0291955	-0.0252269	-0.0373369	0.00339608	0.0302197	0.018434	-0.0173694	-0.00937744	0.016403	0.032485	-0.00490908	-0.00246381	-0.0455409	-0.0295678	-0.0315901	0.00180347	-0.0130803	-0.0268911	0.00526513	0.0629096	0.0746788	0.05587
0.168428	0.620003	0.887184	0.929506	0.517046	0.300759	0.210169	0.440287	0.788159	1.14755	0.980232	0.606194	0.21274	0.106405	0.0544175	0.0284227	0.0700472	0.140534	0.0437169	-0.0312974	-0.110466	-0.0976104	-0.150444	-0.16474	-0.0978433	-0.0269099	0.0290575	-0.0197962	-0.0358903	-0.0761122	-0.0775359	-0.0684888	-0.0407311	-0.0314174	-0.0345345	-0.0353154	-0.0542101	-0.0184144	-0.012541	0.0331038	0.0587192	0.120893	0.205537	0.356595	0.392009	0.353405	0.200744	0.125097	0.0782123	0.132012
0.298287	0.539939	0.894825	2.46693	5.56096	8.9123	11.0608	9.68555	6.17433	2.34304	0.436832	0.187515	0.128211	0.0819977	0.0100296	-0.0439441	-0.0891924	-0.0921616	-0.0891459	-0.0900585	-0.104633	-0.13299	-0.16463	-0.177118	-0.173999	-0.143146	-0.0784669	-0.0497243	-0.0734325	-0.0802652	-0.083761	-0.0615073	-0.10379	-0.0847653	-0.0870082	-0.0928097	-0.122749	-0.0822547	-0.02065	0.0652376	0.0860529	0.117298	0.212098	0.421154	0.690917	1.01364	1.3271	1.48334	1.41274	1.28467
1.32333	1.50923	1.72455	1.80207	1.66239	1.37514	1.04792	0.780901	0.583531	0.424316	0.46771	0.60055	1.2192	3.56236	6.75312	9.76019	11.0514	11.0942	10.3255	9.29441	7.43774	5.75367	4.10105	3.1866	3.14283	4.08643	4.97505	4.59425	3.35935	2.41149	1.81482	1.03492	0.374969	0.136901	0.00667237	-0.0313911	-0.0406747	-0.0360671	0.0023239	0.107677	0.212165	0.24007	0.153244	0.096507	0.0127878	-0.0104341	0.0139026	0.0480263	0.0713343	0.0958827
0.123296	0.169767	0.283107	0.56701	0.824859	1.05438	1.45866	2.08903	2.55343	2.46119	1.90548	1.0875	0.404978	0.0339509	0.0732232	0.36901	0.410331	0.359793	0.205441	0.255356	0.350375	0.418013	0.6121	0.988759	1.03857	0.922632	0.504915	0.271487	0.0838842	0.0336899	0.104368	0.0937246	0.0586316	0.0699283	0.0884048	0.0760148	0.0272635	0.00670299	-0.0168638	0.224784	0.820329	1.44984	1.66198	1.52242	1.41735	1.55201	1.73264	1.85879	1.97415	2.14568
2.41329	2.72918	3.4681	5.23817	7.62126	9.64603	10.4224	10.184	9.10817	7.14971	4.84491	2.94613	1.8213	1.10108	0.615897	0.336315	0.219758	0.140337	0.0862219	0.0505322	-0.00718188	-0.068792	-0.0693104	-0.112825	-0.0850045	-0.0995917	-0.0534898	-0.0708039	-0.0310816	0.00162772	0.0152119	-0.0204686	-0.0646002	-0.0961505	-0.109693	-0.0890459	-0.0651967	-0.0679421	-0.0750923	0.0274505	0.345754	0.786288	1.13859	1.43632	1.76066	2.1721	2.54267	2.80552	2.96759	2.99691
3.11657	3.53761	4.06551	4.53362	4.6379	4.49005	4.07715	3.86733	3.37954	3.25655	3.16037	3.2675	3.21835	3.13727	3.34228	3.30505	2.82933	2.0811	1.40942	0.972071	0.912893	1.2343	1.73524	1.87783	1.74889	1.30281	0.935277	0.527157	0.257777	0.155014	0.185045	0.318104	0.329653	0.24395	0.153564	0.103704	0.0883177	0.0212657	-0.00810251	-0.00871851	0.00854479	0.010548	-0.00665411	0.0497929	0.169877	0.26843	0.319036	0.38835	0.493993	0.582899
0.599075	0.647922	0.813054	1.07345	1.32	1.48009	1.60539	1.85944	2.15864	2.38552	2.56525	3.0234	3.56146	3.66697	3.01193	2.01496	1.32483	1.3377	1.57487	1.77161	1.61078	1.61542	1.602	1.60288	1.29463	0.920759	0.558842	0.384485	0.310692	0.260588	0.177365	0.124778	0.0814581	0.0473032	0.000476711	-0.0279099	-0.0587205	-0.0666895	-0.103237	-0.109419	-0.126218	-0.0923153	0.0461733	0.154489	0.45961	2.88049	6.44522	9.04647	8.64996	6.84409
5.37023	4.28799	3.07014	1.91729	0.992815	0.444139	0.222759	0.184759	0.125463	0.0590974	-0.0461874	-0.0579908	-0.154285	-0.187716	-0.262024	-0.214983	-0.212586	-0.207794	-0.271835	-0.302756	-0.287328	-0.205975	-0.135628	-0.101439	-0.102131	-0.125138	-0.157382	-0.171393	-0.178691	-0.14339	-0.104775	-0.0456158	-0.0465485	-0.0858466	-0.126661	-0.10795	-0.0738765	-0.0511759	-0.0893066	-0.0516298	-0.00639377	0.0277566	0.0299561	0.170306	0.398263	0.594703	0.692322	0.736889	0.860325	0.974615
1.50077	2.47993	4.0137	5.20059	5.86785	5.9504	6.58832	7.27931	7.69653	7.1361	6.14077	5.21606	4.33215	3.44341	2.40053	1.43991	0.747622	0.349168	0.170125	0.0615486	0.00640695	-0.0246705	-0.0633743	-0.103618	-0.179977	-0.211413	-0.201721	-0.174685	-0.130652	-0.139351	-0.121073	-0.15151	-0.113373	-0.11927	-0.103278	-0.168807	-0.185451	-0.1509	-0.117362	0.0238072	0.279463	0.701157	1.23941	1.81546	2.24691	2.35216	2.26408	2.3298	2.65024	2.95879
3.11338	3.12462	3.12668	3.04279	2.85351	2.67464	2.59086	2.52333	2.47543	2.52193	2.5616	2.45867	2.2119	1.7827	1.37493	0.851595	0.529268	0.288737	0.240511	0.18603	0.132056	0.0189481	0.0390672	0.1311	0.50991	1.3876	1.68608	1.48829	0.667373	0.282597	0.156045	0.0310272	0.0323961	-0.0137504	-0.026354	-0.0674213	-0.0858	-0.0558777	-0.0605715	-0.0447942	-0.0673349	-0.045863	-0.0522439	-0.0153057	0.0984194	0.338631	0.63069	0.917535	1.1247	1.16287
1.05931	0.979257	1.02077	1.185	1.77014	3.1398	5.04255	6.59151	7.39874	7.73277	7.78683	7.54195	6.90566	6.04819	5.49341	5.59994	6.47182	7.57224	8.10462	8.09763	7.5143	6.19705	4.61319	3.41332	4.53091	5.62776	5.34385	3.2115	1.3214	0.602459	0.278869	0.0817949	-0.0100374	-0.108479	-0.120518	-0.191638	-0.203082	-0.190266	-0.124644	-0.00145109	0.22675	0.612535	1.20878	1.95126	2.73761	3.37146	3.84474	4.2149	4.39033	4.54308
4.85809	5.38272	5.77162	5.88047	5.87449	5.73908	5.57959	5.48775	5.29316	4.86	4.10395	3.48601	3.06923	2.71672	2.46678	2.30731	2.23713	1.92011	1.40584	0.973558	0.900936	1.00014	1.01595	0.749564	0.427567	0.131492	0.0635543	0.0580157	0.036209	-0.0647746	-0.144829	-0.139795	-0.101385	-0.114253	-0.140147	-0.152688	-0.153899	-0.118515	-0.125154	-0.100913	-0.0845452	-0.0592262	0.0186177	0.496092	1.37293	2.35522	2.69215	2.29645	1.5327	0.92609
0.713055	0.779707	0.877869	0.899979	0.992247	1.29391	1.89752	2.19172	2.59788	2.54957	2.1939	1.25982	0.500473	0.167827	0.124795	0.0633077	0.0637652	0.0773671	0.0520108	0.0111856	-0.0602902	-0.0950438	-0.148332	-0.176322	-0.150415	-0.105179	-0.0382739	-0.0193735	-0.0310125	-0.0782211	-0.097212	-0.0925848	-0.105414	-0.136607	-0.165244	-0.177656	-0.167696	-0.144711	-0.128605	-0.054271	0.156457	0.506198	1.07194	1.71696	2.27482	2.59388	2.77577	2.89459	2.95595	2.90905
2.33167	1.65547	0.98087	0.944726	1.13237	1.42968	2.01396	3.30943	4.8811	5.75636	5.46698	4.52805	3.46794	2.65482	2.57952	3.16478	3.28458	2.70584	1.78855	1.60399	2.37412	2.71672	2.48625	1.39019	0.79239	0.480515	0.247036	0.0461563	-0.0463636	-0.0691568	-0.091959	-0.116474	-0.155736	-0.136278	-0.0999647	-0.0115684	-0.0136136	-0.00853925	-0.0438879	0.0973521	0.526078	1.58257	2.64912	3.82792	5.34752	6.80712	8.06528	8.48902	9.06732	9.3515
9.25239	8.78687	8.23813	7.3564	6.35932	5.64994	5.57789	5.76657	5.8281	5.61847	4.55375	2.65157	0.939341	0.0872239	0.293157	0.634394	0.973973	1.24146	1.30095	1.51894	1.6587	1.87443	1.91235	2.00393	2.03777	1.702	1.08416	0.502607	0.355893	0.302281	0.227266	0.0481775	-0.0959618	-0.154861	-0.142285	-0.0987108	-0.0828376	-0.0809129	0.0127989	0.394112	0.82149	1.12145	1.10841	1.12048	1.28181	1.48028	1.5541	1.54224	1.52302	1.73452
2.30971	2.61178	2.83814	2.89686	3.21557	3.33938	3.09351	2.83267	2.63975	2.3925	1.91322	1.26708	0.76175	0.440544	0.240388	0.147822	0.119738	0.15216	0.07255	0.0101663	-0.0482626	-0.0429121	-0.0603106	-0.0784183	-0.0815208	-0.00242632	0.0468178	0.0536829	-0.0363697	-0.0912499	-0.146198	-0.157207	-0.181436	-0.145374	-0.123714	-0.0289028	0.00627511	0.011049	-0.00836109	0.0539813	0.159925	0.496445	1.30982	2.37261	3.03936	3.10853	3.09285	3.28155	3.42082	3.29768
3.31759	3.54963	4.062	4.78052	5.8613	6.81241	6.86623	6.07051	5.06329	4.50863	4.17112	3.80582	3.55705	3.21914	2.63041	1.62889	0.923597	0.836188	1.05087	1.0824	0.784823	0.431443	0.214203	0.165015	0.311745	0.444049	0.466827	0.291229	0.138673	0.0589912	0.0301624	0.0109277	-0.0143559	-0.0665229	-0.109693	-0.147606	-0.133879	-0.134805	-0.115747	-0.0817932	-0.0655149	0.080262	0.322335	1.16194	2.06949	3.19469	4.09575	4.4456	4.13518	3.26389
2.48448	1.90382	1.50972	1.53109	1.63032	1.61186	1.54874	1.70688	1.96811	2.27899	1.95269	1.66578	1.87346	3.38439	5.64696	7.20335	7.06675	5.31729	3.64891	2.43424	1.68198	0.796398	0.261357	0.0603111	-0.035646	-0.0945185	-0.128622	-0.157402	-0.177187	-0.142275	-0.113427	-0.119138	-0.172753	-0.227444	-0.25204	-0.211232	-0.187185	-0.138723	0.0370593	0.429608	1.0054	1.43144	1.59849	1.63073	1.81487	1.99381	2.0023	1.88797	1.91649	2.23329
2.71973	3.18363	3.42154	3.46018	3.36651	3.22615	3.09364	3.00926	2.86129	2.61983	2.41598	2.4573	2.55478	2.60043	2.54646	2.37583	1.92389	1.37538	1.00663	0.82246	0.804981	1.02161	1.26407	1.57458	1.44297	1.26827	0.869138	0.682052	0.571399	0.46686	0.290746	0.181804	0.115982	0.0549698	-0.00948234	-0.056051	-0.0457461	-0.0233214	0.0190312	0.130537	0.263945	0.402465	0.539419	0.643514	0.656603	0.550295	0.521292	0.667613	0.966792	1.32299
1.67989	2.02628	2.36369	2.71829	2.99224	3.11163	3.10478	2.90012	2.67536	2.52084	2.65317	2.84417	2.89094	2.88482	3.00752	3.00959	2.55416	1.79939	1.348	1.40036	1.58773	1.51479	1.13421	0.759813	0.509275	0.43563	0.32892	0.230912	0.147469	0.101639	0.061851	0.000644421	-0.0126248	-0.0258281	-0.0499261	-0.065596	-0.0914053	-0.117795	-0.15161	-0.122386	-0.0120401	0.0971806	0.189499	0.233066	0.235721	0.267857	0.405372	0.632408	0.85637	1.02625
1.15309	1.28082	1.4699	1.5937	1.45224	1.01966	0.554742	0.462137	0.914504	3.0888	5.41547	6.70942	6.15495	4.86363	3.43655	2.07211	1.06713	0.712836	0.451153	0.749645	0.879286	0.960832	0.442057	0.179325	-0.0242616	-0.123417	-0.197825	-0.267218	-0.267504	-0.260388	-0.219532	-0.251182	-0.230517	-0.264907	-0.266397	-0.234112	0.0613414	0.45999	1.244	1.91255	2.37469	2.17925	1.67854	1.22232	1.00883	0.892198	0.72813	0.489389	0.300511	0.224447
0.259295	0.498394	0.753521	0.949348	1.06375	1.25737	1.54629	1.76247	1.748	1.52236	1.1958	0.924221	0.701382	0.529328	0.409096	0.248849	0.123544	-0.0240104	-0.0555281	-0.115771	-0.09448	-0.0284898	-0.0113438	-0.0595799	-0.162319	-0.147517	-0.128203	-0.169095	-0.187494	-0.16748	-0.109532	-0.113169	-0.149418	-0.155422	-0.143438	-0.168719	-0.20111	-0.187032	-0.101018	0.0282814	0.134073	0.192224	0.253124	0.393261	0.593324	0.819185	1.1276	1.54592	2.00116	2.23843
2.27257	2.28385	2.40237	2.47513	2.51887	2.75914	3.61658	4.04547	3.55362	2.88334	3.74387	4.86121	4.51848	2.58376	0.967704	0.33659	0.170326	0.0383204	0.059986	0.0271382	-0.00896143	-0.061547	-0.121079	-0.149402	-0.182496	-0.18552	-0.175903	-0.156039	-0.145249	-0.149253	-0.136449	-0.129083	-0.156938	-0.207704	-0.228847	-0.157961	-0.118456	-0.0967858	-0.0761534	-0.0305835	0.00970264	0.0503316	0.0755292	0.0640597	0.0041643	-0.0183496	-0.017613	-0.0177773	-0.0268844	-0.0172894
-0.0202944	-0.0165985	-0.0145563	0.017117	0.23547	0.811901	1.50609	2.17021	2.61604	3.02054	3.39566	3.50541	3.5168	3.31358	2.99839	2.47333	1.87126	1.31853	1.02454	1.2099	1.35004	1.28612	0.777889	0.477943	0.283882	0.713908	0.941315	1.11128	0.693055	0.414413	0.205094	0.0586798	0.0119467	-0.00964182	-0.0276436	-0.0255275	-0.0147135	-0.00786683	-0.00619803	0.0228555	0.0736289	0.104018	0.108001	0.0856955	0.0983922	0.0887069	0.0595932	0.000378527	-0.0688322	-0.0887789
-0.0962459	-0.0380491	0.0238578	0.0304735	0.0194822	0.0037576	0.000284821	0.053037	0.256987	0.638903	1.02109	1.07902	0.87808	0.784854	1.25314	3.77313	7.21523	9.91862	10.3033	8.84735	6.77364	4.49848	2.70716	1.60365	0.922288	0.444497	0.220255	0.0933715	0.0444141	0.00831118	0.0329431	0.020094	-0.00806497	-0.0480504	-0.0865613	-0.113136	-0.126067	-0.105015	-0.0797455	0.00997616	0.112683	0.184413	0.122252	0.0478859	0.0472823	0.055087	0.019756	-0.0911045	-0.175907	-0.186721
-0.17184	-0.132595	-0.135392	-0.132996	-0.14847	-0.164719	-0.160878	-0.0779302	0.0482763	0.20641	0.392367	0.573397	0.676577	0.661571	0.961357	2.00897	3.34048	4.31333	4.39694	4.6561	5.53237	6.2455	6.01599	4.98562	4.02043	3.66198	3.30866	2.87124	3.05107	3.18039	3.09917	1.99267	0.98861	0.495181	0.305869	0.242445	0.197569	0.0964517	-0.0101295	-0.0532656	0.00509023	0.0871461	0.0981898	0.0676657	0.00983278	-0.0115326	-0.00648702	0.0413546	0.0505274	-0.0121475
-0.0651264	-0.0420454	0.0999475	0.341604	0.611324	0.844683	1.06644	1.40627	1.78432	2.49689	3.16206	3.55842	3.5842	3.46144	3.22145	2.69301	1.95182	1.55374	1.5055	1.73923	2.07779	2.27219	2.42586	2.17216	1.68434	1.10959	0.657914	0.403362	0.217171	0.133882	0.107859	0.0427639	0.012124	-0.0387391	-0.0379676	-0.0530808	-0.05635	-0.0636284	-0.0707037	-0.0788354	-0.0427106	0.129094	0.320874	0.522067	0.697534	0.840624	0.967935	1.0313	1.17931	1.48413
1.91641	2.50289	3.22207	4.05465	5.08085	5.9624	6.57313	6.66401	6.33386	5.78955	4.84871	3.87585	2.76594	1.74246	1.61061	2.16418	2.58019	1.95823	0.884363	0.376901	0.263711	0.197095	0.118855	0.026084	-0.0210304	-0.099101	-0.111015	-0.105153	-0.080876	-0.10988	-0.106693	-0.116116	-0.054881	-0.0213893	-0.020576	-0.0433028	-0.0763388	-0.0828677	-0.0995657	-0.0504209	0.0154452	0.0225609	-0.00629136	-0.0564636	-0.0804011	-0.108606	-0.0936999	-0.0926599	-0.0869405	-0.144271
-0.129358	-0.0855008	-0.0543944	-0.0488686	-0.074865	-0.0256026	0.0926287	0.265887	0.404161	0.502978	0.629437	0.79919	0.858233	0.698914	0.538991	0.502938	0.564345	0.575305	0.780716	1.28286	2.28343	3.06757	3.31692	3.01512	2.49088	2.03484	1.48173	1.25602	1.1104	0.834606	0.40107	0.144256	0.13317	0.147155	0.0838012	0.0541719	0.0127486	-0.00841611	0.0182185	0.0263571	0.059909	0.0903335	0.144702	0.138925	0.0487415	-0.0383849	-0.0444776	-0.0214816	-0.0162978	-0.0332211
-0.0121542	0.0848003	0.248662	0.626164	1.10441	1.54326	1.76854	1.80953	1.66902	1.48199	1.39772	1.52901	1.72742	1.89649	1.9592	1.9483	2.07837	2.11881	1.86072	1.59836	1.63213	2.0619	2.21527	2.30818	2.71333	3.2976	3.41374	2.8983	2.05894	1.3372	0.765565	0.391997	0.26387	0.159223	0.119817	0.00214189	-0.0500001	-0.0821146	-0.10072	-0.0593462	-0.0241515	0.0915424	0.11152	0.0774297	-0.011166	-0.0139922	0.00180032	0.0014178	-0.024547	-0.0106188
0.0565206	0.139197	0.287824	0.495746	1.16156	2.37888	3.35462	3.74399	3.40578	2.91733	2.40954	1.80963	1.53184	1.3336	1.08325	0.909518	0.757184	0.593514	0.348731	0.111976	0.087521	0.0422857	0.0310182	-0.00465454	-0.0293713	-0.0702997	-0.0706545	-0.041739	-0.0320173	0.00371296	-0.000279374	-0.0352941	-0.0474579	-0.0694538	-0.0489326	-0.077314	-0.0935707	-0.0921265	-0.0799757	-0.0303069	-0.0248041	0.00646407	0.0702824	0.185353	0.316997	0.452887	0.616801	0.771062	0.909128	1.04869
1.13727	1.19101	1.17753	1.21152	1.31227	1.46868	1.58391	1.55424	1.58474	1.94272	2.29689	2.41589	2.15093	1.99565	1.94388	2.0048	2.43796	2.72278	2.68112	2.13875	1.56957	1.14345	0.691035	0.409999	0.264012	0.203204	0.152744	0.0851068	0.0915543	0.0719513	0.100377	0.0316113	0.0328893	0.0241261	-0.00530703	-0.0375251	-0.097614	-0.0682724	-0.0875032	-0.0964088	-0.0999452	-0.0890914	-0.129338	-0.189092	-0.20291	-0.168679	-0.134271	-0.144204	-0.128223	-0.11179
-0.103245	-0.125781	-0.0859481	0.00718523	0.117657	0.196325	0.223602	0.223035	0.225897	0.300053	0.396285	0.430421	0.452136	0.494268	0.477258	0.382537	0.340371	0.506266	0.80575	1.04505	1.03967	0.902665	0.715876	0.532447	0.369387	0.143558	0.0428264	-0.0142853	-0.0157595	-0.0358887	-0.123977	-0.169263	-0.151459	-0.0527521	0.00979405	-0.00831553	-0.0260698	-0.0381597	-0.0422243	-0.0808754	-0.096482	-0.0945124	-0.0752977	-0.0754823	-0.0467925	-0.00900517	0.0150784	-0.00159169	-0.0314424	-0.0049102
0.0412003	0.124031	0.350412	0.675878	1.1382	1.51243	1.79153	1.9373	2.12583	2.88111	3.53844	4.6768	5.77734	6.01653	5.47504	5.15059	6.09357	6.92101	6.56325	5.20097	3.68708	2.32307	1.37239	0.676598	0.213488	-0.041408	-0.103655	-0.0775499	-0.0426582	-0.0478405	-0.0690363	-0.054046	-0.0139182	-0.0490012	-0.0688543	-0.0957155	-0.0482747	-0.0638553	-0.051654	-0.0557182	0.00191994	0.0411906	0.073271	0.0182736	-0.0580913	-0.111627	-0.121556	-0.120197	-0.0995057	-0.0731699
-0.0390173	-0.0501388	-0.0937403	-0.0493551	0.167055	0.504537	0.752008	0.876222	0.975677	1.08638	1.1565	1.13643	1.03435	0.919543	0.795152	0.791551	0.931472	1.43575	2.22705	2.57544	2.55236	2.2023	2.19892	2.16237	1.98813	1.6539	1.22141	0.748442	0.395237	0.175764	0.114325	0.0634724	0.0286841	0.0241731	-0.0345249	-0.0880937	-0.130701	-0.128096	-0.150389	-0.186863	-0.172557	-0.0954669	0.0181703	0.221595	0.56387	0.844976	0.869354	0.643861	0.489056	0.585049
0.88549	1.10112	1.21632	1.31163	1.54434	1.93117	2.51344	3.25657	3.82543	3.91546	3.51574	2.74754	1.98705	1.2288	0.977526	1.05069	1.30641	1.25176	1.09818	0.966763	0.791524	0.557324	0.364856	0.376082	0.708725	2.68281	4.62048	5.49003	3.96671	2.21883	1.10228	0.627235	0.372145	0.253302	0.142104	0.0350149	-0.107481	-0.138806	-0.113171	-0.0620709	-0.0896336	-0.148717	-0.201913	-0.212182	-0.186841	-0.179248	-0.208291	-0.237716	-0.210544	-0.141662
-0.0773124	-0.0429016	0.00037101	0.0902408	0.257768	0.432793	0.608258	0.825184	1.02665	1.23397	1.30114	1.3079	1.51778	2.15868	2.93565	3.25255	3.00492	2.64459	2.29273	2.01365	1.92486	2.01084	1.96529	1.63365	1.25548	0.951281	0.656194	0.402885	0.179862	0.0580744	-0.0975334	-0.14525	-0.15485	-0.0829816	-0.0814232	-0.10893	-0.199901	-0.180715	-0.164914	-0.142589	-0.143604	-0.112795	-0.0608071	-0.0328666	-0.042451	-0.0289217	0.0147763	0.0685156	0.263323	0.568097
0.921049	1.27305	1.80216	2.24675	2.74111	2.9662	3.34911	3.31697	2.88623	2.12726	1.60252	1.3222	1.20667	1.06993	1.07899	1.21509	1.6467	1.85307	2.36023	2.82638	3.57515	3.36395	2.46026	1.30703	0.627513	0.304539	0.121862	0.0434927	0.0128613	-0.0240215	-0.0783371	-0.106538	-0.106822	-0.102516	-0.114911	-0.168737	-0.181699	-0.185969	-0.112263	-0.0425995	0.0731725	0.167895	0.36433	0.558612	0.67616	0.834978	1.3422	2.06665	2.73748	3.29954
4.13314	5.391	6.76066	7.38306	7.41596	6.70208	5.6365	4.18609	2.89256	2.53148	2.90147	3.79689	4.26667	4.32281	3.75618	3.18755	2.53914	2.19069	1.82883	1.61913	1.25741	1.00315	0.778082	0.726995	0.669584	0.601852	0.508751	0.374872	0.219235	0.0415515	-0.0267012	-0.0441966	-0.0679825	-0.111374	-0.157334	-0.160579	-0.136964	-0.107685	-0.132726	-0.158489	-0.13338	-0.0498855	0.0531635	0.187452	0.401757	0.731765	1.02229	1.16351	1.26578	1.46606
1.83448	2.18037	2.32329	2.2332	2.08605	2.37132	3.13409	3.82398	4.22248	4.42944	4.59646	4.49151	4.1622	3.75678	3.54703	3.2157	2.82129	2.36699	2.01278	1.82499	1.84061	1.79228	1.70841	1.53132	1.49872	1.57079	1.38814	1.02437	0.564306	0.290229	0.153138	0.123121	0.0708076	0.0281145	-0.0751219	-0.0858107	-0.109185	-0.0902059	0.142935	0.351196	0.617947	0.592162	0.555319	0.512973	0.440571	0.435057	0.372316	0.388689	0.426901	0.398387
0.298186	0.199366	0.166819	0.147199	0.127834	0.339512	0.935053	1.77682	2.49526	2.98981	3.16773	3.24883	2.97313	2.66085	2.25836	2.05815	1.9204	1.76652	1.66675	1.70801	1.88432	2.16665	2.34404	2.18445	2.36827	3.64608	5.60577	6.59036	5.80733	4.1659	2.71094	1.77984	1.14724	0.735233	0.429608	0.291258	0.183651	0.0930395	-0.0193765	-0.0724362	-0.0883329	-0.0310734	0.028424	0.0597148	0.0444735	-0.0266746	-0.0960545	-0.134511	-0.0430781	0.221732
0.692678	1.30908	1.91735	2.37462	2.59199	2.77903	3.02571	3.08187	2.69178	2.02932	1.6394	1.73191	1.92767	2.02081	1.93358	1.80079	1.77613	1.83296	2.10112	2.57199	3.08457	3.38368	3.46547	3.47584	3.70585	3.74625	3.45678	3.24659	3.21277	2.97969	2.22171	1.25878	0.762691	0.523845	0.382955	0.203867	0.0513349	-0.022105	-0.0144485	0.115795	0.277945	0.469993	0.633796	0.80065	0.969179	1.24478	1.57028	1.81324	1.88092	1.87
1.82987	1.89247	2.34782	2.91555	3.57335	3.99808	4.195	4.11341	3.85623	3.65063	3.32734	3.18158	3.06953	2.9928	2.76907	2.65748	2.43047	2.03254	1.3741	0.946028	0.545985	0.422395	0.318326	0.278921	0.190542	0.0757311	-0.0177896	-0.0811086	-0.124526	-0.135847	-0.158619	-0.106817	-0.101166	-0.121159	-0.147721	-0.149112	-0.104575	-0.0683722	-0.0175706	-0.0305444	-0.0169744	-0.0111518	0.0464234	0.112122	0.196872	0.260146	0.443149	0.806122	1.25877	1.55689
1.72615	1.8699	1.98966	2.09112	2.46602	2.99869	3.55051	3.7834	3.68219	3.29588	2.73426	2.32673	2.25874	2.45378	2.91106	3.06197	2.93231	2.49349	2.10794	1.67173	1.36177	1.02867	0.851466	0.799289	0.684259	0.668493	0.418338	0.322543	0.183361	0.0809557	0.0299984	0.00558864	0.00963085	-0.00179662	-0.0389189	-0.0783468	-0.128683	-0.110173	-0.0838471	-0.0211992	0.0235122	0.0126576	-0.0365195	-0.0570013	0.0758671	0.291842	0.529779	0.778276	1.03791	1.27749
1.46277	1.61356	1.78196	2.07376	2.504	2.94397	3.14041	3.16817	3.25732	3.49595	3.61432	3.42546	3.12747	2.97828	2.94942	2.67243	2.32671	2.24725	2.39555	2.56302	2.51403	2.42045	2.53806	2.62441	3.17634	4.40734	5.12497	5.04546	3.65696	2.46443	1.33454	0.64156	0.225053	0.118544	0.0281209	-0.0381879	-0.0637104	-0.116475	-0.116578	-0.112977	-0.120141	-0.159438	-0.159539	-0.114199	-0.0484313	-0.0316554	-0.0389037	-0.0315333	0.0146874	0.141651
0.253149	0.296589	0.320036	0.432852	0.562816	0.642353	0.744276	1.02205	1.40817	1.8163	2.16744	2.34579	2.32156	2.14461	1.80391	1.44414	1.32339	1.5241	1.95086	2.55052	3.07	3.53171	3.81695	3.93487	3.89488	3.71257	3.4182	2.86874	1.96354	1.21657	0.95943	1.24984	1.34493	1.02225	0.492572	0.261524	0.279477	0.184135	0.0411896	-0.0397058	-0.00888478	0.0543884	0.0462859	-0.0500387	-0.0973349	-0.0496425	0.0767308	0.143564	0.132181	0.1426
0.205897	0.299617	0.388245	0.503597	0.6065	0.754141	0.992351	1.29638	1.67494	2.01347	2.11072	1.95451	1.71361	1.62991	1.54938	1.33185	1.29577	1.58195	2.09738	2.62364	3.5102	3.95232	4.12152	3.77714	4.03525	4.6002	4.82633	4.15356	3.03344	1.91663	1.1995	0.6633	0.337582	0.184195	0.0518297	-0.0170293	-0.0320622	-0.0204991	-0.0141962	-0.0707869	-0.10102	-0.144389	-0.113781	-0.0994265	-0.100032	-0.0973641	-0.0732607	0.011765	0.107591	0.137784
0.106965	0.0887114	0.178858	0.537565	1.07355	1.58187	1.80424	1.59912	1.32836	1.31097	1.68094	2.10751	2.19264	1.9098	1.54768	1.22844	0.97542	0.653411	0.41709	0.300965	0.250921	0.150038	0.00968557	-0.0841626	-0.0656678	-0.0282786	-0.0173547	-0.0357471	-0.0543236	-0.0254652	-0.0526888	-0.00229816	0.00740335	0.0993432	0.1157	0.106747	0.0264201	-0.0185718	-0.0302634	-0.0437627	-0.0459734	-0.043689	0.0173727	0.0437772	0.128814	0.325061	0.632069	0.920113	1.13682	1.27874
1.30356	1.27392	1.31667	1.50234	1.72522	1.81192	1.7861	1.65849	1.50237	1.33587	1.2443	1.1919	1.08465	0.792719	0.536285	0.427348	0.772256	1.31546	1.58518	1.54996	1.37306	1.2772	1.0228	0.673014	0.560014	0.811103	0.932152	0.861998	0.520004	0.242981	0.113623	0.0234144	0.00625907	-0.038203	-0.0133404	-0.0275655	-0.0382488	-0.0895946	-0.0882855	-0.0874091	-0.104643	-0.0712719	-0.0737623	-0.101327	-0.15477	-0.183139	-0.158627	-0.122845	-0.103926	-0.0774685
-0.0484543	-0.0190905	0.0737754	0.296468	0.605187	0.892415	1.1028	1.29877	1.57606	1.81092	1.85661	1.71919	1.70987	2.22055	3.36556	5.07349	6.51469	6.91076	5.98091	4.48449	3.32036	2.52847	2.20722	1.93421	1.5169	0.992066	0.498913	0.304913	0.199225	0.12411	0.132276	0.102551	0.0907379	0.0196388	0.00368699	-0.0456631	-0.054263	-0.10885	-0.0919193	0.0201384	0.239034	0.568567	0.885703	1.20559	1.41421	1.49545	1.47425	1.36249	1.31709	1.31531
1.22966	1.00643	0.73414	0.672323	0.78617	1.03422	1.29719	1.5784	1.81177	1.80164	1.67509	1.4731	1.36678	1.16953	1.07509	1.18253	1.40602	1.43722	1.2798	1.12492	1.19071	1.59707	1.85912	1.93807	1.52117	1.03859	0.519061	0.173238	0.0836797	0.0768192	0.0831379	0.0628578	0.0501796	0.0206615	-0.0451603	-0.0917122	-0.144956	-0.11558	-0.122604	-0.0820785	-0.083482	-0.0620675	-0.0878818	-0.107688	-0.110593	-0.0614092	0.00409726	0.0779795	0.160568	0.225813
0.271124	0.276208	0.270129	0.287435	0.355533	0.556994	0.858186	1.15105	1.31769	1.34841	1.31362	1.35134	1.48539	1.57568	1.76647	2.27994	2.7989	2.82519	2.16266	1.36938	0.82335	0.536392	0.613062	0.769735	1.04645	1.05805	0.90733	0.583627	0.368264	0.304336	0.281329	0.232396	0.119584	0.03185	-0.0519736	-0.109289	-0.143171	-0.167612	-0.167401	-0.140445	-0.0964118	-0.00954033	0.07589	0.127425	0.0972601	0.0813195	0.147932	0.267883	0.449107	0.821166
1.24993	1.54666	1.55487	1.49851	1.51178	1.60405	1.72807	1.80549	1.81274	1.83779	1.8867	1.86069	1.74694	1.45959	1.42317	1.54165	1.65431	1.52564	1.26024	0.972065	0.690167	0.513473	0.576628	0.917791	1.24382	1.61721	1.52568	1.2008	0.954334	0.818452	0.745175	0.350663	0.121456	-0.00840028	-0.0408735	-0.0856917	-0.116902	-0.102002	-0.0997114	-0.0703103	-0.0700685	-0.0663023	-0.0812031	-0.0762077	-0.0593137	-0.0321933	-0.0177307	-0.0191173	-0.0534732	-0.0703894
-0.0604851	-0.00632332	0.0729256	0.210329	0.457432	0.776216	1.03168	1.16548	1.71124	2.3291	2.96968	3.03549	2.97815	2.88376	2.65706	2.46591	2.01947	1.61886	1.27826	1.14264	1.15855	1.05464	0.913578	0.821001	0.775016	0.741044	0.548664	0.360341	0.205944	0.154827	0.103962	0.0514236	-0.000807474	-0.044014	-0.0401002	-0.0416386	-0.034941	-0.030275	-0.0444606	-0.083011	-0.0958414	-0.0935393	-0.0569857	-0.0526405	-0.00885223	0.126569	0.33084	0.608061	0.92453	1.22916
1.46811	1.55918	1.5284	1.46029	1.47142	1.67376	2.04991	2.493	2.85024	3.15322	3.51383	3.88877	3.90831	3.33204	2.59775	2.0777	1.94377	1.86339	1.72487	1.61268	1.57025	1.76188	1.9443	1.89663	1.68553	1.43032	1.25452	0.925992	0.563597	0.290763	0.194056	0.141918	0.102633	0.0653353	0.0451663	0.0242982	0.00845338	0.00567602	0.0202254	-0.0279399	-0.0627941	-0.0825837	-0.0560415	-0.0474024	-0.0448251	-0.0549183	-0.0655381	-0.053424	-0.0259115	0.0217342
0.074096	0.20565	0.399334	0.64136	0.92187	1.27284	1.67865	2.04233	2.32747	2.48645	2.56994	2.83643	3.31758	3.69091	3.78269	3.52869	3.03097	2.35946	1.75447	1.47827	1.331	1.15189	0.921039	0.686696	0.531615	0.43266	0.434487	0.423242	0.370788	0.266421	0.177628	0.114683	0.0655898	0.0179796	0.00738226	0.0341732	0.019104	0.0504018	0.030537	0.064215	0.0652778	0.143165	0.241715	0.262914	0.273618	0.413142	0.694447	0.935798	1.01392	1.09258
1.35837	1.75986	2.12868	2.50837	3.45124	5.11317	6.79042	7.50272	7.20403	6.57593	5.93759	5.06592	4.4452	4.24633	4.20913	3.68297	2.96084	2.63939	2.86489	3.15395	3.3713	3.57533	3.81774	4.09516	3.88981	3.55821	2.69431	1.91895	1.05782	0.60664	0.368721	0.284802	0.251716	0.191034	0.161598	0.107368	0.0502662	0.0354009	0.0327776	0.11082	0.112208	0.103989	0.161568	0.341826	0.517711	0.567188	0.630347	0.745591	0.92527	1.1413
1.47825	1.87451	2.19898	2.46719	2.66749	2.66344	2.55708	2.50191	2.49824	2.42637	2.11555	1.83475	1.53585	1.27232	0.961927	0.837072	0.89332	0.868301	0.674639	0.382231	0.188516	0.149061	0.0242701	-0.00335555	-0.0885492	-0.0532874	-0.0300361	0.00200127	0.00530016	-0.0520093	-0.089297	-0.0994863	-0.0601466	-0.0474365	-0.0224634	-0.00731906	0.00173943	-0.0203972	-0.0207958	-0.00979088	0.0575169	0.0465263	0.0201362	-0.0234041	-0.0270223	0.0284495	0.0203121	0.0511373	0.0930606	0.126132
0.166962	0.18452	0.266569	0.342007	0.372959	0.477762	0.943034	1.60449	2.02097	1.90798	1.52225	1.16091	0.899075	0.762844	0.734223	0.732011	0.672844	0.604941	0.485579	0.418944	0.342016	0.381356	0.6308	0.958357	1.48884	2.13036	2.6438	2.60301	2.07052	1.37495	0.874948	0.454706	0.257982	0.125621	0.0294029	-0.0461948	-0.0897952	-0.0946382	-0.125037	-0.0963012	0.00131297	0.134729	0.206057	0.15825	0.11487	0.0870193	0.0870322	0.087887	0.118026	0.162794
0.177843	0.187547	0.131019	0.101885	0.134102	0.292803	0.458401	0.506275	0.469618	0.461246	0.626032	0.727036	0.869225	0.835845	0.698535	0.538984	0.485441	0.643657	0.544625	0.364942	0.164883	0.15795	0.219998	0.263055	0.233764	0.177584	0.116428	0.147254	0.168163	0.134336	0.107074	0.03343	0.0408694	-0.0301	-0.053381	-0.0706986	-0.02756	0.0115252	0.0166467	0.014967	-0.0128213	-0.0223585	-0.0134315	-0.00723655	-0.0214537	-0.053818	-0.0548066	0.00880707	0.118848	0.20196
0.195593	0.147181	0.217975	0.650626	1.41387	2.1759	2.52219	2.33382	1.942	1.62517	1.61797	1.79053	1.8311	1.54149	1.13835	0.802868	0.604768	0.366964	0.196886	0.118059	0.173345	0.326853	0.631315	0.986442	1.52972	1.88456	1.94021	1.48973	0.877359	0.459579	0.200793	0.113511	-0.0152764	-0.0615487	-0.0845289	-0.108906	-0.083704	-0.0978797	-0.0516878	-0.0829138	-0.0621897	-0.0429318	0.00388962	0.0517744	0.11114	0.173907	0.22684	0.235896	0.236756	0.23112
0.193848	0.137696	0.104034	0.120348	0.126846	0.0986919	0.0514876	0.105972	0.308364	0.510973	0.590614	0.548985	0.482171	0.50449	0.592249	0.793358	0.883731	0.852473	0.690666	0.559007	0.477038	0.41194	0.371425	0.277488	0.208021	0.127002	0.0818817	0.0305902	0.00719592	0.0375435	0.0353915	-0.0128915	-0.0998877	-0.130396	-0.0951277	-0.0617878	-0.065167	-0.0901284	-0.129702	-0.0823568	-0.0506147	-0.0342815	-0.0547833	-0.0397896	0.019047	0.0527608	0.0601861	0.0787149	0.0767531	0.0582645
0.0784864	0.146243	0.277446	0.43388	0.575474	0.719313	0.881222	1.07411	1.25514	1.34573	1.34964	1.31335	1.2647	1.23046	1.10711	1.22787	2.3988	4.11153	5.32516	5.08174	4.30251	3.50101	2.78588	2.0608	1.44443	1.18519	0.914047	0.710217	0.442112	0.242321	0.144139	0.131154	0.137279	0.142903	0.0817306	0.0655063	0.0442384	0.058894	0.0292927	-0.0100695	-0.0721487	-0.0891251	-0.0949228	-0.0986153	-0.100379	-0.111404	-0.0991612	-0.0830161	-0.0349648	0.0335816
0.0755391	0.0655318	0.0405101	0.128837	0.417384	0.793273	1.15322	1.43422	1.68645	1.87826	2.01016	2.03666	1.90944	1.72714	1.49436	1.21375	0.951933	0.753492	0.739081	0.684761	0.750762	0.876087	1.21185	1.52164	1.80858	1.72804	1.3827	0.851696	0.450621	0.209746	0.0880664	0.0455862	0.037877	0.0445682	0.045048	0.0339204	0.0181025	0.00267811	-0.0527358	-0.0796338	-0.100768	-0.0819221	-0.0638823	0.163315	0.548847	0.819761	0.783442	0.537203	0.329608	0.228396
0.260004	0.391363	0.538454	0.74937	1.08582	1.44934	1.62039	1.55689	1.35225	1.1042	0.794384	0.578994	0.480606	0.424996	0.396779	0.345217	0.335376	0.279493	0.32676	0.328178	0.322282	0.275605	0.453699	0.744517	1.00164	0.902139	0.5787	0.196999	0.0356482	0.0133677	0.0616167	0.0387079	0.0470711	0.00365583	-0.0329475	-0.0483192	-0.0464801	0.00549968	-0.0403054	-0.0595056	-0.0547667	-0.0291123	-0.0360378	-0.0316907	-0.0208864	-0.00956315	-0.00968884	0.0588402	0.204982	0.453308
mean across laps, post
1.66213	1.67933	1.71293	1.80566	1.95148	2.11807	2.23151	2.20959	2.0986	1.97816	1.86251	1.74998	1.61401	1.50474	1.44306	1.41984	1.39757	1.35404	1.27602	1.19832	1.12233	1.03245	0.934131	0.824485	0.766345	0.796981	0.809154	0.731888	0.566528	0.397065	0.263955	0.147879	0.0721852	0.0226257	-0.0111083	-0.0317773	-0.0346979	-0.0244693	0.0219438	0.162309	0.398357	0.689377	0.934882	1.13376	1.28882	1.42869	1.54031	1.59381	1.61287	1.60651

## Sheet: SupFig2a_right
Example Intermediate PC, familiar belt, KQ163, CELL 174
dff map, pre: before reward switch, 100 laps by 50 spatial bins
0.0472706	0.0476257	0.0417205	0.0459507	0.0308231	0.0107052	-0.0036523	-0.0139044	0.0123072	0.0286984	0.0599142	0.0961878	0.128074	0.157853	0.240928	0.445056	0.627752	0.593591	0.452327	0.294218	0.223443	0.139881	0.0624379	0.0168313	-0.0154821	0.000818609	0.00918513	0.00786819	-0.027582	-0.0575374	-0.0718326	-0.0651533	-0.025399	0.0295156	0.0692843	0.0661105	0.039534	-0.0129748	-0.061615	-0.0969582	-0.101036	-0.102266	-0.0910659	-0.0704014	-0.0590036	-0.056684	-0.0289989	0.0273935	0.040896	0.0126037
-0.0124893	-0.0344554	-0.0426268	-0.0181891	0.00513201	0.0229068	0.00600684	0.0706554	0.140715	0.197741	0.711282	2.89805	4.24132	4.43487	3.03792	2.25037	1.86768	1.3046	0.847207	0.577967	0.374318	0.246591	0.12326	0.018272	-0.0173476	-0.00587786	-0.00743362	-0.0290828	-0.0341653	-0.031251	-0.0374472	-0.0759205	-0.0955597	-0.0926059	-0.0557467	-0.0512064	-0.0783388	-0.130497	-0.134698	-0.0949448	-0.0759521	-0.0710509	-0.0888405	-0.0983713	-0.106427	-0.0808111	-0.0468354	-0.0306646	-0.0363283	-0.0550829
-0.0422477	-0.0266685	-0.00699153	-0.0593606	-0.0852053	-0.0648902	0.0691616	0.330032	2.70002	5.19551	7.00572	6.95474	5.71491	3.98416	1.77397	0.512742	0.220466	0.0809322	-0.0341077	-0.0959789	-0.113094	-0.0934948	-0.0970082	-0.0958178	-0.14109	-0.162442	-0.173041	-0.162069	-0.137056	-0.16471	-0.159054	-0.182734	-0.178758	-0.182445	-0.168358	-0.159127	-0.165687	-0.172666	-0.174121	-0.143071	-0.100381	-0.0924456	-0.145336	-0.1759	-0.149629	-0.1029	-0.101854	-0.119195	-0.132266	-0.122355
-0.105652	-0.0841706	-0.0798791	-0.0773251	-0.0662606	0.115326	0.583642	1.10367	1.7571	1.88384	1.71476	1.23301	0.933177	0.721211	0.582792	0.353264	0.244158	0.0357943	-0.0645528	-0.110025	-0.130872	-0.139345	-0.188594	-0.205061	-0.202363	-0.20321	-0.264446	-0.283052	-0.261441	-0.203691	-0.214697	-0.248517	-0.254684	-0.206552	-0.161556	-0.132833	-0.135199	-0.142736	-0.161004	-0.18571	-0.141988	-0.0805603	-0.0483896	-0.0764491	-0.133168	-0.145141	-0.143074	-0.149867	-0.161109	-0.166357
-0.155971	-0.140518	-0.144139	-0.101542	0.237974	0.838197	1.4122	2.05812	2.8512	3.45334	3.35802	2.95505	2.42111	1.99651	1.2739	0.725308	0.342921	0.105046	-0.0376313	-0.0997258	-0.098881	-0.0967569	-0.140136	-0.18612	-0.179079	-0.163914	-0.18962	-0.223877	-0.24216	-0.186014	-0.121993	-0.0882364	-0.105091	-0.16369	-0.206776	-0.227109	-0.204455	-0.192121	-0.207288	-0.211588	-0.184464	-0.158512	-0.135518	-0.131119	-0.0985255	-0.0846214	-0.0747696	-0.0865697	-0.116636	-0.142603
-0.155067	-0.104954	-0.0618114	-0.0528608	0.00689448	0.203691	0.559637	1.21492	2.07363	3.20211	3.79247	4.06202	3.63177	2.70851	1.58983	0.595247	0.205893	0.00781299	-0.00168518	-0.0421015	-0.0846858	-0.135179	-0.151472	-0.127748	-0.11327	-0.102962	-0.141021	-0.174337	-0.176441	-0.160199	-0.15647	-0.172619	-0.169941	-0.125825	-0.0689003	-0.0734573	-0.117905	-0.188762	-0.242009	-0.251504	-0.195157	-0.131652	-0.0950915	-0.0796366	-0.0736472	-0.0734806	-0.0883808	-0.0863387	-0.0901709	-0.102197
-0.112439	-0.0985284	-0.0249842	0.116566	0.226226	0.486484	1.71233	3.87104	6.24587	6.90611	6.13194	4.94807	3.73607	2.90299	1.82579	1.25303	0.704205	0.337258	0.159876	0.0949782	0.033872	0.00682173	-0.0195874	-0.0246648	-0.0377822	-0.0524792	-0.0168749	-0.00682058	-0.00176793	-0.0127234	0.0151322	0.043773	0.0612402	0.0681907	0.0852143	0.0901674	0.0805955	0.0689206	0.0756673	0.108785	0.105794	0.0872692	0.0466801	0.0276253	0.0424947	0.0531272	0.0921684	0.108861	0.114773	0.055878
0.00740999	0.0929636	0.237888	0.494499	0.797751	0.985732	1.43334	2.12508	2.85987	3.29371	3.49385	5.12849	6.01144	5.40406	3.34945	1.63061	1.04352	0.459947	0.157643	0.00406139	-0.0620993	-0.102707	-0.0791953	-0.0688366	-0.0742173	-0.0918069	-0.160091	-0.181639	-0.229213	-0.224399	-0.207757	-0.17858	-0.141904	-0.126805	-0.110564	-0.114875	-0.117143	-0.131019	-0.15389	-0.18022	-0.174515	-0.148253	-0.107674	-0.110357	-0.11883	-0.149187	-0.170992	-0.164884	-0.162759	-0.15231
-0.170586	-0.180261	-0.181926	-0.168221	-0.146135	-0.102553	-0.0360728	0.158239	0.903908	2.32921	4.23039	5.69681	6.27335	4.5574	2.56677	0.620213	0.31433	0.118434	0.0253585	-0.0225379	-0.0555837	-0.0692197	-0.103862	-0.143827	-0.159223	-0.168501	-0.117987	-0.112403	-0.0750313	-0.101106	-0.114828	-0.138304	-0.136874	-0.0854541	-0.0687463	-0.0827328	-0.111522	-0.10465	-0.0752291	-0.0633192	-0.0612247	-0.0856925	-0.121571	-0.139541	-0.119991	-0.0988341	-0.0726532	-0.0958791	-0.0802336	-0.0765818
-0.0576173	0.00515451	0.499172	0.95537	2.50423	3.97785	5.5559	6.62554	7.67382	9.11284	9.57989	9.02047	6.83709	3.96403	1.65266	0.479623	0.255714	0.148077	0.0136718	-0.0194652	-0.0745896	-0.0691312	-0.0837379	-0.0779032	-0.0377078	-0.0646075	-0.0653721	-0.109278	-0.118483	-0.146426	-0.137252	-0.131835	-0.121082	-0.1342	-0.102476	-0.0434912	0.00338149	-0.020171	-0.0668363	-0.0940238	-0.092331	-0.0602487	-0.00577423	0.0466108	0.0286222	-0.000546226	-0.0156577	0.0322803	0.0547541	0.125037
0.432384	1.07064	1.81055	2.23858	2.13087	1.73585	2.25899	3.72085	5.25951	6.13306	6.05105	5.52303	4.53099	2.7277	1.37188	0.238452	0.198894	0.18813	0.152618	0.0922296	0.0411358	0.0626381	0.0797504	0.0998384	0.0853578	0.0339003	0.0305194	0.0198	0.0341217	0.0112029	0.0168439	-0.0050944	-0.0304191	-0.0644418	-0.0489344	0.00702381	0.0675835	0.0692211	0.0322799	-0.00196432	-0.0163277	-0.0180524	-0.0154308	-0.00809948	-0.0266556	-0.0101128	0.0382131	0.0829805	0.11875	0.106387
0.101535	0.039426	0.0176768	-0.000282238	0.0205705	0.0130989	0.0350875	0.0726461	0.163612	0.164639	0.150209	0.0825553	0.091734	0.108051	0.125901	0.136704	0.270939	0.479497	0.615874	0.543755	0.393643	0.252989	0.195998	0.146301	0.177723	0.205844	0.196089	0.155393	0.0596038	0.00816079	-0.0314595	-0.0608149	-0.0609119	-0.0439037	-0.0194233	-0.0311033	-0.0575843	-0.0553045	-0.0564211	-0.0757042	-0.108131	-0.120002	-0.117647	-0.094817	-0.0571068	-0.019056	-0.017014	-0.0396112	-0.0418834	-0.0174973
-0.0481886	-0.101372	-0.115764	-0.0561018	-0.0251241	8.1325e-06	-0.00904592	0.355499	0.899497	1.78118	3.21066	4.50727	5.36711	3.77191	2.02771	0.301784	0.0979689	-0.0339685	-0.0848615	-0.0806355	-0.0741464	-0.058489	-0.0520873	-0.0773065	-0.0945149	-0.0903659	-0.111724	-0.114793	-0.130733	-0.108295	-0.121425	-0.130585	-0.141333	-0.126152	-0.111385	-0.068852	-0.0396773	-0.0479893	-0.0649475	-0.0581414	-0.0324271	-0.0434111	-0.0760973	-0.109628	-0.119187	-0.108945	-0.0875991	-0.0401972	-0.0131541	0.0152022
0.575462	1.30664	2.22433	2.67306	2.46157	1.89575	1.2746	1.75575	2.88044	4.99712	7.14205	9.15791	9.72223	7.50603	4.14021	1.14805	0.206125	0.0516006	-0.0511927	-0.0633822	-0.0622794	-0.0797816	-0.127618	-0.160866	-0.170231	-0.144945	-0.135383	-0.111867	-0.104337	-0.078197	-0.0755154	-0.0953181	-0.13834	-0.136129	-0.0957793	-0.0991851	-0.136961	-0.172693	-0.172573	-0.170177	-0.169167	-0.14279	-0.105441	-0.0698465	-0.0704821	-0.059777	-0.0421142	-0.0203457	0.0149266	0.018071
0.0548048	0.240609	0.451373	0.795827	1.27909	2.15911	3.1454	4.20389	5.24525	6.1017	6.16838	5.27228	3.73957	2.14409	0.950409	0.290075	0.0923149	0.0469071	-0.00344213	-0.0417258	-0.0653875	-0.0359494	-0.0583028	-0.0604074	-0.0340303	0.00464272	-0.00358435	-0.0809463	-0.114857	-0.100729	-0.0595788	-0.0296939	-0.0130383	-0.0449123	-0.100119	-0.111887	-0.086428	-0.0668469	-0.107138	-0.109883	-0.0867352	-0.067277	-0.0523895	-0.0469854	-0.0134611	0.0146891	0.0203994	-0.00397884	-0.0712141	-0.0955836
-0.0910907	0.0894939	0.332952	0.632455	0.80148	1.0396	1.33596	2.39216	3.59628	4.81698	5.12599	4.82565	3.54274	1.98441	0.668028	0.141161	0.0404125	-0.0278587	-0.0202294	-0.027748	-0.00489222	0.00733804	0.0151159	-0.00603963	-0.0510552	-0.086861	-0.0888017	-0.0744813	-0.0784661	-0.0397543	-0.0565031	-0.0556617	-0.0848201	-0.0336638	-0.00478196	-0.0228925	-0.060317	-0.0834195	-0.112111	-0.143634	-0.148275	-0.13806	-0.1159	-0.0552794	0.0318883	0.0735576	0.0396358	0.0159582	0.0302595	0.00485741
-0.0086396	-0.0272765	0.0888958	0.210407	0.507955	0.942704	1.88168	3.26817	4.5827	4.81654	4.14215	2.65711	1.45387	0.524525	0.239995	0.191185	0.101218	0.00310164	-0.0735821	-0.0909633	-0.0889045	-0.132698	-0.164059	-0.19293	-0.170097	-0.151697	-0.107375	-0.0429595	-0.0296092	-0.029169	-0.0762467	-0.0992999	-0.12563	-0.0996415	-0.100099	-0.110372	-0.11804	-0.0857692	-0.0720868	-0.0960934	-0.111476	-0.0933881	-0.0820197	-0.0651512	-0.0622559	-0.0601639	-0.0447812	-0.0349394	-0.0205878	0.0307127
0.176963	0.435463	0.986862	1.73137	2.52145	2.8187	3.55449	4.69923	5.67667	5.74223	4.32305	2.9092	1.5123	0.845604	0.47112	0.261257	0.269622	0.229645	0.174906	0.0968196	0.0356416	0.023358	0.00735721	0.00950389	-0.000534592	-0.0114181	-0.0237909	-0.0396683	-0.0739569	-0.0854611	-0.0836355	-0.039116	0.00331814	-0.0159369	-0.0454654	-0.0545236	-0.0147469	-0.000130251	-0.0259972	-0.0390541	-0.0466138	-0.0517425	-0.0537552	-0.0301537	-0.0241038	-0.0732638	-0.0972148	-0.0694532	-0.00940492	0.0195328
0.00724633	0.0132025	0.00954353	0.00565206	0.0119091	0.0275043	0.156009	0.502008	1.6036	2.77956	3.8483	3.77308	3.12081	1.94081	1.0227	0.480759	0.242544	0.100475	-0.0200139	-0.0282898	-0.00498138	0.0303181	0.0112904	-0.00803399	-0.0251078	-0.0254216	-0.0349275	-0.0604531	-0.0672757	-0.0558718	-0.040444	-0.0330614	-0.0349626	-0.0621419	-0.0732085	-0.0854537	-0.0724956	-0.0633164	-0.0545402	-0.0321105	-0.0295763	-0.0317442	-0.0697014	-0.0677993	-0.0481449	-0.00814778	-0.0289432	-0.0545093	-0.0696485	-0.0469277
-0.0374834	0.0432049	0.622881	1.38982	1.98192	2.03284	1.81312	2.08868	3.44156	4.95125	5.95938	5.80401	5.13569	3.29172	1.49633	0.120308	0.0118447	-0.0619882	-0.100453	-0.0967023	-0.0357449	-0.0439211	-0.0397318	-0.0407916	-0.0199496	-0.058114	-0.0877116	-0.0894105	-0.0641909	-0.0547664	-0.0342502	-0.019171	-0.0073834	-0.00269571	-0.022804	-0.0435464	-0.0561206	-0.0573729	-0.0692299	-0.0692791	-0.0534193	-0.0409002	-0.0236746	-0.00401208	0.0183515	-0.00660668	-0.0236544	-0.0619678	-0.0738353	-0.0864575
0.00728714	0.171431	0.36731	0.520328	0.608476	0.903111	1.76931	3.18737	4.7868	5.88368	6.13126	5.56469	4.35899	2.71819	1.23239	0.257871	-0.000164962	-0.0100132	0.0151046	0.0537297	0.0232995	-0.0415623	-0.118492	-0.132401	-0.147589	-0.126383	-0.0970013	-0.0652656	0.000910347	0.0189169	0.0688439	0.035992	0.0202599	0.00755057	-0.00209504	-0.0212011	-0.0723803	-0.110877	-0.12502	-0.101115	-0.0489243	-0.00673784	-0.00878361	-0.00349612	0.0155343	0.00300119	-0.0356765	-0.0661873	-0.0384967	0.039124
0.0751825	0.0990544	0.390917	0.905324	1.11264	0.918708	0.71095	1.52654	2.98933	4.79425	6.01279	6.15779	5.05268	2.99033	1.3017	0.309182	0.14157	0.0751729	0.0301578	-0.00286938	-0.00815664	-0.013294	-0.000705441	-0.0153959	-0.0252606	-0.0308894	-0.0217837	-0.0073093	-0.0347517	-0.0285186	-0.0183626	0.000715143	0.00589358	-0.0301032	-0.0747751	-0.0917742	-0.0609588	0.00279976	0.0436218	0.0718688	0.0699796	0.0333862	0.00631294	0.00272369	0.0480067	0.0336379	0.0263112	0.015596	0.0190424	-0.0215104
-0.0393008	0.00090044	0.110308	0.215613	0.348075	0.764269	2.06634	4.06175	5.60787	7.05948	7.30258	6.6058	4.24546	2.1592	0.928014	0.45057	0.140498	0.0361564	-0.000775934	-0.0394512	-0.0622417	-0.080841	-0.0423907	-0.0481114	-0.0442429	-0.0929917	-0.106949	-0.0878112	-0.0724669	-0.117958	-0.176643	-0.179668	-0.113977	-0.0723787	-0.0595881	-0.0673954	-0.0723983	-0.0699149	-0.0614885	-0.0649869	-0.0733787	-0.0835743	-0.0998795	-0.153476	-0.183513	-0.172893	-0.125061	-0.0790043	-0.0673296	-0.0615531
-0.0490518	-0.0424467	0.011863	0.194417	0.503353	0.972033	1.95725	2.99802	3.88038	4.00322	3.81529	2.83689	1.65406	0.648136	0.320406	0.283796	0.148899	0.0840833	0.0264239	0.0158248	-0.0556968	-0.116674	-0.130749	-0.0781979	-0.041163	-0.0245991	-0.0716815	-0.0989292	-0.139363	-0.10092	-0.0550208	-0.0302586	-0.0440865	-0.0527522	-0.0285741	-0.00855053	-0.0367188	-0.077226	-0.0902514	-0.0674542	-0.0438714	-0.0405836	-0.0559368	-0.0986022	-0.122378	-0.0893968	-0.0173929	0.0182441	-0.00402647	-0.0140694
-0.0111192	0.012374	0.0250818	0.0483247	0.084795	0.127649	0.275873	0.666332	1.41379	2.36246	3.74693	5.31044	5.84813	4.13461	1.83369	0.186742	0.0812608	0.0225308	-0.00942776	-0.0403407	-0.0836324	-0.142501	-0.183191	-0.172987	-0.0999216	-0.0923568	-0.114329	-0.127621	-0.0872195	-0.0326092	0.000758314	0.0119201	0.00172813	-0.0285162	-0.0463431	-0.0664395	-0.0497744	-0.0458881	-0.0554371	-0.0515105	-0.0525529	-0.0364931	-0.00715313	-0.00326085	-0.0178607	-0.0618089	-0.0920773	-0.10544	-0.0802624	-0.0326545
-0.032914	-0.0728169	-0.0415802	0.094708	0.188552	0.211937	0.217075	0.505735	1.13235	1.70474	2.61823	3.41788	4.03634	2.89619	1.52529	0.289061	0.200113	0.0643715	0.102655	0.105706	0.120821	0.0280847	-0.000530209	-0.000982372	0.0526024	0.689539	0.939724	0.971842	0.364065	0.154459	0.0872708	0.0466537	0.010079	-0.0199283	-0.014773	-0.0215793	-0.051887	-0.0652544	-0.0264458	-0.01558	-0.0192015	-0.0472008	-0.0410921	-0.00364	-0.00793161	-0.0210567	-0.0634409	-0.0709255	-0.0577467	-0.0501914
-0.0410548	-0.0124059	-0.00668093	-0.00354133	-0.0294097	-0.0180097	-0.0110311	0.090605	0.437296	1.06015	1.67872	2.16427	2.30855	1.90251	1.25646	0.587977	0.305922	0.115888	0.0078534	-0.00857759	-0.016984	-0.0397206	-0.0643676	-0.106653	-0.0906322	-0.0687993	-0.0479209	-0.0461538	-0.0518552	-0.0204034	-0.0119584	-0.0404577	-0.0761811	-0.109535	-0.100101	-0.0810025	-0.071289	-0.0827634	-0.103234	-0.0723374	-0.0407247	-0.0355082	-0.0470495	-0.041775	-0.0121779	0.00819327	0.00455681	-0.0178194	-0.034929	-0.0314085
-0.0316131	-0.0360382	-0.0869023	-0.0929744	-0.0545519	0.0905292	0.523975	1.60021	2.89693	4.23622	4.93215	6.27979	6.04757	4.32399	1.64086	0.116401	0.0363347	-0.0477486	-0.0545662	-0.0475221	-0.0190642	-0.0106215	-0.0550507	-0.0869178	-0.118547	-0.0992112	-0.0752918	-0.0909698	-0.151992	-0.177794	-0.127571	-0.0719787	-0.0446271	-0.0282105	0.00621691	0.0185457	-0.0104818	-0.0711019	-0.0960508	-0.0795457	-0.028999	-0.00801679	-0.0183677	-0.0689671	-0.0867409	-0.0884367	-0.0703917	-0.0824126	-0.0290655	0.0294749
0.0855948	0.0502929	0.0245635	0.0225857	0.0601607	0.108127	0.162885	0.487053	1.19546	2.44076	3.74029	4.47335	3.47021	1.94272	0.485623	0.162368	0.0217611	0.0186893	0.0384632	0.0512036	0.0116704	-0.0347562	-0.0571552	-0.0391869	0.00812563	0.00264741	-0.015192	-0.0225408	-0.0161064	-0.00936555	-0.0127553	0.000302605	-0.0153203	-0.060644	-0.103133	-0.0929096	-0.0343572	0.0410106	0.0994721	0.122373	0.0947722	0.0557747	0.0627724	0.101532	0.140583	0.12624	0.0920801	0.0415407	0.036403	0.0196269
0.0281168	0.0173258	0.0578522	0.0887044	0.112785	0.283359	0.773268	1.62573	2.98887	3.8751	4.43624	3.91149	2.76391	1.54907	0.604028	0.365819	0.131277	0.0733175	0.0708082	0.0662155	0.00360162	0.00229024	0.0343794	0.0760359	0.0406111	-0.0091888	-0.0798503	-0.105481	-0.111286	-0.0371387	0.0268461	0.0387522	0.021996	0.012492	0.0415277	0.0483132	0.029752	0.0193485	0.0173204	0.0404904	0.0478003	0.0500467	0.0321886	0.054004	0.0703993	0.0499664	0.00818022	-0.0163932	0.00536654	0.00541264
0.0157043	0.0440041	0.0938194	0.0950804	0.100121	0.0755093	0.209249	0.58522	1.26028	2.11038	3.14543	4.09534	4.0086	2.69237	1.13037	0.241204	0.131762	0.093425	0.0967131	0.0752272	0.0250058	-0.0354051	-0.0920089	-0.0708051	-0.0129146	0.030159	0.00600844	0.0114343	0.055258	0.0685732	0.0326765	0.0233375	0.0427105	0.0185705	-0.0454787	-0.104541	-0.122201	-0.100635	-0.055585	0.00756246	0.0840018	0.133001	0.123871	0.0566619	-0.0222818	-0.0251219	-0.000317635	0.029467	0.0528022	0.0888985
0.11263	0.0802442	0.0207482	0.0130941	0.18887	0.433651	0.706679	1.12569	2.00736	3.37427	5.8924	7.04791	6.32187	3.30357	1.06409	0.174284	0.155378	0.149515	0.090749	0.00406706	-0.0120359	0.0118621	0.00899755	-0.00594034	-0.00507008	0.0500439	0.0657812	0.0222655	-0.0410899	-0.104294	-0.111213	-0.0875968	-0.0613799	-0.0591341	-0.0614636	-0.036309	0.00981845	0.0352047	0.0441359	0.0357739	0.0601589	0.0761188	0.0686733	0.00826212	-0.0370786	-0.018251	0.0174641	0.0482601	0.0557846	0.0502835
0.0316213	-0.00453676	-0.00804508	0.00314318	0.00295299	0.00205894	0.0988046	0.991087	2.33122	3.3357	3.41457	3.08952	2.54785	2.00307	1.19707	0.793503	0.455704	0.274844	0.132785	0.0658925	0.0350194	0.0079618	-0.0476956	-0.105261	-0.109475	-0.053787	0.0239954	-5.64814e-05	-0.045015	-0.0795842	-0.0586518	-0.0455238	-0.0325378	0.0122667	0.0546295	0.0603533	0.0324882	0.00207859	-0.0208907	-0.0313737	-0.0306193	0.0113902	0.0764329	0.10671	0.0657267	-0.000733862	-0.0519517	-0.040921	-0.0166748	-0.0117725
0.008782	0.0498631	0.0884686	0.0986712	0.0778948	0.102852	0.38204	1.13943	2.52172	4.13565	4.68921	4.58632	3.91252	2.70609	1.42064	0.204775	0.0976012	0.0929105	0.065409	0.0578157	0.0936539	0.125747	0.0976168	0.0559502	0.0163083	0.0182467	-0.00139442	-0.0163137	-0.0129011	-0.0124691	0.0164767	0.0519806	0.0443704	0.0230892	-0.0148563	0.00948611	0.0541225	0.0730376	0.0710766	0.0584052	0.0926818	0.11007	0.0896008	0.0107156	-0.0636346	-0.0719776	-0.0536976	-0.00219249	0.00723634	0.0430091
0.0516422	0.0612709	0.0258466	0.0229244	0.0484512	0.135944	0.817403	1.78468	2.99531	3.74818	5.58017	6.17681	5.12931	2.37687	0.532882	0.0919879	-0.0377881	-0.0504604	-0.0052869	0.0649114	0.0223066	0.0145323	-0.00290066	0.00880914	-0.029928	-0.066564	-0.0921174	-0.0844108	-0.0635416	-0.0415381	-0.0170328	-0.0173757	-0.0248341	-0.0338656	-0.0414926	-0.0317841	-0.00374916	0.0138277	0.028293	0.0402101	0.045226	0.0307725	0.00295024	0.0103621	0.0432349	0.0765849	0.0681808	0.04941	0.0155741	-0.00280494
-0.0170235	-0.0232091	-0.00801721	0.00928578	0.0682032	0.10853	0.301339	1.59173	3.55034	5.49364	6.31402	6.17003	4.90663	2.9323	1.14467	0.297021	0.145655	0.10627	0.0611968	0.0270964	-0.00769145	0.00390526	0.031832	0.0484323	0.0446689	0.00201666	-0.0163633	-0.00840488	0.0207441	0.0394213	0.0334561	0.013129	-0.0291908	-0.0293266	-0.00294433	0.0447384	0.0370249	0.00509784	-0.0353686	-0.0512133	-0.0600872	-0.0473232	-0.0428063	-0.0157495	-0.000260521	0.0132085	0.00513004	-0.0319501	-0.00137689	0.0437137
0.094441	0.10362	0.111457	0.162909	0.220603	0.589404	1.25573	2.1982	3.19055	4.63922	4.85851	4.63012	2.86597	1.77791	0.670939	0.306203	0.200295	0.181491	0.150415	0.0920863	0.0446221	0.0190655	-0.000150456	-0.0186929	-0.0192208	0.0490385	0.0294941	0.00792887	-0.0504881	0.0103532	0.0727943	0.0781528	0.00940467	-0.0579161	-0.0629261	-0.0206025	0.0060123	-0.0068137	-0.0315845	-0.014122	0.0265554	0.061353	0.0816364	0.0760384	0.0704895	0.0635111	0.0559367	0.0475915	0.0276967	0.0395962
0.0475958	0.101399	0.100918	0.226618	0.226387	0.288997	0.448549	1.09153	1.87927	3.04818	4.7146	5.89766	6.27409	3.98784	2.03661	0.274705	0.199923	0.126214	0.0665262	0.0519028	0.0608595	0.073273	0.0906159	0.0340189	-0.051212	-0.0987707	-0.100837	-0.0690174	-0.0811067	-0.0858919	-0.0754209	-0.00500878	0.0341128	0.0468079	0.0754899	0.120213	0.124273	0.0584466	0.0278163	0.0479032	0.052082	0.0285117	0.0384034	0.090972	0.0996637	0.0680802	0.0217265	-0.0134817	-0.00154523	-0.00779852
-0.0104301	-0.043542	-0.0520532	-0.0388446	-0.0194426	0.0149138	0.0511108	0.0891949	0.293909	0.772216	1.33855	1.85809	1.61228	1.10153	0.380698	0.151444	0.0825578	0.0511039	0.0188369	-0.0128741	0.00926285	0.00231248	0.0237996	-0.0146622	-0.0179543	-0.01328	0.0404964	0.0501891	0.0260979	0.0148579	0.0383752	0.0414518	0.0503903	0.0838925	0.118457	0.106464	0.0700296	0.0500462	0.047632	0.0241393	-0.040812	-0.0901985	-0.0770876	-0.00407249	0.053068	0.062815	0.019897	0.0169953	0.0100458	0.0252793
-0.0189414	-0.0432094	-0.0514244	-0.00347618	0.0759391	0.280515	0.502221	0.843376	1.64205	2.85593	4.73827	5.35943	4.63327	2.60135	1.07719	0.399747	0.18075	0.116704	0.0914967	0.0819555	0.0638773	0.020532	-0.0346127	-0.0464585	-0.0357348	-0.017643	-0.0353236	-0.0486641	-0.0675536	-0.0608419	-0.0177727	0.0513823	0.0653904	0.0188125	-0.0019224	0.0347429	0.064344	0.0460159	0.00249289	-0.00263465	-0.0170114	-0.0271656	-0.019491	0.00355407	0.040448	0.0501204	0.0781892	0.0949356	0.0471742	-0.00345743
-0.0637574	-0.0608862	-0.0684563	-0.046233	0.0147329	0.107289	0.70785	1.68251	2.79607	2.53659	1.61338	0.403167	0.0541059	0.0531806	0.137864	0.181266	0.116238	0.0825637	0.0717365	0.0482012	0.00231594	-0.00585621	-0.000966029	0.0206736	0.0177314	0.0445594	0.0245484	-0.0336271	-0.0588747	-0.0318096	-0.00974614	-0.0467982	-0.051108	0.0316761	0.144997	0.176061	0.141757	0.0702267	0.0547056	0.040405	0.0359531	0.0399343	0.0689283	0.0873241	0.0451801	-0.0265019	-0.0567645	-0.0341568	0.0112134	0.00230949
-0.025227	-0.0454448	-0.0191924	-0.0108985	0.0167306	0.0427482	0.14827	0.496349	1.51939	2.98829	4.30031	4.76045	4.3201	2.71671	1.20519	0.0832846	0.00276548	0.0171417	0.0275739	0.0512575	-0.00882922	0.025437	0.0439676	0.057972	0.0530093	0.0295124	0.0322713	-0.00971656	-0.0243418	-0.0270321	-0.0367666	-0.0328145	-0.00382933	0.0239881	0.0670523	0.107734	0.120627	0.0924198	0.0573358	0.0394209	0.00830657	-0.0206459	-0.0136939	0.0190874	0.0332978	0.0240875	0.0273877	0.0198893	0.0257826	-0.00802732
-0.0207436	-0.0324428	-0.0280499	-0.00621993	-0.0174215	-0.0323318	-0.0316885	0.128615	0.5476	0.85252	1.1348	1.15748	0.934705	0.582766	0.214453	0.180388	0.0994497	0.0480609	0.0225335	0.0330564	0.00870242	-0.0147901	-0.00687964	-0.0229261	-0.00633778	-0.00626425	0.020399	0.0233944	0.0297008	0.080652	0.0594931	-0.00215763	-0.0488127	-0.0512976	-0.0234861	-0.00467169	0.0250911	0.0545102	0.0660764	0.0574196	0.0630162	0.077959	0.082526	0.0694697	0.0430811	0.0298638	0.00725745	0.0139162	0.0343991	0.0285497
0.0138915	-0.0193184	-0.00662486	0.0194916	0.0367297	0.0551733	0.0698353	0.259917	1.05545	2.56711	3.89291	4.65983	4.32932	2.88102	1.3505	0.157894	0.106711	0.0686623	0.00473617	-0.0258321	-0.0214761	-0.000393587	0.0273117	0.0220812	-0.00363367	-0.0368377	-0.0252619	0.00427621	-0.00162749	-0.0176571	0.00768946	0.051958	0.080217	0.0816092	0.0365854	-0.0203144	-0.080266	-0.0865305	-0.0520407	0.012759	0.0456125	0.00596891	-0.0450767	-0.0667439	-0.0404844	-0.011101	-0.00542723	-0.0157085	-0.0379609	-0.033367
-0.00753612	0.0385426	0.0562032	0.0399135	0.0303221	0.0322436	0.094028	0.315855	0.761218	2.08094	3.61983	4.68625	4.5346	2.84978	1.33893	0.198043	0.162267	0.143291	0.0623251	-0.00350237	0.0443713	0.055311	0.0866559	0.0649006	0.0391607	0.0466273	0.0359408	0.0390056	0.0194017	0.00100637	0.00453787	0.0282859	0.0518979	0.054273	0.0374001	0.03685	0.037487	0.00125888	-0.0255522	-0.0159888	0.0117849	0.0238557	0.0412068	0.0650245	0.0660463	0.0307985	-0.0115046	-0.0238469	0.00758544	0.0521694
0.0961296	0.111113	0.142496	0.146814	0.180612	0.191277	0.435741	1.06979	2.18809	3.96239	5.40483	8.37583	9.64957	7.67569	3.57252	0.250376	0.0878509	-0.00825718	-0.0109828	0.0212098	0.0568797	0.0220009	-0.0547774	-0.0654056	-0.0576926	-0.040603	-0.037104	0.0235383	0.060525	0.0439809	-0.00424794	-0.0203623	0.00706685	0.0444688	0.0728133	0.0766347	0.0456188	0.00856048	-0.0143767	-0.0330346	-0.0217828	0.0152666	0.014419	-0.0102608	-0.025493	-0.0278739	0.0169132	0.0236063	0.0435493	0.0524739
0.0433674	0.01235	-0.0308489	-0.00288975	0.0950626	0.187062	0.34239	0.936548	2.09159	3.83126	5.78628	7.03047	6.3867	3.87534	1.42721	0.17409	0.0791282	0.0608531	0.0462054	0.0737532	0.0619771	0.0526914	0.0228055	0.0217898	0.00392643	-0.043958	-0.0808517	-0.0751756	-0.0634838	-0.0882419	-0.102562	-0.0847969	-0.0696404	-0.0840908	-0.111197	-0.120843	-0.144169	-0.14425	-0.107918	-0.0866497	-0.0497708	0.0288801	0.107342	0.111933	0.0407259	-0.0172779	-0.00262365	0.00525229	-0.00475927	-0.0184121
-0.00448731	0.0147705	-0.0031588	-0.0544202	-0.0523651	-0.0172591	0.0640129	0.320225	1.01831	2.22588	3.25926	3.74982	3.38025	2.18975	1.01595	0.156673	0.0980224	0.0878829	0.0786098	0.0185462	0.00610228	-0.0118049	0.00974882	-0.00149518	-0.00877906	-0.00147783	-0.00520701	-0.00771527	-0.0176544	0.00506205	0.029833	0.0342168	0.0181947	0.0143182	0.00701018	0.00284299	0.0218706	0.0842826	0.146589	0.175184	0.174903	0.13895	0.111241	0.0818132	0.0699921	0.0381228	-0.0105429	-0.0200741	0.024648	0.0561683
0.07603	0.0331149	0.0436761	0.0373643	0.0688951	0.129472	0.808877	2.19345	3.8937	4.97647	4.42477	3.38732	1.71019	0.952945	0.228697	0.133127	0.0363308	0.01021	-0.00778756	0.00786037	0.0214953	0.0415902	0.0248639	-0.000641613	-0.0455658	-0.054938	-0.0407057	-0.0168983	-0.0215605	-0.0203241	-0.0379147	-0.0247983	0.000115158	0.0187397	0.0208785	0.0240717	0.0618536	0.0817758	0.0911144	0.103315	0.0842517	0.0484302	-0.0210289	-0.0502182	-0.0506151	-0.0276025	-0.0119398	0.00487952	0.00162518	-0.00523913
-0.0305804	-0.0223903	0.026696	0.0593178	0.097118	0.239152	0.558896	1.17322	2.18028	3.52662	4.46117	4.93413	4.01916	2.65823	1.17042	0.503253	0.350827	0.199957	0.103554	0.0231095	0.000384921	0.0211746	0.049754	0.0705419	0.0359378	0.0079703	0.0412562	0.0692667	0.0302269	-0.0406473	-0.0473497	-0.00588107	0.0203811	0.0350303	0.0668768	0.0631264	0.0203782	0.00315094	0.0382723	0.0747725	0.0882104	0.081816	0.103192	0.113187	0.067716	0.0198947	-0.00983769	-0.0236128	-0.00883454	0.00444088
0.067572	0.0387762	0.00248282	-0.00311038	0.0636709	0.157745	0.281738	0.656011	1.53213	2.82752	4.11068	4.67472	3.89023	2.26439	0.766485	0.093932	0.0282467	-0.00510417	-0.0132283	-0.0207231	-0.0161777	-0.00944411	-0.0343737	-0.0343744	-0.0404388	-0.0771061	-0.100188	-0.102255	-0.0492778	-0.0423295	-0.0360279	-0.0302437	-0.00849814	-0.0275529	-0.0361359	-0.0172322	-0.00962575	-0.000432067	0.00869151	0.0320206	0.0269945	0.0247521	0.0424779	0.0801854	0.111245	0.116758	0.0811096	0.0390324	0.0590078	0.0853876
0.101649	0.0945173	0.0808608	0.0360438	-0.0319008	-0.00230238	0.00244157	0.121257	0.97395	3.03007	4.73397	4.72243	3.0172	1.27618	0.462049	0.145222	0.139672	0.119816	0.0994361	0.0305869	-0.0452199	-0.0589514	-0.0251515	0.0253722	0.0589528	0.081566	0.0632227	0.0221647	-0.039151	-0.0773062	-0.0843978	-0.0242463	0.0675638	0.145822	0.147342	0.141181	0.157019	0.163749	0.119263	0.0834789	0.0659382	0.0564556	0.0228181	0.00190115	0.0126117	0.0409929	0.0405855	0.035145	0.0247259	0.0198635
0.00737215	0.0207061	0.0393002	0.0782966	0.165226	0.395033	0.892229	1.88555	2.89508	3.99898	5.01333	5.78323	5.25615	3.29923	1.3462	0.296881	0.166217	0.128931	0.0724234	0.0452276	-0.00176736	0.0194532	0.02966	0.0506089	-0.0109553	-0.0499608	-0.0554515	0.00433058	0.0568336	0.0757316	0.0615881	0.036616	0.0242158	0.026967	0.0359907	0.0609954	0.0650396	0.0335169	-0.0182002	-0.0573223	-0.0549592	-0.0215284	0.021166	0.0896146	0.0749407	0.0554106	0.0369975	0.0674256	0.0844736	0.0402825
-0.0107182	-0.0596411	-0.0815858	-0.0320151	0.0722301	0.405721	1.07546	2.29692	3.98233	5.64802	6.34757	6.54839	4.92894	3.07793	0.932391	0.255651	0.135033	0.0894128	0.017423	0.0192244	0.0303642	0.0305395	-0.00522472	-0.027541	-0.03658	-0.0730292	-0.0524554	-0.0363032	-0.0143656	-0.0226169	-0.0212673	0.0154438	-0.00569812	-0.032885	-0.0479256	-0.0180293	0.0359361	0.0869382	0.0987235	0.0534978	0.0112334	0.00561192	0.0252249	0.0488411	0.0653747	0.0829624	0.0457903	-0.00414454	-0.019549	0.0146877
0.0404938	0.0216942	-0.0175562	-0.0213883	0.0304755	0.146815	0.333862	1.23187	2.56327	3.99203	4.69673	4.68072	3.70592	2.18835	0.81281	0.160289	0.0461276	-0.0216373	-0.0220998	0.00866742	0.030976	0.0105759	-0.064866	-0.0790744	-0.0788206	-0.072955	-0.038278	-0.019972	0.00980468	-0.00159887	-0.0087655	-0.00402008	0.0310126	0.0806573	0.0850838	0.0564156	0.030031	0.00750383	-0.00702799	0.01387	0.0601419	0.0828901	0.076572	0.0733812	0.0783767	0.087074	0.0464613	0.0102868	-0.0144397	-0.0209613
-0.0154974	0.000715272	0.0432932	0.032108	0.023206	0.0387337	0.210338	0.469882	1.09477	1.53086	2.30717	2.90952	3.14439	2.24644	1.02184	0.250945	0.13217	0.0769701	0.0737674	0.0700994	0.100392	0.0952922	0.086756	0.0643544	0.00566291	-0.0348674	-0.0571841	-0.0685808	-0.0713889	-0.080467	-0.0649925	-0.0401062	-0.01753	-0.0138923	-0.0253143	-0.0152684	-0.017518	-0.0417769	-0.0274636	0.0235284	0.0687137	0.0660617	0.032071	0.0313069	0.0262322	-0.00215042	-0.0411441	-0.0545185	-0.0340009	-0.0128758
-0.0451266	-0.0690778	-0.0598383	-0.0478721	-0.0337814	-0.00615223	0.0345712	0.169781	0.784958	1.9057	2.88908	3.23918	3.44698	2.37177	1.39198	0.0778169	0.0710229	0.087644	0.133783	0.133783	0.100663	0.0140399	-0.0133718	0.0227538	0.043541	0.0663245	0.0450226	0.047028	0.0533542	0.0393279	0.0293106	-0.0233963	0.00771898	0.0798128	0.157359	0.158163	0.0983062	0.0574022	0.0371484	0.0220316	0.00395735	0.0177832	0.027076	0.0162248	-0.0114725	-0.0114733	0.0312276	0.0570066	0.0226413	0.00624451
0.0166628	0.0445027	0.0385329	0.0119872	0.00813516	0.0075547	0.0127345	0.0806961	0.378531	0.571899	0.743248	0.822648	0.801644	0.564055	0.184455	-0.0751817	-0.101602	-0.116142	-0.0452396	-0.0464365	-0.0796487	-0.104531	-0.0949234	-0.0664758	-0.0610059	-0.0720824	-0.0772536	-0.0932445	-0.0989462	-0.0573568	-0.0252298	-0.0191286	-0.0363668	-0.0534055	-0.0750176	-0.140653	-0.142701	-0.078562	0.0297159	0.0759685	0.049899	-0.0182147	-0.0466126	-0.0208556	0.0159272	0.036875	0.0217905	0.00188932	-0.0115975	-0.0158192
-0.0353603	-0.0416416	-0.0315222	0.00892194	0.0850173	0.39218	0.748249	1.352	1.74631	2.35847	2.6374	2.73482	1.95628	1.02697	0.26285	0.064168	0.0648423	0.0595849	0.0378272	0.0152254	-0.0175528	0.000277514	3.40365e-05	-0.0126339	0.00651854	0.000156707	-0.0152347	-0.0876758	-0.104491	-0.0625562	-0.0153236	-0.023142	-0.0301843	-0.00597788	-0.0235866	-0.0743988	-0.0949968	-0.0201505	0.0540266	0.0779421	0.0392803	-0.0152304	-0.0217928	0.0317777	0.102788	0.0810511	0.00677592	-0.0457241	-0.0726771	-0.0469734
-0.0221383	0.000129269	-0.024205	-0.0795382	-0.0755219	-0.022551	0.286687	0.854728	1.36785	1.95625	3.19398	4.18526	4.13188	2.41257	0.903453	0.135502	0.102007	0.117857	0.0550359	-0.0141047	-0.0729309	-0.0608097	-0.043166	-0.0150237	-0.0122861	-0.0287105	-0.0458898	-0.0274236	-0.0146504	0.0111578	0.0455707	0.0889387	0.0828269	0.0038478	-0.0568357	-0.0531142	0.00047521	0.0259559	0.00966578	-0.0116328	-0.0209273	-0.0285804	-0.0217103	-0.0100387	0.0077602	0.0112116	0.009921	-0.000968156	-0.0060497	-0.0143241
-0.00321347	-0.0173671	-0.0390099	-0.0498356	-0.0207336	0.00116343	0.0170647	0.278939	1.03993	1.92984	2.72702	2.66081	1.99826	0.988372	0.296925	0.0407464	-0.000204948	0.0228707	0.0647751	0.0532418	0.053777	0.0262734	-0.00531001	-0.0403656	-0.036841	-0.0607707	-0.099665	-0.0896485	0.000196395	0.0680524	0.0387129	-0.0109562	-0.00400654	0.0395372	0.0580611	0.0442916	0.000897464	-0.0419602	-0.0624888	-0.040825	-0.0507327	-0.061227	-0.0571431	-0.0320927	-0.0103767	-0.0126871	-0.00522178	-0.0136134	-0.0243306	-0.00493596
0.0101365	-0.00559643	-0.0335267	-0.0542917	0.00702683	0.079849	0.165265	0.262	0.609208	1.15807	1.68562	2.24823	2.25963	1.64648	0.695463	0.0790365	0.0191953	-0.0173098	-0.0483321	-0.0499144	-0.0178214	0.0211077	0.0203846	0.00840553	-0.0256094	0.00496557	0.0126297	-0.00520717	-0.0577881	-0.109184	-0.1009	-0.070294	-0.0337567	-0.036127	-0.0589042	-0.07724	-0.0481469	0.0115186	0.0889591	0.117866	0.0888494	0.0483847	0.0421539	0.0586819	0.0340769	-0.00666175	-0.0404003	-0.0612143	-0.0594005	-0.029154
-0.000761403	0.0514296	0.0717354	0.0788252	0.0206023	-0.0364209	0.022086	0.321684	0.870573	1.6642	3.29351	4.22754	4.09659	2.25463	0.833789	0.167349	0.0991083	0.0800979	0.0228727	0.0231349	-0.000719809	0.0144858	-0.00190499	-0.0001742	-0.0309359	-0.00856631	0.0186498	0.0556556	0.0867926	0.0691724	0.0348311	0.0264735	0.0444358	0.0238149	-0.0346887	-0.0262405	0.0460878	0.0748467	0.0241799	-0.0471845	-0.0360324	0.0253534	0.0808551	0.0884714	0.0593721	0.0277885	0.0193873	0.0397385	0.060177	0.0271408
-0.0469795	-0.0875027	-0.0574852	0.0139676	0.154719	0.224553	0.544741	1.9074	3.5726	3.84865	2.42335	0.686999	0.0272919	0.161163	0.251735	0.334305	0.15579	0.138942	0.151596	0.165327	0.108778	0.0280321	-0.010808	-0.0243149	0.00357935	0.0230071	0.0218499	0.0218105	0.0163968	-0.000387797	-0.00165238	0.0299654	0.0488156	0.0353869	-0.0179266	-0.0509297	-0.0533521	0.00222151	0.0577241	0.088747	0.0652675	0.0593958	0.050347	0.0309122	0.00399772	-0.0193698	-0.0228003	-0.0236228	0.012655	0.0440589
0.084981	0.0804919	0.0722221	0.0653268	0.0551142	0.132271	0.66922	1.44144	2.24706	2.65773	2.96479	3.20233	2.97638	1.98189	0.947684	0.23865	0.189019	0.104374	0.0597594	0.0139348	-0.00951916	0.00771884	0.0547899	0.101659	0.0774661	0.00921129	-0.0382522	-0.053573	-0.00463886	0.0115834	0.0386703	0.0180822	0.00365011	-0.0191399	-0.0464394	-0.0428312	-0.00910938	0.0120319	0.0253976	0.0173797	0.00523108	-0.0123061	-0.0116169	0.00809818	0.04473	0.0730627	0.0824978	0.0776504	0.0432732	0.0394574
0.0190546	0.0156904	-0.0100097	-0.0234028	-0.0304988	-0.029593	-0.0164302	0.0810737	0.457505	1.07536	1.64163	2.19907	2.42483	1.93144	1.10128	0.308373	0.187897	0.117793	0.0798152	0.0651055	0.120189	0.11152	0.0702344	-0.0246859	-0.0181643	-0.0197474	-0.0228256	-0.0271818	-0.0222344	0.00855892	0.0122115	0.00920244	-0.0103796	-0.0183732	-0.00550689	0.00438722	0.0240396	0.0315522	0.0358199	0.0186617	0.0228245	0.0436825	0.0864604	0.11741	0.125479	0.07692	0.0346636	-0.0152025	-0.0857943	-0.117881
-0.118153	-0.0263088	-0.0169144	-5.70716e-06	0.0397734	0.0690418	0.0555198	0.0764429	0.185596	0.336132	0.761853	1.43112	1.76222	1.29116	0.553619	0.121837	0.116044	0.103711	0.0822826	0.086402	0.0898711	0.120593	0.123639	0.0769238	0.0535967	0.0458216	0.0868579	0.0745225	0.0137321	-0.0488629	-0.0596933	-0.0178916	0.0349273	0.0308684	0.0543431	0.0628029	0.0938354	0.078708	0.0374893	0.00307576	-0.0222057	-0.0404755	-0.0656957	-0.0619938	-0.0360444	-0.0171551	-0.00543953	0.0273831	0.0608317	0.0761514
0.0176679	-0.0285327	-0.0681162	-0.0015788	0.0632207	0.104724	0.0551078	0.0413033	0.0329005	0.517081	1.15519	1.81899	1.54705	0.941506	0.299825	0.0900647	0.070526	0.0512864	0.089562	0.0946682	0.097193	0.0673891	0.00587565	-0.00735749	0.050014	0.113638	0.110583	0.0833573	0.0420691	0.0350204	0.0517385	0.0736642	0.114335	0.096783	0.0791732	0.0357396	0.00608617	0.0243283	0.0609372	0.0871342	0.0567591	0.0162565	0.00152485	0.0084535	0.0238292	0.0143811	-0.0414121	-0.0885686	-0.0976634	-0.0471073
-0.00522439	0.0149038	0.0653617	0.0787057	0.0532435	-0.0283773	-0.0389387	0.0164922	0.224641	0.76188	1.21495	1.41903	1.00897	0.576472	0.266804	0.179963	0.146012	0.119189	0.0853588	0.0542183	0.0100623	0.0300883	0.0994115	0.126252	0.11558	0.0651764	0.0673206	0.105654	0.0967184	0.0422036	-0.02005	-0.0144866	0.0231981	0.0192264	0.0164219	0.0453393	0.0751485	0.0819133	0.0138439	-0.0499491	-0.0857207	-0.0660102	-0.015235	0.0506159	0.0884076	0.0900184	0.0400475	0.0244594	0.0407442	0.0626584
0.0709138	0.0452715	-0.00637876	-0.010289	0.0353916	0.0630961	0.00762499	-0.0367273	0.170524	0.669415	1.32715	2.67619	3.71049	3.18812	1.6867	0.226322	0.129702	0.121342	0.0962106	0.0514156	-0.00877257	-0.0380652	-0.00122114	0.0209982	-0.00547427	-0.084237	-0.114746	-0.07447	-0.0192088	-0.0241729	-0.0776265	-0.0977765	-0.041468	0.017746	0.0160671	-0.0357521	-0.0773989	-0.0782782	-0.0070249	0.0919445	0.132389	0.0892733	0.0118577	-0.0440881	-0.0659653	-0.0581964	-0.0261573	0.0430296	0.0757822	0.0812256
0.0373124	-0.00806862	0.00188549	0.0498043	0.142005	0.267484	0.652951	0.988902	1.26236	1.7795	2.36053	2.46776	1.64143	0.75584	0.279846	0.157981	0.0541514	0.0149089	0.0244314	0.0271271	0.0395903	0.0616936	0.0723641	-0.00630743	-0.0246712	-0.0304668	0.0159091	-0.0306688	-0.0500966	-0.0610495	-0.0275256	0.0199169	0.0644219	0.0505094	0.0227546	0.0259115	0.0646367	0.0729121	0.0605646	0.0499697	0.0285363	0.00516625	0.00259954	0.0220501	0.0317728	0.00711705	0.00223048	-0.0215838	-0.0688123	-0.103847
-0.0586242	-0.00905472	-0.00160691	0.032435	0.106715	0.244666	0.409683	0.807613	1.68019	2.93737	3.64386	3.64215	2.43211	1.38308	0.437162	0.188931	0.0670096	0.0298045	0.000919518	0.00574156	0.0104941	0.0378725	0.0581182	0.0623946	0.0128536	-0.0286124	-0.0272974	0.0075012	-0.000101466	-0.011619	-0.00909228	-0.0101448	-0.026935	-0.034438	-0.00132523	0.0177943	0.0120144	-0.00122866	0.0144321	0.0424272	0.0528026	0.0106382	-0.0301159	-0.0368078	0.00544316	0.0185239	-0.00484137	-0.00876932	0.00216668	0.0273869
0.0594	0.0668657	0.046354	-0.00878163	-0.0650172	-0.0673906	0.0403001	0.268889	0.65483	1.38045	1.60523	1.6197	0.843382	0.595567	0.309899	0.291369	0.124958	0.038701	-0.001866	-0.0319153	-0.0704755	-0.0710178	-0.0108419	0.0693055	0.109865	0.112604	0.0583549	0.0635331	0.0557975	0.0687561	0.0495742	0.0458712	0.0472141	0.029544	0.0172145	0.0331025	0.0727298	0.104566	0.115517	0.111157	0.0793188	0.0376462	0.00865629	0.00308769	-0.005116	0.00152797	0.00616903	0.00260649	-0.00250019	0.0701248
0.144742	0.165185	0.107677	0.102984	0.36678	0.539814	0.624749	0.67369	1.35941	3.67345	5.43474	7.4195	6.87941	5.00734	2.22739	0.328647	0.0979829	0.050671	0.0425723	0.0516348	0.00439634	-0.0254933	-0.0981149	-0.126023	-0.112621	-0.0444836	-0.0126331	-0.0275472	-0.0446349	-0.0172958	-0.0155196	-0.0348971	-0.0763598	-0.0551922	-0.0183955	-0.00638902	-0.0405118	-0.0854136	-0.10455	-0.0596936	-0.00801828	0.0309866	0.0629802	0.0929265	0.0823398	0.0274703	-0.0551406	-0.0945216	-0.0664062	-0.0194392
0.0506068	0.0691363	0.0989233	0.108534	0.09949	0.0981285	0.131388	0.320389	0.682037	1.28756	1.78179	1.98258	1.48041	0.768962	0.187194	0.0305235	0.0565389	0.0369503	0.0253468	0.00177494	-0.00283255	0.000663737	0.0287957	0.0179678	0.00330821	-0.00471712	-0.00516994	-0.026654	-0.0293245	0.0152394	0.0541594	0.0560716	0.0514693	0.035527	0.00184563	-0.0036481	0.0315636	0.0732604	0.0634821	0.0125121	-0.00942095	0.0355619	0.096694	0.109802	0.073895	0.0506083	0.0612796	0.0710285	0.0544091	0.0465335
0.0207045	0.00138418	0.0216938	0.0628199	0.115186	0.0815986	0.0251347	0.181815	0.714007	1.28246	1.96095	2.81966	3.11633	2.2824	0.899914	0.0226786	0.046661	0.0419996	0.106159	0.0799931	0.0996495	0.0826014	0.0525538	0.0210547	0.0136712	0.0137477	-0.0241321	-0.00857198	0.020207	0.066375	0.0531872	0.0237845	0.0285376	0.0495593	0.0398295	0.0138772	-0.0200134	-0.024845	-0.0518218	-0.0795641	-0.0759453	-0.0401677	-0.0260479	-0.00898792	-0.00149007	0.0117687	0.0176515	0.0520074	0.0858345	0.103334
0.0666061	0.0368715	0.0640316	0.0594515	0.0588417	0.013477	0.17536	1.63529	3.85013	5.77199	6.40803	6.52278	6.00889	4.07259	1.79783	0.228557	0.0927206	0.0418369	0.0775317	0.0778157	0.0605589	0.0316745	0.0263354	0.028011	0.0103538	-0.023171	-0.0383051	-0.0428484	-0.0344829	-0.0558244	-0.0671623	-0.0748739	-0.058758	-0.0130978	0.0349117	0.078109	0.0693829	0.0230758	-0.0245404	-0.024529	-0.0245686	-0.0234565	-0.0196875	0.00217643	0.0115743	0.0171312	0.0145892	0.00473438	-0.00871495	-0.0125345
0.0184109	-0.000528845	-0.0246513	-0.0286716	0.22153	0.584814	0.849169	1.34787	2.47381	4.22106	5.58592	6.17064	5.38813	3.35796	1.33232	0.164274	0.121135	0.140461	0.0846064	0.0236588	-0.0586013	-0.119179	-0.0975406	-0.090574	-0.055975	-0.00965185	-0.0112156	-0.0207155	-0.0226281	0.0225787	0.0404099	-0.0275393	-0.076777	-0.0834855	-0.0467173	-0.0257299	-0.0358088	-0.0470978	-0.0285632	0.00476051	0.0152101	-0.00306512	-0.0202061	-0.0147485	-0.0149454	-0.0185548	-0.0197998	0.0171676	0.0487968	0.0291833
-0.016641	-0.049824	-0.0251642	0.0136782	0.0451019	0.0406556	0.214991	0.663676	1.45409	2.50556	3.72894	4.38029	3.52765	1.93464	0.506381	0.11446	0.0330588	0.0392281	0.0377912	-0.0116719	-0.085333	-0.0834956	-0.0174197	0.0736145	0.0494117	0.00693511	-0.00289318	-0.0102032	-0.0107811	-0.0366713	-0.0320484	-0.056153	-0.0351576	-0.00246928	-0.0021278	-0.078609	-0.0939063	0.00364692	0.197408	0.445932	0.667223	0.799561	0.829972	0.798221	0.749008	0.683913	0.650873	0.614081	0.530866	0.376743
0.225198	0.134587	0.110173	0.123339	0.0966642	0.0501677	0.0142415	1.04519e-05	0.0412963	0.292572	1.03293	2.2342	3.06005	2.39079	1.17797	0.120247	0.0849425	0.0675343	0.0631659	0.0370069	-0.024572	-0.0992818	-0.139459	-0.0859088	-0.0243364	0.000304734	-0.00806485	-0.0596147	-0.0779571	-0.137307	-0.159189	-0.132272	-0.031699	0.0708382	0.0829859	0.0618874	0.0379739	0.0728609	0.0874214	0.0794324	0.0137685	-0.0404275	-0.0911902	-0.11378	-0.12	-0.0703768	0.00533808	0.0282866	-0.0154062	-0.0839275
-0.0424424	0.0286549	0.0729535	0.0689127	0.0484173	0.184302	0.795809	1.31669	2.81087	4.13662	4.6688	3.77006	2.22483	1.2108	0.511021	0.101871	0.0435121	0.0318144	0.0481084	0.0741801	0.0626836	0.0379732	-0.0101094	-0.0215223	-0.00201349	0.00594885	-0.0369499	-0.10013	-0.113954	-0.0785967	-0.0154809	0.0223914	0.0239995	-0.0022229	-0.0156787	-0.0252675	-0.0343901	-0.0302	-0.0258166	-0.0392706	-0.0832014	-0.112764	-0.115443	-0.0906086	-0.0539776	-0.0202357	-0.0067523	-0.00619508	0.00380498	0.0189094
-0.00147138	-0.00468225	-0.00312271	0.0422305	0.0731894	0.149001	0.686775	1.89392	3.22646	4.43107	4.34996	3.957	2.64351	1.48522	0.491774	0.0959265	0.125139	0.106779	0.0881263	0.0567571	0.025791	-0.0215052	-0.0267634	-0.0699415	-0.0751079	-0.0475195	0.00703329	0.0102186	-0.015566	-0.00332888	0.000702976	0.00663868	-0.0173441	0.00179864	0.0110713	-0.00493303	-0.0429957	-0.0430209	0.0408455	0.118804	0.0952024	0.0240163	-0.0153047	0.00549239	0.0288571	0.00801274	-0.028857	-0.0570875	-0.0730684	-0.0626392
-0.0165568	0.0142253	0.0278393	0.024529	0.0152585	0.0114379	0.0592899	0.197911	0.770964	1.6438	2.63308	2.99646	2.45615	1.45377	0.6015	0.251302	0.171244	0.0964299	0.0792881	0.0910735	0.113504	0.0599634	0.0169325	-0.0487313	-0.05383	-0.0985355	-0.0647347	-0.055328	-0.0289011	-0.0051338	0.0448786	0.055771	0.0897791	0.133633	0.166901	0.15755	0.119841	0.0831142	0.0176488	-0.0291482	-0.0286745	-0.00668876	0.0252045	0.0717682	0.0915711	0.0852687	0.0513204	0.0432484	0.0628612	0.087081
0.0576318	0.00597625	-0.0208442	0.0297721	0.0357393	0.0545952	0.0925331	0.480659	1.42932	3.90572	6.29084	7.94731	6.9247	4.21205	1.58673	0.0658709	-0.00257222	-0.0029946	-0.0175053	-0.00798392	-0.00441701	-0.00544995	-0.0368444	-0.0471278	-0.0303886	0.0037544	-0.000352138	-0.0197947	-0.0367559	-0.0406447	-0.00315145	0.0475507	0.0566706	0.03513	0.0620787	0.118098	0.146655	0.118117	0.0886485	0.108896	0.120731	0.096958	0.059963	0.029559	0.0349069	0.0645558	0.108847	0.106798	0.0384767	0.0105929
0.0263742	0.0662711	0.0827308	0.068799	0.0302052	-0.0148127	0.00172786	0.0431344	0.0633849	0.0567276	0.00730991	0.00954494	0.0461783	0.0796427	0.133705	0.179675	0.274099	0.268878	0.17521	0.0842664	0.0284298	0.0194644	0.0572771	0.297253	0.650769	0.876612	0.856283	0.628428	0.450124	0.317205	0.343249	0.326389	0.271028	0.249757	0.34343	0.483527	0.533942	0.528166	0.469859	0.395463	0.332946	0.284352	0.269358	0.264052	0.264241	0.232446	0.1665	0.0680322	-0.00100599	-0.0258161
-0.0105356	-0.0533339	-0.107075	-0.0946616	-0.0582784	-0.0497698	-0.0307858	0.164407	2.02956	5.18341	5.58996	3.87706	0.722458	0.33763	0.388349	0.400893	0.249342	0.189445	0.241939	0.256035	0.205247	0.136412	0.109539	0.0716781	0.0539973	0.0157418	-0.0168355	0.000391733	0.0304248	0.0445813	-0.011673	-0.0666421	-0.0410054	0.0239577	0.051631	0.0193345	-0.016002	-0.0434205	-0.0666416	-0.0868387	-0.107707	-0.122991	-0.126879	-0.0892234	-0.0666426	-0.0574315	-0.0666067	-0.0262658	0.0375181	0.0826855
0.0636455	-0.00534612	-0.0567007	-0.0464731	-0.0142612	0.049225	0.194149	0.99321	2.19639	4.17913	5.20387	4.85527	2.795	1.01064	0.142029	0.0960937	0.047475	0.0571901	0.0911217	0.181393	0.211413	0.216396	0.164403	0.136583	0.0815382	0.0300901	-0.0276514	-0.0698044	-0.0575979	-0.0481934	-0.0367968	-0.0801387	-0.0764431	-0.0139485	0.0772013	0.103394	0.0723549	0.0423907	0.00138108	-0.0697547	-0.147118	-0.164962	-0.144047	-0.102289	-0.0714749	-0.0294818	-0.0034163	-0.0174098	-0.0444181	-0.0876974
-0.112214	-0.109723	-0.0811781	-0.0410309	0.0124804	0.0564787	0.278877	0.389319	0.766094	0.986214	1.31812	1.2514	1.06933	0.638241	0.293631	0.046283	0.0281926	0.0027909	0.0263423	0.046326	0.0733987	0.0371183	-0.0100197	-0.04237	-0.0182018	-0.0341621	-0.0389889	-0.0697622	-0.0724471	-0.0228345	-0.0392729	-0.0196116	-0.00345806	0.0273513	-0.000952269	-0.0610217	-0.0728789	-0.0532594	-0.0286121	-0.0179267	-0.00897527	0.00949542	0.0225529	0.0143497	0.0108227	-0.000630042	-0.0539695	-0.109323	-0.132406	-0.0934835
-0.0702029	-0.041195	-0.0333739	-0.0298851	-0.0356135	-0.00380785	0.163054	0.574427	1.81096	2.71254	2.92287	2.4677	1.88639	1.34744	0.590882	0.149278	0.112361	0.105346	0.0916268	0.0230016	0.00501824	0.0125857	0.0228868	-0.0138175	-0.0732002	-0.112239	-0.131762	-0.100562	-0.0715539	-0.0683397	-0.0970962	-0.0679745	-0.0386343	-0.0410576	-0.0906559	-0.0978308	-0.0675331	-0.0415944	-0.0234909	-0.0088146	-0.00392902	-0.0234674	-0.0424617	-0.0535024	-0.0634534	-0.0752913	-0.0516848	0.00724743	0.0556361	0.0612622
0.0548286	0.0329076	-0.0378627	-0.0860569	-0.11403	-0.032787	0.098421	0.429467	1.26543	2.42646	3.6201	4.28083	3.54719	2.19324	0.742447	0.20435	0.0629692	0.0319791	0.106616	0.213867	0.346671	0.386704	0.358256	0.282429	0.24246	0.235552	0.212103	0.198885	0.146156	0.105332	0.0530056	-0.0134444	-0.0457607	0.0507617	0.296556	0.54347	0.682309	0.739508	0.792364	0.842496	0.922647	0.971321	1.02855	0.989558	0.882146	0.758899	0.716698	0.711081	0.677361	0.607909
0.532039	0.475788	0.374158	0.25474	0.140944	0.036631	-0.0206657	-0.0227793	0.0579254	0.391676	1.49216	2.63258	3.4206	2.49335	1.40757	0.356952	0.206138	0.0845464	0.0620471	0.0556633	0.0894489	0.0663859	-0.00150383	-0.0549535	-0.0753834	-0.0858802	-0.105128	-0.128975	-0.144825	-0.127762	-0.11544	-0.0584994	-0.0192661	-0.00827083	-0.0239429	-0.0619453	-0.111029	-0.156189	-0.167304	-0.135346	-0.13182	-0.164614	-0.211181	-0.24561	-0.238186	-0.183727	-0.130034	-0.095256	-0.0607426	-0.044459
-0.0568279	-0.0869059	-0.0869794	-0.0628005	-0.10272	-0.0661227	0.315929	1.22805	2.44552	3.37281	3.37601	2.72548	1.57531	0.827847	0.290844	0.114116	0.00425933	-0.0139134	0.0927394	0.176864	0.210321	0.212641	0.138398	0.0596755	-0.0141285	-0.0294742	-0.0533754	-0.093399	-0.0893027	-0.0575906	-0.034903	-0.0392033	-0.0218533	-0.00255487	0.0340606	0.0687367	0.0928322	0.0564831	-0.0224728	-0.0648751	-0.0663344	-0.0664319	-0.0987447	-0.144508	-0.152414	-0.124273	-0.0935331	-0.0821124	-0.111002	-0.147537
-0.13021	-0.0890877	-0.0430061	-0.0294565	-0.00054704	0.195533	0.456652	0.839766	1.32036	2.3336	2.97129	3.28787	2.59105	1.6351	0.662862	0.0932681	0.0129937	-0.00575872	0.0102939	0.0167226	0.0661541	0.093262	0.113518	0.142994	0.213889	0.299902	0.293984	0.215353	0.166297	0.151809	0.129386	0.145542	0.216616	0.34827	0.420855	0.430124	0.38342	0.31305	0.280089	0.242826	0.225513	0.19487	0.171855	0.132642	0.1378	0.187092	0.209445	0.220235	0.178588	0.147312
0.0910331	0.0438132	0.0282565	-0.0220766	-0.0642885	-0.108293	0.0265719	0.471785	2.7881	5.00694	6.63296	6.20786	4.32176	2.29796	0.452	0.0400555	0.0524725	0.0792112	0.0643764	0.0715642	0.0193565	0.0194143	-0.0124415	-0.00221039	-0.0204518	-0.0408002	-0.0778749	-0.0999469	-0.0925005	-0.0632805	-0.0570629	-0.0820527	-0.0763726	-0.0455782	-0.0340272	-0.0472498	-0.0579956	-0.0351703	-0.0351064	-0.0958123	-0.133013	-0.100826	-0.0151338	0.0113771	-0.0300986	-0.118966	-0.131026	-0.0741294	0.00874075	0.0392197
0.00321689	0.0149504	0.0464575	0.0519167	0.0172636	0.00130813	0.0436946	0.448739	0.935651	1.71044	1.82698	1.3405	0.531684	0.114846	0.153502	0.186128	0.125559	0.103897	0.142727	0.175635	0.179351	0.117133	0.0545807	0.0604468	0.0785342	0.0965468	0.0854062	0.0925132	0.100432	0.0667526	-0.0134229	-0.0726129	-0.0921128	-0.0461817	-0.00525745	0.0482883	0.0682248	0.0490103	-0.00278707	-0.0404901	-0.0181416	0.021969	0.0497914	0.0425375	0.0321255	0.0298263	0.00198711	-0.0252978	-0.0286192	0.014049
0.0435629	0.0493279	0.0310443	0.0516174	0.0515288	0.221551	0.844781	1.74619	2.62585	3.12747	3.05822	2.62123	1.61907	0.870037	0.381172	0.286604	0.214925	0.0783574	0.0122295	0.00203594	0.0146291	0.0615478	0.052625	0.0107667	-0.0542435	-0.0718039	-0.0782003	-0.0617004	-0.0672723	-0.0433769	-0.0480592	-0.0717449	-0.0930139	-0.0824467	-0.0483656	-0.0309209	-0.0441104	-0.0607579	-0.0490609	-0.0317588	0.000854337	-0.0093494	-0.0396011	-0.0724106	-0.0683596	-0.0497348	-0.0360227	-0.0479944	-0.0662859	-0.0688863
-0.0845022	-0.0771048	-0.0702803	-0.0510338	-0.0684825	-0.0688976	0.0301274	0.445026	1.13056	2.28943	3.22972	3.50796	2.74922	1.50778	0.574786	0.112898	0.0288605	-0.00750523	-0.0493482	-0.0715833	-0.0637308	-0.00701209	0.0275786	0.0262974	-0.0332338	-0.0695664	-0.090845	-0.0908063	-0.0497224	0.0498377	0.13952	0.208811	0.201499	0.257372	0.348991	0.522941	0.658312	0.736779	0.748602	0.765991	0.806246	0.856178	0.819032	0.697571	0.596198	0.538491	0.494617	0.391159	0.311693	0.26672
0.215376	0.146614	0.0937256	0.0538843	0.0358678	0.0139753	0.0285849	0.109168	0.383325	0.720868	1.23025	1.61394	1.95769	1.50209	0.88681	0.218203	0.11102	0.100543	0.0617398	0.00291116	-0.0193442	-0.0273562	-0.0488902	-0.0953306	-0.10634	-0.0679136	-0.0826647	-0.0817527	-0.0635751	-0.0102281	0.00378344	-0.046073	-0.107223	-0.14401	-0.0876309	-0.0112767	0.0685986	0.0887603	0.0582731	0.00167492	-0.0518104	-0.0410956	-0.0282583	-0.00562013	0.00441461	0.0242832	0.0316556	0.0160385	-0.0190947	-0.0397098
-0.0126332	-0.020242	-0.0168206	-0.031557	0.00324875	0.0359541	0.202346	0.569679	1.27578	2.0188	2.6723	2.83302	2.16735	1.30258	0.463489	0.233337	0.079153	0.0325663	-0.0426598	-0.0484547	-0.057626	-0.0104683	-0.00799458	-0.0328888	-0.102152	-0.162404	-0.201892	-0.176542	-0.129419	-0.061648	-0.0278289	-0.000180565	0.012243	0.0499732	0.0489803	0.00220495	-0.0432173	-0.0777369	-0.0757736	-0.0881182	-0.0672019	-0.0269223	-0.00139578	-0.00875253	-0.0348385	-0.0488204	-0.0683333	-0.0847165	-0.0823145	-0.0813537
-0.0995951	-0.0872314	-0.0654824	-0.0358442	-0.0467259	-0.000480691	0.289551	0.78994	1.56805	2.30206	3.33597	4.15268	3.85984	2.5208	0.975052	0.310041	0.127273	-0.00086121	-0.0620046	-0.0531054	-0.0123855	-0.00668068	-0.00900511	-0.0295356	-0.0916244	-0.121604	-0.116966	-0.0746603	-0.0951009	-0.0986129	-0.0540928	0.000788929	0.0201868	-0.00117191	-0.00474613	-0.00346591	-0.01092	-0.00284686	-0.0156432	-0.00524299	-0.0215717	-0.0464456	-0.0722905	-0.0861287	-0.0402715	0.00531205	0.0241187	0.0129907	-0.0113445	-0.0256271
mean across laps, pre
0.019214	0.039326	0.0845431	0.142328	0.214295	0.31079	0.56211	1.10874	1.99423	2.98875	3.69039	3.9475	3.39041	2.20139	0.99758	0.285209	0.160678	0.0967233	0.0627847	0.0420182	0.0250526	0.0123297	-0.0013278	-0.00978988	-0.0132825	-0.00905032	-0.0131479	-0.020172	-0.0302969	-0.0282559	-0.023666	-0.0206502	-0.0149259	-0.0060863	0.00447197	0.011186	0.0131392	0.0112549	0.00924655	0.0120125	0.015346	0.0167463	0.0173964	0.019708	0.0201062	0.0166273	0.0106443	0.00726079	0.00701469	0.00881807
dff map, post: after reward switch, 100 laps by 50 spatial bins
0.0574491	0.0220607	-0.0413617	-0.0232975	-0.0514184	-0.00536597	0.0439578	0.265038	1.3758	2.60584	4.0493	4.30432	3.34347	1.68372	0.260165	-0.103958	2.15614	5.61222	8.52648	8.16099	6.09066	4.22188	3.079	2.23914	1.5673	1.07473	0.754378	0.564296	0.407148	0.297009	0.244696	0.290978	0.376128	0.435151	0.426265	0.341538	0.24239	0.19577	0.212023	0.229274	0.248812	0.193837	0.0601722	-0.050324	-0.079522	-0.0400753	-0.0527266	-0.0590983	-0.0423453	-0.0550353
-0.0897544	-0.0937748	-0.0521301	-0.0325331	-0.0252587	-0.0409841	-0.033009	0.0222784	0.0101299	0.0381796	0.115989	0.400687	0.629256	0.709902	0.626685	0.472033	0.350278	0.264085	0.235216	0.178977	0.0870401	0.0933286	0.160466	0.284792	0.322086	0.252073	0.155188	0.0758189	0.0390901	0.0289846	0.101727	0.191726	0.25509	0.237729	0.247203	0.333614	0.357729	0.35824	0.305931	0.32231	0.428937	0.575916	0.671868	0.659469	0.542698	0.404117	0.244567	0.136307	0.05535	0.03139
0.0270569	0.0190886	-0.0179907	-0.0677147	-0.0949369	-0.099415	-0.073939	-0.0581219	0.011587	0.430479	0.864028	1.34414	1.61817	1.22065	0.714716	0.00725838	-0.0429303	-0.069667	-0.045128	-0.055256	-0.0443832	-0.0623766	-0.0627759	-0.0981735	-0.107886	-0.0940154	-0.0944815	-0.0887498	-0.0738988	-0.0650082	-0.079908	-0.0401109	0.0809927	0.23518	0.382783	0.501325	0.609171	0.674903	0.699739	0.688159	0.620529	0.489357	0.349206	0.280961	0.188346	0.0923903	-0.0393997	-0.0675558	-0.0789351	-0.0852931
-0.124978	-0.142548	-0.113383	-0.0493115	-0.0338363	-0.0462192	-0.0582924	0.374505	0.914783	1.6318	2.1215	1.93933	1.26314	0.368159	0.0286808	0.000997067	0.0176601	-0.00250476	-0.0767609	-0.176504	-0.134953	-0.0805185	-0.025612	-0.0701188	-0.0804157	-0.110424	-0.128141	-0.105135	-0.0178022	0.0281675	0.0711983	0.103452	0.121674	0.0853215	0.0428302	0.0122836	-0.0237567	-0.0857056	-0.108911	-0.108828	-0.113862	-0.132584	-0.129362	-0.110471	-0.0854777	-0.0894174	-0.115301	-0.12197	-0.0951724	-0.0818547
-0.0999368	-0.0731839	-0.0262619	-0.0263698	-0.0423537	0.00483271	0.277242	0.604615	1.10123	1.29383	1.6988	1.61651	1.34897	0.703569	0.283676	0.156642	0.10887	0.0885518	0.066461	0.0104419	-0.0212947	-0.0747121	-0.0976794	-0.0996117	-0.0628951	-0.0684196	-0.0856542	-0.0601365	-0.00260287	0.0213857	0.0937599	0.172101	0.221812	0.123375	0.00662688	-0.0556086	-0.0704252	-0.0882723	-0.10842	-0.0747978	-0.0515874	-0.0678032	-0.100483	-0.0867036	-0.013242	0.0399335	0.0495375	0.035128	0.0233105	0.0106607
-0.00621595	-0.0380051	-0.0767307	-0.109606	-0.118164	-0.090408	0.00836176	0.119826	0.555417	0.88716	1.15175	1.06845	0.740156	0.407466	0.0533529	-0.00093584	-0.0347794	-0.0215725	-0.0196664	0.0162229	0.0103558	-0.013349	-0.0240864	-0.0204555	-0.0277716	-0.0967784	-0.136786	-0.110711	-0.0283245	0.0324344	0.0727244	0.0928513	0.127172	0.134195	0.138964	0.186673	0.229864	0.201273	0.0841078	-0.00977667	0.0161498	0.0784329	0.125846	0.082361	0.0350863	-0.0452966	-0.085463	-0.0683546	-0.0240599	-0.0112445
-0.0129681	-0.0390209	-0.0296256	-0.0244834	0.0212635	0.0441395	0.0754615	0.127313	0.360868	0.603563	0.767375	1.11653	1.17936	1.01522	0.424454	0.276312	0.760243	1.56457	2.99441	3.45371	3.15939	1.86142	1.01796	0.610598	0.37142	0.260612	0.182482	0.0749507	0.0643292	0.0875705	0.152413	0.208707	0.340274	0.485577	0.585505	0.63538	0.657204	0.634638	0.645827	0.487156	0.248366	-0.042492	-0.109701	-0.0599565	-0.0240458	-0.0601324	-0.0670459	-0.0832671	-0.0196572	-0.0162215
0.0438596	0.062138	0.0379198	0.00558345	-0.0123318	0.0380236	0.0250117	-0.0034486	-0.045084	-0.05949	0.0205806	0.0799009	0.12593	0.00743673	0.0056229	0.0406537	0.0750027	0.0774389	-0.00140847	-0.0174031	-0.0847777	-0.119815	-0.0847543	0.177255	0.687597	1.13165	1.32877	2.50778	4.55552	6.53302	6.76123	5.577	4.09894	2.89356	2.03338	1.41516	0.994962	0.712104	0.551998	0.45698	0.349804	0.194762	0.0687172	0.0171299	0.0573327	0.0429773	-0.00347705	-0.0771676	-0.104694	-0.123917
-0.121308	-0.0762082	-0.0440371	-0.039023	-0.0411495	-0.0758564	-0.101436	-0.109086	-0.0516221	0.015047	0.00550897	-0.0267451	-0.0649155	4.2415e-05	0.236463	0.363487	0.396635	0.280748	0.249792	0.189326	0.082586	-0.0393582	-0.106877	-0.097931	0.155339	0.616103	1.94576	2.93942	3.37569	2.62905	1.78009	1.06178	0.6208	0.407438	0.380719	0.351944	0.324924	0.262001	0.132222	0.0132759	-0.0435946	-0.0478606	-0.0832254	-0.0887766	-0.0653035	-0.0603404	-0.0875147	-0.111838	-0.106427	-0.0785754
-0.0447689	-0.010903	0.0142871	-0.0206123	-0.0439252	-0.0301712	-0.0157941	0.018081	0.00875663	0.0222226	0.0384646	0.127506	0.2072	0.245365	0.161508	0.0821098	0.0131461	-0.0491979	-0.0859118	0.027282	0.154587	0.236197	0.20558	0.313296	1.20688	2.41213	3.58333	3.73819	3.19234	2.27217	1.48985	1.02068	0.754979	0.524184	0.326917	0.23649	0.227394	0.195693	0.157358	0.145928	0.0963394	0.0370687	-0.0511415	-0.0781195	-0.0669133	-0.0400168	-0.0285856	-0.0614748	-0.109071	-0.115982
-0.139586	-0.141064	-0.105639	-0.0426151	-0.0167111	-0.00840471	0.0311285	0.13322	0.958358	2.12933	3.38708	3.90673	3.27234	2.09529	0.799036	0.226462	0.0825852	0.0751524	0.202796	0.289439	0.248924	0.107343	0.00776979	-0.00135857	-0.00951851	-0.00945813	0.0264273	0.0833473	0.112402	0.0876712	0.0467683	0.0305283	0.0363817	0.0584469	0.0821719	0.10472	0.0898389	0.0595786	0.0775833	0.118055	0.162271	0.155697	0.139731	0.129431	0.105088	0.0847136	0.0327461	-0.0166484	-0.0371112	-0.0344904
0.0249344	0.0119721	0.0163263	-0.01211	-0.0156834	-0.0425599	-0.0685574	0.0186878	0.142019	0.230622	0.145113	0.029082	-0.097255	-0.0848083	0.0227865	0.205526	0.304852	0.649165	1.0102	1.3347	1.00325	0.525315	0.363483	1.79007	2.65978	3.09848	2.05495	1.57257	1.10384	0.744299	0.422739	0.221824	0.103725	0.023252	-0.0715251	-0.0944357	-0.131484	-0.0861857	-0.0825058	-0.0882898	-0.0940644	-0.145669	-0.15135	-0.175628	-0.172472	-0.160863	-0.164461	-0.175782	-0.205746	-0.210066
-0.195474	-0.200392	-0.212389	-0.149905	-0.0924109	-0.0606732	-0.0722452	-0.0567903	-0.0378316	-0.0612949	-0.0466029	-0.0147694	-0.0374148	-0.0645484	0.34643	1.22521	2.01932	2.31023	2.15384	1.67858	1.32981	0.870143	0.655319	0.447627	0.684033	0.938542	1.11057	0.978086	0.757537	0.505773	0.228228	0.0909991	0.0569576	0.0988884	0.199123	0.189459	0.0846048	-0.0026519	-0.0237038	-0.0273329	-0.0760007	-0.108577	-0.0749131	-0.0164533	-0.0419273	-0.0544409	-0.0983574	-0.11111	-0.0884762	-0.0711707
-0.0260197	-0.00711178	-0.00485509	-0.0390632	-0.116759	-0.134788	-0.122449	-0.10803	-0.124242	-0.0884289	-0.0750368	-0.0114415	0.0484019	0.116652	0.601497	1.17037	1.25595	0.945209	0.397519	0.399263	0.329693	0.403567	0.438954	0.583703	0.816821	0.908778	0.803149	0.474118	0.322104	0.161232	0.257371	0.245049	0.270762	0.128629	0.0126009	-0.0361544	-0.0211377	0.0560788	0.0711542	0.00215417	-0.0994844	-0.111784	-0.0760097	-0.0600111	-0.0676947	-0.0955955	-0.126941	-0.149463	-0.141972	-0.126233
-0.116686	-0.0981075	-0.0588137	-0.0124701	-0.0126392	-0.000780398	0.17919	0.943282	1.96749	3.25625	4.3795	5.21677	4.92834	3.54977	1.95807	0.867607	0.674432	0.833814	0.993447	0.856248	0.537045	0.363533	0.283453	0.242199	0.169819	0.108544	0.0919895	0.114006	0.0915542	0.0836514	0.0446853	0.000926106	-0.0564458	-0.0357528	-0.0203122	-0.0116971	-0.029099	0.0226136	-0.023341	-0.0544495	-0.110364	-0.0856336	-0.0541068	-0.0503088	-0.043418	-0.0492048	-0.0324994	0.00525601	0.0410708	0.0856041
0.0373619	0.0303695	-0.0166234	-0.0229769	-0.0286547	-0.0480257	-0.0238365	-0.0654163	-0.0389573	-0.00911785	0.071171	0.414559	0.443266	0.474769	0.33843	0.394602	0.549171	0.700251	0.817334	0.671443	0.372167	0.229368	0.157512	0.121533	0.0506159	0.0711045	0.059939	0.0945641	0.118713	0.0833328	0.0389612	-0.0314645	-0.00573878	-0.0214369	0.00548328	0.103943	0.294974	0.544023	0.476046	0.292918	0.0527433	0.037372	0.079384	0.0817937	0.101931	0.0625562	0.0172074	-0.0308729	-0.0585865	-0.0935055
-0.120104	-0.119749	-0.123365	-0.0985917	-0.0916386	-0.0532856	-0.0369706	0.0136962	0.186147	0.412983	0.626201	1.29906	1.78345	2.27846	1.62717	1.10291	0.460374	0.311023	0.139218	0.0295333	-0.00296288	-0.0169253	0.00719117	0.00985406	0.032318	0.0251581	0.0474684	0.0507753	0.122517	0.122317	0.139899	0.0814876	0.0461209	0.0290484	0.0279441	0.0481009	0.0189072	0.0153299	0.00213025	-0.0318547	-0.0556605	-0.055812	0.00777619	0.0668698	0.112294	0.0894911	0.015605	-0.0309587	-0.0110467	0.0261101
-0.0409313	-0.0982388	-0.124872	-0.0952836	-0.0849607	-0.0860758	-0.060603	-0.047117	0.0529304	0.158362	0.416045	0.759131	1.1372	1.18913	1.03067	0.636648	0.313975	1.29833	1.95296	2.4307	1.5287	0.991495	0.645821	0.379524	0.36377	0.394861	0.434612	0.30757	0.208727	0.0871784	0.0615171	0.0522014	0.0706447	0.0312004	-0.0315414	-0.0656093	-0.0628329	-0.0436145	-0.0229926	0.0100661	0.00975157	0.0105562	0.0234805	0.081924	0.0995189	0.0546568	0.0285284	0.00248699	-0.00239619	-0.0862713
-0.0801076	0.00810631	0.0766549	0.0707496	-0.0248662	-0.0819564	-0.0652375	-0.0627062	0.0563324	0.0995372	0.157263	0.144681	0.105338	0.100072	0.0852204	0.0758072	0.0637892	0.0178546	0.0178413	0.0149989	0.0465323	0.0339471	0.0101584	-0.0344745	-0.0360588	-0.0119317	0.00985102	0.0239733	0.0240003	0.0363037	0.0103798	-0.015304	-0.0233284	0.00105173	0.0536678	0.000581199	-0.0252343	-0.06892	-0.0429828	-0.0547855	-0.0647767	-0.0694814	-0.0397342	-0.0789877	-0.113098	-0.158917	-0.116913	-0.0620661	-0.0238489	-0.0342912
-0.0627444	-0.0796825	-0.0452576	-0.026183	0.00190378	0.0110754	0.0130515	0.156163	0.532531	1.06934	1.47189	1.55174	1.1974	0.926907	0.726932	0.70406	0.867913	0.83641	0.827882	0.527421	0.31421	0.165914	0.010884	-0.0198322	0.184047	0.397755	0.439468	0.263888	0.0750779	0.104252	0.296885	0.4661	0.554293	0.450496	0.38357	0.315811	0.255453	0.229883	0.16801	0.0657176	-0.0564308	-0.0987539	-0.0790061	-0.0989188	-0.0924874	-0.0435708	-0.0041339	-0.0036567	-0.0234181	-0.0313705
-0.0332936	-0.0632959	-0.0413915	-0.0521652	-0.00489703	-0.0131254	-0.0295812	-0.00423853	0.0343361	0.104873	0.133163	0.146781	0.127734	0.0754643	0.00753496	-0.026369	-0.0199345	0.00645233	0.00675061	0.0192432	0.0740205	0.0852942	0.0341999	0.026034	0.321937	0.767081	1.11528	1.0711	1.0392	0.909844	0.857489	0.634284	0.482421	0.312472	0.228984	0.210966	0.189115	0.125093	0.0690605	0.0732559	0.0225788	-0.0306533	-0.0636386	-0.0581875	-0.0352084	0.00368581	0.0296385	0.0355872	0.0360635	0.067734
0.105681	0.142221	0.171692	0.196814	0.194331	0.137124	0.0608365	0.0251246	0.0711163	0.104558	0.155233	0.173464	0.137422	0.0673575	0.0700007	0.162464	0.343463	2.01838	6.64943	10.458	11.3235	8.75568	7.6171	6.90841	6.14006	4.48054	4.20424	3.85541	3.26577	1.98725	1.19256	0.751265	0.5066	0.337061	0.176144	0.0877269	-0.00164532	-0.00409716	-0.0508235	-0.0139106	-0.0284416	-0.0322982	-0.0975999	-0.168338	-0.177797	-0.147518	-0.0884919	-0.0684204	-0.0691194	-0.0473494
-0.0564764	-0.0612996	-0.070974	-0.0423068	-0.00642992	0.00516977	-0.00547604	0.0167589	0.326384	0.87069	1.42686	1.68302	1.97662	2.69893	4.17452	4.8405	4.22025	4.85525	5.23486	5.48095	3.13907	1.34943	0.446477	0.0541042	0.043292	0.184649	0.537215	0.605595	0.570566	0.36291	0.273083	0.135039	0.0798543	0.0749042	0.104179	0.0786763	0.0175034	-0.0146514	0.00720449	0.0404617	-0.017165	-0.074417	-0.0953593	-0.0295949	0.0390993	0.0132375	-0.0222632	-0.0498686	0.0090283	0.061094
0.0519867	0.0347951	-0.0100433	-0.0270492	-0.0423026	-0.0513323	-0.0638977	-0.0821282	-0.0473219	0.00182207	0.0241153	0.0405985	0.417512	0.628331	0.927077	1.25387	1.61926	1.84429	1.51724	1.40883	1.38147	1.10868	0.651838	0.169737	0.0668425	0.0645513	0.0701732	0.0863748	0.127375	0.0997355	0.13989	0.153576	0.16114	0.173439	0.147707	0.175178	0.160555	0.160755	0.104554	0.0383972	-0.00573598	0.0349903	0.036879	0.0547805	0.0459857	0.0712211	0.086327	0.0301605	-0.0219181	-0.0716569
-0.0680598	-0.0444254	-0.0178264	-0.0190528	-0.0207392	-0.0464003	-0.023288	-0.0575897	-0.058341	-0.0127038	0.211797	0.634256	1.17066	1.63502	1.93922	2.24586	2.58551	3.13904	3.83019	4.48914	4.27789	3.59725	2.95669	2.73556	2.17337	1.42929	0.839553	0.766077	0.63974	0.480951	0.264649	0.150603	0.0520346	-0.0508744	-0.0814642	-0.0755681	-0.0305223	-0.0719388	-0.0306648	0.0966451	0.17904	0.174919	0.0871023	0.0481241	0.0380499	0.00956052	0.00164219	-0.0187843	-0.0221273	-0.0094387
0.0107806	0.0108656	0.0191481	0.0456235	0.0907249	0.339917	0.617784	1.2086	2.02032	2.29629	1.95973	1.16406	0.762366	0.544549	0.293011	0.176988	0.159209	0.170817	0.10761	0.114255	0.144932	0.171614	0.131713	0.13695	0.324798	3.21785	5.82361	7.04481	4.96674	2.86248	1.65724	0.924999	0.52965	0.349585	0.261733	0.120873	0.193838	0.276111	0.25676	0.254127	0.371984	1.07757	2.0677	2.62364	2.31973	1.28059	0.558062	0.177644	0.115254	0.071379
-0.000888441	-0.0294026	-0.0130906	0.0468542	0.113064	0.200734	0.262214	0.285276	0.439887	0.881954	1.40906	1.53784	1.1197	2.60621	6.04066	8.59401	7.4983	3.96827	1.38861	0.444213	0.203312	0.11721	0.149298	0.117283	0.319926	0.358351	0.507589	0.486194	0.461043	0.310666	0.151073	0.0444515	-0.0227911	-0.0653737	-0.0990413	-0.114144	-0.128948	-0.0944302	-0.0621259	-0.0677691	-0.0836567	-0.054875	-0.0176512	-0.0191667	-0.0631696	-0.0494243	-0.0152108	0.0829849	0.191336	0.240239
0.18287	0.0750524	0.241201	0.732765	0.989863	0.841432	0.33858	0.0403969	-0.0372721	-0.0365684	0.0376172	0.0649232	0.071096	0.0256824	-0.00321435	-0.0225593	-0.0245602	-0.0961649	-0.0972434	-0.10513	-0.0485684	-0.0182607	0.0202636	0.0893662	0.0341261	-0.0569039	-0.118245	0.0615119	0.325302	0.389642	0.238086	0.0506955	-0.0130824	-0.0271076	0.00309169	0.146435	0.318189	0.307819	0.175883	0.0423189	0.00717834	0.0136216	-0.003114	0.00326658	-0.0011301	0.0333818	0.0632316	0.0911747	0.0815554	0.046521
0.0134992	0.0187879	-0.0031372	-0.0210189	-0.0432191	-0.0471296	-0.0319151	-0.0174108	0.0460188	0.42312	0.999813	1.29259	1.69947	1.34212	1.37592	0.89737	0.723306	0.379333	0.101886	0.0767846	0.121613	0.157285	0.148466	0.0976296	0.0596046	0.119424	0.182071	0.196416	0.150315	0.153985	0.153654	0.132253	0.0912882	0.110376	0.124504	0.094653	0.0203366	-0.0441856	-0.0346708	0.0271502	0.230518	0.501168	0.799213	0.924804	0.957155	0.894737	0.818872	0.592495	0.386062	0.256419
0.213214	0.188839	0.135427	0.116333	0.101726	0.0762694	0.14323	0.161758	0.175181	0.130329	0.128501	0.258302	0.489545	0.548797	0.583561	0.359859	0.28078	0.143939	0.0848253	0.0706805	0.0518588	0.20395	0.319924	0.398082	0.33732	0.265742	0.235652	0.16229	0.111103	-0.0114246	-0.0349565	-0.0300061	0.0226668	0.0462753	0.00509481	0.0456676	0.0843943	0.104912	0.169187	0.212643	0.708943	1.16907	1.66282	1.68577	1.51733	1.12205	0.733564	0.425872	0.291597	0.210929
0.131743	0.102563	0.208718	0.457584	0.535587	0.451922	0.183955	0.0954507	0.2927	0.670651	0.802145	0.794143	0.638108	0.551491	0.323456	0.139607	0.0682079	0.0875151	0.0751866	0.106408	0.0865564	0.0716526	0.0610325	0.0218518	0.0292298	0.00785278	0.0488723	0.0493702	0.0353438	-0.00776017	0.0312018	0.14484	0.159058	0.0768656	-0.0591159	-0.107037	-0.032904	0.127488	0.19364	0.246089	0.282262	0.420179	0.450096	0.404853	0.312604	0.199445	0.11547	0.0543231	0.0244511	0.0125912
-0.00974156	0.0278215	0.0454133	0.0962677	0.098268	0.0800957	0.0820082	0.0700774	0.0220841	-0.0557103	-0.145634	-0.146691	-0.0976806	0.0109289	0.126492	0.146177	0.138165	0.265573	0.321979	0.307399	0.131557	0.0470982	0.124599	0.143875	0.229922	0.185013	0.12637	0.0646273	0.0527131	0.0335981	0.0344743	0.0389827	0.110313	0.0773766	0.0176169	-0.0208992	0.0104377	0.00961469	0.0020403	-0.0451074	-0.0485373	-0.0590915	0.00407462	0.125178	0.253525	0.327909	0.320594	0.282233	0.22639	0.131931
0.0239678	-0.0414145	-0.0232963	0.0115893	0.0353128	0.0283695	0.0240445	0.03103	0.0424376	0.0498601	0.030872	0.0141975	0.00118369	0.000651277	0.0271119	0.33442	0.60485	0.76051	0.565705	0.368184	0.198365	0.155688	0.243537	0.431593	0.498539	0.436587	0.357384	0.311415	0.27385	0.169436	0.0855103	0.0332783	0.0128926	-0.0322608	-0.0630703	-0.090121	-0.0619924	-0.0302691	-0.0315652	0.0133878	0.0144895	0.103222	0.230032	0.498271	0.67777	0.730673	0.68176	0.650439	0.618572	0.514764
0.356126	0.16965	0.0288486	-0.00524059	0.0364638	0.0456855	0.0226125	-0.0347598	-0.0267019	-0.00889347	0.0213653	0.0567855	0.0471504	0.0165362	-0.0127306	0.0237534	0.0916848	0.13362	0.31136	0.499815	0.589574	0.524425	0.497756	0.379703	0.267709	0.0370984	0.0167787	-0.0217883	0.0102715	0.00804468	0.0417224	0.00300109	-0.00230134	-0.0298441	-0.0170681	-0.0316206	-0.0377804	-0.0531077	-0.0672119	0.0139095	0.218792	0.607915	0.95143	1.13832	1.12513	1.05434	0.948923	0.8472	0.706674	0.641508
0.570376	0.509004	0.440713	0.329379	0.187942	0.108112	0.0781108	0.0705259	0.0397588	0.0412093	0.197815	0.297009	0.438537	0.459856	0.491842	0.370924	0.372607	0.430692	0.485039	0.321294	0.0909964	-0.0259465	-0.093296	-0.0693078	-0.0995239	-0.0483229	-0.0707095	0.0165912	-0.0190904	-0.0163474	-0.0683888	0.0412563	0.133665	0.105917	0.0146803	-0.0655587	-0.0398457	-0.00470709	0.0172497	0.0304555	-0.0208659	-0.022494	-0.015571	0.0523008	0.0861717	0.0865266	0.0420364	-0.0393665	-0.0818803	-0.0731447
-0.0326787	0.0436593	0.11711	0.151647	0.154847	0.129024	0.133931	0.141637	0.0927715	0.0676993	0.0394585	0.0477482	0.0479948	0.108475	0.184359	0.27761	0.386739	0.62096	0.718502	0.583353	0.272976	0.0453498	-0.019294	-0.0603032	-0.0525063	0.0153282	0.227509	0.323976	0.339828	0.436734	0.585064	1.02325	1.41048	1.53492	1.14652	0.599417	0.255836	0.118333	-0.0159531	-0.0497502	-0.0646177	-0.078288	-0.0764563	-0.0389437	0.0167541	0.0445675	-0.00371739	-0.0691929	-0.0756331	-0.0170936
0.0300042	0.0411253	0.0339944	0.0229769	0.0455718	0.19582	0.225028	0.22533	0.207105	0.516132	0.757213	0.895358	0.867491	0.626835	0.30202	-0.00661558	-0.0423634	-0.0111815	0.00178388	-0.0242563	-0.04761	-0.111173	-0.153012	-0.183177	-0.0440696	0.0572952	0.360164	0.491663	0.915602	0.896479	0.775622	0.318887	0.072652	0.00330535	-0.00193478	0.00150915	-0.0696238	-0.0702553	0.0113825	0.0932041	0.0748512	-0.0378987	-0.124962	-0.172299	-0.166474	-0.0864207	0.0154063	0.0663153	0.0333512	-0.0191795
-0.0532984	-0.102468	-0.142049	-0.148248	-0.136255	-0.0868791	-0.103091	-0.104719	-0.109421	0.0802562	0.331011	0.511359	0.448698	0.278674	0.0982605	-0.0291659	-0.0989483	-0.0818162	-0.0391935	0.0557235	0.102138	0.13464	0.0942764	0.104147	0.115071	0.0734474	0.0133026	0.0315418	0.119985	0.141804	0.20787	0.244796	0.193088	0.201674	0.455655	0.94957	1.18883	1.00537	0.531844	0.185727	0.0287732	0.0445737	0.00331953	-0.0481642	-0.106909	-0.137554	-0.155326	-0.154721	-0.164008	-0.159754
-0.136173	-0.150627	-0.152572	-0.135726	-0.0784914	-0.0720023	-0.0904123	-0.107818	-0.145549	-0.172793	-0.143496	0.141718	0.972376	1.86154	2.26816	1.95621	1.27626	0.782026	0.524742	0.5161	0.498951	0.361794	0.184333	0.258119	0.520272	0.796377	0.852436	0.744439	0.626538	0.556863	0.532107	0.462754	0.411317	0.293255	0.260236	0.159508	0.121655	0.0287894	-0.0424748	-0.146876	-0.181133	-0.17985	-0.158318	-0.14595	-0.128126	-0.0996523	-0.0928496	-0.145886	-0.234471	-0.285546
-0.227067	-0.169208	-0.143495	-0.142297	-0.0656276	-0.0230034	-0.0264557	-0.106912	-0.11144	-0.116734	0.0809903	0.368926	0.634585	0.590698	0.487959	0.617132	0.825301	0.90678	0.767058	0.663319	0.614571	0.656971	1.00047	0.912315	0.686663	0.142917	0.00790784	-0.0170081	-0.0116819	-0.0264628	-0.0548314	-0.0803202	-0.038138	-0.0223441	0.00436174	-0.0239151	-0.038763	-0.0654854	-0.0287325	-0.0192861	-0.0143763	-0.00682356	0.0458222	0.0475616	0.0021546	-0.0272282	0.0265684	0.136267	0.220433	0.306176
0.322025	0.277276	0.190931	0.0984451	0.0624214	0.0457537	0.0508556	0.0229358	0.0297524	0.0929079	0.100613	0.0565984	0.0317497	0.431053	2.24981	5.0712	6.66937	6.09244	4.29207	3.39862	3.01195	2.64614	2.54603	2.43589	2.30897	1.76857	1.23344	0.881581	0.605114	0.570183	0.488395	0.377039	0.274803	0.182271	0.194781	0.320952	0.437855	0.450553	0.306506	0.167893	0.10277	0.0875173	0.0622398	0.00198432	-0.0731963	-0.101737	-0.0617549	3.43496e-05	0.0366085	0.0376865
-0.00300267	-0.0651378	-0.0835606	-0.0461748	0.0145922	0.0417591	0.0670885	0.0861667	0.105602	0.141175	0.21842	0.282701	0.379238	0.571844	0.736331	1.08892	1.45041	2.00022	2.38327	2.64492	2.73318	2.70151	2.61555	2.22514	1.53322	0.809606	0.371842	0.248458	0.186768	0.147211	0.0828377	0.0351032	0.0265214	0.038256	0.0526625	0.051052	0.04156	0.063689	0.0804925	0.11104	0.124599	0.163273	0.178604	0.137734	0.0575365	0.0166078	0.0411398	0.0804165	0.101784	0.0903511
0.0897118	0.177552	0.160096	0.114646	0.0579203	0.0768642	0.179635	0.244691	0.390363	0.564958	0.464031	0.342577	0.0234021	0.0549906	1.40181	2.81451	3.22999	2.11952	0.80131	0.38165	0.114214	0.0714668	0.0258956	-0.00570902	0.0180375	0.0687745	0.156026	0.239984	0.342069	0.426176	0.406988	0.270048	0.137928	0.0459405	0.0718447	0.0842232	0.0893076	0.0741472	-0.00105869	0.00575955	-0.0402493	0.0118502	0.0106842	0.0547899	0.0410747	0.052679	0.0752556	0.0943236	0.133511	0.142352
0.162512	0.178891	0.183303	0.219245	0.158852	0.0855455	0.091222	0.116898	0.163196	0.109763	0.0928938	0.131371	0.139423	0.146364	0.331192	0.525656	0.589649	0.544086	0.589363	0.6892	0.60492	0.539055	0.675495	0.929589	0.875874	0.578338	0.418123	0.42773	0.459621	0.258579	0.0919417	-0.00900097	-0.0612733	-0.0828125	-0.0776582	-0.0961004	-0.0975921	0.0298607	0.0572044	0.0243721	-0.100899	-0.095812	-0.0560451	-0.0364957	-0.0110682	0.0240409	0.0651655	0.0713759	0.054195	0.0141139
-0.0299488	-0.0597094	-0.0609264	-0.0543249	-0.058389	-0.052656	-0.0480102	-0.0414806	0.0475137	0.188306	0.240826	0.167567	0.143249	0.22373	0.355677	0.370827	0.406869	0.555138	1.05464	1.39715	1.352	1.16897	1.38974	1.98106	1.86991	1.32063	0.570236	0.346459	0.24033	0.174708	0.128927	0.0662555	-0.0204614	-0.0915644	-0.104223	-0.0561139	-0.0673384	-0.0677775	0.178832	0.449267	0.608894	0.410795	0.178705	0.0505401	0.0479887	0.0701618	0.0476012	-0.00315722	-0.0370029	-0.0404876
-0.0308474	-0.0364574	-0.0290021	-0.0254788	-0.0297153	-0.0524127	-0.0688946	-0.062467	-0.0554113	-0.0333543	-0.0550284	-0.0618229	-0.0522338	0.0357281	0.184111	0.343896	0.703494	1.30647	1.80332	1.81723	1.57255	1.16528	0.925776	0.566055	0.424472	2.99703	7.7304	12.4161	14.21	13.3119	11.3258	8.74674	5.61667	3.29833	1.63407	1.04273	0.747621	0.530066	0.300015	0.129868	0.0297057	0.0155675	-0.0223225	-0.0201786	0.00586272	0.0351199	0.0752334	0.0869453	0.0659006	0.0421768
0.0361291	0.0167963	-0.0407797	-0.0873506	-0.0847176	-0.0615899	0.024368	0.141176	0.218631	0.183054	0.06919	0.0122213	-0.0332164	0.0279615	0.139514	0.498827	1.00398	1.47343	1.93348	2.13229	2.34647	2.31066	2.11067	1.74327	1.25519	0.929418	0.670805	0.504042	0.628502	0.967924	1.31397	1.53853	2.70852	2.6182	2.22147	0.60944	0.309896	0.154565	0.0352377	-0.0583698	-0.0830591	-0.0139763	0.0630244	0.111273	0.115648	0.0941551	0.049466	9.119e-05	-0.0195507	-0.0444289
-0.0223149	-0.0442407	-0.0337201	-0.0292993	0.052976	0.0971846	0.174509	0.17058	0.14067	0.0989993	0.0418722	0.0941302	0.0526078	0.0714203	0.0437045	0.0388508	0.0118389	-0.0357843	-0.0660175	-0.067809	-0.0489959	0.0191045	0.0141836	0.0218975	-0.0264433	-0.0272273	-0.0537127	-0.0233233	0.0130459	0.0489125	0.0734712	0.0782992	0.0519552	0.00472898	-0.0199699	-0.0247927	-0.0776822	-0.106814	-0.117086	-0.0434923	-0.0164227	0.0321642	0.0990376	0.156054	0.159603	0.137893	0.105212	0.081152	0.0310046	0.000325896
-0.0391062	-0.0613545	-0.0563768	0.00819255	0.0507747	0.0734051	0.0864308	0.108163	0.178122	0.214694	0.269886	0.24332	0.230515	0.54504	1.42931	2.10887	2.11768	1.5683	1.09445	0.829316	0.612938	0.414551	0.317771	0.185455	0.311679	0.329722	0.330226	0.179906	0.111585	0.0704126	0.0797608	0.140367	0.175043	0.20022	0.212514	0.185852	0.104908	0.0291633	0.0116425	0.0371458	0.0290023	0.0154472	0.0135533	0.0378265	0.0564395	0.0366179	0.0637052	0.100498	0.120697	0.0820594
0.0109293	-0.0496792	-0.0818532	-0.0242246	0.0625374	0.128932	0.185045	0.277138	0.393262	0.490766	0.514783	0.376203	0.224698	0.0594299	0.0495051	0.0633056	0.110967	0.136753	0.121538	0.0428908	-0.0260441	-0.0890336	-0.0552678	-0.0341501	0.00663899	-0.00289778	0.0135547	0.017617	0.0799474	0.135921	0.159752	0.13378	0.111147	0.1224	0.151587	0.138042	0.113931	0.111017	0.0476653	0.0282968	-0.0418009	-0.00158665	0.0174106	0.0318515	-0.00547287	-0.0548401	-0.0525046	-0.0463806	0.00960582	0.0338785
0.0938879	0.101782	0.106903	0.0877622	0.022373	-0.0243192	-0.0588127	-0.0422976	-0.0351596	0.00972275	0.0436307	0.0987045	0.150288	0.193602	0.214093	0.29669	0.530046	0.932415	1.29405	1.48985	1.46223	1.28371	1.21553	1.297	1.45986	1.42355	1.34629	1.0931	0.79717	0.525801	0.40053	0.410881	0.321721	0.255589	0.243288	0.214467	0.16126	0.0907233	0.0521371	0.0780357	0.0575644	0.0305699	0.0268682	0.0579089	0.0702548	0.0418874	0.00459859	-0.0264235	-0.0308493	-0.0239984
0.00689525	0.0773563	0.117891	0.108896	0.0424666	-0.00139489	0.0519598	0.0616901	0.03546	-0.0199874	-0.0401428	0.0211516	0.0569539	0.131458	0.179157	0.247051	0.26033	0.323264	0.45669	0.575278	0.499043	0.296262	0.140042	0.127726	0.13149	0.283114	0.486997	0.623112	0.682989	0.733779	0.842643	0.872471	0.787671	0.599386	0.370146	0.1672	0.0962132	0.0889697	0.134587	0.187536	0.185328	0.128727	0.0828216	0.0267347	0.00910829	-0.0448492	-0.0502943	-0.0528136	0.015601	0.111111
0.155241	0.132646	0.060618	0.0582514	0.0373929	0.017405	-0.00358631	0.147765	0.586726	0.902595	0.869587	0.565507	0.545917	1.06447	2.27097	3.22168	3.30428	2.53444	2.59518	3.06467	3.02237	1.9861	0.980215	0.542379	0.310782	0.196166	0.235	0.296151	0.335166	0.259255	0.137831	0.0144653	-0.00718417	0.0192278	0.0291777	0.0375925	-0.0466546	-0.000999605	0.0954278	0.220372	0.219485	0.125615	0.0689867	0.0399179	0.01562	-0.00592541	0.00822631	0.0470045	0.0797545	0.0608298
0.022704	-0.00150924	-0.0182307	-0.0352157	-0.0570209	-0.050986	-0.0189926	-0.00994832	0.0100096	0.135326	0.876242	2.71035	4.9525	6.32363	6.16607	5.02698	4.21163	3.86603	3.96148	4.04924	4.14786	4.41816	4.20879	3.78175	3.4926	3.83824	4.30096	4.98562	5.95595	6.35032	5.60171	3.75972	2.21082	1.13335	0.629165	0.465706	0.502284	0.484121	0.336636	0.144963	0.0512907	0.0423285	0.0166597	0.0234507	0.032261	0.00869048	-0.0489639	-0.102291	-0.0917887	-0.0570217
-0.0383883	-0.0637135	-0.0465868	-0.0177587	0.0213766	0.0266113	0.0823289	0.159178	0.15502	0.10247	0.141449	0.255347	0.367333	0.469213	0.665482	0.945381	1.15	1.28861	1.37859	1.46421	1.4956	1.34865	1.08725	0.828864	0.846638	1.50187	2.51755	3.92381	4.43962	4.49403	4.77255	4.95496	4.7551	3.37704	2.2476	1.41286	0.97707	0.59365	0.359792	0.146762	0.0792765	0.0857193	0.103376	0.116871	0.0956905	0.0451111	0.0090511	0.0918043	0.249496	0.406472
0.517388	0.640862	0.733004	0.720875	0.605625	0.51588	0.398686	0.335995	0.237076	0.252136	0.24149	0.270914	0.201622	0.134205	0.0976381	0.0762053	0.181214	0.311348	0.381027	0.333453	0.168331	0.183713	0.250278	0.240206	0.157504	0.0904058	0.217961	0.222986	0.17988	0.019965	-0.00499809	-0.0419872	-0.0138067	-0.048936	-0.0730372	-0.111758	-0.0799518	-0.00360088	0.458414	0.853639	1.06986	0.841836	0.576756	0.430016	0.320453	0.237841	0.147517	0.0962654	0.108247	0.141979
0.162288	0.147641	0.0842014	0.0316043	-0.000119259	0.0364692	0.102319	0.151233	0.1342	0.0877776	0.140404	0.258791	0.309213	0.288604	0.247882	0.292135	0.368176	0.388772	0.368871	0.339782	0.359897	0.488434	0.550521	0.660231	0.594286	0.536797	0.410622	0.299498	0.335501	0.29028	0.248568	0.0979043	0.0763607	0.0921379	0.0657795	-0.0309582	-0.095387	-0.12371	-0.0990301	-0.0552543	-0.00311465	0.0190105	0.00430319	0.0063614	0.0275055	0.0218215	-0.0153085	-0.0119287	0.022734	0.0359395
0.0363371	0.0528723	0.034553	-0.00780336	-0.0325654	0.0175125	0.0111259	-0.00229364	0.00196955	0.0892149	0.0996679	0.093809	0.139956	0.182748	0.18919	0.153624	0.221764	0.242791	0.223023	0.126548	0.160253	0.171541	0.174384	0.0706827	-0.00255983	-0.0523263	0.0230384	0.000920797	0.0251777	-0.0557026	-0.0132887	-0.0401844	-0.0352252	-0.0748971	-0.0733129	-0.0821398	-0.0558233	-0.0650361	0.10397	0.313176	0.466815	0.369506	0.224573	0.158281	0.151892	0.148234	0.151743	0.168913	0.125837	0.0629612
0.0373997	0.0569926	0.0690384	0.0602691	0.0318339	0.0779274	0.110582	0.14507	0.19572	0.353923	0.540612	0.7117	0.929663	1.13695	1.35156	1.51599	1.50614	1.24592	0.953668	1.39865	1.83133	1.84722	1.84592	2.05001	2.23281	2.74213	5.62466	9.22938	11.4872	10.765	8.88672	6.6107	4.40054	2.70118	1.7696	1.46299	1.13933	0.882538	0.635538	0.591062	0.511992	0.306223	0.183756	0.09329	0.021035	-0.0474794	-0.096421	-0.0782645	-0.0376194	-0.0204878
-0.0955547	-0.172139	-0.145993	-0.0780865	-0.00619219	-0.0262773	-0.0419895	-0.0305979	0.0213258	0.0814317	0.121958	0.121482	0.0862851	0.0653892	0.0654664	0.206301	0.510577	0.769469	0.77462	0.562901	0.317433	0.224896	0.161126	0.177242	0.243696	0.475669	0.984453	1.18569	0.967781	0.46585	0.177115	0.0841108	0.0190777	0.01209	0.112477	0.132304	0.0807326	0.0319706	0.110734	0.198017	0.201757	0.129938	0.0414801	-0.00767326	-0.0233707	-0.00517613	0.00211423	0.0040439	0.0245954	0.0467052
0.0481118	0.037965	0.0268092	-0.00621148	0.00582925	0.00548171	0.0242954	-0.00032847	-0.0330132	-0.0507951	-0.0561369	-0.055941	-0.0288878	0.0142089	0.0982828	0.148601	0.160091	0.119815	0.0904197	0.0778106	0.137859	0.183341	0.178925	0.247027	0.425362	0.707943	1.10422	1.49711	2.18198	2.58937	2.76236	2.54648	2.04797	1.50388	0.947442	0.605818	0.393868	0.249796	0.312615	0.466544	0.544715	0.451306	0.252031	0.0981926	0.0215551	0.0222238	0.0345027	0.0542418	0.0397278	-0.00570159
-0.0773943	-0.0761124	-0.0729621	-0.0345371	-0.0100283	0.0293098	0.026699	0.00589725	-0.0301618	-0.053042	-0.0787179	-0.0477671	0.0235469	0.051204	0.0696606	0.0851089	0.101334	0.0962494	0.182668	0.354788	0.673316	1.0366	1.13755	0.988362	0.552009	0.316143	0.455009	0.645772	0.733746	0.524983	0.36544	0.429107	0.557644	0.657008	0.551475	0.32747	0.190266	0.0884171	0.0324702	-0.0610275	-0.12389	-0.130409	-0.0867497	-0.00204059	0.0334734	0.0163801	-0.00409864	0.00646512	0.0267811	0.0416405
0.0103413	-0.0675693	-0.132234	-0.131674	-0.132554	-0.152492	-0.147263	-0.0698265	0.0207913	0.0454025	0.0232427	-0.0129787	-0.032822	-0.012166	0.0131588	0.12245	0.215013	0.25998	0.305704	0.29817	0.344887	0.32766	0.315736	0.308123	0.755867	0.912986	1.02813	0.576544	0.344351	0.163473	0.0772211	0.0811179	0.0254699	-0.0113947	-0.0358997	-0.0498031	-0.0792737	-0.00514287	0.196889	0.319392	0.288406	0.120853	0.0871752	0.0785998	0.084579	0.0344379	-0.0427256	-0.0675901	-0.0680913	-0.0490829
-0.131397	-0.221614	-0.196044	-0.0621812	0.0160426	-0.00887785	-0.063225	-0.0332014	0.0153332	0.0583435	0.0421798	0.016117	0.0459537	0.154844	0.538239	0.885095	1.22274	1.49579	1.87727	2.2843	2.71781	3.10338	3.17912	2.74841	1.94132	1.38917	1.15852	1.17428	1.28578	2.42476	3.04058	3.27359	2.32956	1.63931	1.00687	0.485468	0.288969	0.27557	0.216478	0.192869	0.20278	0.263157	0.27307	0.24823	0.156718	0.079756	0.0593713	0.0589807	0.0617837	0.0548305
0.0503078	0.0185037	-0.00819462	0.0348245	0.0466239	0.0362852	-0.0123417	-0.0461487	-0.0896611	-0.0522893	0.0015243	0.0101538	-0.0247019	-0.0031175	0.0317417	0.0513347	0.0989801	0.74621	1.04881	1.19128	0.700456	0.533442	0.464914	0.515594	0.862187	1.66714	2.48243	2.69104	2.35855	2.04171	1.73817	1.39095	0.822601	0.526986	0.313643	0.164204	0.0759212	0.0308091	0.00466552	0.000570917	-0.0327306	0.00997464	-0.0260832	-0.0136537	-0.0359865	-0.0185649	-0.0115205	0.00827332	-0.00266384	-0.0822543
-0.117115	-0.0710439	-0.00965941	0.0233911	0.0298352	0.0785242	0.107095	0.0966164	0.0824387	0.0422535	0.0182898	-0.0358757	-0.0395784	-0.0415534	0.0782674	0.141021	0.229297	0.26878	0.356747	0.585454	0.63077	0.5923	0.400567	0.343509	0.245579	0.172927	0.168236	0.211378	0.1886	0.104509	0.0870322	0.0452808	-0.0279704	-0.0820868	-0.070802	-0.0521869	-0.0427474	-0.0569972	-0.0495116	-0.0418104	-0.0514668	-0.0713147	-0.0829543	-0.0614653	-0.00881303	0.0236395	0.0339292	-0.00750226	-0.0319412	-0.0369016
0.00276483	0.0424127	0.0348245	-0.00262651	-0.0429215	-0.060956	-0.0272562	0.00806552	0.0141584	0.0256787	0.0818474	0.251652	0.257056	0.203697	0.15172	0.394941	0.732074	0.926647	1.0246	1.10661	1.12657	0.96088	0.65718	0.425822	0.272499	0.243636	0.503086	0.736261	1.00975	1.01078	0.968447	0.870926	0.70519	0.546051	0.301431	0.153046	0.0946138	0.0987949	0.271366	0.471117	0.600168	0.527313	0.337849	0.165643	0.0638358	0.0793503	0.0875531	0.0710303	0.0255919	-0.0523414
-0.164497	-0.221713	-0.182072	-0.0965671	-0.0445954	-0.0164665	0.00338195	0.0119591	-0.0017066	-0.0252656	-0.0109324	0.102859	0.221912	0.203435	0.18523	0.136099	0.134817	0.164409	0.342366	0.645042	1.46937	2.62118	3.65855	3.94856	3.65257	3.16722	2.39916	1.63145	0.994639	1.00213	1.10224	1.22621	0.97231	0.741779	0.853356	0.981185	0.951505	0.615631	0.351002	0.255614	0.192737	0.16083	0.123609	0.0681979	0.0353061	0.0359265	0.0530005	0.0951767	0.139842	0.159546
0.134485	0.07681	0.0458036	0.041028	0.013031	-0.0116498	-0.0334026	0.00599874	-0.000214168	0.0253314	0.0277898	0.114677	0.132566	0.146226	0.0885819	0.127746	0.190997	0.313429	0.360832	0.496256	0.720968	1.00457	1.2134	1.04918	0.729525	0.358826	0.332894	0.448665	0.584932	0.526946	0.360705	0.180512	0.10191	0.0157054	-0.0208446	-0.0215793	0.00796891	0.0162899	-0.00864993	0.0183016	0.0508054	0.0559636	0.055469	0.0640229	0.100775	0.109357	0.0859592	0.0442633	0.00704993	-0.0196788
-0.0389958	-0.0551119	-0.0687902	-0.0547549	-0.055964	-0.0683421	-0.0550994	0.0401261	0.0985116	0.0713219	0.00594903	0.27224	1.26966	2.17565	2.3882	2.21783	2.70196	5.26833	8.02404	9.61926	8.82995	7.01535	5.26463	3.81403	2.97239	2.99237	3.32213	3.59718	3.34457	3.2201	2.84697	2.43949	1.93781	1.47557	1.12836	0.722857	0.400926	0.173056	0.0792371	0.0689683	0.0296402	-0.034932	-0.0554493	-0.0444689	0.0250296	0.0979143	0.184718	0.222901	0.240271	0.25597
0.217789	0.0993257	-0.0238822	-0.047409	0.0590461	0.131766	0.0944948	0.0371758	0.046829	0.103096	0.102121	0.143321	0.183656	0.308003	0.323843	0.38259	0.387174	0.41153	0.3701	0.374605	0.43607	0.452058	0.541292	0.631569	0.620678	0.41387	0.157937	0.121107	0.218077	0.298077	0.316904	0.253224	0.159626	0.0972872	0.0259608	-0.0291223	-0.0728673	-0.073589	0.140021	0.328048	0.41019	0.298997	0.195075	0.163215	0.104751	0.0298325	0.00651397	-0.0305415	-0.0641035	-0.108635
-0.0449252	0.10515	0.220222	0.214478	0.110393	0.00897684	-0.0410017	-0.0612686	-0.0441287	0.0332776	0.205862	0.395381	0.478598	0.425296	0.338642	0.274016	0.271708	0.416337	0.798405	1.16132	1.40811	1.41548	1.41125	1.49836	1.45758	1.35624	1.22409	1.24397	1.24577	1.26299	1.16478	1.1515	0.887316	0.635803	0.379879	0.168866	0.0791262	-0.0194689	-0.0505154	-0.0614032	-0.00566262	0.066896	0.0629563	-0.00182457	-0.0262188	0.0392225	0.0752149	0.0744296	0.036814	0.0498042
0.0470068	0.0384493	0.0270887	0.0135281	0.0166156	0.00960196	0.0777326	0.106697	0.174361	0.155473	0.123187	0.0986798	0.0703564	0.101959	0.0616396	0.0713712	0.155468	0.181713	0.162859	0.0824231	0.110984	0.252568	0.463196	0.554679	1.27715	2.85326	7.17484	10.4871	11.3184	8.3518	4.78854	2.38368	1.07258	0.582309	0.367234	0.188458	0.0687434	0.021478	-0.014276	-0.0712301	-0.117526	-0.16773	-0.169374	-0.136645	-0.0995186	-0.0833942	-0.0332823	0.0597728	0.137009	0.133889
0.0720112	-0.0138547	-0.0314434	-0.0428985	-0.0237017	-0.104081	-0.138841	-0.143062	-0.085313	-0.0695543	-0.0736518	-0.0547475	-0.00727414	0.0107579	0.0819869	0.334574	0.686542	0.922198	1.15138	1.34124	1.5116	1.36461	1.14184	0.920527	0.8692	0.749995	0.730649	0.586407	0.491553	0.470343	0.349082	0.258869	0.0690501	0.0620847	0.0826916	0.0369089	0.000149435	0.00115383	0.0303764	0.0639272	0.0820464	0.0654065	0.031827	-0.0427165	-0.0912723	-0.127632	-0.137327	-0.126565	-0.102863	-0.0487474
-0.0193408	-0.017837	-0.073399	-0.0978942	-0.09104	-0.0446313	0.000680845	0.0433926	0.185481	0.419281	0.6544	0.773675	0.766322	0.727054	0.766001	0.842935	0.923853	1.03626	1.35998	1.72765	1.81047	1.45888	1.07222	0.909109	1.01913	1.1534	1.17066	1.05186	0.873136	0.743493	0.65913	0.525406	0.383205	0.233583	0.18381	0.151691	0.0862359	0.0390143	0.163732	0.349641	0.418357	0.266623	0.125038	0.0172947	-0.0124329	-0.00660213	0.0604756	0.0959462	0.122975	0.130398
0.111456	0.0514459	-0.0212454	-0.00255592	0.105589	0.244984	0.267454	0.17868	0.0576892	-0.0394155	-0.0879497	-0.127333	-0.110476	-0.0370522	0.0824236	0.173294	0.209966	0.243857	0.270509	0.256066	0.161695	0.0969512	0.0702524	0.0649797	0.0656838	0.0485453	0.104066	0.207899	0.361192	0.543593	0.754403	0.87587	0.874956	0.67662	0.534907	0.327689	0.251952	0.276033	0.580057	0.736708	0.662158	0.361259	0.201711	0.174936	0.179005	0.119186	0.0202994	-0.0291219	-0.0252093	-0.00365052
-0.00818837	0.0140678	0.0290542	-0.00262769	-0.071672	-0.0936401	-0.0388133	-0.0128073	-0.0137119	0.00768252	0.0686561	0.0798511	0.037139	0.0340197	0.293457	1.6549	3.74885	5.15612	4.91763	3.72499	2.91264	2.45294	1.95474	1.42607	1.10996	1.07894	1.3355	1.77622	1.95746	1.74261	1.34273	1.14948	1.09473	0.949062	0.721002	0.483376	0.349043	0.289457	0.227483	0.193647	0.103903	0.113884	0.052441	-0.0190436	-0.0564963	-0.0606445	-0.0278262	-0.00501487	0.010446	0.0339147
0.052351	0.0738522	0.145613	0.194851	0.203842	0.170771	0.126595	0.0725294	0.0240926	0.0155285	0.050849	0.0781758	0.0716587	0.108854	0.126903	0.211626	0.31618	0.374861	0.512151	0.773589	0.940377	1.05942	0.907149	0.840649	0.86765	1.54325	3.66721	4.60433	4.025	1.81815	0.58117	0.283433	0.203688	0.136491	0.0390335	0.0193495	0.035488	0.161544	0.394875	0.554517	0.543867	0.31264	0.144305	0.057769	-0.00296112	-0.0679874	-0.0801096	-0.018654	0.0312187	0.000438901
-0.0524335	-0.0706351	-0.0529283	-0.0126516	0.00817034	0.0218966	-0.00566484	-0.0156858	-0.0189445	-0.0215567	-0.0149565	0.0579794	0.221069	0.473231	0.71641	0.999828	1.24396	1.36037	1.2977	1.05615	0.964782	1.15525	1.99334	2.55339	2.78727	2.18244	1.89791	1.54838	1.24252	0.746978	0.343444	0.17871	0.0839554	0.0813516	0.0948978	0.0702196	0.0438267	0.0345267	0.0323142	0.0324884	0.0302426	-0.0109981	-0.0581554	-0.0742149	-0.0295454	-0.00628708	-0.0262616	-0.0342096	-0.0263763	-0.0147468
0.00142276	0.0501043	0.113355	0.10677	0.0463831	0.0277302	0.0774772	0.094238	0.0545584	0.0285516	0.0575513	0.134644	0.301588	0.426646	0.424745	0.404949	0.39699	0.46942	0.470051	0.496743	0.507621	0.441619	0.335056	0.266492	0.33809	0.975754	2.78954	4.64551	5.35741	4.47412	2.90133	1.7558	0.867269	0.455564	0.188299	0.0378248	0.0180517	0.0551342	0.15609	0.190787	0.225368	0.243694	0.204644	0.122206	-0.00660708	-0.0489612	-0.0496859	-0.0295105	-0.0146978	0.00281459
-0.0194081	-0.0486509	-0.0540797	-0.0319138	-0.0116468	-0.0179437	0.0188692	0.0692955	0.123208	0.151193	0.13459	0.090907	0.0537558	0.0772681	0.143465	0.156413	0.116319	0.0492638	0.0219751	0.0244721	0.0262371	0.0386651	0.0664611	0.174469	0.402313	0.58566	0.882634	1.14262	1.44811	1.57688	2.12154	4.36162	8.35349	9.80523	7.98168	3.94505	1.9049	1.29091	0.832284	0.380521	0.0636462	0.0413683	0.055287	0.0541081	0.0714083	0.122327	0.16172	0.136722	0.0213656	-0.113366
-0.157228	-0.093436	0.00792178	0.0748218	0.0641674	0.0470753	0.0159389	0.00526849	0.0612098	0.0844843	0.131348	0.143887	0.192718	0.19275	0.17298	0.154921	0.168079	0.156338	0.164016	0.17622	0.241715	0.259366	0.316666	0.370035	0.605414	1.0721	1.79597	3.3435	5.01273	5.96367	5.1392	3.39557	1.90065	1.05409	0.61554	0.45935	0.363185	0.340665	0.234749	0.164634	0.0966379	0.0273201	-0.00155667	-0.00755535	-0.0473938	-0.107882	-0.162222	-0.116975	-0.018774	0.0273743
-0.0237895	-0.0570277	-0.0455015	0.0035543	0.0270288	0.0396574	0.0261733	0.00194251	0.0313182	0.102626	0.19162	0.226747	0.247641	0.322245	0.591804	0.873897	0.958285	0.793951	0.582347	0.599619	0.602927	0.571035	0.352438	0.258141	0.175403	0.160696	0.149489	0.141418	0.122128	0.0703513	0.0360563	-0.00624488	-0.0198259	-0.00485189	0.0239441	0.00250125	-0.00957354	0.000245496	0.00414797	-0.0168667	-0.0236926	0.0230733	0.00997048	0.0238468	-0.00307824	0.0398156	0.0588117	0.0781993	0.0690174	0.021103
-0.0528338	-0.12497	-0.145525	-0.103356	-0.0433073	-0.0173166	-0.0266531	-0.00761887	0.00105675	0.0108437	0.000267318	-0.00725227	0.035861	0.0396054	0.0812217	0.0576589	0.0906011	0.0924704	0.0998102	0.185102	0.307347	0.356488	0.3296	0.208543	0.233011	0.350303	1.07473	2.09661	2.93287	3.29366	3.07664	2.65247	1.91694	1.3502	1.03451	0.808593	0.533765	0.269703	0.124779	0.131572	0.1193	0.12084	0.0846436	0.0867838	0.047008	-0.0106604	-0.0736181	-0.0802526	-0.0948514	-0.0783488
-0.0389675	-0.0130608	-0.00977525	-0.0389702	-0.0546407	-0.0832526	-0.126953	-0.149652	-0.120934	-0.0475781	0.00406683	0.0411631	0.0381227	0.0531966	0.110571	0.201918	0.272009	0.365883	0.618753	0.858442	0.851094	0.644796	1.50849	2.39504	2.62529	1.82721	1.45676	1.62738	1.54956	1.18501	0.727298	0.469724	0.165992	0.113807	0.077729	0.0830004	0.0504775	0.026727	0.0385108	0.0687695	0.124194	0.155564	0.200354	0.201771	0.158889	0.0952312	0.0534613	0.0534367	0.0578479	0.0503614
0.0604814	0.0284905	0.0121623	-0.0168084	-0.012743	0.00901446	0.0158945	0.0444485	0.0653902	0.0706241	0.0812879	0.0945089	0.129086	0.168135	0.223972	0.342809	0.453873	0.705461	1.05491	1.28796	1.17795	0.918064	1.06258	1.21007	1.37152	1.36512	1.85017	2.39616	2.92442	3.68259	3.73989	3.32089	2.06726	1.17224	0.604899	0.273172	0.157676	0.285782	0.739635	1.19047	1.28799	1.01992	0.718252	0.5286	0.379057	0.260537	0.130071	0.0288793	-0.0194354	-0.00888477
0.050882	0.127774	0.185438	0.185492	0.151957	0.122955	0.109493	0.0859679	0.0599634	0.0357446	0.0149881	0.0110037	0.0219995	0.0225171	0.00848242	0.00111181	0.117709	0.354431	0.656515	0.844567	0.877266	0.885008	0.842091	0.731473	0.803126	1.02554	1.41039	1.49566	1.51432	1.41176	1.45136	1.69097	1.6808	1.31417	0.735703	0.415747	0.292462	0.191879	0.0632387	-0.0104206	-0.0983778	-0.0832876	-0.0495095	-0.0613795	-0.0747761	-0.0738906	-0.0589514	-0.0929068	-0.117243	-0.0893108
-0.0389415	-0.0188536	-0.0184484	-0.0296454	-0.0455449	-0.0959008	-0.130323	-0.12159	-0.0592984	0.0438584	0.104552	0.0611499	-0.0372334	-0.0974479	-0.00774667	0.10811	0.125354	0.1374	0.184759	0.211178	0.121265	0.113594	0.285136	0.512353	0.624775	1.00302	1.62607	2.22419	2.63287	2.67425	2.39789	1.69748	1.00037	0.553458	0.330564	0.181504	0.0793662	0.0579862	0.0581826	0.0177986	-0.0251218	-0.0616604	-0.0179627	-0.0319556	-0.0538979	-0.0850168	-0.117201	-0.143665	-0.118907	-0.0629498
-0.0214606	-0.0136444	0.00449096	0.0370426	0.0242764	-0.00411454	-0.0394396	-0.0529289	-0.050994	-0.0115454	0.0405443	0.102959	0.158587	0.288906	0.417188	0.477052	0.445052	0.450739	0.527777	0.636667	0.787304	0.830583	1.02109	1.09732	1.23707	1.12681	0.995212	0.711621	0.491793	0.304238	0.24835	0.159588	0.0942511	0.106559	0.106619	0.177092	0.158676	0.185828	0.17425	0.223125	0.220821	0.168492	0.0699255	0.0192612	0.0187071	0.0538631	0.0892353	0.0618551	0.025141	0.0269672
0.046868	0.0698029	0.0459062	0.00102816	-0.0111341	-0.0184195	-0.00130993	0.0158327	0.00129362	-0.0310035	-0.0378771	0.00146093	0.0240218	0.0205553	0.0242937	0.0362985	0.0784627	0.118344	0.205492	0.339877	0.458254	0.586501	0.630817	0.714403	0.85464	1.02712	1.45899	1.91646	2.42054	2.78641	3.01117	2.60877	1.80659	0.905664	0.565518	0.453721	0.344057	0.278222	0.429651	0.569863	0.554381	0.345967	0.259597	0.231518	0.1757	0.0867927	-0.00702199	-0.0852001	-0.108945	-0.111291
-0.131535	-0.175667	-0.188123	-0.151014	-0.0999614	-0.0409268	0.00215667	0.0184188	-0.0387308	-0.0901426	-0.138486	-0.177875	-0.181563	-0.151089	-0.0923445	-0.0494195	0.0684999	0.271179	0.461899	0.517806	0.566099	0.527153	0.426966	0.240032	0.0812415	0.0736077	0.161718	0.270936	0.321647	0.406037	0.579076	0.662965	0.59403	0.367388	0.228555	0.104506	0.0469245	0.303189	0.365979	0.431145	0.18611	0.100115	-0.0110818	-0.141319	-0.188567	-0.171468	-0.124096	-0.0699371	-0.0235401	0.00692059
-0.021622	-0.0293694	-0.0208727	-0.0117361	-0.00362507	-0.016009	-0.0397387	0.0005523	0.147917	0.319049	0.436489	0.438914	0.436262	0.405952	0.383219	0.45236	0.591218	0.661313	0.747486	0.995924	1.23574	1.18643	0.764507	0.378568	0.167308	0.440704	1.24462	2.08393	2.48581	2.42455	2.08214	1.56518	0.941138	0.483029	0.295338	0.179519	0.0932031	0.0384576	-0.0486404	-0.0813625	-0.150554	-0.145921	-0.0769732	-0.036221	-0.0381177	-0.0654435	-0.0499854	-0.0735687	-0.140381	-0.187953
-0.181454	-0.128935	-0.0795373	-0.0265866	0.00336311	0.00566993	-0.0288479	-0.0843977	-0.126572	-0.0797342	-0.0451409	-0.0323346	-0.0426356	-0.0284403	-0.0212221	-0.0127409	-0.00178342	0.0469007	0.189302	0.305658	0.373984	0.439339	0.402283	0.393463	0.337646	0.351189	0.464611	0.435166	0.372222	0.195621	0.110637	0.0977631	0.0911141	0.0959394	0.113326	0.0888304	0.0443899	0.025351	0.0672968	0.103193	0.0776549	0.0491894	0.0371648	0.0841782	0.076777	0.071328	0.0288783	0.0493092	0.031633	-0.00711352
-0.0578273	-0.0770708	-0.0327533	0.011191	0.0482498	0.0780861	0.0850033	0.0720715	0.0793385	0.0626937	0.0797564	0.0793548	0.105932	0.102496	0.0440143	-0.0179954	0.00132371	0.0940039	0.146076	0.159729	0.233868	0.439636	0.549119	0.533944	0.7247	1.71103	4.83534	9.25036	13.0339	14.1783	13.4427	12.0858	9.89496	6.73527	3.60062	1.65218	0.838407	0.578145	0.731699	0.918943	0.904715	0.575081	0.318217	0.202189	0.170913	0.18412	0.172515	0.171617	0.154718	0.133937
0.0932606	0.0208612	-0.0196694	-0.0433899	-0.0084244	0.0379232	0.0592351	0.0621336	0.0264532	-0.000424918	-0.0118823	0.0368207	0.0986158	0.200105	0.180372	0.14179	0.0930335	0.137287	0.257129	0.360295	0.596371	0.771635	0.871166	0.702279	0.508192	0.513061	0.94778	1.29962	1.16966	0.638784	0.172877	0.0328224	0.0048988	0.0367433	0.045232	0.0366691	-0.00895986	-0.0214893	-0.014445	-0.0149167	0.0221066	0.0573897	0.0942909	0.092076	0.0741836	0.0585834	0.0169161	-0.0424264	-0.0836146	-0.0986629
-0.0550812	-0.00349667	0.0251986	-0.00835229	-0.0427257	-0.0645003	-0.081533	-0.0839734	-0.0545318	-0.0100023	0.0549358	0.105165	0.138156	0.094386	0.11583	0.131105	0.134643	0.0936764	0.0961327	0.129854	0.144708	0.162233	0.156015	0.0835474	0.138896	1.13036	3.23874	5.02842	5.15324	4.44333	3.41627	2.72674	1.53184	0.743748	0.386253	0.231508	0.0965735	0.122708	0.232878	0.341422	0.24477	0.103566	0.0799569	0.0947848	0.149763	0.220375	0.275998	0.321413	0.257252	0.200618
0.152177	0.158838	0.155772	0.117607	0.101014	0.112259	0.110055	0.0579113	0.0214075	0.011856	0.0199588	-0.00120127	-0.0219564	0.00834629	0.0356078	0.0901011	0.0688593	0.149076	0.198335	0.300198	0.274331	0.263102	0.217558	0.17239	0.386044	0.883406	1.67374	2.18662	2.46187	2.43162	2.39635	2.32747	2.0651	1.51204	0.943871	0.546345	0.582203	0.610736	0.507057	0.245514	-0.0116733	0.00366506	0.0892008	0.150382	0.106686	0.0632392	0.0141272	-0.0185109	-0.0620966	-0.0945468
-0.075921	-0.0534663	-0.0271072	-0.0249111	0.00102036	0.0727961	0.116958	0.118037	0.0982799	0.0591116	0.0469164	0.0364002	0.073147	0.106749	0.122833	0.152617	0.301913	1.18319	1.98325	2.52664	2.45676	2.33343	2.02134	1.55253	1.16259	1.16045	1.37094	1.57763	1.36797	1.03536	0.668753	0.627696	0.57923	0.562738	0.466	0.330678	0.207176	0.185841	0.168165	0.152463	0.114065	0.0275236	-0.0331314	-0.0511675	-0.0488268	-0.0194786	-0.00696548	0.0101293	-0.00136493	-0.050528
-0.0729119	-0.11127	-0.184081	-0.259235	-0.276639	-0.23503	-0.162258	-0.103727	-0.0311129	0.0385085	0.0803178	0.0743635	0.0516579	0.0310768	0.0584871	0.136295	0.304453	0.575112	0.808705	0.93209	0.920315	0.905047	0.865276	0.837393	0.848696	0.863552	1.02701	1.04139	0.936125	0.637627	0.322535	0.181623	0.0890235	0.0500493	0.0484245	0.0379712	0.0962112	0.0980391	0.0973318	0.0456185	0.0369067	0.0198112	0.0366407	0.0146955	-0.0212568	-0.0641204	-0.11345	-0.120035	-0.0854098	-0.0369924
-0.000396283	-0.00880791	-0.0234651	-0.0269019	0.0185938	0.078881	0.0969169	0.0536134	0.0196786	0.0211558	0.0435782	0.0509877	0.16843	0.348476	0.515634	0.605264	0.714988	0.767835	0.690962	0.459607	0.421958	0.462609	0.542786	0.577409	0.818665	1.02078	1.10966	0.942813	0.803097	0.609213	0.496886	0.438005	0.411135	0.455676	0.680855	1.10393	1.4664	1.55286	1.16078	0.696874	0.256382	0.120296	0.00311834	-0.0685016	-0.142229	-0.181411	-0.170341	-0.0852954	-0.00456748	0.00911582
mean across laps, post
0.00923988	0.00185354	0.00377618	0.0159358	0.0223183	0.0267961	0.0335776	0.0644263	0.148765	0.260088	0.371889	0.455671	0.495495	0.514562	0.583731	0.688226	0.7917	0.911462	1.03927	1.1205	1.04743	0.905046	0.818313	0.76452	0.758928	0.85617	1.1749	1.47623	1.59804	1.4759	1.26688	1.05496	0.842778	0.625334	0.439771	0.28462	0.209029	0.175383	0.164678	0.165031	0.146499	0.126535	0.116723	0.110904	0.0945033	0.0675194	0.0435697	0.0290152	0.0246255	0.0187684

## Sheet: SupFig2b
	Inter map, normalized df/f, Pre, before reward switch, familiar belt.
	1	0.974255	0.888724	0.758193	0.612146	0.484157	0.419116	0.40832	0.361188	0.266549	0.173204	0.10431	0.0883736	0.0571541	0.0341532	-0.0221059	-0.0284852	-0.0182848	0.0295967	0.0549957	0.0651921	0.077908	0.0658332	0.0678768	0.0669308	0.07658	0.105113	0.13697	0.145683	0.107496	0.0695211	0.0443838	0.0290606	0.00196726	0.00350203	0.0455248	0.121269	0.18359	0.237615	0.287812	0.36941	0.43646	0.498995	0.500106	0.480814	0.468975	0.523162	0.63114	0.78132
	1	0.987305	0.965309	0.934975	0.891985	0.829802	0.748376	0.659915	0.567327	0.475141	0.378914	0.294701	0.221512	0.1457	0.0863514	0.0403835	0.0233525	0.00626041	-0.00465156	-0.0108609	-0.0124248	-0.0139092	-0.0153366	-0.0128968	-0.00625162	0.00470375	0.0191596	0.0347591	0.0541561	0.0747822	0.0990457	0.126044	0.15371	0.178455	0.197264	0.209559	0.221646	0.241393	0.272478	0.317623	0.380023	0.461798	0.554162	0.646323	0.728043	0.798364	0.859659	0.917307	0.966979
	1	0.950296	0.851538	0.711062	0.558299	0.408707	0.277413	0.169343	0.094245	0.0557204	0.0518451	0.0616225	0.0635928	0.0395364	0.0146402	-0.00307006	-0.00383665	-0.00380926	-0.00511933	-0.00480974	-0.00656119	-0.0074178	-0.00704977	-0.00529646	-0.00576375	-0.00722605	-0.00748015	-0.00575805	-0.00425092	-0.00333905	-0.0024641	-0.000817581	0.00220935	0.00656594	0.0114369	0.0151235	0.0214712	0.0317326	0.0468923	0.0680884	0.104437	0.167286	0.254133	0.350983	0.452367	0.562405	0.693454	0.828368	0.938866
	1	0.943694	0.826631	0.686789	0.562507	0.453386	0.349141	0.238776	0.137941	0.0673529	0.0295952	0.0146157	0.00515782	0.000813319	-0.00234503	-0.00257316	-0.00244516	-0.000630741	0.00140942	0.0020119	0.00139525	0.00165561	0.00216153	0.0041356	0.00407637	0.00602968	0.00795333	0.011386	0.0140476	0.0174772	0.0220351	0.0259806	0.0283784	0.0301887	0.033345	0.0374461	0.0434393	0.0514188	0.0630413	0.0825152	0.113128	0.152265	0.198129	0.263696	0.359135	0.476253	0.607844	0.745938	0.878314
	0.953701	1	0.99435	0.956674	0.94986	0.93421	0.880803	0.770062	0.643821	0.525951	0.414033	0.308629	0.228535	0.222499	0.326519	0.439209	0.501259	0.468304	0.44087	0.421864	0.391481	0.350495	0.287701	0.220834	0.147281	0.0944359	0.0576819	0.0265814	0.00558133	-0.00430927	-0.00203668	0.00853104	0.0161956	0.0163646	0.0101551	0.0075973	0.00316095	-0.00142076	-0.0024769	0.0176417	0.0623783	0.126285	0.196986	0.26156	0.329609	0.419615	0.543533	0.671269	0.771615
	0.976428	1	0.984394	0.946121	0.917692	0.907163	0.872205	0.778653	0.643814	0.535506	0.467599	0.413719	0.339468	0.237125	0.149612	0.0831862	0.0511227	0.0409611	0.0365211	0.0402839	0.0352266	0.0398752	0.0544438	0.0733307	0.099843	0.127072	0.156823	0.175681	0.18692	0.194025	0.218505	0.252547	0.281847	0.290034	0.285123	0.268903	0.253068	0.227686	0.215552	0.264037	0.345259	0.456851	0.528158	0.593596	0.644333	0.698651	0.749832	0.791871	0.824769
	0.990907	1	0.968397	0.912022	0.85652	0.806007	0.758683	0.710914	0.654571	0.611272	0.578842	0.566554	0.529907	0.530311	0.520675	0.537828	0.500347	0.442451	0.366392	0.31098	0.278031	0.263974	0.253313	0.245559	0.258386	0.270068	0.280656	0.262092	0.246219	0.239567	0.24258	0.243854	0.231121	0.212404	0.200378	0.201408	0.201193	0.190304	0.175169	0.171221	0.187289	0.219087	0.266833	0.328059	0.401692	0.477961	0.568008	0.679904	0.805002
	0.990607	1	0.994449	0.979867	0.962424	0.940271	0.900082	0.829112	0.731262	0.620784	0.512728	0.408774	0.308425	0.201838	0.104783	0.0360767	0.00762376	0.00249202	0.000259592	-0.00260126	-0.0051778	-0.00506334	-0.00395076	-0.00211011	-0.00161164	-0.00137386	-0.00107376	0.000171441	0.0047417	0.0158382	0.0366627	0.0656969	0.100023	0.133641	0.164959	0.193745	0.22203	0.254386	0.293355	0.347996	0.424051	0.518798	0.613114	0.690649	0.747397	0.79716	0.845452	0.893702	0.934713
	0.824763	0.954557	1	0.962767	0.892186	0.800705	0.689392	0.556627	0.431563	0.324282	0.239729	0.179491	0.14059	0.10165	0.0709562	0.0474491	0.0424076	0.0344157	0.029808	0.0222192	0.021815	0.0233632	0.0216957	0.0170588	0.0136823	0.0138329	0.0156776	0.0161338	0.0128102	0.0103467	0.010812	0.0144171	0.0171054	0.0146924	0.00768207	0.00165024	-0.00165779	-0.00245481	-0.0061111	-0.00925442	-0.00812221	-0.00276192	0.00105963	0.00444715	0.0220025	0.074847	0.167332	0.301023	0.461839
	0.982599	0.998896	1	0.978915	0.951178	0.909799	0.849771	0.769529	0.66874	0.554998	0.429597	0.301629	0.197321	0.113436	0.0507714	0.00675257	-0.00789115	-0.00393354	0.000911204	0.00364413	0.00219555	0.00019769	-0.000787317	0.000804153	0.0050509	0.00662534	0.0126225	0.0134361	0.0190892	0.0282191	0.0407387	0.0581606	0.0760961	0.0939423	0.102228	0.105687	0.116419	0.149936	0.206559	0.27305	0.342698	0.410734	0.479317	0.543578	0.606782	0.667528	0.728616	0.793248	0.865457
	0.839689	0.92335	1	0.956477	0.727861	0.465492	0.251004	0.144635	0.168352	0.254879	0.411044	0.484081	0.462272	0.259763	0.0690213	-0.0219886	0.0043669	0.0285943	-0.00796376	-0.042037	-0.070302	-0.0426972	-0.0250632	-0.0323165	-0.0423962	-0.0208307	0.00773312	0.00293581	-0.00429092	-0.0314409	-0.0553861	-0.0677986	-0.0486298	-0.0296786	-0.0386904	-0.0517643	-0.0176289	0.0113368	0.0562215	0.0905847	0.161774	0.218396	0.339764	0.53225	0.704448	0.791035	0.831416	0.902358	0.928136
	0.892426	0.9588	1	0.994302	0.933606	0.81299	0.64222	0.437534	0.241748	0.114939	0.0609731	0.0561329	0.0507781	0.025939	0.00177936	-0.0137515	-0.00837878	-0.00364895	0.00195484	0.0072082	0.0161741	0.0224104	0.0270943	0.028274	0.0293673	0.0318148	0.0347649	0.0368638	0.0378768	0.0336913	0.0283595	0.0225506	0.0164528	0.0117282	0.00940864	0.0123422	0.0176248	0.0226056	0.030611	0.0444032	0.0720554	0.117411	0.180988	0.254464	0.333148	0.408047	0.492314	0.588447	0.700739
	0.860025	0.909335	0.966755	1	0.991058	0.966601	0.881878	0.71638	0.494785	0.301709	0.173622	0.0889538	0.0233058	-0.0148516	-0.0276164	-0.029696	-0.0295793	-0.0327477	-0.0338728	-0.0315181	-0.0327077	-0.0323515	-0.0298919	-0.0289378	-0.02958	-0.0302932	-0.0317497	-0.0353042	-0.0377145	-0.0393316	-0.0381659	-0.0337374	-0.0223662	0.00302006	0.0320829	0.0703544	0.107595	0.142141	0.18088	0.232022	0.294048	0.35974	0.41513	0.48438	0.555571	0.636661	0.70912	0.775406	0.816083
	0.739051	0.851357	0.952165	1	0.984609	0.937269	0.872517	0.781528	0.672032	0.563564	0.474599	0.395676	0.32157	0.260801	0.174897	0.100315	0.0360831	0.0243354	0.022129	0.0201995	0.0200875	0.0243615	0.0275437	0.0284106	0.0295123	0.0331871	0.0353544	0.0312809	0.0234484	0.018475	0.0295773	0.0721782	0.119448	0.146209	0.132726	0.108664	0.0893034	0.0762021	0.0616198	0.0509093	0.0603837	0.103151	0.169779	0.239178	0.30801	0.379048	0.45476	0.521597	0.589798
	0.831271	0.893818	0.947542	0.986094	1	0.993977	0.966161	0.91578	0.844529	0.762195	0.716622	0.73603	0.807966	0.741384	0.475874	0.164481	-0.00998994	-0.0208253	-0.0121707	-0.00653594	0.00156883	0.0121186	0.0307562	0.0596243	0.0973614	0.126029	0.162365	0.184379	0.219107	0.257955	0.282722	0.301438	0.318777	0.340184	0.356381	0.369306	0.37468	0.373536	0.370329	0.381673	0.429383	0.5035	0.587942	0.659681	0.713951	0.760386	0.78207	0.783777	0.774592
	0.33205	0.457111	0.680063	0.882026	0.982474	1	0.928125	0.81299	0.685304	0.62019	0.639308	0.784034	0.933952	0.889816	0.549632	0.225781	0.0723295	0.0997062	0.104126	0.0907882	0.0867725	0.101622	0.104052	0.107122	0.0957419	0.106199	0.116262	0.117279	0.115654	0.113173	0.113186	0.0981504	0.0855069	0.0622547	0.0434305	0.0381828	0.0573626	0.0692049	0.0546116	0.0304295	0.0361127	0.0838512	0.149052	0.201587	0.234702	0.295902	0.392812	0.439189	0.41068
	0.744638	0.765543	0.828624	0.926777	0.977345	1	0.953775	0.952414	0.930511	0.888938	0.798876	0.659394	0.47477	0.385432	0.317712	0.325209	0.248714	0.202619	0.154862	0.101222	0.0397722	0.00641714	-0.0142517	-0.0355177	-0.0642958	-0.09151	-0.110024	-0.101579	-0.0934975	-0.0835759	-0.0710968	-0.0455075	-0.0201453	-0.00520886	-0.00409215	-0.00581359	0.000436691	0.0227422	0.0770622	0.137024	0.207917	0.287967	0.386257	0.513982	0.627254	0.716938	0.751877	0.759248	0.743194
	0.767146	0.819398	0.876988	0.923927	0.970033	1	0.987547	0.922037	0.82693	0.722956	0.622422	0.512746	0.416344	0.273687	0.131187	0.0247304	0.00223684	0.0144522	0.016632	0.0163994	0.0169229	0.00875623	0.00291966	0.00102001	0.00928712	0.00722629	0.0107848	0.00827117	0.0188359	0.0278918	0.0344595	0.0337015	0.0404903	0.0557661	0.0749817	0.0908355	0.0967643	0.0994873	0.101048	0.110119	0.139157	0.187516	0.239504	0.292045	0.353049	0.427118	0.509253	0.589597	0.658914
	0.516874	0.568987	0.632399	0.770469	0.914859	1	0.966699	0.871198	0.718281	0.5451	0.387206	0.276388	0.200114	0.151014	0.13569	0.156551	0.222812	0.339376	0.468539	0.525903	0.478901	0.385908	0.334633	0.32734	0.307343	0.253726	0.165781	0.0986604	0.0448588	0.021864	0.0103127	0.0165343	0.0325664	0.0438574	0.0465832	0.039484	0.0264231	0.0146672	0.0176477	0.0363863	0.0627149	0.104237	0.16632	0.251999	0.333365	0.40156	0.449098	0.482884	0.533762
	0.336224	0.484737	0.748139	0.864137	0.914373	0.940788	1	0.979616	0.726622	0.525866	0.311031	0.320037	0.384605	0.495384	0.373017	0.1312	-0.150022	-0.321533	-0.398369	-0.3786	-0.271561	-0.179174	-0.149965	-0.115492	0.0126514	0.155259	0.308075	0.416941	0.535807	0.603124	0.573472	0.501193	0.41063	0.354501	0.314067	0.222841	0.0843199	-0.0536162	-0.116108	-0.0761114	0.0715038	0.25405	0.375045	0.435203	0.484613	0.463627	0.380898	0.298161	0.273261
	0.667004	0.819822	0.910446	0.953931	0.980505	0.994404	1	0.979384	0.936171	0.857718	0.754874	0.620695	0.496737	0.331277	0.154953	-0.00460292	-0.0740343	-0.0830921	-0.0723169	-0.0746254	-0.0832617	-0.0896905	-0.0869776	-0.0799394	-0.0677376	-0.0621733	-0.0612406	-0.0699255	-0.0736812	-0.078914	-0.0799468	-0.0808829	-0.0796907	-0.0841207	-0.0858188	-0.0855353	-0.084607	-0.088633	-0.0908423	-0.0866213	-0.0748924	-0.0606985	-0.0449873	-0.0269069	-0.00563838	0.0300976	0.0909147	0.183732	0.313473
	0.77294	0.84159	0.87287	0.88381	0.911029	0.959551	1	0.985084	0.892337	0.752859	0.597856	0.461174	0.340361	0.227795	0.126089	0.0532166	0.0419746	0.0953106	0.192174	0.32637	0.476802	0.607295	0.712435	0.767354	0.802493	0.799773	0.740614	0.665989	0.584672	0.516276	0.456753	0.404636	0.360222	0.311684	0.258207	0.20613	0.172653	0.15659	0.143021	0.12896	0.12587	0.144907	0.184689	0.240154	0.300733	0.361593	0.418955	0.487123	0.570375
	0.671806	0.656945	0.65685	0.679927	0.741876	0.901219	1	0.902899	0.592206	0.301635	0.162825	0.141792	0.184968	0.415076	0.531687	0.516057	0.273918	0.128576	0.0662267	0.0343392	0.00542594	-0.0142862	-0.0296392	-0.0356897	-0.0454615	-0.022534	0.00335503	0.0266474	0.0234525	0.0211806	0.0320016	0.0455129	0.0503228	0.0526192	0.0801789	0.144612	0.228639	0.332798	0.450814	0.566958	0.650865	0.713568	0.763706	0.80104	0.819732	0.818406	0.804542	0.780826	0.746784
	0.430752	0.502895	0.588649	0.690398	0.8197	0.941689	1	0.9995	0.950016	0.838225	0.700162	0.567954	0.453951	0.398136	0.274332	0.185652	0.0642448	0.0268288	0.0117367	0.00502672	-0.000815719	-0.00240885	-0.00386167	-0.00130048	-0.000934834	-0.00350039	-0.00490889	-0.010711	-0.0156837	-0.0251628	-0.0358094	-0.0445523	-0.049771	-0.0505881	-0.0488634	-0.0487862	-0.0480842	-0.0512991	-0.0541211	-0.0547987	-0.0487388	-0.0359328	-0.0158389	0.0159664	0.0626558	0.121975	0.193779	0.265403	0.324841
	0.159834	0.1576	0.145542	0.159053	0.185049	0.458312	0.792258	1	0.854519	0.553945	0.356878	0.260025	0.268401	0.230205	0.132641	-0.00965029	-0.0694607	-0.0327462	0.0248459	0.0601447	0.0942583	0.115198	0.161714	0.186771	0.199873	0.200481	0.204283	0.179097	0.149682	0.119742	0.111432	0.10648	0.0820391	0.0852575	0.138099	0.314773	0.524364	0.676997	0.687678	0.622747	0.54172	0.470186	0.399208	0.339488	0.295472	0.253429	0.21229	0.204498	0.184386
	0.287512	0.406884	0.584397	0.762389	0.875917	0.936124	0.985749	1	0.915305	0.754943	0.578505	0.436695	0.317222	0.197499	0.0852516	0.00440559	-0.0290037	-0.0262236	-0.006064	0.00890233	0.0247929	0.0323076	0.0279789	0.0233285	0.017341	0.0062984	-0.00646031	-0.0166485	-0.0161418	-0.0135736	-0.00969134	-0.00900652	-0.00879435	-0.00699929	-0.00506122	-0.0090196	-0.0127762	-0.0125235	-0.0129243	-0.0135042	-0.00967387	-0.00387782	-0.00655539	-0.00855318	-0.00588241	0.0060336	0.0266559	0.0636586	0.134394
	0.807146	0.838184	0.877316	0.913035	0.93671	0.960825	0.98297	1	0.991207	0.975267	0.919936	0.837348	0.748163	0.589464	0.363515	0.138084	0.0313942	0.0434993	0.0504538	0.0457886	0.0309887	0.0259161	0.0286326	0.0358818	0.0554632	0.0722006	0.094508	0.100438	0.115276	0.136842	0.164829	0.184559	0.200208	0.22204	0.252714	0.277895	0.298891	0.323369	0.361711	0.415234	0.482085	0.55695	0.614807	0.656	0.679433	0.701769	0.717067	0.739986	0.764525
	0.73325	0.782796	0.825259	0.860494	0.895159	0.936593	0.978777	1	0.986928	0.938892	0.864383	0.760636	0.650097	0.464543	0.27576	0.112413	0.0555231	0.0429547	0.0339002	0.0266192	0.0277404	0.0374399	0.0485757	0.0562446	0.0630583	0.0851951	0.131947	0.164717	0.186601	0.190076	0.187724	0.169821	0.161541	0.154656	0.15414	0.144367	0.140942	0.153418	0.182066	0.215345	0.265567	0.335723	0.403464	0.439376	0.460469	0.490533	0.540828	0.587879	0.630746
	0.222907	0.271793	0.343301	0.441463	0.578234	0.772305	0.956619	1	0.840756	0.578509	0.306553	0.113909	0.000337971	0.146663	0.449134	0.726265	0.734533	0.548974	0.345254	0.216889	0.149895	0.100084	0.0619951	0.0294599	0.0113883	0.00173483	-0.00336513	-0.00772906	-0.0114303	-0.0133024	-0.0161544	-0.0185118	-0.0141205	-0.00508557	0.00467988	0.0084743	0.0112376	0.0141539	0.0195781	0.0269345	0.0363336	0.043411	0.0471506	0.0494262	0.0554464	0.0777174	0.110842	0.150955	0.18003
	0.330168	0.395172	0.456598	0.514347	0.572866	0.672802	0.819951	0.946853	1	0.947697	0.843937	0.730313	0.687467	0.647295	0.642667	0.634167	0.672097	0.740691	0.800392	0.874243	0.92086	0.940842	0.924561	0.879528	0.823901	0.757732	0.666739	0.553644	0.442497	0.334425	0.258557	0.21367	0.224823	0.258102	0.288983	0.292852	0.27926	0.259364	0.252613	0.256904	0.250999	0.234831	0.219217	0.203242	0.202657	0.215044	0.246896	0.263093	0.271276
	0.330841	0.414744	0.502364	0.586031	0.663094	0.744604	0.848615	0.95032	1	0.960244	0.852313	0.703454	0.551453	0.366308	0.190994	0.0485242	-0.0125174	-0.025761	-0.0253198	-0.0249798	-0.0260442	-0.028998	-0.0336705	-0.0363628	-0.0363938	-0.0337886	-0.0315716	-0.0312965	-0.0316995	-0.0313955	-0.0316466	-0.0318724	-0.0322418	-0.030357	-0.0247989	-0.0166014	-0.00293558	0.0126326	0.0269672	0.0357095	0.0437383	0.0587164	0.0797202	0.0951872	0.100619	0.107183	0.125992	0.160626	0.20514
	0.0194526	0.0480636	0.0909873	0.175594	0.305346	0.493433	0.79919	0.986095	1	0.744411	0.449291	0.192386	0.0197339	-0.0253443	-0.0242875	-0.0201472	-0.0425414	-0.0567087	-0.0639713	-0.0575983	-0.0460071	-0.040352	-0.0504857	-0.0702138	-0.0698517	-0.0671204	-0.0605892	-0.0594318	-0.0529862	-0.0493273	-0.0487496	-0.0521242	-0.0550594	-0.0596494	-0.0560363	-0.0464284	-0.0424947	-0.0457112	-0.0475964	-0.0437248	-0.0411184	-0.0361875	-0.0343835	-0.0289741	-0.0277873	-0.0286217	-0.0238861	-0.0124757	-0.00338507
	0.200384	0.227809	0.254134	0.308145	0.440182	0.572747	0.718829	0.868716	1	0.979258	0.890412	0.808087	0.789345	0.618514	0.420427	0.226284	0.151305	0.090529	0.0657479	0.083586	0.106182	0.109163	0.087378	0.06128	0.0561907	0.0347253	0.0330827	0.0283727	0.048063	0.0589492	0.0715532	0.0947414	0.103952	0.0981586	0.0696514	0.0466439	0.0536087	0.0790373	0.109211	0.126528	0.138721	0.148444	0.180616	0.220525	0.24981	0.256084	0.242939	0.233128	0.219658
	0.11323	0.131814	0.169747	0.242229	0.340607	0.460601	0.608577	0.763301	0.92437	1	0.993075	0.912629	0.817282	0.637085	0.413413	0.200912	0.103563	0.073148	0.0603877	0.0547267	0.0512519	0.0515857	0.0480792	0.0451771	0.0423935	0.0468962	0.0542717	0.0567185	0.0513347	0.0366242	0.0230827	0.0152631	0.0108173	0.00850721	0.00902887	0.0107848	0.0104018	0.00721089	0.00433735	0.00359375	0.00486579	0.00863309	0.0143311	0.019473	0.0251456	0.033337	0.04491	0.0631439	0.083655
	0.506569	0.504726	0.489762	0.477089	0.49511	0.547796	0.684936	0.852759	0.986506	1	0.898791	0.801922	0.693282	0.526894	0.275392	0.0772971	0.0262632	0.0741028	0.110892	0.147745	0.21802	0.36477	0.571032	0.779934	0.925392	0.987967	0.970424	0.886832	0.770487	0.676385	0.647699	0.65887	0.664019	0.627566	0.55838	0.477829	0.403977	0.350332	0.307327	0.264928	0.217475	0.180967	0.17537	0.209954	0.286944	0.370692	0.422541	0.448888	0.459512
	0.293378	0.379552	0.45381	0.527038	0.607665	0.681573	0.743894	0.818242	0.913478	1	0.998008	0.935746	0.826042	0.62288	0.349912	0.110208	0.0123185	0.00530967	0.00848193	0.00896654	0.0110633	0.0126313	0.0145508	0.01383	0.0090777	0.00443097	0.00162262	0.00480079	0.00910698	0.013167	0.0139715	0.0128689	0.0110739	0.00918379	0.00679392	0.00590726	0.00851464	0.01341	0.0155408	0.0131845	0.010254	0.00774359	0.00650163	0.0051974	0.00860413	0.019051	0.0382265	0.0704758	0.121199
	0.331889	0.411027	0.476409	0.542163	0.629452	0.742282	0.856916	0.943987	0.98427	1	0.977027	0.888053	0.746859	0.502598	0.260407	0.0614851	-0.00621313	-0.0139493	-0.0119949	-0.010622	-0.00713502	-0.00414374	-0.0042142	-0.00366328	-0.00477079	-0.00771857	-0.00745151	-0.00331601	0.000967768	0.00391127	0.00486339	0.00895735	0.0117152	0.0161716	0.0172414	0.0159986	0.0128591	0.0123418	0.0118681	0.00781797	0.00171341	-0.00186846	-0.000883204	0.00135941	0.00669683	0.0213834	0.0515528	0.0979112	0.16112
	0.395671	0.468072	0.547433	0.613913	0.669364	0.710025	0.763946	0.8465	0.936451	1	0.996905	0.94174	0.838593	0.650962	0.442873	0.243818	0.119923	0.0355631	-0.00372619	-0.014016	-0.0116346	-0.0261162	-0.0389089	-0.051282	-0.0558606	-0.0628072	-0.061678	-0.0605489	-0.0520191	-0.0495299	-0.0508185	-0.0549752	-0.0557004	-0.058102	-0.0605229	-0.0642993	-0.0672925	-0.0671584	-0.0643713	-0.0574875	-0.0544784	-0.0495784	-0.0379122	-0.0147327	0.0202665	0.0671578	0.131825	0.207749	0.278086
	0.0721371	0.121364	0.185428	0.272004	0.346696	0.426544	0.547915	0.760805	0.955354	1	0.862412	0.694476	0.574253	0.440095	0.273694	0.129131	0.0535057	0.0139811	-0.0233811	-0.0370109	-0.0273759	-0.0278127	-0.0258278	-0.0335964	-0.0381442	-0.0439773	-0.0434482	-0.0475613	-0.0535201	-0.058851	-0.0528906	-0.0563679	-0.0506541	-0.0445599	-0.0359313	-0.0365904	-0.0443736	-0.047193	-0.0482686	-0.0509068	-0.053154	-0.0495413	-0.0437689	-0.0379115	-0.0373674	-0.0346478	-0.0203556	0.00549717	0.0313541
	0.066353	0.135421	0.24825	0.367943	0.474593	0.550848	0.671106	0.803865	0.927564	0.99003	1	0.964924	0.907401	0.670174	0.379154	0.115688	0.0312092	0.0348771	0.0328172	0.0294647	0.0392649	0.0365473	0.0420153	0.0630159	0.0708347	0.066676	0.0340101	0.0288097	0.0237097	0.0128265	-0.000815068	-0.00862909	-0.0097402	-0.0117924	-0.0133182	-0.00610213	-0.00166955	-0.00211813	-0.0078125	-0.0139929	-0.0117711	-0.00881196	0.000700751	0.00906285	0.0221668	0.0350208	0.0425823	0.0440972	0.0447135
	0.364628	0.424776	0.511552	0.61307	0.712701	0.782478	0.845237	0.898901	0.962463	0.997295	1	0.953814	0.854958	0.658204	0.388474	0.164093	0.0453524	0.0328445	0.0245081	0.0285298	0.0240909	0.0208617	0.016471	0.014718	0.0136039	0.0144209	0.0153553	0.00988933	0.00225338	-0.00424495	-0.00185389	0.00234606	0.00725068	0.00802938	0.00991783	0.0132526	0.0154175	0.0143455	0.0124144	0.019184	0.0339826	0.0500144	0.0586486	0.0631098	0.0685678	0.087974	0.140218	0.202937	0.270155
	0.721026	0.556722	0.429478	0.390908	0.393345	0.594568	0.783486	0.852097	0.930485	0.962019	1	0.906236	0.828225	0.593692	0.242061	0.0726472	0.134413	0.539719	0.846717	0.893419	0.722341	0.534133	0.677054	0.694531	0.65597	0.421641	0.312906	0.149529	-0.00598495	-0.275377	-0.415865	-0.525135	-0.489986	-0.532424	-0.523304	-0.44063	-0.251092	-0.0977789	-0.0536134	-0.0406959	0.0348472	0.140267	0.181379	0.174165	0.168741	0.25985	0.336074	0.438357	0.595838
	0.0518644	0.114067	0.199282	0.295438	0.397212	0.513937	0.639108	0.747094	0.822541	0.912475	1	0.992548	0.842769	0.559242	0.259356	0.043494	-0.0563516	-0.0577069	-0.0439434	-0.0354117	-0.031652	-0.0336955	-0.0379595	-0.0432596	-0.0486036	-0.0526992	-0.0534141	-0.054894	-0.0545654	-0.0512998	-0.0443346	-0.042695	-0.0478918	-0.0536979	-0.0578983	-0.059849	-0.058974	-0.0569026	-0.0545181	-0.0538857	-0.0520404	-0.0498033	-0.048615	-0.0481045	-0.0476356	-0.0411476	-0.0312811	-0.0182185	-0.00519558
	0.646679	0.680035	0.702513	0.707036	0.719473	0.76342	0.856181	0.924967	0.967996	0.988753	1	0.986726	0.993371	0.868379	0.624562	0.345517	0.198645	0.187039	0.165346	0.16572	0.164477	0.153701	0.108579	0.0564355	0.0239011	0.0185991	0.0313933	0.028116	0.0236032	0.0226806	0.0342177	0.0455102	0.0497215	0.0558739	0.0635772	0.075675	0.0763786	0.0755119	0.0717191	0.0755149	0.100165	0.157726	0.23801	0.335376	0.426531	0.490001	0.517506	0.538108	0.575015
	0.47042	0.508377	0.557583	0.620554	0.693101	0.753543	0.808398	0.867757	0.933629	0.992451	1	0.937756	0.812975	0.585437	0.32969	0.103054	-0.00141949	-0.0243986	-0.0290119	-0.036182	-0.043765	-0.047104	-0.0327659	-0.0215092	-0.00651053	0.00373694	0.006133	0.00206949	0.012445	0.0446367	0.0672131	0.0726169	0.0598119	0.0469944	0.0264546	0.00966591	0.000142969	0.00305124	0.0127838	0.0246517	0.0393542	0.0561042	0.0805536	0.108771	0.138746	0.176075	0.229897	0.303351	0.372346
	0.60046	0.615987	0.62734	0.623435	0.616411	0.608744	0.629136	0.694899	0.823624	0.950816	1	0.97935	0.923235	0.701616	0.418982	0.256269	0.367851	0.576395	0.692814	0.682142	0.576276	0.446568	0.337991	0.255584	0.165092	0.105842	0.0718268	0.0482538	0.0392305	0.0520724	0.0725384	0.0951849	0.110276	0.120259	0.117317	0.12075	0.122075	0.139218	0.155547	0.191702	0.23164	0.279078	0.328906	0.373259	0.395005	0.407725	0.435696	0.484353	0.533907
	0.108913	0.120779	0.153344	0.204595	0.285183	0.401342	0.561328	0.724109	0.853621	0.93375	0.977998	1	0.978902	0.749859	0.429112	0.133325	0.0422956	0.0482723	0.0569451	0.0667827	0.0716608	0.0745377	0.0715232	0.0635918	0.056229	0.0526577	0.0550304	0.076262	0.104004	0.122662	0.115483	0.0977203	0.0826245	0.0773065	0.0850148	0.105132	0.128206	0.147611	0.151732	0.149076	0.14364	0.146119	0.150173	0.149149	0.146116	0.137207	0.127809	0.11804	0.111941
	0.560059	0.572266	0.606707	0.642506	0.664668	0.67796	0.698401	0.743965	0.827108	0.924702	0.992305	1	0.874696	0.681622	0.460426	0.317808	0.250904	0.204564	0.146243	0.131937	0.104359	0.0867898	0.0561306	0.0429947	0.0231349	0.0172817	0.0171169	0.0225027	0.0253152	0.0243868	0.0187985	0.0301361	0.0401354	0.041444	0.0386102	0.0548491	0.100251	0.17612	0.25798	0.322222	0.357651	0.431069	0.530852	0.613742	0.677632	0.749817	0.819725	0.793047	0.699283
	0.101252	0.123724	0.15419	0.205346	0.27726	0.366983	0.476017	0.599279	0.737566	0.866762	0.972572	1	0.913693	0.66213	0.359995	0.132121	0.0403814	0.0306557	0.0304396	0.0324352	0.0341411	0.0337456	0.032458	0.0307351	0.0311671	0.0308685	0.0304793	0.0295938	0.029515	0.0322258	0.0336648	0.0345551	0.035088	0.0366945	0.0375374	0.0367826	0.0376029	0.0405621	0.0452151	0.0500148	0.0535637	0.0564971	0.0583355	0.0587401	0.0592905	0.0587867	0.0601195	0.0584897	0.0602686
	0.183423	0.266586	0.344417	0.423163	0.504312	0.598508	0.699647	0.777573	0.827253	0.908934	0.969837	1	0.982355	0.864759	0.664788	0.430543	0.30295	0.28772	0.306781	0.324398	0.322285	0.290275	0.253534	0.224164	0.200678	0.167417	0.130646	0.101222	0.0891696	0.0782618	0.0642728	0.0510939	0.0424084	0.0359025	0.0303221	0.0266661	0.0211046	0.0123872	0.00199889	-0.00412015	-0.00474809	-0.00139556	0.00223306	0.00406256	0.00322126	0.00713059	0.017696	0.032888	0.0598461
	0.251916	0.335646	0.423873	0.504202	0.572518	0.627378	0.682424	0.73866	0.821467	0.930057	0.996918	1	0.931354	0.719511	0.429258	0.156165	0.040047	0.026597	0.0210361	0.018562	0.019076	0.0214438	0.019224	0.0177391	0.0155101	0.0140979	0.0119012	0.0101407	0.00814014	0.00577961	0.00521756	0.00443001	0.00221807	0.00134846	0.00166189	0.00393473	0.0054377	0.00724515	0.00908767	0.0116707	0.0134064	0.0130979	0.0117006	0.0129976	0.019528	0.0306762	0.0461067	0.0734418	0.117973
	0.00748364	0.0442674	0.121767	0.201347	0.273699	0.334944	0.452884	0.673942	0.87841	0.997914	0.996267	1	0.967519	0.805095	0.471796	0.18964	0.0139768	0.0218341	0.0463454	0.0495124	0.0329305	0.0176005	-0.0151753	-0.0361906	-0.0454417	-0.0454124	-0.0514606	-0.0601109	-0.064409	-0.0601907	-0.0628836	-0.0538684	-0.0500069	-0.049131	-0.0717607	-0.108438	-0.133536	-0.136302	-0.127147	-0.117043	-0.112058	-0.101748	-0.0938475	-0.0861609	-0.0787738	-0.0675484	-0.0582382	-0.0496155	-0.0327006
	0.0048674	0.00996226	0.0214169	0.0360552	0.0542863	0.078731	0.142397	0.280871	0.505188	0.757125	0.934869	1	0.858875	0.557667	0.252712	0.0722507	0.0407038	0.0245024	0.015905	0.0106443	0.00634645	0.00312341	-0.000336366	-0.00248002	-0.00336478	-0.00229267	-0.00333068	-0.00511006	-0.00767497	-0.00715794	-0.0059952	-0.00523122	-0.0037811	-0.00154181	0.00113286	0.0028337	0.0033285	0.00285116	0.00234238	0.00304308	0.00388753	0.00424226	0.00440694	0.00499254	0.0050934	0.0042121	0.00269646	0.00183934	0.001777
	-0.0171818	0.0254127	0.119974	0.229586	0.332093	0.387901	0.428011	0.508426	0.59446	0.674739	0.753633	0.85272	1	0.824494	0.599595	0.356173	0.352871	0.328585	0.248294	0.170041	0.0951706	0.0287939	-0.0162292	-0.0373961	-0.0431299	-0.0585881	-0.0756032	-0.0942402	-0.105631	-0.11371	-0.1105	-0.0984457	-0.0975046	-0.0992189	-0.108569	-0.106308	-0.0999815	-0.0857802	-0.0773709	-0.0820243	-0.100014	-0.0989148	-0.0766172	-0.0614654	-0.0598193	-0.0661223	-0.0516962	-0.0481509	-0.0462384
	0.420468	0.361085	0.351104	0.396955	0.454588	0.479267	0.446372	0.398768	0.351144	0.356494	0.411561	0.628268	1	0.960856	0.704548	0.249811	0.168683	0.145253	0.111363	0.0634421	0.0531667	0.0639876	0.101643	0.12178	0.145523	0.165532	0.193248	0.204708	0.18847	0.166073	0.187859	0.23772	0.299673	0.351547	0.399778	0.414917	0.367589	0.294908	0.238023	0.270148	0.371268	0.46942	0.512134	0.491023	0.506652	0.564235	0.621183	0.631606	0.579175
	0.682864	0.671868	0.662436	0.705171	0.711618	0.687114	0.636072	0.646319	0.682623	0.71776	0.75604	0.852539	1	0.866684	0.555441	0.207888	0.0892699	0.0968002	0.0996942	0.129608	0.15046	0.183795	0.183299	0.149019	0.0847643	0.0467589	0.0406568	0.0474662	0.0358237	0.0300283	0.0343254	0.0328228	-0.00224577	-0.052062	-0.0781701	-0.0691639	-0.0428438	-0.0107114	0.000645586	-0.00145456	-0.0168673	-0.00855143	0.0192265	0.0743151	0.139416	0.198435	0.267103	0.361552	0.510775
	-0.0319626	-0.0125966	0.00808496	0.0433758	0.0836712	0.118318	0.171626	0.289414	0.45508	0.60858	0.729184	0.852616	1	0.93816	0.83238	0.702707	0.723055	0.742933	0.755328	0.773995	0.763122	0.706912	0.625959	0.532139	0.435483	0.325714	0.211494	0.119038	0.0627369	0.0351169	0.0154787	-0.00776731	-0.0329759	-0.0562913	-0.0734178	-0.0845369	-0.089667	-0.09214	-0.0943585	-0.0964507	-0.0935467	-0.0824459	-0.0674943	-0.0583092	-0.0488498	-0.0322312	-0.0203508	-0.0293301	-0.047944
	0.318648	0.337904	0.353337	0.374987	0.407401	0.443905	0.490129	0.519107	0.561921	0.614238	0.709681	0.856056	1	0.807459	0.45979	0.0928807	0.00349056	-0.00529314	-0.0204964	-0.015566	-0.0199306	-0.0176088	-0.0139104	-0.00149171	0.00222239	-0.00210165	0.000490217	0.0414487	0.101731	0.14665	0.151302	0.130415	0.108302	0.0924713	0.0854353	0.0790709	0.0674256	0.0522517	0.0394887	0.0320389	0.0345366	0.0391961	0.0396202	0.0414113	0.0474607	0.0783785	0.131647	0.200432	0.255522
	-0.0645959	-0.0562438	-0.0335738	0.00762536	0.068965	0.140898	0.218552	0.294039	0.38301	0.494138	0.650838	0.823355	1	0.930132	0.607077	0.234694	0.0587816	0.104565	0.175377	0.237259	0.291225	0.353059	0.43631	0.527467	0.606831	0.671663	0.722669	0.761378	0.789006	0.798456	0.777616	0.713086	0.615021	0.499546	0.37313	0.256022	0.169256	0.115351	0.0763912	0.0433155	0.015251	-0.00561736	-0.022763	-0.0333499	-0.045014	-0.0577397	-0.0667743	-0.0697321	-0.0675054
	0.330222	0.266779	0.203596	0.145618	0.102191	0.0799906	0.0909609	0.136968	0.221163	0.358756	0.54438	0.772072	1	0.924801	0.670625	0.361836	0.244447	0.230874	0.196995	0.156187	0.109383	0.0727975	0.0384743	0.0111202	-0.00650829	-0.0118323	-0.0209645	-0.0321764	-0.0397005	-0.0496931	-0.0641156	-0.0784077	-0.0798025	-0.0677914	-0.0579442	-0.0543579	-0.0556754	-0.0395023	-0.0119216	0.0215771	0.060029	0.117213	0.191607	0.266399	0.339376	0.402521	0.460729	0.481217	0.468529
	0.639543	0.729539	0.783612	0.789951	0.743289	0.665998	0.604419	0.576867	0.605104	0.666277	0.752767	0.842895	1	0.98998	0.776501	0.453782	0.258976	0.231091	0.266622	0.307186	0.316512	0.297404	0.27499	0.255612	0.216361	0.186359	0.167796	0.174809	0.198409	0.2564	0.339352	0.423914	0.495747	0.544195	0.568506	0.56827	0.547195	0.503417	0.440517	0.372199	0.297952	0.237887	0.188761	0.181037	0.200065	0.266302	0.357344	0.445652	0.500047
	-0.00580812	0.0119847	0.028171	0.0438323	0.0676063	0.103102	0.153637	0.224158	0.309153	0.432198	0.618399	0.830052	1	0.902576	0.557566	0.190775	0.00442477	0.00188035	0.00765886	-0.000984091	-0.0150067	-0.0270674	-0.0332536	-0.0342468	-0.0342277	-0.0354239	-0.0330742	-0.0300708	-0.0314855	-0.0329309	-0.0330538	-0.0271277	-0.0226812	-0.0228531	-0.0286825	-0.0352289	-0.0381396	-0.0380544	-0.0375446	-0.0354808	-0.0323452	-0.0311044	-0.0363676	-0.0401162	-0.0381409	-0.0316741	-0.0286198	-0.0297087	-0.028725
	0.0797114	0.125244	0.179294	0.233784	0.277961	0.32843	0.408809	0.486933	0.574318	0.668242	0.799903	0.917662	1	0.858441	0.539396	0.197553	0.0386757	0.0273683	0.0291198	0.0224813	0.022723	0.021301	0.0206498	0.0131079	0.00938726	0.00934648	0.0124736	0.0163059	0.0186706	0.0161072	0.0105587	0.00560777	0.0049877	0.00586539	0.00496821	0.00242372	0.00147908	0.0038211	0.00468445	0.00205796	-0.00179448	-0.00421753	-0.00610802	-0.00536825	-0.000268737	0.00563074	0.0122692	0.0214233	0.0357171
	0.100105	0.12275	0.136713	0.142448	0.152852	0.162614	0.171032	0.183048	0.237612	0.352307	0.526232	0.757906	1	0.986776	0.639388	0.219969	-0.00963226	-0.0135609	-0.0237664	-0.0416885	-0.0484912	-0.0456386	-0.0451349	-0.0474854	-0.0481104	-0.0434393	-0.0369554	-0.0406567	-0.0458756	-0.050155	-0.0530831	-0.0505851	-0.0447147	-0.0407425	-0.0398297	-0.0477547	-0.0525449	-0.0554775	-0.0476442	-0.0417867	-0.0365828	-0.0347425	-0.0319032	-0.0266669	-0.0196986	-0.00758991	0.00526151	0.0194154	0.0398322
	0.0181783	0.0380549	0.0519041	0.0568557	0.0592002	0.0523951	0.0622574	0.108296	0.224146	0.414092	0.626072	0.821093	1	0.940037	0.610716	0.212688	-0.009291	-0.0135964	-0.0284974	-0.038394	-0.0438351	-0.0348833	-0.0317773	-0.0340665	-0.0420971	-0.0357308	-0.0181898	-0.00637106	-0.00601722	-0.0218584	-0.0330337	-0.0389136	-0.028122	-0.0190466	-0.0141586	-0.00680351	-0.0015609	-0.00585044	-0.0124442	-0.0126559	-0.00875087	-0.0108464	-0.0116331	-0.0132589	-0.0172702	-0.0251528	-0.0182971	-0.0104949	-0.00257572
	0.0379527	0.0560387	0.0741024	0.101855	0.138399	0.182752	0.234674	0.305236	0.413786	0.552486	0.702956	0.851894	1	0.939819	0.623869	0.242969	0.0140381	-0.00836993	-0.0222879	-0.0242905	-0.0254177	-0.0245572	-0.0252236	-0.027051	-0.0244962	-0.0223525	-0.0216056	-0.0250353	-0.0267863	-0.0258668	-0.0241173	-0.0252372	-0.0279435	-0.032807	-0.0334336	-0.0314846	-0.0257607	-0.0247566	-0.0219902	-0.0207246	-0.0159267	-0.0136843	-0.0144016	-0.0166083	-0.0163334	-0.0117644	-0.00420753	0.00148511	0.00854345
	0.0352136	0.0412394	0.052923	0.0729673	0.0985444	0.126794	0.172979	0.249736	0.370028	0.531965	0.703361	0.86463	1	0.906763	0.577075	0.209659	0.0321441	0.0536869	0.0828173	0.118029	0.150529	0.17169	0.176536	0.171375	0.153078	0.1293	0.098429	0.0731364	0.0514235	0.0366316	0.0230046	0.0135052	0.0036876	-0.00405718	-0.0126261	-0.0174571	-0.0177573	-0.0143614	-0.00830186	-0.00482096	-0.00625659	-0.0107817	-0.0115047	-0.0102105	-0.00632988	-0.00764762	-0.00317472	0.00468841	0.0175993
	-0.0243396	-0.0282906	-0.0307606	-0.0303923	-0.0278866	-0.02771	-0.0248007	-0.010487	0.0228055	0.108016	0.285973	0.608219	1	0.820286	0.462742	-0.0168431	-0.0327655	-0.0302473	-0.0306023	-0.02331	-0.0100552	0.00249237	0.0105826	0.00910388	0.00609776	0.00336382	0.00467198	0.00853934	0.0156761	0.0206048	0.0237297	0.0242958	0.0258801	0.0285846	0.0311114	0.0309349	0.0289438	0.0263799	0.0230692	0.0178079	0.0105186	0.00460536	-0.00118792	-0.00657605	-0.0139335	-0.0223635	-0.0285995	-0.0311788	-0.027974
	0.0238513	0.0387151	0.059242	0.0780222	0.103909	0.152869	0.230817	0.303189	0.344646	0.434105	0.541654	0.733022	1	0.818872	0.563864	0.141574	0.128989	0.109622	0.0923179	0.0712374	0.028854	-0.0165112	-0.0542756	-0.0846678	-0.119002	-0.144429	-0.15784	-0.150958	-0.152654	-0.146706	-0.129449	-0.106467	-0.0832899	-0.0674356	-0.0513083	-0.0354818	-0.0288418	-0.0228304	-0.0142827	0.00332811	0.0209118	0.0403006	0.05266	0.0652865	0.0733862	0.0804542	0.0832281	0.0788888	0.057931
	-0.115876	-0.109783	-0.0929301	-0.0803262	-0.0615327	-0.0166697	0.0303163	0.0647344	0.142926	0.266669	0.353753	0.569904	1	0.98795	0.723828	0.164212	0.0647069	0.0165036	0.0574362	0.0880893	0.066349	-0.0162942	-0.0827601	-0.115793	-0.109402	-0.0806146	-0.0819981	-0.117595	-0.178026	-0.200168	-0.220627	-0.219605	-0.216089	-0.214515	-0.209758	-0.200067	-0.186136	-0.178389	-0.181413	-0.185117	-0.182836	-0.169476	-0.161305	-0.160101	-0.15112	-0.139072	-0.141092	-0.14795	-0.146998
	-0.0337144	-0.0227439	-0.00554527	0.0108188	0.03096	0.0490059	0.0764163	0.115344	0.204006	0.366493	0.609035	0.865929	1	0.792211	0.464889	0.155087	0.0723123	0.0304402	0.00288148	-0.0099329	-0.0171096	-0.0240252	-0.0386114	-0.0520881	-0.059683	-0.0545598	-0.0506969	-0.0522111	-0.058668	-0.0623054	-0.0631189	-0.0620227	-0.0598372	-0.0600823	-0.0643102	-0.0687799	-0.0703292	-0.0690561	-0.0679416	-0.0673614	-0.064517	-0.0596918	-0.0535349	-0.0494877	-0.0487147	-0.0482248	-0.0464498	-0.0424451	-0.0398044
	0.0291963	-0.00666191	-0.024558	-0.0150895	0.0150232	0.0309981	0.0430831	0.0629082	0.147489	0.291281	0.577374	0.861461	1	0.688574	0.409204	0.286791	0.528203	0.745182	0.861428	0.838692	0.696159	0.543905	0.412157	0.333303	0.27818	0.25944	0.250426	0.220026	0.21184	0.200071	0.198121	0.172716	0.140955	0.119228	0.0891924	0.081491	0.0730522	0.0836925	0.0787354	0.0839964	0.0736753	0.0520519	0.0321945	0.0205438	0.0282949	0.0361465	0.0350938	0.0269691	0.033891
	0.0583864	0.070404	0.0861771	0.102293	0.110891	0.117134	0.118519	0.126144	0.149351	0.212898	0.346107	0.578031	0.95077	1	0.715005	0.237227	0.00574402	-0.00481708	-0.00119008	-0.000805928	-0.000250326	0.00530185	0.0174382	0.0343338	0.048359	0.0533608	0.0526618	0.0556532	0.0628809	0.0698179	0.0731903	0.0766828	0.077632	0.0763262	0.069561	0.0632908	0.0565712	0.0547205	0.0555977	0.0681024	0.0853857	0.0942884	0.0893673	0.0804476	0.0817278	0.0793892	0.0723259	0.0611395	0.0537519
	0.00683693	0.0364388	0.0476682	0.0524752	0.0643103	0.0625938	0.0757535	0.0899351	0.12051	0.193721	0.333709	0.572945	0.880864	1	0.816023	0.555711	0.425021	0.543145	0.587176	0.562695	0.457858	0.34876	0.267554	0.185979	0.115572	0.0608379	0.0631995	0.0591145	0.057615	0.0313847	0.0374664	0.044123	0.0404988	0.0199861	0.0046149	-0.00474422	-0.00375521	0.00456474	0.0189209	0.0209107	0.0140382	-0.00537786	-0.028298	-0.0426339	-0.0476183	-0.0532697	-0.0768672	-0.115304	-0.124624
	0.0460073	0.0557313	0.0688921	0.0798229	0.0896961	0.0979597	0.117177	0.147163	0.204754	0.310711	0.470559	0.700465	0.975094	1	0.695328	0.277477	0.0363001	0.0254531	0.0178205	0.0116376	0.0059615	0.00585976	0.00976694	0.0134259	0.0187696	0.0239703	0.0323211	0.0298736	0.0235572	0.013717	0.0128168	0.0163333	0.0216457	0.022213	0.0220322	0.0228634	0.0238274	0.0227836	0.0202357	0.0208942	0.0255067	0.0282212	0.0269608	0.0220783	0.0255943	0.0324469	0.0399833	0.0410694	0.0401486
	-0.0371455	-0.028686	-0.033729	-0.050901	-0.0434987	-0.0258653	-0.0291512	-0.0010083	0.0234965	0.109292	0.19558	0.353873	0.484228	0.929076	1	0.905896	0.398257	0.159343	0.0527504	-0.0107551	-0.049932	-0.0581365	-0.0550986	-0.053562	-0.0720038	-0.089013	-0.0933392	-0.0772177	-0.0580001	-0.020951	0.0186918	0.0707355	0.098581	0.0779777	0.0240653	-0.0334284	-0.0723102	-0.0988359	-0.105267	-0.0957133	-0.0882903	-0.0865255	-0.0790317	-0.0568729	-0.0504098	-0.0379085	-0.0530864	-0.0579873	-0.0740233
	-0.2746	-0.281546	-0.269714	-0.284333	-0.334279	-0.436747	-0.439599	-0.435019	-0.401171	-0.405194	-0.275274	-0.112113	0.223786	0.701395	1	0.909734	0.616574	0.527566	0.651615	0.760728	0.794363	0.794133	0.785919	0.889651	0.91462	0.822586	0.621858	0.496248	0.451772	0.388059	0.291909	0.223298	0.204479	0.212706	0.171732	0.144827	0.146426	0.20536	0.236385	0.2553	0.309407	0.3922	0.436761	0.373154	0.289941	0.182308	0.0862786	-0.0682144	-0.18899
	-0.0875699	-0.0812618	-0.0802709	-0.0824932	-0.0797954	-0.0689163	-0.0480368	-0.00623884	0.0458622	0.0762487	0.0707505	0.0797069	0.267419	0.771499	1	0.944659	0.529774	0.325392	0.210701	0.132986	0.0768644	0.0333573	-0.00251382	-0.0313589	-0.0465092	-0.0574115	-0.0648643	-0.0712217	-0.0710051	-0.0647474	-0.0537705	-0.0387041	-0.0224594	-0.011392	-0.0067254	-0.00951595	-0.0185131	-0.0331203	-0.0498332	-0.0645458	-0.0760899	-0.083229	-0.0836938	-0.0821044	-0.0846087	-0.089544	-0.0920889	-0.0910565	-0.0925772
	0.554909	0.540903	0.482761	0.418008	0.351815	0.312094	0.262542	0.161	0.0366663	-0.0427482	0.134644	0.446812	0.717802	0.989205	1	0.871664	0.503748	0.240286	0.112705	0.0357904	-0.0083473	-0.0689664	-0.122209	-0.159092	-0.194534	-0.238993	-0.257966	-0.262762	-0.267395	-0.319735	-0.327039	-0.329869	-0.318615	-0.307707	-0.291835	-0.256226	-0.225089	-0.191688	-0.154525	-0.0879419	0.0220537	0.162626	0.279041	0.398382	0.499505	0.55077	0.538184	0.501989	0.484442
	-0.0316685	-0.0245108	-0.0358286	-0.0406732	-0.0678953	-0.0181853	0.020308	0.088847	0.197202	0.339158	0.555468	0.619471	0.601985	0.774786	0.948069	1	0.678961	0.39686	0.24694	0.161542	0.0866373	0.0471806	0.036045	0.0332555	0.0231502	0.000855317	-0.0260745	-0.0482311	-0.0624361	-0.0659463	-0.0759732	-0.0873707	-0.0866867	-0.0796856	-0.0831827	-0.102607	-0.118002	-0.11022	-0.0992533	-0.065324	-0.0294367	-0.00178417	-0.00958321	-0.0173439	-0.0134795	0.0100888	0.000927778	-0.0243896	-0.0460286
	-0.0592752	-0.0649722	-0.0646021	-0.0669754	-0.0709049	-0.0788048	-0.0738502	-0.0470449	-0.0208824	-0.0134923	-0.0124161	0.016117	0.101613	0.448203	0.797263	1	0.863708	0.634367	0.470558	0.357822	0.294473	0.237964	0.190597	0.171795	0.17419	0.171573	0.155173	0.140173	0.134243	0.120104	0.0976885	0.0740483	0.07448	0.0941511	0.11191	0.105074	0.0919937	0.098338	0.128342	0.147291	0.141187	0.107939	0.0771349	0.0506649	0.0262025	0.00630931	-0.0148536	-0.0397144	-0.0655186
	-0.0508586	-0.0531329	-0.0548662	-0.0544126	-0.0532981	-0.0533693	-0.0519946	-0.0486347	-0.0426386	-0.0268268	0.051855	0.162495	0.364095	0.707221	0.956699	1	0.784191	0.561927	0.37877	0.222288	0.120949	0.0695374	0.0387554	0.0152846	-0.000747344	-0.0144471	-0.0218243	-0.0281459	-0.029496	-0.0322634	-0.0348073	-0.0381664	-0.0394352	-0.0428397	-0.0454991	-0.048352	-0.0477448	-0.0489044	-0.0497517	-0.0479698	-0.0434862	-0.0430799	-0.042915	-0.0408735	-0.0377099	-0.0383317	-0.0405989	-0.0434929	-0.0447454
	-0.0792866	-0.0633119	-0.0374205	-0.0140467	0.00424225	0.0410522	0.122834	0.204518	0.298627	0.424386	0.550675	0.681729	0.786783	0.888783	0.98343	1	0.911493	0.73268	0.529189	0.391853	0.278467	0.188884	0.118635	0.0692887	0.0393244	0.0214454	0.00120412	-0.00660052	-0.0254615	-0.0339025	-0.0435018	-0.043327	-0.051976	-0.0686577	-0.0655976	-0.0270589	0.00800933	0.0133127	-0.0147484	-0.0423756	-0.0615268	-0.074471	-0.0735797	-0.0698286	-0.0652223	-0.0688475	-0.0665189	-0.0708788	-0.0741087
	-0.0769145	-0.0579946	-0.0598275	-0.0178327	0.0568483	0.0979067	0.0798989	0.0488284	0.247626	0.38005	0.462976	0.428786	0.395457	0.885022	0.986182	1	0.459209	0.21822	0.11604	0.0595245	0.0316678	0.0259831	0.00676356	-0.0154068	-0.048713	-0.0448799	-0.022506	-0.000649242	0.000837628	0.0218304	0.0321362	0.0307803	0.00111833	-0.011544	-0.0271388	-0.0526395	-0.058003	-0.0543789	-0.0550839	-0.0676034	-0.0740714	-0.0673786	-0.0775577	-0.0972639	-0.0811137	-0.0427396	-0.0249942	-0.051073	-0.085996
	0.123161	0.196215	0.23951	0.26276	0.285392	0.315736	0.325301	0.29406	0.258315	0.223345	0.206951	0.181579	0.149458	0.356558	0.70296	1	0.955101	0.678074	0.411923	0.251514	0.176612	0.143419	0.120656	0.0986471	0.0677834	0.0475009	0.0447912	0.0636354	0.0943954	0.125038	0.150863	0.163935	0.162379	0.149229	0.121557	0.0983696	0.0815274	0.0656737	0.0560252	0.045504	0.0406522	0.0272881	0.0213785	0.0232982	0.0167782	0.00189561	-0.0108802	-0.0114624	0.00367052
	0.00851499	0.00800485	-0.00155805	-0.0156082	-0.0275243	-0.037839	-0.0441295	-0.0527819	-0.0672289	-0.0718258	-0.0487763	-0.0192529	0.155465	0.714806	0.993258	1	0.552661	0.355649	0.262817	0.208604	0.176672	0.153749	0.132717	0.110639	0.084234	0.0562216	0.0308457	0.0112942	-0.00256168	-0.00653363	0.0012993	0.0147918	0.0274963	0.0361085	0.0371248	0.0337117	0.0246283	0.0136505	0.00228367	-0.00681433	-0.0127127	-0.0166848	-0.0132494	-0.0034559	0.00729427	0.0148527	0.0175046	0.0133159	0.00560149
	0.0241282	0.0238982	0.0229529	0.0162005	0.0124464	0.0084722	0.00817957	0.00702478	0.00717528	0.00744732	0.00827818	0.010292	0.0897387	0.56865	0.889833	1	0.643055	0.419108	0.312114	0.268957	0.246461	0.238659	0.224026	0.210589	0.207025	0.219787	0.224552	0.208647	0.173071	0.135862	0.103104	0.0766464	0.0549908	0.0394791	0.0296821	0.0247194	0.0220769	0.0198153	0.018309	0.0153196	0.0137492	0.014616	0.0188051	0.0227464	0.0247844	0.0248177	0.0268762	0.0275361	0.0268804
	0.314386	0.312947	0.333549	0.33461	0.309894	0.259853	0.200871	0.152922	0.140422	0.152091	0.168757	0.179025	0.205361	0.390148	0.701909	0.968404	1	0.810247	0.592707	0.423754	0.30493	0.226209	0.164306	0.140251	0.163871	0.204556	0.24245	0.244203	0.228967	0.206842	0.20314	0.217529	0.235494	0.236801	0.225153	0.217146	0.21332	0.211323	0.204681	0.200743	0.209327	0.234793	0.271613	0.334554	0.417506	0.490279	0.509401	0.473733	0.41057
	-0.0489219	-0.0508932	-0.0537943	-0.0523041	-0.0486091	-0.0478071	-0.0305693	-0.0052864	0.0584301	0.143798	0.264886	0.525862	0.873049	0.976301	0.967915	0.95569	1	0.857583	0.555394	0.371173	0.285021	0.219294	0.176602	0.18623	0.188735	0.18156	0.140749	0.106522	0.0728095	0.0431652	0.0185332	-0.00138948	-0.018283	-0.0283512	-0.0366581	-0.038547	-0.0419565	-0.0449874	-0.0551745	-0.0617568	-0.063258	-0.0576305	-0.0505942	-0.0453402	-0.0466625	-0.0528756	-0.0596454	-0.0633206	-0.0574486
	0.109263	0.0854085	0.0785372	0.0803907	0.0847824	0.0784782	0.0720214	0.0640839	0.0571063	0.0564755	0.0785601	0.126358	0.189911	0.388001	0.696788	0.956224	1	0.85078	0.678718	0.528516	0.411262	0.328063	0.261392	0.210325	0.167284	0.14095	0.137049	0.1563	0.165869	0.154607	0.134033	0.118558	0.104734	0.0841093	0.0670394	0.05697	0.0453072	0.0341909	0.0264342	0.0266393	0.030359	0.0366466	0.0509235	0.0771295	0.120763	0.163888	0.200391	0.207049	0.18864
	-0.0390569	-0.0433949	-0.0450893	-0.0451548	-0.0444972	-0.0463504	-0.0479253	-0.0500697	-0.050304	-0.0495923	-0.04547	-0.0237938	0.0295287	0.250768	0.588133	0.898424	1	0.93662	0.817248	0.684619	0.548563	0.441088	0.353978	0.27936	0.214642	0.162142	0.123458	0.0926935	0.0678171	0.0466397	0.030948	0.0189222	0.00943453	0.00150079	-0.00477772	-0.0100438	-0.0139632	-0.0174051	-0.0197168	-0.0229006	-0.025953	-0.0285878	-0.029441	-0.030789	-0.0334645	-0.0365239	-0.0382734	-0.0397316	-0.0405509
	0.293654	0.277499	0.260048	0.242564	0.227376	0.209377	0.186278	0.161647	0.13647	0.10919	0.0808987	0.0586615	0.0354147	0.160671	0.553785	0.903363	1	0.75662	0.526355	0.381787	0.306665	0.264158	0.241383	0.209265	0.169401	0.129912	0.106679	0.0950002	0.0950678	0.104769	0.108924	0.101326	0.0788104	0.063546	0.0527196	0.0454606	0.0440249	0.0465023	0.0555284	0.063474	0.0828688	0.109834	0.143759	0.171642	0.195112	0.214261	0.245895	0.280078	0.305586
	0.0038218	0.0138711	0.0222412	0.0254793	0.0386073	0.0733568	0.151755	0.243403	0.389393	0.571563	0.710586	0.675264	0.474246	0.40707	0.590864	0.882271	1	0.896215	0.698668	0.510439	0.366842	0.284211	0.246365	0.235703	0.232235	0.223457	0.200014	0.163027	0.126752	0.0943029	0.0708146	0.0453521	0.0257316	0.0135874	0.0123054	0.0180965	0.0224829	0.0277278	0.0310043	0.032288	0.0304627	0.028722	0.0303746	0.0331527	0.0303302	0.0269753	0.0204118	0.0161375	0.00864013
	-0.011478	-0.00823714	-0.00400916	-0.00134737	8.62392e-05	-0.00279452	-0.000556765	0.00242994	0.00852722	-0.00165817	-0.0231565	-0.053299	-0.0556733	0.162529	0.518395	0.869403	1	0.989567	0.973959	0.936305	0.833441	0.6653	0.492964	0.365217	0.272473	0.210748	0.172613	0.151528	0.127328	0.11042	0.0940969	0.0833702	0.0727419	0.0641013	0.0647588	0.0738776	0.0863275	0.0972248	0.100113	0.096092	0.0847548	0.0662114	0.047943	0.0347942	0.0288568	0.0232869	0.013087	0.00155911	-0.00968457
	0.00335432	0.00460103	0.00549251	0.00611109	0.00465955	0.00555031	0.00585859	0.00874018	0.00989838	0.0110909	0.0118601	0.0120546	0.0127096	0.127047	0.405537	0.749861	0.980149	1	0.883378	0.714237	0.545892	0.403794	0.283374	0.191525	0.135452	0.096871	0.0669784	0.0469665	0.0366919	0.0305852	0.0212612	0.0116717	0.00722387	0.00522151	0.00668148	0.00503553	0.00399387	0.00238888	0.00164876	5.74598e-05	-0.000692712	-0.000221442	0.000541839	-0.000997479	-0.00163184	-0.00176992	-0.00107266	-0.000511855	0.00107682
	-0.00887619	-0.00268108	-0.00215201	-0.00314056	0.00834241	0.0266223	0.0302071	0.0319083	0.0325791	0.0471942	0.0630059	0.0894184	0.0826164	0.171165	0.34908	0.678953	0.922023	1	0.892159	0.70624	0.549066	0.445847	0.363257	0.299065	0.242872	0.191732	0.135215	0.0851062	0.0547273	0.03594	0.01741	-0.00291796	-0.0116498	-0.00525209	0.00531521	0.00924506	0.00233708	1.66265e-05	-0.00217155	-0.00323689	-0.010074	-0.0120605	-0.00986044	-0.00819949	-0.00979213	-0.0201019	-0.025615	-0.0245313	-0.0228765
	0.02786	0.0951318	0.177347	0.213461	0.172158	0.123075	0.095321	0.0650252	0.0410984	0.0251524	0.0350965	0.0536456	0.130093	0.403776	0.700109	0.909832	0.952044	0.971949	1	0.971184	0.905241	0.821516	0.712826	0.598354	0.494693	0.401071	0.326635	0.257026	0.202085	0.152837	0.121207	0.0956572	0.0792498	0.0680436	0.0684337	0.066088	0.0687755	0.0876482	0.0977211	0.0941459	0.0726369	0.0555143	0.0449739	0.0279308	0.00662661	-0.00629159	-0.00101693	0.0256474	0.0395049
	-0.000169367	0.000520401	-0.00393018	-0.0129495	-0.021416	-0.0257424	-0.0272816	-0.0244135	-0.0181788	-0.00593638	0.00775319	0.0254499	0.0411235	0.0756878	0.223486	0.492366	0.791896	0.967441	1	0.918329	0.802099	0.656196	0.533111	0.420643	0.332798	0.258975	0.195049	0.138821	0.0940338	0.065234	0.0471604	0.0362159	0.0251033	0.0141737	0.00136356	-0.00865233	-0.0179117	-0.0216978	-0.0222345	-0.0190598	-0.0200084	-0.0235457	-0.0280969	-0.0290722	-0.0288739	-0.0279513	-0.0244983	-0.0173029	-0.00984489
	0.0524292	0.045799	0.0410322	0.0369632	0.0340915	0.0303699	0.0249192	0.0188882	0.0146248	0.0128791	0.0117896	0.0124135	0.0194446	0.141674	0.386976	0.681609	0.880492	0.963585	0.993484	1	0.978702	0.929987	0.863525	0.791794	0.719953	0.643291	0.564183	0.488308	0.42254	0.373116	0.333964	0.297194	0.261489	0.230133	0.204507	0.17994	0.157618	0.139138	0.124694	0.111988	0.101535	0.0975373	0.10001	0.101084	0.0984368	0.089768	0.0826587	0.0766325	0.0697309
	0.00511721	-0.00817858	-0.029555	-0.0380645	-0.0321183	-0.0220867	-0.0219072	-0.016163	0.0106628	0.0453861	0.108918	0.201489	0.306064	0.377214	0.46153	0.603146	0.785462	0.922985	0.99898	1	0.949864	0.882408	0.827293	0.749947	0.611856	0.436453	0.289627	0.184585	0.117675	0.0684649	0.0322282	0.00415669	-0.0153519	-0.0258317	-0.0326216	-0.0408722	-0.0492541	-0.0559305	-0.0622078	-0.0686007	-0.0739021	-0.0722925	-0.066706	-0.0584394	-0.0484805	-0.0365577	-0.0205275	-0.00678957	0.00390046
	-0.00867902	-0.00724388	-0.0101546	-0.0114693	-0.0113338	-0.00829925	0.00496816	0.0509629	0.149788	0.318064	0.568141	0.721119	0.691158	0.40712	0.189163	0.133647	0.32943	0.605899	0.871818	1	0.969907	0.837839	0.701337	0.57926	0.469621	0.361572	0.293206	0.264326	0.263335	0.248388	0.224869	0.195785	0.176071	0.157019	0.136631	0.113026	0.0947188	0.0856155	0.086127	0.0812556	0.0682179	0.0497665	0.0341168	0.0206068	0.00791038	3.07168e-05	-0.0041955	-0.00737159	-0.0117729
	-0.00638918	-0.0071162	0.00271193	0.0180614	0.0337258	0.0312298	0.0317621	0.0496744	0.0810526	0.0961159	0.108529	0.189246	0.26499	0.283941	0.296305	0.37541	0.537632	0.677472	0.815448	0.949511	1	0.941388	0.83067	0.727839	0.632943	0.506089	0.365367	0.244003	0.155896	0.107349	0.0801745	0.0655931	0.0514064	0.0323059	0.0114026	0.000180518	-0.00190485	0.00113458	0.00473362	0.0187256	0.0558659	0.125827	0.164346	0.153166	0.089521	0.0436774	0.0186738	0.0102621	0.00218361
	0.00265653	-0.0013762	-0.00478462	-0.00701132	-0.00704994	-0.00946585	-0.0125597	-0.0163774	-0.0214668	-0.0273625	-0.0314558	-0.0328989	-0.0296202	0.0401105	0.178783	0.370544	0.568417	0.74141	0.886698	0.973341	1	0.984389	0.943445	0.899407	0.839777	0.755622	0.650149	0.537435	0.438279	0.362889	0.312579	0.273702	0.238733	0.204352	0.175195	0.153553	0.139165	0.12746	0.119849	0.113339	0.105218	0.093735	0.0790695	0.0638349	0.0508196	0.0408269	0.0323876	0.0194025	0.00791358
	0.050798	0.0591833	0.0649243	0.0668157	0.0700964	0.0678406	0.0613139	0.0447447	0.0290099	0.0210614	0.0265097	0.0394548	0.0452605	0.0264981	0.0276837	0.0861343	0.251312	0.491991	0.754012	0.94511	1	0.932014	0.794748	0.636284	0.48368	0.354299	0.259133	0.1918	0.142613	0.109022	0.0866921	0.0739008	0.0658674	0.0587979	0.0513119	0.0445221	0.0403158	0.0393639	0.0413538	0.0420371	0.0429908	0.0440234	0.0451564	0.0422365	0.0382088	0.0362027	0.0365264	0.0368595	0.0381727
	0.0984943	0.0950276	0.11206	0.154821	0.213192	0.319332	0.496523	0.683276	0.817443	0.79635	0.643817	0.43979	0.27394	0.181154	0.212336	0.349266	0.582508	0.771657	0.90009	0.975461	1	0.984256	0.930692	0.860098	0.761126	0.64322	0.505909	0.372694	0.244812	0.145184	0.0800419	0.0395926	0.0162503	0.000646359	-0.00801778	-0.0117218	-0.00914096	0.00228706	0.0236135	0.0571947	0.107205	0.163377	0.210192	0.235283	0.2337	0.214064	0.190147	0.181117	0.176672
	0.197542	0.211354	0.210977	0.210729	0.214698	0.204676	0.184009	0.171832	0.164102	0.159813	0.187335	0.23946	0.266573	0.236681	0.243991	0.348525	0.543124	0.722978	0.855733	0.953964	0.99707	1	0.954285	0.885649	0.788385	0.655292	0.506314	0.372828	0.27738	0.213778	0.168469	0.134842	0.107811	0.0853931	0.0739937	0.0757451	0.0917851	0.113232	0.132919	0.150065	0.158205	0.158011	0.149987	0.135116	0.121243	0.111547	0.110677	0.11274	0.123205
	0.453458	0.411747	0.31461	0.218942	0.165564	0.157927	0.138807	0.0714118	-0.0309395	-0.0719204	-0.0685253	-0.049579	-0.0696002	-0.0686372	0.0147504	0.17954	0.375853	0.56275	0.697923	0.822117	0.927268	1	0.978667	0.901801	0.776512	0.649153	0.473782	0.344094	0.243234	0.187947	0.132546	0.105426	0.0717806	0.0438905	0.0325606	0.0457031	0.04976	0.028214	-0.0116297	-0.00172364	0.0494377	0.153466	0.251782	0.349459	0.435788	0.455835	0.450539	0.434723	0.448827
	0.195184	0.249234	0.278917	0.349533	0.463921	0.613996	0.751765	0.857324	0.866378	0.795327	0.681623	0.583329	0.556783	0.571718	0.622791	0.690416	0.7461	0.817257	0.880654	0.942488	0.990917	1	0.988006	0.910426	0.809701	0.683061	0.569238	0.416309	0.287565	0.189396	0.166357	0.23625	0.295537	0.30903	0.260085	0.222868	0.210036	0.191815	0.185126	0.174458	0.126714	0.0784556	0.0542404	0.0748644	0.0835465	0.0745401	0.0751181	0.0612085	0.0722793
	0.0651204	0.0621503	0.0697664	0.0582132	0.0504743	0.0539142	0.0663025	0.0912811	0.0938523	0.0846735	0.0823599	0.0723974	0.0518741	0.0484979	0.0908886	0.206451	0.318614	0.442462	0.530232	0.747143	0.914245	1	0.867507	0.656153	0.476761	0.39408	0.46459	0.626288	0.75912	0.808621	0.812566	0.724114	0.576301	0.3844	0.26083	0.178002	0.121945	0.0890186	0.0835617	0.090359	0.0847785	0.0856922	0.0803238	0.0752596	0.0659554	0.0600891	0.0720804	0.0824114	0.0763404
	0.0814884	0.117605	0.148471	0.174911	0.21324	0.267298	0.337562	0.386794	0.404238	0.368274	0.278488	0.174917	0.118555	0.0733766	0.0360232	-0.0169936	0.0389149	0.219764	0.501472	0.754782	0.924081	1	0.997828	0.957948	0.909027	0.799531	0.623795	0.43658	0.304571	0.224706	0.164127	0.117075	0.0800934	0.0491961	0.0172503	0.000298754	-0.0185867	-0.040135	-0.0644579	-0.0793031	-0.0733694	-0.0558844	-0.0133939	0.0230709	0.0326152	0.0289978	0.0130585	0.0185844	0.0241973
	0.111726	0.102759	0.0991737	0.085203	0.0817534	0.0780016	0.0818915	0.0875487	0.0734306	0.082203	0.0824325	0.0950502	0.175781	0.348829	0.508861	0.556139	0.538747	0.57421	0.688025	0.827275	0.940289	0.995288	1	0.992388	0.959308	0.881079	0.751835	0.625603	0.531574	0.474735	0.433512	0.388951	0.344743	0.304253	0.29004	0.274761	0.257221	0.231864	0.217733	0.217257	0.211109	0.210091	0.198348	0.196817	0.18106	0.166762	0.151186	0.13215	0.11767
	-0.0374064	-0.0383692	-0.0364486	-0.0385785	-0.0409067	-0.0439097	-0.0388877	-0.0185649	0.0111433	0.0541888	0.0964973	0.142246	0.203249	0.203551	0.203866	0.210339	0.316064	0.457941	0.591894	0.711193	0.811721	0.906763	0.973735	1	0.953576	0.853636	0.722488	0.611954	0.527887	0.472104	0.433766	0.407254	0.378754	0.333247	0.273614	0.221201	0.189871	0.172367	0.146108	0.111915	0.0784672	0.0537797	0.0314717	0.0119599	0.000127562	-0.00250955	-0.00904205	-0.0155948	-0.0257268
	0.0892988	0.102309	0.132859	0.136808	0.109142	0.0489809	0.00556188	0.00390129	0.0249802	0.0560639	0.105073	0.17979	0.254578	0.242406	0.163809	0.108012	0.160439	0.321787	0.450512	0.545254	0.62831	0.782174	0.92609	1	0.997284	0.944519	0.840084	0.682432	0.541453	0.464912	0.456445	0.455833	0.42436	0.364488	0.326354	0.290118	0.248968	0.174953	0.125601	0.143295	0.18918	0.216966	0.194777	0.164023	0.140852	0.117738	0.0996128	0.0949992	0.0865374
	0.499724	0.598917	0.662875	0.680539	0.655902	0.639395	0.672227	0.726676	0.721305	0.65134	0.542668	0.449262	0.343989	0.221282	0.101487	0.0473908	0.0821879	0.20068	0.376471	0.541632	0.687399	0.78684	0.88319	0.957374	1	0.9634	0.857904	0.720537	0.59843	0.49104	0.398994	0.3154	0.2531	0.204173	0.16137	0.124539	0.0888033	0.0715954	0.0671486	0.064126	0.0515982	0.0284946	0.0120769	0.00709375	0.0113677	0.0256512	0.0506099	0.117452	0.227886
	0.0651443	0.0546069	0.0511336	0.0527317	0.0563803	0.0583541	0.0642662	0.0588484	0.0501425	0.0485001	0.0622141	0.070626	0.072306	0.0662431	0.0976033	0.182148	0.31425	0.4506	0.578209	0.678853	0.764855	0.856441	0.93806	0.992888	1	0.961056	0.883166	0.775358	0.674491	0.593231	0.528283	0.460857	0.39966	0.344709	0.301607	0.264741	0.233284	0.206857	0.190442	0.185237	0.177287	0.161115	0.136143	0.114441	0.0943257	0.0756505	0.0629968	0.0617796	0.0714402
	0.133923	0.110236	0.0823498	0.0871517	0.0945744	0.116983	0.157797	0.175438	0.166962	0.152993	0.151611	0.184216	0.174939	0.184306	0.179432	0.205501	0.223824	0.25825	0.29669	0.360654	0.431952	0.550603	0.716466	0.87689	0.981932	1	0.965582	0.892971	0.752476	0.614555	0.468187	0.342085	0.207519	0.129881	0.125414	0.133759	0.114265	0.0723313	0.0790304	0.100474	0.147897	0.187028	0.197668	0.190827	0.160774	0.144715	0.164812	0.158514	0.174506
	0.10662	0.0899681	0.0726868	0.0549868	0.0396169	0.0277558	0.0189443	0.0126192	0.00601837	0.00226884	-0.00189101	-0.00663569	-0.00945156	-0.00318353	0.0228348	0.068767	0.133867	0.215474	0.318607	0.435483	0.550708	0.660388	0.777684	0.898549	0.987648	1	0.938301	0.846829	0.776044	0.738833	0.712564	0.671976	0.607033	0.53109	0.458922	0.402365	0.359436	0.325597	0.297624	0.282275	0.280914	0.286612	0.282927	0.264634	0.233451	0.195982	0.161975	0.139684	0.126917
	0.00172143	0.00614216	0.00484679	0.00485326	0.0051614	0.00750529	0.00507582	0.0113257	0.0232377	0.0445386	0.071527	0.0902938	0.101532	0.1042	0.0926026	0.0914028	0.100123	0.153788	0.246542	0.360368	0.481377	0.589824	0.717807	0.843281	0.950687	1	0.980893	0.892481	0.773674	0.64486	0.528725	0.432065	0.348868	0.282033	0.225142	0.17318	0.123981	0.0858218	0.065424	0.0547963	0.0476138	0.0367318	0.0212817	0.0109877	0.0102236	0.0122358	0.00766153	0.00151763	-0.00585885
	0.0528765	0.0666097	0.0768439	0.103161	0.122934	0.130998	0.128755	0.121361	0.110299	0.0771581	0.0722763	0.0878078	0.116336	0.0816134	0.0314141	-0.0225795	-0.00511806	0.030839	0.121702	0.227309	0.338686	0.44215	0.581546	0.768191	0.925527	1	0.985691	0.965707	0.931944	0.859296	0.736379	0.597326	0.494464	0.40683	0.328182	0.242616	0.175379	0.11341	0.0730813	0.0545027	0.0688658	0.0857357	0.0770858	0.0527914	0.032198	0.0279982	0.0366245	0.044589	0.0451506
	0.0252805	0.0183968	0.0139174	0.0121506	0.0149416	0.00920753	0.00478777	0.00938126	0.0428787	0.0837167	0.138813	0.178769	0.220194	0.278582	0.338971	0.373158	0.358649	0.306152	0.261921	0.257225	0.324775	0.456669	0.626878	0.811679	0.97499	1	0.864849	0.634674	0.450764	0.357735	0.327414	0.314473	0.313311	0.317958	0.327069	0.330123	0.323398	0.314229	0.302734	0.284065	0.249155	0.202212	0.152374	0.109989	0.0773104	0.0536246	0.0373062	0.0264617	0.0243853
	0.188743	0.247348	0.328117	0.386797	0.439452	0.481463	0.455953	0.397751	0.342004	0.404127	0.445818	0.533019	0.581718	0.528116	0.487174	0.477438	0.685301	0.835278	0.929926	0.93072	0.890557	0.884586	0.859106	0.852742	0.852973	0.961467	1	0.89957	0.658427	0.450639	0.307559	0.209297	0.131363	0.0733287	0.037443	0.0194231	0.0199426	0.0364601	0.0571465	0.0744887	0.0775604	0.060778	0.0275297	-0.0120646	-0.0294648	-0.0244592	0.0117416	0.0636267	0.113271
	-0.0377436	-0.0328946	-0.0260194	-0.0264723	-0.0347706	-0.0468782	-0.0527327	-0.0617836	-0.0672213	-0.060293	-0.0505664	-0.0395406	-0.0228919	-0.0123193	0.0470047	0.182401	0.42737	0.60762	0.701834	0.682846	0.66751	0.649503	0.61814	0.560511	0.546809	0.662009	0.852474	1	0.996704	0.906201	0.803199	0.679707	0.569995	0.463176	0.388654	0.354344	0.337577	0.332368	0.289415	0.21571	0.134676	0.0751695	0.0421103	0.0332341	0.021178	-0.000165779	-0.020398	-0.022027	-0.0240951
	0.0557248	0.0339562	0.018808	0.0188469	0.0223232	0.0106196	-0.0147936	-0.0340927	-0.0407744	-0.0360969	-0.0282496	-0.018106	0.0566196	0.133326	0.272514	0.353238	0.42022	0.465518	0.496433	0.508954	0.443956	0.37814	0.330182	0.409751	0.530546	0.740623	0.904606	1	0.925881	0.756508	0.586736	0.456496	0.36358	0.293727	0.258021	0.229155	0.20863	0.197378	0.179952	0.159815	0.138236	0.129705	0.127981	0.135394	0.136178	0.137252	0.116978	0.0902163	0.0725616
	-0.0536904	-0.0452268	-0.0578647	-0.0659626	-0.0748804	-0.0861475	-0.114295	-0.140371	-0.15115	-0.156639	-0.15145	-0.132564	-0.105371	-0.000400361	0.186292	0.430041	0.59134	0.688805	0.707931	0.696016	0.644975	0.604719	0.614482	0.70365	0.831133	0.946989	0.976	1	0.97185	0.9355	0.821584	0.698135	0.542103	0.395155	0.271451	0.192837	0.150841	0.145105	0.136735	0.114653	0.0822252	0.0694514	0.0667172	0.0551357	0.0334435	0.0270366	0.0112021	-0.0100102	-0.0449747
	0.120796	0.102612	0.0817906	0.0504787	0.0237179	0.0166418	0.0267906	0.0377565	0.044862	0.0222773	-0.0369331	-0.113651	-0.144375	-0.0885362	0.043695	0.201443	0.319053	0.372122	0.374923	0.355633	0.327719	0.28098	0.24189	0.233375	0.316304	0.594219	0.90887	1	0.790478	0.469829	0.267736	0.159477	0.100486	0.0686952	0.0407804	0.0257951	0.0235564	0.0348802	0.0736225	0.136006	0.193028	0.218373	0.191424	0.14323	0.0852199	0.12935	0.217189	0.28829	0.248769
	0.00211323	-0.00254756	-0.00495253	-0.00509773	-0.00487088	-0.00387164	-0.00327133	-0.00817725	-0.0132856	-0.0186301	-0.016888	-0.0141848	-0.0100183	-0.00427839	0.00200566	0.00583303	0.00977124	0.024449	0.0489142	0.0846068	0.131589	0.202023	0.287846	0.3812	0.512695	0.710745	0.90713	1	0.943299	0.808979	0.643786	0.478451	0.33284	0.236354	0.1801	0.146511	0.124047	0.1129	0.109005	0.107887	0.103437	0.0930957	0.0787377	0.0623337	0.0442875	0.0279506	0.0173221	0.0137293	0.0126542
	0.0234007	0.0195437	0.0134232	0.0101846	0.00555507	0.00458253	0.000663695	-0.00525352	-0.0113301	-0.0148086	-0.019139	-0.0180141	-0.0137246	0.00272118	0.0267597	0.0688422	0.14258	0.245736	0.369747	0.492648	0.603115	0.704993	0.804552	0.877991	0.925688	0.952138	0.993134	1	0.941095	0.827508	0.699619	0.587288	0.487279	0.409335	0.348646	0.293424	0.244589	0.201808	0.166863	0.136733	0.115283	0.0985512	0.0821556	0.0646765	0.0510207	0.042811	0.0381822	0.0330103	0.0299625
	0.0425623	0.029613	0.0272894	0.0422049	0.0617563	0.0716097	0.0517391	0.0335244	0.0173108	0.0239749	0.0279405	0.0202427	0.0038037	0.00616219	0.0140441	0.0275498	0.0301167	0.0399127	0.0595898	0.0821657	0.137346	0.228703	0.336691	0.45113	0.618928	0.839311	0.997172	1	0.830287	0.635314	0.458581	0.331528	0.233275	0.159351	0.112458	0.0808107	0.0570695	0.0419831	0.0382506	0.0397755	0.0396649	0.0398813	0.0361627	0.0253424	0.0101821	0.012984	0.0272993	0.0424802	0.0467308
	-0.0137598	0.00282102	0.0124247	0.0259351	0.040476	0.0599916	0.0699568	0.073604	0.0528783	0.0216312	-0.0145173	-0.0290814	-0.0310587	-0.0191444	0.000747894	0.0483032	0.141519	0.263127	0.388151	0.494995	0.587114	0.666349	0.737841	0.793803	0.843244	0.912518	0.972965	1	0.949602	0.835897	0.685304	0.52589	0.394818	0.299088	0.238234	0.1996	0.169577	0.136189	0.10806	0.0894031	0.0772765	0.0632905	0.0436814	0.0260713	0.0160242	0.0100111	0.00768421	-0.000125834	-0.0144352
	0.0703164	0.0665369	0.0664584	0.0675532	0.0673244	0.0602366	0.0520806	0.0481902	0.0508957	0.0534781	0.0514667	0.0453453	0.03816	0.0448851	0.0536087	0.069462	0.0776163	0.105364	0.117306	0.12915	0.14486	0.178879	0.214532	0.246747	0.353406	0.560861	0.786812	0.955486	1	0.963519	0.861889	0.756564	0.67245	0.594891	0.516559	0.454811	0.434185	0.424043	0.405939	0.365132	0.331148	0.295007	0.257469	0.215671	0.179474	0.15356	0.128464	0.108481	0.0893443
	0.0510359	0.0480465	0.0464723	0.0456064	0.047987	0.0421904	0.0319493	0.0194065	0.00763466	-0.000603692	-0.007365	-0.00970615	-0.00841641	-0.00785914	-0.00733647	0.000118278	0.0243729	0.0734382	0.156239	0.281956	0.429994	0.561201	0.657512	0.711385	0.751274	0.797141	0.879655	0.978405	1	0.904668	0.735429	0.567366	0.431409	0.317185	0.234804	0.179001	0.13817	0.109296	0.0940303	0.0816135	0.0715251	0.0627258	0.0555505	0.047792	0.0405399	0.0365215	0.0364655	0.0399204	0.0448167
	0.0300765	0.0260652	0.0227659	0.020746	0.0198582	0.0187094	0.0164956	0.011979	0.00817257	0.00583557	0.00698182	0.0117612	0.0196406	0.0224256	0.0227399	0.0192637	0.0198721	0.0201947	0.0250955	0.0442241	0.0777391	0.134218	0.210433	0.296422	0.408369	0.561163	0.748449	0.918773	1	0.97704	0.871323	0.736442	0.609172	0.498548	0.409741	0.339585	0.283507	0.23596	0.196528	0.165727	0.14194	0.120823	0.101173	0.0832477	0.0698415	0.0590558	0.0489344	0.0402543	0.0351449
	0.0626409	0.0481458	0.0341933	0.0238807	0.0188959	0.0148731	0.0140367	0.014832	0.0251548	0.0300038	0.0314614	0.0244802	0.0162051	0.0363068	0.0753187	0.136999	0.201953	0.293193	0.400677	0.501216	0.605641	0.72092	0.841043	0.923792	0.959904	0.966298	0.959407	0.963245	0.982251	1	0.987218	0.948224	0.899199	0.859349	0.808566	0.75616	0.708332	0.674869	0.634344	0.575114	0.504028	0.431317	0.358221	0.291467	0.235592	0.194753	0.157792	0.125215	0.0923475
	0.180501	0.16618	0.15645	0.148251	0.142458	0.135407	0.124226	0.119795	0.121455	0.113534	0.0993109	0.0846033	0.0804023	0.0462442	0.0140192	-0.00634464	0.0323242	0.0856914	0.141747	0.196847	0.248302	0.300338	0.33681	0.367426	0.424374	0.518891	0.689741	0.857467	0.968946	1	0.96467	0.930644	0.909939	0.888481	0.856797	0.82236	0.813423	0.813099	0.815051	0.791522	0.774942	0.761593	0.734758	0.658658	0.537718	0.428042	0.350021	0.293842	0.245684
	0.0593835	0.044439	0.0318696	0.0187142	0.0108562	0.00313483	-0.00245306	-0.00726087	-0.0130426	-0.0219446	-0.0335342	-0.0393785	-0.0419194	-0.0401164	-0.0323663	-0.020888	-0.0129044	-0.0090532	-0.00837625	-0.00104794	0.0145187	0.0525383	0.103716	0.172847	0.268089	0.414788	0.608053	0.80239	0.941929	0.998316	1	0.969565	0.934087	0.898067	0.869867	0.843412	0.82683	0.82239	0.827975	0.81828	0.771224	0.681566	0.566001	0.448389	0.34686	0.262862	0.19846	0.151338	0.112786
	0.0522506	0.04475	0.0357677	0.025566	0.0136869	0.00314979	-0.00454124	-0.0147626	-0.0223191	-0.0290662	-0.0308827	-0.0299246	-0.033299	-0.0328122	-0.0281362	-0.0182697	-0.0108858	-0.0115836	-0.00560333	0.0127916	0.0593661	0.126034	0.209862	0.296657	0.38814	0.49485	0.63223	0.780319	0.917456	0.990093	1	0.962642	0.920138	0.900866	0.865233	0.803298	0.721655	0.670473	0.657343	0.644635	0.598239	0.514732	0.419545	0.333457	0.262254	0.209011	0.163133	0.12651	0.0896176
	0.0872901	0.0815278	0.0756967	0.062245	0.0406091	0.0255017	0.0145261	0.00763709	0.000793226	-0.00659728	-0.0193727	-0.0268709	-0.0311509	-0.0251152	-0.0195894	-0.0125867	-0.0113125	-0.0105315	-0.00865979	0.00169324	0.0288668	0.074074	0.145043	0.23451	0.339917	0.464071	0.609593	0.760632	0.885365	0.959936	0.995237	1	0.982154	0.932635	0.845575	0.737512	0.627456	0.529554	0.445449	0.369862	0.316572	0.288032	0.279953	0.250448	0.200971	0.157321	0.140479	0.133264	0.111369
	0.0343618	0.0227432	0.00760592	-0.00389098	-0.0101334	-0.0124674	-0.0156853	-0.0185659	-0.0156347	-0.0103949	-0.00595488	-0.0117609	-0.0175985	-0.0191091	-0.0117892	0.00303233	0.0285509	0.068362	0.110111	0.140133	0.15588	0.166175	0.185021	0.21708	0.286126	0.416388	0.599328	0.778182	0.898571	0.955908	0.980883	1	0.997498	0.952275	0.863891	0.766158	0.691559	0.635723	0.587804	0.529178	0.461533	0.38857	0.315216	0.24623	0.187156	0.14321	0.112494	0.0850441	0.0622393
	-0.0222876	-0.0245288	-0.0269874	-0.0286005	-0.0302709	-0.0309271	-0.0312416	-0.0317414	-0.0296635	-0.0244957	-0.0159449	-0.00961476	-0.00342493	0.0287355	0.0477242	0.059756	0.0488841	0.0597739	0.0914213	0.144645	0.209466	0.278984	0.352411	0.444052	0.55423	0.666526	0.766007	0.844355	0.908593	0.954706	0.983406	0.997447	1	0.955698	0.859044	0.729864	0.613816	0.513744	0.410093	0.300629	0.194445	0.111756	0.0611997	0.0342314	0.0179089	0.00456262	-0.00517632	-0.0110765	-0.0155345
	0.0297445	0.0256138	0.0254754	0.0263072	0.0237631	0.0219292	0.0159123	0.0175517	0.0177686	0.0162952	0.0086563	-0.00682506	-0.0317565	-0.00174597	0.0730699	0.191249	0.270297	0.320448	0.34499	0.365959	0.390326	0.399396	0.37489	0.323828	0.302317	0.311759	0.379942	0.487125	0.620382	0.753277	0.878121	0.961484	1	0.979336	0.902383	0.756115	0.579743	0.441484	0.344905	0.267126	0.203547	0.156245	0.119503	0.0950859	0.0765247	0.0643323	0.0513297	0.0441206	0.0397108
	0.0607638	0.0528669	0.0389758	0.0367885	0.0559873	0.0719573	0.0746564	0.0276162	-0.02086	-0.0886471	-0.161725	-0.248454	-0.173686	0.0348258	0.249923	0.297466	0.229508	0.14945	0.091191	0.0674788	0.0545194	0.0729711	0.113066	0.166721	0.205344	0.228943	0.280141	0.378016	0.531495	0.708375	0.87693	0.97505	1	0.937636	0.814356	0.652085	0.511415	0.40684	0.361874	0.336824	0.327611	0.289577	0.234336	0.198335	0.162633	0.137218	0.108895	0.0914969	0.0754027
	-0.106846	-0.103717	-0.110971	-0.102427	-0.104555	-0.0940947	-0.0784125	-0.026001	0.11695	0.311896	0.468842	0.505394	0.49297	0.314304	0.147925	-0.0566136	-0.08702	-0.119021	-0.121828	-0.106737	-0.0628339	-0.0218176	0.0121977	0.0631252	0.122025	0.178627	0.206122	0.27577	0.444793	0.654291	0.85068	0.963626	1	0.939637	0.816817	0.68053	0.545844	0.432272	0.331251	0.256499	0.179713	0.110458	0.0592561	0.0234012	-0.000980058	-0.0189047	-0.032524	-0.0505067	-0.0795834
	0.187952	0.158423	0.131103	0.113244	0.101694	0.0961633	0.0888412	0.0779527	0.0547873	0.0380182	0.0305775	0.0323219	0.0345174	0.0133504	-0.0145088	-0.0398807	-0.0449853	-0.0355836	-0.0282157	-0.00584836	0.0221924	0.0622454	0.113011	0.178064	0.262029	0.371794	0.51095	0.65304	0.773505	0.839979	0.889892	0.933506	0.975651	1	0.99935	0.992438	0.988959	0.992683	0.98995	0.960217	0.900055	0.822535	0.74423	0.673473	0.60367	0.520859	0.434229	0.349659	0.279141
	0.18171	0.161477	0.141445	0.124024	0.110578	0.098028	0.0878033	0.0795854	0.0746139	0.0707869	0.0680193	0.068503	0.0680454	0.0587547	0.0539756	0.0658553	0.107322	0.165906	0.238441	0.316276	0.406427	0.500741	0.585278	0.648186	0.694323	0.720309	0.730925	0.74516	0.785667	0.845579	0.903411	0.948512	0.980953	1	0.996484	0.965591	0.910956	0.851366	0.793306	0.731815	0.668928	0.603442	0.532785	0.451598	0.365102	0.286779	0.226843	0.183893	0.158259
	0.105315	0.0899481	0.092413	0.120984	0.127896	0.125796	0.11292	0.10526	0.0907294	0.0647442	0.0124307	-0.0294688	-0.0632797	-0.0176601	0.0701006	0.109583	0.111104	0.0693591	0.0678743	0.0484459	0.0110888	0.024411	0.0408945	0.114178	0.130255	0.172513	0.280891	0.41707	0.571574	0.687647	0.821469	0.921161	0.977935	0.975957	1	0.994127	0.950751	0.850389	0.786208	0.71738	0.643683	0.526482	0.393355	0.291638	0.187372	0.127434	0.0813122	0.0956787	0.116623
	-0.103351	-0.0969228	-0.0765011	-0.104229	-0.0649897	-0.0772056	-0.0601654	-0.0951816	-0.0201314	0.0832977	0.442583	0.687484	0.739693	0.430068	0.11079	0.0011442	0.0117368	0.022582	0.0382903	-0.0167391	-0.0496869	-0.107704	-0.109107	-0.0959757	-0.110334	-0.0740022	-0.0763406	-0.023678	-0.0421411	0.0191201	0.0928031	0.308266	0.611025	0.85874	1	0.971408	0.851719	0.637771	0.398928	0.248065	0.16113	0.0606975	-0.0469551	-0.0897511	-0.0652784	-0.0644299	-0.0893213	-0.0908764	-0.08887
	0.121933	0.0913402	0.0667229	0.0498025	0.0400955	0.0306225	0.0219306	0.015461	0.0128696	0.0136977	0.0136643	0.0155785	0.0160192	0.0222917	0.0391395	0.0759993	0.0975392	0.0990473	0.0782686	0.0698157	0.0773302	0.0967383	0.120897	0.145853	0.17986	0.23807	0.328297	0.444532	0.572304	0.697018	0.799777	0.879344	0.93527	0.973509	0.992297	1	0.997218	0.97804	0.94061	0.893488	0.843609	0.783617	0.705519	0.612341	0.516828	0.42499	0.343125	0.267762	0.207472
	0.0404395	0.0208202	0.00401353	-0.0018796	-0.00322045	-0.00323714	-0.0073564	-0.00595028	-0.00179504	0.00236932	0.00169061	-0.00747352	-0.0116495	-0.0107557	-0.00712326	-0.00372416	-0.0089209	-0.015664	-0.0196711	-0.0192794	-0.00148432	0.0373801	0.0827407	0.12328	0.16276	0.224426	0.309375	0.413893	0.527436	0.649864	0.767857	0.867277	0.93601	0.970888	0.989111	1	0.997021	0.979648	0.95268	0.918461	0.852779	0.743162	0.606499	0.469255	0.346661	0.246384	0.170646	0.117194	0.0816742
	0.088181	0.0775385	0.0641633	0.0579327	0.0602405	0.0809121	0.099526	0.11798	0.114112	0.116098	0.138586	0.17767	0.249655	0.219706	0.13149	0.00706197	-0.0308101	-0.0253632	0.00227431	0.00433636	-0.00215447	-0.0156649	-0.0124758	0.0125145	0.0423222	0.0674016	0.115458	0.204847	0.347275	0.518324	0.696072	0.846787	0.952879	0.992944	0.998104	1	0.998491	0.967139	0.901633	0.802509	0.696646	0.586734	0.494779	0.399737	0.29962	0.204389	0.140566	0.107292	0.0951811
	0.104297	0.098427	0.0901934	0.0747625	0.0561484	0.0325145	0.0104226	-0.00774378	-0.0184764	-0.0262186	-0.0344292	-0.0424211	-0.0469864	-0.0393458	-0.021344	-0.00569166	0.00516042	0.0067964	0.00794153	0.00619294	0.00665664	0.0168064	0.0399373	0.0797926	0.137755	0.215593	0.317638	0.432239	0.551834	0.654321	0.74063	0.81342	0.890306	0.957833	0.999885	1	0.972058	0.936538	0.903183	0.850097	0.753121	0.615644	0.470564	0.349215	0.263246	0.206651	0.173697	0.149647	0.128514
	0.0200352	0.0166105	0.0139563	0.0138291	0.0145282	0.0129433	0.0157886	0.0143762	0.0110782	-0.000911349	-0.0177967	-0.0301581	-0.0342771	-0.0154429	0.00255365	0.0143672	0.00892668	0.00344465	-0.000210387	0.000134981	-0.00132369	-0.00472039	-0.00979722	-0.0143532	-0.0090222	0.011941	0.0557486	0.120872	0.201209	0.301497	0.416833	0.552847	0.704473	0.850765	0.960667	1	0.957339	0.845645	0.698077	0.547343	0.412438	0.302484	0.221584	0.162257	0.114998	0.0784767	0.0555276	0.0410435	0.031335
	0.116171	0.119797	0.119961	0.108084	0.0892587	0.0755342	0.0718538	0.0709083	0.0711132	0.0656819	0.0574162	0.043338	0.0342412	0.0291236	0.0267514	0.0239501	0.0219161	0.0212626	0.0224496	0.0173206	0.0119648	0.0105176	0.00899822	0.00803946	0.00906406	0.0128399	0.0196594	0.0330806	0.0700994	0.149276	0.278793	0.445008	0.628843	0.804749	0.935025	0.998814	1	0.960969	0.87875	0.754421	0.608428	0.473161	0.370009	0.295411	0.244955	0.203704	0.171053	0.144955	0.128061
	0.0270383	0.0269792	0.00766299	-0.00835399	-0.0191232	-0.0205731	-0.0313936	-0.0385974	-0.0351112	-0.0292445	-0.0203567	-0.0121737	0.0190287	0.0112682	-0.0171265	-0.0611369	-0.0701777	-0.0630239	-0.0633494	-0.0614761	-0.0649146	-0.0659322	-0.0630365	-0.0611323	-0.0674252	-0.0576527	-0.0316114	0.00216114	0.0534951	0.127353	0.240042	0.38054	0.549328	0.725919	0.834734	0.897387	0.95548	1	0.932854	0.761001	0.526163	0.337344	0.19246	0.105516	0.066453	0.037063	0.0260021	0.0201221	0.0215044
	0.206632	0.1635	0.138062	0.120471	0.0940168	0.0629569	0.040383	0.0287361	0.0252286	0.0218103	0.0213217	0.0229797	0.0233764	0.0257579	0.0235455	0.0228917	0.0181225	0.0137675	0.0144343	0.0146115	0.0150617	0.0127785	0.0123568	0.0145051	0.0128299	0.00886022	0.0111109	0.0258488	0.0541621	0.0804901	0.113555	0.175347	0.289549	0.415091	0.558873	0.734051	0.907893	1	0.997005	0.976001	0.974612	0.942854	0.846055	0.685675	0.521864	0.394272	0.334152	0.323762	0.32255
	0.218203	0.180838	0.144883	0.119674	0.101646	0.0877714	0.0676937	0.051029	0.0348965	0.0296642	0.0348247	0.0525225	0.0624097	0.0801169	0.0903867	0.102051	0.120068	0.149338	0.191444	0.227584	0.263963	0.304065	0.349396	0.402535	0.472017	0.579033	0.719336	0.844599	0.904414	0.881279	0.822429	0.784459	0.786129	0.808733	0.840198	0.891803	0.950664	0.989785	1	0.97602	0.908082	0.793557	0.670216	0.56969	0.49514	0.439566	0.390213	0.343055	0.293803
	-0.0114947	-0.0463864	-0.047722	-0.0458851	-0.0394164	-0.0713673	-0.103093	-0.11764	-0.101056	-0.0829805	-0.0953599	-0.097587	-0.100015	-0.0715318	-0.0487692	-0.0413066	-0.0404285	-0.0436525	-0.01587	0.0152834	0.0366391	0.0445659	0.0497619	0.0972196	0.219562	0.373048	0.49779	0.571699	0.627999	0.655509	0.634285	0.600511	0.597304	0.638187	0.687921	0.749813	0.803802	0.878532	0.941615	0.991696	1	0.970104	0.910233	0.785282	0.631118	0.44889	0.298271	0.183786	0.0956105
	0.210121	0.163469	0.124837	0.100162	0.0860711	0.0803432	0.0753353	0.0748044	0.0649295	0.0551585	0.0384786	0.027732	0.0149956	0.0119432	0.00394586	0.00323226	-0.00447446	-0.00570023	-0.0116559	-0.0127688	-0.0143572	-0.0117535	-0.010749	-0.00979028	-0.00410107	0.00716539	0.026669	0.0450967	0.0674369	0.0954742	0.142653	0.195816	0.265131	0.341593	0.42137	0.503465	0.600186	0.721838	0.852492	0.955113	1	0.972041	0.874653	0.742371	0.621437	0.523695	0.449244	0.375088	0.311579
	0.146933	0.13224	0.153203	0.217874	0.250541	0.259964	0.22911	0.210117	0.199316	0.18834	0.190634	0.145069	0.118483	0.0830341	0.0437534	-0.00441792	0.00219003	0.03566	0.0926751	0.114866	0.144926	0.189683	0.223793	0.237665	0.240516	0.264946	0.292517	0.301788	0.271459	0.256652	0.27856	0.314546	0.338969	0.348736	0.38276	0.449089	0.544747	0.649662	0.766765	0.89579	1	0.995452	0.873532	0.694725	0.546008	0.43575	0.345995	0.282864	0.234601
	0.192436	0.141652	0.10479	0.07804	0.0579387	0.0441223	0.0310095	0.0234768	0.0219187	0.0239043	0.0269751	0.0288971	0.0282447	0.0138127	-0.000935876	-0.0118785	-0.00800197	-0.00364778	0.000871835	0.0042066	0.0110783	0.0343053	0.0912237	0.183139	0.320268	0.503413	0.722967	0.90326	0.978953	0.947511	0.857536	0.76315	0.680728	0.629636	0.612489	0.631092	0.687563	0.774992	0.873621	0.951922	0.992601	1	0.976066	0.929343	0.852465	0.747252	0.618261	0.483297	0.361866
	0.626025	0.550698	0.489518	0.440674	0.424212	0.468863	0.539229	0.57029	0.514304	0.416595	0.331097	0.286734	0.256569	0.197739	0.122156	0.0608958	0.0646996	0.0933888	0.132004	0.176611	0.22712	0.284566	0.34932	0.416412	0.47086	0.488123	0.473012	0.466403	0.485883	0.547284	0.620262	0.698169	0.758705	0.813177	0.865263	0.912936	0.935569	0.93715	0.938551	0.945623	0.965649	0.985916	1	0.983372	0.923226	0.826314	0.738659	0.678221	0.643603
	0.309817	0.256046	0.183719	0.101975	0.0507031	0.0292961	0.0161985	-0.00350372	-0.0185695	-0.0294145	-0.0298185	-0.0291776	-0.0346335	-0.0345304	-0.0376793	-0.0330121	-0.0319433	-0.019878	-0.0111134	-0.00645868	-0.00471832	0.000227212	0.017882	0.0502344	0.0894761	0.122303	0.148586	0.178045	0.197445	0.223471	0.255995	0.304289	0.364984	0.449056	0.543035	0.625427	0.683995	0.750088	0.826741	0.90116	0.950528	0.981218	1	0.98451	0.914098	0.802359	0.673011	0.556682	0.450767
	0.14547	0.111867	0.0935838	0.087946	0.0878793	0.0948811	0.118784	0.156142	0.170495	0.147501	0.0897006	0.0416374	0.0109366	0.00661729	0.0114453	0.0191644	0.0208898	0.0184371	0.0140302	0.0117209	0.0109265	0.0120319	0.0120312	0.0105302	0.00890837	0.00820066	0.00830501	0.0079957	0.00740339	0.00997961	0.0159991	0.0290585	0.053511	0.0938048	0.153566	0.239571	0.36218	0.515377	0.673279	0.812935	0.921366	0.988595	1	0.946931	0.833776	0.678481	0.513131	0.370829	0.266938
	0.31835	0.244523	0.183158	0.13853	0.111768	0.091796	0.0694021	0.0445988	0.0116313	-0.0103468	-0.0365356	-0.0405809	0.0648307	0.11954	0.150938	0.065017	0.0408002	0.0264984	0.0164961	0.00550282	-0.00468624	-0.0122756	-0.0145668	-0.0180806	-0.0226251	-0.0240787	-0.0253969	-0.0214878	-0.0192954	-0.0140746	-0.00270136	0.0250214	0.0750863	0.141623	0.217618	0.303597	0.403326	0.514669	0.623659	0.723466	0.817949	0.910689	0.978885	1	0.970064	0.891001	0.775361	0.632604	0.503455
	0.372073	0.272557	0.188167	0.128901	0.0848949	0.0739298	0.0674329	0.074823	0.0800575	0.0737718	0.0513946	0.017696	-0.014029	-0.0141706	-0.00076787	0.0323033	0.0550164	0.0809348	0.117163	0.153775	0.183197	0.195909	0.193041	0.179956	0.163114	0.137869	0.104254	0.068817	0.0417568	0.0246919	0.0193042	0.0229445	0.0344911	0.0589093	0.110976	0.200423	0.318443	0.449806	0.576153	0.691468	0.803314	0.911962	0.986146	1	0.964486	0.892913	0.807563	0.708015	0.604355
	0.481211	0.379151	0.276392	0.188699	0.120994	0.0735795	0.0452808	0.0249144	0.0152192	0.0114358	0.00841309	0.00553919	0.00314048	0.00246649	0.00455047	0.00663075	0.00917706	0.00558931	0.00107684	-0.00210369	-0.00213907	-0.0003496	0.00190504	0.00442107	0.00307173	0.000159368	0.000296341	0.00643729	0.0131622	0.0252218	0.0402602	0.059332	0.0822054	0.118273	0.175216	0.251802	0.343626	0.438648	0.531191	0.63032	0.74389	0.849947	0.937261	0.985266	1	0.955617	0.86993	0.760348	0.667264
	0.465252	0.340712	0.24918	0.190765	0.145035	0.0993436	0.0628629	0.0389818	0.034081	0.0301156	0.0260405	0.0159322	0.0102088	0.00423577	0.0100587	0.0179054	0.0259603	0.0325314	0.0469679	0.0705796	0.0901291	0.108598	0.1312	0.155923	0.174018	0.180397	0.171895	0.157032	0.144737	0.142904	0.147657	0.149608	0.146839	0.148011	0.161218	0.197695	0.261145	0.344808	0.42775	0.512511	0.61042	0.734843	0.859658	0.95449	1	0.995657	0.941306	0.842238	0.725539
	0.525899	0.461026	0.408571	0.40128	0.435351	0.522747	0.634801	0.721019	0.776663	0.829989	0.852205	0.879047	0.977821	0.916409	0.769231	0.46004	0.310022	0.214484	0.143107	0.0909013	0.0405143	0.0146438	0.0452304	0.105508	0.24783	0.400061	0.501238	0.493408	0.451739	0.460923	0.508825	0.551839	0.579863	0.588568	0.590615	0.585019	0.598794	0.624658	0.662893	0.698248	0.735555	0.787726	0.862184	0.941487	1	0.998862	0.938217	0.83025	0.706808
	0.52863	0.494323	0.436478	0.366975	0.306594	0.251701	0.203117	0.180003	0.173313	0.175235	0.179058	0.177972	0.139502	0.0755064	0.0159716	-0.00513607	-0.00771542	-0.000408757	0.0106482	0.0167575	0.00670235	-0.00497689	-0.0179536	-0.0257102	-0.0355738	-0.0408206	-0.0424644	-0.0355369	-0.0293837	-0.0229248	-0.0290459	-0.0271966	-0.0251071	-0.0126029	-0.00229744	0.0209061	0.0630874	0.110484	0.184472	0.291761	0.454765	0.654642	0.860316	0.968364	1	0.961596	0.905021	0.789489	0.657126
	0.434512	0.376885	0.332617	0.294968	0.272259	0.270178	0.275967	0.273607	0.247045	0.212457	0.176643	0.14574	0.121069	0.080011	0.0380249	0.00299973	0.000486558	0.0132339	0.027107	0.0475729	0.0721474	0.104962	0.143481	0.192523	0.246901	0.282641	0.31855	0.283612	0.244681	0.23042	0.239216	0.270748	0.320537	0.376643	0.441865	0.526705	0.604899	0.657738	0.666852	0.667813	0.692594	0.764165	0.857202	0.951193	1	0.984593	0.891916	0.752956	0.619664
	0.581288	0.544022	0.525005	0.503673	0.480176	0.47695	0.484209	0.475112	0.430985	0.375664	0.327247	0.290378	0.25513	0.251082	0.217073	0.192685	0.153484	0.120984	0.121096	0.143882	0.195568	0.177991	0.157473	0.140671	0.147385	0.15135	0.186544	0.228897	0.272993	0.323589	0.37325	0.470947	0.604003	0.696092	0.694871	0.653885	0.643379	0.636026	0.619972	0.610881	0.631823	0.695559	0.798693	0.93416	1	0.974711	0.877157	0.767311	0.688842
	0.743568	0.697228	0.622604	0.51895	0.426339	0.348475	0.28639	0.235921	0.177411	0.115561	0.059708	0.0304017	0.0166734	0.007166	-0.00138145	-0.0054177	-0.00424501	-0.00155195	0.00170181	0.00300282	0.00154447	-0.000397621	-0.0016234	0.00096266	0.00435152	0.0115824	0.0158952	0.0202517	0.0215978	0.0279623	0.047749	0.0743287	0.0994417	0.111711	0.122165	0.14314	0.174022	0.204607	0.241275	0.301225	0.408866	0.557302	0.722631	0.863176	0.966388	1	0.9709	0.895492	0.821488
	0.461028	0.341746	0.264378	0.228077	0.208902	0.17328	0.122774	0.0749551	0.0433922	0.0220936	0.0107291	0.000813179	-0.0132744	-0.00613395	0.0541327	0.133204	0.228002	0.305721	0.336379	0.304377	0.22998	0.186043	0.170439	0.163307	0.167866	0.181362	0.260698	0.257969	0.239109	0.233235	0.23285	0.257129	0.296195	0.334871	0.350477	0.378739	0.427236	0.501492	0.572168	0.63522	0.69263	0.752304	0.832513	0.931258	0.996246	1	0.946581	0.868381	0.755846
	0.346387	0.235214	0.166683	0.125473	0.0988045	0.0797136	0.0605079	0.0447278	0.0292491	0.0217948	0.0197934	0.0197346	0.0235653	0.0247448	0.0345182	0.0456874	0.0675987	0.0985844	0.161884	0.268008	0.403619	0.545722	0.660913	0.728388	0.70943	0.595517	0.439398	0.304719	0.235821	0.233811	0.300598	0.400105	0.471239	0.474725	0.423551	0.357743	0.297577	0.249547	0.212793	0.19705	0.230128	0.330139	0.493519	0.696639	0.892158	1	0.981574	0.851625	0.669092
	0.828354	0.737946	0.627983	0.524325	0.440055	0.361798	0.286074	0.192716	0.107698	0.0482028	0.0135443	0.00206574	-0.0155521	-0.0228665	-0.034895	-0.0342622	-0.0316855	-0.0240777	-0.0275371	-0.0312102	-0.0332535	-0.0309044	-0.0291921	-0.0317554	-0.0301665	-0.0247793	-0.0173351	-0.0080054	-0.00406362	0.00235991	0.0136049	0.032959	0.0580364	0.0940188	0.140523	0.189086	0.225066	0.263144	0.308434	0.372768	0.447084	0.545091	0.654239	0.759402	0.871488	0.954997	1	0.98841	0.950898
	0.65955	0.6138	0.547287	0.501159	0.488485	0.526594	0.571901	0.600005	0.600658	0.579344	0.557049	0.530645	0.479097	0.455105	0.394437	0.316575	0.202699	0.154436	0.166216	0.212715	0.246813	0.28226	0.283443	0.251634	0.209075	0.199801	0.21686	0.269218	0.315474	0.362979	0.389231	0.442432	0.548992	0.651349	0.707813	0.694345	0.645697	0.60568	0.585117	0.613512	0.649942	0.687496	0.730629	0.807359	0.921175	0.997426	1	0.893514	0.781782
	0.911347	0.898005	0.868869	0.814079	0.747842	0.677409	0.607633	0.530813	0.452178	0.383247	0.331577	0.288883	0.249288	0.17987	0.118248	0.0688492	0.0611587	0.061563	0.057181	0.0530099	0.0501237	0.0476439	0.0473505	0.0476197	0.047689	0.0445102	0.0376364	0.0331327	0.0438217	0.0786079	0.126894	0.170393	0.208296	0.249989	0.305056	0.358973	0.413201	0.45371	0.491153	0.541816	0.626187	0.736858	0.842997	0.916667	0.963159	0.988152	1	0.99545	0.968156
	0.886929	0.837971	0.757542	0.664048	0.576421	0.495093	0.416274	0.329235	0.254402	0.195232	0.152257	0.125077	0.0966782	0.0722128	0.0418066	0.0336528	0.027456	0.0257367	0.0168347	0.00842022	-0.00158307	-0.0143965	-0.0194044	-0.0179216	-0.0117892	-0.00211935	0.00525073	0.00793518	0.00748488	0.0126815	0.0269783	0.0488141	0.076086	0.10709	0.158237	0.193015	0.217218	0.208876	0.200786	0.201008	0.248555	0.350842	0.477214	0.617794	0.788625	0.929342	1	0.985087	0.956619
	0.749125	0.716095	0.67579	0.604963	0.534475	0.471142	0.401044	0.318764	0.249755	0.230139	0.234607	0.233229	0.224861	0.161557	0.124832	0.0560436	0.0441703	-0.00335006	-0.0302477	-0.0411815	-0.0351947	-0.0142086	0.0125576	0.0434522	0.0997632	0.212836	0.335823	0.434814	0.470426	0.502446	0.528784	0.543822	0.564857	0.597665	0.640439	0.661515	0.67929	0.691604	0.70365	0.714232	0.740072	0.78678	0.837658	0.900643	0.963069	0.999495	1	0.954276	0.882411
	0.574068	0.46002	0.356681	0.27728	0.221588	0.177102	0.13729	0.0959237	0.0617495	0.0375719	0.0196334	0.00642181	-0.00470866	0.00036499	0.035865	0.0944393	0.143547	0.173959	0.182567	0.167257	0.133845	0.103861	0.0871294	0.0740569	0.0522084	0.032275	0.0143882	0.00436287	-0.00181817	-0.00581072	-0.00910906	-0.0107928	-0.0119656	-0.0114764	-0.0110077	-0.00859873	-0.00241165	0.0054593	0.0197573	0.0503591	0.122066	0.261897	0.470498	0.693272	0.874033	0.976158	1	0.942803	0.829615
	0.575235	0.432689	0.339755	0.292946	0.262488	0.22615	0.173201	0.127132	0.0948901	0.0726108	0.0604814	0.0545796	0.0548577	0.0336553	-0.00327053	-0.0326219	-0.0377436	-0.0305833	-0.0126653	-0.00258053	0.00378038	-0.00122968	-0.00931851	-0.0154306	-0.011541	-0.00532006	-0.00118863	-0.00089082	-0.0029442	-0.00312336	-0.00322253	0.00204372	0.00925982	0.0206758	0.0386068	0.0721739	0.118138	0.174756	0.243399	0.318937	0.380998	0.432745	0.499179	0.613443	0.761637	0.913993	1	0.989589	0.88951
	0.580669	0.476345	0.383956	0.316269	0.288688	0.27045	0.2618	0.244395	0.267352	0.275017	0.236295	0.181944	0.157298	0.175139	0.213778	0.319923	0.459404	0.52434	0.475101	0.361067	0.270781	0.205026	0.163796	0.128727	0.103436	0.0564114	0.014028	-0.0161697	-0.0168268	0.00525388	0.0227386	0.0321377	0.0439247	0.0556898	0.0861069	0.13466	0.19996	0.253913	0.307021	0.369604	0.47768	0.615348	0.740775	0.83137	0.905039	0.969287	1	0.946508	0.841427
	0.473594	0.349726	0.24813	0.175756	0.127882	0.0942817	0.0671142	0.044142	0.0247025	0.0120756	0.00670088	0.00960585	0.0156046	0.0165997	0.0278025	0.0493766	0.0767247	0.0845634	0.0844621	0.0866992	0.0898206	0.0875426	0.0794706	0.0732947	0.0811707	0.112754	0.151608	0.164328	0.146767	0.114603	0.0872039	0.0683456	0.060048	0.05648	0.0521378	0.0506803	0.061417	0.08638	0.125824	0.188271	0.286361	0.434394	0.598538	0.757851	0.885383	0.977976	1	0.926839	0.783145
	0.681826	0.559532	0.465029	0.382422	0.318405	0.261147	0.199997	0.128411	0.0740167	0.0321318	-0.0151289	-0.0625468	-0.0760953	-0.0363534	0.0103349	0.0365941	0.0299364	0.0152961	0.00960273	0.00697033	0.00592453	-0.00251729	-0.00820403	-0.0124413	-0.0100985	-0.0106749	-0.0102883	-0.0101242	-0.00542474	0.00535788	0.0180432	0.0288008	0.0344199	0.0386885	0.0447324	0.0607719	0.0911676	0.139323	0.200603	0.285476	0.405056	0.555945	0.710925	0.844447	0.932174	0.981762	1	0.973623	0.878379
	0.823938	0.710262	0.596264	0.496168	0.407216	0.328369	0.254433	0.191319	0.140944	0.0994727	0.0678981	0.0496264	0.0389981	0.0291672	0.0248219	0.0198236	0.0199561	0.0163263	0.0153589	0.0140609	0.011957	0.00956946	0.00516157	0.00160786	0.00196525	0.00396825	0.00725639	0.00760444	0.00873913	0.00910354	0.0117497	0.0145284	0.0193855	0.0288513	0.0394976	0.0497373	0.0593226	0.0721795	0.0903029	0.114785	0.158057	0.227673	0.336013	0.478161	0.638684	0.799498	0.92903	1	0.99664
	0.831571	0.724341	0.612967	0.508929	0.421455	0.34802	0.280759	0.203193	0.115753	0.0403942	-0.012152	-0.0399049	-0.0500711	-0.0224671	0.00779812	0.028854	0.0230799	0.0201729	0.0162637	0.0112448	0.00481304	-0.000561927	-0.00470108	-0.00886786	-0.0122389	-0.0133926	-0.0133948	-0.011684	-0.0125115	-0.0131839	-0.0113991	-0.0088771	-0.00586416	-0.00405363	0.000948223	0.00797773	0.0170576	0.0279699	0.0431238	0.0724004	0.130249	0.22988	0.372649	0.550991	0.737123	0.88942	0.980074	1	0.969328
	0.836983	0.711468	0.583459	0.462742	0.351197	0.257257	0.17952	0.124238	0.0729181	0.0394641	0.011418	-6.15026e-05	-0.00551282	-0.0061376	-0.00854198	-0.0225063	-0.0241007	-0.0164234	-0.00642391	-0.000814917	-0.00433298	-0.00477703	-0.014729	-0.0131395	0.00766692	0.0808246	0.206316	0.31644	0.358122	0.320734	0.277136	0.245686	0.240722	0.246911	0.243545	0.220622	0.192207	0.180349	0.185524	0.200028	0.208484	0.246852	0.319346	0.436054	0.560514	0.689843	0.833086	0.953779	1
	0.970876	0.929338	0.876148	0.823001	0.792735	0.771204	0.723407	0.610411	0.46791	0.336438	0.240832	0.160979	0.106727	0.0611583	0.0312246	0.00526308	-0.000755845	0.00311561	0.0117141	0.0174701	0.0234825	0.0308507	0.0420129	0.0554268	0.0753266	0.106005	0.141706	0.175866	0.199248	0.215081	0.219759	0.219612	0.219489	0.228603	0.244336	0.269022	0.294109	0.317108	0.33803	0.357916	0.386819	0.440871	0.52328	0.635138	0.744383	0.850029	0.928907	0.979475	1
	0.950491	0.938622	0.926507	0.855893	0.740332	0.622685	0.539372	0.463955	0.39214	0.327487	0.266772	0.214896	0.181813	0.122267	0.0648829	0.0244793	0.0356327	0.0429468	0.0301836	0.0143416	0.00596474	-0.00229898	-0.00145472	0.0112081	0.0253526	0.0502481	0.108564	0.182986	0.238539	0.249041	0.23362	0.216378	0.196596	0.181612	0.170068	0.167947	0.17618	0.18724	0.202453	0.212023	0.226447	0.263926	0.327757	0.422677	0.567325	0.735151	0.886182	0.975602	1
	0.946361	0.92809	0.922334	0.920469	0.919226	0.90845	0.88368	0.842988	0.807598	0.770852	0.710384	0.638413	0.544292	0.380923	0.192723	0.0504647	0.00961589	0.00764377	0.00298463	0.00257286	0.009271	0.0161616	0.0312009	0.047767	0.0736492	0.123034	0.173546	0.203306	0.203768	0.215453	0.238704	0.270348	0.29103	0.347069	0.430475	0.518277	0.561714	0.563141	0.555688	0.546573	0.559068	0.596981	0.674023	0.751901	0.830918	0.887073	0.949652	0.988767	1
	0.992045	0.987335	0.960565	0.909425	0.838984	0.756373	0.655555	0.521171	0.366613	0.237147	0.156454	0.0982596	0.0650404	0.0508001	0.0543178	0.0605312	0.0562166	0.035755	0.0147682	-0.00263821	-0.013984	-0.0225236	-0.0269792	-0.0291209	-0.0301697	-0.0291112	-0.0274038	-0.0280837	-0.0309142	-0.0350989	-0.037531	-0.037541	-0.0363009	-0.0338254	-0.0310351	-0.0233458	-0.0105232	0.0027204	0.0157898	0.0450001	0.111936	0.21603	0.350933	0.482042	0.611315	0.71309	0.794111	0.858702	0.927112
	0.986319	0.900579	0.735636	0.511987	0.302261	0.301721	0.243266	0.245211	0.15621	0.145301	0.158496	0.171678	0.162646	0.100026	0.0438617	0.0346897	0.0736731	0.132165	0.172009	0.204703	0.191706	0.188321	0.124313	0.0999242	0.0745747	0.0655329	-0.0306347	-0.0603311	-0.0435824	0.061777	0.0823832	0.165677	0.21678	0.240622	0.170279	0.132653	0.159592	0.196798	0.218799	0.313969	0.421172	0.513427	0.488996	0.444248	0.464514	0.492698	0.556481	0.675431	0.881264
	0.963089	0.876346	0.804093	0.784282	0.785785	0.753639	0.64256	0.47328	0.31155	0.192745	0.123581	0.0756793	0.0330188	0.00966366	-0.00217346	0.00762604	0.0158573	0.0220083	0.0210592	0.0161193	0.0161802	0.0255294	0.0317948	0.0391017	0.0396224	0.0501151	0.0461987	0.0421251	0.0367367	0.0352755	0.041553	0.0574667	0.0690726	0.0689562	0.0647781	0.0626542	0.0583768	0.0488691	0.0594952	0.0858046	0.11832	0.178263	0.277142	0.38848	0.478495	0.544986	0.609345	0.72581	0.878701
	PC Count, pre
	8	6	5	10	10	14	22	12	9	5	9	3	7	9	5	4	6	7	3	1	4	5	9	12	7
	PC count, post
	5	7	8	4	5	10	5	4	16	9	10	10	11	8	13	8	5	5	13	7	9	7	3	4	6
	bin value
	1	3	5	7	9	11	13	15	17	19	21	23	25	27	29	31	33	35	37	39	41	43	45	47	49
[truncated: 51 more columns]

## Sheet: SupFig2c_left
Example Intermediate PC, novel belt, KQ139, CELL 199
dff map, pre: before reward switch, 100 laps by 50 spatial bins
-0.0398931	0.0159053	0.0697192	0.171627	0.161135	0.121063	0.101736	0.105812	0.0778108	0.0195215	-0.0140841	-0.00134712	0.0643563	0.118001	0.197873	0.208085	0.207134	0.15929	0.0951517	0.0327407	0.0118495	0.0444727	0.105915	0.100903	0.0825651	0.0353819	0.101607	0.117597	0.107018	0.0680789	0.0545034	0.0347005	-0.0282515	-0.0337743	-0.0181448	0.0120693	0.024123	0.0363893	-0.00100273	-0.0114855	0.0278699	0.126558	0.186209	0.203142	0.151498	0.0399754	-0.0287479	-0.0483036	-0.0123232	0.00137525
-0.00332006	0.0164993	0.0721988	0.104906	0.101629	0.0405493	0.0428695	0.0347881	0.0164124	0.0400426	0.156616	0.236827	0.255152	0.183232	0.166837	0.145595	0.127321	0.0947787	0.0547531	0.00918588	-0.0124026	0.00564478	0.094636	0.181315	0.205976	0.137957	0.082434	0.056112	0.0448672	0.033929	0.00688461	0.00408576	0.0138792	0.0435303	0.0965757	0.103148	0.0838917	0.0393199	0.0413908	0.0484322	0.0543505	0.0476618	0.0530952	0.0502533	0.0404516	0.0692986	0.0664179	0.10361	0.0522604	0.0580268
0.083946	0.146742	0.135743	0.101225	0.137007	0.198962	0.180931	0.0976921	0.0275706	0.0262704	0.0777682	0.119187	0.135147	0.0836554	0.0496339	0.0655373	0.0693267	0.0832693	0.0340242	0.0433559	0.0489795	0.0584144	0.0409062	0.0324022	0.0163541	0.0308475	0.0308676	0.0752115	0.0999557	0.159969	0.199697	0.206701	0.191625	0.125937	0.0597829	0.0198512	0.0121858	0.00912371	0.0140107	0.0689425	0.126759	0.140045	0.159099	0.179699	0.217456	0.166829	0.132648	0.0997355	0.0964743	0.132898
0.136054	0.115961	0.0683607	0.0597686	0.0870256	0.10457	0.105951	0.123189	0.116705	0.106889	0.0692535	0.0656779	0.0782861	0.0702247	0.0507178	0.0645188	0.108812	0.130101	0.123106	0.141883	0.19291	0.185943	0.099557	0.056491	0.117042	0.23767	0.265384	0.292066	0.294438	0.304033	0.22632	0.153739	0.0930753	0.0877827	0.09967	0.138921	0.160981	0.136542	0.114557	0.0941683	0.112491	0.117576	0.0948351	0.0803586	0.0865515	0.0880085	0.103256	0.0633371	0.0412857	0.0398669
0.0457448	0.0468718	0.0551347	0.11437	0.132651	0.0822095	0.0223655	0.0453916	0.0881911	0.104417	0.0877485	0.0374455	0.0322881	0.0362988	0.0848131	0.100124	0.101538	0.0996421	0.0806728	0.046026	0.0165216	0.0247459	0.0400047	0.0608164	0.0407443	0.0132178	-0.0175646	-0.0496379	-0.0850682	-0.100423	-0.0327919	0.0654678	0.10021	0.122413	0.170125	0.206885	0.233673	0.239958	0.201893	0.113401	0.0378431	0.0254913	0.0422106	0.0688733	0.0970156	0.104351	0.0876236	0.0869226	0.0867057	0.075144
0.0519455	0.0806944	0.114897	0.14649	0.17826	0.149069	0.162567	0.102036	0.132825	0.122302	0.15939	0.131089	0.13674	0.101493	0.0971792	0.0958329	0.0955182	0.0970757	0.0971281	0.12187	0.117567	0.116908	0.105235	0.0838894	0.0242988	-0.00389425	0.0114476	0.0405459	0.0593822	0.0688347	0.0700333	0.0531435	0.0626451	0.0498072	0.0648039	0.0295499	0.0369065	0.0285582	0.0888914	0.129025	0.156947	0.14304	0.132511	0.0790729	0.0144711	0.00367423	0.0309032	0.105905	0.123818	0.158725
0.179242	0.185335	0.1551	0.126293	0.108378	0.10299	0.066457	0.0796499	0.0962867	0.0824999	0.0979859	0.107606	0.130619	0.102839	0.0642073	0.0823726	0.0922197	0.133169	0.150529	0.152564	0.13687	0.0922764	0.0501788	0.0337221	0.0467915	0.085559	0.117347	0.0885868	0.0833606	0.0956675	0.117185	0.0785551	0.0449254	0.117927	0.16626	0.184379	0.0868072	0.0433512	0.0625512	0.127828	0.169487	0.17976	0.123296	0.104213	0.0747579	0.133579	0.168746	0.168054	0.12345	0.136154
0.123597	0.1421	0.0876305	0.101939	0.109634	0.112313	0.139008	0.135408	0.160179	0.160101	0.164332	0.203523	0.185043	0.158088	0.110165	0.0875119	0.112271	0.0876245	0.0170497	-0.0388341	-0.046183	-0.0230622	-0.0283783	-0.0337	0.0493417	0.129665	0.12993	0.0934546	0.0876842	0.0957451	0.0747638	0.00345897	-0.0114812	-0.0115052	0.00614384	0.0378118	0.0491096	0.0650942	0.0747822	0.0952287	0.106777	0.0962369	0.0561727	0.0760122	0.0954147	0.130128	0.0807482	0.0528913	0.0593398	0.111833
0.136411	0.111807	0.0750787	0.0475862	0.0578899	0.072309	0.0581019	-0.00807991	-0.061946	-0.0279303	0.0672727	0.142302	0.103452	0.0816606	0.0756123	0.130101	0.124817	0.147183	0.130285	0.169568	0.142134	0.149133	0.142105	0.128992	0.097176	0.0599819	0.0920411	0.157956	0.18699	0.208692	0.204588	0.192742	0.153601	0.0834895	0.0609892	0.0689072	0.0941225	0.107888	0.0780563	0.0346988	0.0213242	0.0766795	0.120292	0.125495	0.0948791	0.0999764	0.118649	0.103779	0.096108	0.0904513
0.0794076	0.133731	0.165434	0.160121	0.102921	0.0635533	0.0982416	0.0955394	0.0978098	0.117567	0.115692	0.0884737	0.055262	0.0611919	0.0977084	0.087163	0.0881776	0.0883988	0.0745631	0.0768678	0.0651911	0.0597959	0.0248244	-0.024009	-0.0284183	0.0270607	0.0984887	0.108294	0.0916305	0.0946514	0.135482	0.198926	0.206495	0.145959	0.0606774	0.0161326	0.0612582	0.0893258	0.0915874	0.0828536	0.090744	0.105461	0.100191	0.0560923	0.0101579	-0.00969595	0.0371738	0.0794193	0.0979941	0.0543771
0.017213	0.035328	0.0811048	0.128638	0.153177	0.128818	0.128316	0.0764763	0.0676374	0.034542	0.0519115	0.0600484	0.113797	0.163794	0.182656	0.132168	0.0504096	0.0384552	0.0516482	0.0659685	0.0663599	0.0718936	0.101751	0.103117	0.124046	0.132317	0.0967495	0.0578611	0.0262199	0.0874734	0.133878	0.189282	0.220313	0.260801	0.213226	0.137323	0.089352	0.153956	0.204555	0.172297	0.0846499	0.0459526	0.0312371	0.0453576	0.0542643	0.100151	0.0931346	0.0745628	0.0735657	0.0934293
0.116604	0.165622	0.16433	0.139121	0.088967	0.0801593	0.0960058	0.0542134	0.0991899	0.140078	0.206146	0.213504	0.210771	0.194158	0.183345	0.17927	0.165652	0.143328	0.10294	0.0747615	0.0394824	0.0139023	-0.0041644	0.0281466	0.0785864	0.135502	0.101529	0.108662	0.129582	0.179745	0.156285	0.138634	0.0926369	0.121646	0.13632	0.180614	0.154949	0.13884	0.113561	0.0856493	0.0330479	0.0493389	0.107905	0.125945	0.120169	0.0807819	0.0649826	0.0670791	0.0930453	0.147784
0.153811	0.132269	0.147662	0.136525	0.117991	0.0606214	0.092541	0.115307	0.111076	0.0525879	0.0301593	0.0657011	0.142845	0.163939	0.157009	0.0858917	0.0506045	0.0214973	0.0407045	0.0630987	0.0790328	0.0664245	0.0697512	0.0499203	0.025888	0.02993	0.0309538	0.0492513	0.068878	0.133045	0.188113	0.181316	0.129782	0.090397	0.141861	0.224535	0.255332	0.197726	0.0950902	0.0574803	0.0547774	0.0930904	0.122519	0.147865	0.162635	0.16547	0.130088	0.094663	0.0462531	0.0674689
0.083615	0.100445	0.0851619	0.0774479	0.0960328	0.0929001	0.0834902	0.0789943	0.0659742	0.118919	0.148103	0.194223	0.162666	0.160798	0.159939	0.123586	0.0487122	-0.00862346	0.00927942	0.048101	0.0793775	0.0742707	0.0666113	0.0732966	0.0633792	0.0354661	0.0202389	0.0517481	0.0655113	0.0258629	0.0185082	0.046832	0.0950219	0.0915896	0.0829959	0.105442	0.115543	0.110594	0.0722053	0.0680728	0.0837663	0.13107	0.185282	0.19391	0.127689	0.0526066	0.036868	0.0614076	0.085747	0.0801631
0.0290847	-0.00328434	-0.0151939	0.0699873	0.116855	0.125355	0.102487	0.108636	0.103577	0.117141	0.103436	0.134769	0.118604	0.203042	0.346042	0.449536	0.461638	0.62998	0.873225	0.938765	0.743664	0.453756	0.266235	0.123615	0.111752	0.235609	0.362816	0.378266	0.248169	0.139286	0.0983462	0.103077	0.110439	0.112415	0.112148	0.0900122	0.0711232	0.0976136	0.138226	0.14712	0.135275	0.088554	0.0242116	-0.0320285	-0.0509148	-0.00977559	0.0179459	0.0435263	0.0581125	0.0856738
0.0546484	0.0434628	0.0766997	0.0918411	0.0992247	0.0601748	0.0934004	0.0672498	0.0536819	0.0414825	0.045315	0.0653295	0.0740751	0.116288	0.134646	0.127781	0.113799	0.123323	0.126631	0.102669	0.0489597	-0.0085514	-0.0461312	-0.0561502	-0.0353665	0.0131677	0.0391234	0.0813792	0.102342	0.102031	0.0743806	0.0542971	0.0603672	0.077717	0.0811867	0.0957991	0.111041	0.0725263	0.0271314	-0.026929	-0.0167932	0.0416002	0.0487698	0.0490181	0.00878815	0.0609176	0.0651523	0.0417958	-0.0156826	0.00148878
0.0445523	0.0476732	-0.0152982	-0.0688309	-0.0510625	0.000418144	0.00380345	-0.0172184	0.0112619	0.0751177	0.108622	0.10415	0.0822428	0.101281	0.120391	0.149307	0.115345	0.0790514	0.0271626	0.0472584	0.1206	0.180372	0.185507	0.130687	0.0965355	0.0700219	0.0520851	0.0614479	0.0573319	0.0415351	0.026447	0.0244279	0.0475846	0.0312761	0.0186982	-0.00569564	-0.00681347	0.0283918	0.0666692	0.0804371	0.0557654	0.0135837	0.0230781	0.0699335	0.0975459	0.103696	0.09528	0.0988177	0.0723564	0.0243178
-0.0077089	0.0033482	0.00754453	0.0588966	0.0976604	0.128972	0.0950638	0.0349001	-0.0107128	-0.0139752	0.00785171	0.0583988	0.102072	0.146296	0.237523	0.301721	0.362761	0.35166	0.363097	0.322991	0.351562	0.362976	0.333753	0.232191	0.125719	0.0824487	0.107284	0.141962	0.173056	0.153223	0.129854	0.135769	0.115016	0.0632937	0.0485855	0.0674595	0.117358	0.138583	0.150627	0.169636	0.145917	0.119649	0.0915657	0.09134	0.10838	0.12747	0.12635	0.0939615	0.0602413	0.0468227
0.0400158	0.0435183	0.0419503	0.0159517	-0.0335877	-0.0533417	-0.0212698	0.0711866	0.160018	0.178553	0.168888	0.0734425	0.0648085	0.0294834	0.046151	0.0254847	0.0155159	0.0218279	0.0359832	0.0757849	0.115065	0.149946	0.15478	0.185748	0.209595	0.226072	0.198839	0.170849	0.125459	0.0971635	0.0752279	0.0640619	0.0476295	3.39784e-05	-0.0291796	-0.0255187	0.0601993	0.152143	0.167548	0.121305	0.106541	0.130744	0.133976	0.0883486	0.066396	0.0902292	0.114851	0.096199	0.0744926	0.0536978
0.0900638	0.107561	0.127566	0.111006	0.129858	0.154093	0.191941	0.173417	0.139905	0.109852	0.11017	0.139383	0.125782	0.151892	0.153913	0.169596	0.142844	0.101712	0.0622518	0.0249232	-0.0133904	0.0354553	0.10059	0.0979483	0.0505044	0.055224	0.13853	0.183901	0.12875	0.0658631	0.0259334	0.0367935	0.0879516	0.103773	0.109274	0.0949404	0.116619	0.123864	0.0730819	0.0222735	0.0128736	0.00578464	0.00014724	-0.00585596	0.0666843	0.119724	0.122049	0.0650815	0.0145867	0.033257
0.0814928	0.116129	0.0956133	0.0624514	0.0205492	0.0379294	0.017281	0.0592867	0.0350163	0.116596	0.126077	0.162098	0.139478	0.145031	0.12805	0.165026	0.268197	0.867296	1.65646	2.21562	2.17254	1.79963	1.56145	1.32433	1.03583	0.719739	0.474922	0.363542	0.289392	0.231576	0.20526	0.164445	0.121568	0.0814272	0.098811	0.149714	0.166537	0.15299	0.116277	0.0945515	0.0590638	0.00192518	-0.0578849	-0.0327543	0.0251089	0.0296181	-0.00264115	0.0174766	0.124353	0.166558
0.123336	0.05034	0.0313197	0.0793797	0.125368	0.131465	0.194236	0.166295	0.145206	0.0663197	0.0486442	0.0600593	0.0373068	0.0761449	0.12934	0.16788	0.172549	0.251466	0.491783	0.715992	0.799268	0.756743	0.675882	0.564749	0.381527	0.224207	0.141105	0.11328	0.108952	0.110546	0.107622	0.130193	0.165706	0.197741	0.17721	0.140928	0.116221	0.113285	0.091993	0.0380621	-0.0192126	-0.00659668	0.0480045	0.105463	0.127565	0.133669	0.134274	0.0861375	0.0256175	-0.0130291
0.0367714	0.0830637	0.12528	0.122368	0.109609	0.131222	0.111217	0.103496	0.0501021	0.0647394	0.0694629	0.0824091	0.0550438	0.040021	0.0245168	0.0440505	0.0800551	0.165383	0.224182	0.399373	0.613911	0.897669	1.12821	1.22237	1.10948	0.924405	0.756752	0.661245	0.582037	0.631552	0.75273	0.760917	0.652899	0.496049	0.406216	0.289293	0.183125	0.0780007	0.0475021	0.0694967	0.1317	0.18569	0.211923	0.141019	0.0197843	-0.0754584	-0.047585	0.0330724	0.0900212	0.107824
0.0338296	0.00565825	-0.00599351	0.0248254	-0.0223524	-0.0319177	-0.0162413	0.0430936	0.0531427	0.0741784	0.067976	0.0470303	0.0434918	0.06136	0.0845086	0.114371	0.318526	0.528505	0.675007	0.671192	0.571354	0.418818	0.246406	0.198915	0.193817	0.133946	0.0364199	0.0284629	0.0904402	0.142644	0.112116	0.0331529	0.0183464	0.0388097	0.0318384	0.027134	0.0882931	0.202103	0.196013	0.0888305	0.000741994	-0.0220482	-0.0438288	-0.0582695	-0.0464804	0.00826451	0.0437528	0.0780783	0.113646	0.154731
0.196225	0.200617	0.121921	0.0228397	-0.0112572	0.0227578	0.0487612	-0.00318312	-0.0524449	-0.0487463	-0.045129	0.021438	0.0877667	0.131309	0.0900195	0.0647845	0.110537	0.135947	0.110668	0.136197	0.495608	1.03374	1.3455	1.20339	0.795913	0.516627	0.3754	0.272216	0.190972	0.137892	0.0960198	0.070163	0.0266842	0.0378113	0.0634265	0.0992627	0.131972	0.100818	0.0261917	-0.0295315	-0.0174039	0.0861211	0.15603	0.145926	0.0976616	0.0788469	0.152039	0.16527	0.112764	-0.0163943
-0.0465084	-0.0389043	0.0121562	0.0356497	0.0603321	0.0800861	0.110277	0.137759	0.152146	0.122878	0.109738	0.080554	0.0906981	0.0921637	0.123948	0.1916	0.335513	0.510003	0.554932	0.463327	0.292652	0.171143	0.119329	0.125653	0.131246	0.120049	0.0779659	0.0642126	0.0476048	0.0369534	0.0306572	0.0148123	0.0341133	0.0470243	0.0745519	0.0670373	0.0372228	0.00905512	-0.0200256	-0.0180424	0.0231866	0.0887363	0.124327	0.100632	0.0378901	0.01531	0.041436	0.0743139	0.0441486	0.00119229
[truncated: 179 more rows]

## Sheet: SupFig2c_middle
Example Intermediate PC, novel belt, KQ146, Cell 42
dff map, pre: before reward switch, 100 laps by 50 spatial bins
[truncated: 205 more rows]

## Sheet: SupFig2c_right
Example Intermediate PC, novel belt, KQ173, Cell 312
[truncated: 206 more rows]

## Sheet: SupFig2d
Inter map, normalized df/f, Pre, before reward switch, novel belt.
[truncated: 191 more rows]

[truncated: 3 more sheets: SupFig2e, SupFig2f, SupFig2g]
