# Supplementary material for: Mechanisms of experience-dependent place-cell referencing in hippocampal area CA1
Source: Nat Neurosci. 2025 Apr 1;28(7):1486–96. doi: 10.1038/s41593-025-01930-5 (PMC12229891; doi:10.1038/s41593-025-01930-5)
Supplement: Supplementary file 10 — Goal PCs encoded reliable distance but not time information after the running start and did not require reward per se. [file 41593_2025_1930_MOESM10_ESM.xlsx]

## Sheet: SupFig3a_cell#599
	Fd in space, 100 laps by 50 space bins
	-0.0122464	-0.0820978	-0.0401624	-0.103001	-0.0440593	-0.0730779	-0.0215441	-0.0466167	0.0705192	0.0311624	0.0988694	-0.0200163	-0.0130573	-0.00715404	0.0603409	0.00908346	8.7188e-05	0.0190734	0.0304038	-0.00169989	-0.0602216	-0.0227279	0.00505913	0.0413778	0.0513728	0.0495221	0.0467495	0.111952	0.139485	0.0360118	0.0243137	0.0251748	0.0701728	0.0797649	0.108355	0.142778	0.168143	0.0848249	-0.0392991	-0.0421928	0.0923828	0.0699924	0.191001	0.316543	0.550205	0.635808	0.546963	0.336624	0.183739
	0.145802	-0.0363139	-0.0406731	0.0443972	-0.0312399	-0.00345631	0.0513902	0.0156237	-0.0419951	0.00553317	0.0342198	-0.0270406	-0.0345433	-0.0431859	-0.0790048	-0.0301152	0.00773412	-0.0370088	0.0110501	0.0267466	0.0135902	0.0671058	0.0691032	0.0276811	-0.0378933	-0.0639549	-0.0774138	-0.0948832	-0.0615147	0.0445498	0.0760243	0.0974455	0.0354397	-0.0175764	-0.0222288	-0.0235242	0.0312018	0.126697	0.0578673	-0.0420943	0.00189548	0.0632046	0.0823602	0.15762	0.219708	0.196084	0.266876	0.087044	0.0796461
	0.0309981	0.0697629	0.0662254	-0.0449662	0.205334	0.353498	0.448374	0.223576	0.0618842	0.0398617	0.037066	0.0748475	-0.0171502	-0.02196	0.0872555	0.0816412	0.0737741	0.0822509	0.0878235	-0.0007254	-0.0612622	-0.0282629	-0.0272085	-0.031177	-0.0135488	-0.0775145	-0.0587669	-0.0305112	-0.0259757	0.0724595	0.0870276	0.0217101	0.0391663	0.131702	0.00746728	0.00555625	0.0256805	0.0495499	0.0917573	0.136367	0.0784036	0.132237	0.119928	0.134624	-0.0206816	0.0419971	-0.0165598	-0.0764221	-0.0151215
	-0.0306459	0.0568478	0.0855026	0.089192	0.0336355	0.0700968	-0.0208057	-0.000242059	-0.0512192	-0.0167491	0.0301625	0.000732962	0.0105628	0.0175034	-0.0644798	0.0073968	0.105283	0.0929158	0.00434853	0.0561636	0.0891909	0.0477961	-0.0616331	-0.0974958	-0.0399994	-0.00816766	0.0150245	-0.000871537	-0.0459707	-0.0534208	0.0300183	0.0891915	0.0648986	0.0174048	-0.0295673	-0.0609917	-0.100575	-0.100009	-0.00376409	0.0469274	0.0377622	0.0128058	0.0691071	0.0520947	0.100963	0.210975	0.115228	0.0696766	0.0608518
	-0.0551764	-0.0893361	0.017848	0.0294356	-0.0377147	0.089752	0.0625058	-0.0116846	0.0558917	0.0240081	-0.0410717	-0.0254976	-0.00563511	0.0512796	0.093607	0.0802352	0.122315	0.0940504	0.114978	0.112321	0.0196135	0.00990325	-0.0227283	-0.0795051	0.0143317	0.0792415	0.0279288	0.0340594	0.0652817	0.0950898	-0.00497556	0.0780277	0.0634066	0.0634523	0.143709	0.100853	0.101307	0.132748	0.153634	0.259713	0.20907	0.115586	0.0684141	0.0713799	0.0326548	0.168207	0.18	0.129705	0.037693
	0.0580685	0.0488555	0.0283365	0.0345742	0.00426607	-0.0418742	0.0702085	0.107078	0.0534615	0.0873015	0.160248	-0.0188488	-0.0241068	-0.00683337	-0.0796003	-0.0402653	-0.0308221	0.0169248	0.0332746	-0.0235279	0.00358378	0.0508227	-0.0123752	-0.0616467	0.0176252	0.0474045	0.0012413	0.0195158	0.0588243	0.0692806	0.0676605	0.0519519	0.0103864	0.000987888	0.0978214	0.16269	0.0577564	0.0220276	0.0229534	-0.00389931	0.0358465	0.0431966	0.0432298	0.0255142	-0.00221199	-0.0273265	0.0539464	0.109164	0.0972686
	0.100216	0.364082	0.244923	0.139861	0.477567	0.443597	1.21543	1.40764	1.60256	1.81134	1.89108	1.5498	0.949473	0.622775	0.362002	0.236577	0.226918	0.138564	-0.0221843	-0.0194607	0.0703051	0.0593453	0.0384791	0.0424348	-0.059494	-0.0565881	-0.0104251	-0.03107	-0.0277793	-0.0471409	0.0509703	0.0734306	0.00139375	-0.0476385	-0.0130669	0.0560711	0.044867	-0.0321074	-0.0591847	-0.0720988	-0.0453845	0.00112139	0.0965044	0.112883	0.0811928	0.0543079	0.0584727	0.0694374	0.0766228
	-0.0535757	0.0610777	0.0524976	0.0887437	0.120265	0.198977	0.21437	-0.00858286	0.0226731	0.0705743	0.0542821	0.0772057	0.00303607	-0.0793183	-0.0147832	0.0295773	-0.0222532	-0.107304	-0.0399333	0.0307692	0.0522198	0.00068236	-0.0603211	-0.0419333	0.0465849	0.0760417	0.0934838	0.110414	0.00876459	0.0130942	0.152953	0.0883669	0.0283729	-0.107754	-0.00848041	0.0459817	0.104948	0.119379	0.0622735	0.0751474	0.144971	0.12647	0.146197	0.139757	0.0307181	0.0810021	0.0536805	-0.0664536	-0.058953
	NaN	NaN	NaN	NaN	NaN	NaN	NaN	NaN	NaN	NaN	NaN	NaN	NaN	NaN	NaN	NaN	NaN	NaN	NaN	NaN	NaN	NaN	NaN	NaN	NaN	NaN	NaN	NaN	NaN	NaN	NaN	NaN	NaN	NaN	NaN	NaN	NaN	NaN	NaN	NaN	NaN	NaN	NaN	NaN	NaN	NaN	NaN	NaN	0.156605
	0.171937	0.656115	1.50227	1.79485	1.26477	1.19906	0.781155	0.444158	0.314862	0.213096	0.145055	0.0832387	0.090938	0.109829	0.11429	0.0713305	0.108291	0.109882	0.124786	0.101482	0.0549797	0.0377134	0.0716669	0.029109	-0.111607	-0.128853	-0.0774181	0.00662221	-0.0407509	-0.0740653	-0.0551585	-0.0148975	-0.0142156	0.0395335	0.037989	0.00465956	0.129284	0.105123	0.046532	0.0608254	-0.044262	-0.0347815	0.0599274	0.0374541	0.0575639	0.00597896	0.0941771	0.103209	0.0486738
	-0.0248648	0.126287	0.288957	0.165878	0.202526	0.56432	0.778753	0.861572	1.0023	0.827012	0.448766	0.296089	0.179031	0.0591132	0.108741	0.1873	0.151359	0.10871	0.0667535	0.0826852	0.0572334	0.0145391	0.0329075	0.0550291	0.113629	0.0881344	0.052244	-0.0114549	-0.0356724	0.0267301	0.0624893	-0.0232857	-0.0955871	-0.0344684	0.0771094	-0.0101379	-0.0912776	0.0143042	0.061604	0.0153374	0.0266906	0.0288288	0.0402223	0.126656	0.0464982	0.0712652	0.110398	-0.00607232	-0.0756709
	-0.0648375	-0.0300614	0.0193951	0.13648	0.185354	0.46853	0.786659	0.788526	0.9142	0.970865	0.562493	0.276869	0.233561	0.184874	0.188949	0.155998	0.100408	0.0661185	0.0350331	-0.0524121	-0.0197034	-0.0201334	-0.01928	-0.0106625	-0.0133431	-0.0359336	-0.0625648	-0.104306	-0.0646969	-0.00774295	0.0481552	0.0513676	0.0429277	0.0608436	0.126104	0.0612269	0.0587695	0.0456378	0.0148298	0.0931572	0.0713975	0.086789	0.0352133	0.032501	0.014453	0.0586969	0.0719722	0.0611392	-0.0225268
	-0.0218059	0.366777	1.06399	0.651017	0.687227	0.715006	0.710121	0.838495	0.576821	0.271669	0.162106	0.161234	0.0519826	-0.00921247	-0.0558035	-0.0355835	-0.00735566	-0.000253538	-0.0419349	-0.0644948	-0.0299253	-0.0408961	0.0191083	0.014862	0.00482281	0.00664713	0.0509992	0.00465007	-0.0448788	-0.0617184	-0.0662505	-0.0969121	-0.0609368	-0.0340251	-0.024936	-0.0881972	-0.0662214	-0.0406682	-0.000281992	-0.0712971	-0.0975022	-0.0783743	-0.0731613	-0.0724798	-0.046368	-0.0512406	-0.00873496	0.0298727	-0.0136533
	0.0163166	0.183359	0.290959	0.405342	0.287079	0.267129	0.179468	0.083001	0.0738707	0.00702021	-0.0237765	0.0725788	0.140311	0.0967802	0.0193684	-0.028996	-0.0236968	0.0405693	-0.0454518	-0.133145	-0.0793906	-0.00723403	-0.00914906	0.0113331	0.0959614	0.155992	0.0821289	-0.00536428	-0.0202779	3.26378e-05	0.0942292	0.125752	0.131473	0.13977	0.0333558	0.101252	0.115023	0.0286084	0.000499651	0.0366472	0.0626343	0.145519	0.220443	0.203492	0.126297	0.149128	0.129859	0.0819156	0.0841619
	-0.0380132	0.133429	0.165203	0.0606636	-0.0317664	-0.0807591	0.0138422	-0.0297443	-0.0174265	-0.0714061	-0.0136916	-0.0699628	-0.00532802	-0.103164	-0.190063	-0.0121637	0.0222594	-0.0348984	-0.017228	-0.0649308	-0.0123517	0.0202071	0.0241506	0.0443388	0.0242182	-0.01727	0.00725565	0.00903412	0.0791346	0.116134	0.0140392	-0.0227046	-0.0229363	-0.0494015	-0.016497	-0.0248647	-0.0164924	-0.0421228	-0.0323085	-0.0418268	-0.0386532	-0.000550002	0.0153851	0.102712	-0.0137417	0.0302711	0.0812671	0.050004	0.024877
	-0.14967	-0.0232122	0.038004	0.0349192	0.0233718	-0.0311127	-0.0374798	-0.0621353	-0.0393452	-0.0780143	0.0115855	0.0259158	0.0303155	-0.0469263	-0.0837247	-0.0915766	-0.0892423	-0.0722745	0.00407666	0.0405	0.0712399	-0.00761965	0.0213462	0.00703952	0.048282	0.0887223	0.061135	0.0432395	-0.0315542	-0.0151299	-0.00877165	-0.0211989	-0.033556	-0.034659	0.0462438	0.0175942	-0.038946	0.0130258	0.0237297	0.0555198	-0.0133601	0.000410442	0.152432	0.33554	0.576379	0.727369	0.570635	0.279856	0.16965
	-0.00733052	0.120981	0.0447234	0.0203539	0.0535174	0.146893	0.201614	0.155811	0.0864685	-0.0425446	-0.0604768	-0.00999137	0.0864389	0.0627567	0.00236501	-0.0404083	-0.0802852	-0.0211539	-0.00443564	-0.0254668	-0.0456822	-0.00988022	-0.0500395	-0.123632	-0.109879	-0.0556834	-0.107213	-0.172637	-0.144306	-0.053296	0.0128844	-0.02053	-0.0383943	-0.0392359	-0.0619946	-0.042326	-0.0399104	-0.0778599	-0.0171652	0.0247094	-0.0166179	0.0309115	0.0791114	0.0740171	0.0613919	0.0804186	0.111015	0.072671	0.0587616
	0.149465	4.3725	7.52054	7.98719	6.47506	3.9195	1.97145	1.07179	0.668607	0.525423	0.339037	0.221717	0.190128	0.147936	0.136246	0.0536945	0.0540386	0.0342299	0.0158648	0.00339956	0.0762366	0.0135498	0.0921252	0.0112066	0.028522	0.0576107	-0.0205547	-0.0856428	-0.00394145	-0.018981	-0.0466767	-0.0230782	0.0279208	0.0270773	-0.0518461	-0.0648236	-0.0689185	-0.0433205	-0.0141806	0.014514	0.0375214	0.0681896	0.0298983	-0.0256732	-0.0138161	0.0615858	0.029671	0.039995	0.0660756
	0.258296	0.587393	1.36941	2.15733	2.25784	2.78359	3.23692	3.10532	2.51769	2.00563	1.70319	1.43462	1.11903	0.670154	0.344203	0.251262	0.284306	0.190989	0.0732329	0.0305591	0.0724635	0.0314575	-0.0103758	0.0392161	-0.00668377	-0.0312159	0.0546464	-0.00752093	-0.0551776	0.0386882	0.0600531	0.000200154	-0.0723359	-0.0390181	0.00575143	0.0280176	-0.00399291	0.012076	0.102858	0.0486185	0.0970755	0.105573	0.124041	0.154571	0.12252	0.137769	0.0791344	0.0144177	0.0370971
	0.0175879	0.142571	0.320702	0.410254	0.484639	0.265285	0.0893038	0.0789488	0.0187159	0.0133209	0.0279092	0.0364485	0.027832	0.0301382	0.00593701	0.0153236	0.0360387	0.00234067	-0.0298397	-0.0506896	-0.0492517	0.0178614	0.100419	0.0844771	-0.0100207	-0.0705841	-0.00392642	-0.0258322	-0.0842379	-0.120819	-0.062536	-0.0125127	0.0142558	0.058235	0.0137661	0.0254662	0.134459	0.178719	0.184192	0.0755984	0.0388312	0.0274827	0.0492531	0.025732	0.00445882	-0.0170882	0.00263648	0.00546985	-0.040039
	-0.0455942	0.261223	0.867627	1.21727	1.81054	2.05682	1.96337	1.58045	1.23594	0.932625	0.537242	0.281142	0.220154	0.248624	0.091752	-0.0132732	0.019209	0.0213163	-0.0340581	-0.0785371	-0.071566	-0.0702692	-0.0666144	-0.0677006	-0.00459266	0.0496169	0.0112309	-0.00890799	-0.0525983	-0.0872692	-0.0325183	-0.0450674	-0.0613117	-0.0314516	-0.0374527	-0.0725013	-0.0223749	0.0712496	0.172288	0.0693955	0.00800797	0.0188672	0.00680914	-0.00425519	0.0696205	0.0379822	0.029995	-0.027003	0.00360184
	0.451261	1.29075	2.29943	2.63527	2.32762	1.91086	1.69156	0.863585	0.497357	0.289917	0.204766	0.150832	0.0318754	-0.0250238	0.0303697	0.0996579	0.0484528	-0.0179689	-0.0361032	-0.00345956	0.0340584	0.0398624	0.0530549	0.0770517	-0.0262901	-0.116817	-0.0091195	-0.0334154	-0.0977469	0.0629216	-0.0254252	-0.0454159	-0.00662427	0.00409003	-0.0324503	-0.0679309	-0.0257739	0.00281763	-0.0255288	-0.0779028	-0.044379	-0.00909341	0.00108382	-0.0289307	0.0302332	0.108973	0.159193	0.14187	0.148264
	-0.0218174	0.378295	0.304434	0.313687	0.155151	0.0300124	0.100054	0.133219	0.0867526	-0.0271437	0.015969	0.0576296	0.0563096	-0.0124769	-0.0222711	8.34187e-05	-0.0595885	-0.0241554	0.0060758	0.0028219	-0.0674442	0.0224129	0.0758709	0.0810797	0.0615952	0.0748337	0.0722361	0.0872382	0.00405269	-0.0134604	-0.0195518	-0.0401108	-0.00274639	-0.0241041	0.0379395	0.155356	0.17307	0.152581	0.0813339	0.0665525	0.0284827	0.0700455	0.118238	0.107705	0.152952	0.170287	0.0961756	0.0301068	0.0269603
	0.286344	0.592525	1.30017	1.71357	1.94897	1.57229	1.04348	0.64701	0.377054	0.19958	0.19867	0.269684	0.216304	0.116765	0.0647687	0.0857085	0.104789	0.0514005	0.0282821	0.0614299	0.0238592	-0.00053	-0.0623399	-0.0282801	-0.0179362	0.037765	0.0510061	-0.0102319	-0.0960331	-0.0437735	-0.0872473	-0.125278	-0.0718762	-0.0329021	0.0223234	0.100316	0.117146	0.0705371	0.00908923	0.021948	0.00457295	0.0652101	0.0747458	0.0804325	0.0802878	0.0408562	0.101219	0.00574097	-0.0105884
	0.0206705	0.330248	0.919692	1.74471	1.62338	1.09722	0.759806	0.547787	0.322387	0.249418	0.17302	0.130754	0.13478	0.0935536	0.0475757	0.0880108	0.0754986	0.040527	0.0204931	0.0145709	-0.0190739	-0.0288367	-0.0218398	0.00726502	0.0613548	0.0345136	0.0298664	-0.0417665	-0.0887699	-0.0124132	6.50963e-05	-0.0135139	0.00987659	-0.0565513	-0.0837378	0.043778	0.169502	0.146286	0.140967	0.127092	0.0836382	0.0938012	0.0579494	0.00304352	0.0503796	0.136585	0.106338	0.0980515	0.128893
	-0.0681564	0.0710964	0.070542	0.0254442	-0.0855278	-0.103371	-0.0278727	-0.00152088	0.0413033	0.12898	0.123089	-0.0155423	0.0802003	0.0605115	0.0892223	0.0444354	-0.0541934	-0.0925318	-0.0360599	0.0266331	0.0743463	0.0605664	0.0797208	0.0731951	0.0461928	0.0234672	0.0941946	0.0698858	0.0203799	0.0241767	0.0608259	0.0983909	0.0754051	0.0679595	0.0716068	0.0214049	-0.0119773	0.00796058	0.0327323	0.055239	-0.0316634	-0.00420611	0.103716	0.025973	0.0302007	-0.0293894	-0.000134972	0.0952753	0.143124
	1.01764	2.04038	2.34477	2.06451	1.70071	1.22097	0.799077	0.607852	0.382079	0.303823	0.206921	0.0630129	0.0317102	0.0198376	0.0653546	0.0708499	0.012351	0.0311774	0.0576949	-0.0386092	-0.168931	-0.0694898	0.0566369	0.0326697	-0.0242147	-0.0592408	-0.0101537	0.0760209	0.145321	0.0176633	-0.0312327	-0.0582078	-0.053725	-0.117364	0.0575236	0.0580399	0.00522253	0.0420814	0.0930788	0.106628	-0.0440669	-0.0622862	-0.0333439	-0.0847611	0.0496148	-0.040863	-0.0254703	-0.0571883	-0.0237112
	0.25375	0.805411	1.023	0.783007	0.811152	0.641704	0.451499	0.462615	0.452813	0.158947	0.0444764	-0.104505	-0.057816	0.0133086	0.0119624	0.0379529	0.0711849	0.0903178	0.0556866	-0.0265951	-0.0896169	-0.137633	-0.0893728	0.033842	0.119482	0.10016	-0.0497041	-0.0408553	-0.0468972	-0.0396818	-0.0348936	0.0461074	0.0724474	0.0888378	0.0033998	0.00539182	0.0361831	0.0228481	-0.0359552	0.0560335	-0.0119506	-0.0876774	0.326504	0.307785	0.151583	0.0652564	0.00238352	0.0414296	0.0569699
	0.228426	0.47324	0.765766	0.804853	1.1901	1.71987	1.83349	1.60141	1.2295	0.879317	0.655777	0.472797	0.283832	0.10308	0.0966619	0.0438457	0.0439919	0.0367835	0.00952429	0.00728957	0.0123067	0.0387162	-0.0165624	0.00484247	-0.0447243	-0.042101	-0.0247224	-0.00278424	-0.0235936	0.00262699	-0.0258078	-0.0864142	-0.0285824	0.0732751	0.0613184	0.0193667	0.0500413	0.0940028	0.0544853	0.0128411	0.0398683	0.105826	0.065797	-0.0508232	-0.0421949	0.0722928	0.0510023	0.0169368	-0.0010033
	1.18185	2.24331	2.64588	2.92691	2.82531	2.48792	1.84	1.20818	0.927599	0.827735	0.636021	0.437949	0.272758	0.211152	0.18931	0.166219	0.161813	0.0835714	0.0516319	0.066069	0.0959769	0.0855744	0.0412818	0.0346081	-0.001985	0.0495497	0.0475278	0.00763342	0.00459087	0.0631152	0.116474	0.120673	0.0613032	0.0496182	0.0440291	-0.0044997	0.0427205	0.0507702	0.0599109	0.0845208	0.0160912	0.0303817	0.069949	0.0544873	0.00284491	-0.00217053	0.0874674	-0.0414605	-0.0343117
	0.127842	0.558964	0.871062	0.833954	1.3139	2.03945	2.34749	1.74917	0.829054	0.524596	0.306379	0.158427	0.101998	0.0754156	0.013003	0.0875777	0.0783312	-0.0514463	-0.0338196	-0.00597442	-0.00216997	-0.00712609	0.00151324	-0.000569476	-0.00683526	-0.000132499	0.0517146	0.0465115	-0.0174214	-0.0548428	-0.0619264	-0.00619482	0.0146902	-0.0143923	-0.0180369	-0.0884974	-0.0786898	-0.0373492	-0.0626817	-0.0425526	-0.024241	0.0105454	0.000630223	0.0159047	0.0921481	0.0596685	-0.0579233	-0.0890938	-0.0450001
	0.119196	0.189371	0.0935709	0.341343	0.816246	1.00676	0.932364	0.915864	0.90941	0.736679	0.471531	0.264587	0.166416	0.158073	0.156802	0.101916	0.0716197	0.0716421	0.0899966	0.0350787	-0.0129599	-0.0331735	0.000227518	-0.043525	-0.0638795	-0.0327507	-0.0173133	-0.0664866	-0.0930717	-0.063567	-0.045735	-0.0622463	-0.119151	-0.0997521	0.0345145	0.225676	0.169393	0.166283	0.163764	0.15202	0.0612805	0.124697	0.212119	0.12035	0.0664029	0.175493	0.0528299	-0.079411	-0.0336108
	0.261948	1.22109	1.44598	1.70578	1.75333	1.46486	1.01095	0.761295	0.552121	0.389898	0.206412	0.156767	0.0351084	0.0346027	0.098015	0.0753065	0.122321	0.0655527	0.00544991	-0.0143167	-0.0438866	-0.134004	-0.118903	-0.0405	-0.0581321	-0.0693486	-0.054173	0.0112527	-0.0126647	-0.0649079	0.00880267	0.032953	-0.00391728	-0.0602647	0.0250586	0.0677466	0.0291781	0.0447657	0.0202346	-0.0256363	-0.0109398	-0.020097	-0.0122194	0.0360268	0.052986	0.0121233	-0.0151932	0.0228846	0.0091565
	0.0606224	1.1744	1.69124	2.37604	2.78464	2.49238	2.00388	1.56979	1.08038	0.724307	0.51115	0.352518	0.271538	0.232531	0.18383	0.114929	0.0343614	0.0369413	0.0432671	0.0403712	0.0426653	0.0998247	0.0986243	0.00773596	-0.0457816	0.0195763	0.0379694	0.0414137	-0.0219467	-0.0451003	-0.0649181	-0.05898	0.0305457	0.0216504	-0.0140362	0.0194079	0.0794425	0.0323662	0.0374151	0.107527	0.0106144	-0.00386377	0.139676	0.183169	0.126994	0.142324	0.116462	0.0343995	0.0790573
	-0.0416296	0.142303	0.267261	0.474538	0.587471	0.66813	0.674426	0.636655	0.560223	0.493424	0.375612	0.213346	0.110705	0.106904	0.165619	0.154758	0.113095	0.0607647	0.114424	0.085159	0.0254161	0.0514627	0.0268671	0.0480754	0.0312306	0.0246532	-0.0818359	-0.0689479	-0.000644019	0.0385384	-0.000828655	0.0653678	0.143987	0.0543115	-0.0525273	-0.0275588	0.113586	0.122815	0.0273343	0.119779	0.151454	0.117839	0.106394	0.100209	0.0161933	0.00699179	0.170364	0.158036	0.0476689
	1.69413	3.37184	3.76294	3.05562	2.49504	2.05739	1.56696	1.06454	0.777863	0.687747	0.523735	0.404838	0.355471	0.320259	0.248282	0.137782	0.0954565	0.109444	0.0728728	0.0496505	0.0723373	0.07963	0.08522	0.0505329	0.0588409	0.0457263	0.0564142	0.0836808	0.0871479	0.0469138	0.0201324	0.0561557	0.0577724	0.019803	0.0504202	0.0644099	-0.0173591	0.047034	0.0631527	0.0628974	0.0654513	0.0772603	0.093813	0.141862	0.12641	0.0280027	-0.0947304	-0.0201941	0.110682
	0.859423	1.29824	1.26177	1.1838	1.33128	1.42353	1.10843	0.701822	0.540716	0.369819	0.254277	0.239486	0.169405	0.146598	0.165996	0.108218	0.0864543	0.132763	0.1176	-0.0190787	-0.0183308	0.0306332	0.0555268	-0.0863365	-0.0696563	0.0148844	0.0594512	0.111111	0.0172924	-0.00816693	0.0125681	0.0283414	0.0550594	0.0253526	0.0452848	0.072104	0.150048	0.175594	0.149198	0.0525497	0.0786143	0.0616792	0.0251094	0.104683	0.0539907	-0.0277041	-0.0195184	0.0676373	0.0237645
	0.237451	0.359598	0.630469	0.851464	0.781698	0.480568	0.375115	0.268265	0.176635	0.0587985	0.0354404	0.0845763	0.0917437	0.0579911	0.01847	0.0872435	0.0916753	0.0409913	-0.00839965	0.00740649	0.0273575	-0.00214176	-0.00679118	0.0199703	0.0179051	-0.0276493	-0.0383305	0.0628376	0.128792	0.0232327	-0.00997628	0.144007	0.163632	0.20858	0.207684	0.144037	0.291659	0.234816	0.162297	0.132552	0.0937581	0.0526055	0.12365	0.0958507	0.130283	-0.0254353	-0.0164913	-0.0866179	-0.0536565
	0.879567	1.31836	1.42492	1.34974	1.12457	1.11451	0.980658	0.776584	0.584177	0.279673	0.156916	0.0165537	0.0951427	0.0740062	-0.00895613	0.106457	0.217195	0.136493	0.0477081	0.0284201	0.00888623	-0.047088	-0.0905303	-0.0286883	-0.00364959	0.0619261	0.0877654	0.00974632	0.0351588	0.0778215	0.096988	0.0277736	0.00602403	0.0243131	0.0261277	0.0377157	0.00579851	0.0499833	0.135213	0.0806916	0.0566593	0.115225	0.147562	0.143006	0.137398	0.11818	0.0662671	0.0885683	0.0713203
	2.61416	3.30247	3.79727	3.74779	3.31366	2.6766	1.9695	1.41641	0.981123	0.590552	0.351267	0.298544	0.299881	0.168806	0.0855088	-0.0298786	-0.0385271	-0.0822356	-0.0406214	-0.0304409	-0.109689	-0.118028	-0.102221	-0.065863	-0.113982	-0.10743	-0.106781	-0.0983642	-0.00764074	-0.0252311	-0.0694519	-0.0990115	-0.0655082	-0.0318168	0.0241121	0.0579008	0.071323	0.11694	0.114075	0.137651	0.130454	0.05093	0.0677612	0.0813607	0.0112354	0.0516126	0.0224627	0.0161791	0.00105991
	0.695288	1.78537	1.87939	2.15806	2.49568	2.42386	2.29581	2.17418	1.89611	1.53465	1.07908	0.772923	0.594098	0.46955	0.376836	0.339317	0.324062	0.182347	0.131137	0.0508913	0.0490024	0.0642629	0.10156	0.060167	0.050997	0.0104447	-0.00523211	0.00876242	-0.0213072	-0.0597248	-0.0715533	-0.0335748	0.00263407	0.0306789	0.0694577	0.132919	0.128121	0.0562585	0.0545409	0.0804802	0.0464769	0.0233724	0.0676627	-0.047906	0.020381	-0.0721732	0.0180132	0.0925665	-0.00481246
	0.903979	1.97524	2.04983	1.79266	1.57509	1.21614	0.764812	0.450402	0.301859	0.29708	0.210522	0.0722304	0.0180454	0.101481	0.0976856	0.0223452	-0.00666832	-0.00485522	0.0100711	-0.0110281	-0.0495638	-0.000573947	0.0837811	-0.0118629	-0.0515017	-0.0358337	-0.0306743	0.0398726	0.0725033	0.11909	0.0433146	-0.0501258	-0.0172943	-0.0284058	0.061191	0.0569578	0.0504612	0.0336057	0.0761305	0.0718079	0.0827936	-0.0229772	0.051999	0.0829666	0.0749996	0.0354459	0.0394344	-0.116866	-0.0101289
	0.440064	0.533229	0.660597	0.536572	0.484423	0.666014	0.711133	0.579599	0.42345	0.252622	0.111865	0.0809995	0.171126	0.134064	0.0496175	0.0184674	-0.0167595	0.00859613	0.0294413	0.0482802	0.0436568	0.0417134	-0.0117084	-0.084252	-0.0746589	-0.0194493	-0.00496871	0.0177829	-0.0262219	-0.017687	0.120756	0.104762	0.0315798	0.11873	0.164324	0.0318182	-0.00546773	-0.0142568	0.0170839	0.0809436	0.0957896	0.0428104	0.0244373	0.0151869	0.113482	0.0827956	0.13348	0.392854	0.310687
	0.147854	0.498065	0.812443	1.14419	1.20047	0.976071	0.944419	0.8928	0.662746	0.31246	0.0675863	0.0486186	0.102482	0.121118	0.0605198	0.0443393	0.0604495	0.0456148	0.0121419	0.0325648	-0.0195728	-0.00415208	0.0206613	0.0385666	-0.0052045	-0.0217876	-0.0182096	-0.00443638	-0.00520219	-0.0419511	0.025977	0.0615662	0.041429	0.0173065	-0.0594895	-0.0337494	0.00481489	0.0282623	0.0178001	0.0310195	-0.014178	-0.0415888	0.00425241	0.0356248	0.0311549	-0.0992616	0.0187705	0.0129138	0.00854031
	0.281262	1.01738	1.07188	1.01669	0.95341	0.901902	0.743387	0.513482	0.384337	0.26859	0.137963	0.111665	0.0790789	0.0607103	0.0460549	-0.0146706	-0.0483352	0.0221546	0.0339968	-0.00951729	-0.00505102	0.0127068	0.00829947	-0.00812058	0.0121436	0.013764	-0.0152925	0.0321847	0.0464391	-0.0309681	-0.0498375	-0.00198777	0.0618101	0.040401	-0.0081832	0.0116685	0.125545	0.115782	0.0460537	0.0173651	0.0108881	-0.00775442	0.08257	0.0689508	-0.0807865	-0.119995	-0.02953	0.067075	0.0563504
	0.0162859	0.690235	1.01691	1.23271	1.65109	1.65628	1.46391	1.31949	1.15416	0.888691	0.621079	0.396311	0.292478	0.200215	0.0850362	0.0279642	0.0042003	0.0519313	0.00800554	-0.0468179	-0.0360731	-0.0350473	0.122421	0.152696	0.0964355	0.0577683	0.00841638	-0.0613885	-0.0308343	-0.0437965	-0.027749	-0.0924945	-0.0560308	-0.0157165	-0.0338455	-0.0806381	-0.00390378	0.105871	0.157982	0.144256	0.151833	0.122347	0.0211346	-0.0245641	0.000789206	0.0507161	0.0449413	-0.0141506	-0.0364014
	-0.020217	0.278696	0.556963	0.652198	0.697101	0.740504	0.554194	0.280602	0.198208	0.245299	0.151193	0.0539846	0.00693537	0.02274	-0.0179429	-0.0618246	-0.0520252	-0.0151549	-0.0599277	-0.110256	-0.101276	-0.071003	-0.0407431	-0.0232295	-0.0394781	-0.0631852	-0.110144	-0.0952576	-0.00694589	-0.0400036	-0.120175	-0.0396846	-0.0416679	-0.052034	0.0178016	0.0915986	0.109867	0.14024	0.202587	0.231997	0.174664	0.0835864	-0.0825703	0.0148002	0.0408864	-0.0559297	-0.00204375	-0.0380486	-0.00482641
	1.01533	1.72856	1.63758	1.4431	1.29056	0.927605	0.498555	0.320905	0.251445	0.154766	0.121843	0.128044	0.120731	0.018356	-0.114853	-0.119006	0.00435297	0.100449	0.0952585	0.088786	0.055004	0.0556583	0.0476499	-0.0709478	-0.149043	-0.0567367	0.0377193	0.00852884	-0.0787598	0.0312924	0.0601539	0.00875573	-0.030355	-0.00848959	-0.0193699	0.0128134	0.0898855	0.0689273	0.0161874	0.0175791	0.0260619	0.0727703	0.0544309	0.113546	0.102899	0.116731	0.108281	0.124581	0.148273
	0.236421	1.0558	1.28881	1.04588	0.761418	0.587298	0.618953	0.561677	0.304358	0.20797	0.20642	0.154074	0.0383812	-0.0463753	-0.0713084	-0.0525493	0.0284695	0.0361026	0.0088659	0.0145625	0.00642245	0.0198235	-0.0773328	-0.110072	-0.113542	-0.112763	-0.0854908	-0.0201658	-0.00665644	-0.00289721	0.0211764	0.0458092	-0.0073828	-0.00675332	0.10396	0.14771	0.145674	0.108892	0.075989	0.101179	0.0586232	0.0427706	0.0192666	0.148955	0.114435	0.0423176	0.0400047	0.160846	0.222536
	0.20885	1.31427	1.8954	1.63827	1.29132	0.910631	0.527139	0.374225	0.244466	0.118645	0.0844829	0.121419	0.103637	0.12246	0.119586	0.103273	0.063517	0.0922286	0.13645	0.11788	0.0722329	0.0429267	0.0311376	0.0416494	0.0776517	0.0650814	0.058045	0.0725649	0.0976377	0.0383346	-0.0362339	0.0390313	0.126736	0.0599328	0.0317518	-0.0382111	-0.00481007	0.0597635	0.0401363	0.00717996	0.0178641	0.0828218	0.123891	0.0728703	0.0366236	0.117426	0.185128	0.045244	0.0416413
	0.0313995	0.076056	0.824299	2.82919	4.43591	4.62408	4.43912	4.31053	3.80853	3.07395	2.47747	1.75189	1.16175	0.953251	0.759563	0.559754	0.384208	0.321559	0.255879	0.239325	0.142595	0.0955897	0.106476	0.144654	0.126782	0.0957615	0.106894	0.0997481	0.0512243	0.02827	-0.00120974	-0.0113433	0.0939173	0.0797479	-0.0100288	-0.0132285	-0.0332176	-0.0744064	-0.0835613	-0.0447243	-0.0377851	0.0272093	0.0421468	-0.0134556	0.0845531	0.0735488	0.0407483	-0.0182277	0.0280085
	0.0598169	0.083726	0.0993181	0.0766109	0.354799	0.778939	0.93198	0.88274	0.779572	0.582063	0.370176	0.276268	0.209454	0.24443	0.157077	0.0243376	-0.00208691	0.0564896	-0.0147051	-0.0183	0.00939449	0.0771139	0.0537316	0.0335925	0.0146599	0.0112	0.0375103	0.0251602	-0.00228342	-0.0265769	-0.0151669	0.0292149	0.0393896	0.0662553	0.041126	-0.003948	-0.0220482	-0.0705486	-0.0848528	-0.0627485	-0.0119466	-0.036748	-0.0653049	-0.0879264	-0.0401828	0.00895558	0.0531857	0.0946243	0.066405
	1.21829	1.85086	1.67334	1.39858	1.33607	1.21638	1.01663	0.819298	0.615736	0.398619	0.306327	0.167518	0.155184	0.117611	0.0760255	0.0974833	0.0795766	0.0521555	0.0236723	-0.030246	0.0367459	0.0474039	-0.0484799	-0.0776879	-0.00157402	0.0424607	0.0477642	0.033907	0.00547477	0.0075141	-0.0215474	-0.0742769	0.0371655	0.114722	0.106514	0.286263	0.31945	0.136172	0.0231505	0.0582387	0.180536	0.225284	0.226559	0.235547	0.151658	0.123282	0.151765	0.0980499	0.121212
	0.749947	2.20491	2.30834	1.79402	1.45965	1.53968	1.56146	1.23527	0.649638	0.394352	0.407792	0.278983	0.0947187	0.108974	0.0805062	0.0553174	0.108728	0.129281	0.0493672	-0.0375745	-0.0104071	0.108864	0.141795	0.105455	0.0563908	0.0419007	0.0399862	0.0456989	0.0730947	0.108824	0.109644	0.0200132	0.0670746	0.0183224	0.032796	0.101299	0.103055	0.0915305	0.145996	0.122862	0.036628	-0.0178872	0.0114208	-0.024112	-0.0671904	0.0245642	0.0772461	0.0343393	0.0767657
	0.434425	1.34236	2.09557	2.37258	2.19957	1.84958	1.68056	1.52848	1.26193	0.969483	0.601393	0.353539	0.209373	0.168266	0.204995	0.254038	0.238174	0.162382	0.13257	0.135783	0.0757564	0.0265233	0.050363	-0.0127829	-0.00289219	0.00704287	-0.0737068	-0.108089	-0.103766	-0.11655	-0.107786	-0.00873764	0.0362609	-0.0615939	0.035051	0.0845876	-0.00023478	0.030931	0.0734022	0.128817	0.120304	0.0492806	0.0104745	0.0651972	0.102727	0.104878	0.0517085	-0.0310169	-0.105554
	0.85779	1.8999	2.1378	1.76969	1.29982	0.962523	0.83295	0.727814	0.558684	0.378146	0.159431	0.0993859	0.0850186	0.0277554	-0.0220412	0.000786455	-0.0346972	-0.0360016	-0.0361942	-0.068611	-0.164206	-0.187567	-0.0836507	-0.0366252	-0.0590135	-0.0664828	-0.0814703	-0.10927	-0.122479	-0.080118	-0.0586672	-0.057074	-0.0900786	-0.190371	-0.125703	-0.0993453	-0.135884	-0.113529	-0.0682863	-0.124627	-0.170318	-0.107982	-0.150913	-0.173126	-0.154909	-0.241365	-0.226115	-0.186454	-0.167211
	1.11767	1.73005	1.76074	1.7246	1.24854	0.662482	0.370106	0.348784	0.257565	0.216841	0.224179	0.19552	0.0605329	0.0638608	0.123729	0.0871436	0.0557072	0.0560014	0.0769641	0.0452259	0.0704608	-0.0459299	-0.104487	-0.108655	-0.0181348	-0.000630567	0.0751202	0.102109	0.123544	0.0782543	0.0643564	0.0703118	0.0752773	-0.0320346	0.0214851	0.133977	0.123934	0.0379421	0.0373315	0.0699855	0.146188	0.115038	0.114181	0.164898	-0.00777334	0.00922057	0.043086	0.028402	-0.00709154
	0.0713703	0.527068	1.3782	1.65873	1.66579	1.38034	1.06781	0.849327	0.745287	0.612015	0.480383	0.359841	0.234275	0.224617	0.24137	0.190542	0.083893	0.0197546	0.00732268	0.0125806	-0.0521524	-0.0457272	0.0382374	0.0572999	0.00653245	-0.0646934	0.012405	0.0683643	0.00695986	0.019287	0.0836764	-0.00115606	-0.0268379	0.0722177	0.052147	0.0335951	0.0774257	0.139924	0.0889475	0.0786786	0.127727	0.085874	0.0831964	0.0280664	0.0234604	0.118877	0.0746621	0.0462891	0.131071
	NaN	NaN	NaN	NaN	NaN	NaN	NaN	NaN	NaN	NaN	NaN	NaN	NaN	NaN	NaN	NaN	NaN	NaN	NaN	NaN	NaN	NaN	NaN	NaN	NaN	NaN	NaN	NaN	NaN	NaN	NaN	NaN	NaN	NaN	NaN	NaN	NaN	NaN	NaN	NaN	NaN	NaN	NaN	NaN	NaN	NaN	NaN	NaN	NaN
	1.46355	2.76934	3.02621	2.74851	2.61248	2.27833	1.79327	1.34058	0.998341	0.659637	0.417757	0.379434	0.36138	0.279361	0.273489	0.182027	0.0866036	0.0423934	0.0276121	0.0676123	0.0663678	0.0818336	-0.0342937	-0.0559981	-0.0106274	0.0686322	0.0687482	-0.00564378	-0.0708101	-0.0277552	-0.0109006	-0.0407254	0.0144566	0.0623469	-0.000127408	0.0358149	0.107482	0.193574	0.200711	0.274547	0.26299	0.226262	0.19713	0.141987	0.00378616	0.00826737	0.00791741	0.0613512	0.0733377
	0.521393	1.00548	1.54004	1.62872	1.31495	1.01647	0.807809	0.732256	0.546861	0.325591	0.243685	0.182634	0.137179	0.143233	0.0927513	0.0518031	0.0214397	0.0527232	0.133873	0.121639	0.0927493	0.106299	0.11595	0.102539	0.0308716	-0.0420741	0.0323289	0.0710643	0.0562491	0.0157233	-0.00405059	0.0326094	0.0836668	0.0514588	-0.0119083	0.0306853	0.00815437	-0.0347273	-0.0147748	-0.0536516	-0.0347813	0.037029	0.0294354	-0.00231162	0.0483153	0.0472437	0.0215364	-0.00342064	-0.103515
	1.08341	2.42567	2.64192	2.54713	1.88854	1.25348	0.861603	0.736523	0.61534	0.504462	0.407404	0.316339	0.208706	0.14721	0.153089	0.092369	0.0894477	0.0808675	0.0936929	0.0222136	-0.0156984	0.0549293	0.109093	0.0917871	0.0113432	0.00853815	0.0709269	0.0603475	-0.079692	-0.000815881	0.11837	0.0646599	0.119525	0.0834937	0.0469306	0.108972	0.088769	-0.00578635	-0.0380752	0.0441623	0.060112	-0.00502431	-0.0278062	0.0470257	0.0675366	0.0498758	0.0759566	-0.0287795	-0.000812356
	0.293804	1.25043	1.65405	1.37617	0.998292	0.6194	0.555267	0.575465	0.467133	0.231249	0.151244	0.150827	0.142019	0.0824266	0.0339652	0.0299727	0.0842341	0.147217	0.0952926	0.0740387	0.0491185	-0.0379561	-0.0621384	-0.00282733	-0.0259909	-0.0532325	-0.0209192	-0.0247255	-0.0678144	-0.0451203	-0.0413787	0.100797	0.225889	0.0570064	0.00235288	0.0490235	0.0472918	0.0740307	0.0934595	0.0673845	0.109928	0.149701	0.0925758	0.108531	0.100569	0.0696104	0.0415706	-0.0187712	0.0312953
	0.24027	1.29415	2.1328	2.88461	3.12311	2.89216	2.51241	2.09405	1.44351	0.906303	0.594776	0.421006	0.386151	0.324269	0.183124	0.0454377	0.0217644	0.0046428	0.0269792	-0.0191117	-0.0767146	-0.106564	-0.059846	-0.0349713	0.0124864	0.0423634	-0.000621857	-0.0408911	-0.0466428	-0.0533893	-0.0707096	-0.0263013	-0.0128425	0.0127325	0.074987	0.0827506	0.0702605	0.0464807	0.105354	0.0507791	-0.0101421	-0.0685617	-0.0537105	-0.0103361	-0.0429762	-0.0566585	-0.0658114	0.023694	0.0446732
	0.161991	0.658757	1.25714	1.66555	1.58204	1.54618	1.32342	1.07595	0.963971	0.719868	0.49595	0.281493	0.172611	0.257236	0.203974	0.0943377	0.058508	0.053488	0.0397574	0.0424279	-0.023463	0.0234159	-0.0408134	-0.0768333	-0.0347082	0.010315	0.0455386	0.080724	0.104639	0.132876	0.115936	-0.0363012	-0.0570997	0.0102241	0.0346133	0.0408705	0.044915	-0.000869345	-0.0502159	-0.0952885	-0.0789011	-0.0533426	-0.0693074	-0.00126812	0.000252928	0.489715	0.738081	0.755653	0.723189
	0.719764	0.453659	0.732688	0.836603	0.704403	0.592241	0.389683	0.168615	0.119054	-0.00764979	-0.0319557	0.0543089	0.0724636	0.0516774	-0.00260846	-0.0193954	-0.0646646	-0.0568975	0.0123026	-0.0174988	0.016842	0.120878	0.166062	0.0895143	-0.0374587	-0.0825647	-0.0785924	-0.0326329	0.0159509	-0.0538793	-0.0673286	-0.0639925	-0.0232957	0.0253041	0.0091973	0.0805976	0.144729	0.0858021	-0.00642694	-0.0523108	0.0330475	0.0905121	0.075465	-0.0151122	-0.111702	0.09464	0.0405122	0.0131512	-0.00749055
	1.63247	2.12652	1.57626	1.13738	0.806598	0.551745	0.347187	0.148202	0.107969	0.0877193	0.132062	0.216781	0.227644	0.0445451	-0.0326591	0.0545032	0.113022	0.0472322	-0.0338051	-0.0535231	-0.00173349	-0.00932857	-0.0260395	-0.127258	-0.045442	0.0400589	-0.0115349	-0.0454511	-0.0131649	-0.0989892	0.0244628	0.0292659	0.0458119	0.0904574	0.0220652	-0.0641877	-0.015394	-0.0175635	0.0316144	0.0914576	0.040001	0.0257559	-0.0775098	-0.11786	0.0141264	-0.0255506	-0.00148211	0.0206614	-0.0181469
	0.223176	1.11779	1.71321	1.95753	1.7007	1.43259	1.31385	0.973721	0.709755	0.541594	0.394673	0.240866	0.156421	0.103184	0.150289	0.173849	0.142132	0.0491265	0.029329	0.0773791	0.0299623	0.0226893	0.0128863	0.0170672	-0.0272486	0.0692041	0.0275571	-0.047996	-0.0485141	0.0302363	0.0705008	-0.0616122	-0.130759	-0.0299548	0.0492793	0.0294965	-0.0284644	-0.00485075	0.0964626	0.122615	0.133072	0.154696	0.107731	0.0530143	0.0263694	0.0925786	0.0944102	0.109478	0.156225
	1.26182	2.26062	2.56829	2.08548	1.24417	0.767401	0.529878	0.318522	0.217494	0.171818	0.13437	0.0391416	0.0437613	0.0522583	0.00888104	0.0885941	0.0762307	-0.0236804	-0.0716646	-0.0502544	-0.0255223	0.0505596	0.119164	0.0689625	0.00452446	0.000349683	-0.0661286	-0.0972368	-0.104731	-0.145251	-0.183681	-0.0900424	0.00771662	-0.0369665	-0.0608581	0.0625988	0.0918347	0.116789	0.0940431	0.0579427	-0.00454683	-0.0706004	0.00632644	-0.0519322	-0.0377891	0.03299	-0.00328333	0.0647392	0.064711
	0.403682	1.44399	1.95231	1.89919	1.78416	1.54699	1.19682	0.810287	0.56155	0.389665	0.229799	0.181473	0.225202	0.198979	0.103022	-0.00832454	-0.00690407	-0.0121805	-0.0172581	0.038823	0.0576477	0.0943309	0.0716032	0.0261248	-0.0123533	0.0305302	0.0409386	0.0269511	0.0285858	-0.0433553	-0.0642311	0.00995327	0.0881252	0.0693352	0.160545	0.159283	0.141397	0.0819727	0.0558805	0.0586117	0.0283251	-0.0136584	0.0200344	0.0660881	0.0877025	0.0777048	-0.0147681	-0.0246657	0.140485
	0.597102	3.97206	5.36855	4.99161	4.45642	3.86165	3.0701	2.41851	1.93896	1.37103	1.08171	0.854817	0.633639	0.480109	0.311965	0.231729	0.218506	0.19423	0.218507	0.152157	0.0574707	0.0248968	0.125178	0.109713	0.100225	0.0590428	0.0323924	-0.0355348	-0.0237077	-0.0219316	-0.0115274	0.00180383	-0.00740303	0.036222	0.0237851	0.0561648	0.00539747	-0.0623488	0.0138716	-0.0130188	-0.0566795	-0.0343783	0.0641663	0.137217	0.0604519	0.0252	-0.0163339	0.0255804	-0.00126035
	2.9925	3.50244	3.65687	3.40331	2.82564	2.17389	1.5494	1.04392	0.6978	0.452657	0.366158	0.32331	0.333644	0.271842	0.157307	0.115677	0.131405	0.0977312	0.045678	0.0351916	0.0502314	0.0276997	-0.0207279	-0.00606995	0.0332948	0.000149879	-0.0173697	-0.0325091	-0.0771335	-0.0198196	0.0741689	0.0438929	0.0743405	0.116999	0.122656	0.110524	0.138322	0.0880981	0.0577839	0.0845871	0.150973	0.161523	0.175126	0.0540846	0.0809262	0.0950661	0.0474247	0.062936	-0.003738
	0.5643	1.44899	2.19444	2.60258	2.51641	1.98427	1.32062	0.838592	0.669531	0.574067	0.517896	0.361237	0.279519	0.1915	0.157325	0.146753	0.0905797	0.105781	0.133938	0.0842956	0.0204099	0.027305	-0.00207602	0.00674658	-0.0498979	-0.0583367	-0.0882124	-0.110266	-0.124588	-0.0112865	0.0601569	-0.00425779	-0.0442037	-0.0283501	0.0176594	-0.00763543	0.0200545	0.0413609	0.0291911	-0.0164052	0.0111208	0.0154664	0.0120459	0.0743267	-0.0318987	0.0454756	0.0882855	0.0558206	-0.0445765
	1.39691	2.37218	2.23021	1.97348	1.46307	1.00049	0.698446	0.476025	0.35297	0.380269	0.205139	0.141201	0.137835	0.143013	0.143658	0.0735075	0.0211856	-0.0165068	0.0419431	0.0375047	-0.0095009	0.01475	0.0620641	-0.00355845	0.00865619	0.0332046	0.0201253	0.0238087	0.0611862	0.0990362	0.0452533	-0.0440591	0.0574976	0.137024	0.118201	0.172152	0.105508	0.15956	0.132351	0.167222	0.228843	0.139973	0.117037	0.118329	0.0855688	0.109634	0.10675	-0.0228698	-0.0654832
	0.996019	2.01846	2.16946	2.08454	1.84901	1.43242	0.993105	0.66453	0.421279	0.289172	0.269101	0.194066	0.0702214	-0.024255	0.00927732	0.0267444	0.00149475	-0.0188045	0.00294518	0.0126576	0.0764314	0.104595	0.0377845	0.0363867	0.0745844	0.0572333	0.0432543	-0.00678014	-0.0123456	-0.0217429	0.0767531	0.109041	0.072698	0.109988	0.089589	0.0319659	0.118457	0.135828	0.0834442	0.054504	0.0322214	0.0290268	0.0245087	0.0308853	0.0390867	0.114002	-0.0113249	0.0465638	0.0139492
	0.934008	2.27621	2.92531	2.95169	2.34665	1.84412	1.33936	0.898984	0.528576	0.33875	0.208388	0.154861	0.21721	0.245126	0.101923	0.00343756	-0.0106189	0.0146252	0.00527275	-0.0268934	-0.0639447	-0.00223148	0.0510184	-0.0297945	-0.0543766	0.0111542	0.0653	0.0360264	0.0365843	0.0116057	-0.0224404	0.0223304	0.0228992	-0.0433902	0.00219682	0.0923133	0.1544	0.0893787	-0.0302545	-0.0119914	0.0154119	-0.0103318	0.106625	0.0216911	0.0409753	-0.0288226	0.028768	0.501142	0.671771
	0.213733	1.09282	1.34275	1.00904	0.726363	0.633011	0.441027	0.342435	0.331168	0.262782	0.111001	0.0891441	0.120802	0.102485	0.10245	0.0657992	-0.00826338	0.0513383	0.0206793	0.0125475	0.114014	0.136093	0.0336706	-0.000635635	-0.0547142	-0.0306679	-0.00161919	0.0432879	-0.0196746	-0.0866023	0.0126399	0.0394856	-0.0531366	0.000252707	0.0612193	0.0173954	0.0461752	0.0710671	0.0955367	-0.0101932	-0.0115338	0.0630708	0.0114856	0.0129517	0.0308199	0.0985267	0.0156049	0.00440916	0.0395761
	0.39102	0.735394	0.665024	0.582519	0.458476	0.263589	0.130266	0.136097	0.183407	0.144228	0.10785	0.0369483	0.0117885	-0.00208883	-0.0305337	-0.030669	0.00416667	0.0101256	-0.011417	-0.0137521	-0.00449212	-0.000492616	-0.0508554	-0.00780922	0.0353554	0.0924106	0.147006	0.0909589	-0.0217109	-0.0571242	0.0688354	0.079096	0.00133909	0.0692501	0.131009	0.0231245	-0.0459751	0.00906594	0.0745035	0.122387	0.162419	0.111186	0.0316326	-0.00141137	-0.0392242	0.0870336	0.129479	0.0890843	0.038962
	0.663225	2.06026	2.78223	3.13941	2.89295	2.42609	1.82868	1.24093	0.772519	0.492629	0.435094	0.283179	0.137953	0.0101668	0.109587	0.142636	0.148592	0.101435	0.0663085	0.0376315	0.0436659	0.0653219	0.0198121	0.00386686	-0.0159877	-0.0081228	0.0166134	0.0168173	0.042463	0.0697587	0.00658226	-0.0455339	0.0384315	0.0341611	0.00649271	0.0487377	0.0517284	0.0270728	0.0415993	0.0895976	0.038949	-0.0807036	0.0140269	0.123296	0.013129	0.0432806	0.0149554	-0.0108256	0.0787937
	0.584643	0.936034	1.09889	0.989664	0.599295	0.397603	0.324778	0.296863	0.222068	0.203981	0.248766	0.192431	0.110139	0.129321	0.0753965	0.0388908	-0.0277242	-0.00840195	1.57319e-06	0.0192396	0.0145667	0.060379	0.0416227	-0.00257942	0.0261067	0.0726784	0.114738	-0.0310215	-0.142808	-0.0273698	0.0649833	-0.012938	-0.0754901	0.0126014	0.127915	0.0922831	0.0230948	0.0216703	0.010713	0.0219756	0.096731	0.0943284	0.0511705	0.0755001	0.0554786	0.0433151	-0.00395764	-0.0575894	0.0369199
	0.967277	2.20372	2.30754	2.13976	1.75249	1.17949	0.795302	0.524691	0.392287	0.297391	0.253222	0.218952	0.122893	0.0842923	0.0583483	0.0399322	0.110201	0.0939742	0.0106143	0.0261749	0.0388522	0.0268184	0.0193339	0.035238	0.0642503	0.0713957	0.0928512	0.0598564	0.00209787	-0.0039692	0.0231929	-0.0511567	0.0658562	0.140852	0.0393363	0.0635756	0.152924	0.136521	0.0581937	0.0917681	0.0641657	-0.0153294	0.101082	0.115393	0.140539	0.0741254	0.0238504	0.0205873	0.111653
	1.70836	5.00549	7.05878	6.71401	5.81339	4.92793	3.81525	2.88069	2.24058	1.69883	1.09354	0.9228	0.866381	0.645242	0.404516	0.299025	0.3136	0.210106	0.0796095	0.0642189	0.0879506	0.0209862	-0.0315224	0.0232851	0.0344566	0.0264245	-0.0189549	-0.047296	-0.0269897	0.0415795	0.0575723	0.0329863	0.0975729	0.0614045	0.0777969	0.0475816	0.104858	0.130517	0.0527685	0.0339517	0.107055	0.188615	0.0952025	0.0582128	0.0356799	0.0285113	-0.0730133	-0.00688756	-0.00966666
	0.292001	1.27213	1.47332	1.19706	0.918702	0.73785	0.565707	0.414958	0.316893	0.230242	0.173766	0.0379312	-0.0202491	0.0503064	0.0941104	0.0822196	0.0421548	0.0784008	0.0357293	0.0433566	0.00139975	0.0696204	0.0930443	-0.036008	-0.152951	-0.114616	-0.0350183	0.0270416	0.0108904	-0.0089112	-0.00607465	-0.00347464	0.0995876	0.148502	0.122955	0.135611	0.0939185	-0.0341212	0.00222026	0.0594862	0.048525	0.0257837	0.0272474	-0.029957	-0.0055078	0.0562224	0.0290108	-0.0369256	0.0471569
	0.488293	0.885502	1.10602	1.24948	1.38562	1.40683	1.0108	0.622281	0.379582	0.301909	0.173465	0.171688	0.173983	0.130593	0.0790693	0.0821405	0.0406687	-0.0071327	-0.0774395	-0.0993232	-0.091436	0.0627576	0.133582	0.0387094	-0.0249009	-0.0106803	0.000571881	0.0435421	0.0584931	-0.0155621	-0.0162795	0.000832068	0.0785083	0.0912346	0.0116739	0.0413242	0.0968658	0.0601664	-0.0164268	-0.0451783	-0.0443932	-0.0362252	-0.0547029	-0.0582432	-0.0424883	-0.00239947	0.103182	0.120532	0.193328
	0.520282	1.61709	1.80311	1.56419	1.3734	1.57548	1.59052	1.27317	0.925628	0.606046	0.329329	0.277492	0.262307	0.133326	0.0125971	0.0633004	0.111891	0.147786	0.0714236	-0.0457795	-0.0789339	-0.133873	-0.100667	-0.0336497	0.0116333	0.0948482	0.15583	0.162205	0.119973	0.0176116	-0.0322833	-0.0345916	0.0298877	0.0408754	0.0339642	0.0720837	0.0630524	0.111536	0.18096	0.208636	0.205272	0.0662894	-0.0163826	0.0251604	0.00860998	-0.0399427	-0.0617361	0.0776056	0.0232124
	0.134387	0.505304	0.969248	1.19533	1.27394	1.22392	0.932505	0.595833	0.333696	0.19241	0.214433	0.231272	0.133559	0.106322	0.0871282	0.108917	0.0867987	0.0925639	0.0133183	0.0228446	0.0578771	0.0566494	0.0426366	0.108307	0.0962804	0.0967373	0.0532895	-0.0228618	-0.0195157	-0.00396305	0.0231854	0.124427	0.135291	0.0843225	0.0499305	0.0759641	0.103659	0.0877061	0.0736187	0.0949105	0.065103	0.0320276	0.0454827	0.118217	0.0430761	0.0537792	-0.0434278	-0.0405423	0.0527979
	1.24948	2.39415	2.85315	2.79576	2.27008	1.57278	0.943369	0.689022	0.497178	0.398871	0.30547	0.195419	0.142468	0.13914	0.085675	0.0803017	0.160847	0.123657	0.0782473	0.0023972	-0.0593622	-0.0961328	-0.147554	-0.118054	-0.163692	-0.128271	-0.0466272	0.0619152	0.0371071	-0.083315	-0.0987102	-0.064064	-0.0136643	0.0289474	0.0308668	0.0925187	0.276422	0.271318	0.318146	0.288525	0.253891	0.200584	0.122976	0.145534	0.0234616	0.0265709	0.0399977	0.0243742	0.0321923
	1.07058	1.45168	2.02922	2.51605	2.34346	1.85279	1.52736	1.17585	0.728566	0.43003	0.311937	0.300235	0.234394	0.167727	0.153722	0.0870909	-0.0119889	-0.00435176	0.0171951	0.0718499	0.0337835	-0.100532	-0.114051	-0.084694	-0.061378	-0.0174635	0.030174	0.0366279	0.0177066	0.0351559	0.0315968	0.0529732	-0.00564644	-0.0928105	-0.103154	-0.0153159	0.062484	0.0880908	0.120383	0.181861	0.117817	0.133499	0.171804	0.1357	0.01992	-0.0724866	0.0631985	0.0118406	-0.0736169
	0.281004	0.992958	1.32355	1.31816	1.06625	0.602482	0.323959	0.237495	0.165328	0.113687	0.0301438	0.0100219	0.0217238	0.0109774	0.0534481	0.0661996	0.0842276	0.0281829	-0.0164252	-0.0590598	-0.00920149	0.06043	0.114469	0.0307348	-0.0431417	0.00356879	0.0368989	-0.0309969	-0.0389313	0.0771941	-0.0616851	0.042072	0.081423	0.123396	0.0150057	0.00779905	-0.00955144	0.00964285	0.0354668	-0.00553662	0.0237456	0.122734	0.0558067	-0.00948798	-0.0118429	0.0486251	0.18435	0.365454	0.439161
	2.10879	2.22978	1.64855	1.19416	0.929136	0.607142	0.343002	0.213114	0.201177	0.19468	0.164417	0.165791	0.159038	0.125281	0.0931825	0.0345892	0.0277812	0.0666858	0.0904935	0.0721442	0.0857799	0.0243098	0.0103942	-0.0180256	-0.0640702	-0.068869	-0.0669129	-0.0540182	-0.0599954	-0.0593078	-0.0060276	0.0281991	0.0386676	0.00637611	-0.00552735	-0.0526917	-0.0141603	0.0420442	0.00354752	-0.0427901	-0.0543961	-0.0112956	0.00186331	-0.0130964	-0.0203324	0.00267877	-0.00800625	0.0395476	0.0517024
	0.357255	1.20639	1.83264	2.13196	1.9884	1.59859	1.05466	0.764638	0.527789	0.281281	0.286851	0.248954	0.138789	0.093143	0.0903565	0.0522251	0.0588585	0.0870688	0.0794188	0.0417505	0.0408245	0.0251321	0.0681003	0.0483245	-0.0278394	-0.0256958	0.0146221	0.00743126	-0.0387926	-0.0587729	-0.0400093	-0.0864887	-0.122224	-0.0886618	0.01575	0.0249977	0.0732304	0.0305583	0.0344691	0.122868	0.0791071	0.040054	0.035592	-0.061484	-0.0213873	0.0589036	0.151231	0.0496198	0.00391276
	1.57112	2.69453	2.63086	2.37409	1.91843	1.10153	0.65664	0.425313	0.251646	0.220547	0.233103	0.0942529	0.0761346	0.0745616	0.0156081	0.0416657	0.0866897	0.0643862	0.0531853	0.0630437	-0.0377319	-0.0927328	-0.055661	0.034877	0.00749168	-0.053055	0.00778223	-0.00297571	0.0411414	0.00679352	0.00550432	-0.0204387	-0.0441507	0.00490923	-0.00184286	0.0575665	0.13466	0.0248829	0.0161557	-0.00555784	0.0169502	0.355874	1.14518	1.5528	1.7116	1.86959	1.4085	0.935631	0.528324
	0.660568	1.87903	2.40929	2.57372	2.62738	2.58491	2.53472	2.37039	2.03515	1.69848	1.19325	0.840089	0.621982	0.445983	0.395711	0.35607	0.195598	0.0574573	0.0577516	0.0710188	0.00803073	-0.0547917	-0.0488592	0.0186627	0.0619611	0.0298064	0.0173951	-0.028251	-0.0197566	-0.0127006	-0.0751382	-0.131648	-0.118902	-0.0747336	-0.0478743	-0.0427605	0.00322972	0.0366705	-0.0282263	-0.0667424	0.0514615	0.0506185	0.00975232	0.080389	0.0341198	-0.0225114	-0.057212	-0.0324318	-0.00627428
	0.800277	1.39022	1.58691	1.12699	0.721654	0.544073	0.4952	0.470612	0.331451	0.168332	0.035274	0.0152548	0.0601262	0.0349262	0.00865272	-0.0277927	-0.00115316	0.000306938	-0.0521451	-0.0508175	0.0267718	-0.0215993	-0.0202764	-0.0426573	0.0253632	0.0878641	0.0688627	-0.0455449	-0.0552281	0.0233986	0.0240551	0.0163362	0.0899837	0.0789179	0.0333059	-0.0265908	-0.0456558	0.0156314	-0.000125816	-0.012222	0.0626083	0.0734213	0.0148864	-0.000401171	0.0174528	0.0441623	0.126576	0.0463506	-0.0276681
	1.17464	1.17231	0.952119	0.901415	1.06582	1.12162	0.904979	0.489298	0.314908	0.207777	0.211392	0.146076	0.144215	0.119395	0.0216015	-0.0262569	0.0330636	0.030465	0.0373359	0.0450067	0.0301304	0.0483482	-0.00018886	-0.0281437	-0.0733507	-0.0769572	-0.0139377	0.0418259	0.0994672	0.113632	0.050661	0.000672499	-0.016845	0.0484616	0.0268075	0.0422839	0.089691	0.15359	0.0689436	0.0014538	0.0491076	0.0542681	0.111355	0.0510387	0.0205595	0.0987221	0.0946793	0.0255396	0.0855725
	0.00372099	0.784078	1.27425	1.73138	2.30866	2.50668	2.33139	1.95452	1.63462	1.26333	0.972223	0.651541	0.407123	0.354212	0.278203	0.106464	0.0733404	0.140876	0.190221	0.143817	0.0643205	-0.00417674	0.022611	0.0413841	0.0581088	0.0523917	0.0900508	0.141902	0.0824456	0.00832727	-0.0804034	-0.0912378	-0.106519	-0.0400623	0.00649557	0.0247884	0.0373968	-0.0145297	-0.0518708	-0.0829754	-0.0853668	-0.0536919	0.0298027	0.035236	-0.00413921	-0.058269	0.00183381	0.0159679	0.0258873
	0.456122	1.42528	1.71452	2.08154	2.15443	1.92718	1.48332	1.19552	0.81017	0.56692	0.4241	0.376179	0.24987	0.127041	0.0289374	0.0167995	0.0738458	0.0919562	0.037508	0.0199704	0.012143	-0.0170899	-0.00491767	0.014135	-0.0333085	-0.022457	-9.23098e-05	0.0170278	-0.0608074	-0.0347853	0.00288344	-0.0185331	-0.00829666	-0.0126913	-0.0213159	0.0205749	0.00601844	-0.0398197	-0.00979187	0.0245054	0.0130332	-0.00603437	-0.0274314	-0.0189453	0.0174522	0.0264533	0.0510485	-0.0724985	0.0130364
	1.62582	2.1087	1.96726	1.7962	1.57701	1.30374	1.27889	1.08335	0.776113	0.527552	0.368681	0.198742	0.0737633	0.059136	0.115547	0.103945	0.0461182	0.0375377	0.0592547	0.0696932	0.0856629	0.0975454	0.0970386	0.123152	0.128736	0.049997	-0.00421918	-0.0341101	-0.0423708	-0.0620394	-0.0866474	0.0212242	0.14229	0.039023	0.0678705	0.188507	0.138314	0.0960662	0.000550602	-0.0379981	-0.0367058	0.0614287	0.0927309	0.0493619	0.0382256	-0.0139898	0.0855201	0.0800004	0.0384908
	0.665532	1.63842	2.23075	2.32811	1.79989	1.1473	0.781463	0.59319	0.410827	0.29672	0.219883	0.215814	0.206557	0.186787	0.0935035	0.031726	0.0808097	0.111595	0.115701	0.119724	0.078469	-0.0203156	-0.0781515	-0.0207085	0.0423894	0.0262215	-0.00480508	-0.0177265	-0.0568031	-0.0940425	-0.0790312	-0.0980025	-0.117329	-0.0703879	0.00846824	0.0846017	0.0786077	0.0418021	0.0507757	0.032307	0.012481	0.00926413	0.0199865	0.1025	0.0347624	-0.0178022	-0.0598464	0.0337886	-0.0915453
	1.01802	1.5171	1.87746	1.81097	1.54973	1.26577	0.845551	0.537214	0.381536	0.408748	0.263466	0.158883	0.0952582	0.0848354	0.0934773	0.0222957	-0.0790543	-0.0617229	-0.0265377	0.0294736	0.0255296	0.00894839	-0.0833183	-0.0920357	-0.0316108	-0.0187963	-0.0486467	-0.080257	0.00591602	0.0608896	0.0491961	0.026571	0.00392406	-0.0156587	-0.0885186	-0.10897	-0.0730959	-0.068643	-0.0220109	0.0116049	-0.00486497	-0.0191994	-0.0324783	0.0118725	0.0188174	-0.00970238	-0.0389335	-0.0197599	0.0126779
	lap averaged Fd in space
slow	0.132258	0.565434	0.899449	1.01784	1.01798	0.936142	0.832754	0.656644	0.509525	0.394357	0.298742	0.206545	0.147212	0.0928891	0.062794	0.0576827	0.0536151	0.0323289	0.0190509	0.0040862	0.000922168	0.00303404	0.00704705	0.00405354	0.00112527	0.00523158	0.00924588	-0.00288176	-0.021565	-0.00590168	0.00888973	0.00679375	0.00327839	0.00253469	0.0194259	0.0278889	0.038733	0.0443586	0.042354	0.0419205	0.0231521	0.0386897	0.0812473	0.083971	0.0861284	0.108019	0.0980297	0.0479937	0.0412812
medium	0.632915	1.31948	1.59225	1.64085	1.5712	1.38435	1.16038	0.953798	0.741253	0.531447	0.376925	0.273815	0.207253	0.168186	0.121707	0.0844734	0.0692373	0.0632686	0.049784	0.0258429	0.00845693	0.0160723	0.0204358	0.000643148	-0.00903241	-0.00219437	0.00361208	0.0109196	0.00634231	-0.00159844	0.0020619	0.00705077	0.0342803	0.0284283	0.0286716	0.0481403	0.0685871	0.0606621	0.0559682	0.061546	0.0609518	0.0488556	0.0457295	0.0507974	0.0372612	0.0391258	0.0583595	0.0568051	0.0575119
fast	0.882592	1.81581	2.15566	2.10435	1.83846	1.50306	1.15583	0.856434	0.628534	0.464828	0.344116	0.258437	0.202238	0.150571	0.106802	0.0807054	0.0714147	0.0582897	0.0377917	0.0298385	0.0223549	0.0169667	0.0115043	0.00394108	-0.00361314	0.0109201	0.0191816	0.00195269	-0.0106915	-0.0110477	-0.00270546	-0.00520345	0.0119789	0.0305837	0.0336397	0.0458137	0.0641001	0.0569627	0.0492496	0.0491814	0.0532324	0.0546482	0.076887	0.0848817	0.0730676	0.0871082	0.073392	0.0735959	0.0752507
[truncated: 54 more columns]

## Sheet: SupFig3a_cell#943
	Fd in space, 100 laps by 50 space bins
	-0.0388057	0.481244	0.146676	0.148587	0.166362	0.0705674	0.108812	0.0228319	-0.0823246	-0.0309988	0.0100078	0.0251336	0.0257805	0.114315	0.000717416	-0.0512039	0.0902441	0.0777837	0.0174487	-0.0177036	0.0318255	0.0235649	-0.00326764	-0.0581686	-0.035822	0.0463717	-0.0127353	-0.144457	-0.161265	-0.117235	-0.0699833	0.0315394	0.123087	-0.0204247	0.142262	0.119981	-0.0139255	-0.0201558	-0.0675557	0.0435843	-0.0197519	0.0959891	-0.0239308	-0.0593459	0.068549	0.15746	-0.00992284	0.0340549	0.075734
	1.51977	2.9427	2.25359	2.38721	2.03219	1.38672	1.16425	0.710313	0.289793	0.134063	0.251565	0.179497	-0.0251645	0.0971889	0.0362555	0.0151463	-0.0210371	0.0209763	-0.0361355	-0.0133215	0.00830681	0.011882	-0.0233443	-0.0346225	-0.0166543	0.0362748	0.182551	0.227936	0.094433	0.00663759	-0.0619498	-0.0585326	-0.0651989	-0.00047779	-0.0521386	-0.155227	-0.0695971	0.0535259	0.0657668	-0.0515419	0.0177259	-0.0987259	-0.015556	0.0376346	-0.0647953	0.0622186	0.0640554	0.0710168	0.01981
	-0.0681666	0.195868	0.428726	0.272157	0.711926	1.00759	0.73484	0.358683	0.298022	0.119693	0.0328726	0.0387009	0.0195085	-0.0469171	-0.0192442	0.0644813	0.0305235	0.0145762	-0.00994215	-0.0129591	-0.00876354	-0.0223379	-0.00624671	-0.0908346	-0.0990527	-0.0280713	-0.013113	-0.000667642	-0.0618677	-0.00214542	0.101247	-0.00353204	-0.0101497	-0.0215562	0.0612684	0.0626568	0.107942	0.127163	-0.0169483	-0.0848047	-0.0209254	-0.0579585	-0.108458	0.059783	0.0268776	0.155255	0.063693	0.146331	0.0616537
	0.316775	2.21051	2.82842	2.70609	2.98906	2.11275	1.45332	0.79004	0.495947	0.49181	0.231898	0.0862667	0.19745	-0.0336778	-0.150401	-0.129622	-0.0619313	-0.042917	0.0353717	0.111963	0.0850662	0.0583227	-0.00906129	0.00871612	0.0268107	-0.0904105	-0.088006	0.0238641	0.0404185	0.0419345	-0.000121855	0.0200206	0.00992454	0.0754949	0.0149794	0.0838004	-0.073257	-0.0992501	-0.0687734	-0.059708	-0.0283666	-0.0320794	-0.0452829	0.00538793	0.0292181	0.02703	0.0835986	-0.0466605	-0.0268271
	-0.0633644	0.305637	1.16915	0.394361	0.642858	0.469839	0.223152	0.0143466	-0.0959431	-0.0238485	0.0858704	0.161541	0.116438	0.069298	-0.086884	0.0273355	-0.0822243	-0.0162375	-0.0821664	0.037042	0.0620188	-0.0397367	-0.061953	-0.0761387	-0.0690658	-0.0241456	0.00748962	0.0345296	-0.0490057	-0.132749	-0.0354064	-0.0152757	-0.122952	-0.096035	0.0236117	-0.0469194	-0.0757317	0.0672006	-0.0239099	-0.0624873	-0.0283195	0.0464884	0.0296465	0.0301714	-0.13219	0.0616867	0.102186	-0.130668	-0.0145982
	0.23962	0.951348	1.37517	1.40277	1.31251	1.008	0.550179	0.310562	0.240259	-0.00612717	-0.176688	-0.00823871	0.027221	0.013277	-0.0810773	-0.0254606	0.0445772	-0.0756751	-0.111804	0.0559478	0.0469687	-0.0343249	-0.0566101	-0.0258092	-0.112699	-0.065962	-0.0160017	-0.0174554	-0.000486627	0.0497794	0.0094125	-0.0285921	0.0517946	0.00903608	-0.0883383	-0.00492241	-0.128307	-0.149206	-0.0726125	-0.0192117	-0.126318	-0.225719	0.0650661	-0.0523397	0.0663397	0.182994	0.0778972	0.010448	-0.0132159
	0.082855	0.679578	0.562097	0.450663	0.636976	0.917348	1.01226	0.836527	0.348802	0.179165	0.0813884	-0.0309763	-0.0320658	-0.0602614	-0.0131192	-0.000117961	0.0503959	0.0450344	-0.00878839	-0.106692	-0.0612198	0.0407227	0.0949586	-0.0188696	-0.0951414	-0.056719	0.0658322	0.172602	0.100565	0.016852	-0.0426658	-0.0915136	-0.112452	-0.152298	-0.158812	-0.0149285	-0.00401876	-0.0247588	0.0361562	0.00839174	0.00944994	0.0262521	0.0488946	-0.00141693	0.0247925	0.00306724	0.0607184	-0.080063	0.0604932
	-0.00884399	0.107545	0.0144453	-0.0438558	-0.0867614	-0.0819426	-0.0305062	-0.116926	-0.014476	-0.086018	0.0886227	-0.0560408	-0.00300967	0.0308191	0.159621	0.0683423	0.0137851	0.142681	0.0435432	-0.0743363	-0.0640944	-0.00532124	0.0959832	-0.0397453	-0.0681399	-0.0131145	-0.0281798	-0.0344634	0.0776383	0.111122	-0.00118311	0.0288509	0.0122647	-0.0205804	-0.0177386	0.0115121	0.0487919	-0.0161294	-0.1627	-0.163616	-0.109946	-0.0606252	-0.0236983	-0.0832147	0.141991	0.153358	0.126168	0.137662	0.0818299
	0.357236	1.35457	1.91763	1.7187	1.25165	1.11799	0.944874	0.607387	0.468821	0.258869	0.239332	0.0804927	0.110185	0.117481	0.0510899	0.107619	0.138299	0.189444	0.209298	0.0181249	-0.0820982	-0.119226	-0.112432	-0.165099	-0.160548	-0.156393	-0.145963	-0.0695926	-0.0774402	0.127382	0.106557	-0.0203967	0.10424	0.227558	0.113629	0.388444	0.244646	0.012246	0.064628	0.0473308	0.0609051	-0.0262822	0.0243871	-0.0620695	-0.0643898	0.0801931	0.114726	-0.0655592	0.0526666
	2.05792	3.8094	3.6984	3.1862	3.06538	2.25249	1.50772	0.976961	0.636072	0.37299	0.15365	0.0735845	0.0686588	0.117953	0.0482966	0.0417879	0.0458851	0.0910251	0.0617136	-0.0401798	-0.0014746	0.158038	0.198583	0.237298	0.306517	0.258781	0.169661	0.300326	0.444653	0.32973	0.172199	0.0943342	0.0949974	0.13398	0.211714	0.152808	-0.0325066	-0.133338	-0.146152	-0.0114537	0.053127	0.066991	-0.0471855	-0.103219	0.018182	0.0145871	-0.0136076	0.0185234	-0.0192013
	-0.091335	0.109014	1.55802	6.11178	6.46533	4.3432	2.82941	1.4269	0.860326	0.723331	0.52981	0.295514	0.125735	0.300996	0.200556	0.227221	0.153058	0.242847	0.107662	0.0799266	0.152223	0.049472	-0.0772148	-0.0893927	-0.0315679	0.0252435	0.0726224	-0.0643012	-0.138604	-0.0838544	0.0460369	0.0914825	0.241084	0.0784454	-0.0503914	-0.089962	-0.095237	0.0455989	0.0830448	-0.0435427	0.0289305	0.0134226	-0.0383845	-0.0112354	0.108937	0.00785622	0.119916	0.0209134	0.0416781
	0.861554	2.68323	2.76884	3.43332	3.56088	2.55333	1.44761	0.981465	0.641547	0.517462	0.465483	0.412976	0.292882	0.243208	0.159937	0.0359402	0.0965136	0.0896287	0.163572	0.153551	0.132003	0.145968	0.152891	0.0735077	-0.0238291	-0.0925511	0.0206101	0.119551	0.159364	0.147065	0.0909117	0.0847711	0.137819	0.217763	0.219832	0.0596043	-0.00645702	0.0100472	-0.0257499	-0.136794	-0.0662763	0.0782762	0.0919699	0.0229466	0.0526644	0.042374	0.0913229	0.0232363	-0.0395184
	0.190595	1.07194	1.84899	1.78516	1.35391	0.815026	0.373028	0.353142	0.261741	0.188315	0.0646423	0.066177	0.0301857	0.0516095	0.0726927	0.0937424	-0.194099	-0.213658	-0.274452	-0.155652	0.00689673	0.103846	0.0981534	0.119805	0.0629839	0.00887869	-0.0222573	-0.125275	-0.054529	0.00776527	-0.114304	-0.171589	-0.0202233	-0.0755155	-0.188744	-0.0838236	-0.127135	-0.0320596	0.00683844	0.0308492	0.0316447	0.028195	-0.0477442	-0.123964	0.0208218	-0.00552127	-0.0285057	0.0456057	0.0269699
	1.12517	2.25697	2.7104	2.92362	2.59345	1.71889	0.758464	0.143147	0.142683	0.127829	0.180873	0.117439	0.211654	0.143953	0.0681067	0.0253155	-0.0164289	0.0870106	0.0206276	-0.0444906	-0.00715732	-0.0154202	-0.00651008	0.0156259	-0.0125512	0.0124013	0.101229	0.123448	-0.027442	-0.0859405	-0.00739551	0.0183605	-0.0977495	-0.127221	-0.0864327	-0.0503535	0.0897857	0.0566823	0.0149822	0.0380604	0.0365447	0.0179346	-0.0296539	-0.0358001	0.0921819	0.059037	-0.0976085	0.0198537	0.104251
	0.578431	2.62014	3.50374	3.68568	2.90893	2.07	1.12177	0.642484	0.432291	0.114311	0.137799	0.137103	0.0767351	0.246432	0.281653	0.061726	-0.0316911	0.0793897	0.0246349	0.054329	0.113618	0.130514	0.0486769	0.0229219	0.0241775	0.0605023	-0.0671189	-0.122617	-0.0963493	-0.0546948	0.104996	0.0579782	-0.103679	-0.126464	-0.054553	0.112168	0.119932	0.0188658	-0.035033	-0.0229857	0.0643064	0.0459271	-0.0860689	0.0548372	-0.0507464	0.0627366	0.0487199	0.0229955	0.0162724
	0.407933	1.91202	2.72336	2.37145	1.95638	1.35062	0.927871	0.387208	0.273427	0.158913	0.0934313	0.155699	0.0726055	0.0895655	0.116298	0.0226844	-0.0595044	0.0327563	0.0834328	0.132495	0.00570226	0.0551774	0.2058	0.118008	-0.0317699	-0.123178	-0.176386	-0.141806	-0.128415	-0.035775	-0.0760903	-0.205055	-0.0765199	0.0809208	0.130057	-0.0908938	-0.0815344	-0.0771124	-0.0549174	-0.0314339	0.0832601	0.167532	0.0834103	-0.012508	0.0738562	0.0271607	0.165641	0.0702726	0.0674364
	0.571033	1.71963	2.21861	2.28651	1.7175	0.986317	0.576457	0.457546	0.0750604	0.0468904	0.0541677	0.0906408	0.0288249	0.0325218	-0.0124715	0.0473906	0.0579056	0.0416959	0.0755617	0.0421515	0.107316	0.0773298	0.0267573	0.0207659	-0.0868153	-0.16932	-0.143209	-0.120341	-0.116296	-0.0804887	-0.142801	-0.174124	-0.158607	-0.104557	-0.0806591	-0.124926	0.0171613	-0.122689	-0.135445	-0.0833732	-0.0838519	-0.00336363	0.00782264	0.00674745	-0.0528622	0.0551639	-0.0384129	0.0600182	0.0758936
	0.706882	1.40491	2.26083	2.85704	2.97478	2.76754	2.38101	1.3105	0.855349	0.485978	0.184884	0.120072	0.102371	0.0682158	0.0150364	0.0250164	0.0658431	-0.0618905	-0.0906141	-0.22179	-0.186794	-0.039959	0.0877504	0.0520516	-0.0892395	-0.104249	-0.00610182	0.0836127	-0.0927644	-0.0779195	0.0253946	-0.0355068	-0.0401458	-0.105323	-0.0619268	-0.0836501	-0.117051	0.0621299	-0.0276715	-0.0353498	-0.0457231	0.0601461	0.132563	0.0412037	0.0783792	0.174991	0.0347684	0.0607168	0.0184733
	1.12841	7.71206	8.94484	8.22616	7.18991	5.7848	4.24941	2.45447	1.70089	1.24947	0.867907	0.631405	0.464109	0.284532	0.221263	0.161667	0.175485	0.238601	0.23146	0.18556	0.0668762	0.0126774	0.00622659	0.170373	0.174357	-0.041506	-0.213131	-0.169906	-0.0135843	0.15516	0.110997	0.0816125	0.00675268	-0.107086	-0.147392	0.00790826	0.141564	0.114885	0.113276	0.0538359	-0.134151	-0.0662199	-0.0642761	0.0370117	0.16149	0.0285711	0.108084	0.0102126	0.0225621
	0.306839	0.822388	1.29509	1.14666	1.37177	1.00737	0.603978	0.267841	0.255959	0.19617	0.109238	-0.0727627	0.0178371	0.0832443	0.157959	-0.0541421	0.146814	0.0818476	-0.0654913	-0.10066	-0.11311	-0.029092	-0.0145279	-0.0279515	0.00354655	-0.00800888	-0.0232996	-0.0791026	-0.0273776	0.0611103	-0.119339	-0.104377	0.0341616	0.00698284	0.00357797	0.0718467	0.0532316	-0.154277	-0.0174303	0.0289405	-0.0499834	-0.0623655	0.121686	-0.0133793	-0.016619	0.0250859	-0.00932513	0.117275	0.092677
	0.730069	1.49721	2.15549	2.13194	1.75249	0.97487	0.407821	0.433682	0.30119	0.250599	0.289172	0.216105	0.218323	0.116324	0.0917626	0.116829	-0.00898921	-0.0744206	-0.11793	-0.0673731	-0.00720694	-0.0417054	-0.0689264	-0.0822938	-0.041959	-0.0179921	-0.0960414	-0.0534658	-0.00684798	-0.00156008	0.0806285	0.0348171	-0.0126606	-0.0520051	-0.12659	0.00787577	0.0281459	-0.0191805	-0.0444052	-0.152253	-0.120891	0.126058	0.00253748	-0.0364922	0.0846091	0.0674643	-0.0467409	0.0611616	0.0651558
	0.458764	1.98991	2.64081	2.25872	1.41881	0.597725	0.40316	0.454777	0.253731	0.163054	0.209904	0.199403	0.171543	0.216704	0.16414	0.0159465	0.0652069	0.0448156	0.154919	0.0684901	0.0797517	0.125551	0.277249	0.308984	0.251662	0.204075	0.210013	0.205172	0.156733	0.258167	0.299249	0.257403	0.220508	0.0473368	0.0679328	0.0541046	-0.00149003	-0.107181	-0.211874	-0.145567	-0.10648	-0.116548	-0.135716	0.0797353	0.23862	0.171646	0.104786	0.098437	0.0779524
	0.292938	1.1006	1.60877	1.26111	1.26745	0.872161	0.355269	0.355638	0.169871	0.0320462	-0.0262725	0.0281534	0.120883	0.162771	0.140917	0.126603	0.225048	0.0287276	-0.00673766	-0.00341132	-0.0852572	-0.0264042	0.120298	0.0614276	-0.020037	0.0175949	-0.0698508	-0.0456614	-0.0172024	-0.0744355	-0.0689722	-0.0324909	0.0163157	0.0560442	0.00907771	-0.0725857	0.0457381	0.0443784	-0.157883	-0.173526	-0.0607927	0.0238685	0.0781412	0.0531171	0.105348	-0.0229	-0.00180472	0.0684671	-0.0377114
	0.249764	1.03585	1.74243	1.79096	2.19265	2.20894	2.04747	2.17288	1.23888	0.616436	0.40201	0.142731	0.0288489	0.150486	0.0740859	0.0174773	0.0850773	0.152861	0.0923869	0.0414245	0.0219882	0.0922865	0.0560967	0.0669076	0.161067	0.144976	0.0407796	-8.19786e-06	-0.0656072	-0.161887	-0.0249949	0.005104	-0.0623562	-0.0853545	-0.112456	-0.106922	-0.216535	-0.084083	-0.130672	-0.0844777	0.00119004	-0.050059	0.142623	0.0671181	0.0253542	0.0924137	0.0608816	0.0328539	0.00541071
	0.412139	1.44487	2.60674	1.61774	0.773973	0.522059	0.291959	0.298409	0.167583	0.106006	0.162481	0.0957302	0.0210625	0.0796294	0.0101754	-0.0102938	-0.0790911	-0.0210458	-0.00273878	0.0155221	0.0406789	-0.00123107	0.0259074	-0.0781349	-0.0531305	0.0911121	0.0419613	-0.0927044	0.038067	0.0740843	-0.0489649	-0.0735886	-0.103917	-0.155198	-0.158098	-0.127491	-0.0792214	-0.184402	-0.150682	-0.00448862	0.03353	0.0258392	0.116251	0.0418179	0.0212201	0.049655	-0.0886664	0.0064016	0.0436971
	0.800121	2.34588	2.909	2.8683	2.11305	1.75551	0.992745	0.54182	0.396989	0.289111	0.208122	0.271834	0.225816	0.0565401	0.180045	0.154211	-0.00170289	0.0141762	0.0877426	0.0132247	0.0596647	-0.104136	-0.16559	-0.112331	-0.0508688	0.0354092	0.0640307	0.240425	0.348489	0.30207	0.220138	0.180369	0.114948	0.0984119	-0.00496334	-0.0289547	0.111807	0.117132	0.119249	-0.0124799	-0.0233461	-0.00756795	0.0297924	0.0717102	-0.0148251	-0.0182446	-0.0299884	-0.049279	-0.0535867
	0.604351	1.76528	3.09264	3.42461	3.19545	2.2919	1.97047	1.5041	0.869875	0.416026	0.220138	0.347732	0.0230545	0.0952736	0.261877	0.140257	0.0142321	-0.0230505	-0.0937287	-0.0167788	0.0917565	0.167689	0.102125	0.0524843	0.0389213	0.123162	0.162614	0.0740172	-0.141975	-0.126922	0.0132659	0.0763457	0.0395538	-0.0293051	-0.134704	-0.0419045	0.0375492	-0.0178824	0.0151938	0.199732	0.00391359	-0.0565025	0.038848	0.033359	0.0373215	0.133887	0.0187414	0.0399745	0.0364699
	1.93879	3.17365	2.80154	2.28872	1.87602	1.34963	0.844684	0.437184	0.332428	0.327451	0.223089	0.127126	0.069814	0.128263	0.204931	0.129041	0.0729285	0.0755967	0.0655397	0.0499631	-0.0570567	-0.0848099	-0.0232213	-0.0806951	-0.12864	-0.0760212	-0.017998	0.131594	0.177074	0.0764434	-0.0686899	-0.0754871	-0.0545485	-0.092185	-0.0356905	-9.38126e-05	0.047647	0.0340231	-0.168899	-0.0331063	-0.106656	-0.0174391	-0.152957	-0.0484059	0.044386	0.053029	0.0544826	-0.0506637	0.047297
	0.630193	1.88055	2.50389	2.63043	2.05752	1.25395	0.432708	0.309159	0.237447	0.216708	0.280402	0.04618	0.0611592	0.0775815	0.124364	0.0845392	0.0132409	-0.0194796	-0.00386614	-0.0100539	0.0323698	0.141508	0.0992344	-0.00372839	-0.037501	0.00455663	-0.0632346	-0.0513066	0.0425119	-0.00302989	0.00223291	0.00152027	-0.0657688	-0.0855418	0.0185411	-0.000856303	-0.000906599	-0.0144271	0.0462088	0.0195403	-0.0411067	-0.0224847	0.0572301	-0.0515747	-0.0927331	-0.049438	0.0285204	-0.107683	-0.182347
	1.3968	3.15304	3.50503	3.21021	2.59075	1.95047	1.44547	0.94352	0.500103	0.384155	0.301949	0.202922	0.179035	0.165246	0.0153489	-0.112861	-0.0835251	-0.0549136	0.0851089	0.0083972	-0.110955	-0.0275083	0.0720928	0.0834591	-0.00496922	0.0881539	0.111902	0.0384826	-0.0798368	-0.212843	-0.135596	-0.0381093	-0.130748	-0.0456913	-0.11801	-0.0519128	0.0915415	0.0417813	-0.111161	-0.0465934	-0.0766831	-0.106437	0.0105278	0.0381403	0.120831	-0.0675973	0.0258415	-0.110509	0.137127
	0.176868	0.73535	1.11255	0.985317	0.706697	0.57448	0.223187	0.162924	0.152724	0.151012	0.093709	0.0490723	0.0332009	0.0942871	0.11254	-0.102946	-0.143424	-0.0997438	-0.0807518	-0.136169	-0.18471	-0.261665	-0.165764	-0.092427	-0.0421826	0.0712855	0.106423	0.172853	0.193932	0.145716	0.038903	-0.078384	0.0311122	0.0244271	-0.029492	-0.1246	-0.138137	-0.0397636	-0.0358306	0.0525228	0.0791347	-0.0666115	-0.0165787	-0.028578	0.138203	0.00365371	-0.00468178	-0.0150763	0.0259684
	1.1721	2.49987	3.08171	3.33542	2.9407	2.00691	1.17975	0.779402	0.533932	0.361857	0.248137	0.132803	0.233132	0.236254	0.159297	0.19529	0.132535	0.0550378	-0.0783085	-0.0465087	-0.0679002	-0.0959393	-0.0449703	0.0628616	0.109574	0.150077	0.106968	0.0688276	0.113963	0.31273	0.245715	0.166783	0.233666	0.135947	0.152638	0.115265	-0.0469878	-0.0899406	-0.0402135	-0.0226142	-0.0377948	-0.0761404	0.0127142	-0.101212	0.0185746	0.0361221	0.0728034	-0.0605854	-0.0930421
	0.410259	1.36779	1.83398	1.21454	1.21405	1.05029	0.544443	0.245342	0.181185	0.14538	0.0438649	0.0730743	0.125651	0.153092	-0.0171813	0.0890353	0.0231215	0.00504716	0.116608	0.0807695	0.0355414	-0.0105066	-0.100419	-0.149312	-0.0400339	0.0387587	0.00671084	-0.10477	-0.0627406	0.0120506	-0.0653671	-0.0760881	0.0149727	-0.0514966	-0.136477	-0.123556	-0.0981616	-0.105703	-0.0425208	0.0148937	-0.105924	0.011095	-0.0621278	0.0123506	0.129513	0.137559	-0.00328325	-0.00235685	0.14909
	0.620064	1.81045	1.8717	1.29376	1.31047	0.828127	0.161366	0.215506	0.13308	-0.00914533	0.0961919	0.0791006	-0.117874	-0.148234	-0.0296808	0.043807	0.137699	0.0902691	0.117499	0.0193703	-0.0627285	-0.0723603	-0.061018	-0.0576499	-0.0500944	0.0308349	-0.0522228	-0.153121	-0.196347	-0.144734	-0.0239383	-0.0649904	-0.0231792	0.0910228	-0.0112132	-0.166179	-0.0347602	-0.043384	-0.066371	-0.066231	-0.0708544	-0.00279332	-0.144649	-0.0250899	0.154233	0.10388	-0.000889985	-0.0335139	-0.0471577
	0.773664	1.86224	2.74261	2.78809	1.79283	0.678406	0.41552	0.391155	0.349929	0.348521	0.183918	0.138122	0.0132447	0.0879227	-0.00301474	-0.0850201	-0.000894997	0.126303	0.0736517	-0.0123855	-0.0432783	-0.0255321	-0.0221518	-0.0476341	-0.142479	-0.127285	-0.139839	-0.190462	-0.102841	-0.0692173	-0.126758	-0.0282043	0.0885028	0.12758	0.119309	0.10687	0.0210358	0.0113674	0.0158167	-0.0575888	0.000916533	0.0672017	-0.0212748	-0.0823234	0.006611	0.0634999	-0.063946	-0.0038877	0.0698474
	0.337408	1.85684	2.12489	2.39317	1.69751	1.41032	1.2938	0.898559	0.670036	0.297483	0.150599	0.122541	0.0357859	0.0919964	0.212767	0.131838	0.0785799	0.252851	0.054627	0.0128389	0.00458496	0.121837	0.102507	0.0840589	0.0695526	-0.00898241	-0.0539352	-0.0427232	-0.000977738	-0.00534027	-0.0768441	-0.109017	-0.00583721	0.0313603	0.00265843	-0.0669601	-0.0376457	0.0237254	0.0123511	0.0224626	-0.0179043	-0.0547887	-0.110873	0.0110334	0.082704	0.00721864	0.0160553	-0.0138829	-0.0082387
	0.639094	1.58449	1.72095	1.7114	1.46102	1.19393	0.843962	0.342208	0.259212	0.211004	0.123226	0.135809	0.0072424	0.0150179	0.0971801	0.0186532	-0.0392756	0.0381068	0.112707	0.0152551	-0.0591458	-0.000148016	0.0399341	0.0445344	-0.00211299	0.0523852	0.027064	-0.0450369	0.0691062	0.0284652	-0.039177	-0.124388	-0.187926	-0.0707242	0.0584727	0.12642	-0.0107542	-0.087914	-0.0228777	-0.00117724	-0.0254374	0.0645116	-0.00176688	0.0788419	0.136861	0.0707738	0.0510577	-0.0980018	-0.0422655
	0.215476	1.09725	1.64785	1.87183	1.08776	0.766596	0.288396	0.261918	0.0927393	0.313993	0.293131	0.179839	0.0510813	-0.0502196	-0.073363	-0.0112943	0.0309528	-0.173453	-0.0703464	0.0397284	0.0386177	0.00908926	-0.026066	-0.0923802	-0.0701485	-0.0604935	-0.0904503	-0.0098615	-0.0840883	-0.144307	-0.118507	-0.109177	-0.0580146	-0.142439	-0.183693	-0.16146	-0.0750339	0.0334482	0.0417388	-0.0594992	-0.128427	-0.05927	0.0988552	0.0961934	0.0641754	0.132237	0.146147	0.0677219	0.107892
	0.27305	0.874163	2.17395	2.94567	3.45318	2.71327	1.92739	1.45766	0.903714	0.611127	0.532918	0.322479	0.245804	0.0447297	0.107349	0.122743	0.051459	0.153127	0.160077	0.235435	0.211108	0.148832	0.0178083	-0.0354749	-0.00141274	0.0104204	0.00985679	0.0814416	0.0315509	-0.02638	-0.135543	-0.0130604	0.0706386	0.0109965	-0.0635178	0.0233526	0.0241545	0.0534485	-0.098773	-0.0735114	-0.0637592	-0.0802592	0.0103118	-0.00378421	-0.0586351	0.0909515	0.032823	-0.00317741	0.092033
	0.542347	1.48265	2.29815	2.55928	2.1518	1.64863	0.96507	0.735706	0.388138	0.200996	0.219971	0.222103	0.110281	0.0732232	-0.0154047	-0.0343205	-0.0886679	-0.0589194	-0.107358	-0.154005	-0.0873284	-0.0309033	0.0377236	0.0409004	0.0358309	0.0751276	-0.023655	-0.150777	-0.246512	-0.225371	-0.0916612	-0.0422852	-0.226464	-0.136781	-0.0414535	-0.0246847	-0.0339034	-0.0710726	-0.0558536	-0.0412876	0.0258423	-0.11025	0.0716073	0.14967	0.0347932	0.0903146	0.0577604	0.0200886	0.126625
	0.555125	2.20831	2.58718	2.47321	1.93263	1.21767	0.768346	0.295034	0.0671134	0.139056	0.211769	0.0971095	0.0679971	0.0558833	-0.0204781	-0.0682187	-0.154408	-0.0167688	-0.0986009	-0.127971	-0.0581533	0.00859098	0.0514822	-0.0103916	-0.0448809	-0.0554104	-0.0273461	-0.0531897	-0.100052	-0.0933976	0.0838957	0.0522894	-0.12504	-0.0792131	0.0661943	-0.0128359	-0.193937	-0.100729	-0.0696527	0.00976454	-0.0724282	-0.205851	-0.05692	-0.0595589	0.048912	0.0550729	-0.0452091	-0.0328545	0.0846139
	0.335691	1.43161	2.00121	1.73237	1.32177	0.966213	0.663487	0.231551	0.172135	0.185221	0.0404831	0.0834301	0.00212238	0.0641187	0.0022132	0.0332061	0.102467	-0.0177884	0.00326611	-0.0252739	-0.0520164	-0.112404	-0.106175	0.0196678	0.11827	0.100061	-0.0248584	-0.0796064	-0.136642	-0.14976	-0.11724	-0.0569702	-0.0659958	-0.0154705	-0.00875315	-0.0101331	-0.095396	-0.0377874	0.0228442	-0.190556	-0.134914	-0.0660104	-0.0636238	-0.0082865	0.160369	0.121717	-0.0307718	-0.0206334	-0.0399158
	0.134721	1.08675	1.55718	1.27371	0.860638	0.596701	0.322686	-0.0547382	0.0968341	0.0962762	-0.0320749	0.154607	0.164825	0.187305	0.0363233	-0.114556	-0.0801753	0.000817815	-0.0259616	-0.0470586	-0.0983865	-0.131325	-0.0164363	-0.107894	-0.0812633	0.0478368	0.00884752	-0.0326487	-0.0144019	0.0508585	0.0092933	-0.114382	-0.0197177	0.00345534	-0.0712284	-0.0273155	-0.116142	-0.0746353	0.00403537	0.0201187	-0.106899	-0.0104441	0.14453	0.105995	0.113876	0.0189635	0.11719	0.0234932	0.00978527
	0.0231902	0.74357	1.69738	1.68765	1.51676	0.790834	0.380017	0.232209	0.20733	-0.0202709	-0.103963	0.0904924	0.12188	0.131372	0.102125	0.0249712	-0.0544414	-0.0606093	0.0185367	0.155484	0.105454	0.0023259	-0.00124057	-0.0287261	-0.0800347	-0.0722864	0.0491781	0.0932152	-0.0781927	-0.120978	-0.065549	-0.0653559	-0.103811	-0.0716585	0.0372022	-0.0488437	0.000863439	-0.0243329	0.133584	-0.105287	0.00846968	0.0759454	-0.0115053	0.01853	0.0838718	0.166422	0.0685993	0.208735	0.0632075
	2.53295	4.04243	3.6643	2.39969	1.46342	0.799989	0.43573	0.343486	0.135084	0.269685	0.283304	0.173256	0.000925782	0.0929262	0.124624	0.125572	-0.0694822	-0.13315	-0.043324	-0.0973673	-0.0318653	-0.0196856	-0.0405312	0.0543722	0.172002	0.159294	0.105326	0.0465199	0.0528602	0.0500516	0.10539	-0.00584346	-0.0211504	0.0298971	0.0293678	-0.050482	-0.00679271	-0.0699243	-0.0461441	-0.121194	-0.14982	-0.0613787	-0.0335288	-0.0385823	0.00148258	0.0573653	0.116221	0.129232	0.0765786
	0.194533	0.589202	0.8951	1.03462	0.688453	0.328493	0.321218	0.201712	0.206703	0.184152	0.133465	0.00423914	0.117359	0.0467632	0.150598	0.103518	0.0491691	-0.0625585	-0.00467983	-0.0394189	0.0353191	0.152525	0.0737483	0.0232905	-0.0347308	0.0270995	0.141691	0.0906716	-0.0487307	0.0408723	-0.0428162	-0.160818	-0.0145538	0.0894584	0.0760512	0.0656832	-0.153637	-0.0948444	-0.0204736	-0.106988	-0.0637496	-0.0218038	-0.0679394	-0.0350481	-0.0322187	0.043966	-0.0471256	-0.156169	0.0615358
	0.182984	0.547459	1.0943	1.26057	0.876641	0.548701	0.388082	0.401535	0.208724	0.0500859	0.124743	0.173598	0.251696	0.077689	-0.073713	-0.130013	-0.0120066	0.0832995	0.129067	-0.0031176	-0.0281886	0.0312669	-0.00386668	0.000640199	0.0655525	0.033024	0.00282833	-0.00391323	0.00182657	0.000325303	-0.0448379	-0.0757916	-0.0712475	-0.0713717	-0.121675	-0.100946	-0.0631227	-0.0572922	-0.0393352	0.0385485	0.0347109	-0.00330391	-4.16675e-05	0.125016	0.0404578	-0.0354697	0.00626337	0.0601263	0.104535
	0.744792	2.04932	2.6948	2.7335	1.7817	1.06081	0.506314	0.161197	0.0530158	0.0788819	0.0988139	0.165659	0.0716481	-0.00200392	0.159428	0.209208	0.0226309	0.0957809	0.093629	0.0402043	-0.00956981	-0.0679149	-0.012428	0.0264761	0.139901	0.101511	-0.0774267	-0.0956448	-0.0633391	-0.0357379	-0.0581565	-0.117614	-0.0116474	0.0723617	-0.0533738	-0.000375993	-0.0493261	-0.0103244	-0.00756463	-0.027575	-0.0518761	0.00121921	-0.0242802	-0.104527	-0.0186149	0.0137067	-0.0335057	0.0249459	0.124081
	0.650467	1.96671	3.02718	3.00327	2.54047	1.50341	1.1047	0.536799	0.312549	0.283896	0.165191	0.186545	0.215659	0.0503166	-0.0511565	-0.0782827	-0.106384	0.034091	0.069698	0.00955004	0.00608614	0.0253998	-0.0113072	-0.0433617	-0.0351265	0.045296	0.0451122	-0.0543678	-0.0461224	0.00973111	0.0229886	0.0730146	-0.0151247	-0.0391394	0.00279042	-0.076615	-0.0696044	-0.0302169	-0.0854628	-0.0983308	-0.0141129	-0.0422851	0.0474404	0.0477952	0.0613883	-0.0728391	0.022423	0.0242302	0.0098904
	0.619619	0.710375	1.09591	0.986371	0.520928	0.263477	0.201463	0.144533	0.172088	0.0489609	0.185127	0.0749628	0.18736	0.119221	0.063528	0.0742833	0.101758	-0.00497967	0.0449215	-0.119708	-0.171046	0.00926015	-0.0184748	-0.0481779	-0.11981	-0.0999265	-0.0844726	-0.0897125	-0.0313671	-0.130546	-0.0932365	0.00479054	0.0766325	-0.0379759	-0.161196	-0.0460456	-0.00973857	-0.0202046	-0.142353	-0.0388997	0.11958	0.00122689	-0.0679641	0.206359	0.172866	0.0968224	0.00489921	0.196564	-0.0365091
	1.54203	2.29005	2.81912	2.36709	1.80541	1.28977	0.825589	0.436799	0.260688	0.261937	0.315122	0.0320358	-0.0158635	0.120497	0.0373559	-0.00399643	0.0499087	-0.00561322	0.0192284	-0.0257175	-0.0762094	-0.0819777	-0.00294889	0.0188576	-0.0797819	-0.195543	-0.110116	-0.0369294	-0.00354091	-0.0671102	-0.0738547	-0.048413	-0.0417028	-0.0316322	-0.0347351	-0.0763989	-0.0852572	-0.0784379	-0.0986294	-0.0480498	-0.11952	0.0120788	-0.00646709	0.0806081	-0.0671917	-0.00807606	0.0483038	0.0427364	0.00923359
	1.78571	4.04313	5.0749	4.97725	3.97095	2.6477	1.68402	1.14508	0.7584	0.410117	0.228946	0.0803699	0.122441	0.156452	0.117054	0.0536679	-0.0102104	0.0529751	-0.0261906	-0.0512667	-0.0374724	-0.0924613	-0.115894	-0.14185	-0.184245	-0.161716	-0.0828556	-0.0491465	-0.0476921	-0.0161046	-0.0671613	-0.0692087	-0.0841414	0.040572	0.067749	-0.0605735	-0.0809906	-0.0494995	-0.00868374	0.0254232	-0.135702	-0.175273	-0.0239489	-0.0597552	0.157947	0.0737506	-0.0194722	-0.0734018	0.0551749
	0.153928	1.00493	1.74848	1.87938	1.16724	0.649864	0.356153	0.247682	0.0903728	0.0997041	0.0180996	0.0648592	-0.00430002	0.0126119	0.087289	0.0954081	0.0488778	0.0356684	0.0271399	0.0401791	-0.0625565	-0.0626198	0.0036113	0.135789	0.181287	0.163239	-0.0369499	-0.158615	-0.101548	-0.136479	0.00636046	0.0972464	-0.0168041	-0.0109053	-0.0910578	-0.102659	-0.00891558	-0.010265	-0.0738552	0.0553926	0.128296	0.0584439	0.0415402	0.0367248	0.0253716	0.102344	0.0664497	0.0261021	0.050741
	0.863285	2.75524	4.80788	4.53336	4.27699	2.72455	1.28525	0.943246	0.587839	0.392602	0.282253	0.163174	-0.0259626	0.116349	0.0183955	0.0799539	0.142512	0.0271498	-0.0386653	-0.052218	-0.0602922	-0.0294694	-0.0229587	-0.0649615	-0.0349798	0.0289161	0.0439425	0.017255	-0.041791	-0.160099	-0.152785	-0.101748	-0.110998	-0.0750914	-0.0967481	-0.10138	0.0470568	0.00993677	0.0415927	0.00913519	0.0158222	0.0526137	0.10172	0.171363	0.0698756	0.0601006	0.00442835	-0.104803	-0.0319423
	0.395867	1.22203	1.82552	2.17358	2.46811	2.06399	1.35223	0.643036	0.477534	0.205303	0.198964	0.0578328	0.126372	0.0739836	0.0817547	0.150803	0.0194658	-0.0497264	0.181083	0.0747418	-0.094738	-0.0418332	-0.00269538	-0.172429	-0.237193	-0.0727146	-0.0612915	-0.136262	-0.121012	-0.0261579	0.00417673	-0.0364607	-0.0668416	-0.0766445	-0.00416199	-0.099344	-0.0560812	-0.136308	-0.0249752	-0.146387	-0.0716777	0.0798025	0.0151933	-0.0131271	0.096544	0.0344584	-0.00381401	-0.0434048	0.0154342
	0.849208	1.95783	2.91549	2.81326	1.8791	0.776465	0.407386	0.26078	0.0390769	0.0212878	-0.0393305	0.0453845	0.0705798	0.177442	0.0208934	0.0978033	0.040478	-0.0724952	-0.00917527	0.0381889	0.0351343	-0.0167648	-0.0849082	-0.0850869	-0.0864179	-0.148439	-0.184927	-0.104217	-0.0502141	-0.0989523	-0.0923277	-0.0299636	-0.0610892	-0.105847	-0.055931	0.038856	0.058354	-0.0603074	-0.0561916	-0.0191068	0.0553481	0.0806766	0.123157	0.169843	0.032769	0.0328635	0.0405366	0.0901154	0.0476734
	1.21328	2.28237	2.92247	3.22306	3.11531	2.5035	1.76806	1.15566	0.917632	0.489951	0.332346	0.323958	0.517704	0.355194	0.0421019	0.0872824	0.0911116	0.0773983	0.104332	-0.0833494	-0.037755	0.114656	0.0655673	-0.107355	-0.0858048	-0.0524762	-0.0218552	0.0507961	0.00662572	-0.0306424	-0.0088884	0.00519642	0.0502849	-0.016971	-0.150086	-0.025269	-0.036547	-0.154549	-0.0578377	-0.0748086	-0.0715263	0.0253141	0.0378941	0.015603	-0.0474125	-0.0310109	-0.052679	-0.0553796	0.0436492
	3.27266	4.02228	4.03673	3.83097	2.99569	1.77763	1.14007	0.706875	0.508486	0.400463	0.269232	0.134524	0.0412536	0.16541	0.0220143	-0.0367843	0.0213474	0.00717921	0.00493576	0.0366788	-0.0359496	-0.0809599	0.0314618	0.0169001	-0.00237198	0.0300767	0.160543	0.14055	-0.0475943	0.0221342	-0.0886961	-0.126106	-0.0676431	-0.0252039	0.0255032	-0.0247162	0.0108116	0.057078	-0.0346627	-0.0595905	0.103957	0.0202005	0.0339957	-0.0335434	0.078006	0.0195703	0.0271252	0.129163	-0.0660416
	0.13915	1.33711	2.08767	2.43235	1.63802	0.831755	0.0954138	0.163759	0.0775707	0.184516	0.12368	-0.111841	0.0197726	0.0493227	0.114607	0.134534	-0.0294192	-0.0619945	0.0376289	0.105528	0.0144075	-0.111856	-0.091417	0.0659194	0.144624	0.0567474	-0.120676	-0.178062	-0.000639547	-0.125615	-0.0436657	-0.0196217	-0.0431369	-0.0762113	-0.209054	-0.0345896	-0.00569967	-0.121946	0.0439976	-0.0209218	0.0288826	0.120214	0.0824047	-0.00796282	0.0122852	0.0182837	0.0571562	0.0195592	-0.00311431
	1.02513	1.70477	2.0433	1.67	1.15417	0.822357	0.529041	0.291489	0.247903	0.187608	0.264266	0.104376	0.0881168	0.0576587	-0.019349	0.0160896	-0.0346678	-0.00411845	-0.0557511	-0.154003	-0.099079	0.113812	0.152628	0.134837	0.0227032	-0.0833131	-0.127581	0.0173373	0.0376222	-0.0922806	-0.0904099	-0.0602988	0.0193964	0.0466419	-0.0913609	-0.0844247	-0.0486411	-0.116252	-0.0474922	-0.0484732	0.121728	0.0196092	0.0575526	0.0522304	0.0183159	0.0259604	0.0465109	0.0142911	0.0356969
	0.776812	2.42897	2.91818	2.97251	2.54014	1.74689	1.03667	0.34665	0.23966	0.188177	0.0177577	0.232158	0.245886	0.083861	0.145011	0.0544864	-0.0489381	-0.108497	-0.0778034	-0.0901914	-0.0449645	-0.10009	-0.156561	-0.0464787	0.145234	0.169414	0.132568	0.140993	0.245953	0.328004	0.180695	0.0762404	-0.00150565	0.0718027	0.0533973	0.00262533	-0.00472926	0.110846	0.034189	-0.120789	0.0561992	0.0633993	-0.0064961	-0.0802835	-0.0122964	0.0609739	0.0611672	-0.00962821	-0.130652
	0.665001	1.95017	2.75833	2.01276	1.37102	0.955096	0.742846	0.432281	0.284558	0.0777758	-0.0471752	0.0601327	0.108391	0.143757	0.103407	0.105607	0.0914588	0.00556743	0.00204735	0.0913986	0.0483835	-0.0628515	-0.102037	-0.11269	0.115842	0.226402	0.261573	0.132245	-0.00797678	-0.142853	-0.0522235	0.00946464	0.023688	0.0382042	-0.0926183	-0.00857535	0.079527	-0.0186935	-0.0643165	0.0330931	-0.066036	0.128273	-0.0177581	-0.0764213	-0.00883541	-0.036659	-0.0210286	-0.0855666	-0.0999991
	1.08289	2.15934	2.37192	1.95666	1.47938	0.890234	0.554018	0.368716	0.195282	0.0163614	0.146548	-0.0300255	-0.0269908	0.0956127	0.109872	-0.0333416	-0.18335	-0.161364	-0.0428384	-0.0599318	0.00220177	0.0870401	0.014891	-0.0154841	0.0747165	0.0670644	0.0997211	0.0608714	0.0366044	0.0697512	0.0133569	0.0458436	0.0577485	0.0442956	0.0154005	0.0196029	0.0309262	0.0324983	-0.0388023	-0.101227	-0.0938224	-0.0885862	-0.0378977	-0.0427875	-0.0456057	0.0121452	0.0719563	0.077471	-0.00202478
	0.382317	0.271622	0.711106	0.459838	0.102926	0.00226803	-0.0073292	-0.108096	-0.024145	-0.01535	-0.0972461	0.127969	0.060644	0.0623496	-0.0295227	-0.0855117	-0.117083	-0.00921071	-0.10123	0.029754	0.0784715	-0.00271174	-0.0264128	-0.01746	-0.0423916	0.0158927	0.00924356	0.0659963	0.114216	0.101822	0.0054393	-0.0463467	-0.0676835	-0.123524	-0.126631	-0.0303348	0.0382694	0.0481816	0.0474626	-0.061534	-0.0363915	0.00949905	-0.0870761	0.0189644	-0.0200893	0.0539543	-0.0912519	-0.00261002	-0.0137308
	0.906873	2.23998	2.69588	2.80194	2.09134	1.31935	0.977313	0.517311	0.315287	0.0954569	0.157534	0.0864267	0.0764022	0.108834	0.176637	0.100539	0.0688728	-0.0221432	-0.00571112	-0.0237882	0.0338498	-0.0154609	0.033554	0.297949	0.455021	0.41234	0.249099	0.239493	0.478164	0.635785	0.440194	0.218033	0.199785	0.329686	0.37746	0.182776	0.108619	0.0717623	0.00881882	0.0152	0.00880632	-0.0341504	-0.142974	-0.200183	-0.013515	0.16205	0.0237153	0.0857075	-0.00744971
	0.735183	2.86719	3.28912	3.52139	2.74484	1.93264	1.59329	1.13761	0.695135	0.445018	0.378004	0.263616	0.219237	0.226369	0.116863	0.171907	0.0659274	-0.0582563	-0.0221515	0.0117532	0.0255437	0.055666	0.0540691	0.0484196	0.0324429	0.107795	0.082095	-0.0574053	-0.114681	-0.151334	-0.139018	-0.0264116	0.0110236	-0.0554095	-0.0712386	0.0542743	0.0684826	-0.0392823	-0.0112215	0.00771147	-0.0178912	0.0187821	-0.0533552	0.0458292	0.154973	0.172272	-0.0010506	0.0274629	-0.00575368
	0.45228	2.7239	3.55232	3.50027	2.9494	2.11918	1.59054	0.958898	0.521841	0.358662	0.175218	0.175942	0.0811496	0.136471	0.0821497	-0.0206069	-0.0173472	-0.0323533	0.00641168	-0.0206456	0.00149266	-0.0857613	-0.0144795	0.0585729	0.0655159	-0.0145098	-0.0245777	-0.105883	-0.118745	-0.0829579	-0.0468068	-0.00382391	-0.020849	-0.0585175	-0.0740947	-0.116959	-0.096934	-0.04762	0.00512062	-0.1191	-0.0379276	0.0371568	0.0193361	0.00503947	0.0557862	-0.043287	-0.0153362	0.038487	-0.0393679
	1.02139	2.34891	2.72052	2.5262	1.19482	0.96366	0.416272	0.329826	0.282508	0.109577	0.308431	0.19358	0.0987916	0.155176	0.0785567	0.074233	0.0436155	-0.0999998	-0.0882587	0.0398252	0.0720127	0.0497796	0.0639959	0.0574281	0.0823706	0.0336814	0.0862892	0.0686965	-0.0689543	-0.112766	-0.107759	0.0249145	0.166268	0.0697129	-0.0373828	-0.020915	-0.0578799	-0.117445	-0.0891953	-0.0723013	-0.186384	-0.123087	-0.00516399	-0.0390094	0.0451397	0.110867	0.118088	0.104943	-0.0180297
	0.00744829	0.0286952	0.102805	-0.00974261	-0.0475802	-0.11292	-0.0109117	0.0771386	0.169471	-0.0341981	-0.17785	-0.0180084	0.0341461	-0.0885689	-0.00310826	-0.113458	-0.0144039	0.0410039	-0.0913434	-0.0560452	0.0137849	0.0690432	-0.124652	-0.114756	-0.0269591	0.0615028	0.0631306	-0.0361258	-0.00341236	-0.126063	-0.0732516	-0.0942487	-0.200449	-0.0633356	-0.0769642	-0.0412628	-0.156905	-0.191844	-0.0645317	-0.0102956	0.115482	-0.0689105	-0.0317741	0.145186	0.132042	0.0944831	-0.0350781	0.133369	-0.00339363
	0.378634	1.45794	1.81831	1.68596	1.4382	1.42367	0.738061	0.331963	0.185621	0.211529	0.223596	0.0716759	0.0599738	0.0772167	0.110991	0.0807171	0.0330345	0.0462128	-0.0331253	-0.062411	-0.0543681	-0.0894438	-0.00723347	0.0471562	0.0632908	0.00938982	0.106647	0.155546	0.0538222	0.0423394	-0.0194179	0.0438594	0.0404115	0.103666	0.0404057	-0.0340177	0.0981393	0.0765583	-0.0052997	-0.150671	-0.126097	0.00647652	0.0706244	-0.0609802	-0.018177	-0.0311752	0.00355208	0.14905	0.0690418
	0.355759	1.74696	2.77541	2.32826	1.6449	1.39669	0.834708	0.516179	0.238991	0.204383	-0.0833447	-0.124107	0.101033	0.158677	0.0787752	-0.0259064	-0.100649	-0.158722	-0.0959849	-0.0893386	-0.0646798	-0.0130876	-0.194635	-0.343984	-0.262173	-0.0935194	-0.0364637	0.0485332	0.0794341	-0.0592915	0.0231299	0.0582612	0.0763743	-0.0645553	-0.0919618	0.0538176	-0.126138	0.0481231	-0.0954075	-0.102483	-0.0389752	-0.0271594	0.0896528	0.0253161	0.0390773	0.0313075	-0.025558	0.0982283	0.168232
	0.506181	1.97819	2.90139	2.84622	2.32582	1.89681	1.03482	0.428274	0.304797	0.226995	0.0921278	0.0912341	0.00784498	-0.0522646	0.089999	0.201985	0.0148016	-0.0463668	0.106044	0.137209	0.0461865	-0.000638909	-0.0498937	0.0551079	0.0531114	-0.0831767	-0.09834	-0.0138469	-0.0244477	-0.131881	-0.137325	-0.117043	-0.0998246	-0.147787	-0.0627021	-0.0649192	-0.102779	-0.0123863	0.0401935	0.0280391	-0.00589016	-0.122404	0.00438446	0.0702661	0.0414036	0.0471239	0.0818352	-0.00920357	0.122613
	0.288194	1.68737	1.72403	1.2605	0.731694	0.361508	0.194937	0.20323	0.197219	0.10766	-0.00732332	0.031228	0.091789	0.141284	0.0529489	0.0449897	0.15463	0.105859	0.0517991	0.0950965	0.124584	0.0628218	0.0785426	0.0181846	0.0569669	-0.00155526	-0.0770045	-0.0545903	-0.0428527	0.0121714	0.0277239	-0.0670596	-0.102529	-0.0339715	0.0306353	-0.145738	-0.0793503	0.0430223	0.0908014	0.0756721	0.108058	0.110347	0.144612	0.0999814	0.0676163	0.00102054	0.0428467	0.105303	-0.00866201
	0.441699	1.73768	2.74376	3.17854	2.84666	1.83878	1.17342	0.617076	0.225943	0.259478	0.22356	0.0997649	0.0828015	0.128121	0.178718	-0.0672243	-0.0720312	-0.0182524	-0.0618834	-0.0849377	-0.0915394	-0.141087	-0.11482	-0.150036	-0.29955	-0.213743	-0.108369	-0.0905741	-0.108501	-0.124095	-0.0869931	-0.113565	-0.101935	-0.16286	-0.162649	-0.265352	-0.0399798	-0.131289	-0.119387	-0.09162	-0.156768	-0.0653177	-0.104203	-0.00494765	0.00750541	-0.132641	0.0285834	0.0383904	0.201373
	0.889848	2.02823	2.12958	1.82922	1.14624	0.648478	0.398427	0.0922891	0.0974218	0.242349	0.179238	0.0422523	0.170656	0.211314	0.089219	-0.017273	0.00808193	-0.0582855	-0.0427018	-0.0573917	-0.0349972	-0.115911	-0.104132	-0.072314	-0.0512769	0.00727183	0.0355871	-0.0305301	-0.0668375	0.00757283	0.0800606	-0.0340074	-0.126291	-0.0944208	0.00752477	0.120088	0.0272252	-0.0268107	-0.122162	-0.103616	-0.0413864	0.0473851	-0.00590776	0.10177	0.0599236	0.0541088	0.0277142	-0.0420807	-0.0979553
	0.400479	1.41741	2.63862	2.54363	1.34524	0.750606	0.183627	0.154553	0.128435	0.205635	0.119031	-0.0289953	0.0857687	0.096119	0.0977206	0.176811	0.089253	-0.0591128	-0.0195523	0.0433588	-0.0131525	-0.0946055	-0.0570572	-0.0777597	-0.0424978	-0.0350034	0.0625761	0.138086	0.0658402	0.0514155	0.0364468	-0.0151401	-0.0973532	-0.210341	-0.178252	-0.0555523	-0.0194589	-0.0729776	0.0546601	0.0716892	0.00284013	0.157385	0.0177798	-0.0692084	0.0956539	-0.00617401	0.081068	0.170847	0.0922595
	3.61088	6.27918	7.61945	7.69863	6.95599	5.8184	4.54418	3.22833	2.14329	1.65989	1.18377	0.786641	0.657045	0.547339	0.448095	0.185926	0.286776	0.300885	0.0641161	0.0854553	0.108431	0.134282	-0.0215322	-0.129363	-0.10183	0.0692858	0.156494	0.111147	0.0785655	-0.0265627	-0.0527818	-0.0518851	-0.037059	-0.0644576	-0.013849	-0.0280366	0.0561451	0.0597782	0.0654849	0.120872	0.0362056	-0.0798653	-0.00884129	-0.0232026	0.0318299	0.0352032	0.147421	0.0928091	-0.000800934
	1.18328	2.31746	2.68134	2.42961	2.30461	1.48542	0.683854	0.396232	0.262045	0.277848	0.123797	0.0547537	0.18467	0.101331	0.225492	0.1448	0.0805137	-0.00381791	-0.0169411	0.138257	0.101213	0.0588617	-0.0291468	0.0360965	0.00140799	-0.0160747	-0.0261729	0.0833944	0.0989887	0.0138227	-0.0775611	0.00712446	0.0221498	-0.0230584	-0.0452475	0.0891217	0.0242726	-0.00690864	-0.0268281	-0.09878	-0.0529533	-0.139315	-0.0427527	-0.0410883	0.157598	0.0471755	0.121213	0.0460476	0.0132162
	0.836998	2.335	2.36945	2.40127	2.16756	1.46929	0.760906	0.516353	0.386142	0.0903462	0.0600967	0.264509	-0.0137509	0.0728141	0.088766	0.0322078	0.203488	0.175823	-0.0686625	-0.0990244	-0.118715	-0.0591458	0.0379783	0.108046	0.0488411	-0.0610714	-0.0350129	0.0341765	-0.00870819	0.0109062	0.0720652	-0.000374918	-0.0612366	0.0365538	-0.0134202	-0.0782519	-0.0483842	-0.0364637	0.0251243	0.0495008	-0.109039	-0.0694805	-0.095057	0.0176291	0.0420949	0.0660897	-0.0529919	-0.00317568	0.031166
	0.790717	2.16316	2.42858	1.45862	0.448892	0.315349	0.16531	0.194065	0.197599	0.0753066	0.0931026	0.026362	0.0233093	0.0969435	-0.0525971	0.0559451	0.0691319	-0.0244205	0.080413	0.144553	0.0853838	0.0390355	0.0539898	0.0888674	0.115823	0.0904122	0.0724094	-0.00537403	0.00471415	0.112274	0.0813564	0.00911816	0.0844745	0.11613	0.069756	0.024287	-0.0497681	-0.0662732	0.100732	0.0367313	0.0584644	0.119083	0.0994822	0.197425	0.200276	0.11787	0.193321	0.191469	0.148458
	0.330697	1.28218	1.82674	1.61905	0.917738	0.454205	0.329035	0.184621	0.000545435	-0.0992089	0.0154536	0.0146837	-0.0285622	0.0320915	0.0664219	0.0582711	0.150014	0.100355	0.0182662	-0.0444937	-0.0796307	-0.120632	-0.116902	0.0673976	0.166484	0.0908355	0.0772813	0.0618587	0.00546401	0.0381151	0.0472555	-0.0959679	-0.028068	0.0434662	-0.0530549	-0.110096	-0.160251	-0.138589	-0.0387651	-0.0953672	0.0417457	0.64831	0.349227	-0.0156939	0.176754	-0.00560605	-0.0102659	0.100569	0.084513
	0.0394125	1.30084	1.5075	1.65975	1.40409	0.866942	0.436413	0.183118	0.0865547	0.100242	0.270043	0.0925558	0.0687621	0.0983105	0.103887	0.0222209	0.0137134	0.0452286	0.0182669	-0.0221406	-0.0428675	-0.0322674	-0.0469218	-0.0708111	-0.0257324	0.0846626	0.123452	0.0791793	0.029281	0.0764642	0.0382579	-0.13339	-0.168354	-0.168803	-0.0693699	0.0171629	-0.09556	-0.0151398	-0.0456429	-0.042046	-0.0285666	0.00215279	-0.093778	-0.0392612	0.0680431	0.0645176	0.158632	-0.0336859	0.155118
	0.84045	2.67111	3.78565	3.72635	2.84759	2.00937	1.37732	0.736676	0.437233	0.251892	0.198995	0.250296	0.131066	0.218576	-0.00141911	0.0939547	0.157499	0.183707	0.189787	0.113451	0.0693829	0.00924621	-0.00939951	0.0219196	-0.000142104	0.0475598	-0.0301907	-0.128191	0.0185702	0.0612451	-0.0319953	-0.0821674	-0.0229959	0.0174612	-0.0878788	-0.0524217	0.115311	-0.0378764	-0.148591	-0.0494038	-0.0221211	0.023717	-0.0609173	0.0184899	0.015777	-0.00350017	0.00440355	-0.0394849	0.0589713
	1.78702	2.33484	2.7173	2.20722	1.41496	0.72723	0.35051	0.176257	0.142839	0.247339	0.209482	0.0680454	0.219112	0.000290353	-0.0679092	0.0252426	-0.0849227	-0.15121	-0.0257089	-0.0337407	-0.00241809	0.141697	0.122647	0.0208372	-0.0153292	0.081887	0.131668	-0.0165092	0.0368599	0.188689	0.170513	-0.00411632	-0.034754	-0.0715028	0.0413869	0.00157412	-0.098752	-0.0103465	0.0268343	0.0659839	0.0533522	0.0110435	-0.0134141	0.151016	0.0286462	0.0472372	0.106455	0.0660351	-0.058772
	0.0181062	-0.0716307	-0.0345089	-0.0386222	0.00304592	-0.0647713	0.0461242	-0.0908862	-0.107271	0.0103586	0.0737954	-0.0258786	0.0717693	-0.0542122	-0.0761892	-0.10733	-0.0287884	0.117875	0.0918119	-0.083262	-0.0702119	-0.0622275	-0.139013	-0.114565	0.0550993	0.0451515	-0.0247831	-0.0313289	-0.0344302	-0.0870991	0.0333156	0.030541	0.0452531	0.169787	-0.0187824	0.0185605	-0.123325	-0.154087	0.11062	0.00407704	0.0389797	0.0874132	0.0318789	-0.0083141	0.00941203	-0.0406888	-0.0423362	0.0513068	-0.122256
	0.149303	1.45525	2.12263	2.18883	2.00106	1.54845	1.13309	0.683516	0.361727	0.223293	0.181869	0.1156	0.132439	0.247354	0.107332	-0.05857	-0.0486996	0.0168331	0.0871938	0.030012	-0.051243	-0.0552795	-0.0262639	-0.0430931	-0.0521319	-0.105305	-0.124101	-0.0932532	-0.112583	-0.0196369	-0.102407	-0.0878682	0.021412	0.0188801	0.0825515	0.106022	-0.0459218	-0.126652	-0.0101207	0.0206511	-0.0135361	0.0913807	-0.0685937	-0.0106786	0.0141321	0.0806982	0.112287	0.026186	0.017828
	0.633984	1.11059	0.932572	0.56009	0.403921	0.235454	0.0267774	-0.0300665	0.044668	0.0294141	-0.0758604	-0.0119808	0.0752308	0.107909	-0.0747346	-0.00280908	-0.0184935	0.0172617	0.0529517	0.0857704	0.0292708	-0.0197244	0.0096334	0.073683	0.267672	0.533805	0.828696	1.15399	0.991146	0.6673	0.747244	0.663741	0.419902	0.300522	0.396954	0.337734	0.213277	0.275599	0.268663	0.132445	0.0465435	0.207024	0.219315	0.0676383	0.169764	0.0132843	0.00283392	-0.0216982	0.0255935
	0.12261	1.28864	2.67601	3.25047	3.03318	2.6818	2.28979	1.84801	1.10086	0.659642	0.462257	0.288685	0.388225	0.0227635	0.0107202	0.12959	0.0479314	-0.112739	-0.0186947	0.14034	0.122044	0.0817824	0.0482261	0.0494549	0.0442628	0.0084671	0.172334	-0.0168375	0.0648058	-0.00462806	-0.100329	-0.0722907	-0.11635	-0.0741405	-0.0782077	-0.167553	0.00610749	-0.0106593	0.0250589	-0.0244149	0.020343	-0.056917	-0.0990149	-0.0800143	0.01858	0.0585742	0.042962	0.0422016	0.0361136
	0.553852	1.70879	1.947	1.51859	0.938974	0.442559	0.1687	0.153349	0.0765992	0.183455	0.149252	-0.0217215	0.0618935	0.0133024	0.0689661	0.0959	-0.0452742	0.0692086	0.0889002	-0.000407364	0.0637799	0.0918444	-0.00115691	-0.125813	-0.135261	-0.0832054	0.0552322	0.101639	0.0533797	0.0627973	0.0822978	0.118432	-0.00197677	-0.0960464	-0.0537849	-0.0436081	-0.126361	-0.130204	0.0263601	-0.0695835	-0.0649122	-0.0256819	0.00355351	0.119772	-0.0803353	-0.0464612	0.0583456	-0.0209689	0.0251168
	-0.0793016	0.10059	0.0699091	0.0931719	0.00077904	-0.0350468	0.074445	0.0720907	0.020319	-0.000483006	-0.0227271	-0.0745505	-0.03087	-0.0726718	-0.108053	-0.0572982	0.129009	0.171019	0.0367697	0.0383629	0.110906	-0.0100649	-0.0317484	0.00209946	0.0376921	0.0336729	-0.00369858	-0.106723	-0.153221	0.00360699	0.0931742	0.101759	-0.0843253	-0.207583	-0.0539637	-0.142998	-0.198553	-0.0325711	0.0163444	-0.112339	0.020362	0.0639836	0.0447389	0.04113	-0.0086472	0.0436323	0.013596	0.030692	0.0310377
	0.19127	1.23654	2.32334	2.8865	2.15785	1.15588	0.41154	0.247488	0.374614	0.398304	0.228731	0.0417971	0.0409207	0.114939	0.131284	0.167029	0.0416479	0.110312	0.0797466	-0.00498655	-0.0282914	0.107217	0.131626	0.0427455	0.0302026	0.0335592	0.0331073	-0.0798776	-0.0247959	0.010879	-0.0124027	0.0174955	0.0889445	-0.0260502	-0.168697	-0.0632297	-0.0034049	0.0430708	-0.0654965	-0.0151041	0.0591034	0.168349	0.0139502	-0.132431	0.133871	0.286381	0.243189	0.115744	0.0981733
	0.305256	2.11931	3.07601	3.35308	2.42645	1.58696	0.999481	0.697188	0.596732	0.201969	0.233588	0.173365	0.0999601	0.0328309	0.0412664	0.0388008	0.0389647	0.0786752	-0.0369518	-0.0711434	-0.0142618	0.0334485	-0.0492063	0.0140259	0.173203	0.137498	0.0271313	0.0344687	0.172445	0.134254	-0.065647	-0.0865677	-0.0411251	-0.00935721	0.127955	0.106674	0.05049	0.111408	0.0839214	-0.0641785	-0.0465636	-0.0304438	0.0639367	0.102154	-0.0236904	-0.0198292	-0.0280862	-0.0306639	0.0720603
	1.18858	2.40192	2.99529	2.87558	2.49234	2.10378	1.50793	0.872453	0.491472	0.244428	0.255736	0.159766	0.0439144	-0.118387	-0.00591641	-0.0986057	-0.00166713	0.102642	0.00121344	-0.0225999	0.00321114	0.00658551	0.0835757	0.00197017	-0.118807	-0.108789	0.0414634	0.0475583	-0.0392375	-0.11194	-0.139986	-0.123559	0.0370512	0.039751	0.0341315	0.0175122	-0.049972	-0.0690476	0.00924224	0.0657824	0.0349277	-0.0688583	-0.0117668	0.00167732	0.00979333	-0.0202938	-0.0406984	0.0671212	-0.0412886
	1.15356	2.8466	3.41214	3.14986	2.44041	1.57541	1.05537	0.701389	0.383165	0.235054	0.115922	0.151811	0.0892013	0.0441211	0.0627054	0.0042349	-0.0356808	0.0377282	0.0557013	0.0768678	0.0381024	-0.0123296	-0.157578	-0.0587342	-0.0210183	0.0311338	0.0188054	0.00169532	0.00191961	-0.126133	-0.188608	-0.087741	0.0619429	0.0779146	-0.0599282	-0.0892772	-0.138727	-0.175614	-0.156525	-0.0141101	0.0349674	-0.0727236	-0.167211	-0.116567	0.0214449	-0.00917173	-0.0607687	-0.0943124	-0.079696
	2.15318	4.19744	4.47373	3.73827	2.97992	2.07215	1.11573	0.573439	0.523424	0.316206	0.29664	0.260908	0.25228	0.251465	0.069862	0.0307426	0.09672	0.0728977	-0.0668873	-0.12732	-0.11998	-0.0198011	-0.0298683	-0.0330949	-0.03299	-0.0292284	0.00209406	0.0193559	-0.00987813	-0.104462	-0.231182	-0.181924	-0.135848	-0.129749	-0.184402	0.0101183	0.232289	0.191869	-0.0824649	-0.0850095	-0.0898762	-0.0854322	-0.0598347	0.0754316	0.0148162	0.0718984	0.00516238	-0.0655045	-0.0304444
	0.0804186	0.816575	1.71522	2.27575	1.96779	1.47938	1.03995	0.532884	0.377878	0.135953	0.040316	-0.139059	-0.0300855	-0.037069	-0.032162	-0.0627865	-0.0182207	-0.0459843	-0.0626544	0.0186756	-0.0218141	-0.054947	-0.0597504	-0.0737678	0.0436166	-0.0372898	-0.0843672	-0.00758287	0.00549794	0.0217776	0.0595116	0.0911992	0.127906	0.13331	0.0416197	0.0886104	0.0226876	-0.0202055	-0.0555529	0.0829566	0.0810021	-0.0705199	-0.115289	-0.00954985	0.0991637	-0.167653	-0.195026	0.0947038	-0.0603027
	1.7725	2.02795	2.09686	1.79443	1.24858	0.835025	0.47398	0.216471	0.109354	0.122969	0.134958	0.108083	0.097657	-0.00706982	-0.0363028	0.000391551	0.0373718	-0.00223595	-0.0886134	-0.188728	-0.228007	-0.0919277	-7.16066e-06	-0.0191934	-0.113625	-0.0713752	0.0128445	-0.0923144	-0.111726	-0.0537993	-0.0882799	-0.097335	-0.0400988	-0.0412323	-0.0935764	-0.24941	-0.2615	-0.139579	-0.0140003	-0.0898363	-0.102329	-0.121426	-0.0284202	0.0857207	0.136328	0.130925	-0.0260396	-0.014241	0.0763733
	0.766295	2.02331	3.09967	2.23376	1.55556	1.17549	0.454222	0.18294	0.248851	0.218672	0.168674	0.22976	0.205523	0.152278	-0.0346406	-0.00968162	0.108421	0.00795934	0.0339336	-0.00363937	-0.0675885	-0.00999162	0.0566588	0.0040709	-0.0437041	0.0139114	0.0306291	0.0240847	0.0472041	0.0181229	-0.0134583	-0.14472	-0.156394	-0.0141089	-0.00358648	-0.111018	-0.134145	-0.169951	-0.00615164	0.141543	0.0391395	0.0848112	0.0289238	0.0104484	0.0170476	0.0469969	0.0300002	0.0559397	0.0178701
	1.92281	2.7345	2.4289	2.15348	1.19986	0.656006	0.444807	0.242202	0.0878573	0.0298497	0.096367	0.0150251	0.0807571	0.189364	0.17961	0.150214	0.0569153	-0.0684506	-0.0319459	-0.0222657	-0.0892607	-0.0797397	-0.13744	-0.245278	-0.283552	-0.169107	-0.0752795	-0.0631284	-0.145379	-0.184705	0.0205345	0.173076	0.00832795	-0.0929172	-0.0895151	-0.0461244	-0.120559	-0.173198	-0.0491032	0.0532509	-0.0525359	-0.0379438	-0.0869702	0.041015	0.00953044	0.0588676	0.0677928	0.0415418	-0.0175271
	-0.153466	0.0243377	0.0102535	0.00221212	-0.0157103	-0.0517531	-0.00327395	-0.0604449	-0.123321	-0.0384692	-0.105273	0.00328867	0.276404	0.216095	0.0525461	0.00115092	-0.00290518	-0.0640638	-0.0594605	-0.036302	-0.0421032	-0.0539784	-0.0769227	-0.0066557	0.0386426	0.0634902	-0.02744	-0.0471085	0.0923636	0.160647	0.128171	0.00561628	-0.108631	-0.165652	-0.193216	-0.120345	-0.123925	-0.0131199	0.0896256	0.0366799	-0.0882696	-0.11715	0.0765021	0.0586117	0.08805	0.0495585	0.0472913	-0.0062567	-0.0238919
	lap averaged Fd in space
slow	-0.0172479	0.203069	0.346674	0.454573	0.766234	1.05596	1.17601	1.30529	1.56329	1.76378	1.70333	1.64939	1.58213	1.49834	1.50169	1.61017	1.7567	1.91591	1.83777	1.75565	1.64135	1.4986	1.3616	1.23721	1.10131	0.990095	0.819923	0.608267	0.429424	0.353028	0.336588	0.218558	0.114181	0.0859317	0.0224502	-0.0678591	-0.0629634	-0.0847967	-0.0263457	0.0243458	-0.00682914	-0.0393692	-0.041295	-0.0647212	-0.0747721	-0.0712063	-0.0566575	-0.0864561	-0.0611311
medium	0.0254979	0.206164	0.506127	0.89408	1.38099	1.8761	2.22076	2.51258	3.07552	3.63969	3.83888	3.75769	3.48692	3.19942	2.94694	2.69193	2.51001	2.33209	2.18417	1.94338	1.68134	1.45603	1.26066	1.07423	0.92033	0.78095	0.687082	0.606595	0.512995	0.37645	0.269584	0.172215	0.120206	0.0864785	0.0384487	0.0101317	-0.00521792	-0.0107077	-0.0281728	0.00178229	-0.0212956	-0.0936588	-0.0451844	-0.0195728	-0.0287716	-0.0436296	-0.0621875	-0.0501058	-0.0581102
fast	0.00342182	0.2737	0.717378	1.14666	1.66634	2.29149	2.86773	3.34061	3.70723	4.02214	4.19996	4.12662	3.79776	3.4177	3.11856	2.77587	2.50328	2.27621	2.01856	1.68206	1.39312	1.12618	0.968017	0.799748	0.614971	0.501912	0.42188	0.399142	0.314738	0.235982	0.170036	0.169285	0.149821	0.0945477	0.0718061	0.0372581	0.0100202	-0.0266498	-0.0212021	-0.017172	-0.00509081	-0.0376125	-0.0614996	-0.0749875	-0.0819744	-0.051428	-0.0590268	-0.0532814	-0.0544464
[truncated: 54 more columns]

## Sheet: SupFig3a_cell#278
	Fd in space, 100 laps by 50 space bins
	-0.118439	0.316669	0.58023	0.603437	1.97522	2.58701	2.64659	2.24276	1.60107	0.837606	0.42053	0.433215	0.672088	0.665689	0.832607	1.17323	1.4602	1.14598	0.879744	1.11215	1.19079	1.15667	0.991372	0.989221	0.70675	0.687264	0.549795	0.352986	0.231409	0.107247	0.105445	-0.0924026	-0.220745	-0.189877	-0.160915	-0.18173	-0.140155	-0.0386617	-0.110202	0.0527046	0.0693038	0.041185	-0.144662	-0.0533715	0.0631922	-0.0705128	0.00229771	-0.128605	-0.118763
	0.0124376	0.0700875	-0.00844313	-0.0735345	-0.0576229	-0.238396	-0.0907193	-0.105138	-0.0412139	-0.0408598	-0.126868	-0.00334001	-0.0663802	0.185255	-0.0693493	-0.0577607	0.0835208	0.312241	0.155992	0.209111	0.304805	0.0590121	-0.0343703	-0.0202555	0.11328	0.260548	0.0205005	2.01152e-05	0.100015	0.105537	0.176576	0.272729	0.26266	0.118473	0.0515673	-0.0227677	0.0162204	0.129992	-0.0934713	-0.0870532	0.141682	-0.0736917	-0.0813734	0.0565308	0.101528	0.228229	0.25329	0.0604408	-0.00181794
	0.094277	-0.120218	0.0787528	0.946566	1.35249	2.37694	2.26025	1.79235	1.11808	1.3274	1.57327	1.84846	1.80616	1.98292	2.15337	1.83251	1.66462	1.48264	1.36826	1.28893	1.08174	0.671305	0.509665	0.158994	0.0825429	0.242447	0.359916	0.116995	0.016821	0.0592134	0.161625	0.198812	-0.00624579	-0.180569	-0.146474	-0.0108911	-0.0490417	-0.113575	0.0927423	0.162943	0.0332542	0.0561649	0.00301119	-0.0925832	0.073905	-0.0724848	-0.0668795	-0.0274388	-0.0254433
	-0.011646	-0.0434009	-0.00170653	0.0895724	-0.0703736	-0.285267	-0.00432112	0.0730999	0.0297731	-0.219014	-0.179886	-0.0784031	-0.0804074	0.210501	0.397434	0.1986	0.082506	0.146978	0.178136	0.231054	0.280901	0.472038	0.724808	0.769863	0.406645	0.343078	0.605085	0.116503	-0.00682781	0.107677	0.21078	0.156028	-0.0481878	-0.149036	-0.138506	-0.134348	-0.160884	-0.29971	-0.0475583	0.0840614	-0.00967956	-0.129466	0.0985926	0.158643	-0.0242385	-0.163768	0.0453237	0.0607192	-0.00304107
	0.00126617	0.18476	0.109784	0.187428	0.5733	0.568328	0.122424	-0.233676	-0.0703681	0.012882	0.149879	0.0971199	-0.0511599	-0.0847987	0.0336777	0.0867614	0.354224	0.578534	0.688444	0.931112	1.38751	1.47636	1.17622	0.889675	0.576022	0.456947	0.568748	0.241467	-0.159907	-0.142816	-0.155481	-0.0208352	0.148012	0.00435753	-0.00839433	-0.0988571	-0.0777504	-0.0821598	-0.106943	-0.0797324	-0.0570222	-0.14298	-0.151057	-0.0599859	-0.183548	-0.0389415	0.0285389	-0.262753	-0.0469083
	0.0596823	0.148845	-0.0717188	0.102128	0.310002	0.298479	0.450953	0.966286	1.3655	1.50655	1.2543	0.850077	0.296476	0.106975	0.394592	0.0616281	-0.00970027	0.309406	0.234146	0.0691135	0.161553	0.131815	0.0307367	-0.0438432	-0.000917981	-0.0501055	0.195571	0.214442	0.18811	0.0922497	0.0772166	0.0897441	-0.146882	-0.029353	0.0183032	-0.0611135	-0.0061207	-0.12688	-0.194841	-0.0439265	0.108249	0.0209133	0.0741236	0.0195271	-0.0890453	-0.0699269	-0.0372456	-0.0906094	-0.0312029
	0.0722113	-0.15079	-0.145625	-0.00805571	0.252817	0.117324	0.32241	0.0914425	0.195729	0.63806	0.98974	1.49721	1.05894	0.091704	0.1369	0.250359	0.162489	0.448841	0.0925865	-0.0972994	0.00904953	0.138586	-0.0425716	-0.164567	-0.138013	-0.0614199	-0.256344	-0.215432	-0.290303	-0.340419	-0.22766	-0.235874	-0.418694	-0.227369	-0.0835076	-0.358096	-0.230878	-0.330566	-0.0672916	-0.0823605	-0.173733	-0.0760571	-0.201729	-0.222455	-0.283623	-0.133709	-0.391026	-0.329899	-0.324861
	-0.0440524	0.667849	0.622749	0.690797	1.6758	2.01042	1.61256	2.26701	1.82257	1.46429	1.00711	1.07408	0.788447	1.31985	2.35149	3.53848	3.91438	3.72867	3.86166	4.23814	4.35047	3.89122	3.1938	2.6751	2.57825	2.65296	2.59271	2.15636	1.79628	1.52512	1.52873	1.58682	1.01084	0.257938	-0.0843978	-0.163809	0.0121929	0.00252929	-0.217344	-0.151988	0.0156242	-0.0376195	-0.343295	-0.30232	-0.0454645	0.054582	0.0024427	0.0349549	0.0597039
	-0.168044	-0.253	0.386135	1.22323	2.02171	2.03124	1.45059	1.07944	1.95085	2.59061	2.3538	2.46456	2.66597	3.11706	3.20394	3.75356	4.25802	4.527	3.97434	3.52757	2.73659	2.41775	2.01519	1.61732	1.12541	0.769119	0.773786	0.694532	0.562015	0.435356	0.283052	0.368872	0.381378	0.556073	0.292019	-0.0083348	-0.019559	-0.0624964	0.165375	0.110815	-0.103939	-0.195622	-0.0768279	-0.0878247	-0.0895651	0.0660424	0.0929848	-0.115505	0.0674626
	-0.0573815	-0.148233	-0.125009	0.185913	0.203777	-0.0781928	-0.195863	-0.100096	0.123324	-0.0197628	-0.0502983	0.0715392	-0.0560885	-0.224867	-0.268583	-0.158854	-0.206589	-0.0643735	-0.0539391	-0.0836452	-0.0597625	-0.149816	0.0331375	0.132934	0.136339	0.0717719	0.0310439	0.03646	-0.0657628	0.0517693	0.241859	0.19801	0.0421477	0.0267199	-0.1751	-0.133144	-0.0233704	0.0116508	-0.0273145	0.0310384	-0.103564	0.0781764	0.0761925	-0.0571552	-0.323811	-0.0983759	-0.117605	-0.0213843	-0.00793626
	-0.0914214	-0.0242135	0.116892	-0.205281	-0.0319743	0.287937	0.508762	0.480834	0.311176	0.41282	0.676783	1.24502	1.46898	0.388439	0.15121	-0.00580541	0.0436142	0.310813	0.179938	0.240273	0.0193484	0.0183593	0.0976139	-0.0456787	0.0253715	0.073927	-0.0152787	-0.0285147	-0.187065	0.0215849	0.089642	0.0760407	-0.0805896	0.103524	0.0638756	0.0306896	0.0674548	-0.0929369	0.0457105	-0.0115079	-0.141225	0.0372938	-0.187655	-0.191006	0.0360366	-0.143252	0.00313972	0.0199505	0.188732
	0.215319	1.35357	1.1821	1.11179	1.16629	2.12418	2.807	3.60254	3.9795	3.85594	3.5134	3.26361	2.73536	2.79685	3.29804	3.98348	4.59442	5.30527	5.98049	5.55406	4.5906	3.85122	2.80395	2.2039	1.79169	1.55485	1.39571	1.27127	1.19533	1.00229	0.503752	0.168114	0.257395	0.382144	0.140869	-0.161589	-0.158769	-0.107814	0.00511504	0.25672	0.0781401	0.0334298	0.0510716	-0.0094291	-0.000638436	-0.292459	-0.255589	-0.114214	-0.0778422
	0.0716722	0.083667	0.467061	0.328161	0.498721	1.08409	1.07019	0.864358	1.46724	1.82794	1.35152	1.06273	0.691171	1.0259	1.31697	1.71637	1.44739	1.00605	0.768208	0.822185	1.21676	1.68522	1.90316	2.0505	2.35216	2.51801	2.51946	2.15796	1.35756	0.681647	0.651509	0.526719	0.266647	0.20404	-0.132023	-0.133149	-0.0457226	-0.132502	-0.0902637	-0.0954914	-0.0449365	0.00568265	0.0206067	-0.22474	-0.332105	-0.0545735	-0.268936	-0.00033789	-0.0439944
	0.0345504	0.0939392	-0.103749	-0.0261948	0.23468	0.765658	0.229591	0.278149	0.967918	1.31975	1.65949	0.843398	0.134071	-0.00956493	0.273519	0.404948	0.0848564	-0.17487	-0.271109	-0.0778513	0.180067	0.230198	-0.0137841	-0.146894	-0.0220572	0.139745	0.142757	0.0940019	0.00444195	-0.0845032	0.0164512	-0.179403	-0.13936	-0.0455175	-0.202275	-0.238666	0.113187	0.0427665	-0.321219	-0.114945	-0.0143956	-0.213859	-0.207182	-0.217815	0.0156371	-0.259007	-0.021681	0.0808947	-0.154555
	-0.10918	-0.131517	-0.0495669	0.00987068	0.132048	0.134301	-0.108833	-0.186589	-0.122475	-0.209289	-0.11894	0.00315999	0.215715	0.321145	0.12024	-0.113207	-0.166199	-0.128097	0.0980356	0.2918	0.262648	0.273145	0.25916	0.48287	1.1595	1.63398	1.28917	0.726371	0.591513	0.352828	0.103767	-0.0192371	0.115951	0.0545219	-0.150529	-0.165286	-0.105309	0.136188	0.39071	0.0954245	-0.242034	-0.446237	-0.0676579	-0.152509	-0.0916879	-0.192455	-0.163438	-0.0291365	-0.000593072
	-0.161178	0.142655	0.404579	1.12879	1.32346	1.59615	3.05014	3.73452	3.74101	4.1587	3.70158	3.07056	2.3714	1.89775	1.54641	1.23956	0.703028	0.292002	0.400815	0.638618	0.630747	0.431324	0.260099	0.0750597	0.0436813	0.0943874	0.075834	-0.0484144	-0.0251028	0.163514	0.251036	0.0970952	0.16109	0.299289	0.14616	0.0352822	0.299318	0.188372	-0.0284349	-0.0331775	0.0873088	-0.029287	0.0865016	-0.0689099	0.075287	-0.0444554	0.00366645	-0.16272	-0.0487151
	-0.102463	0.0147282	0.248233	0.595931	0.5748	0.940922	1.09825	0.964653	0.983853	0.784013	0.862796	1.28062	1.4779	1.72575	1.47532	1.3026	1.11038	0.93642	1.12749	1.22171	1.62639	1.52731	0.97485	0.630287	0.537974	0.230746	0.00501612	0.0506212	0.0835971	0.0767509	0.10766	0.164516	0.110801	0.0103163	-0.0343256	-0.140063	-0.146665	-0.00734646	-0.00501354	-0.0157246	-0.196054	-0.13873	0.0137622	0.123344	0.164372	0.0201109	0.117662	0.0289804	-0.0282607
	0.28457	1.35182	1.80582	2.50815	3.12502	3.47565	3.62652	3.47723	2.71227	3.10204	3.3061	2.6275	2.52204	2.40035	1.96269	1.37006	1.22604	1.25893	1.59506	1.44769	0.89269	0.479168	0.508139	0.429285	0.232827	0.0681688	-0.167937	-0.0618875	0.098253	0.193794	0.215697	0.01434	-0.0341743	0.0364783	0.0184746	-0.144888	-0.299822	-0.205148	0.0377676	0.0545833	0.0480402	0.0198763	-0.0136994	-0.0359156	-0.127229	0.00369008	-0.0664035	-0.0882428	0.0597527
	-0.0574765	0.813606	0.842055	0.244143	0.639103	0.317144	0.804362	2.06926	2.72463	2.59471	2.40595	2.90222	3.77806	3.31184	2.51419	1.99635	1.67867	1.46236	1.49456	1.19056	0.655777	0.80948	0.775345	0.36537	0.466676	0.705316	0.390377	-0.0950713	-0.110053	-0.179683	-0.106181	-0.0350759	-0.216451	-0.200681	-0.145259	-0.177133	-0.0524469	-0.0810756	-0.0809245	-0.0203246	-0.0420329	0.0994907	0.169525	0.0683235	-0.0886069	-0.230919	-0.0757191	-0.277822	-0.189117
	-0.0659137	0.0886709	0.107924	0.0755974	0.902207	1.52248	1.72095	2.368	3.97398	6.40908	6.49342	5.64097	5.23347	4.69847	4.35079	4.40698	4.05766	3.64401	3.44264	3.05416	2.77593	2.6618	2.69312	2.67622	1.99125	1.65919	1.34602	0.901099	0.765274	0.88265	0.785477	0.359257	0.13779	-0.0546953	0.167545	0.112115	-0.0316283	-0.00384416	0.0619472	0.19431	-0.00304849	0.00883138	-0.136024	-0.011637	-0.072054	-0.0477015	-0.0889896	-0.142566	-0.0588471
	-0.123469	0.396673	1.24638	0.739954	-0.111393	-0.0236949	0.937838	1.45245	2.03521	2.45064	3.36196	4.33471	4.25112	3.56466	2.83432	2.63327	2.59243	2.53149	2.56443	2.4382	2.38448	1.88847	1.49557	1.42802	1.4658	1.27445	0.864268	0.711431	0.769633	0.506721	0.312228	-0.00736686	0.00697794	0.250465	0.324196	0.141178	-0.119561	-0.402569	-0.186774	0.0496868	0.202411	0.175821	0.211073	0.0450948	-0.0182948	-0.130668	-0.11315	-0.0845046	-0.186647
	-0.0771572	-0.288071	-0.248269	-0.282102	-0.230241	0.0937361	-0.00255564	-0.0569267	0.204825	0.252988	0.139744	0.494183	0.121647	0.00340889	-0.00724238	-0.0267506	-0.0686999	-0.0831443	-0.0728581	0.0229733	0.0453718	0.0522759	0.183325	0.0955581	-0.116931	0.0668524	0.054676	0.139953	-0.106878	0.0200098	0.149222	0.0807971	0.0989345	-0.00501407	-0.177907	-0.163254	-0.0707603	-0.0308951	0.102129	0.222691	0.162838	-0.00957882	-0.113292	-0.16256	0.00652323	-0.0601809	-0.0716705	0.0331581	-0.171832
	-0.0948248	0.274018	0.866563	0.361148	0.575451	1.05564	0.74135	0.713956	1.36396	1.55687	1.60594	1.80412	1.5901	1.17252	1.00482	0.943117	0.882618	0.789149	0.705921	0.679218	0.748715	0.714326	0.583196	0.480545	0.444201	0.330104	0.160554	0.0782868	0.211998	0.0738098	-0.108238	-0.111123	-0.110486	-0.0108296	-0.0854865	-0.20339	-0.192663	-0.10001	0.0435036	0.0173179	-0.0399678	-0.0231741	-0.0849911	-0.055177	0.109863	-0.101869	-0.218069	-0.0857557	-0.161489
	-0.22492	0.408405	0.889983	1.22915	1.0966	1.40675	1.05088	0.533874	1.28873	2.88384	4.27845	4.06141	4.56287	3.95859	3.49754	3.36714	3.45635	3.67408	3.30975	3.10443	3.03231	2.83928	2.86008	3.25699	3.8087	3.39814	2.73525	2.09536	1.24934	0.805293	0.605994	0.460597	0.123392	0.140393	-0.0347109	-0.13825	-0.0715909	-0.0621525	-0.190086	-0.116819	0.0391593	0.116314	0.151828	0.081424	-0.146846	-0.192838	-0.0773046	-0.279579	-0.291858
	-0.297746	-0.169299	0.106853	0.228575	0.781631	1.23206	1.46421	1.80474	2.24534	1.65772	1.1719	1.42618	1.97194	2.19487	2.39163	2.41051	2.34035	2.2486	1.96578	1.79192	2.0416	2.05225	2.15123	2.20143	2.12942	1.66272	0.783315	0.509321	0.448595	0.25492	0.182149	-0.0199565	-0.0977666	0.167899	0.0969066	-0.192336	-0.260145	-0.29401	-0.00346634	0.0124298	-0.0124892	-0.0590881	-0.134566	0.037837	-0.111082	0.0242519	-0.0799548	-0.0794589	-0.130902
	0.0394706	0.944096	0.487306	0.725572	1.26171	1.58987	1.75399	1.46532	1.88904	2.3136	2.4641	2.70331	3.2545	3.19407	2.37133	1.67016	1.43025	1.32242	1.31562	1.1091	0.980084	0.644858	0.310794	0.182628	0.302237	0.339198	0.419341	0.349037	0.227768	0.14062	0.0379931	0.00147118	0.0726473	0.110829	0.18395	0.118384	0.0624369	0.104526	0.0197017	0.0124781	-0.102044	0.0735468	0.124722	-0.00264421	0.0971816	0.154377	0.20862	0.0162232	0.0370437
	-0.170211	-0.12611	0.410465	0.41623	0.742198	1.22599	2.0976	2.85403	3.0073	3.49449	2.69657	1.023	1.53048	2.19814	2.70799	2.68572	3.11922	4.51895	6.17665	6.49319	6.19614	5.77314	5.98058	6.0454	5.66044	4.74055	4.06415	3.352	1.97816	1.46676	1.39194	0.69156	0.460762	0.28081	0.116193	0.133584	-0.00676689	-0.061019	-0.0313489	0.0497048	0.21466	0.202417	-0.220621	-0.204395	-0.279658	-0.0742389	-0.16548	-0.200261	-0.0696808
	-0.0998071	0.121353	0.0302696	0.0647247	0.440106	0.941249	1.41937	1.79796	2.87216	2.71411	2.05622	2.20402	1.83419	1.41282	0.986044	0.730136	0.539227	0.172164	-0.00614327	0.0929443	0.397537	0.379636	0.1931	0.0968243	-0.0441238	-0.142391	-0.00382697	-0.000185724	0.0318965	0.296431	0.268174	-0.024744	-0.137362	-0.0784943	0.153655	-0.0895844	-0.223231	-0.0982128	0.0351114	0.0689584	0.0477437	0.0078728	-0.19192	-0.154156	-0.083293	-0.137019	0.128826	-0.135721	0.156909
	0.11516	-0.110242	-0.249198	-0.051533	-0.0510828	0.198722	0.832936	0.926574	0.724033	0.696121	0.542008	0.312657	0.296088	0.453804	1.6085	4.02425	6.09256	5.59661	0.9018	0.521834	0.268147	0.15936	0.196428	0.316446	0.389717	0.179734	-0.0669962	-0.0514006	0.0369415	-0.081894	-0.0128478	0.0301007	0.123976	0.191633	0.180883	0.00988678	-0.107821	-0.117793	-0.0951861	-0.0661341	-0.092938	-0.0291038	0.0605481	-0.081437	-0.11804	0.110785	0.0358509	-0.110629	0.0304384
	-0.116403	-0.109561	0.0152917	-0.101407	-0.0257621	-0.129428	-0.150367	0.191567	0.318993	0.240911	0.050617	-0.0756981	-0.0807053	0.15043	0.325112	1.57025	3.78284	6.40615	7.20125	6.61076	5.29613	4.11959	3.36736	2.75022	2.07256	1.47356	0.901268	0.326498	0.0594575	0.245783	0.261831	-0.0122756	0.191145	0.0641132	0.133189	0.0220857	0.0936627	-0.0419583	0.17658	-0.00438394	-0.16005	-0.20854	0.0746851	-0.0910898	-0.315078	0.0178341	-0.151023	-0.160674	-0.0446078
	0.42936	0.893968	1.38541	1.55608	2.14092	2.30234	2.05501	2.44081	2.8715	3.27873	2.69869	1.85817	1.15948	1.43712	1.95124	1.96129	1.77635	1.97208	1.92247	1.59317	1.47031	1.45689	1.2021	1.00772	0.762844	0.393376	0.0530915	-0.164213	-0.0485325	0.123806	0.087911	0.0827441	-0.163742	-0.274514	-0.131332	-0.143317	-0.253463	-0.261753	-0.163142	-0.114306	-0.0952581	-0.101018	-0.0903659	-0.0819566	-0.112061	-0.242197	-0.232121	-0.167292	-0.156236
	0.353779	0.324565	0.651974	0.422655	1.19955	2.60507	2.62689	2.63156	4.13521	4.68755	4.4294	4.32723	3.98865	3.25028	2.75851	2.32595	2.42221	2.47107	2.10771	1.19246	0.733948	0.447153	0.573989	0.430211	-0.0405496	-0.0735752	0.164459	-0.10989	-0.340464	-0.241295	0.144057	-0.0752336	-0.113123	-0.0587246	-0.202263	-0.282587	-0.304337	-0.432936	-0.313058	-0.250718	-0.325104	-0.366026	-0.135266	-0.307532	-0.531401	-0.49828	-0.264732	-0.166866	-0.278304
	0.00248779	-0.0180102	-0.154322	0.423249	1.20917	1.62604	1.76069	1.97097	1.47669	1.60256	1.50402	1.60048	1.74643	1.98325	2.25749	2.51163	2.42065	2.06741	1.53339	0.954213	0.676566	0.54699	0.416577	0.296429	0.204661	0.418536	0.230225	0.022328	0.085462	0.143589	0.0387313	-0.0465417	-0.0529217	-0.112321	0.0111818	0.13418	-0.0215826	-0.0888495	0.0340797	0.235116	0.137102	-0.07597	-0.0406884	0.00600421	0.0688656	0.032924	-0.0440657	-0.036477	0.0262593
	-0.18094	-0.0969236	-0.0982881	0.00474008	0.221608	0.14191	0.0147594	-0.0735096	-0.115676	-0.215191	-0.33003	-0.188974	-0.096421	0.0423885	0.194601	0.959359	2.39807	4.92504	6.66288	7.27825	7.23999	7.64595	7.92051	7.75131	6.2401	5.55104	5.09565	4.74079	3.85144	3.13659	3.06388	2.68668	1.89634	1.27866	0.757745	0.501988	0.374815	0.177763	0.267658	0.405368	0.341808	0.0404781	0.00259866	0.131357	0.112727	0.215992	0.122085	0.023625	-0.0513049
	0.029161	0.323025	0.527006	0.837794	1.69082	2.4465	3.48479	3.92841	4.21609	4.8523	4.60334	4.05352	3.74072	3.58366	3.49497	3.45959	2.99749	2.49104	1.84996	1.47341	1.36554	1.32981	1.16044	1.17875	0.799355	0.583805	0.356917	0.354287	0.306941	0.150525	0.0248952	0.0711781	0.160493	0.193912	0.0441433	-0.131066	-0.15195	-0.0586216	-0.0477699	0.0981155	0.0159129	-0.0262934	0.0749648	0.0319924	-0.117261	-0.100851	-0.0272902	0.156234	0.142489
	0.082704	0.357782	0.277957	0.902112	1.78592	2.22737	2.27005	2.19893	2.06073	2.17344	2.21748	2.0336	2.40792	3.12159	3.37195	3.00158	2.56638	2.6247	2.57155	2.08281	1.48429	1.12823	0.858019	0.787982	0.651391	0.351872	-0.0516206	-0.0986498	0.0713218	0.288674	0.285162	0.137469	-0.0874228	-0.0247861	0.057711	-0.104508	-0.164269	-0.0433104	0.0980925	0.0751772	-0.109394	-0.119727	0.126988	-0.044822	0.0374059	0.00955426	-0.237591	0.074435	-0.0967763
	-0.0113731	-0.00170395	0.61806	1.68391	2.63284	3.15652	3.26804	3.7252	3.83854	3.62046	3.6788	3.09212	2.6873	2.50361	2.12519	1.73494	1.5628	1.36221	1.30929	0.879424	0.479738	0.374874	0.293645	0.243806	0.247306	0.111934	0.14591	0.235776	0.174067	0.164052	0.0588952	0.0480165	0.020643	0.0102763	0.0200068	-0.026129	0.0341591	0.150103	0.086957	0.00922358	-0.0619767	0.0744121	0.0800074	0.0375242	-0.0603498	0.0128729	-0.189682	-0.0366091	0.0239945
	-0.108861	0.239943	0.25558	0.591665	0.7961	1.8729	3.1057	4.20007	5.34876	5.89854	5.29819	4.74987	4.83332	4.99221	5.21295	5.26556	5.96798	6.17709	6.99399	7.49464	8.07216	7.42765	7.00619	6.52885	5.88172	5.37173	4.59308	4.07188	3.41485	2.46515	1.44998	1.11086	0.809405	0.52709	0.273495	0.24295	0.372477	0.145706	-0.00867571	0.0946525	0.116797	-0.123129	-0.0396834	0.0960052	0.0456229	-0.0947821	-0.20764	-0.264985	-0.0405828
	-0.0545103	0.563549	0.785356	1.31461	1.92337	2.424	2.54118	2.72024	3.44616	3.36771	2.94585	2.55077	2.44534	2.51223	2.68559	2.90636	2.758	2.95342	2.99346	3.14683	3.1686	3.04655	2.41046	1.94032	1.54856	1.01262	0.782668	0.612913	0.404802	0.507936	0.43493	0.146738	0.0190508	-0.180554	-0.0886924	0.0484815	0.0888405	-0.0478103	0.110299	0.0899898	-0.136236	-0.157235	0.0159894	0.100384	0.212417	0.119184	0.0366098	0.0282597	0.0697562
	0.188959	0.220321	0.412659	0.737948	1.43368	3.36234	4.84525	5.25532	6.40611	7.01751	4.83548	4.40929	3.84633	3.32502	3.72772	4.31922	4.12819	4.36434	5.19463	5.27838	4.57858	3.72456	3.07785	2.56838	2.67737	2.77539	2.53888	1.58859	1.24658	0.820934	0.213957	0.270065	0.47015	0.418988	0.253805	-0.010404	-0.153939	-0.0743145	-0.0658094	0.105259	-0.232841	-0.182781	-0.0760394	-0.124417	0.0588743	-0.119934	-0.0821438	-0.0186578	-0.162747
	0.197859	0.309945	0.840616	1.29949	1.08709	2.09697	3.21451	2.9776	3.08809	3.89172	4.33014	4.40762	4.08897	4.17468	3.92646	4.0017	3.55817	2.91904	1.91251	1.0644	0.76468	0.50484	0.430253	0.251004	0.241487	0.620083	1.51635	2.04665	1.58311	0.904788	0.559058	0.357385	-0.172775	-0.155082	0.175726	0.238127	0.176276	0.121413	-0.0743501	0.0348117	0.0113535	-0.137541	0.0340273	0.136704	-0.129122	-0.144329	-0.136914	0.020894	0.0857771
	0.229637	0.281312	0.79824	1.52131	1.76795	1.94292	2.02816	1.63826	1.59163	1.58597	1.37376	1.21629	0.814364	0.412237	0.496955	0.470222	0.438187	0.382848	0.301741	0.153708	0.0379123	-0.0332228	0.192831	0.258351	0.142356	0.200195	0.265797	-0.016868	-0.0625565	-0.0778846	-0.00200937	-0.0819808	-0.0311846	-0.00763936	-0.185772	-0.148647	0.0125054	0.017609	-0.0960402	-0.0347117	0.0330641	-0.211517	-0.0859948	-0.248934	-0.250761	-0.149973	-0.109454	0.0267255	-0.140837
	-0.113945	0.266832	0.472367	0.143961	0.511642	0.734874	1.2755	1.31174	2.09502	3.57846	4.07494	3.55871	3.20572	2.92491	2.31427	2.0137	1.84592	2.05152	1.9059	0.817381	0.484217	0.633153	0.427208	0.468407	0.398559	0.437875	0.567398	0.774211	0.743175	0.655029	0.536212	0.181479	-0.0707544	-0.223313	-0.283937	-0.226883	-0.0668123	0.0163793	-0.0779041	0.0992549	0.296576	0.286267	-0.00831242	-0.113026	-0.0439089	-0.0300696	-0.170617	-0.297428	-0.253795
	-0.0936859	-0.0693736	0.307536	1.10992	1.38005	1.59113	1.98165	2.08848	2.91726	3.17768	2.63032	2.14391	1.84861	1.72239	1.85186	2.06374	2.17433	1.98817	1.32167	0.808838	0.59859	0.477076	0.290599	0.147357	0.169455	0.0591172	0.053773	-0.0961396	0.00530963	0.0831285	0.0672567	-0.0671927	0.0521783	0.0989368	-0.00171013	-0.177337	0.0379515	0.0711537	-0.00490394	-0.0599243	0.0711484	0.0609038	-0.157659	0.000990955	0.0153069	-0.128863	-0.02085	-0.117476	0.0254822
	0.119406	0.220963	0.537904	1.05076	1.17989	2.16798	2.66685	3.15483	3.28094	3.11069	3.15679	3.35587	3.06257	2.35719	2.07965	1.87398	1.77984	1.61638	1.34864	1.19935	0.954206	1.00022	0.542953	0.292233	0.22018	0.271425	0.164393	0.110594	0.0992315	0.12136	0.0050569	0.00738702	0.029859	-0.181335	-0.131004	0.153771	0.0284182	0.164746	0.0903823	-0.0267715	-0.0677561	-0.224462	-0.192955	-0.125496	-0.0487242	0.0412429	-0.00410188	0.0290388	-0.0976434
	0.0961832	-0.0320445	0.383456	0.447212	0.601468	1.19788	0.832838	0.311099	0.686439	1.42782	1.86886	1.79989	1.44053	0.880472	0.669023	0.610656	0.457267	0.523199	0.406165	0.138915	0.0543532	0.0246432	0.0116725	0.121787	0.183433	0.250013	0.222243	0.327501	0.224985	-0.0298267	-0.0659658	-0.0699198	0.114601	0.314242	0.180251	-0.0282076	-0.121633	0.0182889	0.142906	0.239729	-0.0363938	-0.12418	-0.132368	-0.123842	0.00457874	0.0868136	-0.0228803	-0.172008	0.0307177
	0.0758959	-0.0921404	-0.109335	0.564473	0.796172	0.680016	0.924729	1.05562	2.13118	3.7809	3.90985	2.91908	2.74782	2.31482	1.79682	1.60563	1.23021	0.722046	1.58202	2.0184	1.43416	0.726835	0.596095	0.46892	0.3032	0.322909	0.469446	0.448732	0.177893	0.0661897	-0.0292521	-0.113716	0.0560717	0.122073	-0.0969676	-0.0833453	0.0675548	-0.105166	-0.224683	-0.140633	-0.0244143	-0.20511	-0.0411806	-0.0748437	-0.0476816	-0.106862	-0.103296	0.112585	-0.230031
	0.0145158	0.208848	0.561534	0.978224	1.41876	2.20097	2.77153	3.47342	3.74905	3.92878	4.17236	3.60515	3.65449	4.34501	4.43741	3.42517	2.71001	2.56233	2.60478	1.99865	1.51356	1.1362	0.845965	0.707118	0.558036	0.581684	0.58093	0.488877	0.386721	0.301562	0.264283	0.0580419	0.118556	0.013523	-0.0642045	-0.026378	0.0209717	0.0585996	-0.0359251	0.0729353	0.046502	0.0823604	0.0728187	0.263578	0.00845156	-0.148532	-0.12443	-0.139928	-0.0167381
	0.202777	0.512176	1.18314	1.70478	2.22865	2.77976	3.03408	3.05027	3.09431	3.36659	3.48364	3.36185	3.11998	2.53243	2.42639	2.48077	2.40782	1.53262	1.29769	1.58263	0.849574	1.17454	0.950378	0.250176	0.673116	0.57741	0.213481	0.117926	0.140742	-0.0853531	-0.144465	-0.108456	-0.0468974	-0.238782	-0.242685	-0.187629	-0.292648	-0.372163	-0.123481	-0.0893182	-0.227853	-0.341669	-0.249993	-0.236744	-0.172302	-0.23803	-0.24011	-0.157516	-0.170856
	0.0994696	0.159049	0.449148	0.339514	0.672732	0.601016	0.462043	0.933275	1.31697	0.9621	0.822631	1.01863	1.23524	0.840197	0.481628	0.387248	0.371337	0.197687	-0.0146649	0.0625455	0.339725	0.332703	0.101138	-0.0556634	-0.025757	-0.136949	0.180638	-0.029603	-0.120379	-0.0240472	0.0268581	-0.104312	-0.124414	0.0319092	-0.00976015	-0.0647736	-0.017379	-0.0917019	-0.129769	-0.0927854	-0.109508	-0.128971	0.0343449	0.0690805	-0.146106	-0.137023	0.102029	-0.0921381	-0.0967056
	-0.141592	0.071923	0.462573	0.690637	1.10038	1.53872	1.74767	1.92942	2.16724	2.56821	3.45532	4.25794	4.32412	3.95256	3.61353	3.3843	3.3141	2.91911	2.64231	2.22178	1.43811	0.999923	0.723311	0.684396	0.47791	0.436139	0.462964	0.383459	0.289386	0.398482	0.20494	0.118633	0.234499	0.228301	0.0448536	-0.101309	-0.0774388	0.0249022	-0.0618359	-0.17027	-0.181237	-0.247335	-0.233186	0.108037	0.0789096	-0.158463	-0.0953154	-0.0164843	-0.0163814
	-0.0829357	-0.032032	0.0516797	-0.0716364	0.00403784	-0.00753081	0.110151	0.380232	1.84046	4.19557	5.92449	6.40045	6.19553	5.85762	4.99337	4.3953	4.5105	4.63446	4.42256	3.88341	3.27115	2.45826	1.74024	1.35977	0.872399	0.695949	0.68161	0.784238	0.69589	0.593615	0.384545	0.225492	0.133723	0.329129	0.173759	0.0205884	-0.174864	0.0421221	-0.0378023	-0.0989952	-0.0307555	0.160951	0.141881	0.0739807	0.298738	0.223636	-0.0887622	-0.121608	-0.0382937
	-0.0733474	-0.0431209	0.164772	1.16224	2.30967	2.40178	1.73104	1.88699	2.56222	3.03842	3.23819	3.79601	3.85621	3.44982	2.78762	2.4902	2.28984	2.05631	1.36075	0.900798	1.0287	1.41461	1.59157	1.13122	0.734903	0.608385	0.428228	0.45134	0.473543	0.186946	-0.0653925	-0.10478	-0.319971	-0.358428	-0.213248	-0.0964604	-0.0181074	-0.0181898	0.0471181	0.112989	-0.07984	0.0554486	-0.0364294	-0.175379	-0.231838	-0.125293	0.105697	-0.118159	-0.0792952
	0.24656	0.183731	0.326285	0.640392	1.30158	2.3271	2.65306	2.6875	3.55292	5.02064	6.40581	6.9652	6.90922	6.35397	5.92858	5.78138	5.64241	5.04051	4.8086	4.38798	2.85113	1.52483	0.96657	1.0374	1.09846	0.976111	0.738226	0.67952	0.486103	0.238549	0.297423	0.322238	0.251576	0.34066	0.313205	0.271388	0.0197175	-0.162456	-0.122096	0.012554	0.188028	-0.0602407	-0.211052	0.0907238	-0.1212	-0.157023	-0.0891148	-0.134568	-0.0560896
	-0.0352057	0.65647	1.38522	2.38776	2.69029	2.88279	3.29601	3.20432	2.82242	4.10383	5.53823	5.55786	4.58979	4.12365	3.56777	2.95016	2.53053	2.28905	2.22166	2.48715	2.09768	1.72071	1.73411	1.86882	1.45383	0.718849	0.560556	0.434146	0.425648	-0.00682764	0.274117	0.0795921	-0.07188	-0.202685	-0.150337	-0.0789591	-0.139414	-0.252098	-0.267544	-0.145106	-0.0952359	-0.213114	-0.111549	-0.278664	-0.105386	-0.152485	-0.15026	-0.151956	-0.177105
	-0.0430248	-0.154097	-0.0840145	-0.0196561	0.466854	0.81443	0.87887	1.62962	2.76923	3.17636	3.38286	3.43711	3.1031	2.72735	2.47865	2.33942	1.98297	1.3094	1.04054	0.89312	0.70097	0.364696	0.333798	0.267139	0.25514	0.27559	0.185302	0.121269	0.226908	0.251204	0.292468	-0.000294512	0.0541618	-0.08767	-0.142705	-0.0792159	-0.194775	0.10689	0.0966527	0.0986081	0.0990424	-0.0634427	0.0870331	0.0563272	-0.0553757	-0.0159091	-0.111415	0.0358886	-0.0525287
	0.0764561	-0.00474563	0.459489	1.14744	1.87545	2.05519	2.17925	2.70687	3.42874	3.67202	3.97025	4.32305	4.3225	4.13206	3.84716	3.1975	2.92658	2.66435	2.04261	1.23134	0.925306	0.766387	0.765207	0.617309	0.458831	0.390738	0.356583	0.251331	0.0937158	0.078903	0.141272	-0.21984	0.0498435	0.226086	0.201414	0.0991601	0.0124304	0.125611	0.0594617	-0.00771798	-0.107393	-0.105346	-0.013944	-0.0132417	-0.209947	-0.0955243	0.00434639	0.152188	0.0320779
	0.0764914	0.0367626	0.216319	0.938628	1.36035	2.1037	2.1751	1.838	2.30724	3.31782	3.9745	4.88223	5.08045	4.34781	3.53075	2.82422	2.1725	1.5194	1.36452	1.2053	0.863657	0.471873	0.481968	0.368528	0.243915	0.217843	0.257752	0.213728	0.227209	0.0471561	0.120063	0.100266	-0.0862856	0.427215	0.281222	0.11119	-0.0170664	-0.134275	-0.0843075	-0.0458926	0.119384	-0.159577	-0.0481505	-0.0990148	-0.145982	-0.0954488	-0.0659627	0.00773994	0.106653
	0.00613339	0.124282	0.116532	0.685217	1.52467	2.0078	2.52593	3.30922	4.24547	4.67773	4.53103	4.20954	4.17495	3.89968	3.33215	2.71902	2.3664	2.14017	1.64056	1.32728	1.10618	0.813953	0.592665	0.349983	0.440864	0.229974	0.249938	0.222861	0.231598	0.00762489	0.0970678	-0.0343973	-0.0935001	-0.21531	-0.244602	-0.152209	-0.00794472	0.207147	0.0722703	-0.0250932	-0.186054	-0.173651	-0.00305752	0.0804041	0.203147	-0.0151386	0.0217712	0.0170552	-0.0161534
	0.0873539	0.699911	1.07532	1.4203	1.87865	2.14996	2.41502	2.46849	3.24675	4.12588	4.29567	3.93635	3.19671	2.87421	2.30849	1.83389	1.62446	1.30033	1.02619	0.871844	0.778582	0.768805	0.847935	0.629937	0.405093	0.25243	0.0847785	0.0868687	0.223195	0.178494	-0.0206459	0.0759295	-0.0525919	0.01004	-0.0774651	-0.224993	-0.122264	-0.143837	-0.133504	-0.0939231	-0.0698699	-0.160744	0.0391399	0.0481267	0.0924243	0.0952893	-0.0490581	-0.0431295	-0.23599
	0.0963014	0.0766515	0.398855	0.469309	1.23246	2.08305	2.91828	4.10262	5.63258	6.74816	7.19933	7.44593	7.62602	7.20778	6.40113	5.34279	4.58968	3.85848	3.10943	2.25717	1.9788	1.82619	1.64832	1.05247	0.937083	0.665269	0.480375	0.276322	0.239971	0.34558	0.268713	0.237767	0.218751	0.236021	0.339509	0.139103	0.0760954	-0.0451202	-0.0581999	0.0105223	-0.166603	-0.109375	0.00339831	0.131399	0.00494449	0.135753	0.0122205	-0.186108	-0.0583042
	-0.0253841	0.484163	0.94023	1.12538	1.44636	1.67788	2.49013	3.12425	3.30281	3.5839	3.76031	3.73972	3.65699	3.58854	3.23876	2.97819	2.81526	2.37514	1.74112	1.3758	1.41948	1.44717	1.29649	1.07009	0.903322	0.646621	0.490137	0.379065	0.404739	0.175487	-0.138539	-0.0333071	0.139066	0.142264	0.185544	0.0411473	-0.162685	-0.114536	0.152135	0.10971	-0.0686469	-0.248824	-0.232708	-0.170983	0.0413685	0.0513866	-0.136699	-0.311454	-0.132377
	-0.035881	0.285787	0.684053	0.742501	0.95117	1.49552	1.44677	1.51107	2.0352	2.73058	2.77307	2.35405	2.24488	2.2233	2.27624	2.07351	1.96279	1.73005	1.24505	0.87421	0.870545	0.803695	0.608631	0.444066	0.501273	0.387506	0.171721	0.0973173	0.0377992	0.112245	0.0262755	0.0873348	0.0657618	-0.152087	-0.240848	-0.0982523	0.0548985	0.0881412	-0.0743017	-0.173958	0.122302	-0.0197905	-0.0320831	0.00670041	-0.0592291	-0.0676916	0.197536	-0.019582	-0.0262041
	-0.170399	0.540285	1.7632	1.7673	2.03085	2.02878	2.35574	2.92738	4.08163	5.52392	6.41525	5.64062	4.19491	3.12015	2.44082	1.7907	1.38036	1.05182	0.866603	0.869622	0.696623	0.390912	0.270839	0.458741	0.626768	0.329004	-0.0588628	0.0629563	0.368743	0.377914	0.166431	0.0377587	0.118894	-0.0616984	-0.136688	0.0248082	0.138111	-0.0363867	-0.0301518	-0.0499756	-0.0486825	-0.210576	-0.105931	-0.0214967	0.0532658	-0.048762	-0.219377	0.0129048	0.123549
	-0.12432	0.270603	0.399431	0.576631	1.3763	2.18762	2.18482	2.24857	2.67373	3.14857	4.2019	5.03076	4.0252	3.519	3.26543	2.4356	2.02722	1.99799	1.60781	0.986965	0.613931	0.651128	0.547806	0.257169	0.136898	0.24959	0.110588	-0.0855749	-0.114271	0.0709366	0.135642	0.0448467	-0.0965299	-0.228042	5.98625e-06	0.289801	0.254665	-0.0089754	-0.295934	-0.141947	0.102452	0.18994	0.0228918	0.032226	-0.0487114	-0.0704785	0.123993	-0.146724	-0.292721
	0.0512996	0.524682	0.570073	1.03357	1.82414	2.29059	2.74432	3.77967	4.57046	4.07991	3.72339	3.64515	2.83547	2.15576	2.03177	1.51606	1.02405	0.597864	0.632458	0.939594	1.13589	0.707719	0.31039	0.210867	0.169221	-0.0378643	-0.0395342	0.12304	-0.0339993	-0.122444	-0.0793646	0.13728	0.0641831	0.138154	0.0703569	-0.0123199	-0.0226997	0.0382503	0.0721251	-0.0419488	-0.140644	-0.167386	-0.138677	-0.234204	-0.199473	-0.0932287	-0.165865	0.106084	-0.000611699
	0.185169	-0.0832442	0.0753594	0.4703	1.45182	2.12484	2.93196	3.74442	4.17705	4.51254	4.66003	4.05229	3.13633	2.66208	2.86034	2.89402	2.82873	2.41312	2.24689	1.88316	1.96905	1.71949	1.28621	0.806819	0.665445	0.568024	0.504499	0.464871	0.517426	0.416628	0.312093	0.251077	0.26342	0.170205	0.245128	0.220999	-0.0414077	-0.229926	-0.198945	-0.169331	-0.107085	-0.213139	-0.121399	-0.0759084	-0.053058	0.0195622	0.00816764	0.0392651	-0.0761712
	0.180235	0.67473	1.30351	1.67408	2.23386	3.97172	6.38808	6.76024	6.09344	6.49618	7.14815	6.86146	6.19208	5.64695	5.06648	5.19419	5.2876	5.52924	4.79266	3.96996	3.64009	3.16322	2.67842	1.99501	1.48009	1.1762	1.09392	1.47277	1.77295	1.56494	1.13464	1.04412	0.964901	0.847856	0.848342	0.618119	0.116047	0.0307827	0.225263	0.081269	0.126831	0.0244706	-0.228231	-0.169668	0.0476195	-0.156244	-0.219141	-0.177838	0.0150758
	-0.0240175	0.213541	0.449615	0.955864	1.2775	1.69138	2.39621	2.86134	3.00847	3.34239	3.43134	3.17413	3.27424	3.64626	3.64916	3.35955	2.99512	2.72992	2.33662	1.83809	1.56556	1.39572	1.15039	0.877568	0.748866	0.771591	0.619673	0.419115	0.39552	0.46538	0.466217	0.279471	0.0901311	0.123776	0.30032	0.172265	0.00521811	-0.21015	-0.10013	0.0654651	-0.301299	-0.307652	-0.277206	-0.233079	-0.223676	-0.0323295	-0.0951505	-0.090026	0.0423542
	-0.00535768	0.0473676	0.687534	0.31645	0.510454	1.45896	1.74978	1.83536	2.48685	2.81526	2.84644	2.55756	1.87156	1.42211	1.29069	0.964334	0.957072	0.926805	0.620968	0.488578	0.289439	-0.0134849	0.0191434	0.217291	0.0637771	-0.0134811	-0.0128825	0.216794	0.318089	0.301929	0.173324	0.113841	0.0370818	0.0756182	-0.168802	-0.333422	-0.131944	-0.100096	-0.00132489	0.144601	-0.0098532	-0.105557	-0.174325	-0.167842	-0.0816045	-0.148593	-0.130447	-0.144491	-0.0892683
	-0.0149105	-0.0187515	-0.0738765	0.485526	1.05691	1.43212	1.4959	1.77892	2.37866	2.70345	2.88874	3.00753	3.66476	3.2751	2.79191	2.19161	1.59253	1.15252	0.980284	0.625476	0.287074	0.168239	0.685303	0.633742	0.6853	0.728291	0.280578	0.298189	0.205203	0.0455312	-0.205419	-0.00527465	0.00312712	-0.197404	-0.330783	-0.33157	-0.330888	-0.331839	-0.372421	-0.39104	0.0105946	-0.249885	-0.307941	-0.207198	-0.234503	-0.275535	-0.142529	-0.141955	-0.258047
	-0.116695	-0.012348	-0.0264619	0.274551	0.83746	1.56754	2.10911	2.43303	3.28658	4.35326	5.33298	5.33727	5.19054	4.9209	4.51342	4.09091	4.67924	5.35783	5.42639	4.55908	3.26522	2.5257	2.76057	2.73946	2.21732	1.44864	1.18097	1.2242	0.886452	0.597056	0.462049	0.502969	0.389461	0.0712064	-0.111365	-0.124978	-0.0384489	0.143832	0.205504	0.3232	-0.0828752	-0.203696	-0.00465896	0.0556646	-0.0606775	0.0153787	-0.111572	-0.100844	-0.120166
	0.17159	0.481351	0.972684	1.6745	2.32033	3.07162	3.81109	4.14348	3.93718	3.59201	3.38192	3.09091	2.78206	2.16927	1.80748	1.78166	1.6077	1.16503	0.722827	0.395315	0.259532	0.391433	0.299476	-0.0355568	0.202046	0.416657	0.336659	0.337547	0.300378	0.119917	0.128301	0.128747	0.064837	-0.0978799	0.100587	-0.0795408	-0.0283914	-0.0135977	-0.00391587	0.207563	0.299845	0.138576	-0.15858	-0.0882627	-0.0481609	-0.191806	-0.00732207	0.0999611	0.0171846
	-0.0029273	0.177017	0.653115	0.869727	1.16116	1.64328	2.03428	2.23967	2.14337	2.48193	2.52415	3.09988	2.86907	2.55125	2.17409	1.83941	1.46127	1.20326	1.164	0.832451	0.279033	0.0289037	0.220716	0.318604	0.217445	0.0935224	0.0911338	-0.0497666	0.0369844	0.145948	-0.0336389	-0.26565	0.0222903	0.1802	-0.243403	0.049953	0.103847	0.0491679	-0.105021	-0.247233	-0.0485871	0.0258597	0.0692893	-0.0369962	0.014631	-0.0846063	-0.202919	-0.0206567	0.147265
	0.161963	0.160691	0.0966987	0.271759	0.658113	1.21098	1.51211	1.96221	1.84722	2.12379	2.4117	2.71924	2.68989	2.6034	2.76317	2.99252	3.0751	2.80079	2.45422	2.6624	2.7547	2.24393	1.47504	0.934614	0.687403	0.553598	0.480188	0.455109	0.341548	0.157732	0.157389	0.227665	0.107367	0.0588687	0.00250624	-0.0673416	0.0481017	0.119648	0.153834	0.22216	0.0777669	-0.031248	-0.0833585	-0.100811	-0.0708761	-0.150554	-0.235186	-0.19927	-0.164341
	0.145621	1.98289	3.14779	3.66413	3.89688	4.38707	4.9632	5.48805	5.87086	6.09256	6.1025	6.25976	3.72751	1.98767	2.48695	3.37185	4.24376	4.67254	4.33056	3.9966	3.50926	3.46805	3.4611	3.09203	2.33885	1.76214	1.31946	1.04869	0.888639	0.771442	0.567727	0.590928	0.446434	0.41168	0.549026	0.116677	0.0861971	0.0414107	-0.0529289	-0.0325758	-0.160396	-0.0878681	-0.0131616	-0.150328	-0.188782	-0.0104072	-0.0379844	-0.07771	-0.136138
	-0.0330404	-0.205774	0.321002	0.71805	0.979079	1.52155	2.00467	2.41837	2.68032	3.04953	3.09806	3.15638	2.69887	2.29962	1.9284	1.79727	1.7575	1.75793	1.53283	1.01586	0.610074	0.418105	0.233495	0.156518	-0.0744734	-0.0668113	0.0452738	0.232762	0.306133	0.218542	-0.0190874	-0.0211448	0.0467513	0.0603268	0.0666595	0.228581	0.0907106	-0.0891617	0.037536	0.0778285	-0.0246005	-0.091009	-0.0235799	0.0402531	-0.0912711	0.0477281	0.0318609	-0.0396172	0.110904
	0.0714974	0.173762	0.320097	0.512822	1.14368	1.93032	2.46759	3.22333	3.83023	3.60815	3.531	3.67049	4.42776	4.28357	3.58463	2.65999	2.11991	1.6379	1.31275	0.943735	0.780865	0.748545	0.702752	0.550787	0.302405	0.304537	0.184874	0.24405	0.180668	0.159957	0.163616	0.171602	0.127866	0.184062	0.108879	0.0634593	0.0836194	-0.0976391	-0.25225	-0.194017	0.0309345	-0.0188393	-0.183397	-0.180284	-0.170445	0.0926738	-0.0466014	-0.180375	-0.152838
	-0.062333	-0.00233335	0.0942281	1.25871	1.92961	2.39554	2.34999	2.61822	3.14627	3.54604	3.75522	3.56871	3.3581	3.12289	3.02683	2.70185	2.50929	2.39252	2.67695	2.54504	2.34178	1.79339	1.34956	0.965456	0.563382	0.310368	0.47169	0.653427	0.566812	0.372227	0.420492	0.551633	0.198122	0.00673069	0.00243657	-0.0627097	-0.0723856	0.186162	0.0465571	-0.23303	-0.110344	-0.00511225	0.0830092	-0.0246304	-0.00671349	-0.0551716	0.0336068	-0.058838	-0.0626083
	0.0789786	0.0385911	0.375647	0.859104	1.36809	1.51103	2.1089	2.83301	4.02354	5.22105	6.05421	6.37087	6.84178	6.94862	6.67218	5.56892	4.51518	3.51909	3.07734	2.67479	1.99363	1.3328	1.11087	1.25059	1.24404	1.09615	0.871969	0.697029	0.356101	0.224829	0.197742	0.277524	0.530042	0.217656	0.0712662	0.0612643	0.0909641	0.155672	0.184757	-0.0257938	0.0834155	0.0379486	-0.182755	-0.0436108	0.112522	0.0300661	-0.130778	-0.176648	-0.0775488
	0.0196802	0.353863	0.363139	0.523785	1.24839	2.60439	3.89944	4.28102	4.19253	3.80196	3.87125	3.58779	3.18462	2.892	2.66987	2.21904	1.37275	0.896237	0.671368	0.492638	0.425777	0.385724	0.149368	-0.0135438	-0.0646711	0.166491	0.206439	0.11599	-0.000182977	0.0601064	0.192683	0.216914	0.0292245	-0.0845946	-0.096291	0.109287	0.10461	-0.102621	0.202292	0.170633	-0.154595	0.133016	0.130977	0.0499812	-0.0413327	-0.0604322	-0.0128087	0.0430766	-0.192314
	-0.0282493	-0.00876152	0.0173363	-0.0382381	0.323356	0.510655	0.621509	0.911589	1.09772	0.94597	0.698764	0.626159	0.471151	0.211227	0.128693	0.148616	0.210456	0.463205	0.525202	0.369106	0.326751	0.214289	-0.0959217	-0.153003	-0.120613	-0.0237076	-0.0750598	-0.212839	-0.290186	-0.196261	-0.136533	-0.0261572	0.148312	0.0350824	-0.0434084	-0.0664176	0.0273046	-0.00756529	0.059924	0.0541992	0.0491876	-0.0921445	0.0469601	-0.0691115	-0.0716827	0.0214062	-0.100511	0.0190545	0.110706
	-0.106414	0.626178	1.18848	1.76174	2.26926	2.76188	3.57894	4.09801	4.45299	4.22758	4.05024	4.00971	3.66493	3.12516	2.69598	2.21401	1.86552	1.5912	1.21444	0.75382	0.393471	0.426599	0.639664	0.627424	0.387517	0.5079	0.510695	0.729768	0.75558	0.467381	0.0889405	0.129369	0.094484	-0.0314341	0.0616944	0.114896	0.0564854	-0.0164522	-0.134906	-0.237405	-0.043974	0.00247685	-0.0668769	-0.00268093	0.0896246	-0.120509	0.138001	0.127623	0.231502
	-0.106413	-0.179641	0.273091	0.933923	1.54043	2.763	4.21921	5.4939	5.92231	5.75608	5.43721	5.13888	4.83685	4.35513	3.96765	3.86333	3.91686	4.05368	3.92847	3.87465	3.75944	3.28894	2.48188	1.89117	1.48117	1.08546	0.871131	0.776656	0.604096	0.316527	0.113329	0.144512	0.261292	0.312877	0.1864	0.11875	0.120003	-0.0832426	-0.0729494	0.292853	0.120589	-0.0395858	0.0548655	-0.101556	-0.239365	0.0267567	0.0741946	0.0509487	-0.0276318
	0.201841	0.984049	1.90937	2.27061	2.24266	2.18324	2.1156	1.91187	1.84599	2.18799	2.4692	2.17325	1.69835	1.35403	1.07191	1.38166	1.31099	1.13594	0.797178	0.616673	0.529997	0.477999	0.383822	0.38699	0.30739	0.194183	-0.0982606	-0.165476	-0.253841	-0.104264	0.0545684	0.114544	0.111127	0.192824	0.244332	0.124651	-0.0485619	-0.071064	0.00322548	0.0327514	0.0991054	0.180436	-0.13492	-0.143756	-0.180898	-0.11893	0.0546189	-0.0624982	-0.0753874
	-0.0931724	0.192706	0.46046	1.12462	1.49074	1.61903	1.83338	2.19455	1.99352	2.25908	2.54644	2.4851	2.29971	2.05577	2.24999	2.08287	1.94934	1.84381	1.703	1.72199	1.26922	1.31026	1.32187	1.28068	0.915105	0.703324	0.6127	0.279863	0.0528912	0.0643452	0.309617	0.223412	-0.0677765	0.183527	0.108261	-0.0665798	-0.10761	-0.0844633	0.114938	0.000349583	0.0555328	-0.13379	-0.0650755	0.245697	0.166593	-0.0597736	0.0615288	-0.0700544	-0.208983
	0.0639111	0.30151	2.06004	2.81248	2.82372	3.2727	4.17024	4.85914	5.02325	4.61634	4.38074	3.82865	3.86573	3.82732	3.26792	2.81655	2.25921	1.99703	1.77102	1.08281	0.519518	0.354922	0.5658	0.478151	0.358727	0.305592	0.470207	0.564672	0.381224	0.319925	0.120475	0.0249282	-0.113695	-0.174872	-0.0525449	0.147043	0.211063	0.192811	-0.0187974	-0.0623301	0.0576608	0.0672185	0.0111406	-0.0411256	-0.0826669	-0.0904193	-0.0308347	-0.0641749	-0.0703239
	-0.0198372	0.233493	0.500547	1.02989	1.73903	2.07263	2.43814	3.00102	3.41822	3.23714	3.23177	2.8349	2.76163	2.39816	1.9469	1.53286	1.18305	1.15813	1.04987	1.12733	0.769922	0.491223	0.285856	0.322946	0.166311	0.0238585	-0.0720903	-0.0958129	-0.08505	-0.060098	0.0559391	0.0385436	-0.151481	-0.198652	-0.0703712	-0.00677021	-0.0833882	0.0257917	-0.0901941	-0.202269	-0.123992	0.108438	0.110916	-0.141389	-0.103637	-0.0568958	0.0192403	0.165383	-0.105248
	-0.153129	0.0974789	0.580051	1.28033	2.25131	3.12936	3.92575	4.66491	5.4373	6.33571	6.45412	6.45848	5.81258	5.3312	5.02297	4.53293	4.1463	3.31209	2.63963	1.84425	1.52539	1.34776	1.38423	1.16359	0.869441	0.789671	0.733477	0.633268	0.504842	0.558554	0.394702	0.129033	0.105663	0.144953	0.0027474	-0.180258	-0.173747	-0.124108	-0.0772952	-0.0206027	0.0381399	-0.0855107	-0.186967	-0.272329	-0.133221	0.0877654	0.0414044	0.193763	-0.166763
	-0.0763419	0.0387614	0.254662	0.767439	1.7802	2.68681	3.49921	4.61227	5.86973	6.63841	7.05369	7.06536	6.32364	5.77963	5.53276	4.86728	4.17933	3.51909	3.25911	2.92879	2.25456	1.26801	0.935366	0.903774	0.821996	0.578808	0.478078	0.434718	0.228081	0.0805626	0.00311968	-0.102777	-0.0702396	-0.0914777	0.110439	0.083307	0.00633548	-0.0339838	0.00403402	0.0286903	-0.110486	-0.194486	-0.115143	0.0909629	-0.0785806	-0.076713	-0.137154	-0.12039	-0.0980006
	0.235944	1.15829	2.77696	3.02624	3.65879	4.62127	4.90477	4.63778	4.76913	4.51533	4.53954	3.7061	2.84496	2.06468	1.80071	1.40084	1.14584	1.14974	0.968363	0.790703	0.507589	0.500799	0.412075	0.448753	0.441509	0.152146	0.215768	0.199079	-0.078824	-0.0174509	0.0990359	0.0355345	0.0718946	0.191182	0.118719	-0.0487431	-0.0245726	-0.0557178	-0.183712	-0.0987877	-0.0440361	0.0166838	0.0237564	-0.212996	0.0455777	-0.0929586	-0.0509757	-0.0243453	-0.119947
	-0.0588243	0.166197	0.5375	0.589958	0.779834	1.00797	1.33392	1.67197	1.97594	2.6745	3.05107	3.44527	3.46847	3.34831	2.68256	2.04909	2.05172	1.95391	2.05145	1.84137	1.79954	1.25752	0.899374	0.746883	0.572316	0.443842	0.551829	0.60149	0.359686	0.298947	0.260024	0.239988	0.231551	0.0689665	-0.0996495	-0.15773	-0.122241	-0.0853154	0.0213226	0.119604	0.0295333	-0.00943343	-0.00565832	-0.0460326	-0.258071	-0.264205	-0.305709	-0.138077	-0.187053
	0.140728	0.389001	0.511402	1.22633	2.15853	2.96866	3.75137	4.03774	4.34229	4.74449	5.06916	5.26781	5.34892	4.57286	4.01551	3.05482	2.32126	1.85835	1.5274	1.3712	1.08578	0.720607	0.493992	0.294361	0.230818	0.221536	0.180145	0.30018	0.185848	0.144729	0.203673	0.323845	0.140536	-0.151612	-0.0774561	0.01389	0.0399712	0.0561588	-0.0494228	0.0988496	-0.0181975	0.306867	0.0939426	-0.195603	0.0226643	0.023165	-0.0683929	-0.117515	-0.140009
	-0.181034	0.0602051	0.616313	1.23215	1.68727	2.29483	3.05651	3.68793	3.8682	4.28605	4.54879	4.58191	4.02407	3.14285	2.59491	2.61333	2.38091	1.82362	1.40513	1.19555	1.05715	0.836955	0.417089	0.239274	0.0911288	0.313038	0.341894	0.0304503	-0.0924006	-0.0198952	0.0331836	-0.0472895	0.00183561	0.0370717	0.121213	0.116868	0.139449	-0.0666258	-0.167255	-0.180623	-0.171414	-0.00809213	-0.0296453	0.0224797	-0.14863	-0.0041378	0.0710475	-0.146916	-0.0114832
	-0.142758	0.510157	1.14986	1.24295	1.80824	2.46011	3.15683	3.92881	4.35866	4.91181	5.07088	5.0346	4.30289	3.73832	3.17361	2.179	1.58452	1.12665	0.929329	0.694777	0.782367	0.707965	0.554817	0.289007	0.271036	0.340466	0.258533	0.300778	0.319344	0.178031	-0.0758402	-0.196096	0.00119642	0.103538	0.117038	0.000437579	-0.146263	-0.0999785	0.00831674	0.0727598	0.352528	0.0740023	-0.0232886	-0.0814288	-0.150209	-0.0041252	-0.0138962	-0.0483207	-0.103279
	-0.110688	0.0646225	0.202624	0.512252	1.04938	1.39177	1.43692	2.09433	3.32199	4.53417	4.47034	4.36136	3.78973	4.15423	3.9572	3.1167	2.68575	2.76427	2.9658	2.55774	2.4595	2.21803	2.05231	1.69726	1.25299	0.879651	0.604911	0.265688	0.10159	0.176403	0.364255	0.436585	0.329431	0.076624	-0.0240925	0.102639	0.0108022	-0.0943572	-0.0294692	-0.0714477	0.00354465	-0.149905	-0.0256041	0.0545131	-0.144245	0.153894	-0.139492	-0.185797	-0.162113
	-0.146268	0.0828099	0.881873	1.83846	2.33864	2.63069	2.75175	3.31417	3.90676	4.15545	3.68441	3.63699	3.25132	3.16043	2.66636	2.33924	2.11899	1.81381	1.55983	1.1748	0.903591	0.446533	0.225497	0.213776	0.258493	0.29035	0.270659	0.326715	0.312745	0.0992043	-0.048187	0.0306062	0.208538	0.13275	0.0244349	-0.0361662	0.000393789	0.108938	0.148717	-0.00696401	-0.0301423	-0.22845	-0.0797645	0.0291319	-0.0119909	-0.0098815	-0.0153664	0.0751865	0.19034
	0.0605067	0.361206	0.450136	0.704348	1.61543	2.50153	3.01657	3.40889	3.6822	3.97489	4.83378	5.1597	4.84467	4.3115	3.97719	3.31197	2.61358	2.34528	1.97994	1.41995	0.989696	0.500486	0.360814	0.168726	0.0809298	0.0245008	-0.00204862	0.0963732	0.198701	0.100448	0.0367838	0.174851	0.159912	0.19475	0.268199	0.282658	0.289577	0.125152	0.0617654	-0.0305317	-0.140872	-0.246066	-0.193426	-0.281611	-0.377212	-0.330328	-0.212631	-0.0656207	-0.000805998
	-0.00993885	0.0794148	0.281681	0.705314	1.1638	1.70571	2.10882	2.76925	3.46594	3.96734	4.102	3.91392	3.90194	3.59644	3.11598	2.16485	1.24191	0.821039	0.676529	0.626506	0.685758	0.669084	0.657069	0.613996	0.448402	0.342639	0.300164	0.112142	-0.0487637	-0.211348	-0.238857	0.0780912	0.218143	-0.0288556	-0.0167632	-0.00347901	-0.0570412	-0.108526	-0.141715	-0.237975	0.0435603	0.0181003	0.0576704	0.0116874	-0.028013	-0.111149	-0.0703964	0.0154805	-0.089514
	-0.108975	0.166762	0.978372	1.43642	1.86149	2.80653	3.36098	3.6619	4.19108	5.04441	6.06864	6.06269	5.70329	5.24275	4.87648	5.08259	4.94333	4.50558	3.33276	2.27487	1.7758	1.48234	1.35456	1.08828	0.79713	0.575843	0.516755	0.562336	0.472806	0.205497	0.0248705	-0.0602638	0.0921516	0.189071	0.11771	0.0867342	0.116877	-0.035191	-0.146205	-0.134667	0.0308899	0.0885513	-0.0885545	-0.0817094	-0.00683985	0.238757	-0.0227828	-0.189329	0.179472
	lap averaged Fd in space
slow	-0.0172479	0.203069	0.346674	0.454573	0.766234	1.05596	1.17601	1.30529	1.56329	1.76378	1.70333	1.64939	1.58213	1.49834	1.50169	1.61017	1.7567	1.91591	1.83777	1.75565	1.64135	1.4986	1.3616	1.23721	1.10131	0.990095	0.819923	0.608267	0.429424	0.353028	0.336588	0.218558	0.114181	0.0859317	0.0224502	-0.0678591	-0.0629634	-0.0847967	-0.0263457	0.0243458	-0.00682914	-0.0393692	-0.041295	-0.0647212	-0.0747721	-0.0712063	-0.0566575	-0.0864561	-0.0611311
medium	0.0254979	0.206164	0.506127	0.89408	1.38099	1.8761	2.22076	2.51258	3.07552	3.63969	3.83888	3.75769	3.48692	3.19942	2.94694	2.69193	2.51001	2.33209	2.18417	1.94338	1.68134	1.45603	1.26066	1.07423	0.92033	0.78095	0.687082	0.606595	0.512995	0.37645	0.269584	0.172215	0.120206	0.0864785	0.0384487	0.0101317	-0.00521792	-0.0107077	-0.0281728	0.00178229	-0.0212956	-0.0936588	-0.0451844	-0.0195728	-0.0287716	-0.0436296	-0.0621875	-0.0501058	-0.0581102
fast	0.00342182	0.2737	0.717378	1.14666	1.66634	2.29149	2.86773	3.34061	3.70723	4.02214	4.19996	4.12662	3.79776	3.4177	3.11856	2.77587	2.50328	2.27621	2.01856	1.68206	1.39312	1.12618	0.968017	0.799748	0.614971	0.501912	0.42188	0.399142	0.314738	0.235982	0.170036	0.169285	0.149821	0.0945477	0.0718061	0.0372581	0.0100202	-0.0266498	-0.0212021	-0.017172	-0.00509081	-0.0376125	-0.0614996	-0.0749875	-0.0819744	-0.051428	-0.0590268	-0.0532814	-0.0544464
[truncated: 54 more columns]

## Sheet: SupFig3a_cell#513
	Fd in space, 100 laps by 50 space bins
	0.000456833	-0.00796686	0.0600065	-0.0465359	-0.0793168	0.0153003	-0.0896173	0.0205353	0.369522	0.516747	0.67865	0.673872	0.475334	0.606228	0.544777	0.450837	0.613904	0.431673	0.127915	0.210278	0.270215	0.239121	0.172594	0.0843006	0.0536388	0.146027	0.244963	0.152399	0.0571897	0.116866	0.156826	0.0724102	-0.0287857	-0.0398811	-0.0574114	-0.051842	0.0152845	0.0307961	0.0559057	0.0519913	-0.0747698	-0.0286597	-0.0547477	-0.0118566	0.129534	0.0355235	-0.13595	0.0697602	-0.0577542
	-0.0489617	-0.0337636	-0.12121	-0.039338	0.0606205	-0.0795286	0.0335612	0.185828	0.144859	0.0785013	0.236817	0.452722	0.463371	0.540025	0.418035	0.291587	0.170318	0.321601	0.580357	0.794174	0.904232	0.791342	0.617166	0.480968	0.462967	0.515567	0.359836	0.158333	0.174382	0.0184659	0.0266591	0.120989	0.162782	0.0886546	0.046757	-0.00599986	0.00204442	-0.0427128	-0.0189041	0.0660527	0.168108	0.155592	0.0646186	0.0185027	-0.0482554	-0.0838226	-0.00986997	-0.0371796	0.0239878
	0.0670383	0.23672	0.17358	0.00659524	0.0515601	0.00291329	-0.0151116	0.0109986	0.0478979	0.0376075	0.0708937	0.00623843	0.00654417	0.193644	0.27307	0.360071	0.398366	0.618274	0.551445	0.218703	0.195076	0.0533902	0.079544	0.358768	0.521987	0.384822	0.191302	0.0871836	0.157279	0.116672	0.0457043	0.0380464	-0.0142904	-0.0249842	-0.0157972	-0.0149434	0.000911389	-0.0672944	0.0247039	-0.0180275	-0.024629	-0.114699	-0.068711	0.0951425	-0.0216847	0.0691835	0.138947	0.249283	0.0167876
	0.110615	-0.0063413	-0.0051318	-0.0924209	0.180729	0.18572	0.177902	-0.0410524	-0.0488887	0.0997781	0.172519	0.0718351	0.18246	0.105431	0.139514	0.119086	0.127997	0.214708	0.291553	0.254829	0.13129	0.00851513	-0.0330685	-0.0197361	0.0437936	0.0997618	0.0706613	-0.0022541	0.000240057	0.0304472	-0.0061916	0.0477725	0.163181	0.0474673	-0.0451645	-0.0265477	0.0278768	0.0180926	-0.0273176	-0.0217981	-0.0563633	-0.125086	-0.019738	0.0484776	0.158607	0.140814	-0.0173896	-0.0141877	-0.0305987
	0.0540366	0.0777981	0.0308607	0.126042	0.227657	0.301673	0.299065	0.322275	0.468433	0.598198	0.512073	0.508431	0.629696	0.478561	0.617266	0.901421	0.789916	0.54392	0.304639	0.165347	0.218092	0.155381	0.0743311	0.0163454	-0.0541337	0.0408607	0.0587855	0.0381663	0.0117863	0.0704135	-0.0459092	-0.0102368	0.0829674	0.0802351	0.0549833	-0.109146	-0.00623677	-0.0107213	-0.0178936	0.0960291	0.0747495	0.00824692	0.0502682	0.0681203	0.109503	0.0771591	-0.035132	-0.0260386	-0.0600662
	0.0805403	0.339637	0.316717	-0.0303708	0.322103	0.132567	0.133196	0.230768	0.161904	0.14988	0.238971	0.376328	0.935762	1.50164	1.55297	1.36424	1.46848	1.3146	1.06229	0.689111	0.472118	0.346175	0.340506	0.272223	0.144713	0.0391327	0.0680073	0.0716558	0.088953	0.0211263	0.0167666	0.110442	0.124924	0.104571	0.0868305	0.0753284	0.224355	0.160114	-0.0526057	-0.0155609	0.00735056	-0.0335127	0.0320533	-0.114785	-0.00200623	-0.0122122	0.111407	0.27106	0.29516
	-0.0106764	0.0610702	0.1348	0.0469711	0.224647	0.408539	0.386413	0.535451	1.12798	1.07708	0.867192	0.738561	0.658796	0.393211	0.0944125	0.133671	0.266571	0.227542	0.0338445	0.0184887	0.0531147	0.0224224	0.0771778	-0.103354	-0.199976	-0.0467266	-0.0222575	-0.0901741	-0.0779806	-0.0790622	-0.0247412	-0.0271242	-0.0166307	0.0390044	0.0105025	-0.0862769	-0.055608	-0.0633946	-0.0393666	-0.0380381	0.106038	0.13866	0.115721	0.0598111	-0.0111453	-0.0157029	0.0574153	0.0733747	-0.00424593
	-0.0232531	-0.0645667	0.0453445	0.127778	-0.146848	0.0385842	0.576076	4.18689	7.59772	8.16106	8.07015	7.08341	5.67806	4.31796	2.95299	2.30023	1.84285	1.08839	0.666877	0.465721	0.276785	0.198772	0.2506	0.23598	0.184696	0.279423	0.174633	0.125104	-0.0172868	0.0372981	0.160185	0.176369	0.088762	0.0493494	-0.0248403	-0.00842183	0.0270732	0.0367444	-0.01003	-0.0644011	-0.0392429	-0.0744401	-0.128697	-0.0476466	0.06072	0.110377	0.081292	0.0382446	0.0330444
	-0.029553	-0.0590938	0.0980784	0.151105	0.160266	0.0379196	0.123529	0.132594	0.171799	0.0838723	0.114444	0.54168	0.681533	0.713121	1.06463	1.28822	1.25541	1.13565	1.14573	1.16613	0.954633	0.484349	0.280754	0.220965	0.144937	0.21271	0.209038	0.111138	-0.0200834	-0.0439841	0.0339515	0.115907	0.000560679	-0.112357	0.015821	0.0467065	0.0271295	0.0483754	0.000405475	0.0320441	-0.064832	-0.096287	-0.0499188	-0.0111946	0.0841881	-0.0166364	-0.110003	0.0397629	0.048265
	0.0410045	0.0023678	0.0619038	0.338917	0.610418	0.548832	0.262609	0.618428	0.95437	0.627321	1.08205	1.53003	1.98357	2.50753	2.68498	2.8373	2.86936	2.72213	2.41094	2.03185	1.70335	1.36859	0.956667	0.587676	0.405014	0.401053	0.383154	0.319257	0.273377	0.268355	0.214724	0.182356	0.119279	0.0301422	-0.014366	-0.0206543	-0.0603018	-0.0425918	0.00278338	0.0995367	0.105981	0.104802	0.0337352	-0.0708952	-0.0634029	-0.0204145	-0.0271552	-0.0251385	0.0868404
	0.0127242	0.0140994	0.0371437	0.0752827	0.224236	0.45446	0.683193	0.871903	0.85886	1.36723	2.97038	2.37993	2.27419	2.0507	1.84365	1.50871	1.16347	0.895834	0.675911	0.523405	0.361611	0.309584	0.287066	0.231213	0.105175	0.161955	0.0858794	0.0162089	-0.0525637	-0.046124	0.0191339	0.0708854	0.0797148	0.142629	0.0822859	0.0483652	0.0536534	0.0160719	0.0100184	0.0235611	0.0274139	0.0150876	0.0327414	-0.0228707	-0.0148111	-0.00823224	0.00938047	0.084808	0.0461795
	-0.0688264	-0.0264526	-0.0297242	-0.0599353	-0.0147997	0.161826	0.408405	0.523475	0.678195	0.604334	0.652763	0.58952	1.04023	2.23017	4.31805	5.89068	5.53765	4.29387	3.43749	2.9364	1.92312	1.13837	0.770932	0.495946	0.36436	0.24932	0.0931564	0.107774	0.0179409	0.166829	0.241671	0.282115	0.19004	0.059076	0.221559	0.415578	0.361485	0.258396	0.1122	0.0637788	0.0790897	0.0238887	-0.0572814	0.0232439	0.058488	0.0477124	-0.0483921	-0.0379005	-0.00195346
	NaN	NaN	NaN	NaN	NaN	NaN	NaN	NaN	NaN	NaN	NaN	NaN	NaN	NaN	NaN	NaN	NaN	NaN	NaN	NaN	NaN	NaN	NaN	NaN	NaN	NaN	NaN	NaN	NaN	NaN	NaN	NaN	NaN	NaN	NaN	NaN	NaN	NaN	NaN	NaN	NaN	NaN	NaN	NaN	NaN	NaN	NaN	NaN	0.207616
	-0.0452881	0.0150476	0.0269451	0.263501	0.402539	0.504757	0.880755	1.05303	1.09356	0.925761	0.672193	1.4888	1.43317	0.690108	0.770359	0.801564	0.455361	0.348579	0.42718	0.329789	0.20614	0.137424	0.156077	0.134484	0.0712847	0.0605198	0.0292496	0.0471841	0.0410901	0.060718	0.069346	0.0115053	-0.0194966	-0.0740523	-0.0113555	-0.0141991	0.0119398	-0.00891606	-0.0325064	-0.0753645	-0.0916713	0.0135998	0.0675781	-0.0154106	-0.00654942	0.0600787	-0.0597553	-0.119977	0.0239798
	0.0137395	-0.0394733	-0.141673	0.0911836	0.137493	0.279606	0.42228	0.398568	0.479136	0.311738	0.266965	1.06215	3.88326	6.9347	8.05271	7.94886	6.73088	5.40818	3.84929	2.87842	2.36032	2.02286	1.76487	1.4103	1.0292	1.00161	0.691719	0.393024	0.370155	0.240264	0.0561569	-0.0557854	0.00116753	0.100172	0.158529	0.171922	0.057833	0.0838984	0.164793	0.110891	0.0118008	-0.0357291	-0.0709091	0.0158564	-0.076677	0.00256655	0.0734133	-0.0453478	-0.199423
	0.0098863	-0.0406543	0.0495641	0.341219	0.899511	1.19834	1.29241	1.19191	1.43448	1.86108	1.94113	1.98979	2.07399	1.9029	1.53296	1.11359	0.657366	0.298354	0.224458	0.185271	0.216721	0.0892377	-0.0032605	0.0931384	0.0935906	0.115329	0.138722	0.19169	0.217161	0.141722	0.0156624	-0.0390572	0.00142034	-0.0033206	-0.121065	-0.124242	0.0380983	0.045351	-0.0333774	-0.0361336	0.0247614	0.0752269	0.0754008	0.0700798	0.0277993	0.0317966	0.0391673	0.0175267	0.0599509
	0.565984	0.185854	0.164277	0.172267	0.137084	0.197906	0.399541	0.796238	0.866467	0.812626	0.660529	0.487103	0.456209	0.554406	0.409965	0.211823	0.086073	0.0411188	0.0495644	-0.00777059	-0.0211369	-0.0722724	-0.0276778	0.0243152	0.0793082	0.0850684	0.0968623	0.106411	0.146882	0.00169277	-0.0734397	-0.00850113	-0.0213245	-0.0277759	-0.0337167	-0.0337506	-0.109119	-0.169682	-0.0827852	-0.114897	-0.0840722	0.0417872	0.0714811	-0.016061	-0.0335239	-0.0428368	0.00923265	-0.0380622	0.00297303
	0.141282	0.0741547	0.231331	0.405795	0.409774	0.670204	0.891324	0.594959	1.02305	1.63128	2.03669	2.45398	2.60984	2.76742	2.61049	2.10265	1.34761	0.872331	0.633866	0.450447	0.260968	0.269292	0.304787	0.389333	0.224496	0.110341	0.119905	0.198564	0.207397	0.155614	0.0812961	0.0711189	0.101758	-0.00882429	-0.061934	-0.0367023	0.0792973	0.076413	0.112073	0.149115	0.160991	0.0624908	0.0487478	0.0565748	-0.0141939	-0.00300283	0.0177738	-0.0339959	0.0810842
	0.0714666	0.0218377	0.122247	0.590724	0.928147	1.35181	1.9318	2.45477	2.37426	1.84999	2.21139	2.81367	2.70624	2.27777	1.9698	1.50919	1.20205	1.10512	1.01934	0.702988	0.426535	0.262943	0.191198	0.150264	0.138045	0.163344	0.155339	0.0780433	0.0898869	0.0566043	0.0774273	0.0787763	0.124931	0.0336937	-0.11177	-0.023074	0.142335	0.120473	0.000931473	-0.0740036	-0.0681634	-0.0480284	-0.0362991	-0.0260037	-0.091205	-0.0500132	-0.0205952	0.113948	0.0441682
	-0.0140792	0.263248	0.797134	0.960894	1.04959	0.870835	0.565645	0.504322	0.633058	0.73357	0.944213	1.16645	1.45914	1.21356	0.964074	0.934838	1.00151	1.28882	1.57449	1.55554	1.04194	0.541659	0.375771	0.405853	0.30045	0.142556	0.0375901	-0.0206475	-0.0356114	0.0147724	0.0928552	0.156237	0.118661	0.0414849	-0.0330366	-0.00457935	0.00984553	0.0325499	0.0474065	-0.0336847	-0.0840546	0.00906813	0.0642275	-0.0324324	0.0134427	-0.016568	0.0218547	-0.00427389	-0.0529042
	0.0971303	0.10215	0.208295	0.283833	0.601767	0.974892	1.2708	2.21964	3.05292	2.88782	2.38328	2.15611	2.62024	2.79575	2.58862	1.76551	1.06063	0.699995	0.497033	0.315732	0.187352	0.167767	0.0794539	0.0872472	0.152094	0.177286	0.0829386	0.0322462	0.0535065	0.0955188	0.144463	0.0696747	-0.0399353	-0.0720724	0.0688868	0.0769915	-0.00801452	-0.0274258	-0.0407948	-0.0165977	-0.00653523	-0.0497972	-0.0411951	-0.0163298	0.000628731	0.00624316	-0.00953731	0.057304	0.0318736
	0.00719171	0.154758	0.423672	0.743136	0.897666	1.06116	1.23615	1.31994	1.37206	1.5584	1.69389	1.74579	1.669	1.48293	1.38824	1.31528	1.19416	0.917723	0.662273	0.479243	0.266397	0.188239	0.156795	0.164453	0.0663726	0.061366	0.111869	0.0874988	0.0816819	0.0682214	-0.0209241	-0.0505861	-0.0258376	0.0367318	0.0787429	0.103863	0.0407386	0.00119705	-0.0831055	-0.0694842	-0.0182383	-0.00232119	-0.00614767	0.000273032	-0.0704315	0.066225	-0.0106918	-0.0470845	0.0066015
	0.0551079	0.301333	0.3492	0.644868	0.619572	0.429599	0.36441	0.574613	0.725694	0.567677	0.422893	0.412998	0.676049	0.869292	0.630748	0.340047	0.21202	0.235748	0.230963	0.182035	0.180608	0.235147	0.0707717	-0.037325	-0.0112338	-0.010575	0.105897	0.166432	0.112601	-0.006627	-0.0139766	0.144655	0.048325	-0.00964837	0.0559121	0.070285	-0.0348246	-0.00800227	0.0268764	0.00928715	0.0166326	0.0386176	0.0364694	-0.00202898	0.146461	0.126789	0.0872349	0.0637304	0.068985
	0.145717	0.0314942	0.124372	0.301855	0.370332	0.633601	0.829675	1.01658	1.11298	0.990774	1.18636	1.61427	1.69653	1.58984	2.02236	2.44022	2.43906	2.27256	2.03423	1.75048	1.20012	0.808946	0.576554	0.298167	0.140954	0.0479297	0.123208	0.0918408	-0.0366074	0.0278229	0.0525484	0.00384833	-0.0252636	0.000321704	0.0285897	0.0525378	-0.0097757	-0.0388486	-0.0390119	-0.0987363	-0.122875	-0.064248	0.0191551	-0.00914284	-0.0784385	0.0267833	0.0770807	-0.0358577	-0.132604
	0.387997	0.465824	0.441941	0.369259	0.592792	0.562641	0.596661	0.790672	1.08017	1.12934	0.859071	0.823065	0.977775	1.0615	1.07737	0.98537	0.840602	0.801407	0.714059	0.492834	0.264196	0.162388	0.172331	0.165447	0.0727319	0.0762533	0.136089	0.14747	0.120787	0.0296102	0.0799963	0.200274	0.139809	0.0638492	0.061857	0.0373418	0.00190811	-0.0033149	-0.0214061	0.0735129	0.10373	-0.0413872	-0.0223024	-0.0373776	0.0203288	-0.000998116	-0.0852989	0.00162119	0.0804391
	0.0572085	0.362052	0.406097	0.716013	1.03864	0.960798	0.842763	1.22189	1.38971	1.00505	0.858035	1.16163	1.69559	1.96802	2.09184	2.05446	1.91059	1.69274	1.39453	0.947395	0.648021	0.420522	0.323603	0.263551	0.344063	0.311503	0.459925	0.401552	0.286315	0.132176	0.0246385	0.0197675	-0.0296591	-0.0301511	0.0572991	0.0149534	0.00111924	-0.00635306	-0.0494359	0.0462873	-0.0515855	0.0939177	-0.0496097	-0.016667	0.0940871	0.0753185	0.0632228	0.0254268	-0.02985
	1.14289	0.993639	1.06509	1.85422	2.204	2.11567	1.9522	2.07183	2.40116	2.86859	2.92969	2.94639	2.59524	2.55608	2.3313	1.42618	1.09021	1.67111	2.12362	1.87479	1.27318	0.714861	0.501821	0.383164	0.319489	0.288195	0.101749	0.0735353	0.317793	0.199144	-0.0109104	0.0541821	0.021446	0.0180155	0.0187514	-0.0512916	0.0690163	0.0382028	-0.0381817	0.0257586	0.220509	0.0111003	-0.0360088	-0.110644	-0.0141873	0.0170221	-0.0157588	0.0226286	-0.0493422
	-0.106458	-0.0567449	0.0105555	-0.0158529	0.0111543	0.107017	0.14797	0.272294	0.517703	0.621193	0.716183	0.852168	0.912084	1.05952	1.44761	1.49831	1.33153	1.182	0.84992	0.531928	0.269441	0.144256	0.0620794	0.0504351	0.0896162	0.239573	0.233578	0.137851	0.0716951	0.00399036	-0.108019	0.00407604	-0.0148448	-0.122183	-0.145919	-0.0438897	0.0672604	0.0488338	0.0333996	0.00665735	0.0215513	-0.000202436	-0.0894538	-0.0875887	-0.0843297	0.134892	0.0700151	0.0753542	0.0467453
	-0.0176718	0.116982	0.355865	0.494811	0.715631	0.777718	0.795095	0.982394	0.897237	0.783818	0.817001	0.729473	0.579182	0.447753	0.35442	0.261194	0.221858	0.199997	0.209692	0.711047	0.837372	0.664366	0.359025	0.230369	0.0906382	0.0631085	0.0369229	-0.0294589	-0.0127403	-0.00354856	0.017518	0.110668	0.136557	0.0131064	0.0768207	-0.0571764	0.00677689	0.156299	0.102074	0.0412197	-0.0376334	0.0502285	0.0328494	-0.107677	-0.017996	0.0060429	-0.000329768	-0.0500436	0.0855383
	0.026399	0.0297255	0.0243863	0.0414334	0.0825653	0.18072	0.216016	0.382426	0.54563	0.655013	0.692402	0.541164	0.481003	0.311857	0.226548	0.199767	0.144894	0.0149657	-0.0158562	-0.0433514	-0.0194725	0.111741	0.148561	0.059168	0.00689953	0.0330235	0.063524	-0.0699908	-0.180179	-0.169553	-0.0992817	-0.00354656	0.00971959	0.0171492	0.0357016	0.0123048	0.0846326	0.082448	-0.0447541	-0.0145482	-0.00828734	-0.0396215	-0.0744332	-0.0269261	-0.069189	-0.0278535	0.0339017	0.0540033	0.0866345
	0.0123119	0.21367	0.506464	0.73302	0.839841	0.843353	1.06967	1.42568	1.74359	1.87605	2.03739	2.18893	1.99598	1.74299	1.25653	0.693437	0.346681	0.260815	0.230691	0.206839	0.095489	0.185152	0.271365	0.197487	0.0210379	0.0972548	0.144382	0.0537994	-0.000728239	0.0180188	-0.0148994	0.015265	0.0489511	-0.0257046	-0.0292	-0.0286004	0.049326	0.0303123	0.0678705	-0.0179945	-0.0829366	-0.104375	-0.0556506	-0.0508751	-0.0792892	0.0103985	0.0281707	-0.0427968	-0.0292851
	-0.0892672	-0.00645634	0.103165	0.424906	0.724634	0.997016	0.993108	1.07311	1.41882	1.74355	1.7914	1.67998	1.68349	1.80961	1.77519	1.45785	0.88161	0.471988	0.335892	0.237142	0.0978772	0.1164	0.21014	0.18447	0.0847919	-0.023391	0.0693849	0.101575	0.0571287	-0.0706672	-0.0604142	-0.0751106	-0.106604	-0.073213	0.0375708	0.0219127	-0.0397465	-0.0426566	-0.0377887	0.0249867	0.0932201	0.176042	0.137968	0.0278141	0.0612408	0.113496	0.0998629	0.155518	0.114363
	0.054997	0.106552	0.145512	0.316871	0.470384	0.688194	0.766866	0.752803	0.877547	1.08701	1.22058	1.31298	1.74258	2.22872	2.24099	1.61796	0.982703	0.595922	0.490719	0.348066	0.238914	0.176853	0.121301	-0.0113997	0.0203583	0.0664512	0.0499227	-0.00532936	-0.0124278	0.00290583	0.0125521	-0.0132976	-0.073119	0.0456437	0.145113	0.0573916	-0.0205008	-0.101777	-0.113545	0.0110964	0.00738331	-0.0925132	0.0238035	-0.0525944	-0.0335759	-0.055832	-0.0490671	0.0233138	-0.047895
	0.083849	-0.0490203	0.157425	0.212583	0.313413	0.350667	0.296207	0.253709	0.450954	0.715988	1.09066	1.27867	1.32722	1.06333	0.662925	0.446179	0.366876	0.253666	0.15593	0.116323	0.0993843	0.121796	0.175713	0.0452595	-0.02439	0.0447917	0.00998007	-0.0350919	-0.0288047	0.119917	0.113661	0.0111683	0.163963	0.20217	0.180666	0.16217	0.0876942	0.155473	0.0641717	-0.000242898	0.0310921	0.0755399	0.0742128	0.098858	0.160675	0.0441603	0.000401789	0.12839	0.153739
	-0.0774102	-0.0423262	-0.0653107	-0.0216856	0.139561	0.391669	0.452045	0.474102	0.57493	0.662473	1.17148	1.61666	1.60991	1.36267	0.935814	0.603552	0.336422	0.0988592	0.00975209	-0.0108484	-0.0474122	0.037821	-0.0599404	0.0298841	0.114385	0.0299033	-0.0213858	-0.0799893	-0.0725886	-0.0819054	0.0220297	-0.00971535	-0.144134	-0.154586	-0.156348	-0.0693299	-0.0951916	-0.115562	-0.015317	-0.040884	-0.0729734	-0.0632036	-0.107062	-0.0637679	-0.125895	0.132777	0.335866	0.591018	1.04943
	0.101794	0.155193	0.154574	0.337463	0.528244	0.51598	0.570181	0.827794	1.06243	1.15206	1.0544	0.986242	0.81738	0.564126	0.392459	0.240847	0.028274	0.0513897	0.109286	0.0939436	0.0747505	0.0140132	-0.0144632	-0.00629151	0.0950313	0.180081	0.0862213	0.0199094	-0.0153175	-0.104209	-0.143604	-0.100045	-0.029721	-0.0320373	-0.0285639	0.0362288	0.148311	-0.0738832	-0.125078	-0.0378614	-0.0853011	0.0466124	0.0809223	-0.033524	-0.0362634	-0.05954	-0.0255736	-0.00618324	-0.0377612
	0.0338006	0.0995353	0.312506	0.49111	0.537524	0.520409	0.376041	0.383158	0.429046	0.506087	0.715655	0.587075	0.426248	0.27434	0.154714	0.130974	0.0249403	0.0358441	0.0823765	0.104249	-0.00170318	-0.0229865	-0.055419	0.00686515	0.072335	0.0302131	0.0324484	0.0679724	0.0452706	-0.0322769	-0.00565737	0.046716	0.0736376	-0.0456389	0.0125469	0.106392	0.0870772	0.102649	0.0233829	0.0301672	0.0393164	-0.0923603	-0.0479506	0.0262912	0.0178133	0.0803267	0.16059	-0.0530129	0.0149585
	0.773553	0.263477	0.602301	0.741845	0.718202	0.78255	0.873624	0.988624	1.09451	1.3297	1.34817	1.25302	0.979805	0.837356	0.617504	0.438474	0.286531	0.225918	0.249651	0.212032	0.187543	0.163668	0.0930503	0.0490225	-0.0179921	-0.0256721	0.00239538	-0.045012	0.0337595	0.0505043	-0.0759073	-0.0926241	-0.0244865	0.0253009	0.0502134	0.0548343	0.0203248	-0.0762633	-0.0110436	-0.0249711	-0.0413642	-0.0446951	-0.0485469	-0.0830786	0.0293901	0.121891	-0.0294999	-0.088816	0.0335831
	0.0565267	0.083898	0.0259326	0.0821541	0.0211147	-0.0123665	0.0909344	0.199565	0.258047	0.368727	0.372963	0.301922	0.283018	0.242486	0.206582	0.171531	0.0627007	-0.0638535	-0.0867821	-0.0460312	0.00830595	-0.00308551	-0.0410474	0.0179092	0.0439705	0.0418475	-0.0208719	-0.0751535	-0.0197306	0.0412141	0.0238056	-0.00140448	0.00900397	0.0392045	0.040334	0.0251046	-0.00283231	-0.0521682	-0.0226003	0.0735092	-0.0572316	-0.0117101	0.0903936	0.147105	0.0856583	-0.0737034	0.0769898	0.161683	-0.0063893
	-0.0558997	0.0676183	0.223021	0.371425	0.533243	0.762161	0.92024	1.13534	1.4372	1.44184	1.26084	1.04666	1.03809	1.1711	1.13787	0.801733	0.469655	0.262205	0.165943	0.117759	0.0841283	0.0343712	0.0442436	0.0750557	0.0557798	0.0751745	0.0105781	-0.0393526	0.0148489	0.0366492	0.00452196	-0.0420089	0.0450263	0.092319	0.0232074	0.0275781	0.106997	-0.0582692	0.0639688	0.07379	0.0523989	0.0726893	0.126945	0.0291639	-0.0290715	-0.052505	-0.0405563	0.0596783	0.0528752
	-0.162776	-0.165678	0.082005	0.295324	0.62554	0.76163	0.771836	0.989008	1.06827	1.29743	1.47721	1.70085	1.94051	2.26999	2.13864	2.00544	1.6995	1.34009	0.733442	0.286848	0.196677	0.107913	0.138412	0.0560094	-0.0154466	0.0158599	-0.0510988	-0.0405316	-0.0209366	0.00144819	0.0877027	0.0367188	-0.0214142	-0.0293096	0.0149707	0.0480014	-0.0421921	-0.0356581	-0.0475656	-0.0747974	-0.12359	-0.0846671	-0.00523443	-0.0987098	-0.0576947	-0.134975	-0.119115	-0.0847031	-0.0251824
	0.0359476	0.0095703	0.0200671	0.0812451	0.215417	0.242319	0.410182	0.661233	0.74333	0.481171	0.254152	0.325343	0.287129	0.172596	0.16813	0.144924	0.0330034	0.0609224	0.0747439	0.0824446	0.0249947	-0.0111326	0.0156965	0.0650905	0.0690398	0.00300537	-0.0317802	0.021878	0.153792	0.0733596	0.0639166	-0.0540229	-0.0710042	-0.00128951	-0.100013	-0.145915	-0.0632404	-0.0918778	-0.0585527	0.0570095	0.00553923	-0.0829379	0.0522299	0.0763761	0.0249286	-0.0164604	0.115225	0.140819	-0.0342006
	0.11714	0.267618	0.366544	0.458222	0.629034	0.784948	0.686179	0.638543	0.825526	1.42031	1.78135	1.94957	2.27239	2.37692	2.20736	1.70178	1.11409	0.696005	0.58549	0.437419	0.32577	0.307767	0.19919	0.172128	0.198586	0.141661	0.0531924	0.0395445	0.0435108	0.0344208	0.081909	0.100302	0.0575654	0.0343253	-0.0158521	-0.104702	-0.0554802	0.0246948	0.12003	0.143906	0.0754048	-0.0127258	0.0234893	0.0393074	0.0452589	0.0538013	0.117635	0.0643254	0.0840925
	-0.0116535	0.0926126	0.179045	0.237179	0.128742	0.108209	0.377816	0.523734	0.631509	0.534235	0.333551	0.536995	1.12807	1.76135	1.73854	1.47261	1.21924	0.941424	0.557493	0.301032	0.218562	0.139761	0.110268	0.133459	0.143781	0.164252	0.128447	0.0822142	0.0683063	-0.00825347	-0.0342351	-0.0373609	0.0487784	0.00362617	-0.0477029	-0.0822851	-0.0690652	-0.0711793	-0.0683373	0.0633422	0.0954907	0.014237	-0.0559842	-0.0718811	-0.0456976	-0.00614173	-0.0413283	-0.0301838	-0.0544492
	-0.0457945	0.0354613	0.0481332	0.0572374	0.093429	0.238642	0.330458	0.491044	0.641375	1.03725	1.93256	2.52019	2.28235	1.5625	1.15121	0.784654	0.472874	0.283803	0.247443	0.204291	0.155935	0.0435818	-0.0171291	0.118601	0.11263	0.0546865	0.0039452	0.0636946	0.113617	0.0115835	0.0592811	0.149119	0.0504626	0.0269597	-0.0175115	-0.12188	-0.0208589	-0.0362302	0.0584321	0.0557123	0.0521696	0.0598835	0.0234845	0.0513592	0.0432341	-0.00337164	0.0434953	0.0872242	0.0499643
	0.0928593	0.246881	0.612805	0.805369	0.817871	0.734851	0.880876	0.996115	1.08053	1.23881	1.2901	1.04151	0.707334	0.280547	0.0954135	0.191447	0.237647	0.062953	-0.0109539	-0.0900314	-0.0205972	0.0201655	-0.0894413	-0.104128	-0.0497536	0.00447254	0.0440228	0.0329388	-0.0216045	0.0125975	-0.0991815	-0.0061439	0.070582	0.0487325	0.0229781	0.0195737	0.055912	-0.0535839	-0.148838	-0.00842715	-0.0094042	-0.00260044	0.030049	-0.0759353	-0.075546	0.00876338	0.0343661	-0.14064	-0.0559488
	-0.0487501	0.0861427	0.280185	0.459414	0.809215	0.910156	0.674197	0.513109	0.44896	0.543147	0.631946	0.47689	0.243474	0.183276	0.193183	0.0847475	0.0628366	0.125925	0.128353	0.0466828	-0.00814351	-0.00860232	-0.0237934	-0.0276753	0.0789526	0.145369	0.183617	0.151449	0.0579648	-0.0711451	-0.0401221	-0.0254649	-0.0895952	0.0112296	0.0890794	-0.0536207	-0.124846	-0.107557	-0.078698	-0.113462	-0.0807307	-0.0506781	-0.0928665	-0.0427206	-0.109294	0.0779	0.113904	0.00332294	-0.0205131
	-0.024971	0.255888	0.24693	0.27974	0.405785	0.561004	0.564196	0.647178	0.675404	0.721369	0.795004	0.801904	0.590022	0.448387	0.254945	0.0490478	0.0515572	0.336762	0.416523	0.199215	0.277964	0.571916	0.534357	0.337855	0.202356	0.142481	0.104063	0.103786	0.121792	0.131441	0.0562603	0.0570082	0.203215	0.17757	-0.000545356	0.0686596	0.0654733	0.079179	0.035282	-0.104105	-0.125121	-0.00899326	0.102306	0.0128291	0.0293746	0.00423878	-0.0805349	0.154209	0.0157026
	0.0211692	-0.0607318	0.203824	0.297044	0.317565	0.283254	0.254185	0.227708	0.262687	0.249086	0.28316	0.336752	0.34478	0.333851	0.223926	0.00893975	0.0222309	0.0948248	0.148839	0.0723989	0.0488822	0.0186213	0.0142398	-0.0482041	-0.00745062	0.0542865	0.0518745	-0.00386202	-0.0431296	0.0323891	0.0334371	-0.0225002	-0.0011789	-0.00523144	-0.00866153	0.0298867	0.0650008	0.122052	0.0253775	-0.0705332	-0.0201197	0.00266205	-0.0190561	0.0276575	0.0366526	0.00223899	0.063951	0.119525	0.0205727
	-0.0401367	-0.0525527	-0.0163084	0.109978	0.487456	0.805475	0.702906	0.638251	0.716098	0.655126	0.751118	1.03484	1.05257	0.904515	0.63557	0.523091	0.441899	0.337839	0.189667	0.151747	0.0983967	-0.00954325	-0.039944	0.0143258	0.0486853	0.0366157	0.105028	0.114526	0.0866775	0.0706961	0.0671463	0.00130639	-0.0367222	-0.0293415	0.00313662	0.00925632	-0.0458625	-0.0382128	-0.0160001	-0.0736318	-0.0513446	-0.0350447	-0.00782469	0.0956727	-0.00829661	0.0282232	0.0224602	-0.0639558	-0.0472472
	0.0633323	0.143845	0.262988	0.355675	0.589591	0.882566	0.885711	0.924278	1.06201	1.26644	1.26705	1.22657	1.14433	0.937423	0.600413	0.305594	0.145224	0.0817282	0.0936315	0.0515068	0.0564677	0.0931889	0.050538	0.0774983	0.13412	0.157583	0.0372538	-0.0448401	-0.0606309	0.04584	0.0310482	-0.10495	0.0126732	0.0655944	-0.00303446	-0.012896	-0.0143436	-0.018476	-0.0297847	0.0125771	-0.0511893	0.0080128	-0.0554155	-0.0545174	-0.0797607	-0.0730053	-0.0175439	-0.0795228	0.0257198
	0.100321	0.43109	0.372859	0.368893	0.749554	0.851106	0.784352	0.703556	0.652625	0.895312	1.13644	1.13618	1.01955	0.80114	0.705991	0.624014	0.303598	0.117242	0.0882405	0.220995	0.40725	0.272214	0.0873504	0.0717165	0.0513517	0.0415196	0.0347337	0.0217636	-0.055669	0.0649966	0.0136664	0.0451639	0.0933583	0.044763	-0.0334533	0.00982511	0.147171	0.168225	0.0555596	-0.034812	0.0125278	-0.0806456	-0.0671058	0.0711863	0.0463236	0.10688	0.0442146	0.130908	0.103999
	-0.0186092	0.0341907	0.132136	0.207597	0.286741	0.306575	0.33309	0.409542	0.51507	0.658783	0.682681	0.716232	0.654325	0.554728	0.385724	0.272444	0.215772	0.14309	0.0956885	0.0175898	-0.0249523	-0.0636034	-0.0384566	-0.0297935	-0.0196671	0.00356184	-0.0205359	-0.044382	-0.0733179	-0.179049	-0.181008	-0.0927563	-0.112541	-0.170689	-0.241838	-0.190837	-0.116297	-0.121073	-0.112999	-0.105783	-0.0858475	-0.0910009	-0.128862	-0.179913	-0.229259	-0.103492	-0.111345	-0.18074	-0.11062
	-0.0630855	0.197412	0.422339	0.440863	0.47592	0.522662	0.585435	0.807301	1.02108	0.999373	1.14056	0.963256	0.597176	0.506129	0.459284	0.303504	0.176684	0.0608958	-0.098283	-0.0510629	-0.00400187	-0.0555831	-0.101424	-0.0629435	-0.0135465	0.0109616	0.0371119	-0.0226333	-0.0282238	-0.0754941	-0.0282903	0.0434295	0.0156439	-0.115553	-0.0331161	0.0555794	-0.0394617	-0.0404111	-0.0295365	-0.0214339	0.114271	0.0967241	-0.00887859	-0.0110523	0.0889551	-0.00756939	0.00111796	0.0178759	0.0449301
	0.0130327	0.147058	0.360431	0.306988	0.234256	0.354461	0.616262	0.964904	1.4782	1.67492	1.93969	2.09977	1.89006	1.70027	1.24076	0.846712	0.451946	0.324963	0.246348	0.166751	0.137807	0.120469	0.0414335	0.00432613	0.0197422	0.0456523	-0.00203589	0.00894485	0.0793677	0.0882841	0.114012	0.113185	0.0825996	-0.0319307	-0.0341348	0.00479734	-0.0909923	-0.0506164	-0.0461743	-0.031287	0.0783629	-0.0101134	-0.0233902	0.0819826	0.0130816	-0.03203	0.0318972	0.0991046	0.0063391
	0.0734056	0.0363078	0.311689	0.723932	0.901793	1.18634	1.60663	1.6097	1.32172	1.14025	1.20095	1.45752	1.47965	1.24198	0.889176	0.94566	0.843142	0.793636	0.4634	0.339959	0.288331	0.231354	0.165837	0.102758	0.0334654	0.0503749	0.0599552	0.135383	0.152275	0.0318065	-0.0209759	-0.033532	-0.0618068	0.0300807	0.108196	-0.0385234	-0.0680971	-0.0559773	0.0182384	0.0226294	0.0151554	0.0698964	0.0974316	-0.0252845	-0.0533464	0.0492828	0.045822	-0.0872851	-0.105915
	0.0121774	0.0357687	-0.0411645	0.119948	0.189961	0.359698	0.434317	0.49517	0.865956	1.01669	1.05326	1.07462	1.06832	1.00915	0.961549	0.996457	0.889558	0.682097	0.522198	0.258051	0.162999	0.177517	0.174158	0.0378856	0.0437355	0.0587337	0.123465	0.118691	0.092727	0.140273	0.155371	0.1564	0.114549	0.0179671	-0.0839685	-0.0388401	0.0485163	0.0552738	0.0909565	0.169434	0.140986	-0.0473403	-0.0734305	-0.0498768	-0.0208167	-0.0201389	-0.00924775	-0.0243067	0.0094122
	0.0998676	-0.0404784	0.00415786	0.201112	0.35692	0.418659	0.472227	0.550061	0.661059	0.765426	0.942694	0.959165	0.826205	0.664788	0.538422	0.324082	0.146843	0.181551	0.217623	0.174087	0.104634	0.0638279	0.121059	0.120257	0.0632478	0.041868	0.0348355	-0.0154005	0.0307863	0.0776458	-0.0301933	-0.00117156	0.0110261	-0.0666267	-0.0826955	-0.0397909	-0.0173965	0.0180293	-0.0290557	0.00143399	-0.0415586	-0.0801246	0.0421017	0.0191473	-0.0148761	0.0320674	-0.0590771	-0.00297739	0.0107688
	0.106623	0.362701	0.656821	1.00769	1.079	1.11107	1.26267	1.36637	1.51393	1.68414	1.69605	1.55302	1.73772	1.75043	1.35303	0.7079	0.490273	0.39066	0.238213	0.120374	0.130293	0.144218	0.161211	0.112861	0.158559	0.092132	0.034123	0.0575134	0.0879321	0.0633502	-0.043331	-0.0732776	-0.06156	-0.0707927	-0.0751976	-0.054584	-0.0570315	-0.0283861	0.0571409	0.0209599	0.00791135	0.00238185	-0.0773518	-0.0939419	-0.090143	-0.0689186	0.00926063	0.0705224	-0.00728102
	-0.00970229	0.0807806	0.147588	0.17012	0.16479	0.294511	0.557848	0.598269	0.482397	0.381473	0.481127	0.743773	0.628649	0.387071	0.195707	0.0562109	0.103797	0.100815	0.122164	0.163314	0.177441	0.0155842	-0.091321	-0.0403024	-0.0229621	0.017931	-0.00581745	0.038904	0.0670559	0.0263754	-0.0989933	0.0068474	0.123332	0.108899	0.0284025	-0.0258752	-0.00194515	0.108982	0.200568	0.138659	-0.0285048	-0.0717865	-0.00846484	0.0698851	0.137486	0.0926355	-0.0273204	0.0336768	0.0552254
	0.010795	0.0341806	0.0798993	0.117556	0.105214	0.176338	0.228568	0.255306	0.286786	0.240956	0.308346	0.474102	0.603009	0.522415	0.420327	0.257132	0.155329	0.0681915	0.058848	0.0458081	0.0336062	0.0770481	0.0733948	0.0321703	-0.0166964	-0.0327171	0.0724526	0.0747615	0.000653271	-0.00246947	0.0957035	0.0972517	0.0684283	0.1335	0.157237	0.160878	0.0719945	-0.00823795	0.113626	0.187497	0.104159	0.0962647	0.0748105	-0.00275434	-0.00185242	0.0557684	0.110632	0.0691936	-0.00307633
	-0.0372519	-0.0985924	0.11841	0.361352	0.491252	0.582274	0.636579	0.613641	0.591231	0.689885	0.682237	0.803014	1.10314	1.13954	0.992887	0.901618	0.680628	0.49615	0.427781	0.333025	0.15758	0.239633	0.303219	0.207439	0.0538932	-0.0224344	0.00808208	0.0452624	0.106024	0.131189	0.131462	0.156302	0.133507	0.0873765	0.0832628	0.0901172	0.0281332	-0.0174608	-0.051021	-0.0152191	-0.0447223	0.0195739	-0.0193137	0.0138364	0.129253	0.0590506	0.0339902	0.0280018	0.0196419
	0.226434	1.28414	1.04096	0.842965	0.707773	0.623184	0.557934	0.460905	0.380271	0.511742	0.864917	1.13786	1.152	1.22158	1.03667	0.712658	0.492218	0.366663	0.206653	0.188678	0.197705	0.174501	0.121857	0.144263	0.11281	0.0136078	0.0414529	0.0523759	0.0958927	0.0885521	0.0540592	0.00483262	-0.0533546	-0.0462085	0.0120162	0.0870094	-0.0242646	-0.0493357	0.00962904	0.0911318	0.105028	0.0604013	-0.0137997	0.0640089	0.152281	-0.00828252	0.0263418	-0.0221182	-0.09214
	0.00290716	0.0419942	0.271729	0.470035	0.469328	0.532137	0.595195	0.535154	0.552785	0.712014	0.714392	0.632215	0.414878	0.210821	0.130802	0.179668	0.255718	0.170969	0.0218957	0.059728	0.16406	0.158584	0.118316	0.0628229	0.0114273	0.0176095	0.0608496	0.00484828	-0.0868664	-0.00449975	0.0155078	0.012757	-0.0809279	-0.189381	-0.115389	0.0865115	0.0476837	-0.0944883	-0.0500242	0.07318	-0.05658	0.0170088	0.0843865	0.104084	0.0592445	-0.0686711	-0.0196906	0.134142	0.189456
	-0.0899189	0.10459	0.242868	0.402964	0.772898	1.11003	1.3164	1.29719	1.0868	0.954215	0.778132	0.89471	1.11296	1.15914	1.00755	0.653441	0.455347	0.298926	0.207678	0.0497893	0.0211495	0.0862606	0.0213911	0.0179072	0.109588	0.105627	0.0728	0.0303037	0.0605785	0.0837956	0.0365822	-0.0249865	-0.010171	0.121038	0.0966939	0.103722	0.0136188	-0.0480858	0.0769433	-0.036188	-0.0392031	-0.0754614	0.0681474	0.0236777	-0.107536	0.0589748	0.116914	-0.0634523	-0.078519
	-0.0357818	0.171779	0.166945	0.273608	0.381851	0.468605	0.659829	0.667908	0.431636	0.413399	0.540376	0.491415	0.377074	0.350971	0.428696	0.432996	0.372174	0.205435	0.13445	0.0867478	0.100152	0.0985045	0.121061	0.0941775	0.00420346	-0.0644755	0.0601734	0.0401983	0.0215719	0.0440149	0.0877819	-0.0266621	-0.0597268	-0.0107326	0.0700333	0.0202948	-0.0388241	-0.0211109	0.046018	0.0292245	0.00595871	-0.0810967	-0.146279	0.0580703	0.143137	0.0381391	-0.0546599	0.109756	0.078181
	-0.0548784	0.261857	0.593096	0.832036	1.08946	1.09669	1.0726	1.92929	2.90613	3.19549	2.77603	2.56376	2.19751	1.63098	1.23859	1.01691	0.710311	0.443201	0.333767	0.34489	0.192868	0.0953691	0.0550055	0.131219	0.104779	0.0535172	0.0296144	0.0523406	0.00957515	0.0606422	0.0640881	-0.0126019	0.00626899	-0.0356352	-0.00162892	0.0261329	-0.0159913	0.0563177	0.065802	0.0561191	0.0890984	0.16817	0.0694333	0.0716848	-0.0105008	-0.109683	-0.0814125	-0.00888719	0.0954399
	0.0462714	0.231887	0.355567	0.254623	0.283874	0.378796	0.356363	0.411596	0.581141	0.592135	0.560678	0.552156	0.41718	0.200667	0.196085	0.230379	0.24428	0.120296	0.109168	0.160645	0.0907198	-0.0391974	-0.0762658	-0.024876	0.0413807	0.0972655	0.072779	0.0028719	0.0458392	-0.00694116	-0.223581	-0.215276	-0.095656	-0.0492496	-0.027001	-0.0160099	0.0372991	-0.0134112	-0.0704343	-0.0933772	-0.0407733	0.00971155	0.0543008	0.0395844	0.0391981	0.039764	0.00559695	-0.0214732	-0.0184461
	0.0140998	0.0854788	0.104825	0.231438	0.520167	0.790703	0.83466	0.8514	0.940927	0.948077	1.05631	1.14791	1.0567	0.893722	0.92288	0.762948	0.39835	0.287451	0.192665	0.0893185	0.0897087	0.0204382	-0.0022448	-0.00693936	0.0696274	-0.0105915	-0.107937	-0.0285476	-0.0856036	-0.122584	-0.083821	-0.0488739	-0.00732978	0.0267737	-0.00786059	0.0366466	0.065681	-0.0248827	-0.0875069	-0.100733	-0.0649619	-0.018165	0.00520642	-0.0410831	-0.0276618	-0.0758171	-0.00133523	0.0463023	0.0341506
	-0.0140652	-0.076334	-0.105857	-0.00162924	0.107151	0.242022	0.412417	0.564219	0.516191	0.40632	0.481269	0.734104	0.66862	0.432546	0.282693	0.150227	0.0202526	-0.0153558	0.0560828	0.0173442	0.0110438	0.0154925	-0.0081408	-0.0389798	-0.0621813	-0.107443	-0.117687	-0.0117967	0.0350507	-0.0449571	-0.088275	-0.116886	-0.0836574	-0.0335953	0.000427711	-0.0930413	0.0171647	0.0931165	0.0102209	-0.0401162	8.14956e-05	0.0905152	-0.0183052	-0.0339374	0.0265043	0.0707002	-0.0451051	-0.0351556	-0.00629892
	0.0091953	0.0326149	0.159432	0.422052	0.466638	0.246293	0.163754	0.334464	1.16546	2.86494	4.24374	3.83817	3.38406	2.70959	2.06475	1.30447	0.847683	0.523994	0.408782	0.259599	0.192318	0.151644	0.131469	0.172024	0.110027	0.102851	0.214813	0.173382	-0.00570752	0.0420197	0.0444832	0.0399511	0.0487546	-0.019364	-0.0578999	-0.0603992	-0.061571	-0.0590352	-0.0689725	0.019625	0.0273491	-0.0815302	-0.0178713	0.00119612	0.0314854	-0.0519021	0.0941717	0.0615675	0.0756433
	-0.057254	0.0868929	0.18994	0.335874	0.54862	0.628979	0.797571	0.637406	0.499582	0.569767	0.48795	0.434439	0.337346	0.272229	0.199902	0.0686527	0.0793766	0.205155	0.0927684	0.00871533	0.00596008	0.0461102	0.062549	-0.0655269	-0.0846631	-0.0611345	0.00168036	-0.0285289	0.0388617	-0.00502878	-0.00297143	-0.00242666	-0.0569005	-0.0263767	-0.00436316	-0.0464418	-0.0791022	-0.0592808	-0.0412933	0.0496735	0.0488265	-0.0703433	-0.130624	-0.0320827	-0.0322734	-0.0797721	-0.0747123	-0.0881802	-0.058239
	-0.0640784	-0.0171045	0.0263101	0.128639	0.233653	0.330965	0.309119	0.36573	0.384904	0.551051	0.740176	0.942949	0.917646	0.870555	0.867941	0.623554	0.386053	0.24081	0.191647	0.102229	0.104001	0.134842	0.118288	0.0696243	0.0682923	0.0542846	0.0167361	-0.0414301	-0.059075	-0.0205703	0.0161766	0.00147117	0.02474	0.043928	-0.0277403	-0.00366963	0.018633	-0.00511537	0.0531955	0.0270242	-0.0492104	-0.0106446	0.0193153	0.0554845	-0.0378563	-0.0586393	-0.0293829	-0.0348147	-0.0411648
	0.0431954	0.097559	0.134785	0.265535	0.389388	0.380147	0.258031	0.253747	0.402517	0.511355	0.402012	0.222269	0.066255	0.0407746	0.0289261	0.0342055	0.0689641	0.0671975	-0.0293971	-0.0249439	-0.0182134	-0.0232864	-0.0910164	-0.0131366	0.10457	0.107866	0.0433896	-0.124837	-0.172072	-0.0845611	-0.0495032	0.0465472	0.0644954	-0.100745	-0.190044	-0.0705798	0.0743496	0.0739088	-0.083779	-0.0128362	0.0336106	0.0433631	0.162613	0.229178	0.107196	0.0870605	-0.00901096	0.202654	0.0876378
	NaN	NaN	NaN	NaN	NaN	NaN	NaN	NaN	NaN	NaN	NaN	NaN	NaN	NaN	NaN	NaN	NaN	NaN	NaN	NaN	NaN	NaN	NaN	NaN	NaN	NaN	NaN	NaN	NaN	NaN	NaN	NaN	NaN	NaN	NaN	NaN	NaN	NaN	NaN	NaN	NaN	NaN	NaN	NaN	NaN	NaN	NaN	NaN	NaN
	0.0723392	0.102069	0.255099	0.201386	0.146433	0.244985	0.421154	0.392465	0.392594	0.625844	0.887641	0.787836	0.490132	0.411185	0.274646	0.173995	0.0372919	0.00225486	-0.00922201	-0.0690919	-0.0870222	-0.0910375	-0.00719967	0.00409701	0.0440493	0.122246	0.22696	0.171745	0.0791532	-0.00179019	-0.0326791	0.000816046	-0.0267151	-0.0906312	-0.102593	-0.0492447	-0.00457688	0.0524628	0.0628407	0.0458029	0.0588752	0.179018	0.158566	-0.0221343	0.0384015	0.0109975	-0.072931	-0.0468243	0.0579288
	0.117435	0.169861	0.0972878	0.184063	0.415866	0.624739	0.788954	0.817527	0.871888	1.10246	1.13503	0.861365	0.75902	0.81323	0.783895	0.573427	0.419815	0.103401	-0.0454574	-0.098297	-0.131369	-0.0731351	-0.0303248	0.00499453	0.0347944	0.0552257	0.0796208	0.102689	0.209842	0.0749815	-0.0898691	-0.0728147	0.0618846	0.00880528	-0.0839332	-0.0134454	-0.0998218	-0.164038	-0.114879	0.0168438	-0.00691068	-0.0502074	0.0654984	0.133753	0.0993637	0.017938	0.0746173	-0.000869827	0.0590665
	-0.0192391	-0.0581615	0.06577	0.149227	0.182224	0.38423	0.477911	0.436028	0.396195	0.504306	0.389317	0.258565	0.19562	0.174	0.130859	0.101909	-0.0397263	-0.0720183	-0.0252016	0.0223459	0.0627307	-0.00247403	-0.018846	0.0791759	0.11978	0.0287645	-0.12479	-0.194973	-0.0963673	-0.0445898	-0.0479768	0.00226156	0.0851169	0.0943917	0.0485146	0.0303492	-0.0719103	-0.112281	-0.0739442	-0.0408765	0.0274292	0.0929684	0.00734113	-0.0516413	0.00128881	-0.0804787	-0.0124218	0.0737158	-0.0144733
	-0.0958779	-0.0656416	-0.0165031	0.0027899	0.146444	0.222417	0.240297	0.238702	0.460433	0.746811	1.02345	1.0887	0.993203	0.779995	0.51858	0.246315	0.105191	-0.00454864	0.00342373	0.0323909	0.0559247	0.0412279	-0.00821488	-0.080488	0.0337951	0.125049	0.110821	0.15337	0.151154	0.10795	0.0680871	0.0614604	-0.00706695	0.00634379	0.0369588	-0.045689	-0.104895	-0.0104367	-0.0344269	-0.0977799	-0.120442	-0.114945	-0.0630226	-0.0670111	-0.106413	-0.0342239	-0.00668899	-0.0531478	-0.111825
	0.222588	0.467643	0.423354	0.595903	1.00118	1.33379	1.43137	1.24507	1.15509	1.03175	0.936902	0.885218	0.748384	0.451538	0.282711	0.200113	0.180538	0.110829	0.0678487	0.0978825	0.149908	0.119626	0.0605744	0.064297	0.0600666	-0.0075263	-0.0414481	-0.0656153	0.0110331	-0.00719026	-0.081437	-0.0524265	-0.10591	-0.103662	-0.039677	0.0960848	0.0902383	-0.00811492	0.0637726	0.0464585	-0.0104243	-0.0164422	0.0195852	0.0688759	0.107984	0.0266744	-0.0136108	-0.0668095	0.0823633
	0.245471	0.578751	0.903367	0.736799	0.571292	0.647615	0.696108	0.713529	0.776193	0.760686	0.538962	0.387673	0.314329	0.178805	0.12945	0.0979954	0.0743642	-0.0107158	0.0756099	0.114657	0.170018	0.159803	0.19501	0.18583	0.119092	0.018645	0.0119945	-0.0365719	-0.032105	0.00068328	-0.00849824	0.0076536	-0.00888182	-0.000432394	-0.0193563	-0.000764898	-0.0102399	-0.0484821	0.0219338	0.112762	0.140729	0.0521783	0.0264862	0.0574486	0.105314	0.131779	-0.015245	0.0105879	0.122584
	0.0278877	0.0604304	0.163967	0.153453	0.127648	0.250492	0.281078	0.173086	0.103105	0.124586	0.347723	1.0976	1.74305	1.56716	1.22442	0.809834	0.468247	0.256011	0.231782	0.22824	0.187874	0.137436	0.128601	0.0817052	-0.0103537	0.0813071	0.0816178	0.122805	0.166256	0.21441	0.124465	0.107032	0.103535	0.0313277	0.0800832	0.0887874	-0.0186999	-0.00517275	0.130458	0.140746	0.0329952	0.0485299	0.0942093	0.10064	0.0665912	0.0923988	0.0885149	0.00182033	-0.0728889
	0.0352967	0.148236	0.367579	0.586117	0.803976	0.972223	0.845966	0.748838	0.80654	0.884356	0.675381	0.649163	0.763215	0.749856	0.555659	0.487006	0.357877	0.206639	0.0879486	0.0320476	0.0585025	0.0135748	0.046788	-0.0224399	-0.01869	-0.00811101	-0.0342642	0.01621	0.0337685	0.0444563	-0.0233066	-0.127296	-0.0908436	-0.0586204	-0.0352413	0.0245233	0.057379	-0.113227	-0.142767	0.0829701	0.0288745	-0.0113957	0.0252277	0.0659883	-0.0554143	-0.0386259	-0.1277	0.00511317	0.0155956
	0.00727896	0.238748	0.271598	1.37333	2.00088	1.45768	1.36509	1.61257	1.65772	1.58553	1.5074	1.08392	0.723181	0.427882	0.258183	0.221871	0.186945	0.127563	0.108423	0.0715784	0.0577325	0.0848209	0.096615	0.0372093	0.0970316	0.0552098	-0.0992581	-0.0215312	-5.21649e-05	-0.0128809	-0.00626107	-0.102642	0.0598604	-0.0163366	-0.0647908	-0.0707687	0.0449066	-0.0929254	-0.0622995	0.0308073	0.011132	0.230352	0.651713	1.28487	1.6299	1.6198	1.50735	1.53013	1.89251
	-0.0364738	0.120745	0.0869709	-0.00665954	-0.0334912	0.152809	0.528383	0.777052	0.70491	0.650443	0.525011	0.59701	0.458783	0.166648	0.14618	0.29335	0.364743	0.240714	0.107016	0.0492726	0.0227164	0.0323183	0.0175867	0.0612667	0.105375	0.0504849	0.00403467	0.00778375	0.0399777	0.111015	0.132971	0.103921	0.00624269	0.0463441	0.0844732	0.0583973	-0.0371291	-0.0936452	-0.0476864	0.0713217	0.184084	0.116353	0.0487795	0.0231645	0.000942956	0.067346	0.174475	0.168441	0.0516854
	-0.0389943	-0.0251167	0.083514	0.269866	0.522953	0.601267	0.53328	0.443561	0.429269	0.573498	0.668378	0.734302	0.937287	1.10544	0.99654	0.666633	0.514704	0.44093	0.301307	0.124145	0.00903906	0.0535988	0.0494599	-0.0370985	-0.0768369	-0.0305203	0.0515865	0.0778556	0.0623389	0.0808226	0.0202902	-0.0127674	-0.0033538	-0.0609203	-0.0528654	-0.0638656	0.000646233	0.0501759	-0.0562934	-0.142206	-0.105434	-0.0874802	-0.0881071	-0.0316391	-0.0445211	-0.0142979	-0.0225801	0.0472672	-0.0127818
	0.0235647	0.031192	0.190351	0.395549	0.546764	0.677856	0.84004	0.797582	0.586006	0.635702	0.837093	0.933591	0.896706	0.909421	0.660045	0.403886	0.248027	0.120988	0.137313	0.180092	0.139109	0.110116	0.125675	0.134439	0.156685	0.128602	0.0920985	0.0411223	0.0496949	0.0395969	-0.048133	0.0611823	0.139377	0.111447	-0.00949567	-0.0757993	0.00143205	0.0936547	0.012966	-0.0380842	0.0194561	0.0431318	-0.0230484	0.067855	0.00881063	0.0399579	0.095084	0.19952	0.138375
	0.00133198	-0.00207314	0.0296612	0.327806	0.602641	0.947052	1.0495	0.923893	0.836734	0.799346	0.77186	0.581273	0.450806	0.293249	0.249919	0.203586	0.231628	0.192738	0.149692	0.137112	0.149749	0.17246	0.0728132	0.0469328	0.0293991	0.0230565	0.00155097	-0.0243762	-0.115063	0.00815044	0.0659066	0.053817	0.0175991	-0.0164863	0.0177614	0.0428284	0.0670191	0.0852345	0.111162	0.0832151	0.0175926	0.0130548	0.0103167	0.0523503	0.027994	0.0547568	0.0269806	0.00350481	-0.00436338
	0.0294867	0.170702	0.357774	0.30121	0.315043	0.542558	0.695615	0.721512	0.62838	0.654525	0.621773	0.551135	0.406527	0.340919	0.33582	0.299785	0.178	0.0539514	0.0150129	-0.0110473	-0.045402	0.00383228	0.0800822	0.043931	-0.0669463	-0.0990573	-0.0656953	-0.0446407	0.0143445	-0.0648761	-0.0519351	-0.0343251	-0.0315636	-0.0784283	-0.0867167	-0.0224591	0.0505576	-0.0317634	-0.0867764	-0.0402954	-0.0339347	-0.010637	0.00649686	0.0168187	-0.00384231	0.00153599	0.038575	0.129653	0.0689703
	-0.00331854	0.108029	0.158828	0.206849	0.328848	0.420018	0.561753	0.784687	0.965399	1.17131	1.27708	1.19468	0.938692	0.65856	0.409356	0.354008	0.324322	0.258103	0.176942	0.0935658	0.0329047	-0.00484043	0.0357793	0.178657	0.24897	0.197805	0.0782263	0.0195298	0.082152	0.0341293	-0.0950584	-0.0739645	-0.0226028	-0.00259563	-0.0159972	-0.0446298	-0.000956362	0.0583674	0.0430685	0.000288716	-0.0383951	0.0434023	0.0394205	0.0429012	-0.0123508	-0.0136343	-0.00725783	0.0807946	0.134588
	-0.0783496	-0.053258	0.00904965	0.290869	0.310892	0.299176	0.491833	0.62107	0.782986	0.963618	1.12007	1.22301	1.29048	1.28739	1.13387	1.06453	1.17445	0.947925	0.499807	0.300279	0.235375	0.21358	0.177709	0.0641278	0.0605379	0.0571167	0.0476038	0.016597	0.0667097	0.0658006	0.143562	0.138745	0.120985	0.147309	0.0883974	-0.0195711	-0.0272479	-0.044987	-0.0346429	0.0268926	-0.0239733	-0.116778	-0.091242	-0.0740117	-0.0573257	0.0760405	-0.0937953	-0.0650317	-0.0877319
	-0.0888995	-0.028633	0.179398	0.444712	0.483366	0.370127	0.405028	0.460742	0.586791	0.690169	0.768436	0.966025	1.13838	1.06567	0.752803	0.480741	0.276245	0.193905	0.23973	0.331121	0.29628	0.194024	0.162815	0.120815	0.101547	0.0364018	-0.0190859	-0.0306986	-0.0477773	-0.0384336	-0.0826316	-0.14652	-0.110867	0.00346945	0.0326764	-0.0189627	-0.129311	-0.0679271	-0.0179545	-0.0618136	0.0339485	0.0186612	0.0287743	0.00186115	-0.0449213	-0.0766514	-0.0275939	0.0329678	-0.0738907
	0.00144848	0.178906	0.147155	0.133124	0.227024	0.284746	0.257204	0.218164	0.320214	0.450159	0.639336	0.698858	0.761888	0.620878	0.471043	0.327687	0.2485	0.184507	0.0792298	-0.0216565	-0.067274	-0.0112577	0.0453425	0.0196355	0.0481294	0.0503048	0.0336256	0.0087751	0.00465852	0.0527914	0.149588	0.12869	0.115411	0.0577938	-0.00517247	-0.0396847	-0.0503255	-0.0606724	0.0084618	0.0481748	0.0233459	-0.00269841	-0.00371117	-0.0391415	-0.037161	-0.112959	-0.0728549	-0.000152908	0.0545558
	-0.0562187	0.0395533	0.106562	0.145982	0.300972	0.540347	0.68898	0.704948	0.789248	0.947099	1.30409	1.6517	1.65796	1.27645	0.834305	0.379218	0.109073	0.147929	0.145386	0.0566463	-0.000100773	0.0223914	0.0228658	0.0681704	0.0958698	0.149838	0.110904	0.111665	0.124906	0.0639917	0.00343966	-0.0632032	-0.0382815	-0.0377534	-0.0291136	-0.0561945	-0.105825	-0.0760224	0.0922688	0.0893779	-0.0551181	-0.0779306	-0.0517058	-0.0347631	-0.0407526	-0.0420648	-0.0287502	0.0356914	-0.0297339
	0.0924896	0.233239	0.389599	0.442657	0.510884	0.663195	0.676762	0.746139	0.8178	0.809405	0.928931	0.962274	0.937732	0.824166	0.80599	0.659625	0.4149	0.209819	0.21656	0.20872	0.162354	0.151963	0.126795	0.105032	0.108441	0.0155583	-0.0251276	0.00353172	0.0250084	0.027765	0.0230626	-0.00161801	0.0332033	0.113487	0.038238	-0.0377184	-0.0518899	-0.0452941	-0.00590216	0.0238769	-0.0153996	-0.0273566	-0.0210807	-0.0700965	-0.0125192	-0.0209283	-0.0738139	-0.0613661	0.00511876
	0.0420651	0.221641	0.280979	0.336869	0.277741	0.171611	0.293032	0.425353	0.452576	0.383448	0.350076	0.325652	0.303533	0.48111	0.43336	0.188454	0.0510241	0.0236647	0.086198	0.143359	0.0921123	0.0559579	0.148463	0.164688	0.123915	0.0839228	0.0647857	0.112142	0.0298054	-0.0823331	-0.0850768	-0.0597081	-0.133213	-0.0933072	-0.0384414	0.0183489	-0.0664218	-0.107747	-0.0236793	0.0380156	0.0279639	0.00407967	0.00387108	0.00894331	0.0853708	0.147624	0.0782882	-0.0329259	-0.0278621
	0.0790357	0.277361	0.381068	0.42566	0.57364	0.860783	1.01862	0.968311	0.976592	1.12491	1.3704	1.6579	1.6712	1.64093	1.7049	1.55547	1.106	0.674071	0.52528	0.270279	0.197363	0.202383	0.133922	0.130058	0.14045	0.12126	0.0799926	0.0461197	-0.0448831	-0.0710622	-0.0698155	-0.0745041	-0.0409806	-0.0137999	-0.0455626	-0.0322875	-0.0439724	0.126174	0.100268	0.00842889	-0.0190026	-0.0133108	-0.0297621	-0.0179992	0.0399704	-0.0204337	-0.00936492	-0.00996386	-0.0014215
	-0.100149	-0.0811543	-0.12551	-0.0455737	0.0791315	0.235197	0.298996	0.35656	0.418734	0.564967	0.783648	0.937882	1.01747	0.685271	0.366729	0.393922	0.24864	0.0339572	0.0193374	-0.0398425	0.0034541	-0.001089	0.0394634	0.0577563	0.0888151	0.0714461	0.00374198	-0.0182525	-0.0157953	-0.0451131	-0.0657649	-0.0527824	-0.0442185	-0.0113492	-0.0597503	-0.0520958	-0.0149782	-0.14531	-0.0769396	0.117646	0.102672	-0.0500549	-0.115123	-0.0351299	-0.0209938	0.0618912	-0.0267825	-0.0451016	0.1329
	0.0705408	0.0290318	0.099498	0.110409	0.194453	0.140593	0.13925	0.320056	0.64618	0.884863	0.956828	0.963126	0.862219	0.59096	0.262188	0.0996669	0.0658065	0.0849596	0.102694	0.00959145	-0.00689896	0.0310254	-0.0516745	-0.0501441	0.00230815	0.00953979	0.0302009	0.0742063	0.0878216	0.0297287	-0.0804665	-0.0751944	-0.0167765	-0.0199175	-0.0981218	-0.0963448	-0.103069	-0.0917085	-0.0512693	-0.0666671	0.00878059	0.133179	0.0489624	0.0239612	-0.00631527	-0.107577	-0.0337306	-0.0266879	0.0316672
	-0.0576264	-0.0604954	0.10268	0.299898	0.416627	0.473827	0.524393	0.645429	0.690278	0.779287	0.774987	0.817517	0.821484	0.82974	0.750743	0.658557	0.450954	0.299067	0.190057	0.132366	0.036545	-0.0575928	-0.116176	-0.0624113	-0.0165685	0.0363756	0.0337978	0.108841	0.107898	0.0954441	0.0292703	0.0147981	0.0377879	0.0227017	-0.03657	0.0538518	0.119049	0.0350294	0.0128212	-0.00840352	0.0110268	0.051612	0.0185372	-0.0515145	-0.0428751	-0.0344492	-0.0282657	0.0529592	0.0141431
	lap averaged Fd in space
	0.0844104	0.11453	0.193159	0.319716	0.462661	0.544403	0.628502	0.877257	1.15221	1.21266	1.30603	1.38964	1.52374	1.60504	1.60331	1.47183	1.24268	1.04368	0.878209	0.718777	0.533151	0.381381	0.298956	0.228772	0.166272	0.170771	0.148967	0.0982724	0.075158	0.0544127	0.0386374	0.0571291	0.0458523	0.0178576	0.0247759	0.0189792	0.0346517	0.0244348	0.00129704	0.00673617	0.0104398	0.00433299	0.0036342	-0.00921982	0.00893369	0.0257108	0.0116621	0.0305204	0.0279127
	0.0367328	0.133006	0.252277	0.367617	0.481402	0.577014	0.642287	0.728728	0.829721	0.928098	1.02204	1.08007	1.03932	0.92935	0.750011	0.568735	0.406437	0.2962	0.209926	0.142638	0.118436	0.101622	0.0696653	0.059395	0.0573103	0.0508847	0.0402703	0.0274398	0.0299164	0.0295201	0.017984	0.00815526	0.0154493	0.00693151	-0.00254936	0.00745509	-0.000303147	-0.0139185	0.00542652	0.0149013	0.000296548	-0.00638611	0.000986071	0.0086831	0.00432051	0.0061362	0.0231814	0.0372527	0.0421995
	0.0125939	0.106196	0.195976	0.319117	0.445224	0.533755	0.59864	0.655779	0.74693	0.881462	0.966302	0.979749	0.918988	0.769136	0.614363	0.458574	0.319783	0.203012	0.146733	0.101623	0.0742433	0.0593978	0.0522293	0.0492013	0.0600451	0.0487745	0.0268753	0.0227813	0.0242833	0.015196	-0.0130809	-0.0174996	1.34074e-05	-0.00469951	-0.021588	-0.0167793	-0.0137448	-0.0229405	-0.0118851	0.0119055	0.010421	0.0175261	0.0276076	0.0528597	0.0552308	0.0477007	0.0384639	0.0631908	0.0786001
[truncated: 54 more columns]

## Sheet: SupFig3b
			slow_run, random number for plotting	slow run, peak position in spatial bins (3.6cm/bin)	fast run, random number for plotting	fast run, peak position in spatial bins (3.6cm/bin)
			1.1285	15	1.84446	19
			1.02682	1	2.10281	1
			0.822166	7	2.10456	7
			1.15058	13	2.00949	20
			0.776348	1	2.11356	2
			0.778202	3	1.78852	3
			0.934138	6	2.16176	18
			1.00903	1	1.91078	1
			0.995845	5	2.21775	6
			1.22918	19	1.98792	22
			1.03483	9	1.95144	5
			1.15507	1	2.17385	2
			1.23033	2	1.87825	2
			1.20175	3	2.23535	2
			1.07569	28	1.81387	11
			0.894839	1	1.77719	1
			1.20364	5	1.816	2
			0.955685	4	2.02552	3
			1.02848	19	1.92981	18
			1.17225	1	1.9514	2
			1.04114	10	2.13419	7
			1.22732	7	2.22161	8
			1.2098	9	2.10921	7
			1.15157	9	2.18845	7
			0.941967	18	1.7808	15
			1.03399	13	2.06443	12
			1.05388	24	1.78362	17
			0.820522	9	2.16777	7
			0.914585	13	2.0629	12
			1.1659	6	2.21603	5
			0.751474	18	2.15504	11
			0.910594	1	1.87851	1
			0.990005	7	2.15786	8
			1.0326	2	1.92725	1
			1.11533	1	1.75404	1
			0.843414	1	2.11884	1
			1.02818	4	2.0151	1
			1.1774	12	1.9396	3
			0.801396	1	2.14246	2
			1.19842	2	2.00675	1
			0.753232	14	1.85594	12
			0.86242	19	2.13107	17
			1.21131	21	2.23949	20
			0.815118	5	2.14727	3
			1.12021	10	1.81002	10
			0.947289	5	2.14904	5
			0.858141	2	2.20745	1
			1.08209	5	1.79651	4
			1.00832	14	2.05916	9
			0.985761	11	2.04289	8
			1.23662	1	2.12643	1
			0.938305	5	2.09076	3
			0.938755	6	1.82109	5
			1.20167	19	2.0113	14
			1.20113	1	2.16743	1
			0.780896	6	1.80704	5
			1.08258	1	2.11827	2
			0.873663	6	1.93263	8
			1.04097	1	2.11922	1
			1.00593	1	1.94333	1
			1.15707	3	1.98451	5
			1.03885	2	2.13389	2
			0.788135	5	2.00716	2
			1.10447	2	2.1917	2
			0.95047	6	1.97195	4
			1.22567	11	2.14253	12
			1.13513	26	2.239	18
			1.02333	2	2.19757	2
			0.92053	24	1.79821	7
			1.13239	5	1.92615	3
			1.18957	2	2.074	2
			1.20827	17	2.1904	11
			0.975526	5	2.03388	26
			1.10339	1	2.06682	1
			0.78592	4	1.99667	4
			0.762014	1	1.82346	1
			0.914336	2	2.19413	2
			1.1051	1	2.18377	1
			0.854613	4	2.23295	5
			0.979232	1	2.24892	1
			0.838753	1	1.97477	1
			0.807759	1	1.7555	1
			0.772301	14	1.84916	15
			0.981135	15	2.0253	15
			1.02553	4	2.15751	3
			1.2261	1	1.9735	1
			0.877225	8	2.00788	6
			0.967317	2	2.11578	2
			0.967781	3	1.95224	2
			0.935686	15	2.10754	15

## Sheet: SupFig3c
			slow_run, random number for plotting	slow run, peak position in time (Sec)	fast run, random number for plotting	fast run, peak position in time (sec)
			1.1285	2.4528	1.84446	2.2776
			1.02682	0.5256	2.10281	0.3504
			0.822166	1.5768	2.10456	1.0512
			1.15058	2.9784	2.00949	2.2776
			0.776348	0.3504	2.11356	0.3504
			0.778202	1.0512	1.78852	0.5256
			0.934138	1.5768	2.16176	2.1024
			1.00903	0.5256	1.91078	0.3504
			0.995845	1.4016	2.21775	0.876
			1.22918	3.504	1.98792	2.9784
			1.03483	1.51733	1.95144	0.827634
			1.15507	0.137939	2.17385	0.413817
			1.23033	0.965573	1.87825	0.551756
			1.20175	0.413817	2.23535	0.413817
			1.07569	1.93115	1.81387	1.37939
			0.894839	0.137939	1.77719	0.137939
			1.20364	1.51733	1.816	0.413817
			0.955685	1.10351	2.02552	0.551756
			1.02848	2.75878	1.92981	1.79321
			1.17225	0.413817	1.9514	0.413817
			1.04114	1.79321	2.13419	1.10351
			1.22732	1.51733	2.22161	0.965573
			1.2098	1.51733	2.10921	1.10351
			1.15157	1.51733	2.18845	1.24145
			0.941967	3.03466	1.7808	1.79321
			1.03399	2.34496	2.06443	1.24145
			1.05388	4.68993	1.78362	3.03466
			0.820522	1.65527	2.16777	0.965573
			0.914585	2.20702	2.0629	1.51733
			1.1659	1.37939	2.21603	0.965573
			0.751474	1.93115	2.15504	1.37939
			0.910594	0.525819	1.87851	0.175273
			0.990005	2.10328	2.15786	1.40218
			1.0326	0.525819	1.92725	0.350546
			1.11533	0.350546	1.75404	0.175273
			0.843414	0.113019	2.11884	0.113019
			1.02818	0.678114	2.0151	0.226038
			1.1774	2.14736	1.9396	0.565095
			0.801396	0.339057	2.14246	0.339057
			1.19842	0.113019	2.00675	0.226038
			0.753232	2.03434	1.85594	1.24321
			0.86242	2.14736	2.13107	1.69528
			1.21131	2.59944	2.23949	1.92132
			0.815118	1.13019	2.14727	0.452076
			1.12021	1.69528	1.81002	1.13019
			0.947289	1.01717	2.14904	0.678114
			0.858141	0.452076	2.20745	0.226038
			1.08209	0.904152	1.79651	0.565095
			1.00832	2.03434	2.05916	1.01717
			0.985761	1.58227	2.04289	1.01717
			1.23662	0.339057	2.12643	0.226038
			0.938305	0.904152	2.09076	0.452076
			0.938755	1.01717	1.82109	0.678114
			1.20167	2.3734	2.0113	1.35623
			1.20113	0.113019	2.16743	0.113019
			0.780896	1.26079	1.80704	0.916936
			1.08258	0.343851	2.11827	0.343851
			0.873663	2.29234	1.93263	1.14617
			1.04097	0.114617	2.11922	0.114617
			1.00593	0.114617	1.94333	0.114617
			1.15707	1.03155	1.98451	0.916936
			1.03885	1.03155	2.13389	0.458468
			0.788135	1.71925	2.00716	0.458468
			1.10447	0.573085	2.1917	0.802319
			0.95047	1.14617	1.97195	0.802319
			1.22567	2.40696	2.14253	1.60464
			1.13513	3.32389	2.239	1.94849
			1.02333	0.802319	2.19757	0.458468
			0.92053	1.60464	1.79821	1.03155
			1.13239	1.60464	1.92615	0.687702
			1.18957	0.458468	2.074	0.343851
			1.20827	1.94849	2.1904	1.49002
			0.975526	2.63619	2.03388	2.40696
			1.10339	0.185012	2.06682	0.185012
			0.78592	1.11007	1.99667	0.740048
			0.762014	0.370024	1.82346	0.185012
			0.914336	0.740048	2.19413	0.555036
			1.1051	0.185012	2.18377	0.185012
			0.854613	1.29508	2.23295	1.11007
			0.979232	0.185012	2.24892	0.370024
			0.838753	0.185012	1.97477	0.185012
			0.807759	0.185012	1.7555	0.185012
			0.772301	2.77518	1.84916	2.40516
			0.981135	2.96019	2.0253	2.40516
			1.02553	1.11007	2.15751	0.740048
			1.2261	0.185012	1.9735	0.185012
			0.877225	1.85012	2.00788	1.11007
			0.967317	0.740048	2.11578	0.555036
			0.967781	0.92506	1.95224	0.555036
			0.935686	2.77518	2.10754	2.40516

## Sheet: SupFig3d
rewarded runs
mean velocity profile over 5 mcie
0.00124639	0.00139177	0.00252366	0.00345135	0.00444469	0.00447643	0.00228561	0.00349234	0.0461168	0.116412	0.149532	0.172363	0.196525	0.233247	0.256839	0.275705	0.286219	0.302384	0.310763	0.315859	0.316491	0.319971	0.318961	0.319005	0.320887	0.319381	0.312722	0.311442	0.313972	0.312834	0.309727	0.311215	0.310311	0.305299	0.297784
normalized df/f map (86 cells over 5 sec, onset of run is at 1sec
0.360413	0.405505	0.471281	0.529697	0.644193	0.78482	0.886843	1	0.999168	0.819779	0.584231	0.386514	0.237062	0.142696	0.091931	0.0568316	0.0327463	0.0171594	0.00190487	-0.00582191	-0.0123863	-0.0202596	-0.0223195	-0.025694	-0.0276648	-0.0288379	-0.0294543	-0.031644	-0.0311314	-0.0278963	-0.0258893	-0.0233666	-0.0220479	-0.0250989	-0.0246317
0.199638	0.273532	0.362884	0.377558	0.45727	0.574499	0.67351	0.852797	1	0.99067	0.841609	0.71507	0.556868	0.411032	0.317305	0.24413	0.194886	0.14497	0.108323	0.0950779	0.090177	0.094772	0.0912994	0.0643775	0.045399	0.0274443	4.49444e-05	-0.00953102	-0.021799	-0.0269932	-0.01899	-0.0183044	-0.05001	-0.0505182	-0.0426481
0.544381	0.60892	0.668476	0.701581	0.678612	0.708049	0.77132	0.881916	1	0.878847	0.585162	0.366327	0.240871	0.18044	0.163076	0.145258	0.11463	0.0914516	0.081662	0.0552365	0.0595178	0.0625895	0.054314	0.0603768	0.0559303	0.0497953	0.0311075	0.0282777	0.0207446	-0.00472046	-0.0242353	-0.0156641	-0.0128392	-0.0157318	-0.0189049
0.569766	0.53964	0.612128	0.690836	0.646598	0.609877	0.638578	0.753706	1	0.8803	0.507147	0.295581	0.176787	0.108129	0.0592173	0.0741572	0.0343067	0.0309282	0.0154473	-0.00302515	-0.00208958	0.0799471	0.098744	0.0586704	0.0480962	-0.000111989	-0.0284716	-0.0379124	-0.0279714	-0.0396359	-0.0433704	-0.0421848	7.61721e-06	0.0080492	-0.0309202
0.690562	0.807004	0.881529	0.889669	0.876284	0.82361	0.770901	0.79467	1	0.978064	0.746928	0.571592	0.474689	0.369295	0.30242	0.234199	0.182152	0.183689	0.141257	0.0901872	0.067879	0.0480282	0.0383839	0.0668088	0.0518269	0.0414011	0.0109459	-0.0118864	-0.00628399	0.0145992	0.0116463	0.00144177	-0.00386992	-0.0133354	-0.0235739
0.225573	0.292402	0.366322	0.425266	0.548359	0.654784	0.746933	0.886811	1	0.995522	0.757501	0.471995	0.313157	0.210402	0.14282	0.103015	0.0671144	0.0496441	0.0404367	0.0322189	0.0246396	0.0158744	0.017327	0.0148907	0.0213358	0.00969959	0.0105116	0.0307098	0.0247143	0.0187848	0.0175251	0.0192703	0.0139917	0.0106584	0.00652052
0.281214	0.324768	0.310135	0.294754	0.319835	0.413247	0.557081	0.818344	1	0.956817	0.788182	0.595052	0.448863	0.334468	0.258796	0.209552	0.165783	0.115849	0.0804847	0.0587957	0.0418286	0.0330122	0.0151432	0.0181361	0.00646997	-0.00500532	-0.00603015	-0.0134296	-0.0188701	-0.0236334	-0.0314259	-0.0446957	-0.0398984	-0.0344366	-0.0409429
0.291799	0.280385	0.259664	0.313366	0.453216	0.629991	0.786648	0.873266	0.998958	1	0.904089	0.719611	0.489182	0.339943	0.249664	0.233771	0.340529	0.327578	0.204081	0.150846	0.0814524	0.0569616	0.0545643	0.0493238	0.0700515	0.109418	0.118209	0.0847128	0.032196	0.0184826	0.0459707	0.0455458	0.0580251	0.0461409	0.0302043
0.354685	0.365045	0.364082	0.357722	0.359157	0.362998	0.416498	0.541038	0.777737	1	0.997413	0.845277	0.647299	0.508589	0.396444	0.291199	0.215358	0.156448	0.108711	0.0682536	0.040761	0.0293022	0.0193698	0.0160608	0.0173304	0.00890935	0.0136976	0.0173907	0.0188148	0.0182613	0.0137285	0.00365964	-0.00358118	-0.00370435	-0.00223042
0.0392809	0.0732542	0.120045	0.156994	0.173077	0.214246	0.291528	0.541706	0.884685	1	0.872619	0.598906	0.379722	0.237699	0.133422	0.0720686	0.0594753	0.0492848	0.0444645	0.0497003	0.0539183	0.0658879	0.071423	0.0643793	0.0609896	0.0277836	0.024778	0.01254	-0.014383	-0.0252378	-0.0253828	-0.0366437	-0.0271315	-0.0216644	-0.0293354
0.106855	0.14302	0.202937	0.222011	0.245412	0.279439	0.355005	0.540296	0.813412	1	0.917075	0.681624	0.474529	0.333536	0.255002	0.198169	0.158195	0.140643	0.130059	0.126278	0.128757	0.124479	0.107664	0.10429	0.09756	0.0774215	0.053614	0.0398415	0.0262637	0.0225259	0.0178407	0.00837341	0.00773991	0.00583242	0.0019726
0.188923	0.217624	0.20528	0.192334	0.203389	0.22886	0.252934	0.351881	0.678701	1	0.98919	0.913585	0.742084	0.609794	0.432706	0.311061	0.202303	0.153938	0.124967	0.0903081	0.0698479	0.0688862	0.0455198	0.0127621	-0.00641147	-0.00116335	-0.0114988	-0.0103408	-0.00112802	0.00650614	-0.0191449	-0.024027	-0.0192324	-0.019866	-0.0387034
0.10949	0.0821677	0.0859396	0.115828	0.144982	0.237041	0.354575	0.566473	0.887944	1	0.820661	0.577895	0.399743	0.270302	0.188249	0.13871	0.108146	0.0787403	0.0557468	0.0464199	0.0337417	0.0216635	0.0125648	0.0085939	0.0024266	0.00490965	0.00382335	0.00766732	-0.00179495	-0.000817093	0.00481218	0.0147129	0.0201004	0.0226287	0.0175124
0.157826	0.202647	0.25343	0.315208	0.375295	0.460349	0.586226	0.793798	0.995696	1	0.886417	0.718613	0.513466	0.334011	0.212347	0.139143	0.0925687	0.0555772	0.0285609	0.0125239	0.00625217	-0.006836	-0.0175188	-0.0245136	-0.0270363	-0.0292487	-0.0273518	-0.0313786	-0.0310599	-0.0272324	-0.0250409	-0.0285984	-0.0284673	-0.0295606	-0.0258797
0.0439616	0.0425438	0.0727815	0.128331	0.174442	0.213899	0.318395	0.508144	0.845531	1	0.878785	0.666822	0.460556	0.291789	0.181455	0.114268	0.0739777	0.0506655	0.0380923	0.0283322	0.0170032	0.00889023	-0.00644863	-0.00915676	-0.0134616	-0.0136252	-0.0146547	-0.0101289	-0.0111957	-0.00746551	-0.0124807	-0.0104792	-0.00874282	-0.00586697	-0.00669872
0.0812502	0.0909934	0.109341	0.164618	0.231051	0.322806	0.486055	0.70121	0.952321	1	0.775601	0.512537	0.328262	0.213129	0.141698	0.0980677	0.0676131	0.0501228	0.0355485	0.0233516	0.0166381	0.0113671	0.00589902	0.00369491	0.00125508	5.80989e-05	-0.00228999	0.000837202	0.00114257	0.00472665	0.00622764	0.0038807	-0.000328013	-0.00598241	-0.00705456
0.205168	0.245316	0.286995	0.301673	0.360896	0.471408	0.613874	0.801791	0.940671	0.999442	1	0.951937	0.860292	0.745731	0.615294	0.485527	0.400511	0.330629	0.264659	0.199541	0.145374	0.104944	0.074285	0.0502918	0.0373377	0.0278698	0.0198529	0.0145092	0.0132565	0.00809709	0.00463895	0.00039818	-0.00442994	-0.00610817	-0.00650433
0.171454	0.189556	0.194352	0.198494	0.222707	0.265237	0.402279	0.563779	0.700952	0.88415	1	0.940695	0.833141	0.71053	0.552542	0.418796	0.318326	0.266646	0.237743	0.175351	0.118983	0.0748127	0.0585447	0.0480094	0.043846	0.0406556	0.0313623	0.0236766	0.0178425	0.0155642	0.00155813	-0.00329257	0.00840127	0.00741935	0.000671643
0.598628	0.546608	0.525633	0.555139	0.610843	0.701903	0.776822	0.931857	0.945036	0.956233	1	0.986221	0.865586	0.78918	0.887535	0.916862	0.846364	0.684926	0.539458	0.383248	0.178634	0.0552607	-0.015426	-0.125302	-0.150908	-0.136703	-0.143959	-0.137777	-0.16682	-0.183706	-0.175599	-0.159473	-0.136476	-0.159857	-0.165537
0.102459	0.0789328	0.0974816	0.132823	0.175036	0.299937	0.408148	0.547031	0.713339	0.949077	1	0.853386	0.674088	0.550186	0.432832	0.330601	0.292569	0.265398	0.20689	0.147947	0.0926339	0.0487789	0.0219299	0.0153623	0.00372996	-0.00203778	0.000899787	-0.00490114	-0.00563506	0.0029717	0.0037673	0.00247818	-0.00407223	-0.00302728	-0.0034449
0.164679	0.163148	0.14193	0.129857	0.113177	0.140307	0.230656	0.348057	0.628807	0.918571	1	0.883723	0.676673	0.49591	0.332833	0.212135	0.146733	0.0972355	0.0600762	0.0384562	0.0349126	0.0229994	0.0191452	0.0153012	0.00336372	0.0019378	-0.00485763	-0.00455991	-0.00301194	-0.00301391	-0.00926339	-0.00664911	-0.00101269	-0.000194216	-0.00579073
0.272588	0.302355	0.288551	0.306562	0.339187	0.348725	0.417408	0.54526	0.71918	0.880606	1	0.979456	0.899566	0.851794	0.677482	0.541384	0.345452	0.200912	0.127062	0.125496	0.0918937	0.0623664	0.0841937	0.154873	0.217582	0.205043	0.168633	0.15311	0.145146	0.106196	0.115947	0.140249	0.144944	0.179764	0.223947
0.058628	0.0682907	0.112823	0.0948331	0.106085	0.110073	0.164694	0.260502	0.523699	0.852202	1	0.876158	0.629127	0.385279	0.243293	0.141861	0.0645527	0.0573953	0.0540076	0.0524404	0.039907	0.0226554	-0.000177186	0.00449162	-0.00366919	-0.00434671	-0.00170602	0.00257798	-0.00683916	-0.00626133	0.00195964	0.00818794	0.0264955	0.0203941	0.0193643
0.0753601	0.0637805	0.0752679	0.109786	0.172319	0.217082	0.269087	0.443309	0.733772	0.957171	1	0.895179	0.751016	0.603924	0.508606	0.410249	0.313454	0.235214	0.175242	0.129701	0.103863	0.0762886	0.0728109	0.0592416	0.043699	0.024314	0.0107027	0.0119064	0.0159528	0.0320102	0.0565946	0.078312	0.082438	0.0819788	0.0741698
0.253353	0.234476	0.202953	0.201275	0.222489	0.225823	0.237335	0.401288	0.75693	0.975301	1	0.846873	0.599065	0.413971	0.25107	0.155209	0.0936814	0.0508275	0.0414067	0.0288009	0.0184256	0.0027567	-0.0105647	-0.0114183	-0.00714261	-0.0184674	-0.0218106	-0.026887	-0.0279244	-0.0467143	-0.0660542	-0.0794726	-0.0805976	-0.0932759	-0.0934532
0.412811	0.357595	0.368405	0.303538	0.255779	0.290415	0.305867	0.345042	0.533197	0.843074	1	0.966654	0.840436	0.738905	0.608367	0.427866	0.330035	0.246758	0.232749	0.225763	0.197009	0.218541	0.194142	0.155168	0.164026	0.126867	0.11601	0.0912891	0.0992416	0.115771	0.130364	0.115165	0.156302	0.134476	0.14512
0.0357923	0.059557	0.0962836	0.116295	0.253743	0.373333	0.391194	0.419752	0.477269	0.568408	0.790697	1	0.855783	0.706847	0.827983	0.905373	0.707597	0.492906	0.299849	0.199162	0.143623	0.119846	0.102978	0.0793701	0.0524958	0.0512256	0.0575884	0.073012	0.081593	0.103311	0.131163	0.164535	0.121269	0.158607	0.15777
0.0808066	0.0911738	0.0908087	0.0972341	0.156035	0.190259	0.242285	0.372949	0.627877	0.876704	0.994633	1	0.957172	0.867175	0.731654	0.598398	0.480425	0.386398	0.298162	0.219052	0.143879	0.0830516	0.0457813	0.0265543	0.0281585	0.014759	-0.0146326	-0.00906538	-0.0114205	-0.0245058	-0.0285757	-0.0347289	-0.0303962	-0.0282429	-0.0294083
0.0785285	0.0940236	0.0865048	0.113857	0.108824	0.112806	0.149436	0.248425	0.459294	0.674247	0.923306	1	0.961135	0.92061	0.830566	0.727789	0.584568	0.434902	0.333789	0.27772	0.216397	0.188227	0.196426	0.213078	0.1845	0.183341	0.147601	0.117604	0.1102	0.0927106	0.0830669	0.0756574	0.0612112	0.044424	0.0191316
-0.00559731	-0.00358678	-0.00727786	-0.00709859	0.00407014	0.00632017	0.0162831	0.0527131	0.143107	0.383549	0.771563	1	0.982727	0.838655	0.689242	0.586967	0.520459	0.448114	0.357127	0.264834	0.207916	0.17908	0.168003	0.141754	0.120598	0.102494	0.0816063	0.0746057	0.0917682	0.0929027	0.0765882	0.0592143	0.0379755	0.0266274	0.0299967
0.00887321	0.00261721	-0.0033175	-0.0136412	-0.0109721	-0.00211701	0.0021479	0.0348312	0.166188	0.44939	0.790292	1	0.980505	0.818589	0.621968	0.435571	0.288202	0.196634	0.12318	0.0932592	0.0730527	0.0432111	0.0247387	0.019233	0.00757637	0.00445875	-0.000645441	-0.00371988	0.00185222	0.0153039	0.0199294	0.0186289	0.021764	0.0252564	0.0194793
0.236341	0.259385	0.25011	0.246562	0.224314	0.233848	0.213617	0.240662	0.382356	0.625058	0.892034	1	0.996262	0.83472	0.607971	0.425322	0.280752	0.21248	0.161459	0.115014	0.080526	0.0469427	0.0415198	0.0388281	0.0730572	0.0943994	0.0867036	0.0823091	0.0677434	0.0463644	0.0380197	0.0183645	0.0131649	0.00133788	0.00653622
-0.0178162	-0.00830149	-0.000918352	0.0031908	0.0171737	0.0390091	0.0802352	0.126088	0.277134	0.55054	0.816696	1	0.955879	0.78386	0.583037	0.422754	0.339401	0.305845	0.25577	0.208561	0.193855	0.214972	0.221171	0.209656	0.187636	0.161716	0.16262	0.183504	0.213157	0.302149	0.3612	0.439654	0.513021	0.50618	0.500726
0.17646	0.17901	0.143165	0.114724	0.116232	0.104202	0.0884593	0.120039	0.187589	0.354792	0.623452	0.90519	1	0.889429	0.698729	0.545453	0.396992	0.261269	0.142202	0.0683415	0.0256233	0.00947259	0.00501155	-0.00614774	-0.0500839	-0.00922739	-0.00503099	-0.00661937	0.015615	0.00980617	0.032337	0.0481773	0.0681818	0.138615	0.181146
-0.00241401	-0.00682326	-0.0169837	-0.0145792	0.00489393	-0.00391144	-0.0101246	0.0445796	0.137693	0.394068	0.710388	0.958013	1	0.790885	0.592414	0.509322	0.470114	0.479236	0.50171	0.600716	0.69317	0.736792	0.748397	0.727815	0.657481	0.625356	0.552372	0.49794	0.454913	0.405558	0.342902	0.285327	0.231686	0.189848	0.174283
0.00126768	-0.00169975	0.0167135	0.0190878	0.00803719	0.00832799	0.00986797	0.0183151	0.0639441	0.25032	0.614706	0.930092	1	0.90136	0.76349	0.633557	0.537844	0.482602	0.440794	0.374335	0.330261	0.311591	0.318871	0.313118	0.294097	0.254882	0.202807	0.170133	0.158793	0.127354	0.107927	0.0811812	0.0603395	0.0470739	0.0404346
-0.0360549	-0.0378301	-0.0346302	-0.0181219	0.00864688	0.049354	0.0745138	0.124681	0.31103	0.514871	0.697922	0.898757	1	0.930849	0.74179	0.523866	0.324566	0.195609	0.134093	0.0861794	0.0476488	0.0294492	0.00624558	0.0137497	0.0131923	0.000704201	-0.0182346	-0.0211576	-0.0210082	0.00203475	-0.00119173	0.00671388	0.010753	0.00949682	0.00777931
0.246608	0.277981	0.233828	0.194081	0.18105	0.201888	0.181145	0.306516	0.615549	0.869529	0.932201	0.982158	1	0.895166	0.864403	0.807561	0.665592	0.488333	0.406435	0.304775	0.22902	0.218855	0.154588	0.113399	0.0890363	0.0633393	0.0466386	0.0401428	0.0440002	0.0278143	0.00644864	-0.00409251	-0.039453	-0.0492975	-0.0469056
0.477045	0.455998	0.427687	0.357393	0.331112	0.308536	0.337485	0.451762	0.698426	0.844328	0.863692	0.968779	1	0.895015	0.815491	0.677108	0.527645	0.375652	0.279843	0.191849	0.13936	0.132575	0.0679525	0.030871	0.0308587	0.0286045	0.0123515	0.0116161	0.0481198	0.0277276	0.00765637	0.058592	0.0807959	0.0426398	-0.00145004
0.0172094	0.0136046	0.020255	0.0445726	0.0665447	0.0803432	0.11879	0.204706	0.358796	0.592057	0.859004	0.991316	1	0.924701	0.775354	0.609718	0.443473	0.289112	0.179792	0.127508	0.0813708	0.0538897	0.0358397	0.0181092	0.0193197	0.0115331	-0.000842234	-0.0028716	0.0111229	0.00651131	0.0141869	0.02695	0.0357465	0.0451633	0.0481411
0.0668222	0.0382439	0.0620491	0.11724	0.0775678	0.0942023	0.183892	0.372692	0.537122	0.725894	0.912407	0.981929	1	0.896324	0.67711	0.440945	0.404411	0.404986	0.356768	0.312608	0.248192	0.208247	0.130902	0.0717541	0.123044	0.228754	0.276761	0.363376	0.447632	0.521031	0.535884	0.543047	0.535909	0.407887	0.292048
0.100005	0.0994337	0.118256	0.145188	0.183783	0.254184	0.33542	0.46927	0.598023	0.715692	0.835435	0.937111	1	0.976511	0.819736	0.598952	0.3986	0.266391	0.177347	0.123626	0.0853303	0.0587548	0.0397762	0.0293107	0.0212626	0.0167016	0.0178208	0.0174973	0.0163332	0.0133833	0.0110088	0.00824721	0.00767932	0.00529852	0.00245618
0.0111748	0.0566981	0.0654735	0.0503166	0.0267691	0.00935553	0.0225106	0.00872556	-0.0361077	0.117922	0.381349	0.590119	0.86909	1	0.977276	0.846858	0.661326	0.497059	0.377398	0.348386	0.344357	0.268699	0.257603	0.237582	0.179086	0.133516	0.159431	0.13772	0.111146	0.123556	0.137852	0.137498	0.125254	0.137731	0.121464
-0.00201559	-0.000836262	0.00588852	0.00967445	0.0117454	0.0126103	0.0175143	0.0148583	0.0402494	0.180046	0.432889	0.679857	0.879124	1	0.965391	0.815316	0.624225	0.419928	0.27557	0.188824	0.130551	0.0956275	0.0640772	0.0472759	0.0423202	0.0310989	0.0233558	0.015534	0.0133471	0.00222759	-0.00277465	0.00205435	0.00409393	0.00664926	0.00511141
-0.0107448	-0.00335433	0.0166222	0.0492051	0.0141302	-0.0299043	-0.0377495	0.00934498	-0.0288459	0.00816865	0.139327	0.38084	0.635024	0.892584	1	0.895303	0.724616	0.539503	0.370617	0.23428	0.146866	0.101781	0.105744	0.134861	0.173859	0.148319	0.0890933	0.0448631	0.0382464	0.0533381	0.0773166	0.0659447	0.0625713	0.0868451	0.0585166
0.0248385	0.0303655	0.0205946	0.01931	0.0210327	0.0329576	0.0257729	0.0217424	0.0516735	0.165021	0.357808	0.585335	0.800884	0.983143	1	0.852422	0.648656	0.462792	0.312965	0.214821	0.153029	0.113169	0.0860533	0.0626854	0.06568	0.0720794	0.0627667	0.0469212	0.0301298	0.0170186	0.0150844	0.02757	0.035638	0.028795	0.0267207
0.0318364	0.0298359	0.0179546	0.0246209	0.0366122	0.0409421	0.0508704	0.0518804	0.101889	0.229275	0.460148	0.689321	0.843361	0.995561	1	0.854204	0.774773	0.693657	0.574352	0.50034	0.450398	0.386908	0.357325	0.304568	0.240478	0.230741	0.229964	0.176141	0.128917	0.114179	0.120235	0.0993824	0.0834252	0.100448	0.103997
0.00530945	0.00459161	0.00416228	-0.000336054	0.000933868	0.00896376	0.01149	0.0183574	0.0387045	0.110375	0.280128	0.517194	0.767697	0.944346	1	0.880474	0.670789	0.474854	0.311849	0.216348	0.147572	0.0933389	0.0682682	0.0471582	0.0312074	0.0268174	0.0180482	0.0175083	0.0162902	0.0162744	0.0156304	0.0152253	0.013338	0.0152989	0.0132157
0.0195808	0.0249278	0.0274671	0.0258883	0.0474217	0.0798606	0.0944597	0.107242	0.152465	0.26865	0.44027	0.62141	0.781083	0.910524	0.978082	1	0.973156	0.897864	0.797385	0.650362	0.508108	0.402413	0.335654	0.267971	0.214065	0.179304	0.156979	0.140167	0.124927	0.115976	0.108691	0.0892491	0.0814349	0.0751299	0.0692647
-0.0496247	-0.035879	-0.0457526	-0.0498878	-0.06009	-0.0487088	-0.0400156	-0.0470806	-0.0372183	-0.0104249	0.0162713	0.0679561	0.257936	0.536033	0.817312	1	0.965669	0.763879	0.501689	0.355734	0.246139	0.149604	0.0912128	0.0644352	0.0674519	0.0484245	0.0286531	0.02906	0.0259124	0.00254158	-0.00541848	-0.00891876	0.0142144	0.0713442	0.080607
0.00444849	0.0106489	0.0116805	0.0010639	0.00317304	0.019839	0.0357488	0.0332125	0.0357279	0.0446753	0.0894561	0.237091	0.474633	0.713763	0.963553	1	0.955787	0.883883	0.789625	0.686877	0.493383	0.349926	0.285626	0.237931	0.22045	0.191449	0.174679	0.157863	0.124753	0.0796622	0.0588766	0.0175324	-0.00112399	-0.00172374	0.0350876
-0.0118284	-0.0151971	-0.0106545	-0.0114537	-0.0192656	-0.0202497	-0.0171908	-0.00988819	-0.00849556	0.0172204	0.0848072	0.219065	0.400325	0.652577	0.892787	1	0.967512	0.861084	0.681612	0.466628	0.294885	0.188382	0.120332	0.077588	0.0573156	0.0512369	0.043903	0.0563076	0.0556362	0.0503434	0.0454083	0.0332535	0.0270173	0.0266093	0.0178352
0.0589845	0.0508731	0.0500174	0.0365829	0.0464732	0.071633	0.0638648	0.0655318	0.0959186	0.140251	0.256993	0.403327	0.571471	0.740666	0.91684	0.99959	1	0.949369	0.877145	0.744185	0.605485	0.506066	0.408837	0.3217	0.250513	0.225184	0.291579	0.303986	0.283794	0.27504	0.312208	0.365825	0.332618	0.254284	0.206762
-0.121214	-0.101694	-0.0667208	-0.0592413	-0.054786	-0.0592891	-0.0487129	-0.0467844	-0.0386177	0.0561939	0.271039	0.473092	0.554386	0.712952	0.89505	0.990505	1	0.921459	0.865952	0.7531	0.613107	0.496673	0.411244	0.370911	0.301508	0.266795	0.264547	0.267819	0.296314	0.287302	0.260683	0.282838	0.330048	0.343886	0.309839
0.0345691	0.0316166	0.0459412	0.0639098	0.0813299	0.0850922	0.09553	0.118151	0.139707	0.182671	0.263833	0.367013	0.537493	0.742078	0.910949	0.990539	1	0.990714	0.89217	0.747136	0.634426	0.508544	0.375613	0.290609	0.23466	0.211056	0.200329	0.176861	0.152495	0.136495	0.158591	0.209113	0.246075	0.223895	0.179855
-0.042994	-0.0519387	-0.0519755	-0.0459066	-0.0287404	-0.0312384	-0.0392375	-0.0449948	-0.037401	-5.74681e-05	0.0784288	0.197844	0.378648	0.543973	0.668832	0.874689	1	0.9742	0.891294	0.82027	0.711083	0.648754	0.603972	0.510968	0.405585	0.316117	0.227577	0.140497	0.0947405	0.0728647	0.035151	0.0121371	0.0202584	0.016024	-0.0108946
-0.00704366	-0.01172	-0.00910679	0.0115026	0.00938039	-0.000975148	0.026691	0.0302404	0.0321368	0.0983019	0.191635	0.272169	0.399876	0.586178	0.769748	0.946356	1	0.945917	0.786639	0.630835	0.484444	0.357034	0.27224	0.200121	0.149532	0.118635	0.0957122	0.0678207	0.0572205	0.0571057	0.0564017	0.0466329	0.0426063	0.042967	0.0314791
0.0205905	0.023138	0.0372827	0.0376777	0.0435316	0.0468183	0.0374472	0.0349298	0.0258346	0.0430645	0.0902907	0.19978	0.321273	0.518055	0.772373	0.970962	1	0.912944	0.715871	0.542555	0.424018	0.355441	0.322762	0.298825	0.282889	0.228457	0.204552	0.195781	0.187852	0.181901	0.165795	0.171131	0.146932	0.124645	0.116486
0.00108036	0.0034105	-0.00116841	-0.00611909	-0.00530577	-0.00156066	0.00650499	0.00934775	-0.000618952	0.0103864	0.0580532	0.188054	0.350797	0.476072	0.624453	0.823258	0.978208	1	0.871775	0.692292	0.585261	0.552501	0.458555	0.368978	0.335062	0.317032	0.285076	0.258534	0.233573	0.238192	0.265635	0.213373	0.168379	0.162178	0.143678
-0.00227908	-0.000476218	-0.0037692	-0.0053832	0.00437333	0.0184262	0.0134917	0.00886948	0.0079137	0.0198951	0.064193	0.181369	0.326693	0.523921	0.704225	0.842844	0.961951	1	0.917875	0.764443	0.643253	0.532258	0.436574	0.346188	0.270948	0.205448	0.154027	0.121387	0.0933599	0.0743369	0.0585672	0.0421823	0.0312158	0.0193743	0.0104855
0.190715	0.124666	0.194494	0.13911	0.16782	0.120732	0.16085	0.167964	0.0538127	0.08452	0.186445	0.192866	0.246323	0.335085	0.421762	0.669201	0.735421	1	0.921855	0.781564	0.661186	0.5417	0.419913	0.332689	0.288053	0.218935	0.198712	0.173696	0.103769	0.172791	0.185072	0.210983	0.163268	0.0968847	0.140376
0.0357317	-0.0121082	-0.00351476	0.0390804	0.117932	0.138424	0.0658978	0.0347229	0.00959968	0.00137979	-0.0091883	0.111792	0.302621	0.501888	0.635463	0.802153	0.970096	1	0.991643	0.884612	0.807108	0.793481	0.798351	0.765313	0.728863	0.577998	0.462282	0.364919	0.393108	0.358846	0.309557	0.27092	0.267271	0.227072	0.214967
0.00309069	-0.00451612	-0.00397425	-0.0134354	-0.0113928	-0.0114087	-0.0209811	-0.0265991	-0.0220913	-0.0227807	-0.0106065	0.00952628	0.0552164	0.198717	0.416947	0.675678	0.891863	1	0.993064	0.893035	0.761373	0.633289	0.495396	0.37753	0.303354	0.246059	0.211257	0.166041	0.13076	0.129443	0.129118	0.13185	0.137731	0.130264	0.090732
-0.0152486	-0.0166659	-0.0149069	-0.0177926	-0.0211392	-0.015552	-0.0174134	-0.00237452	0.0207807	0.0233921	0.0424048	0.128647	0.263915	0.488188	0.739122	0.896565	0.983547	1	0.957936	0.899161	0.821225	0.692027	0.577701	0.436128	0.344565	0.281177	0.235324	0.196365	0.17494	0.148697	0.118249	0.108171	0.0959201	0.0985645	0.117353
0.0352679	0.0308146	0.0319763	0.0261859	0.0353672	0.0351364	0.0264311	0.0322793	0.0403187	0.0333859	0.0421021	0.058612	0.101806	0.220712	0.454195	0.722941	0.886116	0.979084	1	0.904745	0.764365	0.638503	0.50344	0.411893	0.3308	0.291116	0.266962	0.249168	0.232837	0.208362	0.186058	0.214463	0.235255	0.233223	0.230244
-0.00682997	-0.0100522	-0.0114375	-0.00885584	-0.00952125	-0.00610541	-0.00733253	-0.0091484	-0.00759297	-0.000826601	0.0140753	0.0442485	0.116755	0.223306	0.361292	0.527749	0.706093	0.883407	1	0.993043	0.92156	0.858065	0.783781	0.691072	0.583915	0.500332	0.432325	0.368064	0.311074	0.260763	0.21145	0.165272	0.128792	0.0989716	0.0776161
-0.0221583	-0.0293257	-0.0319098	-0.0292634	-0.0228579	-0.0220622	-0.0261977	-0.0308986	-0.0293313	-0.0139751	0.00952737	0.0672255	0.170497	0.292691	0.432169	0.616305	0.774861	0.895008	1	0.98386	0.926815	0.850135	0.737846	0.61573	0.543717	0.490439	0.431414	0.364111	0.312673	0.284486	0.238581	0.183532	0.132696	0.101843	0.0773958
-0.0397947	-0.0409977	-0.0319923	-0.0391458	-0.06374	-0.0699082	-0.0832686	-0.0588617	-0.0723434	-0.0493268	-0.00240713	0.102266	0.251069	0.46912	0.764815	0.92433	0.953246	0.980779	1	0.911935	0.809699	0.776518	0.74674	0.682658	0.595364	0.555105	0.496505	0.432958	0.416106	0.381824	0.383563	0.374203	0.352624	0.284686	0.236371
0.176599	0.200121	0.249531	0.235671	0.199938	0.124193	0.104268	0.119808	0.0760134	0.0128752	-0.0283818	-0.00423877	0.157222	0.39482	0.619438	0.676036	0.742184	0.927002	1	0.812454	0.5085	0.313474	0.25558	0.199067	0.140395	0.133456	0.156533	0.138212	0.138359	0.103315	0.0915677	0.123567	0.0784722	0.0761378	0.0706894
0.191842	0.216624	0.182119	0.127432	0.119282	0.14887	0.205377	0.34406	0.607233	0.747144	0.868022	0.988358	0.953751	0.846136	0.836155	0.898647	0.825264	0.833861	1	0.811307	0.633518	0.555407	0.374615	0.275683	0.309842	0.240807	0.165949	0.126182	0.122318	0.126211	0.108077	0.103368	0.0895811	0.0345598	0.0195526
-0.0327052	-0.0785956	-0.103864	-0.0558097	-0.0476898	-0.0506743	-0.0808048	-0.0584961	-0.0717728	-0.0922143	-0.0638322	0.00435969	0.134106	0.278538	0.392379	0.545039	0.769801	0.904729	1	0.962631	0.827814	0.659175	0.742229	0.643093	0.58355	0.704169	0.779584	0.829309	0.691398	0.659874	0.656665	0.499569	0.575852	0.740306	0.592721
-0.168807	-0.164181	-0.148836	-0.162109	-0.117885	-0.131674	-0.123407	-0.113918	-0.0943139	-0.0649831	0.0169927	0.0459511	0.0985551	0.252928	0.407481	0.560965	0.740832	0.857943	0.981009	1	0.87722	0.691965	0.521028	0.386331	0.35592	0.284419	0.220378	0.225706	0.307679	0.410664	0.48775	0.511643	0.505749	0.408547	0.436651
0.0261115	0.025327	0.019804	0.00858876	0.00670482	0.00698079	0.00900482	0.00834279	-0.00463758	-0.00539527	0.0033014	0.0440861	0.122594	0.242987	0.401729	0.570746	0.753646	0.895156	0.969654	1	0.959142	0.845058	0.737392	0.609721	0.507591	0.440911	0.382428	0.299964	0.232241	0.174363	0.13952	0.119298	0.0961059	0.0730049	0.0548874
0.206091	0.137757	0.0649733	0.0418785	0.0521811	0.00367105	-0.0429862	-0.126389	-0.0904604	-0.0259144	0.033364	0.0368866	0.0715003	0.230153	0.365717	0.521399	0.643848	0.801533	0.967089	1	0.889861	0.732087	0.524306	0.396208	0.317892	0.226416	0.145247	0.0913919	0.103261	0.0653928	-0.00187208	0.0610407	0.0466312	0.00183703	0.0560286
-0.0708439	-0.0600791	-0.0598197	-0.0543006	-0.0564994	-0.0571666	-0.058561	-0.0687007	-0.08942	-0.0704863	-0.022071	-0.00153058	0.0518729	0.164366	0.28083	0.414859	0.620842	0.817043	0.973164	1	0.869796	0.7755	0.711218	0.645166	0.595198	0.537588	0.494847	0.452501	0.391217	0.346191	0.318091	0.295367	0.283597	0.29598	0.315566
0.110471	0.122444	0.0841185	0.0644394	0.0778211	0.107663	0.120516	0.146432	0.170611	0.183499	0.228887	0.273347	0.359955	0.441923	0.546888	0.612901	0.668429	0.752349	0.850541	0.900505	0.955453	1	0.97832	0.919819	0.836034	0.703776	0.606937	0.560355	0.513114	0.464625	0.44354	0.399178	0.334224	0.265175	0.22625
-0.0104716	-0.0132763	-0.0199971	-0.0190084	-0.0170379	-0.00800656	-0.000778579	0.00498557	0.0143175	0.0293884	0.0486517	0.0807734	0.137674	0.199314	0.276338	0.369256	0.480185	0.608088	0.764836	0.902149	0.976858	1	0.964383	0.89822	0.854525	0.798108	0.73321	0.674388	0.620557	0.563841	0.498798	0.443772	0.378836	0.32276	0.263607
-0.00268179	0.00799245	-0.00106845	0.00124791	-0.0149	-0.0304395	-0.019821	-0.0182857	-0.021007	-0.0233455	-0.0201674	-0.00596293	0.00189781	0.00349594	0.0142522	0.0331272	0.109299	0.262521	0.502355	0.769325	0.961012	1	0.958946	0.876821	0.751328	0.594714	0.46239	0.373409	0.320974	0.241072	0.212729	0.202866	0.205058	0.189445	0.179259
-0.0180315	-0.0155161	-0.010008	-0.0217156	-0.0087362	-0.0143513	-0.0109468	-0.0135356	-0.0318466	-0.0303556	-0.0114049	-0.0163504	-0.0290877	-0.0253797	-0.0130735	0.0220008	0.119453	0.311433	0.571001	0.81998	0.964158	1	0.94294	0.874032	0.749779	0.633937	0.544729	0.515568	0.483693	0.421711	0.347689	0.294774	0.222855	0.16116	0.123844
0.0822949	0.0826683	0.0755254	0.0608833	0.0375211	0.0511748	0.0545921	0.0372045	0.0334796	0.0299641	0.0248112	0.0252211	0.0455361	0.0740333	0.116852	0.19085	0.294239	0.436447	0.60887	0.736036	0.866494	0.975331	1	0.97072	0.969765	0.927433	0.804996	0.707128	0.604984	0.502696	0.400421	0.329324	0.276484	0.227274	0.185718
0.0800182	0.0160322	0.0814464	0.0912294	0.049272	0.0579349	0.115143	0.0503022	-0.0647604	-0.0571571	-0.0393707	-0.0646217	-0.0355733	0.0679878	0.198043	0.388028	0.524406	0.54695	0.512159	0.5444	0.584474	0.583003	0.795117	1	0.988774	0.892401	0.835133	0.717604	0.692197	0.751891	0.703986	0.660136	0.712514	0.748912	0.785663
0.105628	0.151292	0.100424	0.098729	0.0891839	0.0903287	0.100088	0.13544	0.178969	0.245265	0.354674	0.4647	0.458829	0.443411	0.510176	0.609007	0.599845	0.532953	0.554293	0.553766	0.553	0.629037	0.66528	0.741846	0.856855	1	0.971745	0.783104	0.641663	0.545167	0.45378	0.39884	0.298957	0.256138	0.228755
0.208162	0.215113	0.283935	0.205289	0.180451	0.203742	0.338846	0.437553	0.378414	0.359744	0.337484	0.306851	0.232428	0.143376	0.103866	0.0882804	0.00261606	-0.049883	-0.0581044	-0.0406174	-0.00957371	0.0795503	0.282253	0.525938	0.799388	1	0.80416	0.545228	0.323783	0.211065	0.121951	0.0838672	0.0447845	0.00650431	-0.0275256
0.0054941	0.00926343	0.015828	0.0184665	0.01212	0.00997022	0.00543156	0.00442586	0.00801341	0.00654789	0.00703301	0.0122693	0.0184962	0.0242546	0.032733	0.0412668	0.0549689	0.0837555	0.130799	0.192726	0.279295	0.400141	0.561461	0.735919	0.889345	1	0.95439	0.785652	0.582023	0.399468	0.257966	0.173347	0.118359	0.0835289	0.0647641
0.0052492	0.0028549	-0.00699051	0.000204152	-0.00844111	-0.0101831	-0.0144723	0.00529002	0.00941254	0.012716	0.0217948	0.0673338	0.10588	0.181365	0.279032	0.396344	0.424946	0.484711	0.604154	0.662811	0.714763	0.885643	0.976359	0.982639	0.948356	0.97093	1	0.997151	0.909293	0.791261	0.61257	0.507931	0.43127	0.393875	0.372948
0.0478958	0.0461651	0.0487117	0.0222436	0.0495452	0.0517247	0.0827914	0.104754	0.11146	0.10137	0.0983567	0.0625398	0.0479274	0.0293871	0.0387832	0.0575401	0.0239451	-0.0148608	-0.00593517	0.010929	0.0533553	0.135518	0.281188	0.554096	0.816058	0.970354	1	0.897966	0.707883	0.536611	0.430242	0.294368	0.210181	0.174506	0.130554
mean df/f over all cells.
0.107726	0.117584	0.128377	0.138895	0.1595	0.192412	0.23695	0.31649	0.431041	0.527944	0.582456	0.603857	0.605751	0.60292	0.591321	0.566388	0.530516	0.494727	0.458348	0.413728	0.369049	0.33405	0.303347	0.276059	0.255125	0.234565	0.208555	0.180898	0.156324	0.135279	0.118147	0.106102	0.0956984	0.0849052	0.0743328

## Sheet: SupFig3e
non-rewarded runs
mean velocity profile over 5 mcie
0.0075266	0.00592383	0.00768555	0.00264084	0.00253853	-0.000383601	-0.000488061	0.00324949	0.0561358	0.132567	0.153723	0.17622	0.18275	0.198227	0.220037	0.217999	0.192319	0.189205	0.167834	0.171989	0.17771	0.187701	0.180212	0.165755	0.176778	0.171291	0.174572	0.183428	0.180978	0.189993	0.200558	0.197771	0.207664	0.22466	0.235383
normalized df/f map (86 cells over 5 sec, onset of run is at 1sec
-0.0591842	-0.100534	-0.00922406	-0.0167707	0.0148222	0.187906	0.198915	0.207751	0.232672	0.453009	1	0.783907	0.396018	0.132692	-0.0133512	-0.0858482	-0.0615844	-0.133535	-0.173189	-0.191737	-0.204126	-0.27761	-0.246893	-0.18502	-0.255343	-0.20824	-0.134033	-0.0508671	-0.0174523	0.00493744	0.0201008	0.0608934	0.111383	0.128335	0.257207
0.460361	0.617822	0.823918	0.73022	0.648315	0.540238	0.563539	0.743028	0.887708	0.864251	0.838651	0.70913	0.575782	0.447911	0.32417	0.201518	0.152377	0.117807	0.0814701	0.0539837	0.0393318	0.0300163	0.0364685	0.022852	-0.00718355	0.00046914	0.0113591	0.0160343	0.0120544	0.0153716	0.00205299	-0.00261663	-0.0153325	-0.00433853	-0.0103796
0.435523	0.617647	0.57838	0.462654	0.358883	0.245638	0.31217	0.565459	1	0.838838	0.692999	0.500311	0.478701	0.342083	0.315933	0.211019	0.13775	0.128555	0.0950366	0.163317	0.07526	-0.0032697	0.0884508	0.0405585	-0.0178753	-0.0884703	-0.0814753	-0.0484352	-0.0379089	0.000822236	0.0595806	0.0225958	-0.0189001	-0.0650115	-0.0469614
0.288071	0.31789	0.623865	0.565373	0.27285	0.0129958	0.303957	0.516509	1	0.567306	0.258597	0.289786	0.0541428	-0.0301227	-0.0918471	0.16822	0.232444	0.127886	0.0680745	-0.0937265	-0.27146	-0.283126	-0.0689579	0.0706227	-0.198724	-0.298	-0.445682	-0.616441	-0.488766	-0.429519	-0.611711	-0.738977	-0.711337	-0.750025	-0.709096
0.26988	0.347967	0.280888	0.255467	0.304475	0.39064	0.350935	0.27973	0.404356	0.420836	0.282702	0.179377	0.00645387	-0.0118763	-0.0656392	-0.00896131	-0.0331722	-0.106566	-0.131783	-0.124061	-0.0872929	-0.0569961	-0.138683	-0.106905	-0.0669641	-0.0634303	-0.0604615	-0.0783097	-0.0831588	-0.121892	-0.077331	-0.166444	-0.189311	-0.127845	-0.0778301
0.24483	-0.0885949	-0.172238	0.00721733	0.0837199	0.155989	0.0827603	0.187934	0.328244	0.322785	0.626194	0.797768	0.598776	0.227064	0.229808	0.350514	0.213054	0.0887637	0.349504	0.592544	0.341613	0.200662	0.299991	0.333764	0.402804	0.370789	0.324733	0.24191	-0.0396651	-0.0394059	-0.0319782	0.0817334	0.0757888	-0.370395	-0.2562
-0.480299	-0.416281	-0.342774	-0.0713421	0.334126	0.253546	0.187985	0.239132	0.533111	0.896364	1	0.817939	0.753412	0.428265	-0.0132647	-0.0186467	0.342554	0.38652	0.20413	0.0143395	0.162835	0.345344	0.817461	0.446565	0.726217	0.844395	0.681654	0.133411	0.00839146	-0.183655	-0.290918	-0.236202	-0.115991	-0.1775	-0.249067
-0.0798653	-0.100785	-0.0204041	0.0343171	0.0708732	0.479	0.457362	0.296979	0.251235	0.291929	0.425937	0.394581	0.201169	0.239567	0.171403	0.0727	-0.0462594	0.0134987	0.0575009	0.0428993	-0.126368	-0.0875732	-0.018265	-0.124824	-0.176894	-0.0889735	0.0390192	0.00760905	-0.113491	0.0095379	0.0097643	-0.0247721	-0.00703867	0.0335798	0.0724124
-0.105567	-0.0153708	0.114035	0.165463	0.248211	0.403352	0.459913	0.578955	0.872647	1	0.673257	0.377837	0.157772	0.00289009	-0.057457	0.000760528	-0.0202287	0.0146106	-0.0680473	0.0275014	0.0998733	0.0275409	0.141454	0.13543	0.0690924	0.0649249	-0.10045	-0.0778891	-0.0542053	-0.0140767	-0.0488172	-0.141437	-0.0850738	-0.0915388	-0.105547
-0.0714717	-0.0460084	-0.0758085	-0.163441	0.102534	1	0.92979	0.814037	0.654547	0.547562	0.209089	0.227733	0.288152	0.117819	0.0407201	0.0483587	-0.0168535	-0.0547011	0.00231563	0.0436663	0.0884064	0.042035	0.0207764	0.0266173	-0.0950806	-0.0725196	0.0473098	0.0047135	-0.127064	-0.0998349	0.00600707	-0.0156465	0.0350931	-0.00340279	0.00845221
-0.0151021	0.0519762	0.107798	0.0898064	0.124716	0.126359	0.0895256	0.396837	1	0.681551	0.388568	0.367304	0.212249	0.201443	0.211764	0.179505	0.0828548	0.134023	0.121064	0.105493	0.0816932	0.0774129	0.0353111	0.0552196	0.0464734	0.0725527	0.0161553	0.00372608	-0.0112717	0.011153	-0.0165904	-0.0278782	0.0356528	0.0782238	0.106827
0.0204891	0.0880289	0.154608	0.194229	0.15236	0.0806482	0.161426	0.326484	0.663316	1	0.944228	0.737505	0.622936	0.509755	0.41974	0.324939	0.267856	0.140168	0.0222621	-0.0349916	-0.17738	-0.142402	-0.234384	-0.114162	-0.0626107	-0.106294	0.0110548	0.0314717	0.00652742	-0.0841327	-0.148067	-0.181121	-0.27757	-0.329668	-0.311282
0.14814	0.107862	0.092416	0.0395287	0.0111199	0.0341539	0.0164522	0.079278	0.0604061	0.0418262	0.0166436	0.0611832	0.0163387	0.026294	0.0266296	-0.000786615	0.0513611	0.148741	0.200258	0.218015	0.188789	0.141703	0.132797	0.10318	0.0633187	0.0713875	0.0421587	0.0986737	0.0829447	0.0850649	0.0799556	0.171764	0.259753	0.190112	0.187253
-0.0843838	-0.100776	-0.0927078	-0.142841	-0.140642	0.0752648	0.121973	0.0802853	0.0758842	0.0063925	0.405016	1	0.642589	0.310896	0.191802	0.0780808	0.0196106	-0.00958466	-0.161009	-0.165547	-0.17484	-0.187742	-0.182597	-0.170522	-0.101574	-0.123433	-0.0581698	-0.112953	-0.104689	-0.0340771	-0.00120185	0.0495811	0.0436867	-0.0160854	-0.0195802
0.0065821	0.0849788	0.0365749	-0.0160638	-0.0400779	0.000265011	-0.0409628	0.0117707	0.121453	0.122063	0.619213	0.98369	1	0.751914	0.465411	0.274315	0.186285	0.124607	0.0321859	0.0629541	0.0220076	0.0698544	0.135665	0.0948645	0.151137	0.176592	0.150058	0.201092	0.216079	0.155372	0.115621	0.106124	0.0596306	0.0341197	0.0451222
-0.149943	0.0718076	-0.219699	-0.0522852	0.0822772	0.0468778	0.138386	-0.00677993	-0.0606131	0.0937645	0.159701	0.155129	0.123814	0.393938	0.854886	1	0.753425	0.569432	0.487497	0.230252	0.0129853	0.0579529	0.325419	0.151872	0.174413	-0.0835313	-0.174337	-0.0429301	-0.106821	-0.0313573	-0.0184847	-0.131799	-0.138497	-0.173002	-0.0206689
0.141658	0.144089	0.0811063	0.0352236	0.0273234	0.135842	0.0763869	0.102673	0.0561615	0.0861194	0.11304	0.190566	0.282394	0.253943	0.0787816	0.0254825	0.0240407	0.0521992	-0.0162119	-0.0495758	0.00451574	0.0135209	0.0562454	0.0475303	-0.00451568	0.0071213	-0.0096152	-0.0181047	-0.0261952	-0.0204029	-0.0333042	-0.0184036	-0.03571	-0.068534	-0.0623393
0.0499913	0.0264952	0.0132405	0.00434693	0.00864133	0.0332922	0.0106292	0.000936296	0.00188119	0.014101	0.150329	0.606078	0.997924	1	0.854134	0.680853	0.456197	0.308113	0.221453	0.139518	0.102006	0.0688259	0.050795	0.0438149	0.0342027	0.0248428	0.0144793	0.0096835	0.00835681	0.0001876	-0.00655316	-0.00610803	-0.00399731	0.0031539	-0.003474
0.288248	0.829436	1	0.804134	0.605308	0.15965	0.196364	0.161874	0.262137	0.0143758	0.248184	0.746459	0.518361	-0.107606	0.0260273	0.305783	-0.335871	-0.0859578	0.198534	-0.169249	-0.123752	0.247556	0.131462	0.269648	0.291435	-0.253797	-0.486477	-0.51941	0.0559675	0.408594	-0.120183	-0.119812	0.0251825	-0.332999	-0.467651
-0.022492	-0.0139985	-0.0106128	-0.0402885	-0.0431847	-0.0426053	-0.0380156	-0.0833418	-0.0394548	0.0401022	0.0860619	0.00460536	-0.00377127	0.053964	0.0263937	-0.00956483	0.0356336	0.0353785	0.0222346	0.0833556	0.0410175	0.0584688	0.0453328	0.0926688	0.0625024	0.010854	-0.0117124	0.00202257	-0.0310962	-0.00891126	0.0109531	0.0395658	0.0115814	-0.00548427	-0.0477859
-0.153845	-0.0666918	0.100051	0.249266	0.145054	0.228676	0.420546	0.246268	0.46449	0.997764	1	0.676811	0.35271	0.124842	0.0546068	0.0984941	-0.0260999	-0.122095	-0.0565637	-0.00222197	0.0718713	0.020879	-0.0930491	-0.131178	0.130458	0.0533549	-0.0785346	-0.130618	-0.15612	-0.158334	-0.0637438	-0.148339	-0.0446377	0.0511385	-0.0826882
0.502406	0.788964	0.876248	0.780002	0.601734	0.585705	0.576747	0.459083	0.535643	0.664833	0.660924	0.529926	0.341509	0.193597	0.203834	0.217982	0.165226	0.0753944	0.0394745	0.0230753	-0.0304748	-0.0377915	-0.010942	0.00731261	0.0164514	0.0353476	-0.0210728	-0.0389847	0.0242416	0.0081211	-0.0110627	-0.000417371	0.0117673	0.00545932	-0.0345568
0.145342	0.189971	-0.0966806	-0.0712624	0.0575898	0.0571368	-0.179278	0.00335481	0.537493	0.867726	1	0.836549	0.369897	0.0864578	-0.124416	0.0633667	-0.0561374	-0.0507433	0.123155	0.00441509	-0.0205024	-0.0653911	-0.0887966	-0.188977	-0.131439	-0.154607	0.152364	0.0653524	0.057487	0.0630816	-0.236605	0.0184344	0.157237	0.204751	0.0476154
0.0821133	0.145929	0.19595	0.150419	0.163039	0.168562	0.195782	0.527444	0.730791	0.953657	1	0.897	0.655647	0.405941	0.40961	0.252067	0.173577	0.146302	0.105406	0.0876971	0.0420053	0.0462881	0.0547333	0.0534255	0.0188414	-0.0289421	-0.00355621	0.0086994	-0.00414898	0.00373681	-0.00316636	0.0252114	-0.0107051	-0.00631045	-0.011083
-0.035697	0.0588854	0.0522723	0.0354428	-0.00424771	-0.0308408	-0.0790868	0.0268926	0.56071	0.865662	0.741431	0.662775	0.467662	0.31053	0.230569	0.200414	0.279668	0.307139	0.114978	0.0317882	-0.0443674	0.0756439	0.11665	0.0812635	0.0692763	0.0394765	0.196693	0.222438	0.260406	0.625372	1	0.931367	0.956086	0.786088	0.536247
0.31888	0.454287	0.41435	0.384894	0.35401	0.311893	0.20343	0.270123	0.381349	0.533961	0.54568	0.466938	0.378152	0.432688	0.541996	0.56437	0.73591	1	0.796807	0.498996	0.414461	0.377116	0.494689	0.418045	0.345926	0.264584	0.210929	0.291255	0.213327	0.175339	0.186558	0.230473	0.255873	0.265382	0.25447
0.214161	0.244905	0.199635	0.12291	0.148433	0.265713	0.227311	0.325795	0.429572	0.54472	0.619618	0.729741	0.939279	1	0.930261	0.889809	0.72495	0.428905	0.259738	0.168991	0.137567	0.0846664	0.0732465	0.0919569	0.0268525	-0.00116661	0.0244425	-0.00775891	0.00865241	0.00745907	0.0252069	0.0291076	0.0215019	0.0118342	0.0388074
0.0476136	0.0363043	0.026853	0.0450789	0.0816699	0.0566314	0.0126661	0.0793294	0.486068	1	0.961484	0.675713	0.421863	0.201308	0.113909	0.0643287	0.0583588	0.0432034	0.032749	0.0331314	0.0022801	-0.00475187	-0.0022772	0.0112948	0.0209641	-0.00754243	-0.0123246	-0.017445	-0.0130763	-0.00926752	-0.00279225	-0.0201556	-0.0123004	-0.00532329	-0.0150052
-0.0265308	-0.0211603	0.000135844	0.0138036	-0.0226799	-0.00848289	-0.00692753	-0.00163885	0.294968	0.661665	0.926785	0.928296	0.885641	1	0.597222	0.303379	0.296078	0.218235	0.0887837	0.089018	0.040927	0.0488548	0.00791347	0.0770755	0.056628	0.0199325	-0.0182709	0.0211764	0.190828	0.108162	0.00868914	-0.030467	-0.049801	0.00396865	0.036031
0.0143899	0.0913489	0.0421273	0.0386295	0.00351646	-0.030284	-0.107238	-0.000546091	0.0177131	0.192192	0.741495	1	0.75603	0.534506	0.618494	0.414128	0.217482	0.113219	0.0494629	0.058552	0.111037	0.116349	0.0177142	-0.00594739	0.0510501	-0.00173499	-0.113529	-0.0779206	0.106925	0.328544	0.27217	0.213357	0.133585	0.089375	0.120633
-0.0873227	-0.0571859	-0.0851339	-0.147791	-0.154862	-0.0415815	-0.0462877	-0.0804303	-0.0406093	0.125156	0.549045	0.745426	1	0.963214	0.646643	0.524493	0.406994	0.404552	0.360522	0.250169	0.107597	0.0406765	0.0145243	0.204934	0.3777	0.277258	0.164936	0.320207	0.378168	0.266435	0.323394	0.343109	0.175418	0.331848	0.307127
0.383561	0.350317	0.356178	0.255736	0.265866	0.32865	0.316042	0.280363	0.382772	0.554063	0.710552	0.783708	0.615456	0.398671	0.236533	0.13135	0.274866	0.328065	0.190753	0.10471	0.0666805	0.125558	0.0939058	0.0846057	0.0597115	0.0472109	0.0769153	0.0774504	0.0494193	0.0263001	0.0414267	0.00165818	0.0221945	0.0876019	0.0769566
-0.00835533	0.0134382	-0.00398289	0.00225669	-0.0147988	-0.033261	-0.0183932	-0.0273926	-0.0283496	-0.00768764	-0.0041492	0.0111136	-0.00762542	-0.0231831	-0.00316656	-0.00386748	-0.00323201	-0.00377277	-0.00266569	0.00330817	0.00630029	-0.00708155	0.0290413	0.0235141	0.0136031	0.0132723	0.0296771	0.00654432	-0.00974894	-0.000711293	-0.0126951	-0.0147777	-0.00748567	-0.00853447	0.00549245
0.183727	0.0881564	-0.0159983	0.0124718	0.0473006	0.07567	0.110106	0.0473868	0.0552588	0.0782921	-0.0714908	-0.0311669	0.0895778	0.0855368	0.0348304	0.0547296	0.024689	0.0638947	-0.0240667	0.0591636	0.0368239	0.0338957	-0.0412833	-0.0635859	-0.0446494	-0.0931961	-0.0639335	0.0394817	0.111749	-0.0605294	-0.0390887	0.0570358	-0.00116229	-0.0210842	-0.0265313
-0.00277122	0.162128	0.0838687	-0.0422432	0.0098784	-0.0318633	-0.0254693	-0.0535846	0.0361578	0.362889	0.742145	0.96456	1	0.726172	0.440952	0.379024	0.28487	0.217849	0.091944	0.100718	0.0980931	0.0925382	0.0718631	0.102132	0.115632	0.0157989	0.0303793	0.101996	0.259668	0.723613	0.841465	0.572078	0.445169	0.454492	0.423752
-0.180607	-0.112857	-0.0342451	-0.0170998	0.0248149	-0.0523473	-0.00416374	0.0454231	0.115957	0.148919	0.456635	0.925716	1	0.691012	0.515139	0.570239	0.444848	0.210068	0.203415	0.145568	0.143908	0.0669362	-0.0243975	-0.0395131	-0.057302	-0.0769878	0.0397206	0.177338	0.150784	0.431351	0.832908	0.636488	0.346725	0.273147	0.32562
-0.00436084	-0.053732	0.0554007	-0.0937848	-0.0942315	-0.0708238	-0.110182	-0.0318945	0.0961169	0.005744	0.235348	0.79807	1	0.756797	0.342396	0.192122	0.114359	0.0521929	-0.0579527	0.03521	0.0805634	-0.0092399	0.00178855	-0.0831804	0.020919	0.0129625	-0.102387	-0.147612	-0.096079	-0.0559054	-0.0616828	-0.053613	-0.139693	-0.0638113	0.0119806
0.114436	0.116637	0.112391	0.129115	0.126466	0.0341314	0.0569129	0.143502	0.461727	0.683895	0.715205	0.708428	0.723052	0.881011	0.985998	0.885116	0.899103	1	0.948879	0.761516	0.598339	0.461646	0.272218	0.128374	0.0704908	0.0231634	-0.0330411	-0.0501939	-0.074823	-0.092171	-0.10449	-0.0950787	-0.0735893	-0.112494	-0.111747
0.0339345	0.0849211	0.121154	0.155624	0.174486	0.169081	0.186186	0.265334	0.578611	0.747276	0.77237	0.708262	0.937843	1	0.783268	0.550806	0.346503	0.237483	0.186259	0.111472	0.052623	0.021162	0.000307274	-0.00956631	-0.0379229	-0.0526284	-0.0476853	-0.0357648	0.00920294	0.00920229	-0.029648	-0.0647294	-0.0766475	-0.110985	-0.0904899
0.138496	0.0296673	0.24899	0.162815	0.0487932	0.141063	0.217008	0.0430601	0.192307	0.391625	0.400033	0.32634	0.311119	0.0579377	-0.200404	-0.0375957	0.0644859	-0.144462	-0.24455	-0.417717	-0.224672	-0.289361	-0.410005	-0.476374	-0.529916	-0.324585	-0.137622	-0.00983086	-0.0389725	-0.13394	0.0662612	0.30097	0.24415	0.127304	0.142914
-0.0590261	-0.0249141	0.0190082	-0.0553284	-0.00567367	-0.0308538	0.074086	0.0754711	0.172157	0.300604	0.406168	0.665339	1	0.827519	0.621411	0.493724	0.353047	0.287521	0.278145	0.212356	0.0929193	0.149435	0.218185	0.207099	0.331916	0.310921	0.240435	0.233442	0.343945	0.15669	0.150684	0.0692738	0.0519124	0.0963675	0.009635
0.50067	0.443625	0.436824	0.398529	0.217676	0.218417	0.214781	0.0977937	0.182274	0.316888	0.324373	0.515117	0.351151	0.157076	0.0843663	0.059615	0.110467	0.129389	0.0969348	0.108829	0.0459271	0.0242956	0.173638	0.223172	0.140435	0.287936	0.334546	0.108004	0.0621658	0.118995	0.154195	0.191975	0.0645617	-0.0467508	-0.0020644
0.0337527	0.0437094	0.0133943	-0.0276041	-0.0331501	-0.0616099	-0.0302322	0.011308	-0.0552636	0.0409408	0.171631	0.269304	0.315981	0.338606	0.452875	0.403526	0.299167	0.211339	0.173484	0.136836	0.128095	0.100128	0.0841849	0.0688052	0.191923	0.217551	0.181504	0.196259	0.304483	0.694924	0.92699	1	0.995943	0.773031	0.560732
0.0319958	0.131591	0.224926	0.0872984	0.175451	0.220436	0.160704	0.124172	0.0388669	0.135088	0.337862	0.524273	0.641377	0.725499	0.760957	0.898923	1	0.714136	0.946524	0.488945	0.297544	0.217539	0.0487536	-0.0740024	-0.0839604	0.0179554	0.076394	0.0481288	-0.0410994	-0.127304	-0.0340197	-0.0183473	-0.104204	-0.189292	-0.219932
0.266565	0.128664	0.0214847	-0.00538954	-0.0377579	-0.0768971	-0.0625127	-0.0285084	-0.120138	-0.0176312	0.197037	0.517155	0.807594	1	0.747506	0.688085	0.61243	0.378606	0.410854	0.406236	0.383698	0.35226	0.167011	0.133591	0.0848757	0.0964973	0.0870279	0.0535093	0.0919454	0.090853	0.0657558	0.00583262	0.0830755	0.148769	0.154061
0.106446	0.0492175	0.0853819	0.0997804	0.0536947	0.0365005	0.0895796	0.0505844	0.13643	0.21828	0.415699	0.843311	1	0.962896	0.720696	0.527055	0.40007	0.310819	0.26545	0.196684	0.138079	0.130661	0.213121	0.173229	0.164316	0.159707	0.148936	0.169786	0.136927	0.119024	0.0818507	0.0610602	0.0142681	0.082634	0.0794164
0.188045	0.247132	0.235774	0.231153	0.284783	0.259315	0.236163	0.230569	0.292924	0.530958	0.763484	0.976114	1	0.84896	0.681479	0.616795	0.617216	0.660958	0.692593	0.616823	0.523365	0.369033	0.239333	0.184974	0.177499	0.17708	0.157285	0.121474	0.0908682	0.0554972	0.0494466	0.0480312	0.068312	0.098875	0.0907543
-0.00234529	0.0549849	0.0381768	0.0170674	-0.0373299	-0.0290428	0.0105693	-0.00974581	-0.0116016	-0.0419589	0.0630968	0.282829	0.481681	0.717905	1	0.87251	0.713112	0.451892	0.337399	0.214614	0.112976	0.0616379	0.0291529	0.0359037	0.0672313	0.0957301	0.102268	-0.0024147	0.0572494	0.0676942	0.110398	0.101589	0.091648	0.0690413	0.0863408
0.684095	0.516958	0.244124	0.0793359	0.0335349	0.123733	0.0406402	0.0188814	-0.0104577	0.11005	0.139117	0.0733693	0.122842	0.204513	0.317208	0.571273	0.831903	0.925825	0.861323	0.852408	0.770149	0.60527	0.337697	0.235132	0.0859899	0.109615	0.205085	0.213751	0.388857	0.508437	0.465686	0.418252	0.409256	0.340939	0.432189
-0.1361	-0.129907	-0.0851997	-0.0475727	0.00281985	-0.0784415	-0.0032394	0.072207	-0.0781807	-0.036274	-0.00422919	0.0789608	0.684663	0.772173	0.931788	1	0.910338	0.523629	0.257423	-0.0445758	-0.184543	-0.108134	0.0725162	0.149729	0.0973295	0.0207889	0.222173	0.222454	0.161607	0.117586	0.127987	0.0459098	0.117814	0.039677	0.106147
0.0537637	0.00882521	-0.00668606	0.0370803	0.0404373	0.0121015	-0.006931	-0.0477304	-0.0625429	0.00532484	0.131077	0.43729	0.896276	1	0.901233	0.880714	0.705456	0.661629	0.60882	0.56821	0.524244	0.479489	0.473657	0.533681	0.45473	0.415201	0.393827	0.233692	0.154258	0.0888332	0.0178967	0.0746512	0.0472925	0.0112099	0.00213316
-0.0601081	-0.104324	-0.0980095	-0.0141227	-0.125833	-0.19263	-0.0544462	0.067996	0.148627	0.0260091	0.0989406	0.0503752	0.167951	0.783835	0.97005	0.802991	0.797942	1	0.942084	0.635393	0.512134	0.413148	0.297877	0.147585	0.189818	0.276297	0.181143	0.182933	0.138273	0.0599669	0.0993873	0.0502776	0.024773	-0.0268762	0.0310379
0.135342	0.135308	0.099106	0.0369099	0.00392136	0.0596247	0.00730557	0.115549	0.157294	0.129709	0.129451	0.208725	0.325173	0.471154	0.673237	0.82371	0.950258	1	0.770166	0.515693	0.36728	0.264385	0.289194	0.260817	0.192534	0.179696	0.262319	0.315808	0.313285	0.394404	0.370919	0.313713	0.308365	0.202763	0.156776
0.0122472	-0.0570879	-0.0717572	0.0394566	-0.0560972	-0.0491468	0.0730828	-0.0755236	-0.0248666	0.138719	0.223769	0.304082	0.541641	0.829396	0.967638	1	0.976317	0.884745	0.651984	0.616571	0.632293	0.473629	0.479562	0.429196	0.351036	0.139316	0.109663	0.0663855	0.146369	0.136859	0.076139	0.00610723	0.102388	0.201965	0.110856
0.0920903	0.0755121	0.0622856	0.0508321	0.0441543	0.0495485	0.0503908	0.100396	0.132347	0.154031	0.197635	0.272987	0.521056	0.864299	0.962375	1	0.987641	0.885704	0.783331	0.737946	0.72004	0.582671	0.441757	0.292602	0.172448	0.135558	0.116034	0.102855	0.0883278	0.125947	0.1347	0.0925644	0.101562	0.0774666	0.050551
-0.0647326	-0.0669766	-0.0771325	-0.0721065	-0.0535425	0.0325035	0.030385	-0.00748248	-0.0311497	0.0266972	0.188794	0.456106	0.608751	0.570172	0.601563	0.904946	0.92331	0.806337	0.684522	0.736649	0.708509	0.448409	0.462157	0.563977	0.439454	0.368987	0.22799	0.193247	0.457714	0.453815	0.577339	0.719163	0.806977	0.766375	0.934867
0.201736	0.137343	0.0395255	0.0466299	-0.0172801	-0.0594798	-0.0673344	0.0777758	0.138554	0.410705	0.797053	1	0.999649	0.778647	0.530326	0.379447	0.645795	0.749889	0.676562	0.560388	0.435873	0.232662	0.0744201	0.137635	0.171383	0.182492	0.120828	0.159573	0.20912	0.244357	0.147303	0.168848	0.185115	0.283932	0.16421
0.802071	0.717455	0.699589	0.508861	0.532243	0.481075	0.44273	0.342039	0.270956	0.709832	0.739422	1	0.86953	0.829018	0.772997	0.717877	0.733655	0.708042	0.624515	0.672293	0.880614	0.693988	0.929752	0.977142	0.890652	0.598125	0.576824	0.777531	0.477815	0.38842	0.639676	0.491641	0.371121	0.171759	0.194478
0.574204	0.336634	0.231241	0.299201	0.0385391	0.281865	0.0788772	-0.059101	0.0774396	-0.116651	-0.108752	0.0151408	0.150512	0.37583	0.127055	0.301364	0.296985	0.28803	0.0866525	0.0267952	0.124315	0.360087	0.130538	-0.0365104	0.117417	0.0570322	-0.0889342	-0.0679983	0.0913859	0.15493	-0.0424378	-0.0782813	-0.139264	-0.165526	0.117475
0.539808	0.447432	0.250144	0.116213	0.0272697	-0.0761011	-0.0614068	-0.0244876	-0.0386685	-0.00493349	0.00152029	-0.04162	-0.00233519	-0.0215054	-0.0202402	-0.00216169	-0.0629884	-0.016716	-0.02866	-0.0611082	-0.0226714	-0.0481642	-0.00152679	0.0825613	0.0855386	0.0355343	0.0552377	-0.00181127	-0.020323	-0.0360653	0.0398054	-0.00600773	-0.0981398	-0.105678	-0.011927
0.0493338	0.0540729	0.0564886	0.0770048	0.0810918	0.0671654	0.0526701	0.0385133	0.0412727	0.0428694	0.0647131	0.075586	0.0802586	0.0842067	0.0699363	0.102223	0.197361	0.158075	0.0875072	0.0354722	0.0376955	0.0369483	0.0824083	0.12599	0.0990359	0.260704	0.739098	1	0.99079	0.941858	0.916612	0.877614	0.790541	0.543477	0.397759
0.264795	0.549099	0.631239	0.337683	0.150137	0.0483219	0.0213236	0.0547677	0.0802684	0.117568	0.0745774	0.0185057	0.0155509	-0.0149016	0.00551786	0.00500401	-0.00516109	-0.0212687	-0.00314051	0.0171096	-0.0302074	-0.0592507	-0.0194802	0.000271929	0.00471551	0.00670274	-0.00105878	0.0882669	0.102696	0.0796146	0.0549414	0.0784466	0.0744768	0.0311613	0.0163064
-0.0643808	-0.165892	-0.124135	-0.0541042	-0.0616668	-0.024505	-0.0720795	-0.0636736	-0.112191	-0.00165373	0.00776606	-0.0338991	0.00989531	0.0327973	0.235807	0.21495	0.42131	0.33717	0.245967	0.162841	0.143323	0.0935767	0.203459	0.275813	0.325661	0.24656	0.165346	0.239511	0.130792	0.0960013	0.274468	0.618584	0.591454	0.651274	0.73163
-0.107413	-0.0717911	-0.114009	-0.065257	-0.133579	-0.0226263	0.00756379	0.0247359	0.0543658	0.0414637	0.164561	0.213878	0.345281	0.285079	0.259072	0.287058	0.252484	0.425135	0.455286	0.387628	0.286191	0.190434	0.27709	0.239453	0.251679	0.186106	0.235934	0.275411	0.174147	0.0782965	0.106434	0.190833	0.147801	0.00915503	0.00217418
0.0706204	0.13277	0.220061	0.0227627	0.0635796	-0.103897	0.016837	0.205114	0.176111	0.250984	0.72066	0.930198	0.624795	0.477792	0.452949	0.739514	0.795586	0.741082	0.76239	0.961834	0.94789	0.884045	0.921967	0.715985	0.426457	0.201375	0.362846	0.294331	0.339468	0.442977	0.563799	0.511763	0.419169	0.3068	0.1955
0.0468428	0.037628	0.00449467	0.00672045	-0.00391702	-0.00556656	-0.00246499	0.0026311	0.00755268	0.0095164	0.00541042	-1.61591e-05	0.00232716	0.00603596	0.0112411	0.0177693	0.0154445	0.0170183	0.171623	0.734147	1	0.982419	0.948912	0.864756	0.697969	0.573074	0.445451	0.347782	0.315647	0.395307	0.39497	0.321182	0.22353	0.162989	0.124217
0.0247462	-0.0348719	-0.12974	-0.0972357	-0.154387	-0.0671408	-0.0823538	-0.122083	0.00783441	-0.0658665	0.063141	-0.0042608	-0.141292	0.025405	0.0596	0.389867	0.44543	0.338203	0.389829	0.511686	0.472651	0.613059	0.7042	1	0.644293	0.314932	0.40632	0.34571	0.103401	0.125656	0.0974408	-0.110208	-0.0462817	-0.0523278	0.0556641
-0.00240908	0.00345199	0.0208637	0.00957644	0.00382061	0.00139769	-0.00254269	-0.00662094	-0.00241988	0.00633045	0.0236175	0.0125408	0.0271672	0.105299	0.17549	0.119905	0.102836	0.155612	0.177132	0.133298	0.193845	0.20847	0.2295	0.293406	0.304328	0.292632	0.186244	0.104296	0.177635	0.18671	0.128154	0.0939213	0.135966	0.182878	0.172741
0.299694	0.265337	0.140073	0.0481943	0.00814563	0.0072132	0.0107498	0.109078	0.0659933	0.0302012	0.0599542	0.127537	0.0503834	0.321959	0.600182	0.541168	0.579282	0.857183	0.894845	0.696974	0.931738	0.848255	0.762377	1	0.937457	0.738967	0.518779	0.310527	0.296135	0.194509	0.138761	0.0713402	0.0428965	0.0897996	0.0425644
0.299992	0.376774	0.326714	0.255407	0.191699	0.15121	0.262348	0.51176	1	0.985292	0.882571	0.840869	0.754517	0.774658	0.649021	0.488758	0.473175	0.595973	0.704684	0.437612	0.18296	0.129096	0.0792458	0.132864	0.0486138	0.0115656	-0.0796019	-0.120539	-0.0955608	-0.0968103	-0.117539	-0.137012	-0.128476	-0.160437	-0.207706
0.122466	0.0893041	0.159778	0.130005	0.107801	0.0389082	0.0922286	0.0616329	0.0681958	0.19879	0.174063	0.199434	0.253217	0.267387	0.323211	0.243919	0.21497	0.244889	0.302773	0.428435	0.865846	1	0.762116	0.638166	0.543509	0.43991	0.286012	0.176451	0.13291	0.119366	0.202792	0.174589	0.146315	0.0687457	0.110836
0.161699	0.20249	0.0869568	-0.000210889	-0.0909142	0.0289992	0.286493	0.180213	0.272636	0.131191	0.0430819	0.211474	0.403682	0.361498	0.516867	0.247872	0.101678	0.373314	0.16273	-0.0124472	0.0978346	0.391725	0.485967	0.243453	0.173947	0.13684	0.133053	0.117897	0.0529154	-0.0449764	-0.0150967	0.0061541	0.04826	0.194061	0.574685
-0.00453543	0.0373152	0.0325428	-0.0552017	0.0361734	0.199714	0.0815733	-0.0164212	0.0324106	0.0523891	0.101446	0.322123	0.643924	0.892643	0.859316	0.9703	0.999144	0.835669	0.852301	1	0.870257	0.736366	0.74712	0.622256	0.503439	0.346413	0.20726	0.0941184	0.0776032	0.0839799	0.0824646	0.0406996	0.0672854	0.0824606	-0.00599156
-0.0321094	0.149646	0.315249	-0.0423304	-0.221658	0.230007	0.321444	-0.272152	-0.371266	-0.367078	-0.127913	-0.353289	-0.39511	-0.14618	-0.299318	-0.122293	-0.296685	-0.0530778	1	0.871352	0.850843	0.992804	0.858887	0.619354	0.116526	0.160495	0.40827	0.284637	0.55062	0.351014	0.219613	-0.198213	-0.060546	0.21938	-0.0452012
0.752508	0.758239	0.649227	0.591009	0.530196	0.545333	0.482576	0.43307	0.537591	0.693691	0.787949	0.743692	0.885792	1	0.979035	0.829051	0.827072	0.852267	0.895964	0.99543	0.867461	0.719258	0.646087	0.525508	0.599179	0.58228	0.49087	0.448515	0.373679	0.288676	0.238388	0.28461	0.271564	0.255843	0.252089
0.0291095	0.00847167	0.00203818	0.00204147	-0.00153578	-0.00119459	-0.00420913	-0.00657746	0.00717537	0.0367223	0.077345	0.410557	0.788545	0.982155	1	0.938127	0.809772	0.756016	0.779892	0.633558	0.480234	0.449083	0.415778	0.327816	0.281677	0.263569	0.204521	0.155444	0.113563	0.118258	0.0737104	0.0507544	0.0402299	0.0253763	0.015756
0.19988	0.165388	0.0692238	0.0421851	0.0584998	0.0544045	0.0477114	0.0414628	-0.0575357	-0.0311782	-0.0455244	-0.0303458	0.00702244	0.060541	0.113623	0.296237	0.396697	0.518996	0.638567	0.880517	0.955957	0.987158	1	0.887088	0.893328	0.953684	0.853346	0.76513	0.816319	0.875505	0.739454	0.608673	0.531952	0.443296	0.452176
0.00926121	-0.0102213	-0.0565612	-0.0951418	-0.103035	-0.0793289	-0.0595131	-0.0520366	0.00182296	-0.026678	0.0184459	0.0266937	0.0224036	-0.0466918	-0.0326726	-0.0251199	0.0116963	-0.0600904	-0.0823165	-0.11328	-0.0448658	-0.0476074	-0.0323095	0.0166156	-0.0213976	-0.158553	0.0502841	0.06273	0.0639735	0.047376	0.165247	0.263188	0.136188	0.524995	0.869619
-0.0325348	0.00832421	-0.0293176	0.061487	0.135827	0.0522744	-0.0941279	-0.221428	-0.20573	-0.153527	-0.178241	-0.0449274	-0.0112545	0.0960839	0.165994	0.306418	0.400199	0.507035	0.559625	0.503343	0.572655	0.739044	0.954146	1	0.924495	0.92219	0.813506	0.926297	0.800747	0.605038	0.549422	0.600951	0.415753	0.41546	0.474857
0.0768469	0.0688471	0.0303007	0.0322346	0.0526906	0.0584387	0.0312326	0.0200526	0.0341916	0.000167875	-0.0130051	0.0131763	0.0195449	0.0518336	0.0719012	0.0638189	0.0531037	0.0708187	0.113994	0.181204	0.173484	0.135864	0.105555	0.0582987	0.015973	0.0253345	0.0197046	0.0182286	0.0200698	-0.0261292	-0.0233196	-0.00204868	-0.00990784	-0.0205379	-0.0421796
0.142379	0.176549	0.148351	0.088625	0.0920012	0.120179	0.136162	0.140052	0.228974	0.484515	0.650173	0.841692	0.909849	0.752747	0.585468	0.6176	0.690843	0.776853	0.845409	0.903176	1	0.966968	0.909376	0.724326	0.624841	0.594092	0.621328	0.547679	0.449156	0.431859	0.387764	0.487375	0.410347	0.383376	0.406699
0.17227	0.546813	0.878257	0.75976	0.615216	0.467534	0.414118	0.435411	0.572064	0.68193	0.918852	1	0.913282	0.815376	0.819797	0.840081	0.78847	0.614714	0.55448	0.513853	0.454028	0.340916	0.203892	0.215741	0.206687	0.193028	0.199026	0.256288	0.169564	0.0862228	0.0761875	0.0516795	0.0496353	0.0820273	0.0547664
-0.00351022	-0.07535	-0.0295943	0.16583	-0.226061	-0.444155	-0.051362	0.260584	0.251869	-0.0954531	-0.335284	-0.00754704	-0.298159	-0.48087	-0.525756	-0.488685	-0.218744	-0.545498	-0.541221	-0.620347	-0.571388	-0.33041	-0.632698	-0.731285	-0.544497	-0.244802	-0.303211	-0.304348	-0.570569	-0.575058	-0.130372	0.40638	0.51598	0.209258	0.650679
-0.0176653	-0.00788285	-0.013464	-0.0132567	-0.0156609	0.00295927	-0.00583772	-0.0250477	-0.036556	-0.0150271	0.00970255	0.00872718	0.00579433	0.00771869	0.00219542	-0.0112826	0.00442155	0.00605621	-0.0155036	0.00714518	0.0337663	0.0215056	0.039521	0.0919243	0.114543	0.24864	0.381147	0.402611	0.369143	0.352015	0.254617	0.13708	0.0877144	0.0374808	0.00473004
0.309822	0.277	0.224579	0.237465	0.233474	0.202733	0.181566	0.147018	0.319853	0.660598	0.885654	0.91127	0.850941	0.768628	0.70453	0.78167	0.903747	1	0.936066	0.914526	0.873014	0.769277	0.766989	0.68316	0.642456	0.541522	0.52365	0.543192	0.419678	0.30889	0.245542	0.219427	0.210461	0.137256	0.105044
0.221247	0.0243434	0.120846	0.393213	0.135123	0.00738686	-0.0523001	-0.275695	-0.489356	-0.501446	-0.147973	0.356641	0.223134	-0.172417	-0.0964099	-0.122901	-0.138362	-0.273977	-0.165415	-0.449645	-0.284248	-0.240748	-0.370455	-0.0144436	0.022579	0.11263	0.0181008	0.328503	0.0407588	0.348781	-0.165644	0.144158	0.657562	0.601136	0.725492
mean df/f over all cells.
0.126863	0.154087	0.157251	0.1266	0.107448	0.117656	0.11336	0.142828	0.222287	0.293283	0.358924	0.423994	0.467676	0.472794	0.441996	0.409488	0.380548	0.34656	0.310711	0.2883	0.274745	0.237517	0.218949	0.206246	0.172043	0.153246	0.15881	0.157362	0.159678	0.165675	0.161371	0.148688	0.134447	0.113718	0.109309

## Sheet: SupFig3f
	peak time after rewarded runs (sec)	peak time after non-rewarded runs (sec)
	1.42857	1.57143
	0.571429	0.857143
	0.857143	3.14286
	0.571429	1
	1.71429	1.85714
	0.428571	0.571429
	0.571429	0.714286
	0.714286	1
	2.28571	1.85714
	0.571429	2.42857
	2.14286	1.14286
	1.42857	1.28571
	1.57143	1
	1.57143	2.57143
	1.85714	4
	1.57143	3
	2.14286	2.28571
	1.57143	0.428571
	1.42857	1.28571
	1.71429	2
	1.28571	1.57143
	1.71429	2.42857
	0.571429	0.571429
	1.85714	1.85714
	0.571429	0.428571
	0.428571	0.428571
	0.285714	0.285714
	0.714286	0.428571
	0.857143	0.857143
	0.571429	0.571429
	0.428571	0.142857
	1.42857	4
	1.85714	1.71429
	2.14286	4
	0.714286	1
	1.28571	1.28571
	0.857143	0.857143
	0.571429	0.571429
	0.714286	0.714286
	1.71429	2.57143
	1.71429	2.42857
	0.428571	0.285714
	0.714286	0.857143
	0.857143	0.857143
	1.57143	4
	0.285714	0.285714
	1.14286	1
	0.571429	3.42857
	1.42857	0.714286
	0.285714	0.285714
	0.285714	0.428571
	1.14286	0.857143
	0.857143	1.57143
	0.571429	1.57143
	1.71429	0.285714
	0.857143	1
	1	3.57143
	1.85714	1
	2.14286	2.42857
	0.714286	0.714286
	1.42857	0.714286
	2.85714	1.57143
	1.28571	1
	1.14286	0.857143
	0.428571	0.428571
	2.42857	2
	1.71429	2.14286
	2.71429	0.714286
	0.142857	0.571429
	1.14286	1.14286
	0.428571	3.71429
	0.857143	0.571429
	0.428571	0.714286
	1.28571	1.57143
	0.428571	0.857143
	0.428571	1.28571
	0.285714	0.714286
	2.71429	4
	2.85714	4
	0.857143	0.857143
	1	1.42857
	0.285714	0.571429
	1.57143	1.71429
	0.714286	2.85714
	0.857143	0.714286
	2.71429	3

## Sheet: SupFig3g
Place field similarity, between rewarded runs and non-rewarded runs
0.922197
0.780447
0.302235
0.57671
0.628641
0.844479
0.403557
0.959608
0.472434
0.00893849
0.46146
0.943674
0.665178
-0.102671
-0.0508485
-0.426694
0.942423
-0.731557
0.980216
0.615374
0.427155
0.778344
0.931442
0.819674
0.904716
0.831653
0.991759
0.803791
0.258138
0.89847
0.822988
0.508088
0.61251
-0.216406
0.940599
0.834495
0.564385
0.984572
0.865768
0.600905
0.625883
0.882803
0.78763
0.905446
0.156657
0.931281
0.916606
0.270514
0.589963
0.805001
0.953118
0.91061
0.842531
0.323913
0.882145
0.982826
-0.0339539
0.265295
0.822831
0.919601
0.374205
0.0110428
0.874849
0.869389
0.963448
0.0261804
0.350707
-0.17671
0.613099
0.947178
-0.46383
0.502115
0.585086
0.922653
0.459363
-0.045073
0.346003
-0.117415
0.261056
0.666615
0.831867
0.511464
0.770497
-0.231867
0.487079
0.722124
