# Supplementary material for: Mechanisms of experience-dependent place-cell referencing in hippocampal area CA1
Source: Nat Neurosci. 2025 Apr 1;28(7):1486–96. doi: 10.1038/s41593-025-01930-5 (PMC12229891; doi:10.1038/s41593-025-01930-5)
Supplement: Supplementary file 11 — Experience-dependent, flexible space- and goal-referenced CA1 PC representation. [file 41593_2025_1930_MOESM11_ESM.xlsx]

## Sheet: SupFig4a
	sup fig 4a has no data points

## Sheet: SupFig4b, 4c, 4d, 4e
	bin value (3.6cm/bin)	0	1	2	3	4	5	6	7	8	9	10	11	12	13	14	15	16	17	18	19	20	21	22	23	24	25
Sup Fig 4b	abB, day1	0.00824499	0.0200236	0.0270907	0.0376914	0.0553592	0.0718492	0.0954064	0.113074	0.134276	0.157833	0.176678	0.191991	0.212014	0.233216	0.259128	0.293286	0.325088	0.35689	0.40636	0.452297	0.502945	0.568905	0.64311	0.73616	0.915194	1
	aB, day1	0.00705882	0.0141176	0.0305882	0.0447059	0.0541176	0.0705882	0.0870588	0.101176	0.124706	0.150588	0.169412	0.197647	0.223529	0.235294	0.265882	0.291765	0.315294	0.355294	0.381176	0.423529	0.489412	0.545882	0.635294	0.750588	0.910588	1
Sup Fig 4c	aAA, day 2	0.016129	0.0645161	0.129032	0.164516	0.193548	0.222581	0.267742	0.3	0.332258	0.354839	0.383871	0.412903	0.451613	0.480645	0.503226	0.519355	0.558065	0.590323	0.616129	0.641935	0.687097	0.722581	0.76129	0.806452	0.916129	1
	bBA, day 2	0.0106667	0.032	0.0533333	0.064	0.072	0.0746667	0.0853333	0.109333	0.122667	0.138667	0.154667	0.173333	0.189333	0.213333	0.234667	0.253333	0.272	0.298667	0.338667	0.392	0.445333	0.509333	0.584	0.677333	0.877333	1
Sup Fig 4d	aAB, day 1	0.0417495	0.11332	0.178926	0.244533	0.322068	0.379722	0.44334	0.469185	0.508946	0.544732	0.584493	0.602386	0.632207	0.673956	0.709742	0.729622	0.749503	0.767396	0.785288	0.805169	0.821074	0.840954	0.862823	0.890656	0.95825	1
	aAB, day 2	0.0122699	0.0368098	0.0572597	0.0756646	0.0920245	0.106339	0.122699	0.132924	0.143149	0.167689	0.186094	0.212679	0.237219	0.249489	0.261759	0.290389	0.319018	0.347648	0.386503	0.433538	0.490798	0.564417	0.650307	0.766871	0.920245	1
Sup Fig 4e	bBA, day 1	0.0173697	0.0372208	0.0769231	0.104218	0.124069	0.171216	0.19603	0.210918	0.243176	0.26799	0.292804	0.322581	0.354839	0.379653	0.404467	0.424318	0.459057	0.478908	0.513648	0.57072	0.598015	0.637717	0.682382	0.776675	0.8933	1
	bBA, day 2	0.0106667	0.032	0.0533333	0.064	0.072	0.0746667	0.0853333	0.109333	0.122667	0.138667	0.154667	0.173333	0.189333	0.213333	0.234667	0.253333	0.272	0.298667	0.338667	0.392	0.445333	0.509333	0.584	0.677333	0.877333	1
