# Supplementary material for: Mechanisms of experience-dependent place-cell referencing in hippocampal area CA1
Source: Nat Neurosci. 2025 Apr 1;28(7):1486–96. doi: 10.1038/s41593-025-01930-5 (PMC12229891; doi:10.1038/s41593-025-01930-5)
Supplement: Supplementary file 12 — Longitudinal tracking of cells from day 1 to day 2. [file 41593_2025_1930_MOESM12_ESM.xlsx]

## Sheet: SupFig5a
		Space PC on day 1, familiar belt, where do they go on day 2, novel belt
		pre and only			pre	post	not PC
		inter	0.3148		0.1173	0.1111	0.1296
		goal	0.216
		space	0.1111

## Sheet: SupFig5b
			Space PC on day 1, familiar belt, where do they go on day 2, familiar belt
			pre and only			pre	post	not PC
			inter	0.336538		0.1827	0.0577	0.0288
			goal	0.125
			space	0.269231

## Sheet: SupFig5c
		Goal PC on day 1, familiar belt, where do they go on day 2, novel belt
		pre and only			pre	post	not PC
		inter	0.1556		0.0778	0.1111	0.1444
		goal	0.4889
		space	0.0222

## Sheet: SupFig5d
		Goal PC on day 1, familiar belt, where do they go on day 2, familiar belt
		pre and only			pre	post	not PC
		inter	0.2214		0.084	0.0763	0.1069
		goal	0.4733
		space	0.0382

## Sheet: ExtendedFig5e
		Space/(Space_Goal) from each shuffle (bootstrapped data)		Familiar to familiar	Familiar to novel
		0.490566		0.6829	0.3396
		0.56962
		0.503546
		0.529412
		0.512195
		0.487013
		0.420732
		0.47561
		0.539474
		0.516556
		0.573333
		0.409938
		0.482143
		0.478261
		0.442953
		0.437086
		0.496732
		0.532544
		0.513889
		0.506098
		0.538889
		0.448276
		0.424837
		0.460526
		0.512346
		0.512821
		0.485714
		0.503401
		0.477778
		0.566667
		0.47482
		0.543624
		0.566667
		0.496933
		0.467836
		0.433121
		0.551724
		0.5
		0.525926
		0.628378
		0.464286
		0.47619
		0.474359
		0.471698
		0.425
		0.52381
		0.484277
		0.431818
		0.4375
		0.453237
		0.518987
		0.519737
		0.40411
		0.524823
		0.477707
		0.573248
		0.558442
		0.509934
		0.474684
		0.526667
		0.496774
		0.537931
		0.578231
		0.54491
		0.433566
		0.506494
		0.54
		0.493506
		0.536765
		0.536145
		0.4875
		0.393103
		0.519337
		0.526667
		0.486667
		0.50303
		0.541935
		0.508772
		0.38961
		0.52349
		0.465278
		0.509804
		0.547297
		0.548872
		0.496774
		0.519231
		0.47973
		0.453333
		0.52027
		0.554795
		0.5
		0.555556
		0.469799
		0.39759
		0.506849
		0.554839
		0.598726
		0.465839
		0.541935
		0.435294
		0.509091
		0.509677
		0.549383
		0.525
		0.488235
		0.521472
		0.549296
		0.503597
		0.435065
		0.506579
		0.43949
		0.503311
		0.47205
		0.503704
		0.513158
		0.5
		0.515337
		0.529412
		0.465278
		0.488095
		0.496296
		0.491329
		0.447368
		0.507042
		0.576923
		0.470199
		0.510204
		0.49711
		0.478261
		0.482759
		0.521739
		0.493151
		0.546053
		0.541935
		0.507042
		0.47973
		0.503145
		0.47651
		0.530864
		0.52027
		0.48125
		0.570423
		0.5
		0.420382
		0.52439
		0.502959
		0.5
		0.492958
		0.451807
		0.546667
		0.510204
		0.45283
		0.588957
		0.541401
		0.445946
		0.546012
		0.465753
		0.52795
		0.517986
		0.4625
		0.492958
		0.517007
		0.540881
		0.510204
		0.47973
		0.463576
		0.508982
		0.512195
		0.455128
		0.453333
		0.529412
		0.474684
		0.464286
		0.536424
		0.457516
		0.480519
		0.463768
		0.492857
		0.533784
		0.486667
		0.575163
		0.55102
		0.521472
		0.506494
		0.527607
		0.526316
		0.515528
		0.543624
		0.458065
		0.517007
		0.462025
		0.460123
		0.509317
		0.453333
		0.529801
		0.515337
		0.594595
		0.481013
		0.522059
		0.445122
		0.555556
		0.56
		0.471338
		0.561644
		0.507042
		0.479042
		0.538462
		0.453901
		0.510345
		0.528169
		0.503067
		0.5625
		0.470199
		0.433121
		0.45283
		0.567568
		0.535948
		0.578947
		0.497354
		0.552448
		0.388889
		0.440252
		0.455224
		0.484848
		0.522388
		0.497041
		0.54375
		0.54375
		0.465409
		0.547297
		0.475309
		0.465278
		0.437908
		0.548193
		0.632653
		0.434783
		0.412903
		0.379032
		0.475904
		0.468531
		0.535484
		0.556338
		0.44
		0.490196
		0.546667
		0.560811
		0.484076
		0.474684
		0.455696
		0.48538
		0.537931
		0.57047
		0.52349
		0.493506
		0.508772
		0.485549
		0.459627
		0.517857
		0.490566
		0.462585
		0.624204
		0.452229
		0.507042
		0.56962
		0.536424
		0.546099
		0.506667
		0.579618
		0.416667
		0.440252
		0.474026
		0.419753
		0.344371
		0.506579
		0.432432
		0.475
		0.515723
		0.458904
		0.503106
		0.503356
		0.424837
		0.52795
		0.477419
		0.48366
		0.468966
		0.477941
		0.487342
		0.489933
		0.482143
		0.52
		0.569832
		0.40625
		0.524138
		0.502994
		0.593333
		0.473333
		0.524138
		0.512195
		0.518987
		0.496644
		0.480769
		0.465278
		0.493421
		0.465278
		0.446541
		0.57485
		0.517483
		0.554054
		0.509554
		0.518519
		0.56875
		0.40411
		0.554839
		0.523256
		0.485294
		0.555556
		0.497006
		0.490566
		0.563758
		0.517483
		0.47205
		0.528662
		0.527607
		0.485714
		0.481481
		0.503226
		0.481481
		0.475524
		0.510067
		0.525
		0.418182
		0.529032
		0.529032
		0.496933
		0.405405
		0.563291
		0.480519
		0.493421
		0.481481
		0.485714
		0.522876
		0.409091
		0.531034
		0.541176
		0.459627
		0.461538
		0.47619
		0.509317
		0.462025
		0.496815
		0.470968
		0.427586
		0.502857
		0.552795
		0.496855
		0.535948
		0.45082
		0.50641
		0.535714
		0.432432
		0.472603
		0.480519
		0.509804
		0.497041
		0.507143
		0.472603
		0.631206
		0.530201
		0.523529
		0.52381
		0.506173
		0.507353
		0.450331
		0.510638
		0.527778
		0.54321
		0.561644
		0.517857
		0.503268
		0.487342
		0.473684
		0.522876
		0.515528
		0.493827
		0.474074
		0.457143
		0.457516
		0.522581
		0.54717
		0.513158
		0.461538
		0.544872
		0.517241
		0.535211
		0.486111
		0.468085
		0.511494
		0.5
		0.444444
		0.508982
		0.466292
		0.472973
		0.503597
		0.546667
		0.478528
		0.462963
		0.520548
		0.536913
		0.52027
		0.507143
		0.567742
		0.496454
		0.510638
		0.543478
		0.589041
		0.490909
		0.51634
		0.461538
		0.460123
		0.505882
		0.466216
		0.47651
		0.477987
		0.5375
		0.429487
		0.533742
		0.515385
		0.408163
		0.477707
		0.477124
		0.611465
		0.519737
		0.452703
		0.48503
		0.440559
		0.562044
		0.487179
		0.554745
		0.545455
		0.469512
		0.456376
		0.496403
		0.483221
		0.570513
		0.45625
		0.517007
		0.486842
		0.539394
		0.448485
		0.564935
		0.506579
		0.386667
		0.496855
		0.463415
		0.557823
		0.450331
		0.561644
		0.484663
		0.564286
		0.503448
		0.484472
		0.442177
		0.526946
		0.496855
		0.510204
		0.496815
		0.486301
		0.443787
		0.426667
		0.513514
		0.524138
		0.496689
		0.42446
		0.517007
		0.506757
		0.493902
		0.509934
		0.524823
		0.506329
		0.570513
		0.5
		0.592105
		0.5625
		0.485549
		0.475524
		0.50641
		0.530488
		0.488764
		0.52518
		0.530612
		0.509317
		0.52381
		0.487013
		0.460526
		0.477419
		0.516129
		0.580645
		0.502793
		0.456954
		0.534247
		0.422619
		0.463576
		0.449367
		0.463087
		0.542857
		0.575163
		0.5
		0.506579
		0.584416
		0.524691
		0.5
		0.557692
		0.531915
		0.463576
		0.544872
		0.52
		0.551948
		0.521127
		0.555556
		0.478261
		0.432099
		0.432432
		0.516556
		0.472973
		0.439759
		0.5125
		0.510949
		0.503356
		0.514493
		0.52
		0.459459
		0.468531
		0.489933
		0.48366
		0.5
		0.458599
		0.535948
		0.5
		0.519084
		0.483871
		0.484076
		0.496732
		0.483444
		0.517483
		0.374233
		0.516779
		0.493976
		0.576087
		0.554054
		0.516779
		0.509677
		0.494253
		0.490066
		0.56129
		0.554217
		0.512658
		0.521212
		0.558621
		0.483221
		0.485507
		0.445087
		0.415205
		0.472393
		0.54
		0.474026
		0.449704
		0.525316
		0.490066
		0.548193
		0.475904
		0.548611
		0.531915
		0.451613
		0.48951
		0.486842
		0.505682
		0.5
		0.511111
		0.476744
		0.476744
		0.493243
		0.467949
		0.5
		0.451613
		0.474026
		0.449367
		0.481481
		0.458904
		0.5625
		0.532468
		0.509677
		0.503311
		0.541096
		0.503106
		0.462025
		0.475
		0.522013
		0.478528
		0.543624
		0.566667
		0.557823
		0.497143
		0.472222
		0.445122
		0.466258
		0.434783
		0.547297
		0.420732
		0.447154
		0.532164
		0.482759
		0.531646
		0.52
		0.467532
		0.479532
		0.402778
		0.50641
		0.548611
		0.51634
		0.587413
		0.529412
		0.471429
		0.509804
		0.497076
		0.471429
		0.535032
		0.496503
		0.540146
		0.486486
		0.472441
		0.482759
		0.521739
		0.542484
		0.512821
		0.5
		0.546512
		0.5
		0.471591
		0.48366
		0.506667
		0.448485
		0.532051
		0.524138
		0.547297
		0.537572
		0.465409
		0.464052
		0.446809
		0.487805
		0.50303
		0.521739
		0.511628
		0.529412
		0.494048
		0.493506
		0.4125
		0.405405
		0.471338
		0.496855
		0.509434
		0.554054
		0.452229
		0.37594
		0.544304
		0.496599
		0.455696
		0.506329
		0.496732
		0.475524
		0.568627
		0.540541
		0.522581
		0.447368
		0.455172
		0.546053
		0.515337
		0.540541
		0.448276
		0.541935
		0.50303
		0.488372
		0.5
		0.450331
		0.510067
		0.429487
		0.465278
		0.458065
		0.470588
		0.415584
		0.521429
		0.519231
		0.512658
		0.455621
		0.452555
		0.52
		0.451613
		0.477419
		0.575342
		0.440252
		0.513699
		0.56
		0.433566
		0.515723
		0.473054
		0.486111
		0.487654
		0.51634
		0.517442
		0.536232
		0.519737
		0.453416
		0.5
		0.530488
		0.546099
		0.52439
		0.5
		0.527607
		0.543478
		0.568627
		0.536913
		0.47205
		0.440994
		0.506329
		0.465839
		0.5125
		0.510791
		0.491429
		0.535211
		0.575163
		0.47561
		0.487342
		0.51049
		0.539877
		0.466667
		0.503145
		0.54878
		0.490196
		0.503106
		0.532544
		0.48
		0.483221
		0.512048
		0.472727
		0.557143
		0.476821
		0.444444
		0.536913
		0.59589
		0.573333
		0.492424
		0.561728
		0.478873
		0.49359
		0.51773
		0.554054
		0.437086
		0.512658
		0.522581
		0.486842
		0.516129
		0.466667
		0.486842
		0.470968
		0.457143
		0.502994
		0.522013
		0.5
		0.429448
		0.462025
		0.489655
		0.533333
		0.544444
		0.544828
		0.515924
		0.429577
		0.52
		0.50303
		0.544872
		0.458599
		0.517986
		0.469388
		0.509434
		0.41844
		0.455696
		0.521739
		0.534722
		0.447368
		0.490683
		0.575
		0.521739
		0.51875
		0.437956
		0.519737
		0.509317
		0.548148
		0.564286
		0.477707
		0.5
		0.528662
		0.510345
		0.578231
		0.528302
		0.427632
		0.445946
		0.462069
		0.490066
		0.493827
		0.496403
		0.468354
		0.436709
		0.49359
		0.506329
		0.444444
		0.475
		0.509091
		0.509434
		0.522876
		0.50641
		0.553571
		0.527778
		0.518519
		0.458599
		0.488506
		0.493243
		0.490196
		0.510638
		0.594406
		0.530201
		0.473684
		0.593103
		0.542484
		0.551948
		0.541096
		0.490066
		0.442857
		0.486842
		0.496774
		0.519231
		0.482517
		0.486301
		0.570513
		0.472222
		0.52907
		0.557971
		0.470588
		0.458599
		0.526316
		0.467949
		0.461988
		0.428571
		0.529412
		0.513158
		0.496644
		0.512987
		0.512346
		0.429577
		0.468966
		0.435897
		0.509804
		0.549708
		0.503185
		0.503401
		0.51875
		0.481013
		0.452055
		0.5875
		0.459459
		0.445161
		0.469388
		0.473684
		0.47093
		0.48227
		0.535484
		0.466667
		0.503067
		0.520548
		0.485075
		0.496503
		0.427632
		0.526946
		0.405229
		0.545455
		0.494118
		0.516779
		0.52
		0.478788
		0.551724
		0.407895
		0.585526
		0.441379
		0.489051
		0.513158
		0.473333
		0.451807
		0.525641
		0.47205
		0.551515
		0.535484
		0.549708
		0.469697
		0.449664
		0.51875
		0.496732
		0.445783
		0.506024
		0.49359
		0.506329
		0.519337
		0.490798
		0.551282
		0.56962
		0.520548
		0.516129
		0.518987
		0.54321
		0.454545
		0.512195
		0.517007
		0.465278
		0.513333
		0.444444
		0.52349
		0.490446
		0.484277
		0.512821
		0.43038
		0.56051
		0.454545
		0.445161
		0.486301
		0.591716
		0.489796
		0.503497
		0.5
		0.509804
		0.564935
		0.528302
		0.453947
		0.401235
		0.461538
		0.470968
		0.522581
		0.56962
		0.52
		0.52071
		0.525316
		0.42953
		0.516556
		0.544118
		0.536232
		0.469136
		0.5
		0.433962
		0.503268
		0.5125
		0.432624
		0.581699
		0.473684
		0.506329
		0.542857
		0.43949
		0.52907
		0.490446
		0.544872
		0.443038
		0.532051
		0.530488
		0.474684
		0.533333
		0.5
		0.453947
		0.42069
		0.486486
		0.539474
		0.553459
		0.477124
		0.572414
		0.496599
		0.530488
		0.43949
		0.583333
		0.43949
		0.513333
		0.460432
		0.4875
		0.49375
		0.524138
		0.510204
		0.490066
		0.538961
		0.47482
		0.489362
		0.559524
		0.450331
		0.54491
		0.483221
		0.54
		0.493056
		0.567901
		0.56962
		0.528571
		0.541667
		0.473333
		0.486301
		0.493333
		0.516556
		0.485714
		0.451613
		0.47561
		0.537415
		0.487805
		0.510949
		0.516129
		0.510204
		0.581818
		0.493506
		0.540881
		0.487013
		0.565789
		0.5125
		0.527607
		0.449275
		0.489933
		0.503356
		0.515152
		0.601307
		0.458333
		0.572414
		0.536913
		0.535032
		0.422222
		0.478873
		0.455224
		0.462585
		0.569536
		0.529032
		0.487952
		0.5
		0.464516
		0.482759
		0.522876
		0.514925
		0.538462
		0.493421
		0.527559
		0.462069
		0.52795
		0.461039
		0.506757
		0.43125
		0.54321
		0.493151
		0.54491
		0.413793
		0.456376
		0.520548
		0.456376
		0.535032
		0.507042
		0.615385
		0.5
		0.536913
		0.44586
		0.540541
		0.52
		0.575581
		0.54491
		0.525641
		0.5125
		0.505952
		0.550633
		0.458065
		0.45082
		0.531915
		0.454545
		0.480519
		0.489362
		0.4625
		0.5
		0.5
		0.516779
		0.532468
		0.547771
		0.443662
		0.479532
		0.492754
		0.492958
		0.50625
		0.472393
		0.463576
		0.48
		0.514451
		0.563758
		0.439189
		0.516556
		0.518797
		0.518519
		0.518519
		0.573171
		0.482143
		0.51634
		0.564626
		0.578313
		0.556962
		0.546012
		0.518293
		0.539394
		0.484663
		0.467626
		0.428571
		0.503401
		0.455696
		0.570513
		0.460526
		0.508982
		0.565789
		0.457516
		0.547297
		0.54321
		0.503497
		0.483221
		0.510638
		0.568493
		0.478528
		0.532934
		0.560284
		0.596154
		0.529412
		0.502994
		0.542254
		0.539474
		0.440678
		0.48
		0.436242
		0.496855
		0.526667
		0.459459
		0.554054
		0.587838
		0.537931
		0.478873
		0.460123
		0.567742
		0.52
		0.515152
		0.525974
		0.452055
		0.524691
		0.436709
		0.445122
		0.515152
		0.486842
		0.494048
		0.509554
		0.52795
		0.493827
		0.470588
		0.515873
		0.469136
		0.51087
		0.493333
		0.489796
		0.536585
		0.519737
		0.524138
		0.481481
		0.481203
		0.539007
		0.439189
		0.452229
		0.594771
		0.5
		0.517241
		0.427586
		0.408451
		0.503185
		0.475524
		0.466667
		0.545455
		0.496689
		0.517986
		0.523529
		0.472603
		0.439024
		0.527473
		0.516556
		0.537415
		0.542254
		0.484472
		0.5
		0.530612
		0.565217
		0.547619
		0.5
		0.444444
		0.506667
		0.467949
		0.572368
		0.456522
		0.449704
		0.503067
		0.5
		0.469388
		0.524691
		0.514925
		0.4875
		0.473684
		0.433333
		0.458065
		0.465753
		0.563758
		0.468354
		0.479452
		0.440994
		0.487013
		0.519481
		0.515152
		0.470968
		0.514925
		0.478873
		0.541401
		0.525
		0.48366
		0.5
		0.496815
		0.561644
		0.459459
		0.522013
		0.487179
		0.524096
		0.527273
		0.512658
		0.559441
		0.522581
		0.522876
		0.445161
		0.52381
		0.567568
		0.446429
		0.462428
		0.5
		0.45679
		0.482143
		0.479167
		0.53125
		0.432749
		0.523179
		0.5
		0.514286
		0.477124
		0.404762
		0.515723
		0.481481
		0.515924
		0.566667
		0.48366
		0.508671
		0.413793
		0.532895
		0.468085
		0.544304
		0.544304
		0.493056
		0.483444
		0.54902
		0.444444
		0.466667
		0.466667
		0.555556
		0.514706
		0.469697
		0.540146
		0.434783
		0.522293
		0.527778
		0.554745
		0.509317
		0.532468
		0.426667
		0.477124
		0.432624
		0.521429
		0.496552
		0.550898
		0.472222
		0.525714
		0.532544
		0.547771
		0.530612
		0.455782
		0.509202
		0.546053
		0.482353
		0.553459
		0.534247
		0.477707
		0.511278
		0.519737
		0.469799
		0.424837
		0.437126
		0.56129
		0.51875
		0.510345
		0.450617
		0.512048
		0.52518
		0.453237
		0.517045
		0.47093
		0.520958
		0.475177
		0.52
		0.517857
		0.482517
		0.477419
		0.493421
		0.461039
		0.521127
		0.538462
		0.544218
		0.471831
		0.481707
		0.514286
		0.547059
		0.436709
		0.419162
		0.467626
		0.503356
		0.496933
		0.515924
		0.539007
		0.518248
		0.544872
		0.479042
		0.487342
		0.490446
		0.45679
		0.519481
		0.477987
		0.490066
		0.433824
		0.48
		0.535211
		0.461538
		0.506667
		0.477419
		0.490196
		0.443114
		0.493243
		0.421384
		0.522013
		0.393548
		0.543624
		0.516129
		0.510067
		0.503597
		0.557576
		0.448485
		0.531646
		0.468966
		0.514925
		0.5
		0.56051
		0.568627
		0.47973
		0.512987
		0.51634
		0.487342
		0.46875
		0.486486
		0.532051
		0.531915
		0.46875
		0.562092
		0.518072
		0.486301
		0.551724
		0.506494
		0.465839
		0.461988
		0.4875
		0.496689
		0.491124
		0.44375
		0.491228
		0.534591
		0.551282
		0.503497
		0.456954
		0.573248
		0.461988
		0.448718
		0.601351
		0.551724
		0.516779
		0.5125
		0.473054
		0.457516
		0.552632
		0.47651
		0.472603
		0.506494
		0.493976
		0.592105
		0.542484
		0.52027
		0.517986
		0.447205
		0.508772
		0.493506
		0.471831
		0.424658
		0.506944
		0.437908
		0.45
		0.542254
		0.480519
		0.411765
		0.5
		0.5
		0.482993
		0.512346
		0.455128
		0.553459
		0.5
		0.477273
		0.533784
		0.463087
		0.485075
		0.437086
		0.509091
		0.489933
		0.517483
		0.518293
		0.49359
		0.5
		0.542683
		0.452703
		0.506329
		0.56391
		0.513158
		0.476821
		0.573248
		0.405229
		0.461039
		0.483444
		0.524476
		0.460432
		0.4625
		0.484277
		0.503268
		0.493827
		0.517045
		0.449102
		0.512821
		0.503356
		0.538462
		0.547297
		0.506024
		0.44586
		0.490909
		0.606897
		0.482014
		0.520833
		0.456954
		0.56051
		0.509677
		0.522013
		0.52518
		0.405229
		0.567251
		0.451852
		0.52795
		0.444444
		0.437908
		0.516129
		0.519231
		0.455696
		0.473684
		0.519737
		0.565517
		0.542169
		0.539877
		0.549383
		0.527027
		0.6
		0.541935
		0.463235
		0.428571
		0.441379
		0.489362
		0.467066
		0.411765
		0.5
		0.535948
		0.49359
		0.524823
		0.478528
		0.487013
		0.492958
		0.497041
		0.518519
		0.513158
		0.5125
		0.496815
		0.509934
		0.448276
		0.474074
		0.490446
		0.511905
		0.475862
		0.550633
		0.510067
		0.51634
		0.48366
		0.38961
		0.496552
		0.448529
		0.527778
		0.48366
		0.534591
		0.493333
		0.525316
		0.589041
		0.531646
		0.513158
		0.475806
		0.464789
		0.517241
		0.557047
		0.519231
		0.596491
		0.435583
		0.491018
		0.455782
		0.455882
		0.522581
		0.4375
		0.444444
		0.521739
		0.51634
		0.484076
		0.475309
		0.521739
		0.493151
		0.414966
		0.46875
		0.492754
		0.577465
		0.537931
		0.467949
		0.489933
		0.514085
		0.55
		0.450704
		0.512658
		0.454545
		0.395683
		0.521739
		0.445087
		0.5
		0.574074
		0.483444
		0.509554
		0.443709
		0.503226
		0.547486
		0.503311
		0.589744
		0.480519
		0.492754
		0.570513
		0.5625
		0.424837
		0.475524
		0.484076
		0.460674
		0.517483
		0.580247
		0.484472
		0.524691
		0.548193
		0.474684
		0.462963
		0.479769
		0.546099
		0.496296
		0.549383
		0.531646
		0.479769
		0.613497
		0.52907
		0.437086
		0.473684
		0.454023
		0.522876
		0.522727
		0.482014
		0.535948
		0.469388
		0.507692
		0.4375
		0.466216
		0.559006
		0.490446
		0.51049
		0.487342
		0.520548
		0.52518
		0.480519
		0.520548
		0.489933
		0.462069
		0.481707
		0.513333
		0.465409
		0.5
		0.552632
		0.50289
		0.47561
		0.47651
		0.473333
		0.54491
		0.477528
		0.592593
		0.438356
		0.46875
		0.578616
		0.525641
		0.445205
		0.453947
		0.5
		0.544872
		0.54902
		0.505814
		0.503401
		0.509202
		0.512987
		0.538462
		0.517986
		0.562092
		0.522293
		0.443709
		0.54902
		0.445255
		0.514493
		0.575342
		0.534884
		0.469136
		0.496732
		0.493671
		0.486301
		0.479452
		0.513699
		0.469136
		0.535948
		0.608974
		0.4625
		0.424242
		0.496689
		0.535948
		0.40625
		0.533333
		0.512821
		0.490566
		0.515924
		0.551724
		0.548387
		0.51145
		0.487952
		0.5
		0.484848
		0.486667
		0.509554
		0.562092
		0.452229
		0.48538
		0.466667
		0.490196
		0.572414
		0.548193
		0.437126
		0.496774
		0.480519
		0.542484
		0.529801
		0.534483
		0.419753
		0.515152
		0.502994
		0.486301
		0.489796
		0.489655
		0.506667
		0.464516
		0.51497
		0.49375
		0.470968
		0.474359
		0.481928
		0.485207
		0.509202
		0.451807
		0.471698
		0.511494
		0.554217
		0.582278
		0.490798
		0.496599
		0.55
		0.483444
		0.509554
		0.524476
		0.4875
		0.496774
		0.462585
		0.476821
		0.544828
		0.458904
		0.475524
		0.516556
		0.487013
		0.474684
		0.567742
		0.482759
		0.516129
		0.511494
		0.510638
		0.507143
		0.524823
		0.592105
		0.508876
		0.5
		0.522013
		0.444444
		0.455128
		0.415493
		0.487013
		0.575163
		0.472973
		0.471014
		0.52349
		0.515723
		0.460526
		0.519737
		0.509804
		0.515957
		0.486842
		0.519553
		0.471338
		0.484848
		0.507042
		0.527607
		0.521429
		0.446667
		0.456376
		0.514925
		0.462069
		0.462963
		0.506494
		0.440559
		0.423077
		0.538462
		0.545455
		0.493243
		0.568047
		0.493333
		0.506494
		0.506579
		0.484663
		0.525974
		0.470588
		0.421053
		0.496774
		0.457746
		0.456954
		0.588957
		0.448718
		0.434783
		0.568862
		0.457143
		0.537415
		0.625806
		0.491018
		0.564935
		0.463576
		0.5
		0.503448
		0.478571
		0.465409
		0.546584
		0.512346
		0.509804
		0.56875
		0.54
		0.51049
		0.518293
		0.515528
		0.510204
		0.451389
		0.423077
		0.5
		0.47619
		0.51049
		0.525
		0.460526
		0.506173
		0.432258
		0.441718
		0.528662
		0.459259
		0.503311
		0.55625
		0.537931
		0.541096
		0.527132
		0.518293
		0.533333
		0.509091
		0.484848
		0.528662
		0.481013
		0.521739
		0.475904
		0.518987
		0.524476
		0.509804
		0.572368
		0.470588
		0.537931
		0.503356
		0.439306
		0.515152
		0.589552
		0.46988
		0.517241
		0.584906
		0.540541
		0.496503
		0.423358
		0.530769
		0.503401
		0.511811
		0.554795
		0.519737
		0.483871
		0.487179
		0.518293
		0.511364
		0.541096
		0.5
		0.432927
		0.519481
		0.510204
		0.49697
		0.514793
		0.56962
		0.487342
		0.439716
		0.56129
		0.48227
		0.506494
		0.477273
		0.506757
		0.477124
		0.487805
		0.517241
		0.521127
		0.527607
		0.405405
		0.431373
		0.5
		0.517045
		0.519737
		0.455696
		0.481707
		0.515723
		0.469136
		0.451613
		0.534247
		0.518987
		0.534884
		0.453947
		0.402367
		0.52795
		0.514493
		0.485714
		0.493333
		0.477124
		0.471698
		0.464286
		0.50641
		0.482993
		0.5
		0.506667
		0.561728
		0.450617
		0.556291
		0.506494
		0.512987
		0.506667
		0.51875
		0.45283
		0.516129
		0.507246
		0.559748
		0.424837
		0.467626
		0.496296
		0.497041
		0.508772
		0.443114
		0.460432
		0.496855
		0.532051
		0.435065
		0.478261
		0.50625
		0.467836
		0.51087
		0.473054
		0.486486
		0.541935
		0.401163
		0.551724
		0.45625
		0.558282
		0.519231
		0.473054
		0.46875
		0.503106
		0.529412
		0.536913
		0.492857
		0.437086
		0.541935
		0.487179
		0.428571
		0.476821
		0.503597
		0.580838
		0.472222
		0.430556
		0.473333
		0.509202
		0.560284
		0.423611
		0.502994
		0.539007
		0.507353
		0.496774
		0.460993
		0.551282
		0.425676
		0.453947
		0.47619
		0.524691
		0.538462
		0.518519
		0.5
		0.493421
		0.549296
		0.527397
		0.493243
		0.474359
		0.480263
		0.524823
		0.528169
		0.536913
		0.424837
		0.503268
		0.472603
		0.519231
		0.453901
		0.512346
		0.473684
		0.496815
		0.483871
		0.469512
		0.472222
		0.460526
		0.520548
		0.5
		0.554795
		0.548387
		0.475
		0.52027
		0.542636
		0.523179
		0.414013
		0.50641
		0.471338
		0.493243
		0.51875
		0.517007
		0.5
		0.590604
		0.509091
[truncated: 8,001 more rows]

## Sheet: ExtendedFig5f
		Space/(Space+Goal), Familiar to Familiar				Space/(Space+Goal), Familiar to Novel
		Familiar, day1	Familiar, day 2			Familiar, day1	Novel, day 2
		0.133333	0.307692			0.363636	0.113636
		0.219512	0.229167			0.657143	0.166667
		0.806452	0.789474			0.76	0.315789
		0.489362	0.258065			0.714286	0.121951
		0.236842	0.172414			0.607843	0.131579
		0.571429	0.442308

## Sheet: SupFig5g_left
	Goal PC stays goal PC from day 1 to day 2, cell 478, Familiar to Novel belt
	Day 1, df/f map, pre: before reward switch, 100 laps by 50 spatial bins.
	0.0359192	-0.012632	0.00251348	-0.0170235	-0.000133954	-0.0276976	-0.0520675	-0.022121	-0.0119959	0.00762352	0.0219753	0.10487	0.201973	0.230124	0.148805	0.108503	0.172589	0.208499	0.186752	0.0966807	0.11813	0.12462	0.122482	0.14785	0.13592	0.104969	-0.00831317	-0.055803	-0.0397595	-0.0149731	0.00974677	-0.00580733	0.00420023	-0.0114323	-0.00525729	-0.017448	0.00696047	0.00830884	0.0308639	0.0049374	0.0199696	-0.0290206	-0.0147551	-0.0384682	-0.0225144	-0.0434451	-0.0444337	-0.0287737	-0.0283175
	-0.0888594	-0.0931104	-0.100436	-0.0834763	-0.0479951	-0.00318401	0.00751323	0.0242683	0.034508	0.047203	0.0145787	0.0160248	0.00973558	0.00470922	-0.00825175	0.0036526	0.0295891	0.0150067	0.0166744	0.0471936	0.0695042	0.126547	0.121249	0.173787	0.10866	0.089115	0.043788	0.0477494	0.0275634	0.0414204	0.0522586	0.0346127	0.0107048	-0.0264581	-0.0465469	-0.0375836	-0.0207596	0.0353784	0.0320134	0.0717253	0.04492	0.0762378	0.0357908	0.0224675	-0.0157321	-0.0260974	-0.00307363	0.00792992	0.023509
	0.00662843	-0.00134448	0.0095325	-0.00207898	-0.0150912	-0.0438121	-0.00518104	-0.000985876	0.009731	-0.0460151	-0.0388147	-0.0448225	-0.0084112	0.0313069	0.0065988	0.011318	-0.0267307	0.0535028	0.0650961	0.0595979	0.0479997	0.0541313	0.133155	0.196677	0.242673	0.222156	0.123207	0.0245258	-0.00385434	0.00722584	0.0697503	0.123155	0.156358	0.113076	0.0531653	0.0523727	0.0726399	0.0793687	0.0851789	0.0973309	0.0592304	0.0233889	0.0203747	0.0471132	0.0487581	0.0202788	0.0113679	0.0266862	0.0643166
	0.0285271	0.0275992	0.0668238	0.0958637	0.0629953	0.0195398	0.00633802	-0.002288	-0.00048221	-0.0121871	0.00524111	0.02606	0.0486074	0.0578414	0.0725092	0.109963	0.103613	0.124778	0.0869383	0.091508	0.106253	0.112594	0.144828	0.15425	0.199954	0.24985	0.249322	0.263962	0.267962	0.260103	0.161594	0.0639832	-0.00587189	0.0223029	0.0298933	0.0419815	0.00151173	-0.00800131	-0.00305966	0.0377259	0.0590845	0.0382124	0.00535727	-0.0316549	-0.0515705	-0.0567049	-0.025956	0.000372154	0.00669933
	0.015868	0.00321753	0.0163294	0.000156841	-0.00235538	-0.00759216	0.000414937	0.0289756	0.0335089	0.024845	0.0498139	0.0384654	0.0409357	0.0447888	0.0487434	0.0591212	0.0335203	0.0290788	0.0241647	0.0246312	0.0924608	0.136	0.170948	0.197323	0.16313	0.143944	0.0311975	-0.00960979	-0.0446956	-0.00951182	0.0218931	0.0499256	0.0407424	0.0784756	0.0495312	0.0241775	-0.0107369	0.0126037	0.0454131	0.0515536	0.0440112	0.0443907	0.0316499	0.0392426	0.0201423	0.00617414	0.0667974	0.0971418	0.0957625
	-0.0669099	-0.0528875	-0.020248	0.018304	0.0530736	0.0889071	0.0705815	0.0880541	0.0755134	0.0968139	0.0317572	0.0105837	0.00847555	0.0219734	0.0257494	0.120224	0.212762	0.232958	0.146376	0.081441	0.112104	0.140639	0.137387	0.166632	0.202389	0.242392	0.243566	0.302845	0.300328	0.26267	0.134009	0.0769113	0.0393502	0.0293073	0.0452155	0.0509637	0.0575842	0.0804009	0.0853272	0.0658157	0.023356	8.73855e-05	-0.014669	-0.0246744	-0.00985599	0.0396216	0.0758418	0.0683698	0.0255097
	-0.0373155	-0.0298151	-0.0267627	-0.0193614	0.000650189	0.0409124	0.0592617	0.0607539	0.0522003	0.0474883	0.0208833	0.0166198	-0.0101763	-0.00782086	-0.00637283	0.0202435	0.0487384	0.0645894	0.0915917	0.0714794	0.0582488	0.0429761	0.0853729	0.10103	0.136211	0.257395	0.946437	1.3122	1.39162	0.740152	0.366533	0.16487	0.128092	0.048643	-0.0339096	-0.0765084	-0.0410775	0.0124528	0.0365006	0.0234277	0.0111669	-0.00348041	-0.0242897	-0.020247	-0.00368137	0.0113172	-0.000665907	-0.02175	-0.0396834
	-0.0295614	0.0142076	0.0651489	0.0812547	0.0760872	0.0594389	0.0363123	0.0307053	0.0251366	-0.00140376	-0.0211996	-0.0253427	-0.009219	0.0250863	0.0207341	0.0177582	-0.00979838	-0.0214052	-0.0374432	-0.0284208	0.00298508	0.0266062	0.14475	0.509488	0.952008	1.04006	0.845113	0.45395	0.342837	0.289156	0.304765	0.235789	0.0889728	0.02916	0.00842011	0.0325108	0.055927	0.0836727	0.103019	0.105079	0.090856	0.0570892	-0.000400615	-0.0182884	-0.0190088	0.0203233	0.046566	0.0597046	0.0598016
	0.0517233	0.0400708	0.0156093	-0.0213242	-0.0063542	0.00208152	0.0392703	0.0601929	0.0571558	0.0583242	0.0264948	0.0359971	0.0108289	0.00687253	0.000532984	0.0155425	0.0140885	0.02075	1.06378	3.3351	5.57797	5.97795	4.77145	3.39672	2.89066	2.42456	2.11954	1.65231	1.26492	0.794859	0.408243	0.297977	0.254368	0.208408	0.146231	0.0817326	0.0312905	0.0342083	0.111819	0.174592	0.145527	0.0954899	0.0694607	0.059476	0.0269925	0.00106382	0.00925222	0.008555	0.0180168
	0.0509462	0.0381508	0.0138118	0.0411878	0.0383968	0.0478607	0.00213142	-0.00309359	-0.0161425	0.0339554	0.0510271	0.0383049	-0.0117213	-0.00535575	0.0505987	0.279442	0.40757	0.440202	0.286589	0.22628	0.214224	0.225494	0.288379	0.550254	0.883879	1.61877	2.27536	2.35362	1.71842	0.824819	0.376455	0.191465	0.147472	0.116712	0.0490231	0.0369692	0.0891863	0.143637	0.13266	0.0936063	0.0723867	0.0882063	0.0929956	0.0554274	-0.0192911	-0.0719625	-0.0781187	-0.0466077	-0.0294731
	-0.0638082	-0.0390545	0.0394023	0.0932425	0.093511	0.0909111	0.0695917	0.0408434	-0.00759075	0.0029461	0.0204902	0.00759898	-0.0263439	-0.0379707	-0.0197437	0.100961	0.52579	1.40226	2.78202	4.38637	5.63914	6.06273	5.5322	4.73661	3.42776	2.39993	1.64584	1.41997	1.16675	0.676692	0.335934	0.166986	0.0896779	0.053589	0.0577517	0.0953026	0.114386	0.0841341	0.0405363	0.0143696	-0.00700305	-0.0226483	0.0148445	0.0528546	0.0298307	-0.0360141	-0.0579954	0.0233448	0.0917605
	0.0639582	-0.000239979	-0.0367143	-0.0456676	-0.012431	-0.0063824	-0.0455497	-0.0359789	-0.0178302	6.70546e-05	-0.0128793	-0.0262035	-0.0392768	-0.0393779	-0.0395779	-0.0144558	6.28841e-05	0.171406	0.408835	0.472635	0.864343	1.48004	1.85873	1.92026	1.62214	1.85454	2.25237	2.26437	1.82674	0.940535	0.418435	0.208345	0.0991152	0.0469526	0.0332826	0.0706336	0.104442	0.0541231	-0.0160781	-0.0669885	-0.0799402	-0.076201	-0.0573084	-0.0343744	-0.0223646	-0.0310032	-0.0400308	-0.0478036	-0.0345559
	0.0109781	-0.0109683	-0.0398284	-0.0455653	-0.0112204	-0.0249285	-0.0482782	-0.0654862	-0.0405199	-0.0269292	-0.0249304	-0.0670143	-0.0844037	-0.0958942	-0.0621795	0.182294	0.333582	0.481112	0.455344	0.603778	0.865786	1.04089	1.00522	0.833716	0.621611	0.523726	0.45531	0.373182	0.240852	0.141471	0.12803	0.0948123	0.030939	0.00805818	0.036443	0.0446603	0.0310671	0.0291637	0.0308346	0.0145787	0.00333586	0.0120805	0.0329281	0.0362306	0.0101699	-0.0224923	-0.0303367	-0.0204442	-0.0100341
	-0.0295673	-0.0394178	-0.05136	-0.0178035	-0.0393562	-0.00923814	-0.0213662	0.00964567	-0.00831511	-0.0395855	-0.0531631	-0.047436	-0.0513242	0.0587247	0.902588	1.19719	1.57492	1.30469	1.79771	1.82377	1.58119	1.07455	0.877598	0.776096	0.656503	0.475664	0.345937	0.234387	0.130782	0.0220827	0.0075704	-0.00394097	0.0102517	-0.0240528	-0.0570202	-0.0587895	-0.0351542	-0.0409792	-0.0760159	-0.0913929	-0.101035	-0.115357	-0.103115	-0.0591728	-0.0469543	-0.102858	-0.136049	-0.117132	-0.0558315
	-0.0113715	-0.0308427	-0.0202208	-0.0556568	-0.0409809	-0.0455893	0.0294452	0.117033	0.155839	0.120869	0.0371862	0.0106271	0.00782553	0.0595379	0.181893	0.24717	0.237978	0.119487	0.103354	0.159491	0.204609	0.148809	0.12666	0.180522	0.217078	0.219112	0.239482	0.218908	0.164407	0.0322508	0.0310974	0.0434154	0.0438963	0.0245459	-0.00788692	-0.0276179	-0.0365851	-0.0354526	-0.00944583	-0.0117276	-0.0628621	-0.0897488	-0.0620888	0.00220532	0.0175163	0.00854018	0.0137446	0.0225504	0.00131894
	0.00416355	0.0332475	0.0538427	0.0220254	-0.00333022	-0.0240283	-0.0308335	-0.0552855	-0.0325836	0.0132076	0.0965933	0.0955018	0.0152774	0.0210793	0.413212	0.905848	1.24506	1.0624	0.870784	0.76834	0.797123	0.751913	0.567168	0.375354	0.224334	0.141661	0.0946611	0.0351381	-0.00259204	-0.0411253	-0.0853926	-0.0806475	-0.0613183	-0.0265438	-0.0275645	-0.0412624	-0.0530331	-0.0528151	-0.0515642	-0.0433247	-0.0283072	-0.022839	-0.0362297	-0.0468464	-0.0497769	-0.048781	-0.0302623	-0.012914	-0.00925312
	-0.0667191	-0.0626815	-0.0367336	-0.00207551	0.0168465	0.0140659	-0.0143837	-0.035325	-0.0426223	-0.0574132	-0.0548744	-0.070338	-0.046367	-0.0305713	0.236076	0.801431	1.31663	1.37078	1.0198	0.702338	0.580002	0.451994	0.315328	0.188464	0.146866	0.098584	0.0431365	0.0232555	0.0327941	0.0181936	-0.0291962	-0.0540047	-0.00947541	0.0390983	0.0536281	0.0301844	0.00543553	-0.0219921	-0.0238655	-0.0200301	-0.0296039	-0.060807	-0.0974662	-0.0978322	-0.0650449	-0.0365251	-0.0393372	-0.0794127	-0.0972103
	-0.0344452	-0.00513965	-0.00707985	0.00873994	0.01612	0.0252052	0.0212332	0.0180086	0.0175723	0.0242351	0.0169936	0.0132688	0.023859	0.0237549	0.208088	0.709625	1.01078	0.96178	0.507868	0.312656	0.254924	0.256221	0.191796	0.18388	0.149987	0.115816	0.0598746	0.0161302	-0.0211631	-0.0735688	-0.096028	-0.0759237	-0.041516	-0.050346	-0.0686573	-0.0726562	-0.0386347	-0.000810284	0.00926066	-0.0056092	-0.0444195	-0.0621392	-0.0154345	0.0273503	0.014557	-0.0375268	-0.0440604	-0.00225949	0.0335807
	0.0751594	0.0590842	0.0279717	0.0228513	0.0696259	0.0941309	0.0763222	0.0396489	0.00360612	-0.00693819	-0.00292886	0.0206273	0.00979053	0.0409114	0.349041	0.865772	1.3345	1.36783	1.06242	0.638163	0.338972	0.178026	0.177363	0.215762	0.213236	0.170799	0.0829679	0.0595237	0.0269283	0.0272288	0.0256622	0.015328	0.0031977	-0.0252982	-0.0423606	-0.0229385	0.0100399	0.0249358	0.000456405	-0.0119747	-0.0201283	-0.0214767	-0.0406037	-0.0565648	-0.064478	-0.0736272	-0.0445913	0.0198587	0.110784
	0.120488	0.0821366	0.0630479	0.0454478	0.034901	0.0375965	0.0504422	0.059807	0.0632796	0.0589541	0.0187041	0.00550824	-0.00581789	0.0686808	0.32087	0.568476	0.590734	0.321048	0.0942311	0.0479649	0.0740409	0.0685518	0.0710018	0.0987868	0.092798	0.0693244	0.0478708	0.0370296	0.0520426	0.0311602	0.0221215	0.0136022	0.0325517	0.0363451	0.0193282	0.0209053	0.0471841	0.0362974	0.0181754	0.00878743	0.0402015	0.0684169	0.0562075	0.0183551	-0.00198778	0.0265025	0.0693248	0.0818506	0.0511762
	0.0386785	0.073727	0.0996352	0.0882111	0.0637981	0.0659632	0.0653484	0.0762987	0.0652168	0.0472064	0.0312872	0.0151583	-0.0146436	0.0157636	0.0718825	0.40164	0.531032	0.527982	0.231597	0.0790295	0.0369836	0.06025	0.110861	0.166482	0.162167	0.130826	0.117426	0.136402	0.127319	0.0711399	0.0135115	-0.00612014	-0.0325315	-0.0592178	-0.0602647	-0.0349691	-0.0145619	-0.0219717	-0.0152093	0.0149941	0.041196	0.0503023	0.0420293	0.0405048	0.0641391	0.0804351	0.067135	0.0318122	0.00590142
	0.00437131	0.00678429	0.0164717	0.020856	0.0538747	0.0836942	0.0923904	0.0784845	0.061279	0.0637347	0.0548489	0.0423448	0.0198972	0.00937716	0.12361	0.251033	0.314109	0.22216	0.124092	0.0973396	0.100033	0.111749	0.138963	0.178252	0.132164	0.072682	0.00523806	0.00574877	-0.0362762	-0.0624284	-0.048181	0.0171763	0.0695709	0.118027	0.1718	0.190492	0.166418	0.0952343	0.0639878	0.0712577	0.0962878	0.0972316	0.0561368	0.0295791	0.0421966	0.0715853	0.118797	0.153673	0.182037
	0.101938	0.0691739	0.0659399	0.0533654	0.0481318	0.0339079	0.0533287	0.0489598	0.0803505	0.10312	0.0842617	0.0137425	-0.0222177	0.000772576	0.0422754	0.188705	0.300331	0.588926	0.832606	0.999622	0.88776	0.636295	0.460869	0.325986	0.182516	0.05246	-0.0231984	-0.0478335	-0.0399134	-0.0053462	0.0197068	0.00247283	0.000208287	0.022127	0.053447	0.0668422	0.0718325	0.085883	0.107638	0.134474	0.151686	0.118385	0.0751908	0.0499823	0.0482259	0.0451606	0.0364814	0.0480524	0.0673816
	0.0474427	0.0505765	0.0823532	0.101387	0.103551	0.0908248	0.0380178	-0.0135015	-0.0184437	-0.0124121	-0.00164274	-0.0265455	-0.00709552	0.00542806	-0.000870914	-0.00126345	0.0153834	0.111744	0.165891	0.227365	0.200181	0.179032	0.0792926	0.038775	0.058596	0.107293	0.126433	0.0978718	0.0729801	0.0605706	0.0309859	-0.0071358	-0.0542754	-0.0622573	-0.00128795	0.0591554	0.0742817	0.0345741	-0.0164638	-0.0297645	-0.044712	-0.0646118	-0.0696578	-0.0322594	0.0345582	0.0804388	0.106337	0.117411	0.139219
	0.154931	0.125618	0.0726679	0.00156862	-0.0182163	0.0284615	0.0727708	0.0688804	-0.00534801	-0.00349992	0.0248204	0.0511333	0.00457879	-0.0441864	-0.0390978	0.0405712	0.31091	0.586168	0.763397	0.655603	0.422169	0.213754	0.100377	0.0523508	0.0748057	0.0585459	0.0925594	0.0564541	0.0104572	-0.046856	-0.0776567	-0.0647777	-0.0483546	0.0014816	0.0198088	0.0463134	0.0158344	0.0302961	0.0262385	0.0406021	0.00923483	-0.0344941	-0.0688157	-0.0802164	-0.0494963	-0.0022015	0.054409	0.0519158	0.0304063
	0.00557392	0.0375121	0.0569501	0.0608775	0.0620322	0.0688453	0.113052	0.0860519	0.063791	0.0116475	-0.0145489	-0.0380674	-0.0370595	0.00455743	0.0291937	0.158411	1.33756	2.53801	3.44509	3.00381	2.15699	1.32748	0.730793	0.577799	0.536966	0.494499	0.338902	0.220295	0.126086	0.0659624	0.0252718	0.065397	0.128555	0.112072	0.0235043	-0.0535367	-0.0558676	-0.026463	-0.00739899	0.00507718	0.0188298	0.0709722	0.109368	0.118629	0.0742066	0.0516898	0.017238	0.00314909	0.00255332
	0.064385	0.0827838	0.0953401	0.113874	0.137942	0.132476	0.096291	0.0491273	0.0147944	0.000980691	0.0424539	0.065825	0.0989626	0.0582125	0.0542622	0.0958747	0.332635	0.501387	0.527583	0.315992	0.172288	0.111695	0.116449	0.109345	0.0965294	0.0935355	0.0561834	0.0461543	0.0311866	0.0603255	0.0593852	0.0501365	0.0303362	0.00819537	-0.00423043	-0.0106967	-0.0226416	-0.0185806	0.00796025	0.0324528	0.0178635	-0.00638335	-0.00930604	-0.0112091	0.0119963	0.0514479	0.0756311	0.0549308	0.0233917
	0.0548165	0.077314	0.0952374	0.115516	0.120053	0.142127	0.14362	0.108989	0.0298876	-0.00665253	-0.006318	0.0102797	-0.0226841	-0.0435777	-0.0047859	0.0742413	0.177337	0.211002	0.234442	0.195522	0.119129	0.00539622	-0.0395242	-0.00489133	0.0639934	0.0608124	0.0422948	0.0132045	0.0216392	0.0739843	0.109411	0.148071	0.153209	0.133041	0.0894449	0.0199477	0.00442823	0.0380689	0.0768863	0.0792847	0.0329423	-0.0030268	0.00831299	0.0601852	0.0605417	0.00334447	-0.0767962	-0.103729	-0.0933163
	-0.0226292	0.00643728	0.0394055	0.0647057	0.089132	0.0945088	0.0587267	0.0247579	0.0176881	0.0579449	0.0656411	0.0361261	0.0284084	0.0952505	0.158723	0.293568	0.520109	0.892406	0.948237	0.717594	0.318024	0.149125	0.125613	0.125276	0.095009	0.065899	0.0578762	0.084556	0.0748913	0.0450999	0.00666072	-0.000263625	0.00930265	0.0101806	0.0136736	0.0186706	0.00950434	-0.0197177	-0.0431683	-0.0328134	-0.0181272	-0.027711	-0.0287544	-0.00823528	0.0557061	0.0912672	0.0804374	0.0227681	0.00479924
	0.155555	0.163564	0.101612	0.0536964	0.0499522	0.0578323	0.085361	0.050291	0.0636422	0.0476642	0.0830126	0.0795802	0.0634686	0.0483924	0.265829	0.638844	0.924524	0.807198	0.514231	0.314639	0.281209	0.213797	0.167455	0.101732	0.0969099	0.0369686	0.0191634	0.0306983	0.0696528	0.053856	0.0223692	-0.0375202	-0.0958969	-0.121446	-0.0852507	-0.0143499	0.037643	0.0562546	0.10695	0.108968	0.0779799	0.0474913	0.0426798	0.0648043	0.052834	0.0124164	-0.00500522	0.0240011	0.0677102
	0.0175026	0.0180657	0.0463218	0.0463012	0.01007	0.00227038	0.0281811	0.0699247	0.054803	0.0464213	0.00847051	0.0107297	-0.0035061	0.0140654	0.0979081	0.423639	0.769071	0.895477	0.654803	0.321605	0.12623	0.0483579	0.0551078	0.0740906	0.0745516	0.0646239	0.0622414	0.0471462	0.019621	-0.0136571	-0.0191029	-0.0177384	-0.00431922	0.00660663	0.0374675	0.0975633	0.145297	0.134928	0.0604918	0.0125412	0.00133608	0.00779517	-0.014931	-0.0205154	0.0104972	0.0294614	0.0382447	0.0414884	0.0466894
	0.0615502	0.0900948	0.0859959	0.0446111	0.0293126	0.0373153	0.0222108	0.00547476	0.00671757	0.0230409	0.0413213	-0.00185728	-0.000509493	-0.0209169	0.0915079	0.451883	0.891547	1.05153	0.817881	0.431696	0.198873	0.130011	0.0935623	0.102538	0.0892897	0.083133	0.0666476	0.0833401	0.11658	0.109316	0.0642738	0.0288409	0.0186233	0.0178948	0.0309163	0.0371759	0.0241854	-0.0256291	-0.0616126	-0.0983641	-0.11998	-0.134447	-0.124598	-0.0746566	-0.032064	-0.000888198	0.00346965	0.0189467	0.0306272
	0.0627248	0.0594565	0.104636	0.0885252	0.0853884	0.0421837	0.0346057	0.0221345	-0.000893511	-0.00796622	-0.00947727	0.0237556	0.0480513	0.0459073	0.019846	0.10213	0.376384	0.807844	1.08659	0.989688	0.589808	0.234588	0.0965322	0.0599601	0.0722693	0.0718145	0.0791098	0.0662699	0.0630337	0.0817917	0.0594431	0.0194445	-0.0252088	-0.0270297	-0.00365981	0.0155737	0.0220588	0.0327316	0.0484852	0.0650221	0.0287831	-0.0123337	-0.0379389	-0.0164666	0.00451411	0.0223129	0.0388228	0.0400439	0.0177488
	0.0259318	0.0223328	-0.00302147	0.00562264	0.0181891	0.0217063	-0.0107494	-0.00603951	0.0230713	0.0192818	0.0185988	0.011476	0.0634976	0.0496399	0.0361682	-0.00775152	0.112141	0.3815	0.510668	0.478151	0.261119	0.145899	0.0952981	0.0412395	0.0280478	0.0789834	0.198132	0.221406	0.164301	0.0650135	0.0329046	0.00721994	-0.0104507	0.0136714	0.0186522	0.017404	0.00289805	0.050269	0.107409	0.125276	0.0851398	0.0038922	-0.0633721	-0.0992175	-0.0976174	-0.0839497	-0.0634096	-0.0202693	0.0326455
	-0.0152301	-0.0364079	-0.030896	0.0263159	0.0757511	0.096803	0.0770265	0.0546726	0.0280691	0.022452	0.0413955	0.0537764	0.0680925	0.00804737	0.214728	0.483067	0.662434	0.531964	0.284806	0.136115	0.0471757	0.0629209	0.0807427	0.125138	0.136759	0.095594	0.0511957	0.0051102	0.0234847	0.0372945	0.0219788	-0.0350741	-0.103899	-0.119609	-0.0839148	-0.034469	-0.0358658	-0.0567964	-0.0721527	-0.0656563	-0.0813192	-0.112226	-0.101745	-0.0554191	-0.0332162	-0.0477541	-0.0356906	0.0139234	0.0363143
	-0.0300933	0.00380763	0.0429899	0.0585187	0.0263538	0.0301904	0.0571225	0.0614429	0.0577538	0.0185282	0.0437714	0.0194715	0.0289184	0.0630973	0.125698	0.203627	0.405794	0.592591	0.602159	0.392374	0.180313	0.123491	0.0980012	0.108263	0.0871256	0.0901393	0.101015	0.105152	0.0953455	0.0601736	0.0242551	-0.0156054	-0.0402629	-0.0259462	0.012072	0.02327	0.012447	0.000469164	0.0341983	0.0851212	0.125064	0.129537	0.0993811	0.0733989	0.0449971	0.0350738	0.0158862	0.00133947	0.00198917
	0.0677722	0.109689	0.123801	0.0806603	0.0261371	-0.00992325	0.0190071	0.0153663	0.0256476	0.021186	0.0562239	0.045789	0.0363874	0.0145704	0.0896918	0.43153	0.775748	0.908562	0.601851	0.299974	0.133735	0.088345	0.0978733	0.103778	0.0996101	0.0620721	0.122778	0.232254	0.252156	0.131048	-0.001737	-0.0182895	0.0470172	0.0963849	0.0912403	0.0505039	0.0473582	0.0413575	0.032012	0.0145901	0.0228341	0.0297971	0.026303	0.0430499	0.0664829	0.0543012	0.0130262	0.0139567	0.0473606
	0.0331034	-0.005372	0.00550647	0.0311642	0.0691255	0.0756026	0.0449633	0.0392208	0.0145465	0.0244581	-0.00587874	-0.00728337	0.0140793	0.00550663	0.0349113	0.103088	0.255201	0.32125	0.283301	0.174111	0.106631	0.0471943	0.0162616	0.00032828	0.032993	0.0370588	0.0159017	-0.0146998	-0.00554652	0.0264325	0.0527663	0.0560292	0.020722	-0.0299747	-0.0456523	-0.0269019	-0.0158124	-0.013924	-0.0164355	0.00623607	0.0157751	-0.0194015	-0.072489	-0.104238	-0.0855097	-0.0504138	-0.0105815	0.0197263	0.0226747
	-0.0120896	0.0214199	0.0564412	0.0616432	0.080553	0.11211	0.107101	0.0669808	0.0484973	0.0581002	0.0501334	0.0536593	0.0518335	0.0710965	0.213581	0.4579	0.782486	1.05421	1.02344	0.84586	0.528299	0.34833	0.22203	0.106008	0.0632868	0.0770193	0.124691	0.137689	0.123935	0.0933184	0.0811366	0.0839504	0.125338	0.146022	0.114771	0.0403218	0.0133021	-0.0100975	-0.0289969	-0.0623661	-0.0677787	-0.0659677	-0.0451535	-0.020413	0.0118672	0.0185983	0.02385	0.0502654	0.0726268
	0.0585284	0.0621393	0.064137	0.0805793	0.100951	0.0898973	0.0781263	0.065773	0.0914174	0.0681034	0.0134056	-0.0273054	-0.0341455	0.00514079	0.0220375	0.085585	0.290572	0.600536	0.791898	0.714361	0.48198	0.255753	0.126155	0.0668425	0.0875576	0.107983	0.107286	0.0862076	0.0846957	0.0514501	0.00824977	-0.0528187	-0.0529263	-0.0404391	-0.0344285	-0.0260186	-0.0134913	0.0120286	0.0314166	0.0294035	0.0146891	0.00799397	0.0277505	0.0329763	0.00802661	-0.0256285	-0.00237421	0.0332427	0.080659
	0.0976855	0.0752061	0.0941125	0.14657	0.170255	0.095087	0.0481392	0.0146975	-0.00140725	-0.0114911	-0.0122332	0.0342021	0.00849566	-0.0165071	-0.0227486	0.00956047	0.0869155	0.122939	0.101603	0.0493236	-0.0111084	0.00299075	0.0028795	0.0220279	0.0552013	0.0879862	0.12522	0.102411	0.0806327	0.01224	-0.0186256	-0.0270607	-0.000115911	0.0365449	0.0989683	0.122361	0.0897979	0.0265551	-0.00374259	-0.00107402	-0.0157237	-0.0117807	0.0247905	0.0418874	0.0265794	-0.026278	-0.0276985	0.0183393	0.077112
	0.0944093	0.0746419	0.0484706	0.0118085	-0.0303102	-0.063449	-0.0395307	-0.0035236	0.0151391	0.0306446	0.0646086	0.0918502	0.0754969	0.0499192	0.159415	0.501467	0.751861	0.872611	0.600724	0.38901	0.200645	0.15997	0.107905	0.066341	0.0698541	0.0646346	0.0473287	0.0558133	0.0916141	0.0923211	0.0371028	0.0256785	0.0466265	0.0616493	0.00519169	-0.0750379	-0.119471	-0.0943997	-0.0415349	-2.08317e-05	0.0121081	0.012418	0.0154892	0.0287049	0.0612951	0.0746684	0.0456148	0.0230361	0.041968
	0.0916975	0.0448745	0.0098972	0.0297454	0.0635083	0.088581	0.0835353	0.0823714	0.059255	0.0426792	0.00931858	0.023127	0.0445925	0.0654404	0.0657402	0.153588	0.355225	0.436889	0.343936	0.109096	-0.00238994	0.00217168	0.042895	0.0405469	0.0193951	0.0488988	0.0823478	0.0993755	0.0524469	0.00214064	-0.00546534	0.0182339	0.0454837	0.0311504	0.0586169	0.116625	0.168801	0.118238	0.0410927	-0.00597503	0.0150472	0.0502516	0.0672326	0.085299	0.107017	0.0923823	0.0481662	0.0164232	0.0365265
	0.0842196	0.0724806	0.0278313	0.00497002	-0.0014795	-0.00317905	-0.0328447	-0.0195201	0.0345912	0.0527385	0.0378312	-0.0364779	-0.0524355	-0.0359447	0.0303691	0.13143	0.315093	0.389346	0.411006	0.26513	0.189327	0.107901	0.0827181	0.114827	0.151923	0.164221	0.102969	0.0584943	0.000558923	0.0237662	0.0375707	0.0314869	-0.00225332	-0.0353606	0.0010816	0.0533222	0.0923732	0.117605	0.111004	0.0939264	0.0844617	0.0977527	0.141085	0.126181	0.0880242	0.0193383	0.00239559	0.0425709	0.0829854
	0.10894	0.100724	0.0662964	0.0313145	0.0236747	0.0121017	0.00798637	0.00178709	0.0235715	0.0304016	0.0680816	0.0704791	0.0800889	0.0462322	0.0401202	0.186043	0.358719	0.410143	0.252528	0.0849662	0.0602959	0.0881226	0.0692529	0.0692713	0.0852742	0.120366	0.102151	0.0743193	0.0652714	0.0491543	0.000429053	-0.046449	-0.0737359	-0.0814586	-0.0930232	-0.095808	-0.0495285	-0.00229433	0.0264021	0.0126466	0.0103686	-0.0030959	-0.00175757	0.0216679	0.0684761	0.0764359	0.0309184	-0.0366911	-0.0492777
	0.0228177	0.0120544	0.00847065	0.0103027	0.0209066	0.0381225	0.0369501	0.0611935	0.00665126	-0.015156	-0.00142717	0.0384076	0.0712222	0.0434087	0.0391069	0.152845	0.346896	0.492319	0.512088	0.401465	0.306072	0.213886	0.146912	0.0866341	0.0671142	0.0612627	0.0758749	0.0645795	0.0472835	-0.020041	-0.0728731	-0.0851072	-0.0366127	0.0199666	0.0457465	0.0310025	-0.016315	-0.0467866	-0.0605917	-0.0582973	-0.0334421	-0.0110758	0.0393105	0.0908898	0.111327	0.0554744	-0.0124886	-0.00320632	0.0904186
	0.0618782	0.0135041	0.0475245	0.139288	0.110235	0.0532482	0.0184399	0.0517831	0.0648606	0.0624953	0.0716357	0.0798622	0.0658637	0.0448694	0.0273059	0.258735	0.980903	1.67456	1.92008	1.62612	1.17175	0.821315	0.473937	0.295955	0.202793	0.153255	0.162155	0.141032	0.124316	0.0809696	0.0956888	0.0925584	0.0635211	0.0233392	0.00504659	0.0147377	0.0370782	0.0621694	0.0669415	0.0200269	-0.0379192	-0.0519028	-0.0354774	-0.0207753	-0.0205906	-0.0167929	0.00466084	-0.00357447	-0.0282901
	0.00716983	0.0602763	0.0996953	0.110045	0.105161	0.0532725	0.0198395	0.0151669	0.032101	0.0306812	0.00180615	0.0114778	0.0352855	0.0396589	0.109466	0.455529	0.822005	0.967478	0.729202	0.461286	0.289402	0.159432	0.0698812	0.00385987	0.0267725	0.0413911	0.05955	0.0574881	0.0709748	0.0770525	0.0666068	0.0222675	-0.0145154	-0.0389771	-0.0365116	-0.00991208	0.035097	0.0816546	0.0876077	0.069295	0.0467487	0.0103096	-0.0311202	-0.0638006	-0.0714994	-0.0655793	-0.0198254	0.0393809	0.0766325
	0.0891502	0.0991689	0.102317	0.109572	0.110524	0.0804157	0.0506942	0.059695	0.0910285	0.0767575	0.0389694	0.0156686	-0.00225867	-0.0026523	-0.00477261	0.0848249	0.268066	0.33016	0.299674	0.144087	0.0716098	0.0317712	0.0465348	0.0697745	0.0765385	0.0298136	0.068438	0.0955987	0.0754912	-0.00734005	-0.0294924	-0.00138179	0.00324712	-0.041374	-0.0673829	-0.0662988	-0.0446329	-0.0386191	-0.0458191	-0.0443054	-0.064609	-0.0639293	-0.0579909	-0.0158598	0.0138762	0.0152551	-0.00569753	-0.0326206	-0.0248578
	0.0420196	0.0394368	0.0256166	0.028011	0.0194279	0.0438819	0.0596475	0.0847446	0.0714932	0.0584002	0.0360674	0.0326155	0.014526	0.00285947	-0.0313882	-0.00976825	0.105689	0.212514	0.355147	0.395113	0.359417	0.235094	0.128962	0.141245	0.11359	0.095099	0.0352389	0.0349448	0.035702	0.0302297	0.0152401	-5.16856e-05	0.015249	0.0311697	0.0446668	0.0460795	0.063687	0.0867394	0.0736828	0.064765	0.0675428	0.0850891	0.0701265	0.0418209	0.0163957	0.00456893	0.0110453	0.0278215	-0.00194829
	-0.0960946	-0.0663064	-0.0497625	-0.0578403	-0.0603796	-0.039327	-0.00813412	0.0406199	0.118512	0.22023	0.278179	0.223342	0.105143	-0.0337845	-0.0420719	0.00727562	0.0947498	0.124613	0.118848	0.0648008	0.0025331	-0.0329765	0.01433	0.0830153	0.112006	0.104505	0.0756177	0.0641075	0.042493	-0.00179249	-0.0348453	-0.0825171	-0.0715402	-0.0526688	-0.0202457	0.000431111	0.0261718	0.0550661	0.0260802	-0.00580726	-0.00792102	0.0485711	0.0866635	0.0975993	0.124845	0.153489	0.170087	0.150403	0.10916
	0.0855036	0.112909	0.120154	0.0699315	0.0127485	0.0187626	0.0643448	0.13504	0.109406	0.0619416	0.0184226	0.0213613	0.0289395	-0.00021757	-0.0389931	0.0768235	0.299653	0.53726	0.536274	0.39296	0.225756	0.141827	0.0895818	0.0891134	0.103045	0.101969	0.0947795	0.0866481	0.0827948	0.0440804	0.0059525	0.00432989	0.00824731	0.00377178	-0.00149157	-0.0103566	0.00282285	0.0147682	0.0214355	0.00551306	-0.0159655	-0.0454603	-0.0451695	-0.00594985	0.0332531	0.0338358	-0.00121816	-0.0070573	0.0141603
	0.112173	0.139666	0.103294	0.0493613	0.0315264	0.0643738	0.0449148	-0.00396452	-0.0605096	-0.064911	-0.0644539	-0.061765	-0.0516906	-0.0191564	0.00739674	0.0659425	0.212623	0.366144	0.382557	0.245992	0.0767993	0.0087403	0.0179864	0.0190539	0.0342171	0.0388992	0.0656859	0.0658082	0.0506665	0.0464764	0.0354013	0.0152337	-0.0172946	-0.0133176	-0.0162624	0.00863867	0.00806157	0.0209294	0.0486962	0.0872093	0.0840995	0.0582087	0.0245289	0.0337657	0.0585534	0.0962026	0.101018	0.0529541	0.0309849
	0.100337	0.139816	0.127695	0.0836294	-0.00276711	-0.0311329	-0.0183108	-0.0181681	0.00580843	-0.0302929	-0.0157463	-0.0427928	-0.0176355	-0.00209989	0.0421521	0.0812992	0.205135	0.311129	0.369633	0.307257	0.207063	0.135898	0.10582	0.124925	0.154847	0.124235	0.1463	0.155021	0.181055	0.109783	0.102229	0.12748	0.165477	0.129168	0.0850988	0.0383653	0.000555772	-0.0513461	-0.109775	-0.147761	-0.112277	-0.00543703	0.103229	0.150571	0.121855	0.0890178	0.0750098	0.0810022	0.0996057
	0.0957178	0.0611859	0.0337157	0.0207187	0.0378997	0.0514163	0.0401315	0.00543572	-0.0220666	-0.00432096	-0.0104594	0.00165222	-0.0138653	0.01902	0.0338267	0.0510269	0.00121594	-0.0398169	-0.0520816	-0.0370839	-0.0246879	-0.00523149	0.0375371	0.0590587	0.0804592	0.0806144	0.0836934	0.0803945	0.059548	0.0874184	0.102539	0.129731	0.116639	0.103007	0.077966	0.0651699	0.0580123	0.0901923	0.105567	0.0975464	0.0627903	0.0246544	-0.00714779	-0.0180373	-0.00848573	0.00984051	0.00463697	-0.0430892	-0.0809752
	-0.0508815	-0.0097837	0.0157089	0.0365796	0.0338481	0.0621818	0.0515499	0.0578304	0.0599449	0.0859841	0.0839805	0.0160568	-0.00241074	-0.0388889	0.00565306	0.0162945	0.213285	0.449432	0.598729	0.492995	0.267811	0.0997032	0.0781832	0.0755765	0.0946795	0.0664937	0.0833849	0.0478557	0.0621691	0.0832736	0.11017	0.0759658	-0.0114485	-0.0683235	-0.0905034	-0.034483	0.0332285	0.104868	0.114922	0.142068	0.172876	0.181766	0.122664	0.0316581	0.00583192	0.00764643	-0.00103113	-0.0167063	-0.0157472
	0.0182885	0.0467394	0.0865547	0.0770425	0.0579328	0.073902	0.11146	0.118334	0.0555009	0.00894614	-0.0250677	0.00928476	0.020086	0.0476594	0.121497	0.136905	0.120489	0.0199249	-0.0178057	-0.00580743	0.00868097	0.0467815	0.0287568	0.0270344	0.000714645	0.000992671	0.00517672	0.0325769	0.0848904	0.072877	0.0330737	-0.0352708	-0.0644265	-0.0531782	-0.0277983	0.0201319	0.0332568	0.0328942	0.0136261	0.00323135	-0.000247593	-0.00269267	-0.0160738	-0.0176014	0.0290857	0.0915246	0.140634	0.1501	0.1383
	0.0779659	0.0613506	0.0307459	0.00216094	-0.000891437	0.0629193	0.10308	0.105752	0.0448907	0.0372178	0.0148491	0.0325087	0.0109176	0.0418268	0.0446043	0.080274	0.151307	0.236345	0.254048	0.215385	0.152281	0.108615	0.0808655	0.0623373	0.082308	0.0721004	0.0758038	0.0622743	0.0715088	0.0688588	0.0757845	0.091087	0.0975236	0.0675505	0.0133642	-0.00255687	-0.00436668	0.00616361	-0.0111134	-0.0110598	-0.0152248	0.0151418	0.0531907	0.0983544	0.144492	0.110937	0.0521971	-0.00495977	-0.00163534
	0.0343439	0.045918	0.0566639	0.0910429	0.109439	0.0884605	0.0603792	0.0359305	0.0310051	0.0378933	0.0460684	0.0775489	0.0857582	0.0773584	0.0598671	0.0678233	0.0970177	0.118154	0.0947056	0.0645451	0.0717888	0.0856397	0.0579991	0.00686207	0.0165898	0.0645702	0.0931625	0.0673059	0.0705791	0.0942656	0.0975875	0.0559212	-0.0055076	-0.0246682	-0.0422247	-0.0398486	-0.0267685	0.0269699	0.079365	0.117353	0.137191	0.13519	0.113719	0.0427252	-0.0134336	-0.0374413	-0.0223476	0.000630089	0.0567169
	0.0759599	0.0556518	0.0624904	0.100022	0.0903437	0.0873348	0.0754969	0.0438302	0.0692258	0.070042	0.100199	0.0428397	0.0355395	-0.00262488	0.0417227	0.0859521	0.220033	0.226696	0.215584	0.117354	0.0987304	0.0534499	0.0476208	0.0660268	0.127338	0.145326	0.118192	0.0702478	0.0303766	0.0443462	0.0332892	0.05011	0.0200862	-0.0140613	-0.0562635	-0.0963985	-0.0963467	-0.0424337	0.025142	0.0725858	0.0693077	0.0594313	0.040862	0.0105829	-0.0030368	-0.000383041	-0.00929229	-0.0136391	-0.0229797
	0.00713808	0.0184323	0.0243081	0.0155779	0.0123741	0.0281989	0.0636058	0.106833	0.0674451	0.0236157	-0.0075835	0.0253745	0.0528454	0.0466896	0.0487367	0.115086	0.197917	0.196927	0.142026	0.0400253	-0.0139162	-0.0422307	0.00178496	0.0756845	0.0552929	0.0369468	0.0484972	0.0979675	0.106774	0.0700966	0.0447703	-1.33817e-05	-0.00884135	-0.0246947	-0.0195706	-0.0423032	-0.0488181	-0.0298293	0.0316056	0.0898165	0.0864966	0.0421506	0.0147207	0.0243628	0.0198828	-0.0187717	0.00220736	0.0666318	0.108972
	0.0786339	0.0560736	0.0369769	0.0114712	0.00912445	0.0100265	0.00433626	0.0524294	0.0450458	0.0134932	-0.0176721	0.0308518	0.0930395	0.133125	0.124499	0.129684	0.216156	0.213573	0.182292	0.069049	0.0721999	0.0822447	0.0563266	0.0352734	0.0131962	-0.000196276	0.000769648	-0.0150919	-0.0376853	-0.0674214	-0.0452455	0.0246806	0.0509285	0.0530502	0.0423838	0.0670633	0.0763816	0.0791531	0.0543062	0.0323419	0.0292571	0.0353289	0.0502704	0.024014	-0.0246397	-0.0503213	-0.0433577	0.0104672	0.0775889
	0.121104	0.0738619	0.0296845	0.0106669	0.0175923	0.0266497	0.059398	0.0610142	0.0401591	0.00110331	-0.0199905	-0.0195697	-0.0181936	-0.0119074	-0.00549371	0.153738	0.463946	0.629071	0.493591	0.213695	0.099385	0.117122	0.118096	0.110714	0.125374	0.122656	0.0941692	0.0435871	0.0600903	0.0969797	0.119145	0.103512	0.0827555	0.0762923	0.0488085	0.00381145	-0.0221082	-0.0420744	-0.0180892	0.00260774	0.0231549	0.0275334	0.0221796	0.0323607	0.0189369	0.0211451	0.0241138	0.0495116	0.0707168
	0.0419438	0.038183	0.0555917	0.116496	0.156271	0.13118	0.0443163	0.00337045	0.0278117	0.0762663	0.0626001	0.0359181	0.0421989	0.0310463	0.0132545	-3.11031e-05	0.0227848	0.226561	0.391542	0.497815	0.401096	0.267889	0.157829	0.106745	0.14943	0.170807	0.130878	0.0659067	0.0457079	0.0518458	0.0358982	0.0438599	0.0629239	0.0327866	-0.0110246	-0.0293283	0.0144415	0.0560039	0.0598232	0.0271005	-0.00304286	-0.000119418	0.0218866	0.0313164	0.0512674	0.0791446	0.0780325	0.034218	-0.00461223
	0.0573023	0.0884743	0.114009	0.108792	0.0979948	0.0235333	-0.0221035	-0.0385341	-0.0015361	-0.00145383	-0.015173	-0.0182864	-0.0110625	0.0230708	1.32549	3.72947	6.18338	7.31264	7.04312	6.08435	4.54853	2.98826	1.76058	1.10735	0.764502	0.563885	0.388434	0.220136	0.148748	0.0898798	0.0758831	0.0921773	0.115521	0.123147	0.113571	0.0958341	0.100348	0.101741	0.0645856	-0.00234591	-0.0238897	0.000684178	0.0387742	0.0539297	0.0723622	0.0565289	0.0141422	-0.020231	-0.00962038
	0.0484056	0.0466937	0.0366043	0.0638565	0.0662239	0.0478823	0.0102728	-0.00716719	-0.00865793	0.0123755	-0.0036318	-0.00853855	-0.0539308	-0.0433753	0.0209701	1.19958	2.43	3.37521	2.81125	1.92996	1.14232	0.711245	0.457585	0.294795	0.147288	0.0777743	0.0661432	0.0590964	0.0334503	-0.0189462	-0.0174094	-0.00142653	0.0100112	0.010911	0.024306	0.0838564	0.123141	0.134237	0.118633	0.143416	0.143971	0.0932038	0.0213769	0.00315859	0.017391	0.00813708	-0.00380889	0.00185591	0.0260855
	0.0692223	0.0590018	0.0232299	0.00131647	0.0113456	0.0144304	-0.011431	-0.0689911	-0.0881053	-0.0766106	-0.0386729	-0.016504	-0.0175616	-0.0119968	0.100962	1.22748	3.0123	4.803	5.11138	4.2543	2.92181	1.72959	0.988007	0.50775	0.37424	0.214169	0.144692	0.0320965	-0.00135587	-0.0373804	-0.0594253	-0.0596935	-0.0188875	0.0620007	0.112228	0.103668	0.0538493	0.0197244	0.00475265	-0.0137562	-0.0497705	-0.0563956	-0.0412489	-0.0201366	-0.0453426	-0.0704227	-0.100205	-0.101902	-0.0716969
	0.0386985	0.0622705	0.0606539	0.0408475	0.0416487	0.0487248	0.0342347	-0.0359832	-0.0557606	-0.0499444	-0.0238539	-0.0292531	-0.0310172	-0.0220386	-0.0282309	0.714092	1.53094	2.14905	1.8359	1.24654	0.72585	0.356246	0.18212	0.0940378	0.0279035	0.00584396	0.02241	0.0438532	0.0265676	-0.0053127	-0.0134046	-0.0190057	-0.0375934	-0.0760968	-0.0867018	-0.0572773	-0.0233244	-0.0471745	-0.0856084	-0.106806	-0.0846609	-0.0474413	-0.029265	-0.0310365	-0.0570374	-0.0692958	-0.0443171	-0.0124025	0.0198532
	0.0281589	0.0121902	0.0133748	0.0272181	0.0212273	-0.0114551	-0.0439576	-0.0479236	-0.0439056	-0.00886063	0.00752184	-0.0202409	-0.040526	-0.0480121	0.764989	1.95527	3.12125	3.30047	2.8449	2.15822	1.48967	0.94298	0.583226	0.326231	0.15074	0.0519326	0.0114246	0.0079342	0.00728961	0.0801862	0.157724	0.201777	0.169856	0.117314	0.107265	0.143441	0.122489	0.0716528	0.0244231	0.0278898	0.0404704	0.0250987	0.0252318	0.00667799	-0.0487472	-0.0865921	-0.0820028	-0.0516524	-0.0446381
	-0.0571353	-0.070037	-0.0664735	-0.00301294	0.0510506	0.0487773	0.00682647	-0.0131732	-0.0143168	-0.0128588	-0.0537196	-0.0479849	-0.0468876	0.0325588	0.048095	0.519908	2.65378	4.48367	5.5474	4.71783	3.79414	2.79083	1.70614	0.990489	0.55923	0.36204	0.208545	0.122891	0.0724467	0.0262396	-0.00890063	-0.0172375	-0.0347086	-0.0599848	-0.100195	-0.107014	-0.0666755	0.00928698	0.0786065	0.0949446	0.0529875	0.00152294	0.000168205	0.016051	0.00321773	-0.0491558	-0.0737962	-0.0523961	-0.0500481
	-0.113669	-0.0690454	-0.00712837	-0.00931786	-0.0211257	-0.0287556	-0.0101357	-0.0183121	-0.0316605	-0.0494086	-0.0622635	-0.0209376	-0.00961187	0.00169457	0.116973	0.976057	2.10462	2.96865	2.87057	2.16048	1.30135	0.635172	0.3142	0.182019	0.125635	0.0605714	0.0853268	0.0551858	0.0381301	0.0379486	0.0401366	0.0263289	0.00144805	-0.00382521	0.0124551	-0.0110894	-0.0352419	-0.0485175	-0.049475	-0.058109	-0.0795891	-0.0744862	-0.0791971	-0.104515	-0.113318	-0.0850596	-0.0566879	-0.0625379	-0.0620448
	0.0039352	0.0242256	0.0267235	0.00394211	-0.0209931	-0.0436974	-0.0513316	-0.0124508	0.00510503	0.0311363	0.0217897	0.0181569	-0.005567	-0.0516334	0.969317	2.95342	5.10236	5.63828	4.65157	3.06722	1.79555	1.00351	0.566456	0.366206	0.239729	0.18707	0.114107	0.0431046	0.0198337	0.0241792	0.0472153	0.0790285	0.097485	0.06002	0.0163146	-0.00903555	0.0513824	0.0725434	0.063245	0.0113815	-0.0448078	-0.064143	-0.0623007	-0.0445859	-0.0339089	-0.0262081	-0.0137081	0.0148346	0.0192695
	-0.0148351	-0.00902281	0.0301492	0.0551867	0.0368174	0.022741	-0.00089816	-0.00109594	-0.0410739	-0.0777489	-0.0836861	-0.0495087	-0.00667534	-0.00409755	0.920488	2.20723	3.21361	2.93462	1.99416	1.22079	0.662153	0.387154	0.21898	0.166337	0.0928312	0.0727191	0.0793288	0.0929783	0.0646864	0.020844	-0.0200708	-0.0122419	-0.0115259	0.0146278	-0.03691	-0.0543628	-0.0774909	-0.0595226	-0.082785	-0.107099	-0.107841	-0.0789616	-0.0456668	-0.0307594	-0.0353393	-0.0501443	-0.0645112	-0.0961868	-0.131257
	-0.135585	-0.0858921	-0.0381442	-0.015712	-0.0176942	-0.0245065	-0.0425833	-0.0365626	-0.0172723	-0.00626802	-0.0633252	-0.0995856	-0.0793071	-0.0590674	-0.0419764	0.353225	1.49606	2.66254	3.15804	2.56875	1.68081	0.944229	0.551832	0.32182	0.173685	0.0473349	-0.0016564	-0.00212088	0.0110591	0.0132891	-0.0213736	-0.0193721	-0.0180389	0.0204014	0.00451707	-0.0218875	-0.0682134	-0.0859197	-0.089193	-0.0851393	-0.0867218	-0.0469027	0.0136527	0.00541136	-0.0522263	-0.103933	-0.108221	-0.13203	-0.139048
	-0.0436212	-0.0250479	-0.0337457	-0.0351181	-0.00418145	0.00534081	0.015314	0.00721811	-0.0218835	-0.034977	-0.0590786	-0.0304084	-0.0142945	0.00786791	0.0214655	0.605985	1.59294	2.26674	2.27206	1.63663	1.19499	0.721566	0.430417	0.228232	0.140875	0.0906078	0.0433654	-0.0256597	-0.0350434	-0.0294545	0.0226529	0.028534	0.0151717	0.00345677	0.008374	0.0371744	0.0492408	0.0327792	0.00912375	-0.0173483	-0.050528	-0.0894634	-0.113312	-0.116016	-0.0990173	-0.0931197	-0.093929	-0.0856509	-0.085336
	-0.0341671	0.00438562	0.0481765	0.0158564	-0.0283539	-0.0606307	-0.0492587	-0.021558	-0.0211598	-0.0552536	-0.0472747	-0.0524344	-0.0513012	-0.0767879	-0.0541629	0.62009	1.49213	1.96747	1.53626	0.801356	0.394598	0.250238	0.145926	0.076359	-0.000336869	-0.0103801	-0.0271532	-0.0289781	-0.0453911	-0.048188	-0.0800628	-0.109004	-0.141215	-0.0996093	-0.0545337	-0.0613861	-0.0938588	-0.103968	-0.0217214	0.0406355	0.0548064	0.0146127	-0.0288637	-0.0367563	-0.0229242	-0.0195513	-0.0608258	-0.0729402	-0.0545514
	-0.0499408	-0.0202909	0.0358543	0.0601939	0.0315377	-0.00935085	-0.0290832	-0.0580817	-0.0362389	-0.0303002	0.00135241	0.00348094	0.00281105	-0.023915	-0.0174115	0.455502	1.47996	2.48487	2.90927	2.30333	1.53478	0.904867	0.603032	0.39858	0.150752	0.0756979	0.0427427	0.00749788	-0.0287819	-0.0590149	-0.0426146	-0.0241092	-0.0164621	-0.0437974	-0.0886157	-0.127195	-0.13809	-0.101516	-0.0565152	-0.0254788	-0.0458717	-0.0907513	-0.115655	-0.0926606	-0.0513919	-0.0506115	-0.0602567	-0.0793026	-0.0928628
	-0.100426	-0.0615572	0.0203086	0.0848195	0.0816027	0.0289681	-0.0217125	-0.0308781	-0.0426966	-0.0839738	-0.100889	-0.0884257	-0.0493715	-0.0124787	0.00956219	0.861478	1.83128	2.60628	2.41647	1.84906	1.27993	0.748771	0.416769	0.209073	0.112962	0.107994	0.153542	0.100792	0.017774	-0.0175207	0.0194975	0.00947109	-0.0508699	-0.0943092	-0.0806917	-0.0287146	0.0185296	0.0531328	0.0297002	0.0262581	0.0531808	0.0706905	0.0372795	-0.0296204	-0.0483514	-0.0124474	0.0125361	0.00346324	-0.0350319
	-0.0323592	-0.0513333	-0.10029	-0.123831	-0.0851173	-0.0169184	0.00368349	0.000121569	-0.0623281	-0.0807494	-0.0795041	-0.0344271	-0.0151731	-0.0184656	0.0268256	0.730526	1.5862	2.4593	2.35166	1.73589	0.883161	0.355118	0.165561	0.0878539	0.011335	-0.0445228	-0.0689243	-0.0788458	-0.0402352	0.0345728	0.0540715	-0.00336882	-0.0692008	-0.0768542	-0.0752413	-0.0674185	-0.0438813	-0.00248261	0.032198	0.018423	-0.0328223	-0.062546	-0.067066	-0.0731851	-0.109601	-0.1145	-0.0570472	-0.0172421	-0.0645981
	-0.0734296	-0.00180162	0.0263221	0.0243065	0.0423575	0.0398053	0.0219723	-0.0596696	-0.0887636	-0.0963272	-0.0432695	-0.0602468	-0.0654098	-0.0659945	-0.0212748	0.0161668	1.07724	1.82115	2.27018	1.52645	0.948062	0.584036	0.333422	0.262655	0.166475	0.0871012	-0.0339204	-0.027258	-0.043703	-0.00980118	-0.0396611	-0.00263411	-0.0135263	-0.0411543	-0.0947646	-0.125919	-0.128211	-0.115735	-0.084441	-0.0225674	0.00606254	0.0102246	0.00639686	0.0345902	0.0458106	0.0317054	0.00268064	0.00433793	0.0198934
	-0.0331718	-0.0732736	-0.0664785	-0.0306384	-0.00586049	0.00381994	0.00853173	0.0322656	0.0396549	-0.0062249	-0.0396464	-0.0541461	-0.0248827	-0.0334725	0.331309	1.29784	2.25946	2.51295	1.85564	1.10631	0.605692	0.364092	0.22666	0.130944	0.107445	0.0947279	0.110366	0.0709646	0.0533644	0.0413647	0.0621855	0.0700908	0.0571767	0.0283395	-0.00645359	-0.00750743	-0.0151934	-0.026712	-0.0268784	-0.0334143	-0.0549167	-0.071407	-0.0767697	-0.0324477	0.0136432	0.0464571	0.0175593	-0.0119882	-0.0270057
	-0.0732173	-0.0995577	-0.0953083	-0.0608346	-0.0381021	-0.0109942	0.00494524	0.0264534	0.0609672	0.0378829	0.0343392	-0.00492314	-0.00741773	-0.0237108	-0.0141447	0.399183	1.34575	2.17449	2.25904	1.56302	0.838852	0.395295	0.176866	0.102203	0.0881038	0.0907678	0.0901486	0.0826428	0.0998736	0.119636	0.107157	0.0284796	-0.0677642	-0.0944155	-0.0435123	0.00452011	0.0283654	0.037627	0.0465249	0.0248528	-0.0240829	-0.0680983	-0.0933646	-0.0943291	-0.064394	-0.0445127	-0.0372029	-0.0661786	-0.0691576
	0.0421876	0.0673639	0.0468363	0.0441307	0.0569274	0.0523325	0.0475983	-0.0035908	-0.00754064	-0.0791019	-0.0685161	-0.0903244	-0.0586234	-0.0661989	0.349834	1.12993	1.97547	2.12364	1.61655	0.954433	0.560643	0.373166	0.232758	0.111964	0.0885135	0.0707626	0.0337656	-0.0397636	-0.0629343	-0.0487474	-0.057255	-0.044087	-0.0187205	-0.00201526	0.00281042	-0.00819843	-0.0176893	-0.0388701	-0.0799355	-0.0962047	-0.0943643	-0.0727104	-0.0509178	-0.0315732	-0.0402015	-0.0234767	-0.011701	0.00777536	-0.00930439
	0.0117174	0.011778	0.00299351	-0.0188219	0.00743776	0.00966756	0.00987879	0.012975	-0.00909323	-0.0274132	-0.0615508	-0.0346536	-8.27789e-05	0.0366846	0.233775	0.900066	1.66592	2.12002	1.84967	1.21079	0.589974	0.190168	0.0688241	0.0595792	0.0426537	0.00463053	-0.0258121	-0.010276	0.0053656	0.0247961	0.0616427	0.0951817	0.0831401	0.0323204	-0.0160553	-0.0264867	-0.0278098	-0.0404919	-0.0404448	-0.0454979	-0.0620033	-0.0796515	-0.0781366	-0.0420294	0.00207913	0.0562824	0.104399	0.117661	0.107552
	0.0475311	0.0129968	0.025245	0.0520226	0.0679296	0.0899789	0.112164	0.121806	0.0891415	0.0425632	0.038967	0.0390016	0.0564795	0.0736204	0.0869309	1.32251	2.46317	3.35941	2.72817	1.90513	1.20104	0.723402	0.449464	0.271456	0.157978	0.119109	0.0803481	0.0389712	-0.0021874	0.00980014	0.00755099	0.0322138	0.0144918	0.0217056	-0.00543146	-0.0142214	-0.0335149	-0.0285286	-0.0199192	-0.046425	-0.102004	-0.119665	-0.0870785	-0.0494119	-0.0440852	-0.0545793	-0.0703644	-0.101487	-0.111491
	-0.050766	-0.0314181	-0.0265895	-0.0192973	-0.021988	-0.0297573	-0.0125815	0.0120407	0.0129586	0.0107065	-0.0179385	0.0281417	0.0552637	0.0791267	0.102023	0.575902	1.13397	1.37907	0.969331	0.415025	0.145615	0.0916985	0.0905298	0.0516263	0.0184409	0.0166785	0.0458639	0.0551084	0.0210092	-0.0159466	-0.0238743	0.0326245	0.0539488	0.0218824	-0.0261005	-0.0305835	-0.0191495	-0.0527655	-0.0942829	-0.106095	-0.0723654	-0.055577	-0.041218	0.0100186	0.0384219	0.0105257	-0.0705877	-0.114179	-0.096544
	-0.029994	0.0144511	0.0505521	0.0356741	-0.0269102	-0.0633552	-0.036692	0.0106286	0.0469419	0.0400089	-0.000242758	-0.00932551	-0.012212	0.0279389	0.411427	0.98653	1.41361	1.2551	0.830488	0.48418	0.304231	0.170029	0.0583628	0.0129188	0.0201733	0.0486128	0.0212851	-0.023508	-0.0697377	-0.100982	-0.117688	-0.102085	-0.0723601	-0.0597222	-0.0401336	-0.00207662	0.0323806	0.0304282	0.0195134	0.0354051	0.0497807	0.0420363	-0.0262332	-0.073225	-0.0889219	-0.0457338	0.034149	0.0824803	0.121092
	0.109827	0.0828377	0.0658762	0.0512131	0.0303048	-0.0179742	-0.0417537	-0.0649859	-0.0508543	-0.0465291	-0.0101614	-0.0217896	0.00767612	0.0174941	0.0453902	0.213197	0.666109	1.06382	1.18745	0.892453	0.562975	0.286045	0.0975324	0.0135567	-0.00857446	-0.00113838	-0.00671396	-0.0224087	-0.00785819	-0.0022994	-0.00962203	-0.0383043	-0.0541222	-0.0274043	-0.00535426	0.0024334	-0.017231	0.00988107	0.0321147	0.0429396	0.0204624	-0.0198188	-0.0584891	-0.0936668	-0.0793191	-0.0487006	-0.0323323	-0.0169379	-0.017822
	-0.0121857	-0.014207	-0.0096064	-0.00416699	-0.00849704	-0.00319447	-0.00415833	0.00984371	0.0264901	0.0140654	0.00803587	0.038035	0.0469422	0.0312239	0.474427	1.1601	1.67851	1.53015	1.02089	0.628196	0.319542	0.141041	0.0713517	0.0415974	0.0880644	0.0726649	0.0735112	0.0266241	0.0301101	0.0227987	0.0370997	0.0479233	0.0664276	0.0559239	0.021688	0.00344517	-0.0166576	-0.0309565	-0.0254047	0.012676	0.022087	-0.00340972	-0.0177607	0.00799237	0.0419684	0.0463722	0.0227201	-0.00234189	-0.0335735
	-0.0436903	-0.0256727	0.0223568	0.0142014	-0.0154167	-0.0191896	-0.0371871	-0.0434793	-0.0631469	-0.0171456	0.000848274	0.0273254	0.0157484	0.0196765	-0.00946141	0.490621	1.36405	2.07518	2.10459	1.63242	1.15433	0.730003	0.409776	0.246346	0.164196	0.150075	0.121774	0.102639	0.0673805	0.0568177	0.0436332	0.0318348	0.0164663	-0.00279378	-0.0170675	-0.0152784	-0.00749767	-4.49618e-05	-0.0533265	-0.0567832	-0.0356504	0.0179303	0.0343971	0.0312099	0.0307076	0.040209	0.0394727	0.0496809	0.0564143
	0.0200484	0.0195541	0.0423202	0.0589354	0.0788067	0.0890039	0.106143	0.0696161	0.035342	-0.00403689	0.0394196	0.0374885	0.0347245	-0.0120694	0.416421	1.37736	2.21106	2.32179	1.67611	1.01563	0.578745	0.323305	0.187825	0.106025	0.0381117	0.00756941	-0.0101092	0.0109898	0.00335772	-0.0226429	-0.0192265	-0.00474823	0.0208982	0.0223253	0.0247	0.0468953	0.0346234	0.017248	-0.0158027	-0.0211371	-0.0347848	-0.048776	-0.0654983	-0.112859	-0.159162	-0.169762	-0.106735	-0.0329822	0.0309048
	0.0808144	0.0593154	0.0454857	0.0195581	0.0107659	0.00858099	0.0238302	0.0085803	-0.0349637	-0.0461673	-0.0365183	-0.0135146	0.0219591	0.373615	1.02926	1.71503	1.9912	1.67237	1.09044	0.597253	0.317103	0.23516	0.150526	0.085012	0.0299159	0.027503	0.0268735	0.0474888	0.0353153	0.0263473	-0.016002	-0.0560448	-0.0418976	0.000201589	0.035533	0.0554735	0.0545288	0.0225936	-0.000805522	0.00247169	0.0440247	0.0560346	0.0413715	0.0244902	0.047131	0.0663664	0.0352299	0.023355	0.0337372
	0.0519075	-0.014829	-0.0474736	-0.0297132	0.0117383	0.0443392	0.0125331	0.0356073	0.0186311	0.00500698	-0.00992886	-0.0188546	0.013867	-0.00388661	0.12331	0.865328	1.72009	2.16229	1.67987	0.945572	0.475224	0.25061	0.168762	0.0946762	0.0480266	0.0442688	0.0610259	0.0657032	0.0179658	-0.0400716	-0.0522849	-0.042849	-0.0236117	-0.0175111	0.00487023	0.0200713	0.00253158	-0.0329868	-0.0546398	-0.043847	0.00908307	0.0678398	0.0952871	0.0504755	-0.0246311	-0.0758243	-0.0893282	-0.0876455	-0.081593
	-0.0449757	-0.0403914	-0.0159043	-0.010689	-0.0214333	-0.0506147	-0.0749666	-0.0816906	-0.111435	-0.0985293	-0.105496	-0.0769843	-0.0863912	0.0311563	0.583686	1.22241	1.63873	1.35412	0.906127	0.487705	0.271779	0.149012	0.114578	0.0849931	0.0519975	0.0207265	0.0113907	-0.0151399	-0.0281754	0.012289	0.0614353	0.0612448	0.00767021	-0.0526643	-0.0546367	-0.0245861	0.0135817	-0.0058562	-0.052778	-0.0672802	-0.0396392	-0.0256761	-0.0441773	-0.0587604	-0.0517004	-0.0433615	-0.0687299	-0.107479	-0.112607
	0.0437866	0.0782409	0.0414802	-0.00657179	-0.0227132	0.00652866	0.00433616	0.0181441	0.0366036	0.0483292	0.0270429	-0.0269723	-0.0443532	-0.0514111	0.264172	0.816295	1.33641	1.33162	0.894128	0.416262	0.173041	0.115015	0.112436	0.084341	0.0379958	0.0284185	0.0187991	0.0403003	0.0596418	0.0499479	0.0423054	0.00521413	-0.0262283	-0.0778982	-0.066625	-0.0326105	-0.0031709	0.00144287	-0.0153573	-0.0469428	-0.0906689	-0.087001	-0.0328832	0.0225081	0.0512721	0.0491285	0.0400723	0.0620118	0.0763132
	0.00231209	0.000669746	0.0569092	0.0861829	0.110717	0.133791	0.0877331	0.0415363	0.00247238	0.0279195	0.00292214	-0.00841837	-0.0440748	-0.0558468	2.00432	4.34108	6.37398	5.77081	4.39126	2.97422	1.8301	1.10824	0.624584	0.361537	0.199484	0.123011	0.0950869	0.0701437	0.0989747	0.0991237	0.070733	-0.00384564	-0.0537751	-0.035497	0.0214823	0.0598875	0.0504853	0.0251296	0.000738146	-0.00756583	0.0141431	0.0532314	0.0738587	0.052574	0.0153747	-0.00476543	0.00555595	0.0369911	0.0416276
	-0.0428825	-0.028884	0.0232385	0.0454705	0.0311874	-0.0200231	-0.0390474	0.00205586	0.0365279	0.023186	-0.0171733	-0.0428841	-0.0509218	-0.044428	1.04146	2.09263	2.94959	2.46258	1.79572	1.05302	0.52996	0.232176	0.173085	0.122228	0.0615502	0.0267616	0.0206033	0.00727442	-0.0161763	0.0372789	0.0639266	0.0678477	0.0115633	-0.0228383	-0.0370106	-0.027097	3.46474e-05	-0.00317745	-0.0107118	-0.0655273	-0.129482	-0.170536	-0.126981	-0.0476763	0.00452753	0.0121417	0.0257273	0.0147485	0.00640168
	0.073219	0.113131	0.08839	0.0354914	0.0120194	0.0348665	0.039103	0.0350623	-0.0103253	-0.0542135	-0.0565501	-0.0158838	-0.0173079	-0.0373966	0.24189	0.897322	1.46798	1.54155	1.14589	0.734945	0.440223	0.282584	0.177634	0.116725	0.0579338	0.0116985	0.0223419	0.0516156	0.0507951	0.0527891	0.0271445	0.0262922	-0.0270952	-0.0291393	-0.0302173	-0.0246534	-0.0589699	-0.0732759	-0.054326	-0.0469069	-0.00768191	-0.00356629	-0.00150954	-0.04431	-0.0766685	-0.0785908	-0.0800882	-0.0884911	-0.0789651
	-0.0377393	-0.0327008	-0.0130427	0.0180656	0.0453596	0.0383672	0.0142433	-0.00747409	-0.0364127	-0.0490765	-0.0664268	-0.0527382	-0.00802175	0.0510144	0.448326	1.16913	1.87762	1.92257	1.40524	0.768808	0.397673	0.195116	0.111214	0.0824044	0.0483883	0.0250292	0.00662624	0.0233137	0.00964361	0.0304775	0.00795812	0.00289225	-0.0376343	-0.0152191	-0.0229306	-0.0398799	-0.0504585	-0.0368656	0.00211991	0.0192045	0.00246476	-0.0461185	-0.0664175	-0.0491137	-0.0240068	-0.0166829	-0.00228603	0.00845552	-0.0203933
	-0.0426654	0.0123005	0.0358995	0.0617014	0.0608495	0.0609338	0.0367837	-0.0222909	-0.0513672	-0.0674814	-0.0128356	0.0195856	0.0282714	-0.00655986	0.721767	1.53297	2.45121	2.42347	1.94869	1.18977	0.571881	0.329994	0.233014	0.158784	0.0741342	0.0722535	0.0493247	0.051841	-0.0053306	-0.000690883	-0.0269291	-0.0296685	-0.04012	-0.0341108	0.00140484	0.0297595	0.0426003	0.0245606	0.0189565	0.0204547	0.0214519	0.00149801	-0.0168763	-0.0111102	0.0171345	0.0370972	0.0254597	-0.00157497	-0.0163844
	mean across laps, pre, day 1
	0.0152912	0.0181088	0.0230922	0.0248243	0.025387	0.0239978	0.0197274	0.0169796	0.0117841	0.00756535	0.00454892	0.00392891	0.00473658	0.0111765	0.14255	0.447516	0.820883	1	0.926565	0.713369	0.521724	0.376259	0.272803	0.211902	0.172081	0.150219	0.138961	0.120816	0.0959879	0.0582487	0.0338692	0.0214273	0.0118812	0.0057239	0.00168599	0.00431392	0.00795883	0.0103606	0.00969027	0.00860223	0.00328518	-0.00199348	-0.0040118	-0.00159544	0.000453983	-0.0013722	-0.00114026	0.00208821	0.00791452
	Day 1, df/f map, post: after reward switch, 100 laps by 50 spatial bins.
	0.137053	0.0596454	0.0205792	-0.016441	0.0443465	0.0389975	0.0366656	-0.0165071	-0.01258	-0.0113908	-0.0233948	-0.0618414	-0.0713517	-0.0536852	-0.0446394	-0.0331822	-0.0306552	-0.0434666	-0.0455651	-0.0289691	-0.000636133	-0.0152188	-0.0340004	-0.078508	-0.10496	-0.122826	-0.135482	-0.141831	-0.145178	-0.118644	-0.0613234	-0.0391393	0.0686649	0.679247	1.03123	1.12396	0.578531	0.263499	0.127233	0.0613354	-0.00384307	-0.0509382	-0.068972	-0.0503191	-0.067826	-0.0270862	0.119259	0.259442	0.476007
	0.377384	0.198245	0.10951	0.103677	0.0159298	-0.0130379	-0.0684219	-0.0515626	-0.0423541	-0.0445763	-0.0591217	-0.0457379	-0.0436698	-0.053738	-0.0676786	-0.0505714	-0.0346031	-0.0736257	-0.0720438	-0.0748198	-0.0409687	-0.0247613	-0.0281096	-0.0468399	-0.10454	-0.124386	-0.122508	-0.12059	-0.097891	-0.0993406	-0.0722543	0.171105	0.460611	0.601477	0.453996	0.23974	0.136875	0.0988196	0.104556	0.0951346	0.00380694	-0.0561483	-0.05432	0.0287423	0.0511229	0.00236199	-0.0370978	-0.0561055	-0.0115708
	0.0349066	0.00768333	0.00875203	0.00148669	0.0297632	0.00220938	-0.0236994	-0.0301434	-0.0110787	0.00688649	0.0107103	-0.0180548	-0.0322283	-0.0586865	-0.0280521	-0.020691	0.0063977	-0.000410375	-0.0198024	-0.0649097	-0.0900031	-0.0894184	-0.0543339	-0.0354328	-0.0355667	-0.0575079	-0.0977118	-0.114664	-0.122667	-0.0831543	-0.00942364	0.0813078	0.0839051	0.0200967	-0.0547288	-0.0678587	0.0600626	0.798077	2.55862	3.61117	3.89918	2.95351	2.0306	1.31973	2.71123	4.83243	6.48012	4.72537	2.68146
	0.623118	0.332888	0.0798122	-0.0269675	-0.0878413	0.0324156	0.162625	0.194458	0.0350499	-0.081216	-0.118983	-0.162555	-0.210294	-0.24612	-0.237882	-0.226758	-0.211559	-0.259039	-0.0692017	0.0627552	0.185203	0.0408794	-0.0670503	-0.0611809	-0.0965676	-0.0574063	0.0464869	0.327297	0.660931	0.761563	0.674481	0.374	0.242812	0.119374	0.0674295	0.935265	2.0535	2.81885	2.31872	1.39541	0.770321	0.390762	0.215988	0.11676	0.0583251	0.397241	0.524622	0.798136	0.486094
	-0.0490839	-0.14275	-0.109855	-0.135316	-0.159247	-0.177587	-0.132861	-0.163679	-0.167974	-0.207365	-0.144148	-0.129824	-0.107733	-0.153746	-0.160057	-0.158641	-0.150778	-0.146849	-0.113405	-0.113263	-0.123709	-0.152139	-0.144224	-0.151157	-0.160116	-0.135514	-0.0781905	-0.0245462	-0.0149985	0.0278638	0.190551	0.449539	0.990135	1.93169	2.92491	3.48044	3.40635	3.42291	3.8669	4.17541	3.66859	2.62632	1.86669	1.82315	1.79451	1.73663	1.70192	1.84698	1.80644
	1.14053	0.935348	0.734222	0.411464	0.189004	0.111061	0.0210703	-0.0517174	-0.0998231	-0.111995	-0.112524	-0.102758	-0.0927205	-0.103893	-0.139426	-0.135361	-0.156969	-0.158869	-0.164967	-0.144754	-0.133061	-0.132952	-0.13488	-0.133711	-0.118377	-0.0702047	-0.0620744	-0.0710396	-0.0962586	0.0224532	0.165529	0.307255	0.420192	0.765023	1.21329	1.4388	1.27906	0.904167	0.723595	0.569675	0.55796	0.507631	1.11435	1.80795	2.09994	1.46212	0.646931	0.582631	1.01029
	1.00109	0.525622	0.256717	0.104998	0.0514015	-0.0199608	-0.0923745	-0.140705	-0.13725	-0.135104	-0.126661	-0.117836	-0.0992981	-0.12172	-0.133838	-0.139701	0.0102257	0.0529164	0.0574543	-0.0323711	0.271719	0.994098	2.15662	3.24682	3.74024	3.16973	2.14349	1.22891	0.911707	0.815756	0.693983	0.514228	0.297776	0.178773	0.156626	0.457051	1.10071	1.7549	2.14263	1.88627	1.36497	0.695778	0.296618	0.146752	0.252441	0.539887	0.624572	0.502503	0.259532
	0.603425	0.65382	0.527129	0.352691	0.547713	0.616435	0.534045	0.309152	0.254594	0.0645398	-0.0416146	-0.105597	-0.12864	-0.148675	-0.131334	-0.0837181	-0.0395305	0.129417	0.228874	0.284147	0.170864	0.0761436	-0.0328918	-0.134468	-0.195113	-0.211662	-0.174629	-0.145531	-0.109889	-0.107786	-0.115461	-0.0926289	-0.0343352	0.00629264	-0.0233943	-0.0881588	-0.125588	-0.12941	-0.0784282	0.00210098	0.201933	0.886027	1.28643	1.31426	0.843607	0.629062	0.571926	0.536727	0.606604
	0.62706	0.385252	0.212592	0.0644239	-0.0214211	-0.00473083	0.0910393	0.109361	0.20268	0.153512	0.198226	0.0450952	-0.0132457	-0.0588443	-0.0192186	0.200116	0.360165	0.394819	0.181989	-0.00262736	-0.0576242	-0.0423618	-0.0175442	-0.0254734	-0.0584951	-0.08439	-0.104134	-0.130548	-0.138916	-0.129068	-0.0848729	0.0341536	0.194802	0.277726	0.239061	0.145856	0.085133	0.0988858	0.153495	0.206044	0.242754	0.281305	0.356886	0.379974	0.366436	0.273547	0.178578	0.0189606	-0.0280406
	-0.0338911	0.0203821	0.381397	0.49995	0.449339	0.130117	0.0276309	-0.00153377	-0.0311735	-0.000119786	-0.00933987	-0.0545673	-0.0750643	-0.0860738	-0.0746645	0.113925	0.438527	0.705992	0.712835	0.49893	0.270038	0.0887965	0.00984572	-0.0525232	-0.126556	-0.172996	-0.170002	-0.0872579	-0.0378101	0.040074	0.0962542	0.143751	0.122939	0.0223747	-0.00977512	-0.0539594	0.0442046	0.153231	0.23137	0.215336	0.167857	0.125199	0.0471439	-0.0567264	-0.0959103	-0.0817028	-0.0770846	-0.0917876	-0.0983687
	-0.0662876	-0.0841784	-0.130099	-0.10904	-0.120899	-0.113664	-0.156979	-0.155445	-0.14081	-0.129506	-0.13363	-0.14061	-0.112998	-0.0781514	-0.0782433	0.0608964	0.442804	0.741094	0.815345	0.561267	0.366507	0.245919	0.176915	0.105109	0.00926842	-0.0399141	-0.0296253	-0.0110158	-0.0214401	-0.0409051	-0.0173928	0.00976814	0.0053743	-0.0576827	-0.0912224	-0.074798	-0.0377301	-0.0288211	-0.0511816	-0.0556903	-0.0447723	-0.0177363	0.0325076	0.0500519	0.0296535	-0.012076	-0.0183654	-0.0199903	0.0135331
	0.334301	1.21799	1.86391	1.94396	1.15303	0.514415	0.21121	0.131381	0.0603251	0.0128769	-0.0330498	-0.0508656	-0.0336207	-0.0756591	-0.106418	0.0528319	0.428807	0.652642	0.594302	0.309973	0.147218	0.0900225	0.0515678	0.0155243	-0.00692181	-0.0167747	-0.0248371	-0.0334951	-0.0279107	-0.00899969	0.000439429	-0.010512	-0.022856	-0.0440769	-0.0871442	-0.119898	-0.126275	-0.10064	-0.0856672	-0.0554421	-0.0441067	-0.0378843	-0.0103703	0.0601322	0.110009	0.0760765	-0.00587466	-0.0458193	-0.0258528
	0.065195	0.0327734	-0.00415972	-0.0461695	-0.0555174	-0.0536917	-0.0459081	-0.0453468	-0.0682385	-0.0594967	-0.0286694	-0.0152847	-0.0210382	-0.0473434	0.0346707	0.122247	0.260961	0.257893	0.207418	0.0791665	-0.0079925	-0.0313338	-0.0207651	-0.00725995	-0.0148571	-0.00793365	-0.0127995	-0.0130037	-0.0234253	-0.0228839	-0.036258	-0.045325	-0.0378937	-0.00154234	0.00741536	-0.0247781	-0.0793332	-0.0962795	-0.0788346	-0.0433291	0.0218171	0.146931	0.221732	0.200435	0.115127	0.0450503	0.0633034	0.0878126	0.0819781
	0.00886934	0.049442	0.201364	0.652831	0.82887	0.761497	0.325349	0.11986	0.0556868	0.00629378	-0.0216901	-0.0426203	-0.0178897	0.023504	0.110419	0.397841	0.679915	0.759454	0.53963	0.290715	0.15234	0.0919818	0.0689618	0.0883411	0.0832962	0.06508	0.0692039	0.0854143	0.0996026	0.08866	0.0899254	0.0603572	0.0371762	0.0364186	0.0428134	0.0135339	-0.0410256	-0.0546025	-0.012921	0.0697645	0.192262	0.256027	0.217014	0.0949438	0.00649034	0.0211734	0.0404874	0.0494851	0.0346957
	0.0141451	0.00766403	0.0217459	0.0212681	0.0117344	-0.00867503	0.0246206	0.0509227	0.0409578	0.0131254	-0.00431394	0.023335	0.00247104	-0.030153	-0.00333065	0.314015	0.447797	0.511392	0.279948	0.194776	0.123573	0.0970744	0.116175	0.126748	0.115146	0.0871529	0.0533247	0.0180125	-0.00765129	-0.0216239	-0.041006	-0.0429865	-0.00729851	0.00559923	-0.00013537	-0.00943821	0.0219167	0.0256688	-0.0170116	-0.0065224	0.0354918	0.066842	0.0676869	0.0706662	0.0606687	0.0372509	0.0475244	0.0591115	0.0593342
	0.00673333	-0.019219	0.0136554	0.0362418	0.043689	0.0440666	-0.0132707	-0.041122	-0.11887	-0.0925354	-0.0544077	-0.0263942	-0.0251697	-0.0444796	-0.0409533	0.0737702	0.336058	0.60554	0.587896	0.423417	0.194603	0.09255	0.0119359	-0.0157351	0.0115892	0.0738799	0.150484	0.187838	0.168499	0.0836755	0.0234066	0.0202544	0.0691643	0.0750521	0.0167833	-0.0718965	-0.126634	-0.14747	-0.108879	-0.0898401	-0.103139	-0.127203	-0.118466	-0.104296	-0.104253	-0.081369	-0.0190211	0.0382845	0.038117
	-0.00602398	-0.0237229	0.00959487	0.0310483	0.0353219	-0.00621395	-0.0104485	-0.00938289	0.0215406	0.0575278	0.0685345	0.0445081	-0.00634091	0.00716368	-0.00543426	0.0987575	0.193454	0.367432	0.324502	0.317336	0.240513	0.244886	0.174436	0.147618	0.121963	0.114744	0.137275	0.227543	0.45127	0.639518	0.664336	0.51451	0.344077	0.273312	0.203931	0.080375	0.0088629	0.0100921	0.029745	0.0143939	-0.000420751	0.0655114	0.12073	0.119488	0.107704	0.131498	0.248932	0.294164	0.412264
	0.533463	0.567303	0.527385	0.40087	0.204764	0.0838329	0.0180967	-0.0189866	0.00105497	0.0466917	0.0957274	0.0555086	0.0392632	-0.00175179	0.0282334	0.0962105	0.162165	0.19701	0.140444	0.104198	0.103271	0.117886	0.0908898	0.0216355	-0.0226761	-0.040033	-0.0903397	-0.128872	-0.129133	-0.0683273	-0.00514618	-0.000943122	-0.014245	-0.0352464	-0.0449471	-0.0721354	-0.113369	-0.133917	-0.154242	-0.154709	-0.116754	-0.0425274	-0.0023751	0.0105942	-0.00336699	-0.00228787	-0.0255509	-0.0500842	-0.0357214
	0.0181709	0.0210526	0.0545086	0.0958654	0.141119	0.0934157	0.0532339	0.0309736	0.0303647	0.0321592	0.0201044	0.011621	-0.00106413	-0.0321595	0.053993	0.162324	0.499222	0.606393	0.546211	0.22177	0.051399	0.0155642	0.0291122	0.0215909	-0.00385	-0.0157447	0.0120574	0.0596603	0.0899877	0.0827443	0.0577822	0.0327838	-0.0083264	-0.0641686	-0.116643	-0.105867	-0.06558	-0.0733816	-0.0997318	-0.0745076	-0.0279168	0.0146129	0.0379147	0.0391492	0.0487028	0.064191	0.111372	0.128835	0.112443
	0.208262	0.243162	0.186972	0.143232	0.0877064	0.0486126	-0.0245114	-0.0080241	0.036358	0.0721593	0.0376039	-0.0318522	-0.0196632	-0.0246453	0.175928	0.315779	0.391991	0.250025	0.116898	0.0714349	0.0457836	0.0339478	0.0325448	0.0347338	0.00352832	-0.0587096	-0.0693765	-0.0537163	-0.00766079	0.0184974	0.0230009	0.0267058	-0.00364124	-0.0360045	-0.0301575	0.0137031	0.100494	0.132007	0.117973	0.0595125	-0.0386976	-0.0866199	-0.0724861	0.000447093	0.0462737	0.0463073	0.0238416	-0.0013712	-0.0108844
	-0.0507777	-0.0449779	-0.014625	-0.000627553	-0.0317931	-0.0539857	-0.0536805	-0.029925	0.00615899	0.0118031	-0.00369454	-0.025049	-0.00411444	0.00933925	0.057169	0.0767684	0.095828	0.0674148	0.0286946	-0.0163992	-0.0601999	-0.0828189	-0.0713499	-0.0473549	-0.00466084	0.0158891	0.0197775	0.00307082	-0.00788381	-0.0135288	0.00875358	0.0542016	0.116665	0.179847	0.201525	0.161017	0.0935306	0.0507357	0.0613669	0.059331	0.0418382	0.0180713	0.0158258	0.0741112	0.0951196	0.116567	0.0884316	0.0750232	0.0110523
	-0.0302203	0.0258115	0.020089	-0.0195838	-0.0404912	-0.0237704	0.0267148	0.0266465	0.0364481	0.0166593	0.0304288	0.0541051	0.0522739	0.141066	0.143992	0.179042	0.30337	0.386197	0.422975	0.24159	0.148093	0.0592675	0.00467077	0.00196637	0.0541328	0.0803946	0.0537081	-0.0106539	-0.0618081	-0.0482157	0.00318459	0.081966	0.11394	0.106099	0.0882458	0.0897034	0.117625	0.135164	0.136712	0.0735315	0.0231301	0.0547437	0.161276	0.242061	0.227222	0.146618	0.0857033	0.0602596	0.0845013
	0.0735973	0.0436226	-6.74996e-06	-0.029306	-0.0140693	0.0249287	0.0814801	0.0769013	0.0486163	0.00212272	-0.0245749	0.0215762	0.0267513	0.0451823	0.0529036	0.750442	1.18648	1.31407	0.687127	0.251334	0.0528297	-0.0380048	-0.0259631	-0.0287502	-0.00600487	0.0188071	0.114063	0.138269	0.0767174	0.0135421	-0.00132812	0.0273649	0.0187603	-0.0118326	-0.0166646	0.0101051	0.0409824	0.0228827	-0.0139618	-0.0370637	-0.0412694	-0.0593373	-0.0815414	-0.0723333	0.00102837	0.0153106	-0.0172328	-0.0336187	-0.0174645
	-0.00167719	0.037358	0.0649194	0.0387528	0.00833409	-0.0138949	0.00480604	-0.015202	-0.0176782	-0.0379621	-0.0215847	-0.0255529	0.0255139	0.0368402	0.070553	1.61633	3.45069	4.66512	3.6322	2.05917	1.01052	0.633792	0.493529	0.418714	0.341757	0.260833	0.182533	0.118951	0.132074	0.140307	0.121422	0.0633561	0.0379473	0.0439164	0.0644124	0.0748382	0.0255662	-0.00966545	-0.00909955	0.021471	0.0239789	0.0234807	0.0540374	0.0587543	-0.00141688	-0.0436762	-0.0320271	0.0262893	0.0539434
	0.00104851	-0.00768157	-0.0277567	-0.0486884	-0.06544	-0.0476537	-0.0303692	-0.0269817	-0.00638167	-0.000895867	-0.00333234	-0.0290524	0.0159922	0.0625961	0.913581	1.91454	2.43558	1.95568	1.1378	0.699659	0.382721	0.188792	0.109351	0.118652	0.158787	0.13509	0.0914853	0.076002	0.0895932	0.0761213	0.0251091	0.00573079	0.0303031	0.0328425	0.0279239	0.0310804	0.0619981	0.0833454	0.0690158	0.0460329	0.0361727	0.0552356	0.0673803	0.0578855	0.0276065	-0.00651449	-0.00721911	-0.00955317	0.0194296
	0.0110636	0.00726716	-0.000397419	0.0144662	0.00633612	0.0191847	0.0110124	0.00747293	0.00039437	0.0266427	0.0532814	0.0158921	-0.0229179	-0.0366577	1.23509	2.30095	2.78907	1.76745	0.849136	0.4195	0.251092	0.178404	0.129876	0.0818813	0.0127025	-0.029968	-0.0201331	0.0211037	0.0605113	0.058732	0.00817221	-0.0646238	-0.0887183	-0.0506219	0.0197663	0.0492405	0.0550983	0.0740811	0.0717282	0.040653	-0.0243001	-0.044821	0.0110677	0.112966	0.243546	0.371163	0.446795	0.461002	0.349836
	0.0890705	0.0476055	0.0563165	0.0300301	-0.0241874	-0.0837292	-0.107097	-0.0815192	-0.0162788	0.0123769	0.039322	0.0107219	-0.0141137	-0.0561941	-0.00580661	0.0962216	0.183311	0.128834	0.0264139	-0.0142413	0.0225905	0.0610948	0.0641346	0.0750545	0.065264	0.0144002	-0.0361346	-0.0370617	0.0115991	0.0756903	0.138958	0.162286	0.110865	0.0407739	0.00742415	0.0122167	0.00376602	-0.0213472	-0.0318068	-0.0182671	0.0415916	0.102822	0.126539	0.146294	0.156012	0.137236	0.0834695	0.0586365	0.0852283
	0.0188314	-0.0390843	0.00182687	-0.00193434	0.0264117	0.00573022	0.0136086	0.020116	0.0250915	0.0346851	0.0464644	0.0471328	-0.00675041	-0.0177908	0.268593	0.843353	1.21269	1.15527	0.790992	0.50897	0.320986	0.182946	0.0978818	0.0797281	0.0638502	0.0765597	0.060094	0.0411568	0.0346037	0.0121394	-0.00801435	0.000629617	0.0192787	0.0438117	0.0164811	0.0235014	0.0302689	0.0290347	0.0282	0.0239236	0.00511205	-0.0213985	-0.0345822	-0.00858186	0.0159266	0.0232768	-0.00573897	-0.0350607	-0.0295942
	0.0195856	0.0632737	0.107153	0.0858931	0.0620938	0.0479523	0.033668	0.000865785	-0.021119	0.00837995	0.0201881	0.0262744	0.0766218	0.0821334	0.0935077	0.0554652	0.856874	1.809	2.43047	1.90402	1.06337	0.527131	0.329376	0.248745	0.163474	0.0996601	0.0716294	0.046861	0.0114394	0.00455849	0.047595	0.110307	0.0919995	0.0243986	-0.0381668	-0.0205261	0.0149044	0.0371755	0.0227707	-0.00099908	-0.0146006	-0.0262787	-0.00873678	-0.0190687	-0.0300392	-0.0179748	0.0230953	0.0582694	0.0292655
	0.000459205	-0.0120527	-0.0129181	-0.0291528	-0.00587504	-0.049398	-0.0236144	-0.033701	-0.00233122	-0.00224344	-0.00554123	-0.0209806	-0.00120935	0.0456996	0.0574184	0.52254	1.30757	1.61653	1.23223	0.454619	0.180176	0.090079	0.0543086	0.0220525	0.020157	0.0286966	0.0279761	0.00428296	-0.0272076	-0.0702718	-0.076742	-0.0550922	-0.0636773	-0.0911662	-0.0918452	-0.0564429	-0.0378854	-0.0263788	0.00160673	0.046924	0.0564115	0.0295698	0.00266951	-0.00534189	0.000902326	-0.00512465	-0.0187562	-0.0362784	-0.0642063
	-0.0421143	0.00260098	-0.00485593	-0.00612066	-0.0193948	0.00897478	-0.0223479	-0.026049	-0.022469	-0.00855768	0.015427	0.0275955	0.0239634	0.104743	0.466108	0.889798	1.06715	0.760502	0.368167	0.149378	0.138107	0.131775	0.0988164	0.0345316	0.00868359	0.0324903	0.0997995	0.126386	0.0713419	0.00329756	-0.0248106	-0.00590092	-0.0170398	-0.0154284	-0.00143911	0.043317	0.0732656	0.0456218	0.0173781	0.0275019	0.0570061	0.059664	0.0613143	0.064769	0.0479252	-0.0113261	-0.051214	-0.0791318	-0.0620733
	0.00587162	0.00200231	-0.0375957	-0.104039	-0.0493008	-0.00146538	0.0561219	0.0163351	0.0158674	0.0148845	-0.0198122	-0.073314	-0.108136	-0.0299063	0.529727	0.965947	1.01906	0.541744	0.125475	0.0269633	0.0228345	0.0769318	0.107797	0.066687	0.0185116	-0.021817	-0.0429541	-0.0515768	-0.0360071	-0.0256962	-0.0523381	-0.0721857	-0.0613119	-0.0172094	-0.00310723	-0.0344441	-0.0809558	-0.0818838	-0.0357743	0.011438	0.0140586	-0.00074843	-0.0329473	-0.073704	-0.0966823	-0.067305	-0.0193062	0.00870827	0.00916962
	-0.00893105	-0.014349	-0.0476424	-0.0505308	-0.0380025	-0.00188477	-0.0174212	-0.0402452	-0.0531622	-0.0437886	-0.0469759	-0.0559272	-0.0729408	-0.0850577	0.172685	0.40953	0.468477	0.234884	0.0112952	-0.0496099	-0.059181	-0.0428555	-0.0356926	-0.0586013	-0.0662612	-0.0469204	-0.0320125	-0.0370702	-0.0699983	-0.0765451	-0.0828892	-0.0606093	0.064343	0.397017	0.843284	1.2081	1.43769	1.30048	1.02137	0.580662	0.385874	0.259178	0.22501	0.157816	0.141692	0.111615	0.111053	0.0657259	0.0764765
	0.157606	0.171341	0.107057	0.091673	0.0329365	-0.00296934	-0.0144903	-0.0300798	-0.0339941	-0.0243704	0.00983364	0.0406248	0.0511363	0.0648322	0.201268	0.215261	0.182119	0.0353588	0.00120612	0.0381191	0.0676539	0.0703586	0.0617031	0.0637921	0.0486608	0.0128404	-0.0130271	0.00217464	0.0280957	0.0563739	0.0360401	-0.0142142	-0.0573568	-0.0655104	-0.0608082	-0.0685566	-0.080931	-0.0609216	-0.0465998	-0.0257345	-0.0240035	-0.0122244	0.00196632	0.0149848	0.000927334	-0.0225407	-0.0510664	-0.0301583	0.0177052
	0.0542292	0.0146127	0.0103283	0.000393413	-0.0117461	-0.0216912	-0.0234431	0.0187427	0.00862264	-0.00773601	-0.0493782	-0.0445956	-0.00649194	0.0378461	0.223532	0.937086	1.40708	1.52354	0.956211	0.800257	1.02359	1.19203	1.03478	0.812419	0.949148	1.11412	0.965103	0.579648	0.288155	0.37174	0.747589	1.10736	1.28854	0.998288	0.76648	0.469938	0.374337	0.250302	0.156333	0.170293	0.123139	0.104305	0.0283202	0.0432442	0.0421778	0.0324823	0.0393801	0.0418232	0.0348741
	-0.0236083	-0.0389593	-0.0444258	-0.0241119	0.0100147	0.0319996	-0.00414813	-0.00489706	-0.0249195	0.00523216	-0.00413019	0.0146247	0.0227677	0.0152439	0.115906	0.196192	0.201976	0.0939904	0.0392933	0.0704665	0.0611549	0.0049414	-0.0189927	-0.0106141	0.000963999	-0.00462893	-0.00301048	-0.0117126	-0.0252815	-0.0425969	-0.0458335	-0.0500777	-0.0288754	0.0208244	0.0836618	0.108697	0.075773	0.0346947	0.0214573	0.0344621	0.0439796	0.0624293	0.0657354	0.0529754	0.00808208	-0.00864897	0.0285368	0.0582167	0.0257731
	-0.0522919	-0.00641785	0.0293557	0.0242759	-0.0244622	-0.0145015	0.00197821	0.0418769	0.0232034	0.0184671	0.0265982	0.0888994	0.123392	0.127194	0.0719534	0.0348953	0.014158	0.519776	1.03613	1.27282	0.841661	0.359908	0.153384	0.0531347	-0.0275199	-0.0666256	-0.0512158	-0.0165485	-0.0141316	-0.03195	-0.0177128	0.0124401	0.0476153	0.0480269	0.0457026	0.0326384	0.0168602	0.0128975	0.0350959	0.0587976	0.0419892	-0.000135109	-0.0435877	-0.046069	-0.0273222	-0.00382511	0.0122167	-0.00389017	-0.00708371
	-0.0178895	-0.0493795	-0.0913418	-0.0692721	-0.0497613	-0.0469751	-0.0310401	-0.0335216	0.000692603	-0.00917944	-0.0108207	-0.0336177	-0.0273272	-0.00740911	0.1609	0.345127	0.377689	0.200875	-0.00274231	-0.0495743	-0.0189624	0.0149174	0.0504251	0.0428548	0.0142748	-0.0182843	-0.0410831	-0.0208209	0.0115956	0.0372663	0.00725548	-0.0306736	-0.0399275	-0.0204694	0.0109864	0.0244741	0.0192277	-0.00566611	-0.0201978	-0.0425489	-0.0308116	-0.00933454	0.0159374	0.0178609	0.00659193	-0.0304406	-0.0597632	-0.0686778	-0.0297747
	0.00868907	0.0273697	0.00438763	0.028214	0.0160568	0.0243586	-0.0240508	-0.0376025	-0.0307507	0.00235457	-0.00111249	-0.0431546	-0.0708563	-0.0613149	0.154064	1.51118	2.28978	2.54876	1.45067	0.76807	0.391422	0.15834	0.0757944	0.0579238	0.0908467	0.0995355	0.0865477	0.0683076	0.0222718	-0.0423595	-0.0721904	-0.0442304	0.0191748	0.066468	0.0804692	0.0282653	-0.0365111	-0.0648996	-0.038211	0.0116656	0.0396798	0.0403476	0.00309214	-0.0353636	-0.0305224	0.0101488	0.0500155	0.0361177	0.018586
	0.0160425	0.0121394	0.0193576	0.0190635	0.0115358	0.0163778	-0.00477025	0.0135196	0.00378542	0.0142088	0.0010796	-0.0383227	-0.050048	0.0859116	0.254714	0.345797	0.266582	0.182786	0.170485	0.166118	0.136193	0.048812	-0.00333187	-0.00359924	0.0348899	0.0445943	0.0498496	0.0660426	0.0713903	0.0394571	-0.00120026	-0.0090123	0.013192	0.0387363	0.0475195	0.0323527	0.0135644	0.0405805	0.104744	0.11866	0.0889899	0.0564775	0.071152	0.0757644	0.0590102	0.0110606	-0.00741271	-0.0455203	-0.0227727
	-0.0193774	0.000861543	0.0629411	0.0840357	0.057222	0.0136681	0.0328499	0.0252691	0.0140926	-0.0159287	0.022716	0.0378871	0.0232063	-0.00141855	0.437844	0.984486	1.23685	0.910198	0.4588	0.269098	0.182524	0.107203	0.0380368	0.00925913	0.0216382	0.0219591	0.023992	0.0298252	0.0541026	0.0354831	-0.00175132	-0.0169625	0.00899985	0.0489803	0.0536989	0.0411027	0.019858	-0.0227751	-0.0489836	-0.0327156	0.0395468	0.0949889	0.118168	0.0795477	0.0249312	-0.0415579	-0.0533228	-0.0153573	0.0308631
	0.0637793	0.0699102	0.0706255	0.08686	0.0841794	0.0640379	0.0395236	0.0473909	0.0695553	0.0862046	0.0213775	-0.0390619	-0.0658494	-0.0312862	0.123164	0.426921	0.542488	0.456959	0.18251	0.100244	0.115909	0.0906522	0.0412947	-0.0107132	0.00326755	0.0357348	0.0398359	-0.0155743	-0.0524707	-0.0589305	0.0092911	0.0322155	0.0172376	-0.0192274	-0.00740938	0.0363397	0.0723388	0.103322	0.117093	0.0862312	0.00474704	-0.0758105	-0.102839	-0.0907939	-0.0570792	0.0154559	0.0599282	0.0644461	-0.00534548
	-0.0942239	-0.049298	-0.0340287	0.0376849	0.0221423	0.0263761	-0.0131386	0.00598945	-0.00430958	0.0147336	0.0120638	0.0033069	0.00876339	0.0106883	1.24344	2.79157	3.44501	2.43499	0.996236	0.413022	0.269058	0.171172	0.112877	0.114515	0.158709	0.20094	0.200521	0.156767	0.116738	0.088945	0.0725646	0.0484087	0.0375073	0.0296371	0.00865393	-0.0255626	-0.0179938	0.00320682	-0.00227003	-0.0315769	-0.0477121	-0.0363209	-0.0340873	-0.0433214	-0.0178527	-0.012116	-0.0146207	0.00154825	0.0470868
	0.0782462	0.0435909	-0.0167402	-0.098649	-0.118652	-0.0802573	-0.00507907	0.0582943	0.0843043	0.0586156	0.0168018	-0.0142673	-0.00299097	0.236355	1.09503	1.41357	1.33174	0.544474	0.244847	0.0974054	0.0692218	0.0769624	0.0870805	0.0438294	-0.0184602	-0.0655587	-0.0833548	-0.0533344	-0.0435149	-0.0766076	-0.0883387	-0.0741247	-0.0423956	-0.0256929	-0.015229	0.00397103	-0.0172768	-0.0619241	-0.0850248	-0.0644291	-0.0154042	0.0131367	-0.017763	-0.0658678	-0.0835691	-0.0771846	-0.050896	-0.017811	0.0230478
	-0.0216981	-0.015139	0.0176721	0.0654334	0.0566988	0.0328945	-0.0207224	-0.0261746	-0.0252722	0.0014926	-0.0155344	-0.0314475	-0.046581	-0.0497564	0.266166	0.479009	0.591971	0.377012	0.237865	0.139789	0.0132006	-0.0933834	-0.0895933	-0.0434382	-0.0356448	-0.0502454	-0.0129366	0.0648403	0.120288	0.117554	0.0769174	0.034671	-0.0117413	-0.034308	-0.0499741	-0.0394038	-0.0366279	-0.0561498	-0.066068	-0.0588881	-0.0740024	-0.118563	-0.120431	-0.0669075	0.00340103	0.0704285	0.0656358	0.0116196	-0.0682766
	-0.0905073	-0.0580101	-0.0199006	-0.0130548	-0.0252172	-0.0070882	-0.0256806	-0.034526	-0.0734393	-0.0473967	-0.00330675	0.027579	0.0193691	0.000583129	0.112223	0.294248	0.366426	0.291559	0.0948989	0.0358401	0.0177869	0.0535407	0.0696824	0.0660046	0.0340018	-0.0124102	-0.0327517	-0.0258474	-0.0119785	-0.00524376	-0.0253956	-0.0618297	-0.070667	-0.0381916	-0.0270358	-0.0301979	-0.0351324	-0.0312994	-0.0346216	-0.0480337	-0.0349102	-0.00295445	0.004618	-0.011514	-0.0340791	-0.0688174	-0.0841096	-0.0797112	-0.0592425
	-0.00487396	0.00629924	0.0187687	-0.00727301	-0.00993205	-0.0133212	0.00119216	0.00575409	-0.0308589	-0.0418268	-0.00675496	0.00583307	0.00447507	-0.0388213	0.205005	0.380876	0.477587	0.307444	0.186452	0.0952639	0.0108071	-0.0138055	-0.0246033	-0.0200804	-0.0351999	-0.0197423	-0.00794333	-0.0471514	-0.0564913	-0.035085	-0.000216005	0.00217857	0.0100144	0.0412704	0.0770411	0.0401549	-0.0261092	-0.0467904	-0.0511681	-0.0585482	-0.0837054	-0.072178	0.0294999	0.123711	0.153402	0.23976	0.317115	0.350893	0.208193
	0.0632814	0.09464	0.117005	0.141138	0.117143	0.0598029	0.0249175	-0.0105918	0.0204976	-0.00516383	-0.00623928	-0.0186474	0.031967	0.0780575	0.116814	0.525892	1.15821	1.56739	1.31959	0.753345	0.389797	0.234103	0.177206	0.136837	0.120198	0.126408	0.108166	0.0992286	0.0968132	0.113118	0.0923466	0.0570362	0.0566983	0.0821092	0.080377	0.0320943	-0.00683379	-0.00726834	0.00422388	0.0375257	0.0754178	0.116697	0.131201	0.119354	0.131672	0.144257	0.160503	0.127296	0.076642
	0.0536576	0.0621489	0.0489991	0.0303081	-0.00538507	-0.00840949	-0.000847979	0.0471963	0.0467924	0.0277164	-0.00321119	-0.018333	-0.0188847	0.011737	0.516328	0.881741	0.958186	0.576185	0.327346	0.265303	0.18556	0.104669	0.0913549	0.0895023	0.074813	0.0263246	-0.0147974	-0.0278639	-0.0315493	-0.0142009	0.0543073	0.128977	0.152989	0.116116	0.058986	0.0422849	0.0346263	0.03959	0.036982	0.0599051	0.0885531	0.112789	0.133551	0.11136	0.0607201	0.0508409	0.103131	0.229694	0.229523
	0.113571	0.111362	0.115204	0.055578	0.0086726	0.0222415	0.0341013	0.0299222	0.000321671	0.0281241	0.0703289	0.0659622	0.0310163	0.0160486	0.44459	0.724069	0.854695	0.506754	0.251791	0.120971	0.0862946	0.101651	0.0855251	0.0507217	0.0731359	0.128366	0.165095	0.134401	0.061615	-0.0130421	-0.0293295	0.0597092	0.136882	0.13654	0.0992281	0.102464	0.119142	0.0797686	0.045953	0.0441024	0.0639434	0.0820361	0.103101	0.117266	0.112091	0.103984	0.100032	0.0952717	0.111524
	0.0799461	0.0428646	0.0523838	0.028109	0.0036691	0.00462069	0.00504905	0.0262977	0.027883	0.019782	0.0123028	0.0100541	0.0195481	0.0293012	0.326449	0.799591	1.00086	0.828264	0.398039	0.231279	0.126193	0.0894237	0.0626793	0.0513406	0.0364408	0.00711538	0.00363121	0.0507496	0.0745005	0.0490095	-0.0244984	-0.0165926	0.0376546	0.0571939	0.0419167	0.02766	0.0776292	0.139502	0.166091	0.122681	0.0576518	0.0245401	0.0598715	0.0808512	0.0758619	0.0716153	0.104579	0.149269	0.117786
	0.076494	0.0885435	0.0852548	0.0341227	0.0184064	0.0168917	0.0380576	0.0561432	0.0577393	0.0262756	0.0398126	0.0272566	0.0420324	0.00443604	0.416105	0.857824	1.01582	0.684316	0.300177	0.222377	0.171357	0.101375	0.00257144	-0.0333567	-0.0217075	0.00915981	0.00564068	-0.00634772	-0.00745301	0.0175063	0.0294092	0.0336322	0.00847704	-0.025588	-0.0364596	-0.0257115	0.00972156	0.0343547	0.0640339	0.10056	0.086897	0.055713	0.0175592	0.0227916	0.0860789	0.100816	0.106058	0.0899656	0.127444
	0.0991422	0.0306996	-0.000152894	0.0156222	0.0610701	0.0848705	0.0535671	0.0422867	0.0260968	0.0211802	0.00453958	4.11517e-05	0.0388351	1.14318	2.76636	3.80345	3.34474	2.10253	1.21775	0.655349	0.3335	0.243055	0.189063	0.152363	0.0768078	0.0420327	0.039064	0.0745077	0.09868	0.0881482	0.0741519	0.0896258	0.0883135	0.0644026	0.0231146	0.00189374	-0.00863642	-0.0184805	-0.0284828	-0.0580228	-0.0703879	0.0340915	0.164421	0.187253	0.109693	0.0426402	0.0363681	0.0330024	-0.00078161
	0.0569061	0.0694213	0.0413859	0.016343	0.0123396	0.00785444	-0.0248454	-0.0242016	-0.0233879	-0.0284729	-0.02809	-0.0445128	-0.0664581	0.0878389	0.294076	0.371861	0.233339	0.0745164	0.052554	0.0214135	0.0386628	0.0106884	-0.0369612	-0.0756494	-0.0495375	0.0223299	0.0341403	0.000761224	-0.0355804	-0.0166875	0.013026	-0.00251713	-0.035603	-0.0290791	0.0115554	0.0409639	0.0459758	0.0585504	0.0396807	-0.00113477	-0.0286384	-0.0273639	-0.002313	0.00453489	0.00915083	-0.00320474	0.01231	0.00685203	-0.0130293
	-0.0302838	-0.039674	-0.0270336	0.00269379	0.0126783	-0.0257746	-0.019531	-0.0290719	-0.0123084	-0.0260441	0.0275463	0.0279908	0.0278279	0.000647508	0.0906283	0.198036	0.254233	0.157393	0.0329835	-0.0272689	-0.0147768	0.0329048	0.0404021	0.0177131	-0.00119852	0.00283828	0.0169374	0.00482463	0.0033193	0.0390189	0.0204212	-0.00269381	-0.0116707	0.0132202	0.0182529	-0.023395	-0.0745545	-0.133726	-0.169043	-0.157152	-0.118412	-0.0770427	-0.0225919	0.0367827	0.0868092	0.0797167	0.0452232	0.00193913	-0.0315505
	0.0316958	0.0673193	0.0350097	-0.0275462	-0.039301	-0.0309139	-0.0189777	-0.0358212	-0.0575136	-0.0586773	-0.0690766	-0.0320755	-0.00997591	0.0189043	0.38229	0.914239	1.25696	1.04885	0.591712	0.29765	0.201853	0.161433	0.10797	-0.0115185	-0.0971441	-0.0608404	0.039651	0.0867056	0.0106861	-0.0349511	0.031351	0.102598	0.0724733	-0.0282237	-0.0576888	-0.0101193	0.0426423	0.0365767	-0.0178335	-0.0932822	-0.131647	-0.116014	-0.0529623	0.025117	0.0936125	0.132537	0.0948097	0.0362207	0.0146419
	0.00180095	-0.0762217	-0.0807619	-0.0619414	-0.033523	-0.0479859	-0.0111906	0.023791	-0.00383753	-0.0636084	-0.0720892	-0.0317492	-0.00972692	-0.00992792	0.387324	0.512878	0.561327	0.190609	0.103553	0.0986997	0.0565941	-0.00782651	-0.0244823	0.0150803	0.0359337	-0.00179874	-0.0221801	0.000615565	0.000297648	-0.0151701	-0.0413946	-0.0386252	-0.0396057	-0.00575402	0.0368698	0.0301571	-0.0251534	-0.0657427	-0.0750062	-0.0697135	-0.040781	0.00338085	0.0257455	0.00544263	0.0444111	0.069681	0.0701117	0.0136767	-0.00371259
	-0.0191634	-0.0704874	-0.0831024	-0.0820343	-0.0432017	-0.0373275	-0.0194842	-0.0226071	-0.036882	-0.0357673	-0.018404	0.00204314	0.00321951	0.0270438	0.0591243	0.0790459	0.0459907	-0.0116045	-0.0618023	-0.0436662	-0.00375497	0.0259903	0.0244271	0.0466894	0.0607788	0.0737443	0.0283442	-0.0107388	-0.0525252	-0.057799	-0.0546705	-0.0662714	-0.0629286	-0.0562889	-0.0254455	0.011864	0.0375793	0.0326109	-0.0162385	-0.0235445	0.0101124	0.0376993	0.0476872	0.0218357	0.0258144	0.0216402	0.0164022	0.000864925	-0.0433199
	-0.0221725	0.00279282	-0.0001269	-0.021844	0.00974991	-0.010308	-0.00526712	-0.060735	-0.0438319	-0.0289295	0.0261591	0.00701696	0.0056882	-0.0182759	0.42326	0.735557	0.858057	0.503477	0.246337	0.170667	0.139042	0.0768017	-0.0139145	-0.0611092	-0.0214484	0.0171473	0.0154624	-0.000800757	0.0265947	0.0451262	0.0230667	-0.0193067	-0.0565767	-0.0514622	-0.0264015	-0.034164	-0.0625341	-0.0467486	0.0213662	0.0569234	0.0381224	0.00144431	-0.0243496	-0.0448368	-0.0561889	-0.0390204	-0.04308	-0.0484248	-0.0639752
	0.0289673	0.0771443	0.0921413	0.0776568	0.041167	0.00704986	-0.0380378	-0.0329426	-0.00317426	0.0170559	0.0308243	0.00834717	0.0261642	0.0950004	0.273275	0.371186	0.322889	0.171489	0.109908	0.108057	0.102663	0.082712	0.0744087	0.0526191	0.0209745	0.00394944	0.00999218	0.0244411	-0.00904973	-0.029539	-0.0344723	0.0223417	0.0890602	0.103587	0.0859809	0.0142452	-0.0414272	-0.0669945	-0.050445	0.00123524	0.0231868	0.00862012	0.00950078	0.00807725	0.0213361	0.00140086	0.00805497	-0.0180381	0.0101924
	0.025443	0.00294797	0.0260595	0.0183541	0.0116273	0.0060202	0.0151035	0.00831434	0.012159	0.0187445	0.0198842	0.0337247	0.0263073	0.0512944	0.0228905	0.037395	0.056636	0.076521	0.0692165	0.0580652	0.0257677	0.0244633	0.043408	0.0824254	0.0694922	0.0371387	0.0273975	0.0272365	0.00342506	-0.0359356	-0.00541887	0.0776723	0.11892	0.116438	0.076017	0.0567291	-0.000715378	-0.0687479	-0.07863	-0.0184789	0.0605223	0.0810215	0.0701615	0.091746	0.0822251	0.0604565	0.0171046	0.0779359	0.136425
	0.130186	0.0981692	0.078151	0.0573327	0.0529725	0.0731657	0.0696996	0.0532178	0.0203755	0.0211959	0.0159652	0.0308205	0.0711799	0.492934	0.895724	1.01254	0.685689	0.254967	0.108944	0.0175104	0.0173408	0.0231001	0.0112298	0.0236065	0.0342377	0.040645	0.033588	0.036789	0.0733265	0.105261	0.103561	0.0794021	0.0868815	0.117674	0.134401	0.0977543	0.051848	0.0278036	0.0406421	0.0599175	0.0687351	0.0713352	0.0704538	0.118176	0.108636	0.084859	0.0306939	0.0157592	0.0492248
	0.0682063	0.0367795	0.0372676	0.0294781	0.0156323	-0.00519695	-0.00440935	0.0233032	0.0623623	0.0892342	0.097297	0.0859463	0.0815328	0.24606	0.68141	0.780822	0.627169	0.219501	0.156747	0.158715	0.141947	0.0936536	0.0574413	0.0256805	0.0228006	0.0340064	0.0676717	0.0724217	0.0453859	0.0138395	0.0479068	0.11234	0.139615	0.114153	0.0998084	0.0988542	0.0624103	0.00610907	-0.0165263	0.025057	0.0785082	0.113757	0.126283	0.124817	0.100474	0.0896889	0.0531224	0.0260989	1.62538e-05
	0.0919826	0.078722	0.0121246	0.00270509	0.0796085	0.1136	0.0940593	0.0497958	0.0267098	0.0365867	0.0078026	0.0234704	0.0652014	0.100015	0.372952	0.42837	0.424957	0.128825	0.0580746	0.0388319	0.0478475	0.0400104	0.0519087	0.0508206	0.0128292	-0.00897834	-0.01425	-0.0312235	-0.0410965	-0.0439205	-0.0219864	-0.000468206	0.0203004	0.0382724	0.0403419	0.0815212	0.109469	0.0806256	0.0154247	0.0117935	0.050213	0.108431	0.105887	0.0736547	0.0195032	0.00686673	0.0521657	0.0616166	0.0321241
	0.0583837	0.0829259	0.0154701	-0.00961378	-0.0388456	0.0362695	0.0228907	0.0384237	0.0422626	0.0461344	0.041689	0.029738	0.0468135	0.308865	0.695971	0.809961	0.555886	0.134543	-0.0241876	-0.0170481	0.00840065	0.0255349	0.0149674	0.00153525	0.011096	0.0192587	0.0377497	0.0592965	0.0944662	0.0885468	0.0199602	-0.0629063	-0.102048	-0.0882931	-0.0776815	-0.0568774	-0.0130819	0.0501857	0.108819	0.113283	0.0957184	0.0927493	0.118729	0.123447	0.0562226	-0.0396408	-0.0755392	-0.0576475	-0.024039
	0.00900949	0.03232	0.0599638	0.0886506	0.122873	0.0980208	0.0758071	0.0310991	-0.0010195	-0.0597271	-0.0430193	0.00881919	0.059657	0.0766882	0.214651	0.365784	0.370846	0.220315	0.100069	0.0970017	0.0590679	-4.52326e-05	-0.0200067	0.0220456	0.0527872	0.0407454	0.0340793	0.0597721	0.0767482	0.0546589	0.0138791	0.0221536	0.049215	0.0652646	0.0647083	0.0626233	0.0384332	-0.0357264	-0.0744688	-0.0217623	0.077507	0.112715	0.0813534	0.0360424	0.0145005	0.0105985	0.0236744	0.0151626	0.00791907
	0.0145512	0.0286943	0.0457278	0.0750812	0.0292183	-0.00402833	0.00538977	0.0366918	0.0497608	-0.0221033	-0.0260431	-0.0167835	0.028525	0.0700736	0.407868	0.878308	1.04103	0.769472	0.304947	0.125204	0.0556274	0.0331223	-0.0182525	-0.0897182	-0.0869259	-0.0343137	0.043616	0.100051	0.134318	0.164425	0.150681	0.14274	0.145341	0.163488	0.147075	0.098544	0.0431862	0.014255	0.00316768	-0.020448	-0.0381811	-0.0388215	-0.0297657	-0.00715872	-0.000913576	-0.0197685	-0.0430065	-0.0386398	-0.00463709
	-6.45305e-05	-0.0186959	-0.0323772	-0.051347	-0.049363	-0.0466665	-0.0154441	-0.0273111	-0.00538714	-0.0091514	0.00512203	-0.00465421	0.0349933	0.0732452	0.170807	0.29909	0.326541	0.309569	0.206567	0.161935	0.111811	0.0899696	0.102422	0.0726108	0.0221856	-0.00514796	0.0036762	0.0256509	0.0128512	-0.0136775	-0.00862704	0.0172145	0.0441105	0.0594744	0.06778	0.0533902	0.0238307	0.0222071	0.0333074	0.0328206	0.0155395	0.00225865	0.0016187	-0.0180509	-0.0110767	0.000725131	0.0479296	0.0746843	0.109618
	0.0950935	0.0765805	0.079516	0.0661281	0.061007	0.0454434	0.0167782	-0.015784	-0.00652588	0.00834801	0.032305	-0.0129074	-6.30625e-05	-0.0230079	0.0940037	0.139361	0.176535	0.106181	0.0621394	0.00541004	-0.0154064	0.00730877	0.0521206	0.0749364	0.0712468	0.0863042	0.0706702	0.0923391	0.122827	0.141209	0.10461	0.0323891	-0.00236657	-0.0201711	-0.0213996	0.0162126	0.0492145	0.0887827	0.0777885	0.0643585	0.104298	0.136224	0.110441	0.0242871	-0.0340187	-0.0577625	-0.0350746	0.0237661	0.0741448
	0.010448	-0.0136197	-0.00577933	0.0137281	0.0525633	0.0936449	0.0869517	0.0493825	0.0247098	0.0271732	0.0212085	-0.00742908	-0.0154213	0.069447	0.50685	0.85279	0.934762	0.572669	0.208465	0.0482975	-0.00692231	0.0122641	-9.19937e-05	-0.0337425	-0.0385729	0.00921215	0.0735727	0.110386	0.101545	0.063775	0.025415	9.51308e-05	0.00264704	-0.0128631	-0.00195638	0.0311746	0.0398909	0.0244791	-0.0066952	-0.00245	-0.00238296	0.00629552	0.0296968	0.0688336	0.0677468	0.0553359	0.0383816	0.0449012	0.0369727
	0.0270179	0.0176433	0.0277697	0.0249063	0.0543066	0.0455207	0.0515165	0.0533745	0.0278738	0.0181761	0.0213078	0.0729891	0.084212	0.0950195	0.111747	0.139834	0.140233	0.0946308	0.0441095	0.0194094	-0.00950084	-0.0129444	-0.0137427	0.0229561	0.0595977	0.0755005	0.0673152	0.0768661	0.0819672	0.0948632	0.0782132	0.078247	0.0732541	0.0484778	-0.00558722	-0.0388807	-0.040395	-0.013082	0.0172852	0.0237341	0.0159793	-0.0126833	-0.0295896	-0.0306465	-0.00270104	-0.0165726	-0.0308279	-0.0714196	-0.0414608
	0.0088103	0.0159681	0.0148316	0.0418843	0.0392939	0.0208585	0.0033001	-0.00419018	0.00850153	-0.00582364	-0.000383944	-0.0121686	-0.00251944	0.00563181	0.187674	0.668907	0.800655	0.684118	0.274	0.183771	0.167008	0.134949	0.112416	0.0685218	0.0328857	0.0529262	0.0832022	0.0801412	0.0345508	0.0224387	0.0250627	0.0183522	0.010936	0.0362134	0.0543776	0.0430699	0.0256955	0.00251889	-0.0179445	-0.0437152	-0.0541512	-0.0160723	0.0573522	0.123293	0.124647	0.106096	0.0575477	0.0248296	-0.0206426
	0.0028095	0.00459244	-0.00707308	-0.00226907	0.0169083	0.0207409	0.0312415	0.0454899	0.0289472	0.0606979	0.0645169	0.0896955	0.0792502	0.0542964	0.229407	0.555	0.771012	0.676657	0.353652	0.180567	0.14631	0.142681	0.145201	0.128595	0.138664	0.139277	0.10527	0.0726743	0.0388243	0.0553224	0.0950619	0.128406	0.128306	0.0663178	0.0184544	0.026432	0.0644331	0.0698191	0.0493686	0.0432437	0.056493	0.055706	0.0694876	0.050897	0.0410935	0.0113367	0.0115835	0.0212267	0.0395097
	0.0506336	0.0462514	0.0295345	-0.0169847	-0.0326237	-0.016921	0.00528241	0.00812476	0.00621516	0.0134162	0.0172136	0.0147511	-0.00950835	-0.0419591	-0.0261145	0.142755	0.252553	0.217536	0.0764079	-0.000997283	0.0281517	0.0133456	0.0227016	0.0236915	0.0188385	0.00108774	0.0102189	0.0385158	0.0441552	0.027258	0.0616171	0.0892142	0.086857	0.0426769	0.0277292	0.0390976	0.0205047	-0.015751	-0.0475327	-0.0225888	0.00841275	0.0117735	-0.0039791	-0.0323332	-0.0229899	0.0325004	0.0489019	0.0487533	-0.0137375
	-0.0171958	-0.00822999	0.0219413	0.00404773	-0.00834262	-6.3202e-05	0.0299086	0.0521164	0.00449019	0.00576932	0.0505997	0.107463	0.0869213	0.061794	0.0438193	0.140877	0.240472	0.27435	0.186664	0.024128	-0.0221435	-0.0438257	-0.015466	-0.0159058	-0.0206083	-0.00699405	0.00933253	0.0248218	0.0117773	0.0126415	0.0258259	0.0308236	0.047073	0.104635	0.141138	0.105933	0.0401942	0.00242665	0.00472472	0.025911	0.0766937	0.097169	0.0372677	0.0068703	0.0453114	0.0810889	0.0527753	-0.00763264	0.00157194
	0.0632533	0.026968	-0.00195731	-0.0293869	-0.0149561	0.00873629	0.00781539	0.017663	0.00734271	0.0270098	0.0533787	0.0459212	0.0365087	0.122594	0.328384	0.513519	0.44188	0.222683	0.0424391	-0.0216862	0.00158143	0.0113626	0.0541599	0.0691984	0.0675033	0.0342336	0.0125026	0.00697837	0.0577563	0.0976622	0.0988274	0.0761207	0.0103145	-0.0150217	-0.0225576	-0.0152892	-0.0226509	-0.0464563	-0.0587454	-0.0434568	-0.0255656	0.0165395	0.0536961	0.0561141	0.0422068	0.00741616	-0.00650672	-0.0399023	-0.037734
	-0.00862181	-0.0298169	-0.0409828	-0.022478	0.0142805	0.0333336	0.0393348	0.0586636	0.0483544	0.037415	0.00113556	-0.00838649	-0.00273272	0.0390741	0.225941	0.337757	0.342093	0.171334	0.100765	0.0853118	0.07843	0.0102919	-0.0190898	-0.014681	-0.0258493	-0.0816577	-0.0992479	-0.0893198	-0.0557094	-0.0760651	-0.101514	-0.103449	-0.0821441	-0.0195919	0.0378219	0.0269931	-0.00077639	-0.000341165	0.0231048	0.00487228	-0.0228424	-0.0057288	0.0243187	0.0357734	0.0145631	0.0418363	0.0276776	0.0303084	-0.00295832
	-0.00292946	-0.0309592	-0.0645018	-0.0523721	-0.00303962	0.0178245	0.0269509	0.0211918	0.0342351	-0.0055104	0.0166875	0.017301	0.0867938	0.0642031	0.13307	0.274123	0.354338	0.303075	0.143263	0.0598926	0.0366985	0.0133713	0.0254647	0.0284803	0.0266498	-0.00436429	0.0181624	0.056412	0.0928984	0.100523	0.0956247	0.116029	0.112233	0.130792	0.115578	0.104768	0.0879663	0.0530751	0.00765783	-0.0297318	0.00328811	0.0404785	0.0294499	-0.0536884	-0.102581	-0.0815456	-0.0116199	0.0173573	-0.0198655
	0.017467	0.0613704	0.0706468	0.0487282	0.0568195	0.0366947	0.0173907	-0.00501893	-0.000326917	0.00443657	-0.00356884	-0.0229529	-0.04611	-0.0255456	0.351217	0.669669	0.874478	0.761909	0.602833	0.468746	0.328713	0.280917	0.243433	0.167272	0.0821755	0.0357186	0.0312576	0.0369806	0.0707732	0.0982074	0.0696285	-0.00219743	-0.0231288	0.00769043	0.049573	0.0296462	-0.00880838	-0.0401378	-0.0551454	-0.041058	0.00247492	0.0423084	0.018505	-0.0376998	-0.0703307	-0.053068	0.00451508	-0.0163563	-0.0491887
	-0.0378277	0.0256211	0.0655464	0.0541514	0.0500519	0.0984556	0.108407	0.0885598	0.028659	0.0257567	0.0232638	0.0218644	-0.0195157	-0.055279	0.168534	0.343494	0.451937	0.306408	0.187662	0.0973417	0.0334459	0.049761	0.0741574	0.0589273	0.0585538	0.0972966	0.105935	0.0824241	0.0456576	0.0111733	0.00355308	0.0478812	0.131784	0.186247	0.1589	0.111577	0.0884604	0.0889451	0.109478	0.0894033	0.0542694	0.0264328	0.00887051	0.00571162	-0.023769	-0.0325031	-0.0216638	0.0112608	0.0263088
	-0.0142056	-0.0314452	-0.0284131	-0.0114216	0.022196	0.00770051	0.0259027	0.00148059	0.018823	-0.000171074	0.0472794	0.0700058	0.060212	0.0357271	0.176964	0.393702	0.424077	0.309076	0.188559	0.206319	0.19516	0.137275	0.0701219	0.0608011	0.0687836	0.0811222	0.0590447	0.0165021	0.0106753	0.0366515	0.124335	0.196814	0.205203	0.143569	0.0958711	0.083334	0.0912577	0.0890585	0.0819712	0.0852903	0.0716801	0.0743106	0.0215183	-0.0180852	-0.0215057	0.0366346	0.0812511	0.118949	0.0911157
	-0.0347894	-0.0223867	0.0288875	0.0727136	0.0207616	0.0320284	-0.0134144	0.0193906	3.35776e-05	-0.015831	-0.00549932	-0.0217379	0.0223579	0.098307	0.252481	0.300283	0.223647	0.0978413	0.0398661	0.0625324	0.0659723	0.0280748	-0.039245	-0.0636073	-0.0514562	-0.0180303	-0.00809034	-0.0229283	-0.0162749	0.00239421	0.036806	0.029898	0.00759535	-0.00214029	-0.0158766	-0.045046	-0.0519713	-0.0369812	-0.00749434	0.0295169	0.0375957	0.0308908	-0.0117576	0.00183734	0.0221331	0.0697323	0.0361755	0.00708021	-0.00367361
	0.0331435	0.0352421	0.0347321	0.0750546	0.0924582	0.0387816	0.00521174	-0.0255365	-0.0195355	0.0155017	0.0404427	0.0469355	0.016393	-0.0510508	0.00932839	0.0778729	0.192361	0.165155	0.127279	0.0822931	0.0760206	0.0504269	0.0109387	0.00944696	0.0333824	0.057193	0.0677299	0.0729247	0.094121	0.132138	0.133613	0.0943112	0.0334492	0.0466388	0.125111	0.15494	0.119252	0.062467	0.0170883	0.0186196	0.0430686	0.100483	0.141383	0.121203	0.0910685	0.0516821	0.036783	0.0698001	0.060779
	0.0638828	0.0717867	0.0465938	-0.0121415	-0.0128026	0.00484624	0.00260064	-0.00311214	-0.0197214	0.00628124	0.0398842	0.0365077	0.0330523	0.0288596	0.0999465	0.24433	0.294405	0.281745	0.129197	0.0508237	0.0012009	0.0171066	0.0251277	0.0123445	-0.0119649	-0.0365154	-0.0373079	-0.0396715	-0.0533428	-0.0661547	-0.0673645	-0.0445909	-0.0495021	-0.0592547	-0.00679792	0.0394339	0.0664382	0.0297414	0.0390695	0.0840242	0.0770572	-0.00306154	-0.0324076	-0.0256318	0.0168776	0.0814099	0.175132	0.207964	0.114825
	0.00395118	0.00619463	-0.00821959	-0.0335196	0.0042188	0.0212029	0.0415739	0.0182033	-0.00910394	-0.0192775	-0.00877431	0.023356	0.051597	0.0553375	0.124922	0.180246	0.215923	0.161961	0.116291	0.0926782	0.108156	0.0696503	0.0243589	0.00151403	0.0377485	0.0728063	0.065544	0.0321313	0.0574601	0.111711	0.135462	0.0954958	0.0595761	0.0368506	0.00424907	-0.0194286	0.0292121	0.0853759	0.0909979	0.0653116	0.0680483	0.113477	0.125641	0.115837	0.0793174	0.0800384	0.0681063	0.0550409	0.0366345
	0.0435896	0.0243151	0.0379238	0.0358216	0.0401554	0.00938857	0.0157965	0.0148995	0.0243725	0.0187318	0.0200766	0.0283473	0.0246287	0.0590628	0.170204	0.246731	0.220996	0.0955814	0.0420543	0.029421	0.0387762	0.0233805	0.0217984	-0.00897651	-0.0343762	-0.0410375	-0.0209677	0.0135824	0.0386625	0.0459453	0.0436901	0.0496751	0.0460486	0.0464713	0.0636407	0.111302	0.148905	0.118834	0.0617083	0.031879	0.0381902	0.0597526	0.0667907	0.0494511	0.0811616	0.0997877	0.111154	0.0824506	0.0665079
	0.0543504	0.0509326	0.0857669	0.108034	0.0791233	0.05721	0.0279823	0.0443128	0.000903724	-0.0220081	-0.0104786	0.060559	0.126156	0.135645	0.254389	0.265545	0.251083	0.0983382	0.0512434	0.0619257	0.0831295	0.0576394	-0.00789727	-0.0465306	-0.0573664	-0.0265453	-0.0204888	0.00671031	0.0501035	0.0681285	0.0570284	0.0421258	0.0322272	0.0140525	0.0102682	0.0420159	0.0512214	0.000598222	-0.0451687	-0.0380622	-0.0162731	0.0295622	0.0843698	0.127673	0.138187	0.0884084	0.071942	0.0495445	0.0718957
	0.027014	0.00909071	0.0292722	0.0309158	0.0300178	0.0490325	0.072335	0.0982042	0.0555961	0.0287442	0.0118216	0.0443225	0.0865848	0.114007	0.126781	0.102332	0.062803	0.0298689	0.00545474	0.0313483	0.0420516	0.035351	-0.0136605	-0.0232303	0.0112297	0.033086	-0.00552056	-0.0433117	-0.0138474	0.0641214	0.0857965	0.0285024	-0.0467347	-0.0691832	-0.0446814	-0.0282141	-0.00636571	0.0123494	0.0424001	0.0837144	0.0686555	0.0114621	-0.0422392	-0.0118765	0.0514696	0.0840953	0.0563032	0.0235822	0.0277418
	0.0906383	0.0565536	0.0236735	0.0504715	0.0679389	0.0433976	0.00173138	0.0280996	0.0271491	0.0288803	-0.00693556	0.0126791	0.0248088	0.0265054	0.329482	0.496537	0.578278	0.303702	0.126944	0.0624381	0.0579289	0.0610083	0.0437395	0.046503	0.094423	0.135846	0.108867	0.0439264	-0.0210599	-0.027292	-0.0032932	0.0146018	0.0132301	-0.0161143	-0.0275307	-0.019699	-0.0128747	-0.0126776	-0.0379506	-0.0416109	-0.0147495	0.0638937	0.0926807	0.0586279	-0.00735513	-0.0089072	0.0039449	-0.0103886	-0.0339437
	0.206599	0.31421	0.319122	0.284035	0.210198	0.151476	0.0489494	0.0293425	0.00603077	0.0480023	0.0464151	0.0169822	0.0382132	0.346395	0.647524	0.704903	0.418453	0.168017	0.067377	0.0819415	0.0704353	0.0463116	-0.0195419	-0.036549	0.0011458	0.0293465	0.0312336	0.0306147	0.0419652	0.0480561	0.0272985	0.0129744	0.0338926	0.0687211	0.058111	-0.00420474	-0.020811	0.015855	0.0612209	0.0801732	0.0732607	0.1263	0.122791	0.0780577	-0.0179755	-0.0215052	-0.012139	-0.00497865	-0.0273103
	0.00201996	-0.0149322	-0.0296453	0.0237839	0.0424839	0.0784529	0.082364	0.0874222	0.0611547	0.0408578	0.0520094	0.045664	0.0501057	0.0332767	0.0620893	0.101805	0.12542	0.144523	0.124412	0.0953281	0.0550163	0.0281731	0.0464114	0.0608446	0.0868237	0.125124	0.136097	0.113228	0.0612227	0.00200109	-0.0440587	-0.0477132	0.00443926	0.0482725	0.0223549	-0.0443891	-0.0873995	-0.083896	-0.0550885	-0.0268865	0.0208733	0.0441123	0.0263528	-0.0380149	-0.0703236	-0.0487093	-0.0208308	0.00850707	0.0445515
	0.14319	0.110992	0.0128262	-0.0279486	-0.058261	-0.0555727	-0.0168967	0.0101348	0.0310974	0.0485693	0.0818315	0.0550849	0.0432939	0.0391621	0.286649	0.414118	0.488466	0.28455	0.129777	0.0552555	0.0313707	0.0338229	-0.0350472	-0.0840852	-0.0641081	-0.0131969	0.0388397	0.0397849	0.0402049	0.0701362	0.0763985	0.0758024	0.0405768	0.0218007	0.0129533	-0.00485975	-0.0487628	-0.077111	-0.0618462	-0.0239162	0.00579132	0.00764271	-0.00311156	8.47568e-05	0.0112113	0.0241879	0.020105	-0.00715482	0.00930598
	0.0575015	0.0872724	0.0992244	0.0901417	0.0692701	0.0837615	0.0777115	0.065756	0.0376521	0.0413274	0.0391335	0.031625	-0.0044823	0.00534166	1.07729	3.2277	4.77233	4.47204	2.72887	1.39965	0.758113	0.449765	0.318039	0.285017	0.280688	0.218734	0.119402	0.0577615	0.046431	0.0820058	0.132342	0.182207	0.209456	0.170412	0.121902	0.105421	0.104925	0.0976249	0.0802791	0.122199	0.132652	0.128531	0.082736	0.0836465	0.0758389	0.0742747	0.0620093	0.0695274	0.0648861
	0.0919551	0.0950972	0.0706565	0.0464586	0.0523934	0.0479105	0.0490086	0.0480459	0.0530465	0.043382	0.0246059	0.0243899	0.0192884	0.0235589	0.52447	1.06164	1.28618	0.858091	0.352801	0.132879	0.0905718	0.0643686	0.0626062	0.0493941	0.0700512	0.0591258	0.0292343	0.0530539	0.131593	0.205869	0.196611	0.108873	0.0267072	-0.0263758	-0.0518	-0.0392681	-0.030626	-0.0417648	-0.0563224	-0.0469859	-0.0145151	-0.0179493	-0.0688626	-0.0378294	0.0339772	0.0813033	0.0424846	0.00852891	0.0223177
	0.0591783	0.0444257	0.0160839	-0.0310529	-0.0505953	-0.0201871	-0.000866584	0.0128401	-0.0178534	-0.0316551	-0.0241278	0.00552459	0.0133532	0.0202892	0.214074	0.630634	0.758448	0.615618	0.201924	0.0410404	-0.0225471	-0.00295386	0.0220878	0.0220535	-0.0141263	-0.0254943	0.00242293	0.075327	0.113485	0.0907627	0.0242785	-0.0130879	0.0204085	0.0468216	0.0928043	0.104506	0.0728838	0.0239836	-0.015244	-0.0518096	-0.074783	-0.0792747	-0.00757226	0.0367782	0.0586804	-0.00721516	-0.0204449	-0.0150621	0.011694
	0.0505937	0.118586	0.0975681	0.0617981	0.00324495	0.0226838	0.0114287	0.0226485	-0.0193488	-0.0108901	0.0274325	0.0560698	0.0364601	-0.00372869	0.113573	0.176132	0.231302	0.149348	0.177257	0.173031	0.163314	0.0995146	0.0124423	-0.0563061	-0.0701383	0.00123069	0.060706	0.0722364	0.041777	0.0348524	0.052877	0.0740475	0.0707544	0.0363629	0.0124957	0.00480124	0.00143584	-0.031723	-0.087706	-0.10095	-0.0842009	-0.02091	0.00473302	0.00665886	0.00861647	-0.0227402	0.0148985	1.36361e-05	0.0173353
	0.0283235	0.0828185	0.0852939	0.0401606	0.0111593	8.3058e-05	0.0404858	0.0201963	0.0121812	0.0210044	0.0439623	0.0330621	0.0197696	0.0148139	0.520429	1.07465	1.20898	0.78314	0.27118	0.20806	0.177932	0.157327	0.062955	0.019149	0.00451932	0.0475124	0.0667157	0.0679106	0.0493882	0.0528062	0.0738969	0.0769695	0.0679945	0.0140889	-0.015144	-0.0116984	0.0299114	0.0655348	0.0689236	0.0201907	-0.000269651	-0.0114063	0.00107122	-0.010398	-0.0144604	0.00769982	-0.0203717	-0.0234401	-0.0351532
	0.00940492	0.0185349	-4.30589e-05	0.0160599	0.0373075	0.0633794	0.0585188	0.0244032	0.0039018	-0.00204699	0.0311415	0.0172195	0.0379172	0.0338563	0.260684	0.519848	0.661562	0.457059	0.160835	0.00159289	0.0131245	0.107495	0.164553	0.16483	0.0969636	0.0633941	0.038438	0.0098123	-0.0371365	-0.0503421	-0.0426284	-0.0294241	-0.0394411	-0.0484159	-0.0388051	-0.021649	-0.0293755	-0.0283562	-0.00188774	0.0230844	0.0129425	0.0115428	0.0535149	0.0503438	0.0238545	-0.00917742	-0.0192147	-0.0244658	-0.0244087
	0.0262299	0.0637136	0.103953	0.105045	0.0831783	0.0555799	0.000968182	0.0273122	0.0167872	0.0317336	-0.0140899	0.0154271	0.023769	0.0689954	0.419416	0.719712	0.909275	0.734756	0.521654	0.321453	0.154869	0.0637787	1.12509e-05	-0.0700962	-0.0752357	-0.005832	0.0530726	0.0739684	0.072055	0.0988067	0.0949384	0.0757784	0.0526483	0.0388633	0.0170123	0.00544928	0.0350246	0.0657116	0.0749306	0.0279765	-0.00776657	-0.0127101	0.0200793	0.0420349	0.0417514	0.0388745	0.0170742	0.016031	0.0419845
	-0.0128032	-0.0695614	-0.0415858	0.0723276	0.106848	0.0916418	0.00711798	0.0162144	0.00976081	-0.000706073	-0.00742304	0.0329811	0.0626954	0.757573	3.61264	6.34145	7.88683	6.51652	4.75724	3.08353	1.91858	1.18371	0.787675	0.59143	0.455464	0.347147	0.224957	0.145154	0.121595	0.13673	0.163378	0.158304	0.127969	0.060208	0.0131708	0.0114591	0.0394776	0.00232592	-0.0666443	-0.105705	-0.0496608	-0.0150294	0.0418942	0.0951998	0.134963	0.126248	0.0749195	0.0592532	0.0317455
	mean across laps, day 1, post
	0.102363	0.0956124	0.0922099	0.0812241	0.0628118	0.0451357	0.027113	0.0172135	0.00753538	0.00240675	0.00628037	0.00206341	0.00661153	0.0580008	0.387047	0.783083	1	0.841298	0.540395	0.325258	0.20569	0.142825	0.11293	0.0970834	0.0905071	0.0829911	0.0698109	0.05866	0.0566028	0.0627737	0.0706768	0.0804505	0.0936348	0.113228	0.130048	0.145799	0.153065	0.160345	0.176226	0.175864	0.164165	0.143674	0.137113	0.13586	0.148449	0.169085	0.183665	0.161097	0.132049
[truncated: 51 more columns]

## Sheet: SupFig5g_middle
	Goal PC stays goal PC from day 1 to day 2, cell 1210, Familiar to Novel belt
	Day 1, df/f map, pre: before reward switch, 100 laps by 50 spatial bins.
	0.0271301	0.0687242	0.121405	0.114509	0.0592057	0.0156752	0.0123454	0.0509497	0.0555072	0.0633367	0.0322602	0.00323225	-0.0203239	-0.0313588	-0.042298	-0.0302034	-0.00115729	0.0511461	0.0644908	0.0602317	0.0573932	0.0254808	-0.0182783	-0.0541689	-0.0162314	0.0606635	0.0926544	0.0461117	-0.0322722	-0.0598825	-0.0261763	0.02842	0.0461761	0.0601827	0.107554	0.131733	0.0968686	0.0523761	0.0698064	0.0942544	0.0862705	0.0225347	0.00240446	-0.0144086	-0.0287388	-0.0426469	-0.0555657	-0.0490054	-0.0356089
	0.0305371	0.0298904	0.0352195	0.0271482	0.040113	0.0384434	0.0391926	0.0268748	-0.00209923	0.00608862	0.0229886	0.0435266	0.0349521	0.0100486	0.0180617	0.0244913	0.0614451	0.0359163	0.089101	0.220731	0.417151	0.527563	0.474199	0.327367	0.196585	0.116492	0.0727256	0.156389	0.618682	1.22158	1.46412	1.18189	0.709035	0.408664	0.247538	0.165331	0.147849	0.120042	0.0910861	0.0624376	0.0725144	0.0714864	0.0848745	0.163078	0.192015	0.166331	0.0912482	0.0359067	0.0232269
	0.00267733	0.00123071	0.00763875	0.0231705	0.0483311	0.0557501	0.0289047	0.0231122	0.00473573	0.0214932	0.0199122	0.023137	0.0389875	0.0523991	0.0983656	0.0700509	0.0690527	0.0363168	0.0660893	0.0876571	0.125128	0.130539	0.166878	0.236166	0.319137	0.387307	0.429308	0.501868	0.504753	0.470432	0.408578	0.344475	0.277451	0.172064	0.100982	0.0610427	0.0551102	0.0771341	0.0810721	0.0719861	0.0204874	0.0334196	0.0446033	0.0512025	0.0384193	0.0247909	0.042592	0.0373966	0.0653798
	0.073778	0.0653489	0.0517759	0.0509155	0.0313522	0.00994244	0.00340096	0.022709	0.0250943	0.0113612	-0.0179479	-0.0257278	-0.0220804	-0.035069	-0.0348487	-0.025631	0.0372575	0.097807	0.108782	0.0726121	0.0142346	0.00224002	-0.0032144	0.00932831	0.0250215	0.0415762	0.0478547	0.0332813	0.0392584	0.123345	0.50157	1.14112	1.74441	1.8488	1.4607	0.895059	0.493284	0.279536	0.174116	0.0922735	0.0468944	0.0372855	0.0482896	0.0548647	0.0519412	0.0364549	0.00638583	0.0102687	0.00771452
	0.0157021	0.0241388	0.0417904	0.0599666	0.0851439	0.0752899	0.0507822	0.0248862	0.0196842	0.0194768	0.0233409	0.011801	0.0234165	0.0253405	0.0310622	0.00752434	0.00143029	0.0381525	0.105102	0.162185	0.451331	0.979463	1.6022	1.75349	1.54355	1.14742	0.904297	0.766304	0.794969	0.803426	0.687112	0.428289	0.229578	0.140253	0.0976004	0.0601915	0.0823196	0.0883582	0.0729991	0.0204274	0.0364849	0.0385722	0.0421041	0.0184539	0.021251	0.0165278	0.017231	0.0518873	0.0649944
	0.171723	0.228647	0.183268	0.0881237	0.022416	0.00837371	0.0151249	0.0283252	0.00894872	0.0371074	0.0952237	0.171722	0.208117	0.220506	0.159022	0.0895085	0.0719334	0.151878	0.214189	0.215757	0.231863	0.27563	0.218954	0.129128	0.0275288	0.019237	0.0458344	0.0821785	0.0887733	0.061959	0.0327234	0.048361	0.0460674	0.0281772	0.0110666	0.00504122	0.0028867	0.00936253	0.020725	0.0388598	0.0295442	0.0133121	-0.0046481	-0.0242981	0.0105129	0.0404482	0.0755849	0.0554845	0.0375015
	0.0165986	-0.00393969	0.00651992	0.0104663	0.02429	0.00220607	-0.00091913	-0.0119575	-0.0116223	-0.0378501	-0.0457685	-0.0264076	-0.030716	-0.0142166	-0.0358557	-0.0182176	0.0674035	0.248418	0.367886	0.405134	0.334211	0.338356	0.397655	0.4838	0.491819	0.389421	0.25572	0.181066	0.161167	0.15271	0.128548	0.0939614	0.0673542	0.0653391	0.0522245	0.0202977	-0.00622913	-0.0303095	-0.0136852	-0.00506798	0.0248579	0.0500826	0.0330007	0.00888041	0.0192797	0.0505456	0.0751244	0.0531483	0.0370037
	0.00154674	-0.0078233	-0.00301053	0.013043	0.0235517	0.0434345	0.0390725	0.026214	0.0083177	0.0194475	0.0220411	0.00797289	-0.0287262	-0.00393782	0.0238724	0.0291204	0.00820071	-0.00664187	0.0341109	0.0545573	0.0483397	0.0399784	0.00881512	-0.00829883	-0.0242541	0.00368204	0.0661435	0.0886815	0.0988424	0.0889724	0.085992	0.0858322	0.0819048	0.0630323	0.0497675	0.0118393	-0.00599081	-0.0115875	0.00348295	0.0186193	-0.000487992	-0.0221389	-0.00710998	0.0162162	0.0291798	0.0188852	0.00397952	0.0256771	0.0245209
	0.0102224	0.0197185	0.0413141	0.0526146	0.036965	0.0421008	0.0388527	0.0799758	0.0883578	0.126076	0.120925	0.116646	0.0678598	0.0201184	-0.0129039	0.00954543	0.0914816	0.141958	0.157861	0.125468	0.111188	0.10485	0.117491	0.142205	0.140714	0.308801	0.447128	0.602427	0.437549	0.295093	0.128683	0.105084	0.105175	0.116608	0.0895378	0.0474496	0.0235205	0.0272006	0.0198317	-0.00257134	-0.0263741	-0.0165497	0.0338131	0.0389023	0.0227975	-0.0329143	-0.0284909	-0.000476048	0.0195011
	0.0232358	0.0283242	0.0410499	0.056847	0.0615497	0.0462322	0.0654848	0.0308709	0.00613707	-0.012146	0.00241601	0.0199385	0.0200053	0.0290684	-0.00473271	-0.00138646	0.0432631	0.163904	0.316553	0.45464	0.522469	0.480248	0.404253	0.335772	0.287111	0.237155	0.159054	0.143392	0.118902	0.129033	0.0607545	0.0340114	0.0118686	0.0248088	0.0232278	0.00932568	0.0160823	0.0300436	0.0397512	0.0271293	0.016131	0.0271666	0.0298382	0.0203283	0.00115042	0.0189902	0.0344083	0.0530155	0.0377171
	0.016187	0.00251775	-0.0127256	-0.0510962	-0.0443905	-0.0503802	-0.0263495	0.00255641	0.0408158	0.0715582	0.0621257	0.0648255	0.0250244	0.0054261	-0.00315017	0.0152389	0.0102678	0.0163603	0.0269718	0.0474006	0.0513299	0.0607755	0.0559851	0.0499068	0.0575521	0.0759085	0.0860224	0.0820544	0.065379	0.0326987	-0.00346536	-0.0370633	-0.032859	-0.00131404	0.0302856	0.0388106	0.00833614	0.0281016	0.0546997	0.0796931	0.10689	0.104632	0.107538	0.055976	0.040753	0.0371054	0.0599234	0.0507778	0.0499252
	0.0395784	-0.00608492	-0.023831	-0.0366671	-0.0118258	-0.00471796	-0.00682771	-0.0079252	-0.00296119	0.00749317	0.0354475	0.0389956	0.0425715	0.0136688	-0.0154362	-0.0393275	-0.0480299	-0.0492837	-0.056547	-0.0399057	-0.0310946	-0.0303191	-0.0342225	-0.0229532	0.011378	0.031787	0.0432346	0.0376511	0.0116181	0.00843478	0.00702609	0.00900427	0.0319049	0.0155402	0.0466621	0.0326423	0.0583058	0.0544374	0.0548022	0.064307	0.0550163	0.0742866	0.0801762	0.0745403	0.0220967	0.0357959	0.0261007	0.0463589	0.0288095
	0.112314	0.127698	0.138	0.105571	0.078469	0.0906831	0.0763194	0.0875506	0.053824	0.0421766	0.0350943	0.0235492	0.0219946	0.010886	0.0134978	0.0210476	0.0271265	0.0408762	0.059682	0.0703108	0.0652712	0.0456947	0.0525281	0.187194	0.446422	0.714203	0.824161	0.803595	0.780891	0.772274	0.721472	0.629659	0.928693	1.9824	3.40417	4.43345	4.53962	3.90647	2.77718	1.65144	0.851154	0.540424	0.389715	0.264872	0.160568	0.0916523	0.0749147	0.0853682	0.129994
	0.189899	0.161803	0.0828921	0.0780499	0.0421118	0.0142311	0.0224703	0.0284721	0.0402884	0.0334393	0.0480203	0.0334448	0.00882703	0.00678705	-0.00340106	0.00628264	0.0320303	0.0846635	0.220186	0.36235	0.47055	0.479927	0.489199	0.598771	0.873361	1.23013	1.5896	1.95193	2.20697	2.14435	1.77691	1.31664	1.0747	0.973477	0.782457	0.520049	0.260059	0.13669	0.128325	0.100291	0.0999338	0.0389388	0.0393851	0.0277485	0.0130727	-0.0217844	-0.0588485	-0.026241	-0.00341069
	0.0275102	0.0496801	0.0608124	0.0325232	0.0207722	0.0705112	0.120723	0.134439	0.0768508	0.0458123	0.0281575	0.0399744	0.0455336	0.0314593	0.0212283	-0.00961867	-0.0174031	0.132011	0.213659	0.227644	0.102145	0.0622574	0.0606492	0.0609858	0.0264024	0.032051	-0.00724133	0.00293799	0.0103715	0.0473117	0.0581424	0.0434155	0.016781	0.0161329	0.0222938	0.00378321	-0.000230453	0.00526377	0.0287258	0.0121942	-0.0040918	0.0226438	0.0510563	0.0620158	0.0744889	0.065951	0.0942975	0.0314785	0.0553896
	0.0762362	0.0422105	0.0382225	0.0352073	0.0336447	0.0229305	0.0220157	0.0258695	0.0139869	0.00217593	0.0359293	0.0310816	0.0406597	0.00986496	0.0101408	-0.0105577	-0.00795844	0.0166174	0.00484829	0.00148823	0.00922154	0.051896	0.0673826	0.110215	0.211161	0.343063	0.465654	0.56478	0.726626	0.905491	0.995504	0.954273	0.854477	0.757063	0.690795	0.592172	0.513913	0.459078	0.372551	0.274085	0.174969	0.112225	0.0700073	0.035972	0.0356015	0.073106	0.0790408	0.082061	0.100297
	0.123012	0.0958162	0.0958246	0.102678	0.0808852	0.0506431	0.0215657	0.02078	-0.021629	-0.02257	-0.011513	0.0221673	0.0224486	0.0203256	0.0422061	0.0483566	0.0586034	0.0520518	0.0893344	0.107866	0.226641	0.445059	0.880108	1.29915	1.37943	1.12628	0.760926	0.531506	0.402152	0.395207	0.370622	0.315601	0.173034	0.122465	0.105576	0.0666551	0.0347234	0.0355129	0.0392283	0.0240484	0.042788	0.0631146	0.0652688	0.043325	0.0403858	0.0733542	0.064929	0.0192064	-0.00718222
	0.0210161	0.0379736	0.0565155	0.0632604	0.0662147	0.0501681	0.0515513	0.049479	0.0519574	0.0413509	0.0187183	0.0285995	0.0062022	0.0139165	-0.00450313	0.0394852	0.0248003	0.0070965	0.0037354	0.0254633	0.0690574	0.0509215	0.0372724	0.0146823	0.0326635	0.018047	0.0407415	0.203017	0.409671	0.605904	0.721761	0.811107	0.686241	0.441277	0.227434	0.167961	0.116261	0.0524345	0.0461495	0.0897007	0.103319	0.0930283	0.0622724	0.0733576	0.066034	0.0613697	0.0182271	0.00319108	0.00991719
	0.0155723	0.000906405	0.0223385	0.123497	0.235446	0.263	0.155074	0.0323828	-0.0155041	-0.0103783	0.00623249	0.0296967	0.0435255	0.0124643	-0.0101993	-0.0584266	-0.00240232	2.98328e-05	0.0173138	-0.00552908	0.0155462	0.0494393	0.161784	0.286145	0.654771	1.22107	1.69223	2.27965	3.27112	3.97636	3.80568	2.17436	0.849433	0.00987444	-0.0363553	-0.0160563	0.0510516	0.107758	0.14502	0.0969615	0.0730562	0.0563133	0.0656906	0.0719463	0.0301729	0.0721634	0.0758561	0.0775065	0.0332628
	0.0461321	0.0525001	0.0449921	0.0217895	0.00611603	0.00139485	-0.00429546	-0.014144	-0.0103658	-0.0240488	0.00161752	0.0111835	0.0248361	0.016418	0.0128949	0.0482614	0.0669504	0.0709289	0.0537105	0.0614426	0.0685859	0.181227	0.668125	1.27335	1.87826	2.02228	1.86729	1.44109	0.980462	0.688717	0.548993	0.509316	0.486453	0.414456	0.310876	0.177651	0.0762385	0.0292945	0.0951538	0.188623	0.250517	0.418629	0.414166	0.394252	0.170357	0.0941071	0.0847627	0.0509375	0.0227896
	-0.00237821	0.0337462	0.0502062	0.0640789	0.0698682	0.0628129	0.0456827	-0.00542673	-0.0284032	-0.0638929	-0.0575539	-0.0328101	-0.0160248	0.0187564	0.00984222	0.0361687	0.0308707	0.0344717	0.0472286	0.190557	0.382709	0.541319	0.670012	0.976979	1.46218	1.86323	1.93567	1.80822	1.59747	1.43497	1.22053	0.997636	0.752561	0.530071	0.350942	0.227681	0.163571	0.176937	0.194722	0.171409	0.115003	0.0663295	0.059666	0.0416718	0.0472222	0.018295	0.0098826	-0.0122882	0.0269117
	0.0144979	-0.0323268	-0.0455679	-0.0263326	-0.00993699	-0.0254142	-0.0228413	-0.00275246	0.00192241	-0.0040237	-0.0190027	0.02638	0.0558321	0.0733327	0.0627793	0.0547451	0.0592505	0.0804724	0.14508	0.286229	0.453193	0.574854	0.653257	0.875937	1.51904	2.60971	3.74355	4.66052	5.08905	5.20325	4.96787	4.53271	4.0541	3.53011	2.90862	2.16928	1.43107	0.87503	0.559352	0.433832	0.346574	0.253657	0.167074	0.141295	0.105605	0.0879347	0.0889015	0.0805991	0.0548441
	0.032298	0.0286277	0.0252427	0.00639734	0.00161661	-0.0195981	-0.00904737	0.00546839	0.0163372	-0.0161605	-0.0357422	-0.0321763	0.00454534	0.0245168	0.0313385	0.0357492	0.0484064	0.059474	0.0533892	0.0885285	0.228363	0.393616	0.571861	0.838443	1.2689	1.68267	1.8486	1.8076	1.74901	1.76423	1.62733	1.23182	0.762902	0.436313	0.273406	0.151183	0.0855002	0.0898537	0.117503	0.119281	0.109471	0.0901768	0.087549	0.0833544	0.0794274	0.0414811	0.0305944	0.0455927	0.0580033
	0.0492164	0.0322027	0.0373599	0.0193852	0.0563891	0.105557	0.139854	0.107604	0.046675	-0.00522946	-0.0262367	-0.0384968	-0.0413808	-0.000192539	0.0599737	0.0853041	0.0936936	0.0748968	0.10793	0.169786	0.260189	0.41384	0.659063	0.978143	1.2994	1.55682	1.7152	1.77114	1.59923	1.22072	0.806529	0.530666	0.409252	0.359063	0.286669	0.204824	0.100734	0.0333932	0.0595969	0.08726	0.114943	0.0972954	0.0758607	0.0372913	-0.00033822	0.00377541	0.0144784	0.0413385	0.0523054
	0.0864341	0.0888277	0.103129	0.0955421	0.0480012	-0.00766631	-0.0443464	-0.0322592	-0.0171361	-0.0173152	-0.0137127	-0.0136997	0.0176129	0.0140228	0.0288388	0.0419785	0.109105	0.168892	0.266596	0.427732	0.686788	0.997569	1.28149	1.603	1.87875	2.09638	2.15171	2.00866	1.66106	1.23093	0.875466	0.612484	0.401507	0.257503	0.215305	0.190698	0.161524	0.136961	0.092076	0.082204	0.0553962	0.0344794	-0.00563915	-0.0176973	0.00451722	0.0244239	0.0358647	0.0380166	0.0150445
	0.000306116	0.0107308	0.018293	0.0283098	0.0295513	0.0574643	0.0366216	0.0522972	0.0118777	-0.0198299	-0.0629799	-0.0729815	-0.0286395	0.00853399	0.0264768	0.0108445	0.0381706	0.108437	0.149257	0.249657	0.517853	1.4661	3.46692	4.92493	5.39682	4.54	3.94291	3.58108	3.27818	2.90762	2.51031	2.15038	1.83954	1.58976	1.35585	1.16105	0.995121	0.843336	0.70362	0.561269	0.439606	0.320173	0.226315	0.193252	0.169294	0.161001	0.138769	0.131991	0.0953578
	0.0586624	0.104362	0.119466	0.105885	0.0658532	0.0417923	0.0176427	0.0212057	0.00150164	-0.0220175	-0.0383055	-0.0213043	-0.000954592	0.00483023	0.00840712	0.0300355	0.155762	0.491338	1.09791	1.69497	2.01531	2.05296	2.03004	2.12699	2.24989	2.24111	1.99751	1.5723	1.23288	1.13175	1.07606	0.84968	0.502439	0.253454	0.156806	0.12521	0.0948503	0.079131	0.0647397	0.0517457	0.0619207	0.0603723	0.0390574	0.0374282	0.0509919	0.0786398	0.0409352	-0.00931793	-0.0250568
	0.0265427	0.0342487	0.0363151	0.0352433	0.0230992	-0.00708232	-0.0141143	-0.0141411	-0.0267644	-0.00301382	-0.00496336	0.0354976	0.00878057	0.0149741	0.00982277	0.0496702	0.128661	0.403226	0.859766	1.35265	1.74899	2.02963	2.28063	2.40622	2.35479	2.06761	1.62113	1.19062	0.871305	0.672896	0.525602	0.410944	0.328882	0.277283	0.241144	0.214643	0.186801	0.189746	0.162136	0.128563	0.0623425	0.0214653	0.00102704	0.00963105	0.0147739	-0.00729647	-0.0334292	-0.00118114	0.0270287
	0.0255152	0.0292506	0.0371267	0.0502136	0.051642	0.041966	0.0192871	-0.00454415	-0.00905552	-0.0105879	-0.0122248	0.00502808	0.0265885	0.0568995	0.0343396	0.104651	0.266968	0.600206	0.969132	1.3219	1.59486	1.78071	1.91301	2.10165	2.51094	3.06421	3.40475	3.322	2.86457	2.19687	1.49746	0.879375	0.543918	0.425626	0.42575	0.390986	0.301848	0.234417	0.218506	0.223372	0.227751	0.228951	0.223802	0.18038	0.138085	0.10925	0.0811913	0.0676058	0.0829385
	0.12353	0.111134	0.102829	0.0983278	0.0953274	0.0903493	0.0723107	0.0484128	0.0315109	0.0377348	0.0255494	0.0102747	-0.00106783	0.0417951	0.0235547	0.078477	0.151475	0.324544	0.536489	0.748442	0.963962	1.15465	1.349	1.70873	2.1019	2.5216	2.68422	2.58631	2.2525	1.87472	1.53974	1.22152	0.868889	0.54865	0.3378	0.230528	0.153245	0.0758527	0.0325717	0.016767	0.038103	0.0597749	0.0767984	0.0868764	0.0782294	0.0428806	0.00301543	-0.00930308	0.0113708
	0.0614229	0.0650998	0.0886302	0.0893641	0.128423	0.124328	0.0984488	0.036246	0.00871661	0.00100494	0.0111391	-0.0085202	0.0166969	0.014459	0.0163863	0.0792555	0.248703	0.517732	0.773615	0.964323	1.21751	1.66041	2.55749	3.69897	4.58508	4.7242	4.10838	3.20512	2.35194	1.62226	1.04573	0.60761	0.364715	0.26274	0.229626	0.18973	0.132934	0.089337	0.101495	0.0791077	0.0750541	0.0500392	0.0657367	0.0535234	0.0675144	0.0695692	0.0627005	0.0426879	-0.00621544
	0.00581868	0.0499312	0.0357758	-0.00328578	-0.0147086	0.0217492	0.0578646	0.0520086	0.0446458	0.0269122	0.0266817	0.00738147	0.0318381	0.0316989	0.0509561	0.127046	0.370875	0.679222	1.08878	1.50726	1.95508	2.21926	2.2825	2.20887	2.14095	2.11812	2.00102	1.68065	1.234	0.815426	0.559004	0.454767	0.436164	0.41972	0.321015	0.209801	0.15181	0.182679	0.235063	0.232847	0.175214	0.113408	0.094531	0.0922799	0.083489	0.0797445	0.0770583	0.0805002	0.0432574
	0.0134111	0.0275075	0.00557263	-0.0154596	0.00625657	0.0366665	0.0299247	-0.0081777	-0.0076972	0.00137898	-0.0054509	-0.035733	-0.035094	-0.0288141	-0.00990534	0.0423261	0.23906	0.659562	1.00298	1.13917	1.15743	1.35216	1.74246	2.21022	2.56138	2.72547	2.65168	2.41945	2.01008	1.51933	1.05531	0.706489	0.494428	0.372928	0.306436	0.23957	0.150095	0.0706637	0.0275298	0.0452996	0.0852024	0.07613	0.0394973	0.0605589	0.114502	0.141061	0.101613	0.0665473	0.032335
	-0.0318026	-0.00725109	0.0278851	0.0412109	0.0178441	0.0094517	-0.0123188	-0.0257219	-0.0288682	-0.0222359	0.014079	0.0191551	0.017279	-0.00324481	-0.0112257	0.0423231	0.294758	0.694037	1.10837	1.43489	1.5902	1.63843	1.65669	1.82524	2.06335	1.99491	1.62384	1.11575	0.746535	0.509421	0.358873	0.256478	0.179901	0.110074	0.0898015	0.0826369	0.066099	0.0659281	0.0753438	0.0816882	0.0679965	0.0492447	0.0283934	-0.00628923	-0.0361686	-0.0628544	-0.0802088	-0.0744342	-0.0446591
	-0.00843797	0.00872429	0.00330253	0.0245175	0.00897116	0.0136422	-0.0149517	-0.0108047	-0.0151413	0.00128791	-0.0189992	-0.0281508	-0.0280595	0.00434052	0.0220351	0.0700442	0.234375	0.477194	0.737035	0.907053	1.05999	1.57018	2.4983	3.39418	3.74617	3.46574	2.94506	2.36002	1.79869	1.33	0.968837	0.717915	0.516032	0.344266	0.220617	0.178832	0.174975	0.195479	0.690473	1.30636	1.49935	1.05511	0.465217	0.264985	0.235713	0.257765	0.238604	0.158417	0.0713179
	0.069609	0.0741055	0.0605532	0.0692404	0.0955702	0.0961481	0.0650526	0.036909	0.0133451	-0.00641207	-0.0166121	0.0025708	0.027912	0.0243463	0.0106868	-0.0023137	0.0730635	0.204312	0.425348	0.718291	1.09393	1.4758	1.80241	2.07364	2.31884	2.35246	2.05225	1.51993	1.0805	0.925695	0.856519	0.698934	0.438264	0.241283	0.189797	0.218618	0.21656	0.24492	0.283338	0.275258	0.188507	0.101152	0.0647842	0.0310598	-0.0250322	-0.0244864	0.00589803	0.0344582	0.0533368
	0.0473463	0.0242112	0.024047	0.0169548	0.0079953	-0.0159809	-0.0368343	-0.0449686	-0.0496067	-0.0170592	-0.0102143	-0.0129572	0.0248228	0.051765	0.0907828	0.0721308	0.0867387	0.107921	0.193228	0.408657	0.74888	1.14344	1.4232	1.51473	1.38077	1.1435	0.897975	0.732886	0.561626	0.398866	0.269058	0.200513	0.163947	0.151231	0.142759	0.115202	0.0772774	0.0890041	0.129261	0.114304	0.0778166	0.0533724	0.0508925	0.0262255	0.00882892	0.0240279	0.0671187	0.0891865	0.082855
	0.0364903	0.0476942	0.0317526	0.0774818	0.109545	0.107499	0.0627159	0.0131421	0.0188296	0.0428473	0.0450945	0.0253168	-0.0101979	-0.0158704	0.0155693	0.109217	0.33674	0.619195	0.911079	1.13447	1.31604	1.396	1.44424	1.4975	1.51331	1.38268	1.12387	0.855099	0.603184	0.377437	0.20991	0.133972	0.133624	0.142881	0.129057	0.0955363	0.043873	0.0281385	0.0162302	0.020471	0.037883	0.0535362	0.0896229	0.0657965	0.0317903	0.00348358	0.0315634	0.0539219	0.0565406
	0.0664582	0.0787026	0.0716202	0.0338637	0.0183407	-0.0102697	-0.0179512	-0.0337567	-0.0215805	-0.0141241	0.00184494	-0.0076377	0.0129029	0.0143198	0.0294702	0.0514811	0.106327	0.221095	0.42093	0.781495	1.17751	1.47174	1.61475	1.71502	1.87329	1.97992	1.92616	1.72091	1.43428	1.14753	0.907078	0.727938	0.620144	0.4517	0.323417	0.20023	0.218445	0.231311	0.233786	0.194344	0.0963841	0.0718987	0.020824	0.0320406	-0.0115267	-0.000889292	0.0395016	0.0806351	0.0788023
	0.0494191	0.0578519	0.0590123	0.0403155	0.0265926	0.0248853	0.0486264	0.0334278	0.0301616	-0.00956358	-0.0231671	-0.0203038	-0.0490481	-0.0388271	-0.028806	0.00724307	0.152663	0.450923	0.904985	1.23589	1.35436	1.39455	1.65695	2.09566	2.40672	2.30585	1.99206	1.62717	1.34091	1.04646	0.777454	0.572046	0.437289	0.368357	0.319484	0.269073	0.229937	0.201695	0.153016	0.0986786	0.0676419	0.0741491	0.0627992	0.0380503	0.0204609	0.0119026	0.0232972	0.027008	0.0276482
	-0.0155656	-0.0132184	0.0137281	0.0536517	0.0777675	0.0772205	0.0735613	0.054853	0.0280096	-0.0110403	-0.0243094	-0.0307921	-0.00971781	0.00240905	0.0428092	0.0932013	0.291695	0.561833	0.822857	0.979183	1.11769	1.32968	1.57464	1.71419	1.72958	1.63535	1.54002	1.39911	1.20614	0.925141	0.644976	0.383406	0.247454	0.189464	0.180995	0.156606	0.106067	0.0581129	0.0238878	0.0186467	0.0413799	0.0582036	0.0506575	0.0131113	-0.0139483	-0.00555244	0.0420442	0.0730086	0.067316
	0.0542805	0.0611945	0.0738479	0.0541427	0.0457251	0.00130481	-0.0204861	-0.0139074	-0.00908441	-0.0120708	-0.0105512	0.0217397	0.0557882	0.0537336	0.0566278	0.0887229	0.167012	0.292508	0.511132	0.840246	1.21196	1.53203	1.70356	1.77649	1.94238	2.21751	2.3519	2.14859	1.70627	1.28012	0.914015	0.593474	0.347463	0.197161	0.117128	0.0959459	0.088881	0.0890896	0.0934466	0.0874677	0.064009	0.0299717	0.0206395	0.0672204	0.0991597	0.111304	0.0892343	0.0885321	0.0796804
	0.0873812	0.09398	0.089698	0.0552062	0.053335	0.028183	0.0279313	0.0151325	0.0185362	0.0161921	0.00472546	0.0139582	0.0158526	0.0298235	0.0549957	0.144502	0.388444	0.589144	0.719831	0.728362	0.847863	1.08513	1.34093	1.51324	1.53414	1.35068	1.0752	0.780849	0.586304	0.452682	0.386124	0.30443	0.217824	0.134241	0.101419	0.0869194	0.0735746	0.0504616	0.0481369	0.0302625	0.0111081	0.00609546	0.017238	0.0394648	0.0678286	0.11266	0.153434	0.135918	0.0927612
	0.0670034	0.0759461	0.0843547	0.0951977	0.126511	0.0807546	0.0482128	-0.00518558	-0.00501835	-0.0163432	-0.0340965	-0.0351493	-0.0209967	-0.0362218	-0.0182765	0.00399465	0.0832421	0.174737	0.321576	0.490975	0.652196	0.835491	0.941304	0.964915	0.863026	0.683934	0.471376	0.278524	0.177705	0.13725	0.0926068	0.048465	0.0424229	0.0257427	0.0291255	0.00601446	0.0346918	0.0314286	0.0307523	0.00380494	0.00330682	0.0158842	0.0346579	0.0414376	0.0253449	0.0100915	-0.0105643	-0.00295298	0.0096238
	0.0721327	0.0686579	0.0572863	0.0293421	0.00906501	-0.0184126	-0.0116103	-0.0179314	-0.00584978	0.00712444	-7.85637e-05	0.00023713	-0.0430986	-0.0246334	-0.0246513	0.00551943	0.0224592	0.134415	0.336732	0.548276	0.652784	0.7021	0.895073	1.08356	1.15732	0.930463	0.599762	0.312182	0.160451	0.0867531	0.0429536	0.0342061	0.0485827	0.0576213	0.158826	0.375877	0.490223	0.397691	0.176653	0.0796222	0.0361849	0.0427704	0.0228984	0.023506	0.00390354	0.0210153	0.0180471	0.0210229	-0.0222752
	-0.016043	0.033376	0.0779612	0.0509638	0.0380716	0.0315801	0.0518245	0.0141461	-0.0216658	-0.0263512	-0.000242045	0.0287162	0.0164169	0.0263487	0.0527921	0.133096	0.193029	0.305442	0.545264	0.880472	1.29605	1.74366	2.10709	2.46963	3.09728	4.0183	4.55337	4.29149	3.4559	2.68637	2.20902	2.00258	1.84221	1.55967	1.13043	0.726801	0.457326	0.317682	0.282132	0.279228	0.242563	0.1582	0.0774643	0.04054	0.0362262	0.0431619	0.0500212	0.0785829	0.0854568
	0.0380701	0.0413395	0.0500595	0.0468797	0.0118954	-0.0025989	-0.0155004	0.00430231	0.000537913	-0.00629075	-0.0289523	-0.0223137	-0.00165203	0.0033102	0.0311311	0.104056	0.261966	0.559832	0.963739	1.34068	1.53495	1.63692	1.99567	2.77738	3.69851	4.21984	4.04535	3.44249	2.69999	2.05607	1.52835	1.1493	0.879104	0.651319	0.473959	0.35928	0.285021	0.235255	0.216041	0.210796	0.167397	0.108426	0.0304841	0.0359982	0.0250493	0.0406347	0.0362426	0.0565568	0.0886503
	0.07661	0.0224296	-0.00544015	0.0126123	0.0664231	0.0575621	0.0492942	0.00777203	0.000382627	-0.0191609	-0.0203884	-0.0228289	0.00108776	-0.0078342	-0.022818	-0.0212418	0.0582757	0.21671	0.397811	0.619317	0.845631	1.15185	1.5239	1.89983	2.09382	2.09556	2.04075	2.02463	1.90424	1.59029	1.14285	0.794628	0.566628	0.449784	0.350501	0.292226	0.227022	0.154631	0.0920316	0.0710682	0.0854613	0.0757454	0.0452506	0.0301116	0.0488026	0.0867557	0.0941028	0.096114	0.0973227
	0.0820492	0.058544	0.0434862	0.0349175	0.032069	0.0217864	0.0121369	0.0184278	0.00956391	-0.00240284	-0.0336185	-0.0503799	-0.042496	-0.0535823	-0.0387904	-0.00139547	0.109952	0.275985	0.47916	0.703574	0.923173	1.13433	1.31861	1.48127	1.56276	1.59319	1.57243	1.48603	1.29782	1.0778	0.878061	0.719656	0.532817	0.3689	0.224201	0.138822	0.0742576	0.0651819	0.0754118	0.0775809	0.0683194	0.0372013	0.039678	0.0440312	0.0738906	0.0818331	0.072502	0.0437571	0.0202008
	0.0129401	0.0207681	0.0149137	0.015266	0.00805367	0.000443814	-0.00831998	-0.0018754	0.0211448	0.0306903	0.0244578	-0.0105545	-0.0213572	-0.0375258	-0.00328912	0.0153083	0.0574575	0.180031	0.357086	0.564539	0.812598	1.11768	1.53993	1.9365	2.17378	2.06818	1.72548	1.29083	0.938545	0.659907	0.478584	0.336247	0.235588	0.137329	0.0805003	0.0579623	0.0783292	0.0806642	0.0916559	0.12266	0.174864	0.192643	0.163505	0.130958	0.118046	0.103587	0.0548634	0.0329233	0.0506193
	0.0782349	0.0728408	0.100561	0.112343	0.0794525	0.0464149	0.0114388	-0.0112062	-0.0171688	-0.00856729	0.0216362	0.00666329	0.0212331	0.00219762	-0.00699571	-0.0369173	0.0619994	0.302041	0.63264	0.969659	1.25744	1.52727	1.76085	1.8372	1.72781	1.44164	1.12953	0.826788	0.589935	0.431592	0.345312	0.261916	0.188014	0.143728	0.136151	0.131311	0.116554	0.0663362	0.0192251	0.0132717	0.0476486	0.0557743	0.0315516	0.00856363	0.0288989	0.0596799	0.0741315	0.0559528	0.0353827
	0.0801598	0.115425	0.141157	0.12871	0.111088	0.0654937	0.0558542	0.0337229	0.00965749	-0.00876844	0.00289461	0.0114847	0.0144534	0.000634688	0.0124532	0.0303124	0.107438	0.250125	0.460773	0.661231	0.81986	0.905857	0.956352	1.01603	1.04189	0.981421	0.776302	0.542401	0.352099	0.246561	0.170075	0.111192	0.103617	0.132289	0.165954	0.146906	0.128545	0.139179	0.150119	0.137811	0.092681	0.0321631	-0.005691	0.000718474	0.0404196	0.020691	-0.0377084	-0.0715511	-0.0410131
	0.0708591	0.0946693	0.0580369	0.0110423	-0.00417501	0.00960722	0.0172555	-0.00657245	-0.00788275	-0.00768508	-0.0114119	-0.00498095	0.00407119	0.0376957	0.0561781	0.127665	0.199991	0.294873	0.378546	0.542353	0.774236	1.00124	1.18729	1.40034	1.73021	2.08284	2.24224	2.14831	1.80211	1.37062	0.950079	0.639408	0.452958	0.35718	0.306041	0.28974	0.368535	0.540552	0.626583	0.535022	0.349976	0.220966	0.175114	0.125346	0.0936291	0.0545727	0.0676838	0.0999186	0.114661
	0.0562914	0.0436505	0.0344645	0.0294049	0.0101676	0.0021901	-0.00636866	-0.00868969	-0.0147179	-0.0221877	-0.0317448	-0.0469739	-0.0181911	-0.00447457	0.02646	0.0476688	0.0919521	0.187879	0.324426	0.504689	0.718021	1.09096	1.81633	2.8037	3.51901	3.72579	3.46565	3.07028	2.63012	2.16182	1.73699	1.3418	1.02226	0.767996	0.573782	0.441223	0.352969	0.277124	0.239978	0.197454	0.141582	0.0985513	0.0531278	0.0657312	0.0332441	0.0156225	0.00344414	0.0220749	0.0546049
	0.0651115	0.0509463	0.0509244	0.101177	0.130989	0.129356	0.0615859	0.0139302	-0.0195068	-0.0308481	-0.0226552	0.0101918	0.0249417	0.0286233	0.0423439	0.103743	0.183647	0.303227	0.511405	0.796464	1.07595	1.20781	1.20972	1.27821	1.51136	1.87425	2.04688	1.95598	1.65557	1.28484	0.922767	0.601599	0.40979	0.332918	0.300704	0.250211	0.189114	0.149118	0.112235	0.0871012	0.0563302	0.0364774	0.0147212	0.0207008	0.0311124	0.0100202	-0.0094601	-0.044046	-0.0626639
	-0.0281339	0.0129789	-0.00252502	-0.00243862	-0.00651748	0.0287647	0.00193477	-0.00167304	-0.0199223	-0.0084785	-0.00175767	0.00731893	0.0212761	0.0188273	0.0195198	0.0427567	0.101021	0.213349	0.375845	0.528804	0.666117	0.798255	1.07277	1.42563	1.80149	2.00729	2.06401	2.04625	2.11433	2.14941	1.97289	1.58495	1.14147	0.813716	0.578161	0.404769	0.272048	0.177839	0.155242	0.16289	0.148389	0.108649	0.0644133	0.0309141	0.0299949	0.0374469	0.0770367	0.101402	0.112603
	0.0246462	-0.0219894	-0.0501114	-0.0355953	-0.0296934	0.00809653	0.00481833	0.000204502	-0.0326096	-0.0232158	0.00236916	0.0223745	0.0192024	0.0310622	0.0500396	0.118211	0.157496	0.311116	0.545421	0.847612	1.12752	1.36287	1.5424	1.60092	1.5485	1.56623	1.81808	2.16998	2.31827	2.03749	1.58936	1.19876	0.942007	0.711406	0.518187	0.40086	0.333555	0.267255	0.206817	0.166199	0.144281	0.10955	0.0785025	0.0639661	0.0562738	0.0370825	0.0121057	0.0043929	0.0174296
	0.0178282	0.0251796	0.0292188	0.0241722	-0.00606627	0.00140738	0.0467809	0.0724473	0.0397154	0.0174806	0.0162362	0.0521313	0.0357884	0.0178703	0.000369783	0.017822	0.117741	0.311163	0.539043	0.710912	0.852116	1.04348	1.37835	1.71038	1.98433	2.01398	1.89123	1.62324	1.33214	1.05372	0.783786	0.563636	0.419263	0.369764	0.329404	0.260284	0.199861	0.179518	0.166855	0.159342	0.173037	0.195578	0.178221	0.137497	0.112461	0.101766	0.0641059	0.0106332	-0.00761849
	0.0401855	0.0348964	0.00385346	-0.012942	-0.013606	-0.0103158	-0.0169687	-0.0314729	-0.00846159	-0.00443014	0.0252457	0.031913	0.0358243	0.0249665	0.0197153	0.0640301	0.11537	0.201753	0.350575	0.565703	0.875187	1.23013	1.47049	1.48346	1.30655	1.19734	1.16883	1.13204	1.01008	0.842639	0.679896	0.553321	0.426291	0.326183	0.213912	0.16409	0.14058	0.156843	0.17273	0.170848	0.144817	0.108623	0.0841268	0.0967568	0.110545	0.104265	0.0813106	0.0483954	0.0066986
	-0.0751532	-0.0400862	0.0108674	0.051347	0.0602605	0.0280822	-0.0270198	-0.0523785	-0.0336743	0.0326152	0.03835	0.0202875	-0.0265321	0.00426014	0.0270375	0.0405278	0.0595688	0.170801	0.345163	0.521579	0.689463	0.884907	1.13788	1.08281	0.725367	0.286587	0.105351	0.144053	0.122887	0.0769149	0.0353185	0.0311496	0.0500607	0.0681267	0.0836259	0.0997133	0.114846	0.140122	0.115411	0.0577317	0.0134487	0.00708821	0.0241344	0.00372459	-0.00161729	0.0170289	0.0309172	0.031237	0.0184029
	-0.0275242	-0.0491827	-0.0685127	-0.0893012	-0.0866725	-0.0687345	-0.0613812	-0.0877504	-0.0964644	-0.0653788	-0.0426764	-0.0200284	-0.00272364	0.0258268	0.010408	0.00610742	0.0843657	0.283002	0.535589	0.790221	1.01398	1.21906	1.35073	1.4409	1.54694	1.69448	1.98174	2.31012	2.52196	2.35572	1.87426	1.33702	0.941198	0.673678	0.483756	0.33511	0.217631	0.161502	0.18523	0.222222	0.217095	0.182497	0.152338	0.119341	0.0651181	0.0148942	0.0132221	0.0181399	0.0324511
	0.0165981	0.00779128	-0.0111462	0.00461913	0.000548821	-0.00877615	-0.022671	-0.00736167	-0.00396151	-0.0275431	-0.0281201	0.0144366	0.0477672	0.0302202	0.0160656	0.0189908	0.0910245	0.187804	0.343041	0.481244	0.704168	1.00373	1.28165	1.45704	1.51889	1.55785	1.57042	1.50668	1.33719	1.0816	0.79962	0.588735	0.444559	0.36173	0.282905	0.202112	0.137458	0.110116	0.119822	0.117605	0.115553	0.0891732	0.0636878	0.0543003	0.0706543	0.108203	0.126296	0.0988867	0.0615602
	0.0162004	0.0172246	0.0135822	0.0378803	0.028943	0.0110751	0.000832877	0.00861993	0.0104741	0.0178621	-0.0289171	-0.0242568	-0.0424902	-0.00790919	-0.0126959	0.0767371	0.287151	0.584561	0.958898	1.43497	1.89013	2.14396	2.23	2.37473	2.66963	2.92161	3.11992	3.0492	2.77784	2.25432	1.79589	1.42376	1.107	0.818462	0.586748	0.434968	0.289917	0.206638	0.182491	0.190785	0.206428	0.198014	0.156984	0.123114	0.0831418	0.0852161	0.0612851	0.0303514	-0.00493574
	0.00300743	0.0211661	0.00513239	-0.0112511	-0.00350291	2.5749e-05	0.027303	0.0161646	0.0103937	-0.00950678	-0.0155872	-0.00557795	0.00116514	0.00865689	0.00777407	0.0136594	0.0271714	0.115612	0.257873	0.380589	0.326096	0.176356	0.049609	0.0477504	0.0461232	0.042709	0.0246583	0.049463	0.0660434	0.113881	0.113667	0.0867282	0.00642339	-0.0277832	-0.0198049	-0.0126303	-0.0145219	-0.0309868	-0.0389509	-0.039331	-0.0269322	-0.0118985	-0.00487498	-0.00934298	0.00363415	0.0381825	0.0698819	0.076064	0.0680281
	0.114253	0.105486	0.103784	0.0545052	0.0453174	0.00802971	0.00120238	-0.00261624	-0.00657041	0.00266974	0.0176235	0.0347292	0.0659576	0.0704278	0.0799486	NaN	-0.00159764	-0.0134802	0.017796	0.0612723	0.241836	0.528387	0.85551	1.13231	1.24873	1.24257	1.16568	1.48439	2.20348	2.90894	2.97755	2.47784	1.76778	1.14439	0.696678	0.441131	0.308877	0.235459	0.179793	0.175831	0.15077	0.103431	0.0511865	0.0150099	0.0195135	0.0190969	0.0336766	0.0383829	0.0367864
	-0.00306	-0.0121383	-0.00716142	0.0277319	0.0919541	0.106344	0.0899862	0.0335508	0.0232995	0.0171441	0.00705191	-0.0128252	-0.0052726	0.00435207	0.00756893	-0.00932929	0.0105011	0.0508582	0.143366	0.172373	0.248715	0.444875	0.839353	1.25408	1.53408	1.65763	1.8672	2.12924	2.36424	2.26226	1.88479	1.41105	1.02022	0.697288	0.434412	0.269773	0.215765	0.230985	0.22558	0.216449	0.196945	0.147324	0.0886554	0.0473159	0.0706304	0.0770699	0.0602582	0.0108114	0.00607548
	0.0568237	0.0520627	0.0400729	0.0523766	0.0831646	0.110382	0.112203	0.0682127	0.012149	-0.00114786	0.0161847	0.0413037	0.0268946	0.0160634	0.0673346	0.11633	0.294778	0.569071	0.923102	1.12163	1.2202	1.38679	1.64841	1.84518	1.87835	1.76243	1.55145	1.33826	1.16887	0.991797	0.783026	0.57539	0.427217	0.327594	0.247349	0.17226	0.117451	0.0827902	0.106428	0.116792	0.0877243	0.0548117	0.0339715	0.031691	0.00630265	-0.0186019	-0.00631681	0.025992	0.0665438
	0.0770494	0.0793287	0.075801	0.0604085	0.043471	0.0304367	0.0205609	0.0296917	0.0300939	0.0277793	0.01576	0.0292484	0.0264506	0.0479113	0.0453198	0.0797827	0.204969	0.650916	1.43382	2.20146	2.67053	2.81781	3.04461	3.55876	4.26889	4.74206	4.62686	4.01068	3.25071	2.52058	1.89037	1.35637	1.02117	0.776941	0.573306	0.424464	0.339333	0.311864	0.275987	0.238278	0.198008	0.181701	0.155804	0.115087	0.0767602	0.0586893	0.0834845	0.094638	0.100066
	0.110278	0.107377	0.041416	0.0133195	0.00533941	-0.0019792	0.000330863	0.00482491	0.0157439	-0.00133384	-0.0267391	-0.027098	-0.0196979	-0.00173464	0.010125	0.0906258	0.220747	0.471288	0.738484	1.05857	1.33798	1.61167	1.93675	2.39246	2.83041	2.97084	2.73629	2.33176	1.97235	1.68653	1.40901	1.18583	0.999037	0.850232	0.696837	0.537461	0.397708	0.265585	0.188126	0.14948	0.122294	0.0998373	0.0803215	0.0708461	0.0690788	0.0906486	0.112258	0.124167	0.0993437
	0.0798095	0.0611297	0.01091	-0.00574539	0.00198254	0.00442732	-0.0216476	-0.0332597	0.00400538	0.00791706	-0.0137771	-0.0517981	-0.0342183	0.0135743	0.049197	0.0539051	0.0595465	0.117303	0.29877	0.747224	1.33115	1.80138	2.09065	2.31011	2.66816	2.856	2.80803	2.42933	2.02779	1.66297	1.39853	1.1189	0.854314	0.607235	0.42067	0.297353	0.227369	0.19297	0.185436	0.179549	0.158381	0.158017	0.193981	0.21772	0.188668	0.135031	0.111724	0.0952049	0.0636414
	0.0129283	0.0077734	0.00261184	0.00952455	0.0130106	0.0154622	0.0250325	0.00443957	-0.00939767	-0.00921349	-0.0128018	0.00430559	0.00904333	0.0437714	0.0451993	0.0304624	0.083336	0.238598	0.403913	0.528764	0.599305	0.705113	0.887194	1.10199	1.30823	1.43425	1.46096	1.40291	1.23338	1.04717	0.838941	0.631462	0.422352	0.286321	0.217472	0.172696	0.111536	0.0632762	0.038598	0.0500524	0.0589911	0.0574669	0.0415089	0.039015	0.0406634	0.0486128	0.0571634	0.0634218	0.0566457
	0.0250574	0.0102147	0.027197	0.016164	0.0371187	0.0227449	0.0351964	-0.00331321	-0.0328554	-0.0100466	0.00840014	0.0442936	0.0249442	0.0596119	0.0575285	0.0948094	0.261821	0.501054	0.703255	0.776134	0.832662	0.85865	0.832897	0.77022	0.707115	0.618631	0.473888	0.336125	0.264272	0.240679	0.21624	0.163735	0.101555	0.0515394	0.0273225	0.052435	0.0994042	0.128612	0.109632	0.0708454	0.0478092	0.0509473	0.0542301	0.0335159	-0.00652051	-0.0532381	-0.0787442	-0.0857752	-0.0709213
	-0.0287836	-0.0280444	-0.0332738	-0.0158765	0.00626298	0.0168188	-0.00698679	-0.0479462	-0.0579088	-0.0370668	0.00338873	0.000117981	-0.0231713	-0.0360867	-0.0133578	0.0283945	0.102256	0.171412	0.296821	0.531376	0.847551	1.10168	1.16459	0.968496	0.6231	0.325277	0.173911	0.12912	0.107832	0.103403	0.10232	0.0835081	0.0684331	0.0763581	0.0745835	0.0751918	0.0632137	0.0408075	0.0113882	0.0109865	0.0276589	0.0391924	0.0459862	0.0605834	0.058055	0.0306247	-5.53712e-05	0.0101432	0.0222482
	0.00769975	0.00418708	-0.0151878	-0.0168413	-0.0422381	-0.047462	-0.0561934	-0.0524254	-0.0529848	-0.0216816	0.00574985	0.0299279	-0.00561379	-0.0182273	-0.0189422	0.0482488	0.225635	0.540572	0.951523	1.33852	1.62513	1.82758	2.00948	2.24853	2.40563	2.32928	1.92628	1.35657	0.854988	0.532178	0.35505	0.248889	0.200901	0.199726	0.195046	0.166899	0.132789	0.136408	0.161639	0.169476	0.143279	0.0839307	0.0376764	0.0129043	0.0100459	0.0162228	0.0248514	0.0330293	0.0370579
	0.0018284	-0.00940833	-0.0163397	0.00179927	0.0234412	0.038034	0.00703531	-0.0272491	-0.0581304	-0.0479994	-0.0397932	-0.0322639	-0.0306852	-0.00716356	0.0745328	0.233595	0.325027	0.367933	0.3275	0.350427	0.350997	0.464439	0.601491	0.670438	0.572744	0.400169	0.292479	0.191719	0.0985605	0.0277735	0.00738957	0.0185195	0.033844	0.0504269	0.0582543	0.0540395	0.0643307	0.101699	0.16136	0.180617	0.149337	0.0897326	0.0437823	0.0220665	0.027853	0.0524758	0.06839	0.088871	0.0905837
	0.0696378	0.0399836	0.00963423	-0.0345561	-0.0378004	-0.0184697	0.00296219	0.00732313	0.00246924	0.00882197	0.0148537	0.0160087	-0.00152139	0.00772424	0.011102	0.023378	0.037699	0.0940759	0.112571	0.130421	0.249975	0.563542	0.985681	1.39995	1.68815	1.82046	1.90185	2.13492	2.64908	3.26969	3.70148	3.67635	3.32764	2.87935	2.47284	2.09523	1.74009	1.42663	1.13879	0.866392	0.668793	0.541546	0.427704	0.296864	0.177877	0.131163	0.162591	0.186815	0.185027
	0.130579	0.0845211	0.0683149	0.041777	0.064637	0.0161819	0.0141275	-0.0138877	0.008572	-0.00446515	0.00144495	-0.00273122	-0.00233869	-0.0172153	-0.00172456	0.0430323	0.155032	0.312999	0.518008	0.704208	0.830465	0.902384	0.914167	0.913338	0.976919	1.30386	1.79664	2.26146	2.3334	2.12576	1.841	1.61881	1.34308	0.993084	0.667245	0.47104	0.377198	0.338211	0.31406	0.246387	0.159437	0.0924585	0.090023	0.108782	0.0956761	0.071209	0.0234509	-0.00257215	0.0020534
	0.0692189	0.0769336	0.0397371	0.00313532	-0.0297417	-0.0316096	-0.0197127	-0.0223262	-0.0233931	-0.00909822	-0.0147972	-0.00962893	-0.00215641	0.0010621	0.00171864	0.0628718	0.21527	0.361339	0.458045	0.535764	0.675787	0.798613	0.856456	0.825168	0.73297	0.619497	0.523442	0.455615	0.379768	0.306478	0.263964	0.26595	0.256546	0.241258	0.172122	0.0945116	0.0107769	-0.0112442	0.00439927	0.0303956	0.0409541	0.0262294	0.00899261	0.000795442	-0.00262557	-0.0222715	-0.0416925	-0.0191	0.0136386
	-0.0162519	-0.0271764	-0.0110257	-0.00640879	0.0170457	-0.00389764	0.00283666	-0.0388568	-0.037713	-0.0212013	0.0092718	0.0437653	0.0278161	0.0162041	0.00845336	-0.0108898	0.0150839	0.155772	0.381656	0.621027	0.84396	1.03958	1.21971	1.10188	0.747786	0.352057	0.171553	0.191277	0.185026	0.143019	0.0763802	0.0165323	-0.0144276	0.0214423	0.0711704	0.0752131	0.0273352	0.00665456	0.0236182	0.0454641	0.0704917	0.0789424	0.0645437	0.0395643	0.0318172	0.0642626	0.0876067	0.0905831	0.0582739
	0.0235292	0.0393858	0.056827	0.0603624	0.0457657	0.0207745	0.0205063	0.0155733	-0.0194915	-0.0382588	-0.0428053	-0.00201173	0.0147693	0.0308209	0.0202577	0.0899494	0.277924	0.46973	0.547761	0.516502	0.483971	0.472175	0.462807	0.487446	0.52893	0.576789	0.599264	0.587353	0.540869	0.456706	0.385959	0.328626	0.295921	0.258019	0.195801	0.137358	0.0859727	0.0738573	0.0782146	0.0770777	0.0574463	0.0333705	0.0308835	0.0515612	0.0656933	0.0599969	0.0366912	0.0016259	-0.0204604
	-0.0369973	-0.0432455	-0.0469762	-0.014355	-0.00447713	0.00807156	-0.00627364	0.0239772	0.0381087	0.0331933	0.00352821	-0.00400264	0.00221182	0.0134462	0.0172886	0.0233796	0.0627702	0.124876	0.237778	0.473787	0.756585	0.9683	1.01067	0.981968	0.864048	0.745242	0.803536	1.36488	2.36241	3.17453	3.35031	2.85748	2.16801	1.60965	1.19051	0.906355	0.677406	0.502111	0.360858	0.234237	0.161024	0.0984004	0.0678603	0.0836709	0.118248	0.142227	0.0752572	0.0654118	0.0553139
	0.0650414	0.0576381	0.0321451	0.0107177	-0.00153354	0.0314324	0.0593213	0.0859075	0.0702399	0.0409591	-0.00509598	-0.0119029	0.00876356	0.0249113	0.0269871	0.0149971	0.0871037	0.188065	0.328537	0.376888	0.444566	0.610462	0.893656	1.17032	1.3595	1.53632	1.84063	2.1831	2.31295	2.14925	1.84109	1.58997	1.35154	1.04475	0.717856	0.459567	0.321535	0.254411	0.192131	0.137814	0.104939	0.11705	0.115148	0.0953185	0.0610152	0.0828077	0.160357	0.182138	0.16022
	0.0675075	0.0387718	0.00740255	-0.0167664	-0.019536	-0.031663	-0.0206587	-0.0150124	0.00689785	0.0159116	0.00648231	-0.0145119	-0.00164624	0.0114625	0.0283115	0.0152105	0.0548529	0.113471	0.168404	0.261748	0.393559	0.486435	0.43976	0.343834	0.317391	0.377742	0.424209	0.440002	0.433032	0.431791	0.421649	0.393351	0.332504	0.262925	0.196615	0.13915	0.0996379	0.0710861	0.0381016	-0.0181066	-0.0473399	-0.0229913	0.0160521	0.0255804	0.0316438	0.0431826	0.0307471	0.0047308	-0.00532819
	0.0275772	-0.00416596	0.00943056	-0.000600062	0.0327397	0.0313108	0.0296654	0.0150032	-0.00751049	-0.0311414	-0.0275089	-0.0129098	-0.0180469	-0.0322526	-0.0189467	0.0408933	0.152345	0.31283	0.552247	0.811981	1.09133	1.39027	1.76399	2.12945	2.49595	2.7396	2.80267	2.57846	2.10549	1.54647	1.03065	0.66125	0.449716	0.377501	0.393574	0.390665	0.312314	0.210662	0.138933	0.111645	0.0701864	0.0419704	0.0533195	0.106465	0.124457	0.110789	0.0517916	0.0299627	-0.0107535
	-0.00907821	0.0121505	-0.0175023	-0.00361745	-0.00665774	0.0165399	0.0284733	0.0377407	0.0437649	0.023825	0.00732065	0.0267935	0.0395036	0.0198268	-0.0100087	0.0643838	0.285528	0.478973	0.53605	0.495876	0.502188	0.604478	0.771305	0.911345	1.06266	1.12628	1.10896	0.917578	0.702843	0.507173	0.398757	0.289823	0.212949	0.159821	0.137415	0.116519	0.102319	0.0719846	0.0512585	0.0441557	0.0574664	0.0545452	0.020912	0.0232755	0.0332796	0.0346164	0.00567735	0.00854464	0.0147427
	-0.0360579	-0.0442851	-0.045382	-0.0269956	0.00519428	0.0214248	0.0292578	-0.00187507	-0.027294	-0.0358956	-0.0376703	0.0170618	0.0300002	0.0721057	0.0825439	0.157144	0.245943	0.322676	0.41562	0.539736	0.705557	0.857282	0.985273	1.18373	1.3869	1.56655	1.79177	2.21055	2.72601	2.95466	2.76653	2.28879	1.77524	1.40611	1.13753	0.929864	0.684194	0.482527	0.353784	0.298174	0.260487	0.219785	0.170017	0.133726	0.120565	0.103448	0.079273	0.0760356	0.0780916
	0.0313914	0.0196206	0.0136241	0.0182076	0.00280142	-0.012287	0.00309035	0.0119503	0.0297237	0.0154513	0.0180832	-0.00294616	-0.00761234	-0.0124295	0.00131379	0.0535401	0.164379	0.24177	0.299751	0.336643	0.397993	0.446879	0.496793	0.570319	0.609952	0.586352	0.557131	0.522281	0.47907	0.39294	0.300045	0.233668	0.182477	0.141433	0.0656429	0.0203136	0.00246288	0.0312534	0.0246157	-0.000324465	-0.0285497	-0.0258971	-0.00250345	0.0188853	0.0199073	0.0139978	0.00442861	-0.00675748	-0.00773991
	-0.0119909	-0.0278599	-0.0249521	0.00450683	0.0265734	0.0357069	0.0287617	0.0239988	-0.00429968	-0.0103374	-0.0202889	-0.0102048	-0.0276528	-0.0302194	-0.031808	0.00639052	0.0572423	0.163699	0.247896	0.341959	0.402563	0.423996	0.432109	0.332357	0.191944	0.0685726	0.0331245	0.0635185	0.0458135	0.0276101	0.0141446	0.0120934	0.00788982	-0.00613703	-0.025312	-0.0447393	-0.0428351	-0.0197899	0.0103625	0.0283882	0.034196	0.0427351	0.0365127	0.0604533	0.0569497	0.061906	0.058681	0.250871	1.21123
	2.43695	1.62611	0.741627	0.298544	0.169992	0.0397295	0.0269232	0.0371688	0.0764767	0.084661	0.0604829	0.0437724	0.00960884	-0.03149	-0.00416691	0.00153814	0.0324945	0.0194109	0.0655459	0.138346	0.235908	0.384089	0.517775	0.517224	0.410619	0.255889	0.183731	0.144405	0.178052	0.227178	0.250173	0.199358	0.15416	0.128649	0.113118	0.0813086	0.0525768	0.0344875	0.0164334	0.0169701	0.0491819	0.0887246	0.099154	0.096295	0.0904567	0.0996129	0.0768052	0.0731389	0.0498466
	-0.0243205	-0.040538	-0.0109093	0.0276869	0.0518172	0.0496401	0.0285179	0.0360559	0.0431174	0.0536396	0.0258565	0.0423285	0.0447975	0.0685916	0.0463229	0.0506874	0.0678845	0.1804	0.412702	0.903095	1.62717	2.41713	2.7986	2.71384	2.32155	2.00281	1.76989	1.55217	1.31198	1.04243	0.805325	0.591445	0.434343	0.330449	0.263991	0.221518	0.205798	0.201034	0.192001	0.156725	0.134767	0.119658	0.111052	0.0908142	0.0678671	0.0230546	0.00623057	0.0245764	0.038936
	0.0114578	0.0396955	0.0468882	0.0404279	0.0256073	-0.00712757	0.0226679	0.0143447	0.0198719	-0.0194404	-0.0199635	-0.0114617	0.00562272	0.0185917	0.0938757	0.308815	0.560566	0.764947	0.840272	0.857494	0.870903	0.894696	0.968202	1.0226	0.992088	0.844947	0.727803	0.705006	0.853069	0.998794	1.00413	0.830497	0.577818	0.357835	0.202471	0.133799	0.125948	0.135189	0.129859	0.132896	0.128594	0.100104	0.0868599	0.0859139	0.0834536	0.0682337	0.0549486	0.0499765	0.0620859
	0.0713643	0.0490973	0.0199465	0.025266	0.0137998	0.0171289	0.013376	0.0382255	0.0302799	0.0215082	-0.00380224	-0.0126443	-0.000279256	0.0181893	0.0326134	0.0659509	0.170847	0.388589	0.691007	0.969386	1.12164	1.36501	1.82945	2.48203	2.87088	2.87707	2.63702	2.32962	2.03072	1.72389	1.46134	1.15397	0.850987	0.599889	0.45294	0.349771	0.250673	0.179193	0.147518	0.156035	0.168962	0.165394	0.145338	0.120542	0.0923346	0.0566385	0.01357	0.00168477	0.00217451
	0.0823306	0.112201	0.0931644	0.0532957	-0.0183133	-0.0380273	-0.00853634	0.0353581	0.0383073	0.0151468	-0.00251227	0.0118867	0.00637755	0.0447362	0.0625922	0.113438	0.176232	0.305486	0.501607	0.751124	0.986363	1.17176	1.3109	1.4795	1.7152	1.9904	2.18199	2.14694	1.86761	1.41529	0.999367	0.691979	0.540285	0.455345	0.396214	0.325114	0.239088	0.171901	0.141251	0.142669	0.157294	0.160811	0.145385	0.106103	0.084383	0.0707886	0.0741774	0.0624405	0.0550367
	0.0303598	0.0209971	0.0220321	0.0453487	0.0494682	0.0361176	0.0318937	0.0216895	0.0287996	0.00666174	0.0127464	0.0130177	0.019136	0.0113317	0.0166912	0.0497858	0.0895759	0.160781	0.396099	0.761657	1.11295	1.32822	1.4703	1.26324	0.847694	0.413781	0.357589	0.512158	0.609422	0.565112	0.436699	0.278709	0.203765	0.135912	0.0937931	0.0289124	-0.013578	-0.0026278	0.0450972	0.0713395	0.0602587	0.0709068	0.11214	0.130749	0.105533	0.0682213	0.0482017	0.00451342	-0.027454
	-0.0440952	-0.0437314	-0.0375003	0.00335917	0.0308326	0.0323511	-0.00927717	-0.00625532	0.0119142	0.0394291	-0.00320342	-0.0337781	-0.0565487	-0.0385748	-0.00823701	0.0360675	0.142807	0.345647	0.664084	1.1299	1.61944	2.11503	2.55835	2.93269	3.13999	3.06961	2.76259	2.31508	1.80019	1.33233	0.951027	0.717025	0.534363	0.414808	0.315809	0.257247	0.184014	0.125718	0.0953323	0.106996	0.12054	0.116448	0.0725825	0.0317554	-0.0031739	0.0160161	0.00808501	0.00624819	-0.0108703
	-0.00826072	-0.00681323	0.0159944	0.0134574	-0.00364887	-0.0225498	-0.0166219	-0.0307717	-0.0300109	-0.0256513	0.0294252	0.035687	0.0504798	0.047322	0.0679157	0.0735233	0.107916	0.134257	0.192569	0.294695	0.448692	0.558067	0.584443	0.619202	0.723055	0.78201	0.743685	0.584623	0.456707	0.344801	0.285089	0.213378	0.155922	0.116783	0.120533	0.132323	0.13526	0.116317	0.0966387	0.0901288	0.0773158	0.0588403	0.0383289	0.00231239	0.00883666	0.00794823	0.0445598	0.0545593	0.0535646
	0.058556	0.0513714	0.0608275	0.0362963	0.0279748	0.00681202	0.0364062	0.051374	0.0303242	0.00137718	-0.0275071	0.0148444	0.0315073	0.0549664	0.033565	0.0110875	0.0188209	0.0693427	0.242156	0.609822	1.09781	1.44318	1.58942	1.65338	1.80271	1.87079	1.68943	1.34008	0.985959	0.760207	0.62899	0.541156	0.435336	0.327651	0.235448	0.192352	0.153324	0.130809	0.136985	0.154805	0.151564	0.11359	0.0822417	0.0580791	0.0579577	0.0433129	0.042127	0.0479704	0.036368
	0.0118519	0.0325083	0.0561334	0.0334672	0.0114356	0.00269875	0.0346513	0.0508748	0.0143079	-0.0254107	-0.0338827	0.000773673	0.0147932	0.0172608	0.00372394	0.0476239	0.112187	0.234662	0.448498	0.609572	0.648695	0.534109	0.431137	0.421188	0.444641	0.487457	0.705203	1.15554	1.7468	2.07187	2.09716	1.75764	1.36374	0.934466	0.661463	0.466665	0.333933	0.20697	0.125038	0.0882072	0.0866231	0.122836	0.154741	0.153336	0.107684	0.0427417	0.0491829	0.0352777	0.0247221
	-0.00392537	-0.0185751	-0.0195578	-0.0419282	-0.0138892	-0.0145008	0.0355959	0.0554116	0.0667799	0.0315784	0.0197696	0.00534617	0.00183746	-0.0207446	0.000370794	0.096752	0.225559	0.349791	0.44458	0.605009	0.799132	0.97435	1.10393	1.1264	1.03591	0.829389	0.645122	0.547344	0.542655	0.54789	0.51029	0.382479	0.223933	0.11525	0.0820647	0.0812619	0.06349	0.0426697	0.0233789	0.00948236	-0.0091955	-0.0242857	-0.0180069	-0.0099833	0.028459	0.0183798	0.0240627	-0.00968859	-0.0220929
	-0.0421626	-0.0352643	-0.0363209	-0.0365614	-0.0152328	0.0182969	0.0224727	0.0109314	0.0159485	0.033336	0.0144574	-0.0208379	-0.0304096	0.00357355	0.0454243	0.0414308	0.0283571	0.00758009	0.0326308	0.117349	0.261062	0.403622	0.500792	0.6287	0.842537	1.06643	1.16525	1.10485	0.957188	0.777983	0.626238	0.518988	0.433835	0.322104	0.232973	0.178849	0.172292	0.152405	0.124817	0.101276	0.0694288	0.0432161	0.0189018	0.011404	0.0353722	0.0411148	0.0440914	0.0318495	0.0472303
	mean across laps, pre, day 1
	0.0391699	0.033608	0.0263182	0.0219897	0.0213255	0.0172029	0.0140645	0.00864159	0.00392115	0.0017348	0.000531336	0.00410359	0.00581763	0.00913105	0.0136085	0.0319879	0.0818198	0.165872	0.275196	0.391637	0.508357	0.627188	0.758133	0.879334	0.970228	1	0.975198	0.91566	0.839525	0.747188	0.633306	0.503762	0.392115	0.308685	0.250895	0.203641	0.162983	0.133417	0.115752	0.10085	0.0844189	0.0680182	0.0533423	0.0445133	0.0373002	0.033855	0.0307103	0.029399	0.0329525
	Day 1, df/f map, post: after reward switch, 100 laps by 50 spatial bins.
	0.00592913	-0.00578751	0.0266447	0.0452422	0.0854434	0.0633453	0.0352957	0.0257951	0.0276809	0.0580594	0.0350185	0.0365799	0.0328752	0.0462728	0.0372922	0.00370923	0.00978678	0.053878	0.101507	0.121018	0.262044	0.553745	0.80507	0.841016	0.756322	0.716213	0.708878	0.638066	0.549008	0.453701	0.302776	0.147556	0.0311513	0.0191647	0.00686168	0.0104776	-0.0110272	0.00189673	0.0272145	0.0650112	0.0737447	0.0472082	0.00313008	-0.0251985	-0.0351202	-0.00494566	0.0259466	0.0473081	0.0570112
	0.062114	0.0388551	0.019558	0.0277457	0.0338658	0.0540223	0.0612311	0.0568892	0.0417653	0.0362222	0.0389062	0.0476494	0.0455487	0.0472187	0.0269494	-0.0109114	-0.0334196	0.0397109	0.252414	0.462383	0.531374	0.415629	0.264754	0.148224	0.0919914	0.056485	0.0388654	0.0423515	0.0598119	0.0649243	0.054165	0.0740827	0.13285	0.1601	0.122128	0.0516648	0.0189989	0.0118364	0.0158213	-6.88418e-05	-0.00922037	0.00967852	0.0108003	0.012022	0.015893	0.0447391	0.0882365	0.0667127	0.0559577
	0.0466982	0.0202195	0.000912675	0.0179902	0.0581914	0.0804781	0.0405983	0.00937283	-0.0277823	-0.028985	-0.011609	0.0253012	0.0987751	0.114292	0.104604	0.0801302	0.0416255	0.0226354	-0.0116395	0.0161958	0.0216566	0.00159757	-0.0135122	0.00810722	0.0302572	0.0356066	0.0191067	-0.0175217	-0.0452009	-0.0345437	-0.010525	0.0406262	0.0424956	0.0301057	0.01738	0.0218839	0.0282815	0.000474596	-0.0107396	0.0190546	0.0204055	0.01823	0.0249186	0.0611774	0.0796263	0.0435634	0.00518282	-0.0164814	-0.0113624
	-0.000934723	0.0127433	0.0170482	0.0121149	-0.0191713	-0.018216	-0.0268746	-0.0198969	0.000812875	0.0387948	0.0729346	0.0839739	0.0704743	0.0447251	0.012482	0.0166954	0.0515742	0.049642	0.0192065	-0.0202479	-0.00661729	0.0255102	0.0379996	0.0139558	0.00323913	0.0270057	0.0702957	0.0910135	0.0814725	0.0641064	0.0559675	0.0603438	0.0731749	0.0789076	0.063022	0.0448638	0.0384479	0.114521	0.257065	0.35889	0.377297	0.310046	0.231589	0.14487	0.0632059	0.0347836	0.0460498	0.0633032	0.0618332
	0.0204596	-0.0152302	-0.0239041	-0.00857004	0.0343863	0.0621265	0.0721124	0.0529119	0.0411741	0.0322247	0.0381937	0.0379182	0.0256569	0.0313938	0.113529	0.165426	0.173779	0.082563	0.0288106	-0.0111302	-0.0406742	-0.0674232	-0.0565546	-0.0435069	-0.0243369	-0.0317592	-0.0219498	0.0704236	0.246221	0.415296	0.475459	0.430963	0.346604	0.264188	0.18418	0.136225	0.112527	0.0737907	0.031658	-0.0190858	-0.00238849	0.0149317	0.0242508	-0.00850847	-0.0236171	-0.0195956	-0.00862074	0.0124461	-0.0117368
	-0.0398536	-0.0047899	0.0261981	0.0467011	0.0388609	0.0329682	0.0466819	0.0445371	0.012649	-0.0289333	-0.0345421	-0.0208338	0.0167727	0.0206028	-0.0033875	-0.0030862	0.00660416	0.0216376	0.0279649	0.034391	0.0332311	-0.00558701	-0.0359433	-0.0395004	-0.0307582	-0.00545853	0.0222458	0.0466423	0.0533089	0.0580414	0.0880023	0.14336	0.185452	0.165334	0.113602	0.0592366	0.0441229	0.0504246	0.0443068	0.0318355	0.0261149	0.0434475	0.054361	0.0467144	0.0417672	0.0432052	0.0326361	0.00865756	-0.0071305
	0.0197144	0.0404167	0.0376742	0.0885168	0.13365	0.137232	0.0835989	0.0350765	0.0288969	0.0131355	0.0181142	0.0149923	0.0446019	0.0147544	0.00297307	0.0221016	0.0228122	-0.00180755	-0.0124364	0.0106985	0.0567162	0.0655901	0.0733259	0.0649279	0.0477025	0.0529119	0.0605108	0.066001	0.0444289	0.0095123	-0.0172355	-0.0240005	0.00976837	0.0450281	0.0607386	0.0491154	0.039278	0.0573035	0.0716445	0.0689312	0.0467285	0.00706958	-0.015641	-0.0152578	-0.00368588	-0.0141528	-0.0316291	-0.033504	-0.00875617
	0.0486886	0.0858803	0.136337	0.143003	0.123347	0.0863627	0.0503222	0.0311557	0.0105319	0.00992692	0.0219325	0.0143623	0.00411061	0.00575108	-0.00774559	0.0163787	-0.00807274	0.0161132	0.0250314	0.0647702	0.0918988	0.090305	0.0650888	0.0239845	-0.000904509	0.049441	0.331577	1.20318	2.62121	4.12861	5.0191	5.00547	4.38269	3.49776	2.64634	1.97866	1.47644	1.15462	0.868991	0.643082	0.472632	0.373797	0.333029	0.302029	0.276956	0.240875	0.200313	0.163849	0.122585
	0.0957708	0.0871133	0.139314	0.200938	0.196555	0.136259	0.0615166	0.0552877	0.020482	-0.0157389	-0.0488555	-0.0458723	-0.0265884	0.00390545	0.00907307	0.0187269	0.0281618	0.0242732	0.0140896	-0.0147212	-0.00600204	-0.00874748	0.0166582	0.0710873	0.146132	0.222866	0.295219	0.421713	0.5824	0.709112	0.657501	0.495146	0.305013	0.207139	0.155333	0.128068	0.120527	0.138037	0.164625	0.338201	1.19883	2.98268	5.10483	6.36109	6.30128	5.27846	4.05895	3.01718	2.25449
	1.30169	1.06296	0.94601	0.813602	0.644032	0.498754	0.404012	0.338934	0.22355	0.165157	0.117244	0.0959497	0.0691741	0.0447636	0.0284559	-0.00298795	0.00221071	0.0259088	0.0748526	0.122389	0.141769	0.179251	0.261438	0.531306	0.918704	1.35175	1.6297	1.75579	1.77205	1.80826	1.91541	2.02094	1.93315	1.59718	1.17699	0.837583	0.604223	0.409802	0.27513	0.224343	0.216163	0.189922	0.136312	0.0712404	0.0354254	-0.00111977	-0.0274801	-0.0472359	-0.042259
	-0.0334538	-0.0256543	-0.0387729	-0.0590986	-0.0694622	-0.0448148	-0.0184073	0.00700288	-0.00817714	-0.0124551	-0.0146457	-0.0292013	-0.0506064	-0.0638739	0.027945	0.0474441	0.0530508	-0.0125058	0.0106796	0.0397026	0.0675623	0.112353	0.224678	0.742338	1.66954	2.91456	3.72742	3.97685	3.6968	3.48892	3.51855	3.70227	3.74287	3.58074	3.1199	2.58141	2.14583	1.97564	1.8536	1.60778	1.27286	1.01884	0.803927	0.627009	0.455819	0.352206	0.298323	0.264898	0.247134
	0.185807	0.126549	0.0810499	0.067062	0.0614998	0.0381865	0.00488191	-0.00296461	0.00228946	0.0215167	0.00222601	0.0190054	-0.00105523	-0.000722153	-0.033759	-0.0557954	-0.030241	0.111901	0.304299	0.486297	0.534298	0.517197	0.455206	0.369637	0.29276	0.214365	0.167194	0.12694	0.093333	0.0699744	0.0366249	0.0199919	0.0338907	0.0879464	0.140449	0.134267	0.113461	0.0696504	0.0577184	0.0248072	0.012692	0.018147	0.0248375	0.0354119	0.064943	0.106771	0.173536	0.192182	0.226228
	0.160089	0.0833876	0.0329392	0.0171252	0.027459	0.0446311	0.0249052	-0.0175764	-0.0317666	0.000404758	0.02346	0.050677	0.0354953	0.0247782	-0.0115541	-0.0442629	-0.0262405	-0.0175086	-0.0131918	-0.0244939	-0.0156711	0.0765779	0.217832	0.491257	0.958835	1.50643	1.94254	2.08647	2.06364	1.85924	1.54048	1.20041	1.02337	1.2557	1.86154	2.29748	2.15568	1.56305	1.06258	0.809588	0.636249	0.499035	0.411673	0.353584	0.28039	0.198156	0.154148	0.130104	0.107755
	0.109646	0.120195	0.0913266	0.0643249	0.0548846	0.0597413	0.0840415	0.0963013	0.0880731	0.070583	0.0481021	0.069579	0.0929111	0.153415	0.110294	0.0472319	-0.0151538	-0.0320095	0.00638832	0.0495261	0.188762	0.285923	0.328833	0.312404	0.334586	0.429556	0.51632	0.533843	0.502067	0.414391	0.319296	0.242795	0.235633	0.308162	0.453934	0.706218	0.918953	0.941651	0.789037	0.563063	0.406826	0.289525	0.214974	0.155595	0.115207	0.0938638	0.115566	0.131092	0.107517
	0.0443241	0.0390702	0.0533149	0.0461901	0.0584455	0.0427774	0.0594055	0.0223395	-0.00162915	-0.0306022	-0.0044009	-0.0194695	-0.00558866	-0.023085	-0.0237785	-0.0590921	-0.0225767	0.0490988	0.170858	0.267159	0.372091	0.456819	0.529187	0.56247	0.571123	0.579813	0.585479	0.579565	0.633283	0.735829	0.845452	0.929593	0.996376	1.03712	0.915239	0.705737	0.483706	0.312694	0.188143	0.0911277	0.0621417	0.0331938	0.0491606	0.0636905	0.10646	0.116464	0.130361	0.138257	0.108373
	0.0115401	0.00776687	0.00976376	0.0266104	0.0319611	0.0267634	0.018212	0.0137524	-0.00201646	0.00811604	0.0149465	0.0188498	0.00515163	-0.00903092	-0.0167058	-0.0106543	0.00481455	0.0993683	0.221725	0.337136	0.460605	0.619598	0.794986	0.864612	0.794589	0.670302	0.569127	0.527476	0.542221	0.611021	0.696676	0.697674	0.58506	0.411442	0.281695	0.203946	0.143084	0.0942826	0.0664811	0.0563149	0.0284753	0.00845446	0.0184149	0.0279086	0.0127077	0.000357935	0.0185831	0.0325281	0.0568378
	0.141673	0.153242	0.114132	0.0663181	0.0249902	-0.0213211	-0.0434803	-0.0442706	-0.0168338	-0.00281635	0.00892717	-0.00358618	-0.00098577	0.000542387	0.0279021	0.0318762	0.0132511	0.0499283	0.216553	0.49377	0.736918	0.838185	0.829513	0.786497	0.768554	0.799006	0.851397	0.8642	0.770959	0.58547	0.385633	0.296052	0.328056	0.353459	0.319325	0.251011	0.201013	0.156918	0.125925	0.104335	0.0873195	0.0581995	0.0400526	0.0481478	0.0647427	0.0800962	0.082611	0.0489886	0.0215962
	0.0878149	0.149913	0.178385	0.15739	0.119187	0.0825442	0.0711082	0.0621724	0.0315458	-0.00958152	-0.00325607	-0.00398305	-0.00854083	-0.0020556	0.014855	0.049035	0.0229932	-0.00779159	-0.0253183	-0.0237751	0.0198036	0.0937095	0.147457	0.223432	0.269804	0.285429	0.367399	0.512348	0.772624	1.00389	1.10604	1.04161	0.831403	0.672602	0.566079	0.486987	0.414832	0.33019	0.256429	0.184817	0.17527	0.16409	0.148198	0.106791	0.0943823	0.0910353	0.0861018	0.103221	0.0870096
	0.0990871	0.0832129	0.0636937	0.0366715	0.0186884	0.0087701	-0.0106323	0.0232626	0.0454909	0.0682492	0.0560562	0.0294115	-0.00865208	0.00145382	0.0203042	0.022464	0.00473451	0.0096395	0.00819396	0.0266018	0.0848246	0.24898	0.421246	0.568233	0.659893	0.696529	0.668309	0.594871	0.534272	0.502792	0.506259	0.537181	0.539662	0.462042	0.307832	0.146597	0.0535791	0.0316781	0.0500326	0.0841842	0.0801771	0.0516055	0.025587	0.030944	0.0692391	0.100699	0.106046	0.0918542	0.0727394
	0.0178841	0.00428682	0.0334276	0.0712774	0.0636842	0.0371538	0.0011202	-0.00554201	-0.00486074	-0.0147236	-0.0136208	-0.0132983	-0.0199538	0.00990488	0.00538435	0.00992793	-0.00807735	0.0575644	0.191742	0.354066	0.559612	0.81458	1.02038	1.04712	0.899654	0.667576	0.468923	0.360781	0.331075	0.349137	0.358653	0.393142	0.431362	0.474183	0.45218	0.384921	0.283042	0.208309	0.167237	0.138561	0.130221	0.11128	0.0797365	0.0139392	-0.0384312	-0.030498	0.0197563	0.0538108	0.0564122
	0.0715243	0.0693625	0.073324	0.086655	0.125334	0.109464	0.0760384	0.0135376	-0.0196269	-0.0406327	-0.038657	-0.046287	-0.0239837	-0.0320533	-0.0165719	-0.0162187	-0.00284399	0.0151012	0.0579139	0.13824	0.204896	0.217521	0.189268	0.225148	0.312352	0.405664	0.404794	0.376522	0.352246	0.3862	0.441099	0.451505	0.38229	0.24712	0.141846	0.078124	0.0323567	0.00945992	0.0066126	0.0360167	0.0558623	0.0794601	0.10164	0.121384	0.139799	0.159717	0.167886	0.139211	0.0885868
	0.0383923	0.00082432	-0.0323131	-0.0227703	-0.00870013	0.0163307	-0.00674458	-0.0103735	-0.0410725	-0.0517454	-0.0333637	-0.0035168	0.022256	0.017128	0.0321102	0.0572054	0.0548986	0.0243026	0.000525822	0.0256817	0.0565312	0.0711692	0.0674497	0.057575	0.0530044	0.0445564	0.0439596	0.0511227	0.07042	0.123159	0.175934	0.212335	0.182805	0.144588	0.117527	0.0845614	0.0248147	-0.0193464	-0.021711	0.00134052	0.0164161	0.043452	0.122621	0.177317	0.180163	0.111258	0.0574012	0.0289614	-0.0051216
	-0.0110902	0.00625635	-0.0125705	-0.027366	-0.0129277	0.00582512	0.0164928	0.0214701	0.0171884	-0.0115175	-0.046558	-0.0590404	-0.064522	-0.0448282	-0.0475433	-0.012015	-0.0349765	-0.0468037	-0.0387095	0.0432976	0.16802	0.21925	0.216701	0.198114	0.188354	0.166439	0.123197	0.123876	0.140153	0.196256	0.264618	0.345606	0.384121	0.36366	0.297138	0.245357	0.207788	0.157377	0.0837508	0.0219601	0.00372779	-0.0117351	-0.00910095	0.00311395	0.00767708	0.00698897	0.000572665	0.0271433	0.0474989
	0.044208	0.0431802	0.0411566	0.0509856	0.0575018	0.0780646	0.0745424	0.0705898	0.044361	0.0332883	0.0231865	0.0402499	0.0495986	0.0266054	0.0159685	-0.0121455	-0.00273979	0.0291896	0.0875438	0.117625	0.157401	0.244699	0.368391	0.484431	0.616842	0.762485	0.804737	0.707279	0.515763	0.346727	0.226614	0.15198	0.120443	0.103281	0.090295	0.0803898	0.0688575	0.0625468	0.0247914	0.0020396	-0.00940206	-0.0179193	-0.0344438	-0.0242392	0.0134115	0.0310603	0.0148499	0.00464023	-9.59483e-05
	0.00108377	0.0152659	0.0272808	0.0310907	0.0424699	0.042737	0.0279912	-0.00382932	-0.0165384	-0.0155328	-0.00904334	-0.0168707	-0.000927251	-0.00237067	0.020468	-0.0102064	-0.00123998	0.0442928	0.215637	0.412103	0.539453	0.545771	0.482435	0.418152	0.380525	0.337469	0.28973	0.223859	0.17722	0.143505	0.117181	0.0945193	0.0927475	0.101252	0.0922418	0.0664817	0.0493757	0.049206	0.0389685	0.0125894	-0.00189047	0.00365693	0.0122246	0.0184306	0.0104603	0.0362178	0.0666436	0.0831594	0.0810015
	0.0552397	0.0272165	0.0280748	0.0568381	0.0750583	0.0834992	0.072119	0.0625933	0.0596482	0.0422294	0.0390138	0.0395269	0.0398076	0.0674428	0.015173	-0.00745783	-0.00616373	0.0811666	0.135998	0.156734	0.179027	0.227704	0.282727	0.301673	0.292158	0.261259	0.221217	0.15527	0.0881821	0.0418569	0.030677	0.0272698	0.0304838	0.0155426	0.00167561	0.0110535	0.0622795	0.122916	0.146213	0.153652	0.147488	0.131111	0.109477	0.0928849	0.0698255	0.039157	0.00101685	-0.00316794	0.0366862
	0.0987677	0.0898361	0.067632	0.0525197	0.0231853	0.019942	0.0160682	0.0253523	0.0203153	0.010908	-0.00254201	-0.0153037	-0.0270851	-0.00825231	0.0412286	0.0492924	0.0444728	0.0548578	0.12913	0.167774	0.182874	0.184784	0.219821	0.242708	0.263179	0.256365	0.215759	0.158726	0.135145	0.137937	0.133607	0.127264	0.122974	0.110443	0.0654715	0.0110018	-0.0158099	-0.0208386	0.000184945	0.0247573	0.0528233	0.0651825	0.0714391	0.0557294	0.0283464	0.0083313	0.00106919	0.0135467	0.0224677
	0.042984	0.0386707	0.0516267	0.0368307	0.0483072	0.0168277	0.00112885	-0.0060474	0.0154401	0.0325917	0.0224372	0.0176111	0.0225461	0.0300861	0.0321495	0.0280282	0.0696012	0.127023	0.188737	0.221166	0.223445	0.196707	0.143337	0.0799112	0.0320356	0.0386614	0.0909393	0.123774	0.125779	0.0884329	0.0238715	-0.0313525	-0.0437556	0.00484159	0.06085	0.0972275	0.134647	0.16687	0.174668	0.154628	0.126215	0.125157	0.129102	0.11935	0.0876314	0.0733283	0.0802155	0.0789154	0.0586829
	0.0376741	0.0340121	0.0403615	0.0475411	0.0645468	0.0278481	-0.0147105	-0.0304282	-0.0184252	0.00697526	0.0172811	0.0183352	0.0230237	0.0411031	0.034375	0.0293949	0.010249	0.0225711	0.0222934	-0.000638371	0.00294314	0.0762857	0.229845	0.3815	0.444079	0.398407	0.30762	0.214262	0.132786	0.0560908	0.0189422	0.00982679	0.00739843	0.0117241	0.0181565	0.0450941	0.0537213	0.0467651	0.0147072	-0.00923034	-0.00658825	0.0349549	0.068995	0.0859632	0.07352	0.0606179	0.0709105	0.0848785	0.073972
	0.000677125	-0.00547223	0.0210904	0.0389555	0.0458457	0.0377796	0.0209086	0.0209564	0.0187813	-0.0104363	-0.0223014	-0.0310415	-0.00133155	0.0181687	0.0196693	0.0274919	0.0265881	0.0214213	-0.00888982	-0.0245774	-0.0139004	-0.0228331	-0.0281052	-0.0364969	-0.020901	-0.0200973	-0.0110762	0.0160578	0.054747	0.0964828	0.106672	0.122518	0.139504	0.162155	0.149948	0.127653	0.0914176	0.0585315	0.0597482	0.124584	0.193076	0.205155	0.165155	0.145218	0.129097	0.09638	0.0412126	0.0254961	0.0513065
	0.0535233	0.0149924	-0.0310625	-0.0399875	-0.0507038	-0.0300174	-0.0152897	0.00300691	0.0232264	0.0257662	0.0207377	0.00298259	0.0110673	0.0238789	0.0387936	0.00389354	-0.00882194	-0.013341	0.0253681	0.0712736	0.202708	0.432294	0.709156	0.889003	0.91076	0.767955	0.581959	0.419861	0.317323	0.238236	0.167703	0.100703	0.0739033	0.0666047	0.0485332	0.0034501	-0.0362399	-0.01444	0.035938	0.0981123	0.1276	0.133057	0.101164	0.0934584	0.105782	0.123377	0.100947	0.058959	0.0186893
	0.0282538	0.0366606	0.0431028	0.0525833	0.067046	0.0410418	0.00236317	-0.0261839	-0.00731629	0.0189396	0.0579609	0.0715836	0.0831968	0.0634987	0.038228	0.0172387	0.0255568	0.0226683	0.0306143	0.0495421	0.0734906	0.11019	0.183142	0.296956	0.381277	0.381729	0.317753	0.232947	0.151693	0.0995238	0.0827309	0.0635636	0.0531957	0.039082	0.0300623	0.0393645	0.0512081	0.0810077	0.0751525	0.0483765	0.0257357	0.0134654	0.0267498	0.0435061	0.0665583	0.0637878	0.0632033	0.0650476	0.096161
	0.106503	0.0825388	0.077095	0.067822	0.0400417	0.00486668	-0.00722786	0.0150116	0.0316928	0.0355677	0.0237311	0.00525773	0.00537839	0.0260485	0.0679904	0.0780683	0.0902423	0.0954972	0.0979554	0.0976377	0.0860159	0.0963937	0.121111	0.174346	0.209392	0.205945	0.173353	0.142475	0.143632	0.147217	0.120246	0.0644629	0.0329989	0.0338699	0.0229046	0.0103057	0.00677449	0.0233665	0.0165062	0.0193849	0.0433928	0.066675	0.0711985	0.0693196	0.0977022	0.161908	0.191859	0.16255	0.0879388
	0.0242924	0.0312101	0.0391271	0.0395029	0.0241531	0.018643	-0.00393691	0.0296338	0.0423515	0.0675593	0.0425724	0.0202436	0.00404399	-0.0152585	-0.0220787	-0.0130158	-0.0175226	-0.00208493	0.0226658	0.0926134	0.160915	0.23652	0.300852	0.352663	0.36607	0.361259	0.372246	0.408814	0.375611	0.29252	0.22871	0.264523	0.318285	0.308926	0.232833	0.154424	0.091768	0.0707804	0.0901	0.144546	0.172521	0.135287	0.0694252	0.0387463	0.0533826	0.062836	0.055717	0.044067	0.0258858
	0.0560122	0.0854132	0.0744252	0.038719	0.0539235	0.0632618	0.0721409	0.0365553	0.0481145	0.0388705	0.0534131	0.00631699	-0.00215032	-0.02498	0.0142251	0.024005	0.0420651	0.0369681	0.0690032	0.107305	0.121963	0.102833	0.0566836	0.0596452	0.0706075	0.0891242	0.0616322	0.0204917	-0.0202445	-0.0255509	-0.00232164	0.168718	0.576581	1.07249	1.21058	0.954432	0.547715	0.339887	0.275268	0.27227	0.313158	0.333352	0.301296	0.211036	0.14435	0.108778	0.102347	0.0758776	0.064753
	0.0498802	0.0526978	0.031978	0.0128653	-0.00411144	0.0225504	0.048571	0.0502327	0.0413656	0.0588833	0.0656031	0.0458064	0.00480974	0.0282119	0.029547	0.0264018	-0.00901388	-0.00920392	0.00418769	0.002798	0.0251949	0.0581437	0.108388	0.12676	0.108165	0.0889761	0.0900562	0.076938	0.0322983	-0.00850122	-0.0013215	0.0472736	0.110099	0.122203	0.107561	0.0778253	0.0704672	0.0463111	0.00835294	-0.0232074	-0.0159569	0.0123748	0.0346849	0.0491915	0.0740448	0.0890734	0.0832937	0.0844787	0.0701329
	0.0196695	0.0072889	0.0057074	0.0041544	0.00242061	0.00339023	-0.0154942	-0.00598922	0.0116958	0.03798	0.0310987	0.0473171	0.0523511	0.0653829	0.0513176	0.0558129	0.0614547	0.0778337	0.102535	0.134933	0.123655	0.0775613	0.0318886	0.0334257	0.0726015	0.0971808	0.101524	0.0745271	0.0569744	0.0306073	0.0304561	0.0341807	0.0417454	0.0631062	0.0831185	0.0803654	0.0568618	0.0389048	0.0310556	0.0259359	0.0111655	0.0231002	0.0428907	0.0510471	0.0183111	-0.0135457	-0.0296726	-0.0116663	-0.0153525
	0.00145029	0.0123803	0.0115079	0.00569363	0.00402468	0.014385	0.0231227	0.00412776	-0.00410251	-0.0173948	0.0141783	0.0292665	0.0180705	0.0123437	-0.000810215	0.00939968	0.00856778	0.0288045	0.0159698	-0.0112579	-0.0516483	-0.0512014	-0.0547201	-0.0697168	-0.09592	-0.081661	-0.0525155	-0.0207857	0.00663079	0.0577548	0.0978053	0.0972254	0.0525781	0.0144932	0.00678607	-0.0190262	-0.0327284	-0.0273281	0.0211796	0.0600904	0.057991	0.0565275	0.0592543	0.0724529	0.0633263	0.036015	0.00401675	-0.00778636	0.00464716
	0.0300641	-0.00274051	0.00580572	0.0104371	0.0412676	0.023081	-0.00703689	-0.0106159	-0.0240775	-0.0185273	-0.0257335	-0.0110809	-0.0183218	-0.00818443	-0.00580545	0.00541196	0.0101637	0.0251442	0.121882	0.274106	0.474148	0.590315	0.58691	0.496184	0.368079	0.266641	0.184611	0.16251	0.172644	0.243982	0.293353	0.315205	0.253479	0.171198	0.0757758	0.0153551	-0.0259745	-0.0297726	-0.0115148	0.0418997	0.0879752	0.0840249	0.00998028	-0.059879	-0.0585023	-0.00588576	0.0636144	0.0805961	0.0665848
	0.0414103	0.0671442	0.0758824	0.063561	0.0633872	0.0434131	0.0322907	0.00878515	0.0314917	0.0512708	0.03951	0.00492523	-0.0275736	-0.0131393	0.0241678	0.0650374	0.0929853	0.105965	0.153922	0.213499	0.262312	0.262829	0.237839	0.226753	0.214513	0.183852	0.129584	0.0850763	0.0745457	0.0820065	0.104651	0.138975	0.141871	0.0877129	0.000173193	-0.0378578	-0.017355	0.0286375	0.0593837	0.0681414	0.0691719	0.0716314	0.0730538	0.0599574	0.0382665	0.0432177	0.0472583	0.0665919	0.0594402
	0.0752467	0.0734265	0.0574197	0.0356223	0.0202105	0.0240688	0.0278888	0.0125262	0.00671243	-0.0285303	-0.0196675	-0.0424615	-0.0092102	0.015219	0.0350647	0.0287635	-0.00263265	-0.00877131	-0.00254372	0.0251721	0.0553027	0.0725347	0.0610545	0.0229523	-0.0134155	-0.00051496	0.0540167	0.0960613	0.10177	0.0797929	0.0642169	0.0565154	0.0603293	0.0550643	0.0509993	0.0462172	0.054793	0.0892413	0.110578	0.12454	0.0967195	0.0814431	0.0689006	0.0685971	0.0738194	0.0810932	0.0674158	0.0141793	-0.00127305
	0.0254846	0.0268489	0.0232055	0.0413768	0.0510325	0.0464769	0.0513	0.0273614	0.0314485	0.0214545	0.049672	0.047741	0.0433257	0.0205056	0.0461851	0.0403786	0.0371539	0.0243291	0.0407742	0.0769253	0.156078	0.244235	0.256984	0.155547	0.0388753	-0.0158143	-0.00397426	0.00567215	-0.0105578	-0.031907	-0.03683	0.163683	1.19245	3.07902	5.03858	6.09705	6.09071	5.51352	4.66663	3.71222	2.94008	2.3519	1.90201	1.47788	1.12737	0.860717	0.679707	0.562295	0.487389
	0.302704	0.237541	0.233496	0.251824	0.228609	0.148477	0.0858284	0.053584	0.0391987	0.0301076	0.018924	0.0394464	0.0400656	0.0498767	0.0219847	-0.0141446	-0.0455517	-0.00942041	0.0481556	0.10586	0.106369	0.100877	0.0777808	0.0539344	0.0421573	0.0676182	0.166268	0.405847	0.77785	1.07342	1.14734	1.08761	1.0413	0.96108	0.758985	0.535697	0.454457	0.478567	0.470347	0.398158	0.308829	0.216887	0.149862	0.0927391	0.0873599	0.0751381	0.0553556	0.0543217	0.0210736
	-0.0219966	-0.0129253	-0.0110396	-0.0182049	-0.0156352	0.0171677	0.0401475	0.0360441	0.0108864	0.000854736	0.0193349	0.036953	0.0481405	0.0465362	0.0301099	-0.0100688	-0.0453773	-0.0407999	0.0109464	0.0862003	0.145281	0.187528	0.232809	0.298481	0.385985	0.509648	0.639432	0.739326	0.759375	0.739953	0.714567	0.695465	0.696684	0.703441	0.689862	0.577952	0.407742	0.256422	0.186157	0.150739	0.122924	0.133746	0.156187	0.16002	0.09456	0.0214111	-0.0311842	-0.0389826	-0.0125669
	-0.0038095	-0.00769891	0.0082908	0.0322901	0.0156413	0.0306295	0.0402872	0.0306838	-0.0129825	-0.0473364	-0.0344809	-0.0139692	0.0138128	0.0274372	0.0154117	-0.00693084	-0.00789179	-0.00648227	-0.0161701	-0.0251931	0.0062442	0.103174	0.242993	0.380664	0.489624	0.510625	0.462098	0.387389	0.34318	0.383643	0.437175	0.465573	0.439779	0.41485	0.3739	0.294898	0.191305	0.128697	0.126043	0.149323	0.174913	0.201526	0.221998	0.19952	0.150682	0.111876	0.107714	0.0780577	0.0344977
	0.049595	0.0646437	0.049412	0.0398644	0.0603451	0.049664	0.0360287	0.0149333	0.0129498	-0.0228564	-0.0523933	-0.0475326	-0.0264275	-0.0325224	-0.017601	0.0071336	0.0424072	0.0603977	0.0831054	0.118825	0.145488	0.185773	0.216094	0.223506	0.221041	0.254519	0.387986	0.61449	0.878103	1.1352	1.37222	1.62275	1.85513	2.11585	2.33826	2.39567	2.24946	1.96098	1.64278	1.3262	1.04524	0.827957	0.667418	0.544527	0.471463	0.393191	0.301031	0.220663	0.180398
	0.144256	0.120733	0.0939721	0.064367	0.049451	0.0682039	0.0669297	0.0459076	0.00249931	-0.0404059	-0.062869	-0.0653185	-0.0506883	-0.0442139	-0.0594108	-0.032286	-0.006511	0.0432989	0.0678925	0.112978	0.158674	0.170791	0.160201	0.122779	0.134399	0.185452	0.276437	0.360438	0.516148	0.749347	1.0544	1.3791	1.63045	1.6316	1.32961	0.902555	0.595539	0.43686	0.338697	0.257471	0.18819	0.146745	0.10809	0.0812345	0.0622506	0.0490623	0.0279408	-0.00578558	-0.0332688
	-0.0658458	-0.055304	-0.0443665	-0.00348752	0.0215242	0.0513711	0.0262687	-0.00479511	-0.0474685	-0.0350284	-0.0319428	-0.0229541	-0.0336043	-0.0190816	-0.0131166	0.0224331	0.03077	0.0430806	0.0293074	0.0575635	0.122971	0.210424	0.254208	0.24379	0.192506	0.148932	0.174896	0.262444	0.392062	0.549294	0.72023	0.842504	0.885444	0.892533	0.905754	0.921643	0.866836	0.729792	0.544876	0.363472	0.241674	0.167321	0.144849	0.133384	0.113908	0.0806046	0.0544667	0.0427046	0.038658
	0.0397746	0.0203878	0.00885999	0.0225033	0.0390809	0.0370748	0.0069583	-0.0095993	-0.0258413	-0.00786536	-0.00074493	0.0196372	0.0008502	-0.00162938	-0.0248412	0.000215583	0.0227339	0.0478029	0.0469682	0.0478834	0.0406655	0.0306055	0.0134486	0.0209125	0.0226744	0.0196201	0.0298491	0.0890916	0.199306	0.328056	0.454624	0.499803	0.437144	0.315349	0.283204	0.417534	0.570763	0.624332	0.517129	0.323683	0.175502	0.056555	0.0243456	-0.000804446	0.00330574	0.00610185	0.0191068	0.0116519	-0.00110713
	0.0219698	0.0744427	0.0568993	0.0616951	0.0373852	0.0180384	-0.0192639	-0.030783	0.00544548	0.000176548	0.00252191	0.00288729	0.0370987	0.0487163	0.0443639	0.0317957	0.0332634	0.0866477	0.158198	0.232369	0.274309	0.286761	0.290968	0.334683	0.396504	0.426479	0.374883	0.378753	0.452415	0.531214	0.499717	0.415923	0.447067	0.615876	0.788921	0.816329	0.769427	1.05045	1.66164	2.44639	2.67703	2.39013	1.7758	1.26055	0.882537	0.567051	0.335141	0.21505	0.169502
	0.115372	0.103652	0.103505	0.0929185	0.0622249	0.0449142	0.0275309	0.00714779	-0.0163071	-0.0192495	-0.00231495	-0.00104051	-0.00487187	-0.0200798	-0.0277469	-0.0298692	-0.0237453	0.00106482	0.0302657	0.0695082	0.128613	0.179805	0.221643	0.245116	0.263224	0.248319	0.236496	0.253726	0.336305	0.461374	0.658485	0.868913	0.999549	0.969273	0.838957	0.666375	0.499604	0.35936	0.28079	0.228991	0.176716	0.121403	0.084185	0.0583663	0.0524786	0.0538304	0.0359206	0.0423129	0.0721914
	0.0779953	0.0166864	-0.0253355	-0.0398922	-0.0230097	-0.00993847	-0.00912356	-0.00735032	-0.00430426	-0.0110712	-0.0168388	-0.050633	-0.0768434	-0.0928248	-0.0349546	0.00989922	0.0240092	-0.0219931	-0.0457187	-0.0715555	-0.0372407	0.02654	0.117348	0.178681	0.227244	0.228889	0.182344	0.121525	0.112151	0.217893	0.406286	0.589421	0.66063	0.640178	0.597449	0.534072	0.461634	0.358942	0.260525	0.176168	0.128999	0.115665	0.126306	0.123191	0.108567	0.0614125	0.0161275	0.00149625	0.00108458
	0.0147485	0.00675579	-0.0271708	-0.0285493	-0.0501404	-0.0266697	-0.0268938	-0.00386313	-0.00941206	-0.0251614	-0.0532075	-0.0849594	-0.0723781	-0.0378361	-0.0228622	0.0120989	0.0378129	0.0878058	0.0940861	0.114401	0.173946	0.2398	0.317565	0.359923	0.396453	0.41005	0.468893	0.605111	0.83904	1.11297	1.32209	1.36742	1.26002	1.08487	0.886526	0.672527	0.478769	0.353085	0.268694	0.199216	0.132673	0.0984076	0.0585322	0.0372026	0.0142616	-0.000119453	-0.0198267	-0.0292997	0.0145579
	0.101338	0.0856442	0.0666318	0.0470519	0.0143612	-0.00588407	-0.00167385	0.00392784	0.0032419	0.0124627	0.0128331	0.00430645	-0.0224199	-0.00366015	0.00507198	0.0361204	0.0207676	0.0173685	-0.0296856	-0.0508031	-0.0492822	-0.0194259	0.0141021	0.0388268	0.070763	0.115553	0.162573	0.182824	0.218338	0.306335	0.47321	0.595098	0.589396	0.561944	0.654771	0.858031	0.944605	0.838915	0.643647	0.474493	0.367099	0.294933	0.236968	0.183864	0.138147	0.0769208	0.0280307	-0.0268522	-0.0314766
	-0.0310672	0.002873	0.0408234	0.0516528	-0.00233488	-0.0127757	-0.0172904	0.0147965	-0.0090012	-0.0275712	-0.0381309	-0.00439889	0.00242829	0.00731209	0.020801	0.0610297	0.0933908	0.217988	0.460062	0.757348	0.951201	1.0459	1.06084	1.00513	0.848833	0.675723	0.519137	0.389139	0.280947	0.276184	0.406714	0.648127	0.837942	0.813121	0.65874	0.555814	0.562382	0.545886	0.439382	0.353727	0.318943	0.283674	0.235464	0.209671	0.19658	0.177064	0.136058	0.106175	0.110142
	0.041229	-0.00849479	-0.0106032	0.00344859	0.0175988	0.0122945	0.0106692	0.000978992	0.00250097	0.0136759	0.0303402	0.0358706	0.0244066	0.0211753	0.0208374	0.00833161	-0.00985279	-0.0117961	0.00574052	0.0171064	-0.00311706	-0.0172058	-0.0334401	-0.0261922	-0.0337652	-0.0324559	-0.0283746	0.00136738	0.0554304	0.134256	0.210474	0.256212	0.239592	0.188765	0.128201	0.117359	0.15539	0.254471	0.352193	0.389861	0.366244	0.287088	0.200656	0.0766375	-0.00356396	-0.00416033	0.0218603	0.0368281	0.031698
	0.00085347	-0.017293	0.032888	0.0154705	0.0205406	-0.000771509	0.0105978	-0.0256996	-0.0137056	-0.00249019	0.0187958	-0.0207497	-0.034403	-0.0433544	-0.0375962	-0.0333656	0.017253	0.0730061	0.130822	0.127037	0.115518	0.0955209	0.107003	0.116561	0.124372	0.112084	0.0841289	0.0692507	0.0826916	0.142872	0.206481	0.245175	0.253088	0.223769	0.169973	0.11423	0.067862	0.0613891	0.0457746	0.0190592	-0.00972688	-0.0279797	-0.0119058	-0.00516241	-0.0101947	-0.0145483	-0.0189031	0.00651544	0.0351306
	0.032722	-0.00308034	-0.0115013	0.0156086	0.0357618	0.0412124	0.0115813	-0.00507868	0.0263505	0.0494151	0.0635244	0.0196636	0.0142177	0.0228376	0.0200829	-0.00203052	-0.0182081	0.00101675	0.0185052	0.0439803	0.075042	0.0936355	0.0919206	0.0767493	0.107649	0.131674	0.167531	0.180701	0.20435	0.208783	0.243724	0.314132	0.393244	0.430554	0.395634	0.326131	0.248337	0.172217	0.0935669	0.0106717	-0.0290704	-0.0314564	0.00741378	0.058002	0.0938736	0.088286	0.0491208	0.00382879	-0.016445
	0.0225026	0.0422396	0.0365401	0.0499092	0.0407978	0.0275827	-0.00374527	-0.0122899	-0.00965776	-0.00234974	0.0130989	0.0136655	0.00898373	-0.00633043	-0.00821866	0.00302746	0.0161904	0.033767	0.04299	0.0416452	0.0301298	0.0390458	0.0868493	0.177335	0.254802	0.287157	0.252147	0.189729	0.168638	0.185832	0.209784	0.180594	0.1219	0.0803676	0.0630885	0.0577363	0.0427268	0.0347943	0.0432197	0.0804953	0.125336	0.136019	0.0829916	-0.00164819	-0.0504309	-0.0447963	-0.0118992	0.0112577	0.00281249
	0.0289356	0.0289465	0.0146626	-0.00269856	0.0115454	0.0179417	0.00786301	0.00690557	0.00617236	-0.000978476	-0.0129728	-0.0259799	-0.0380019	-0.0192196	0.00777139	0.024733	0.0436116	0.0780393	0.15595	0.251237	0.334029	0.346925	0.290864	0.24124	0.275057	0.382635	0.466707	0.487107	0.4052	0.313809	0.255828	0.590227	1.46642	2.6021	3.40029	3.93223	4.48294	5.17335	5.54402	5.46767	5.04307	4.47813	3.87359	3.23203	2.56331	1.96463	1.49154	1.14519	0.853298
	0.441609	0.337702	0.311764	0.282388	0.234278	0.150784	0.100699	0.0990822	0.120651	0.0727967	0.0516447	0.0424005	0.0960328	0.0630188	0.0588888	0.0124888	0.0216648	0.0104716	0.0184388	0.00381979	-0.0174671	-0.0174173	0.02025	0.0735019	0.157162	0.225677	0.342415	0.460873	0.510082	0.417726	0.287692	0.220557	0.232741	0.235848	0.228382	0.182535	0.120874	0.0851061	0.0876865	0.105225	0.148928	0.551865	1.54595	3.15153	4.49407	4.66043	3.71671	2.3601	1.45775
	0.597871	0.40364	0.290548	0.223601	0.148216	0.0914667	0.0535519	0.0510767	0.0488027	0.0311578	-0.000377674	-0.00150027	0.0112407	0.00684921	-0.0215958	-0.0444499	-0.0558307	-0.0535083	-0.0515315	-0.0293374	-0.0141198	-0.0102634	0.00658001	0.0456259	0.159073	0.282677	0.479788	0.682541	0.91052	1.04765	1.22482	1.45929	1.74695	1.93384	1.95703	1.81966	1.57358	1.28805	1.12307	1.10481	1.17636	1.13914	0.95374	0.731192	0.573876	0.455238	0.360275	0.245274	0.154864
	0.0447859	0.0320544	0.0317045	0.0464831	0.0601363	0.0313044	0.0126252	-0.0066303	-0.00792973	-0.0303068	-0.014359	-0.00843142	-0.0213827	-0.0304706	-0.0247022	0.020927	0.0351408	0.080185	0.101385	0.124809	0.121403	0.161423	0.317855	0.557739	0.7628	0.800497	0.61578	0.376986	0.25079	0.631194	1.6761	2.97446	3.8773	3.87765	3.34728	2.70403	2.21768	1.89614	1.64477	1.45874	1.23707	1.05028	0.893863	0.751742	0.593538	0.46598	0.431151	0.436078	0.400285
	0.194888	0.147419	0.156627	0.181323	0.136493	0.0843587	0.0389988	0.0496548	0.0181943	0.0176933	-0.00619395	0.0122769	0.00849833	0.00791399	0.000711028	-0.0168697	-0.0341858	-0.0225019	-0.0110529	0.0134559	0.0263051	0.0215654	0.053177	0.0605886	0.0600212	0.106576	0.314413	0.595788	0.806172	0.836585	0.709627	0.497741	0.298371	0.178298	0.145619	0.166262	0.254091	0.286484	0.26186	0.224842	0.266438	0.316116	0.259165	0.123582	0.0249873	-0.00937441	0.00602994	0.00116569	-0.0108831
	-0.034488	-0.0284496	-0.018019	-0.0271933	-0.0354645	-0.0433788	-0.0424128	-0.0278906	-0.0281909	-0.0352285	-0.033537	-0.0333795	-0.0378306	-0.0268547	-0.0254226	-0.00276415	0.00209487	0.0329715	0.0438648	0.0434439	0.043059	0.0520815	0.0612066	0.442266	1.6195	3.50309	5.10696	5.63515	5.10264	4.08921	3.08029	2.28421	1.77526	1.53243	1.46271	1.45577	1.41625	1.26005	1.08597	0.894702	0.752597	0.641643	0.557779	0.5093	0.79002	1.45098	1.96548	2.04271	1.61928
	0.775441	0.49622	0.332368	0.225458	0.167616	0.139463	0.103744	0.0639407	0.0639524	0.100164	0.201866	0.418111	0.614429	0.666925	0.55295	0.337494	0.175917	0.0385156	0.0583751	0.180146	0.402114	0.700497	0.939961	1.05415	1.0392	0.973015	0.890594	0.854706	0.870967	0.873142	0.785617	0.666209	0.575595	0.498653	0.395327	0.26994	0.181839	0.11573	0.0751053	0.042902	0.0314548	0.0497136	0.0741033	0.0816689	0.0719653	0.0561944	0.0573251	0.0606668	0.0801889
	0.0455971	-0.00254989	-0.0327895	-0.0551498	-0.0455965	-0.0262327	-0.0218074	-0.0342567	-0.0495106	-0.0478463	-0.021054	0.00569956	0.013557	-0.0057414	-0.0188208	0.00829896	0.0775647	0.169698	0.262875	0.373956	0.433207	0.472924	0.492765	0.576528	0.713803	0.904702	1.07356	1.15911	1.12085	1.06952	1.09289	1.18717	1.22645	1.119	0.869622	0.580175	0.354446	0.244672	0.216998	0.216141	0.195965	0.179838	0.168547	0.152862	0.101533	0.0531137	0.0282148	0.0266829	0.024289
	0.021243	0.0182289	0.0382541	0.0637217	0.0754319	0.0288681	0.0192128	0.0219632	0.0513581	0.0205395	-0.0107417	-0.0139079	0.0175258	0.0330303	0.0198892	0.0116731	0.00919238	0.0400046	0.129174	0.257866	0.377689	0.414869	0.403913	0.365453	0.350754	0.351122	0.365943	0.349956	0.29932	0.247748	0.214809	0.194971	0.16928	0.110469	0.051804	-0.0139946	-0.0317615	0.00141345	0.0574803	0.132883	0.191836	0.219762	0.209683	0.159563	0.135102	0.117473	0.0924274	0.0382753	-0.00396664
	0.0287416	0.00962386	-0.00119891	0.0113889	0.0153174	0.00299011	-0.0158787	-0.0037648	-0.0197642	-0.0330766	-0.0412849	-0.028368	-0.0267531	-0.0306619	-0.0447871	-0.0359033	0.0280738	0.114143	0.198153	0.328942	0.501756	0.680913	0.73705	0.745737	0.701573	0.611383	0.499206	0.399229	0.447602	0.560873	0.654783	0.67725	0.669238	0.683924	0.668057	0.623493	0.576266	0.508709	0.387916	0.240001	0.12619	0.0790463	0.078675	0.0800209	0.0786423	0.0986144	0.15876	0.203464	0.205938
	0.149545	0.100002	0.0522745	0.0419713	0.0506391	0.042428	0.011805	0.00104862	0.0254009	0.0284072	0.0185489	-0.00109333	0.0255635	0.0331789	0.0343106	0.0331548	0.061366	0.113396	0.230398	0.357751	0.471277	0.52433	0.595799	0.62808	0.60042	0.492749	0.376903	0.329821	0.37372	0.491141	0.59755	0.631996	0.560504	0.432296	0.295044	0.213031	0.180393	0.177209	0.190777	0.198825	0.181025	0.130883	0.0718044	0.0463712	0.0454042	0.0542303	0.0564809	0.037262	0.0102728
	-0.0130107	-0.019222	-0.00933313	-0.0154484	-0.00528589	-0.00138611	0.00766597	0.00954476	0.0193636	0.0141173	-0.0129941	-0.0424736	-0.0400086	-0.00539902	0.020319	0.0150799	0.00687589	-0.0107787	-0.0163512	0.000913452	0.070201	0.165228	0.236728	0.222595	0.167483	0.098928	0.0672139	0.0729707	0.107846	0.128307	0.18023	0.300184	0.513593	0.700999	0.817847	0.821531	0.685932	0.501644	0.303544	0.166838	0.0728973	0.0750134	0.201051	0.344264	0.418453	0.371317	0.269885	0.161435	0.0881974
	0.0166073	-0.00527603	-0.0223586	-0.034217	-0.0378022	-0.0484665	-0.0433717	-0.0298551	-0.0311647	-0.0461972	-0.0614434	-0.0475951	-0.00618428	0.0154933	0.0256731	0.00215234	0.0349917	0.106859	0.246652	0.393456	0.557321	0.706535	0.846483	0.963766	1.04565	1.01865	0.889796	0.790194	0.809337	0.902052	0.899064	0.801989	0.661742	0.5803	0.551767	0.52806	0.44597	0.337471	0.241315	0.178498	0.124826	0.0857696	0.0869331	0.0908275	0.102335	0.126835	0.139783	0.115112	0.0788766
	0.0857304	0.0734995	0.011839	-0.00734532	-0.00231744	0.0137931	0.0233785	0.00504703	0.00461047	0.00228995	-0.0011628	0.00681287	-0.00927145	-0.00948426	0.00318445	0.0131197	0.0333018	0.0207705	0.00901315	0.00765518	0.0895498	0.228797	0.342541	0.34107	0.266199	0.171896	0.103602	0.0392259	-0.00561945	-0.0321698	-0.0351182	-0.0137171	0.0447819	0.0991169	0.0948888	0.0483302	0.00134336	0.000906416	0.0205978	0.0761094	0.127885	0.133105	0.0934765	0.0738171	0.0962123	0.114024	0.081321	0.0282257	0.0170531
	0.0572593	0.0189157	-0.0308508	-0.048379	-0.0187613	-0.00441323	0.00713546	0.0138254	0.0519861	0.0778443	0.072213	0.0221297	-0.0128748	-0.0298755	-0.0244676	-0.01373	0.00369734	0.0347477	0.0545322	0.045838	0.0296409	0.0384857	0.117955	0.220491	0.302294	0.337911	0.389216	0.51858	0.670617	0.751283	0.685765	0.516897	0.327143	0.187132	0.135829	0.124449	0.130734	0.122181	0.135883	0.169382	0.207703	0.207806	0.193392	0.164461	0.13578	0.0907457	0.0194309	0.0169538	0.0297301
	0.0392653	0.0251549	0.0173187	0.00330134	0.00380839	-0.00269232	0.000424627	-0.00809374	0.00755056	0.000763836	-0.00126823	-0.0323839	-0.0358496	-0.0355957	-0.00609528	0.014055	0.0182822	0.0299109	0.0828903	0.154779	0.225983	0.26014	0.277555	0.297496	0.297252	0.250897	0.189004	0.136227	0.128084	0.125141	0.198821	0.320663	0.426652	0.393038	0.297733	0.21078	0.150762	0.11611	0.155162	0.273374	0.359078	0.327516	0.204345	0.100291	0.0565349	0.0559216	0.073969	0.0803338	0.065545
	-0.0281276	-0.0367962	-0.045151	-0.0251899	-0.0221522	-0.0228373	-0.00546856	-0.0174648	-0.00582465	0.00495364	0.00887076	0.0104021	-0.0356937	-0.0303633	-0.0267371	-0.0132637	0.0598498	0.19888	0.337733	0.437025	0.533436	0.673726	0.752513	0.710606	0.611775	0.568515	0.58479	0.622631	0.584248	0.520261	0.489514	0.544278	0.601996	0.671734	0.684694	0.642689	0.512758	0.395225	0.334346	0.309954	0.273503	0.235033	0.223416	0.230563	0.250056	0.232575	0.182847	0.108378	0.0426376
	-0.0190376	-0.0122143	-0.00611825	0.0123604	0.0115632	0.00433872	-0.0084723	0.0100859	0.0161459	0.00321595	-0.00972176	0.00512372	0.00864782	-0.0197963	-0.0410819	-0.0364509	-0.024182	0.00889063	0.0229881	0.0780031	0.124116	0.195722	0.24151	0.271524	0.3099	0.392609	0.463024	0.459788	0.371407	0.271126	0.204003	0.236821	0.340392	0.466724	0.507375	0.476403	0.381957	0.274021	0.189779	0.181963	0.205778	0.217861	0.186829	0.231762	0.64842	1.24295	1.57223	1.35846	0.841336
	0.231023	0.137105	0.0871444	0.0657726	0.0565267	0.0340118	0.0174328	-0.00026636	0.00167132	-0.00191571	-0.0212274	-0.0587344	-0.0672634	-0.0468961	-0.0264994	-0.00842802	0.00902872	0.0417978	0.0500308	0.0615511	0.293204	0.729427	1.30245	1.64212	1.67874	1.43342	1.08342	0.751245	0.493858	0.306922	0.220623	0.187983	0.160554	0.148787	0.206738	0.365491	0.497206	0.571579	0.6346	0.719354	0.761746	0.70758	0.611282	0.587435	0.570036	0.512435	0.393175	0.285763	0.2169
	0.0898996	0.0321966	0.00325265	0.00161728	0.0217934	0.0164504	0.00363373	-0.00051761	-0.00166864	-0.000759462	-0.0226319	0.00144292	0.0268468	0.0378465	0.00981697	-0.0142451	-0.0302772	-0.0134187	0.0106507	0.0621655	0.102278	0.13632	0.1929	0.288347	0.38704	0.444237	0.457035	0.460767	0.505097	0.541694	0.611056	0.660627	0.676357	0.645803	0.572923	0.457096	0.32198	0.207049	0.200238	0.231866	0.300491	0.351556	0.379781	0.359009	0.313732	0.258036	0.225891	0.219103	0.208879
	0.107924	0.0729106	0.0590464	0.0557394	0.0309451	0.00361772	-0.0170197	-0.0107771	-0.00693809	-0.00655136	-0.0281045	-0.0360935	-0.0278597	-0.00948452	-0.021508	-0.027397	-0.00580248	0.157944	0.361628	0.567541	0.690031	0.760862	0.769024	0.684113	0.560483	0.450625	0.375329	0.311623	0.255484	0.218126	0.192042	0.157307	0.155108	0.178448	0.198759	0.192249	0.197127	0.222107	0.207507	0.14224	0.0840663	0.0626155	0.0924794	0.142746	0.183911	0.202997	0.165317	0.108147	0.0348441
	0.00575125	0.00748933	0.0162803	0.041052	0.045586	0.0277135	-0.0285801	-0.0227906	-0.0428259	-0.0268724	-0.0364919	-0.0290371	-0.0267451	-0.0438377	-0.033214	-0.0483305	-0.0401609	-0.0346539	0.0282243	0.111639	0.240182	0.389374	0.561744	0.665517	0.7294	0.768949	0.934846	1.18828	1.68546	2.30514	2.8288	2.82709	2.40206	1.77536	1.24737	0.853873	0.619608	0.492146	0.412046	0.354381	0.350769	0.333158	0.330894	0.317592	0.319058	0.302549	0.26311	0.170257	0.0972013
	0.0699473	0.0632943	0.0536614	0.0458167	0.0455641	0.0319179	0.000755426	-0.018709	-0.0397749	-0.0238737	-0.0117469	-0.0013713	-0.023767	-0.0471259	-0.0649553	-0.0566947	-0.0417491	-0.0157623	0.0159479	0.0341297	0.0619386	0.143444	0.315818	0.482185	0.561988	0.499587	0.401338	0.307186	0.250624	0.274908	0.461046	0.733377	0.90786	0.846462	0.625497	0.429908	0.369933	0.402684	0.486043	0.582518	0.608659	0.538537	0.387834	0.287696	0.237203	0.211094	0.162862	0.10729	0.0512939
	0.0285749	0.0459727	0.036549	-0.000860863	-0.0281353	-0.0316353	-0.00523208	0.000696744	0.00154936	-0.0373624	-0.0467718	-0.0438836	-0.0128025	-0.00966508	-0.00734607	0.029403	0.0781388	0.118143	0.134023	0.156374	0.256633	0.36864	0.458019	0.438107	0.398689	0.400775	0.470143	0.579111	0.633419	0.583281	0.41235	0.236922	0.104745	0.0550004	0.0629806	0.118556	0.174333	0.183363	0.14719	0.126701	0.178826	0.281	0.335216	0.311635	0.276848	0.263344	0.231797	0.152396	0.0705688
	0.0271829	0.0193315	-0.00305985	-0.0283187	-0.0495936	-0.0373161	0.0050683	0.0287914	0.0306511	0.0076309	0.00285993	-0.0118788	0.00520176	-0.0095806	0.000439284	0.0178178	0.0458349	0.0456969	0.0305957	0.0485568	0.0696949	0.0789849	0.113365	0.217908	0.3617	0.469004	0.539943	0.591853	0.658445	0.741505	0.881316	1.05715	1.17854	1.1361	0.943104	0.764208	0.663433	0.623575	0.512006	0.358483	0.214901	0.133218	0.105966	0.126536	0.148139	0.147211	0.102605	0.0775941	0.0850792
	0.171006	0.188675	0.170767	0.13255	0.132027	0.103799	0.0547309	-0.00637074	-0.0162626	6.76052e-05	-0.0056779	-0.00788743	-0.0197808	-0.0291581	-0.029883	-0.000293414	0.0658712	0.0974151	0.113427	0.0947578	0.105374	0.134471	0.19276	0.250403	0.256554	0.228096	0.184357	0.158448	0.141575	0.146152	0.155028	0.149011	0.138345	0.180933	0.297179	0.440558	0.528227	0.526018	0.481511	0.412118	0.351134	0.280712	0.22427	0.166695	0.127099	0.109188	0.096372	0.0788109	0.0412783
	0.020182	0.0401616	0.0499884	0.0437413	0.0142093	-0.00819694	-0.0154188	0.00578502	0.00259129	-0.00381219	-0.0225527	-0.0159616	-0.00306346	-0.0089621	-0.0226079	-0.0431935	0.00438595	0.113359	0.228413	0.29785	0.31223	0.295757	0.255143	0.208861	0.428548	0.961329	1.64165	2.01566	1.99888	1.7034	1.34981	1.05215	0.908599	0.933103	0.995275	0.983843	0.883146	0.757116	0.648517	0.530801	0.407981	0.297972	0.204101	0.128905	0.098817	0.113891	0.127332	0.110086	0.0534999
	-0.0234949	0.00639331	0.0349345	0.0336278	0.00714115	0.0134837	0.0125377	0.00112646	-0.0200027	-0.0147931	0.0215657	0.0542012	0.0663065	0.0402353	0.00800266	-0.0172626	-0.0354067	-0.0037127	0.0374964	0.174549	0.345034	0.534857	0.619198	0.606378	0.518026	0.473577	0.533993	0.695286	0.864051	0.894115	0.817867	0.715496	0.670238	0.643731	0.579616	0.530853	0.48428	0.466484	0.438159	0.424931	0.407855	0.341141	0.264342	0.169784	0.118119	0.107563	0.120371	0.116991	0.0913295
	0.0235269	-0.000771005	0.000798096	0.029289	0.0413851	0.017531	0.0177275	0.0300677	0.0463532	0.0058245	-0.0181679	-0.0248585	-0.0118473	0.00906579	0.0085934	0.033969	0.00951183	0.00339148	0.00646237	0.0626057	0.141778	0.207162	0.26354	0.324053	0.35678	0.342828	0.311185	0.307194	0.363997	0.420029	0.411813	0.333949	0.261678	0.245187	0.248036	0.219689	0.159988	0.108834	0.0777108	0.0669509	0.0683045	0.0805328	0.0768565	0.0365645	0.00822086	0.00982486	0.0354372	0.0409391	0.0207145
	-0.0232898	-0.0322341	-0.0222413	0.00407151	0.0374178	0.0504451	0.0483922	0.0433057	0.0163319	0.0108175	-0.020226	-0.0312514	-0.0301688	-0.00442464	0.0165292	0.00637744	-0.00706593	-0.0104172	0.018577	0.144961	0.332071	0.621835	0.816807	0.960718	0.902106	0.820422	0.870637	1.20083	1.65224	1.95852	2.10714	2.26139	2.47436	2.56337	2.42341	2.08646	1.72873	1.44482	1.25687	1.11277	1.10022	1.34515	1.80247	2.0335	1.86279	1.36911	0.91344	0.577207	0.398143
	0.222041	0.181997	0.150141	0.116201	0.0982198	0.0948467	0.0724851	0.0410354	0.00483316	-0.00778971	-0.020049	-0.021415	0.00383665	0.0148341	0.0252808	0.0348088	0.0333662	0.0366639	0.0109528	0.0138886	0.0430359	0.0936292	0.126579	0.142807	0.155458	0.172562	0.184932	0.185559	0.173263	0.163342	0.168615	0.199577	0.235516	0.254569	0.211518	0.142427	0.0637171	0.0377853	0.0503371	0.212246	0.462705	0.695257	0.71962	0.603087	0.444645	0.356709	0.273496	0.177383	0.104228
	0.0486231	0.0144597	-0.0149118	-0.0241304	-0.0218163	-0.00993599	-0.0110634	-0.0212121	-0.0202371	-0.00240744	0.0187792	0.0121168	-0.00161239	-0.00758913	-0.00605085	0.0139737	0.0910208	0.185218	0.251293	0.248214	0.255367	0.296179	0.338585	0.339071	0.303857	0.2732	0.27443	0.313439	0.404521	0.570075	0.774053	0.900519	0.874288	0.723086	0.538681	0.390171	0.27953	0.222327	0.189248	0.151757	0.0919692	0.0367895	0.0210637	0.0326852	0.0541755	0.0562663	0.0299181	0.00622134	0.00590683
	0.0255636	0.0386337	0.0445436	0.0219015	-0.0108404	-0.0103572	-0.00169956	0.00896814	0.0141583	0.00172278	-0.012608	-0.0218192	-0.00271428	0.015103	0.0183873	0.0319514	0.0238785	0.0273918	0.0242796	0.0351778	0.0566347	0.0716036	0.0965569	0.0987114	0.100067	0.130518	0.217435	0.317129	0.362128	0.329441	0.291663	0.301392	0.333144	0.323526	0.260599	0.199262	0.130528	0.0552755	-0.00729073	-0.027024	-0.00791891	0.000865394	0.0264136	0.0489583	0.0548763	0.0348917	0.015107	0.0124331	0.0196977
	-0.00212381	-0.0201941	-0.0273167	-0.0275754	-0.0358911	-0.0395048	-0.0285347	-0.00956909	0.00454573	0.0126925	0.0287518	0.0342451	0.0329681	0.019174	-0.00575904	-0.0210531	-0.0156924	0.0173981	0.0539415	0.0536387	0.0412682	0.027448	0.0398084	0.0606399	0.109035	0.171793	0.216771	0.237211	0.227873	0.216552	0.157782	0.083662	0.0392779	0.0563399	0.0958077	0.0984524	0.0763837	0.062133	0.0648608	0.0503713	0.0109568	-0.00701032	0.00217452	0.0244556	0.0426013	0.0542155	0.0640489	0.0336102	0.00687868
	0.0262112	0.0115035	-0.033933	-0.0488075	-0.0448465	-0.0363154	-0.0321477	-0.00949078	0.0101712	0.0136768	-0.00801362	-0.0263525	-0.0343894	-0.0316183	-0.00683007	0.00670834	0.0503416	0.0803722	0.100447	0.119373	0.134214	0.191693	0.302083	0.467141	0.556149	0.525227	0.434135	0.375196	0.312194	0.221639	0.426357	1.06317	1.81899	1.96791	1.56039	1.00294	0.736574	0.577949	0.481155	0.413163	0.375748	0.307379	0.219057	0.135627	0.0766739	0.0544041	0.0669342	0.0745652	0.0674709
	0.023855	0.00241732	-0.0182087	-0.017023	-0.010116	0.0156575	0.00496723	-0.00388515	-0.00277121	0.00458379	0.0145132	0.0168341	0.0322009	0.032668	0.0125372	0.0209059	0.0506065	0.0752507	0.104649	0.198221	0.360643	0.51722	0.581168	0.575573	0.555456	0.589829	0.68517	0.780518	0.813426	0.763448	0.648436	0.518319	0.407437	0.322859	0.263975	0.214844	0.191834	0.164881	0.138707	0.114666	0.113712	0.107435	0.0791895	0.0428547	0.0387452	0.0598866	0.0838207	0.0524459	-0.0141513
	-0.0263249	0.0148989	0.0250738	0.0211668	0.0290024	0.0190758	0.00601498	-0.00450495	0.0131008	0.0170113	0.0277671	0.0074112	0.00832613	-0.0154208	-0.0171693	-0.0278985	0.00496974	0.0441445	0.1085	0.160657	0.19202	0.217363	0.234155	0.308514	0.423988	0.624925	0.857049	1.12729	1.27324	1.22913	0.99905	0.795507	0.681014	0.617398	0.519666	0.404499	0.298777	0.207976	0.147023	0.0961515	0.0667966	0.0568503	0.0774557	0.0869264	0.0760736	0.0610319	0.0713222	0.107462	0.105288
	0.0380398	0.048505	0.0429978	0.0344158	0.00919104	0.013628	0.0044903	0.00732916	0.0150863	0.0302621	0.0131464	-0.00470223	0.00969094	0.0448819	0.0537038	0.0247071	-0.00044647	0.0103631	0.0990051	0.205872	0.350402	0.469949	0.553717	0.54551	0.466131	0.400523	0.430096	0.538733	0.779132	1.08854	1.53299	1.97022	2.29971	2.54099	2.74877	2.80997	2.48621	1.85097	1.25833	0.881612	0.701754	0.602631	0.584504	0.556055	0.482424	0.3458	0.240951	0.17032	0.115433
	0.0484868	0.0414565	-0.00545135	-0.0333753	-0.0578167	-0.0348567	-0.0201462	-3.02926e-06	0.033218	0.019232	0.0337438	-0.00792017	0.00938705	0.00902265	0.0281725	0.0161151	0.00372685	-0.00881485	-0.0205398	-0.00158469	0.0397225	0.1147	0.192502	0.277859	0.350148	0.377691	0.382789	0.343917	0.272398	0.195871	0.150523	0.117477	0.0788449	0.0505007	0.0400456	0.0336286	0.0273105	0.0312948	0.0487052	0.0491738	0.0454835	0.0288566	0.0121161	0.0147163	0.0303902	0.0368487	0.0392809	0.0295122	0.037482
	0.0368122	0.033538	0.0215412	0.0182386	-0.00185941	-0.0349884	-0.0252883	0.00487551	0.0200777	0.00281971	0.00915718	0.0122175	0.0402855	0.0523615	0.0513982	0.037941	0.0343024	0.0721151	0.115945	0.141137	0.178024	0.253655	0.327485	0.357454	0.346958	0.364823	0.456343	0.759428	1.34749	2.1915	2.90895	3.28796	3.33165	3.08906	2.67539	2.17337	1.73628	1.39992	1.13313	0.97355	0.875295	0.755423	0.587505	0.439754	0.327221	0.241453	0.182091	0.153672	0.150774
	0.0538538	0.017187	-0.00685261	-0.00918659	-0.0312011	-0.0180394	-0.0126389	0.00845407	0.00293872	-0.00832171	0.00959968	0.00782927	0.0131996	-0.0194454	-1.59165e-05	0.0219668	0.05316	0.0440993	0.0515675	0.104743	0.18792	0.281604	0.408563	0.565192	0.652727	0.602389	0.474484	0.374801	0.346921	0.417106	0.551373	0.656252	0.631086	0.535631	0.461818	0.496978	0.597316	0.65874	0.647774	0.529804	0.398429	0.253579	0.15883	0.103678	0.0762013	0.0534728	0.0463291	0.0769899	0.116449
	mean across laps, day 1, post
	0.111273	0.0872218	0.0718857	0.0654887	0.0582611	0.0465336	0.0300163	0.021153	0.015852	0.0100765	0.00838381	0.00760602	0.0144587	0.0181608	0.0189256	0.0178066	0.0263368	0.0586336	0.114913	0.187334	0.271499	0.358101	0.435506	0.499248	0.559553	0.623095	0.682902	0.736521	0.791431	0.849915	0.906589	0.957712	0.996006	1	0.951203	0.865127	0.764412	0.675491	0.599641	0.54115	0.501287	0.478032	0.467609	0.452393	0.430464	0.390048	0.333015	0.261667	0.195211
[truncated: 51 more columns]

## Sheet: SupFig5g_right
	Goal PC stays goal PC from day 1 to day 2, cell 1086, Familiar to Novel belt
	Day 1, df/f map, pre: before reward switch, 100 laps by 50 spatial bins.
	-0.0288092	-0.0142953	-0.000893707	0.0164427	0.0153012	-0.00104504	0.0109178	0.0133316	0.0168532	-0.00357752	-0.0163376	-0.0107432	0.0151189	0.0276613	0.00915619	0.00403539	0.0336829	0.121816	0.300849	0.589356	0.86478	0.929843	0.77297	0.533524	0.324876	0.189281	0.0962326	0.0575541	0.0288907	0.00483773	-0.0201215	-0.0247872	-0.00625031	0.0190258	0.00846554	-0.0039188	-0.0129584	-0.00246837	-0.0110469	-0.0238863	-0.0330436	-0.0189453	0.00957319	0.0213363	0.0188048	0.0033856	0.00490508	0.0106885	0.0163918
	-0.00315094	0.00360957	0.00988497	0.00906252	-0.000839409	0.00376109	0.0199182	0.0191832	0.0148351	0.0045441	5.56309e-05	0.00418999	-0.00432587	-0.00957309	-0.018951	-0.00100966	0.0873873	0.266631	0.428009	0.523406	0.527494	0.482401	0.366082	0.227764	0.139725	0.102542	0.0835668	0.0663331	0.0581447	0.0547685	0.029531	-0.0176655	-0.050437	-0.0434016	-0.0218369	-0.0140726	-0.0261621	-0.0347976	-0.0316087	-0.0229831	-0.00403512	0.00449127	-0.00784818	2.20229e-05	0.000718339	0.0103057	-0.022129	-0.0367327	-0.0366546
	-0.00732766	-0.00464488	-0.0209092	-0.0510753	-0.0757072	-0.0776621	-0.0583897	-0.0322835	-0.0203399	0.00496717	0.0354277	0.0556279	0.0497557	0.0513421	0.0448741	0.0799849	0.112068	0.147595	0.133377	0.0987695	0.0750596	0.0413155	0.00282098	-0.0119496	-0.0115758	0.00386829	0.0260349	0.0526824	0.0580189	0.0346046	0.0147003	-0.0119147	-0.025613	-0.0174438	0.0147448	0.0531599	0.0553853	0.036507	0.00652598	-0.00392435	-0.00763938	-0.00716746	-0.01689	-0.0202793	-0.00931275	-0.0257102	-0.0244525	-0.0203893	-0.00330016
	-0.0295931	-0.0264974	-0.0102314	-0.0307378	-0.0466876	-0.0623237	-0.053409	-0.0195811	0.00116915	0.00710785	0.00440316	-0.00213425	-0.010967	-0.0129506	-0.0236343	-0.0361059	-0.0420699	0.138771	0.448927	0.704494	0.740231	0.556412	0.355694	0.210539	0.141897	0.0966183	0.066125	0.0694468	0.0790388	0.0675056	0.0374515	0.0109257	-0.0118272	-0.0302848	-0.0349079	-0.0241627	-0.0015707	-0.00361907	-0.0136246	-0.00827509	0.0166906	0.0225474	-0.000629737	-0.0275465	-0.0384879	-0.0505961	-0.045394	-0.0203105	0.00345965
	-0.0130002	-0.00311854	0.00755534	0.0233433	0.0226481	0.00976173	-0.0142974	-0.0395899	-0.0430186	-0.0434346	-0.0366981	-0.0295965	-0.0270997	0.00956845	0.0562375	0.111374	0.127712	0.14581	0.173452	0.199664	0.206991	0.190722	0.152989	0.11064	0.0734079	0.0466647	0.0175957	0.00108533	-0.00289383	0.0103314	0.00977627	0.000942469	-0.0194549	-0.0329084	-0.0349774	-0.0356153	-0.021397	0.0117188	0.0204446	0.00782974	-0.00271355	-0.00175114	0.00399005	-0.0139006	-0.00567192	-0.00344427	5.21768e-05	-0.0123185	-0.0134238
	-0.00742163	0.021496	0.0439485	0.0238568	-0.00534471	0.000997044	0.111404	0.275672	0.467608	0.459382	0.371246	0.219962	0.165763	0.102028	0.390983	1.02849	1.94815	2.22106	1.90479	1.18497	0.689913	0.412156	0.267171	0.244132	0.300521	0.284974	0.205917	0.0799386	0.0512295	0.025261	0.0235052	0.0166893	0.00841686	0.0190075	0.0132604	0.0174	-0.00747109	-0.00714733	-0.0116966	-0.024876	-0.0285936	-0.0055569	0.00065162	-0.00957243	-0.0323111	-0.0227522	-0.0276005	-0.0347454	-0.0408892
	-0.0331599	-0.0456925	-0.0398398	-0.0499985	-0.0344053	-0.0406554	-0.0488201	-0.0506393	-0.0541072	-0.0562031	-0.0564668	-0.0423603	-0.0149719	0.00734092	0.043937	0.239293	0.672477	1.13619	1.73742	1.98086	1.91459	1.40305	0.951605	0.701534	0.528969	0.361941	0.234939	0.140005	0.0887027	0.0656194	0.0743499	0.0820211	0.0788368	0.0609228	0.011202	-0.0194463	-0.0275443	-0.0213289	-0.0327314	-0.0273737	-0.0176218	0.00792389	-0.0165616	-0.0169676	-0.0147054	0.00339814	0.0203209	-0.00311007	-0.0274322
	-0.0124708	-0.0155398	-0.0434145	-0.0618646	-0.0382021	0.00645647	0.0187705	0.00805951	-0.0181277	-0.0217384	-0.0101935	-0.0205959	0.00702481	0.01466	0.0146752	-0.0145061	-0.0175238	0.039686	0.0922703	0.120505	0.103071	0.0376423	-0.0122514	-0.0507636	-0.0391934	-0.032378	-0.0280125	-0.0199241	0.00154758	0.00950891	-0.0105687	-0.0293615	-0.0360267	-0.00730877	0.00766424	0.0118013	0.00368591	-0.00608317	-0.0025634	-0.0138601	-0.0137397	-0.00831878	-0.0151026	-0.0238357	-0.0427954	-0.0232535	-0.0204261	-0.0126719	-0.0298973
	-0.0514131	-0.0435583	-0.0270092	-0.0289516	-0.0201458	-0.0129487	0.00536223	-0.000975883	-0.0175572	-0.041064	-0.0469387	-0.0498461	-0.0282746	-0.0143129	0.107663	0.375219	0.532647	0.596575	0.411456	0.27523	0.126234	0.0470351	0.0351045	0.0654468	0.0998182	0.100486	0.0583881	0.0121441	-0.00638206	-0.0262381	-0.031834	-0.0348502	-0.0212152	-0.0278509	-0.0337197	-0.0463449	-0.0397238	-0.0385319	-0.0320148	-0.0262928	-0.00973125	-0.0185684	-0.027753	-0.0451315	-0.0366604	-0.00142459	0.0117613	0.0190725	-0.00067673
	-0.0103135	-0.0121579	0.0156639	0.0143217	-0.00118505	-0.0175945	-0.0116463	0.0188256	0.00547381	-0.00321208	0.00798813	0.0204561	0.05155	0.0330799	0.0372972	0.0310369	0.0459016	0.0598358	0.0609951	0.0626819	0.0498245	0.0613799	0.127281	0.193077	0.198786	0.130308	0.0594605	0.0124494	-0.0125691	-0.022901	-0.00705539	-0.00375688	0.00679578	0.00626368	0.00971804	0.00207268	-0.00771523	-0.0245715	-0.0138987	-0.0125533	0.0032217	-0.0091785	-0.0135238	-0.0213083	-0.0309866	0.00427673	0.0272655	0.0310032	-0.0189193
	-0.0482881	-0.0277635	-0.0112309	0.0069612	0.0122039	0.0123426	-0.00198793	-0.0133545	-0.0288303	-0.0113383	-0.010347	0.00319772	0.00917562	0.0436959	0.0810713	0.218129	0.193243	0.155772	0.0423048	0.110589	0.158298	0.137975	0.0685458	0.0324835	0.0563312	0.101339	0.102442	0.059216	0.0200171	0.0110404	0.0245636	0.017738	0.0205993	0.0293006	0.0154691	-0.00915069	-0.029512	-0.0284882	-0.0200614	-0.0269418	-0.0260249	-0.0334267	-0.0251152	-0.0221288	-0.0071007	-0.00759144	0.0213248	0.0226217	0.0305839
	-0.00309555	-0.0189698	-0.0377984	-0.0159178	-0.00542208	0.00348693	-0.013376	-0.0238436	-0.0508854	-0.0446246	-0.0388403	-0.0138439	-0.0110179	0.00134703	0.0145534	0.0377245	0.0490675	0.051557	0.066137	0.0483152	0.0442957	0.0216964	0.0170064	0.0112775	-0.00527273	-1.95208e-05	-0.00751967	0.0141274	0.0282867	0.0458584	0.0339248	0.0242863	0.012462	0.00975026	0.0116678	0.0333957	0.0522418	0.0657873	0.0523782	0.0193984	-0.0116304	0.00541938	0.0223787	0.0500516	0.0319378	0.0171233	-0.00276966	-0.0064134	-0.0029323
	-0.0359411	-0.0359355	-0.0198739	0.00238808	-9.20275e-05	0.00518973	-0.00172478	0.0155633	0.0327531	0.035444	0.0485297	0.0518179	0.053189	0.0349915	0.0235653	0.0302635	0.106359	0.398984	0.984799	1.6119	1.67375	1.58347	1.5598	1.68309	1.43411	0.902888	0.542133	0.369947	0.276233	0.205538	0.168675	0.150208	0.114166	0.0716456	0.0424331	0.0295443	0.0189616	0.010353	-0.00503121	0.00294028	-0.00699422	-0.0145892	-0.028681	-0.0304664	-0.0140187	-0.0106652	0.000504353	-0.00235172	-0.000719512
	0.00771084	0.00456346	0.00809083	-0.00201793	0.0195018	0.0376784	0.037586	0.0155145	-0.0183082	-0.0344722	-0.0168344	-0.00449541	0.00918472	0.0116836	0.0289041	0.172963	0.386758	0.74455	1.09425	1.15698	0.973277	0.70547	0.720316	0.804735	0.760747	0.576179	0.382205	0.277416	0.209058	0.141845	0.0733175	0.0458741	0.0556026	0.0473515	0.0188671	0.0029331	-0.00183367	-0.00884727	-0.0069303	-0.00878257	-0.0154479	-0.0300618	-0.0249347	0.00893027	0.00884464	-0.00619625	-0.0410666	-0.0363004	-0.0135432
	0.00141341	-0.016108	-0.019736	-0.0401621	-0.0281008	-0.0160833	-0.0070065	-0.00703463	-0.0108127	-0.0212561	-0.0283987	-0.0204421	0.0222845	0.0309519	0.0358223	0.00396528	-0.0121095	-0.00952192	0.00702832	0.0345895	0.048748	0.0266658	0.0281836	0.0302481	0.0390267	-0.00205899	-0.0188163	-0.0207009	0.00687094	0.0119346	0.0244727	0.0308198	0.00492641	0.00643245	0.0118265	0.0382292	0.0254524	0.0192844	0.00704452	0.00668171	0.0041585	0.00433452	-0.00850683	-0.0170892	-0.0101941	-0.0144033	-0.0186604	-0.0127963	0.00985088
	0.0544398	0.0428091	0.0100352	-0.0106531	-0.0218389	-0.0102497	-0.00813807	0.00750191	-0.0106516	-0.0209751	-0.0379231	-0.029826	0.00229228	0.0396116	0.0512732	0.0501438	0.0211589	0.0297436	0.147864	0.506518	1.11724	2.54546	4.74751	7.17975	8.46293	8.25241	6.96462	5.41188	3.97992	2.82806	2.02949	1.53987	1.23875	0.990892	0.774196	0.614204	0.497199	0.397028	0.30396	0.218547	0.149105	0.106263	0.0804778	0.0666016	0.0508393	0.0403937	0.0275926	0.0108153	0.00238295
	0.00853945	0.0150499	0.00877142	0.00230871	-0.00853272	-0.0238603	-0.0306756	-0.0348013	-0.015253	0.0183986	0.0450343	0.0370069	0.0243472	0.0313482	0.0603982	0.244227	0.866247	2.59684	5.33595	7.41362	8.20825	7.77095	7.24882	6.4357	5.08416	3.53632	2.19058	1.3122	0.845056	0.598167	0.442662	0.358477	0.27909	0.217331	0.153152	0.112793	0.0920206	0.0474607	0.00377002	-0.0207377	-0.0205181	0.00423412	0.0123979	0.00724339	-0.0220389	-0.0457245	-0.0522477	-0.0386175	-0.0312018
	-0.0362812	-0.0570883	-0.0527596	-0.0811713	-0.0782146	-0.0678535	-0.0475256	-0.0531414	-0.0604479	-0.0279871	-0.00733981	-0.000527831	0.00464706	0.0190344	0.0540737	0.336692	0.248518	0.260168	0.166153	0.139663	0.121078	0.0254891	0.0518109	0.0990462	0.165673	0.652233	1.633	2.59519	2.99089	2.75731	2.14841	1.42408	0.69386	0.304306	0.183151	0.144869	0.125259	0.0882532	0.0734131	0.072145	0.0591765	0.0410608	0.0163572	0.0177805	0.00948225	0.0215067	0.0109796	0.00261204	-0.00878894
	-0.0239931	-0.0519327	-0.0530383	-0.0456258	-0.0296133	-0.0296572	0.0259474	0.061794	0.070886	0.0300296	0.00180393	-0.0104885	0.0103525	0.035184	0.0630548	0.0383012	-0.000782935	-9.18285e-05	0.212057	0.942177	2.08796	3.20077	3.88749	3.99519	3.44966	2.46621	1.48599	0.882375	0.579666	0.399051	0.262989	0.128146	0.03384	-0.0163372	0.00369181	0.0251784	0.0469706	0.0542663	0.0433729	0.0563846	0.0426299	0.0252141	-0.00490707	0.0301769	0.0772968	0.106109	0.0824392	0.0360188	-0.00424673
	-0.0052745	0.00386435	0.000977653	0.00731724	0.0170455	0.0188417	0.00364925	0.00910466	0.030908	0.0328274	0.025499	0.0186541	0.0322982	0.0404185	0.113871	0.655976	1.65996	2.49762	2.9627	2.84109	2.43865	1.77894	1.11472	0.729754	0.443769	0.275586	0.207509	0.196987	0.173022	0.119662	0.0642031	0.0486333	0.0645694	0.0643336	0.0589778	0.0440039	0.0361821	0.0151226	0.00502346	0.0332037	0.0454059	0.0292899	-0.000680786	-0.0227392	-0.0225308	-0.038177	-0.0442107	-0.026842	-0.0184285
	-0.00101609	-0.00260473	-0.0211171	-0.0448235	-0.0573531	-0.0532139	-0.0533405	-0.0491057	-0.0428036	-0.0336038	-0.0112817	-0.00220027	0.0278815	0.0831195	0.305984	1.12439	2.14923	3.15785	3.85998	4.36909	4.45856	3.78744	2.83006	2.04562	1.58265	1.21857	0.861613	0.587083	0.427046	0.346619	0.28233	0.219725	0.18421	0.183931	0.200046	0.191689	0.150638	0.114811	0.0831203	0.0641508	0.0439497	0.0132554	0.00105219	-0.00033697	0.0241245	0.0515645	0.0552055	0.0503399	0.0223922
	-0.0258668	-0.0393383	-0.0376252	-0.0335336	-0.0412813	-0.036744	-0.0346653	0.0100437	0.0339611	0.066436	0.0789231	0.0808561	0.0789276	0.0434738	0.0353611	0.158009	0.457291	0.944023	2.04544	3.36176	3.99365	3.3884	2.19262	1.34273	0.885307	0.61971	0.461255	0.378401	0.315676	0.289869	0.281854	0.270075	0.220582	0.147078	0.0906129	0.0704182	0.0730264	0.0660868	0.043308	0.0179561	0.00519186	0.00900012	0.00765858	-0.0157808	-0.0158715	-0.0153367	0.0155467	0.0119784	0.0224355
	0.00126936	-0.0173833	-0.0184253	-0.00591875	-0.00180873	-0.0128296	-0.0140526	-0.033502	-0.009485	-0.0189574	0.00724262	-0.0209918	-0.0190888	-0.00836182	0.0297432	0.13682	0.28021	0.679815	1.10942	1.30774	1.13022	0.818743	0.692184	0.602626	0.472435	0.314229	0.23428	0.214765	0.183719	0.131484	0.0803491	0.0622489	0.0397249	0.0250566	0.0158222	0.00856995	0.0120453	-0.0163274	-0.0303922	-0.044559	-0.0307509	-0.0214388	-0.0338528	-0.0384319	-0.0194289	0.00601762	0.00975382	-0.000328833	-0.0214227
	-0.070105	-0.0440145	-0.0182768	-0.0265116	-0.0578937	-0.0698208	-0.0690142	-0.0633624	-0.040436	-0.0214195	-0.0153863	-0.0369934	-0.0212182	0.0103887	0.153659	0.368	0.56744	0.548811	0.391875	0.2333	0.250554	0.312068	0.324094	0.246786	0.145765	0.0868225	0.0499139	0.0216407	0.00755916	0.00860302	0.0180681	0.0179439	0.0383514	0.0487481	0.039459	0.0157735	-0.0289553	-0.0326443	-0.0372967	-0.0198345	-0.00909095	-0.00909746	-0.0197944	-0.0364614	-0.0518171	-0.0463612	-0.0313354	-0.0167211	-0.00901583
	-0.00956647	-0.0155656	-0.0196328	-0.0346967	-0.0289357	-0.0107767	0.00662529	-0.0036885	-0.0131542	-0.0106777	0.0404161	0.0651158	0.066826	0.0468602	0.0478573	0.0901775	0.13665	0.14999	0.10651	0.0335265	4.2037e-05	0.0104814	0.0385082	0.0511619	0.0506504	0.0337529	0.0180896	-0.000228592	-0.00192344	0.0075541	0.0168586	0.00671316	0.0057834	-0.00986343	-0.0195596	-0.0346423	-0.0201371	8.48555e-05	-0.00789137	-0.0236513	-0.0295537	-0.0050309	0.00673994	0.00152507	-0.0201818	-0.0370135	-0.0437622	-0.0442381	-0.0392673
	0.0126702	0.0122394	-0.00318208	-0.028185	-0.0400469	-0.0396854	-0.0379176	-0.0242245	-0.0135361	0.00944004	0.0453051	0.0383823	0.0429414	0.0237697	0.0460148	0.414908	1.13671	2.44943	4.43293	6.00449	6.71241	5.96945	4.63831	3.26843	2.05989	1.34365	0.86321	0.607729	0.49338	0.397535	0.299895	0.211634	0.163547	0.142095	0.148218	0.147016	0.142402	0.126635	0.104681	0.0844629	0.0701195	0.0669768	0.0634744	0.051748	0.0326106	0.0365147	0.0413412	0.0546207	0.0427233
	0.000687174	0.00347218	0.00721297	-0.00727561	-0.0346212	-0.0378357	-0.0320413	-0.0213778	-0.0168936	-0.00447259	0.0120036	0.021572	0.0227285	0.0428918	0.293712	0.93545	1.78572	2.28549	2.28067	1.93138	1.54131	1.11759	0.73997	0.491844	0.355411	0.252933	0.178073	0.140115	0.113741	0.0801668	0.0637759	0.0724744	0.0989608	0.0884491	0.0759631	0.0578878	0.0318272	0.00848595	-0.00714873	-0.000338452	0.000771599	-0.00227076	-0.00132219	-0.0189706	-0.0403625	-0.0381918	-0.0213989	-0.00844014	0.00265991
	-0.0277296	-0.0434371	-0.0299999	-0.00505828	-0.0101562	-0.0140132	-0.00883239	0.0854819	0.151885	0.184554	0.153155	0.135021	0.0998825	0.065725	0.0834336	0.448218	0.977082	1.34144	1.21382	0.796215	0.472373	0.280484	0.19052	0.129198	0.109345	0.111703	0.11629	0.103015	0.0719549	0.0451682	0.0354325	0.0483325	0.0610269	0.0517613	0.0341737	0.0224902	0.0181346	-0.00548156	-0.0275672	-0.0478238	-0.0414149	-0.0334461	-0.000840857	0.0181342	0.030265	0.00323115	-0.00675065	-0.0166793	-0.0226656
	-0.0613282	-0.0470833	-0.0184704	-0.0105641	-0.0151168	0.00496882	0.0475023	0.100555	0.0754202	0.0538095	0.0242425	0.0366457	0.0215636	0.000233062	0.0562825	0.506098	0.976935	1.27758	1.08647	0.771903	0.486858	0.290656	0.189854	0.135813	0.0910891	0.0591494	0.045404	0.0335745	0.0261191	0.0239266	0.0125053	0.0111525	0.0228825	0.0381078	0.0343164	0.0338109	0.0524845	0.0790916	0.0766247	0.0624268	0.0359891	0.0150806	-0.00663868	-0.0183284	-0.0269145	-0.00537581	0.0174234	0.0301914	0.0279825
	0.0158653	0.0196093	0.0314196	0.0461592	0.0333908	0.0316067	0.00387731	0.00380686	-0.0188891	0.0153629	0.0344894	0.049883	0.0333892	0.0522241	0.180316	0.830408	2.21937	3.1855	3.35978	2.60189	1.98177	1.5014	1.05271	0.72557	0.50909	0.398561	0.332479	0.278867	0.221941	0.180355	0.152409	0.132535	0.121679	0.117144	0.108549	0.0840184	0.0687988	0.0533795	0.0232801	-0.0100066	-0.0021188	0.023363	0.0419557	0.0466564	0.0501923	0.0385556	0.016809	0.0167667	0.0346612
	0.0389589	0.037588	0.00750177	-0.0160951	-0.0501295	-0.0172274	0.00802445	0.0324893	0.0524321	0.051243	0.0660593	0.034717	0.0333507	0.0433326	0.126696	0.372434	0.565994	0.715111	0.652813	0.563649	0.415043	0.280758	0.176377	0.106574	0.0776815	0.0827892	0.0848481	0.0623956	0.0401801	0.0356302	0.0482424	0.045935	0.0320838	0.020568	0.0224264	0.0344005	0.0329304	0.0261006	0.0177204	-0.000336212	-0.00452649	-0.00987469	0.0069313	-0.000716251	0.0133107	0.0266534	0.0220501	-0.00971347	-0.0364477
	-0.00842493	-0.00590397	-0.0039244	-0.00886201	-0.0150512	-0.00108668	0.0286158	0.0694567	0.0915196	0.0980175	0.102143	0.0889787	0.0833326	0.0641902	0.25571	0.795123	1.15431	1.25128	0.930107	0.754668	0.64785	0.568466	0.487947	0.3816	0.296254	0.226393	0.152185	0.0957373	0.069349	0.0683693	0.0678816	0.0596647	0.0435474	0.0351101	0.0298733	0.0295483	0.0196961	0.0115363	0.00813996	-0.00973017	-0.010146	-0.00117674	0.0195071	0.00930641	-0.015601	-0.0133327	0.000229881	0.0186241	0.00885109
	-0.00855082	0.00236035	0.0210948	0.0150943	0.0022691	0.00159184	0.0153869	0.036552	0.0303488	0.0414056	0.0356802	0.0605995	0.0533531	0.0624067	0.115749	0.485463	0.532243	0.558725	0.362431	0.196303	0.112997	0.0448438	-0.0166941	-0.040609	-0.0350935	-0.0259545	-0.0248173	-0.026566	-0.0063352	0.0103105	0.00572193	-0.0217854	-0.0503276	-0.0719387	-0.0758749	-0.0584175	-0.0427149	-0.0338698	-0.0279054	-0.0263085	-0.0165271	-0.00269802	-0.00723054	-0.0334309	-0.0508247	-0.0312961	-0.0133653	-0.0263888	-0.0504092
	-0.0614746	-0.0558779	-0.0270378	0.0114866	0.0247579	0.028143	0.0489503	0.0808845	0.078468	0.0558736	0.0539357	0.0606452	0.053507	0.0365573	0.0759213	0.341386	0.597461	0.68782	0.488149	0.24654	0.10194	0.0380308	0.0308789	0.0497263	0.0669301	0.0565744	0.0468984	0.0278618	0.027479	0.0301746	0.033352	0.0136366	-0.00430317	-0.00988656	0.0245883	0.0271788	0.0218045	0.00448032	0.0106506	0.0163741	0.024794	0.0277281	0.0147255	0.00180924	-0.015842	-0.00590373	-0.000773092	-0.0092657	-0.0322252
	-0.0303717	0.00359214	0.0197438	0.0223308	0.0253061	0.0264725	0.0281931	0.0339436	0.0344774	0.033632	0.00820927	-0.0110153	-0.0151622	0.0133053	0.0584353	0.0991058	0.13514	0.145412	0.14625	0.117665	0.0822222	0.0453776	0.0213525	0.0154769	0.0188733	0.0128518	0.0088597	0.0119673	0.00950602	-0.00983063	-0.0260677	-0.0219288	-0.00689289	0.011222	-0.0043165	0.011062	-0.000126904	0.00541484	-0.0192254	-0.0154332	-0.0157003	0.00305115	0.00273186	0.00156919	-0.018595	-0.0375971	-0.0438879	-0.0453323	-0.0464076
	-0.0570606	-0.0566779	-0.0321343	-0.0117826	-0.00164416	-0.00248641	0.0304206	0.060283	0.0658681	0.0427313	0.0359332	0.039079	0.0426661	0.0394104	0.126226	0.533623	1.09223	1.65966	1.94543	1.93934	1.63385	1.15814	0.743925	0.469301	0.310471	0.209232	0.139876	0.0818261	0.0441447	0.0478191	0.0665747	0.0833753	0.0831305	0.0574834	0.0327023	0.0370919	0.0560913	0.0652443	0.0459339	0.0266864	0.0128984	0.0021878	0.00242662	0.0059024	0.000268379	0.00992736	0.0191266	0.0245113	-0.0101887
	-0.0313889	-0.0092811	0.00159782	-0.00383073	0.00179255	0.00888668	7.47437e-05	-0.017585	-0.0183897	0.0298937	0.044861	0.0374641	-0.00554637	0.00716575	0.169318	0.318041	0.361287	0.263753	0.190521	0.163768	0.123213	0.0655116	0.0310528	0.0124523	-0.000852486	-0.00875354	-0.0117113	-0.0070276	0.00876245	0.0125305	-0.00240932	-0.0201017	-0.0294638	-0.0368271	-0.0341783	-0.0328274	-0.022512	-0.0249786	-0.0267366	-0.0216798	-0.0133489	-0.0244563	-0.0227196	-0.00847138	0.00385048	-0.00247489	-0.00543756	0.0218861	0.0293668
	-0.0191162	-0.00734582	0.00487689	0.0201585	0.00493617	0.0015807	-0.0122106	-0.00111046	0.0174199	0.0201284	0.0100687	-0.00463857	-0.00410983	0.0314456	0.357839	0.77553	1.09555	1.11621	1.02936	0.904539	0.699789	0.449733	0.269372	0.14815	0.0844278	0.0522955	0.0536932	0.0576876	0.0532626	0.0420209	0.0418322	0.052047	0.0397451	0.0128521	-0.0127769	-0.0224219	-0.0312969	-0.0269554	-0.00958211	0.0124354	0.00725994	0.000242686	-0.00946211	-0.00340907	-0.0188373	-0.0218739	-0.0306789	-0.020789	-0.00416289
	0.0157033	0.019704	0.0182295	0.0108564	-0.00580698	-0.00104844	0.0162689	0.0650613	0.0806654	0.0881574	0.038734	0.0264045	0.0379093	0.0737678	0.106475	0.127984	0.146965	0.113362	0.0758255	0.0376146	0.0374394	0.0261226	0.00934462	0.00268183	-0.0064839	-0.00826013	-0.00117835	0.0158095	0.0289904	0.0171938	0.00667639	0.0110696	0.00896618	-0.00301241	-0.0173771	-0.0203049	-0.02281	-0.0078162	0.00968896	0.0202247	-0.00310846	-0.0271235	-0.0198842	-0.0142407	-0.0133941	-0.0134869	-0.00979717	0.0225759	0.020886
	-0.0156732	-0.0343369	-0.0423357	-0.0394813	-0.023025	0.00709872	0.0116075	0.0419487	0.0483054	0.0734334	0.0355872	0.0270214	-0.0099974	0.00359368	0.234849	0.877651	1.50706	1.66838	1.26036	0.739072	0.422656	0.278256	0.227007	0.1855	0.150697	0.117596	0.0980314	0.0761856	0.0766503	0.0779241	0.0584235	0.0225069	-0.00112299	0.000201297	0.0175337	0.0277973	0.0362246	0.033189	0.0316678	0.0375047	0.0261484	0.0208329	0.00432677	0.0130287	-0.00235694	-0.000319142	0.00126063	0.0176882	0.0247465
	-0.0130771	-0.0356339	-0.0327021	-0.0198357	0.00504483	0.0168885	0.00929352	-0.0103537	-0.0319849	-0.0198119	-0.0145034	-0.0133369	-0.0186628	0.0471194	0.211558	0.42936	0.507118	0.453119	0.31303	0.215961	0.158948	0.0997766	0.0698083	0.0546792	0.0483332	0.0485796	0.0372493	0.0269768	0.00247857	-0.0116199	-0.0132524	0.00262768	0.0209942	0.0475861	0.0487454	0.0249767	-0.00297917	-0.0144426	-0.0112808	-0.00860915	-0.0024646	0.00922096	0.0154499	0.0142072	0.00513836	-0.0154135	-0.0260023	-0.0237549	-0.00421517
	-0.0158588	-0.014199	-0.0133057	0.0125935	0.0239392	0.0226607	0.0150093	-0.00462776	0.0012326	0.00795321	-0.00770035	-0.0282952	-0.017721	0.0485082	0.133903	0.277973	0.370186	0.413808	0.325357	0.221349	0.133581	0.0843257	0.0612632	0.036053	0.00672035	-0.01407	-0.014478	-0.0142521	-0.0283476	-0.046599	-0.050706	-0.0339743	-0.0232727	-0.027205	-0.0231314	-0.0116089	0.00498061	0.0167244	0.0255433	0.0330843	0.00891416	-0.0123236	-0.0109641	-0.00713264	-0.0125438	-0.0253466	-0.0175994	-0.00152356	0.00816279
	-0.0123013	-0.0351356	-0.038146	-0.0315192	-0.0258353	-0.0205305	-0.00726166	0.0127202	0.0276884	0.0152538	0.00972303	-0.0251554	-0.0189113	0.014627	0.346304	0.821773	1.30648	1.50023	1.44391	1.19179	0.860884	0.546514	0.334265	0.206017	0.132162	0.0988492	0.0806081	0.0765804	0.0815634	0.082515	0.069201	0.0425224	0.0209122	0.00150755	0.00305337	0.000840275	-0.0123631	-0.0167753	-0.00128407	0.0264988	0.0247441	0.00558436	-0.0138846	-0.0167286	-0.0126411	-0.00613194	0.000770618	-0.00103808	-0.00700521
	0.00210705	0.00794661	-0.00362674	-0.00741419	-0.00538149	0.0113308	0.0192135	-0.000672357	-0.00578707	-0.00861801	0.0328523	0.0238716	0.0209225	0.0551125	0.196726	0.505427	0.609487	0.571087	0.317969	0.292903	0.348913	0.382472	0.305704	0.192032	0.105989	0.0638177	0.0512153	0.0609078	0.0584597	0.0309467	0.0317717	0.0314275	0.0325753	0.00612208	0.00489019	0.00418477	0.0180988	0.0151221	0.00838078	0.00498757	-0.00503334	-0.0021722	-0.0119251	-0.00859203	-0.0140336	-0.00940329	-0.0135746	-0.00160492	-0.00148174
	-0.0125112	-0.0313961	-0.0518102	-0.0555142	-0.0312269	-0.00165651	0.00272778	-0.00138063	0.0101595	0.0233653	0.00546177	-0.0070471	-0.0199577	0.0103902	0.0970363	0.495878	1.13012	2.1538	3.94086	6.16812	7.84987	8.17979	7.45146	6.29411	4.91704	3.53564	2.40967	1.65531	1.19254	0.881602	0.653798	0.460763	0.349449	0.268129	0.221562	0.179204	0.152813	0.145783	0.120095	0.105013	0.0615294	0.0642373	0.0328555	0.0248075	0.00991126	0.0110486	0.0170376	0.018225	0.0299492
	0.00843127	0.0128061	0.0247918	0.0221217	0.0215265	0.00399663	0.00746458	-0.0154452	-0.0142335	-0.0222698	-0.0241643	-0.0178916	0.0031453	0.0971031	0.430849	0.760921	0.935511	0.828616	0.653212	0.48908	0.30635	0.173001	0.101266	0.079638	0.0764218	0.0732418	0.0551393	0.032031	0.00551065	-0.0243147	-0.0410958	-0.0191322	0.01372	0.00748897	-0.00260784	-0.00224364	0.0399682	0.0379993	0.0142281	-0.0123097	-0.00959831	0.0240919	0.037292	0.015191	-0.0035192	-0.0198194	-0.0201727	-0.0247672	-0.0136582
	-0.010345	-0.0135814	0.0135746	0.0315141	0.0318167	0.00478167	-0.0121632	-0.0378957	-0.031361	-0.0203166	0.00360466	-0.00482288	-0.00603095	0.00209971	0.180209	0.656871	1.25436	1.60493	1.50683	1.13839	0.738823	0.432788	0.263952	0.195867	0.178928	0.141658	0.101373	0.0652425	0.0475396	0.0391322	0.0213249	0.00343982	0.0100707	0.0331497	0.0483827	0.036708	0.000290578	-0.0248258	-0.0260592	-0.00976494	0.00838459	0.0185336	0.0201888	-0.000237094	-0.0297742	-0.0448693	-0.0308494	-0.0158592	-0.0059653
	-0.0564788	-0.073584	-0.0659803	-0.0435968	-0.038126	-0.0386282	-0.0154537	-0.00148361	-0.0102263	-0.0191891	-0.0147478	0.00627287	0.0046687	0.0303175	0.0919488	0.188998	0.250503	0.307949	0.326596	0.284572	0.190143	0.105048	0.0975001	0.122947	0.130151	0.0982002	0.0633924	0.0426287	0.024066	-0.00548196	-0.0169936	-0.00657697	-0.00297177	-0.0155274	-0.032577	-0.0273479	-0.00940576	0.0107462	0.0266815	0.022008	-0.00503976	-0.033375	-0.0339769	-0.025735	-0.00974774	0.001004	0.00792432	0.00850502	-0.0106104
	-0.0527952	-0.0633329	-0.0497504	-0.0255924	-0.0124384	-0.00030693	-0.010552	-0.0115969	-0.0199699	-0.0146047	0.000323648	0.0147437	0.0286054	0.0652552	0.198666	0.431805	0.628235	0.647882	0.559866	0.44749	0.362319	0.243162	0.151144	0.0923137	0.0477586	0.0168159	0.0314431	0.0642683	0.0791616	0.0661018	0.0476674	0.0228652	0.0103158	0.00235139	0.00825458	0.0183573	0.0130731	0.0127004	0.0116804	0.0234105	0.0236493	0.0209397	0.0212395	0.017585	0.000828839	-0.0111617	-0.0124785	-0.00839775	-0.0076533
	0.00531017	0.0249115	0.0391096	0.0428507	0.0130102	-0.00431582	-0.0154772	-0.00105375	0.00197166	-0.00259095	-0.00152917	0.0131334	0.0146883	0.0153758	0.321212	1.28168	1.78786	2.47563	2.59088	2.25074	1.76181	1.26707	0.840842	0.551101	0.383867	0.291969	0.231439	0.188464	0.145201	0.110962	0.0987935	0.107682	0.113815	0.114395	0.104407	0.0967427	0.0898727	0.0806996	0.0719111	0.0607141	0.0536636	0.0454565	0.0451006	0.0463914	0.045193	0.0345004	0.026872	0.0273809	0.0423981
	0.0303671	0.00231757	-0.0150035	-0.0162662	-0.0135886	-0.00620289	-0.0013433	0.0145499	0.0176336	0.0252933	0.0172509	0.00790586	-0.00563327	0.00199921	0.15007	0.643515	1.3808	1.92397	1.91466	1.47317	0.98113	0.619321	0.375507	0.224502	0.152048	0.130073	0.132793	0.115632	0.0870033	0.0513375	0.0550583	0.0691992	0.0622053	0.0270789	-0.00129926	0.0139252	0.0321118	0.0338687	0.0303749	0.0331357	0.0313421	-0.00668878	-0.0396136	-0.0520025	-0.0414965	-0.030519	-0.0116281	0.0151153	0.0305888
	0.0332972	0.0336822	0.00361883	-0.0389033	-0.0436557	-0.0175093	-0.0113497	-0.0297933	-0.0351737	-0.0287881	-0.0192097	-0.0199135	0.000927767	0.149331	0.525057	1.09438	1.6398	1.89569	1.78336	1.41172	1.0071	0.681372	0.452447	0.294839	0.217147	0.198962	0.192085	0.155436	0.12784	0.11877	0.124567	0.107666	0.0838566	0.0561499	0.0247441	-0.0122545	-0.0252251	-0.0205805	-0.00661329	0.00284927	0.0118018	0.00253747	-0.0159574	-0.0394962	-0.0419367	-0.0325478	-0.00540867	0.0387629	0.0664085
	0.0590912	0.0309901	0.0225255	0.0134726	0.0200869	0.0145277	0.000214427	-0.00121418	-0.00125393	-0.0156223	-0.0149542	-0.0157656	0.00315254	0.151651	0.43602	0.660005	0.702435	0.607079	0.493042	0.377074	0.245419	0.156848	0.0898641	0.0560331	0.0762412	0.0977008	0.0907615	0.0535368	0.033692	0.0233492	0.0290837	0.0272889	0.0324372	0.0247684	0.0156185	0.0135513	0.0330065	0.0560628	0.0630573	0.0709882	0.0761095	0.0627239	0.0217986	-0.00431543	0.000808486	0.0183397	0.0231202	0.0266793	0.0311216
	0.0592459	0.0563921	0.027061	-0.00390493	-0.00848643	0.0125143	0.0141887	0.0221562	0.0252815	0.026921	0.0231093	0.0342682	0.045169	0.0560242	0.0807367	0.333167	0.379914	0.440826	0.331504	0.233363	0.19538	0.178393	0.16099	0.132148	0.100985	0.0912502	0.0918045	0.0906822	0.0734649	0.0600394	0.0608838	0.0780917	0.0964372	0.0925997	0.0797415	0.0547207	0.0482175	0.0409896	0.0168688	-0.0045737	-0.0179503	-0.0100318	0.00680544	-0.00602872	-0.00803388	-0.0268372	-0.00537838	0.00592373	0.00110334
	-0.00676775	0.0064851	0.0147552	0.0171848	0.0306358	0.0314125	0.027906	0.018937	0.0243402	0.0114912	0.0330798	0.0364028	0.0519758	0.0221077	0.0774332	0.16094	0.235598	0.202664	0.132701	0.0829609	0.0579616	0.0377528	-0.000706734	-0.0253846	-0.040685	-0.0250846	-0.00339957	0.00923576	0.0103513	0.00250352	0.00638608	0.0155238	0.0189933	0.01044	-0.0128442	-0.0492402	-0.0723911	-0.0747303	-0.0443879	-0.00878382	-0.00500886	-0.0165921	-0.0282633	-0.0214605	-0.0242474	-0.0361592	-0.0415713	-0.0441075	-0.0505452
	-0.0155012	0.00240124	0.00318787	-0.000118587	-0.00314472	0.0160164	0.0146006	0.0229687	0.0244751	0.0244551	0.0256071	0.0124068	0.0105043	0.0120703	0.0371938	0.0904629	0.158219	0.16348	0.123139	0.0524477	0.0275851	0.0275734	0.0348324	0.0206553	-0.00260507	-0.00768307	0.00649184	0.0189516	0.00431807	-0.00798263	-0.0160678	-0.0213798	-0.0359556	-0.030173	-0.000938669	0.0328775	0.0353888	0.0158266	-0.0108825	-0.0217537	-0.0185431	-0.013213	-0.00472928	-0.00724934	-0.0100464	-0.00128278	0.0145226	0.0378789	0.046771
	0.0172918	-0.000760579	0.00248354	0.00336982	0.0101395	0.00467662	-0.000634348	-0.0160529	-0.00416538	0.00841236	0.003293	0.00257784	0.0198848	0.0470414	0.126109	0.363072	0.708227	0.914827	0.828921	0.577537	0.360421	0.231027	0.156558	0.115074	0.105065	0.101204	0.0811481	0.0516543	0.0261183	0.0240056	0.015598	-0.00712457	-0.0470579	-0.0681715	-0.0601977	-0.0321945	-0.00440731	0.00275605	-0.00533585	-0.0160606	-0.0153664	-0.0113497	-0.00307478	0.0140179	0.0293976	0.0272888	0.0028035	0.000220095	0.0186788
	0.0182945	0.00779429	0.0178541	0.0122487	0.00727262	0.00356557	0.0174202	0.00773857	-0.012149	-0.0162398	-0.0108353	0.0141193	0.0104526	0.0133104	0.0358933	0.0915916	0.169898	0.194984	0.180982	0.143205	0.143109	0.159011	0.150498	0.109823	0.0613981	0.0368683	0.0394156	0.0492075	0.0533021	0.0313528	0.0227226	0.0225036	0.0309008	0.0265877	0.0143794	0.00318262	-0.00250832	0.00211588	0.0049005	-0.00323773	-0.0197717	-0.0302347	-0.0245155	-0.0104757	-0.0138744	-0.0367279	-0.0567117	-0.0481674	-0.0180349
	0.00604888	-0.000598789	0.00923762	0.0177566	0.0289599	0.00977269	0.0279292	0.00411804	0.0186921	0.0148379	0.0454605	0.030683	0.00396869	0.00947945	0.205804	0.506325	0.758518	0.73302	0.522381	0.284533	0.145442	0.0944079	0.092703	0.0904904	0.0835268	0.0684566	0.0516043	0.0319024	0.0226613	0.034788	0.0561627	0.0649666	0.0527925	0.0396887	0.0243202	0.00676632	-0.011877	-0.00882151	0.018653	0.0321638	0.0138588	-0.0201032	-0.0336026	-0.0189385	0.0103078	0.0315901	0.0233161	-0.00977292	-0.0359507
	0.000640084	-0.000142664	0.00384915	0.0171716	0.0353613	0.0170933	-0.00720309	-0.00783086	-0.00426035	0.0102404	0.0110968	0.0278387	0.0170708	0.01864	0.0341632	0.113567	0.143565	0.156978	0.15188	0.157124	0.132069	0.0808236	0.0610109	0.0536984	0.0360071	0.0467167	0.125977	0.251175	0.476848	0.557401	0.515662	0.325971	0.191964	0.116581	0.0597455	0.0433998	0.040379	0.0269438	0.0105255	0.00274879	-0.0039717	-0.00233457	0.0184092	0.0387166	0.042211	0.0283334	0.0251351	0.046695	0.0696914
	0.0426521	0.0386739	0.0409551	0.025629	-0.00997867	-0.0179923	-0.0298736	-0.0111385	0.00125245	0.00435537	-0.0330965	-0.0536364	-0.032993	0.0144889	0.0530877	0.182307	0.326124	0.443826	0.456421	0.427093	0.400537	0.346183	0.276734	0.196696	0.134361	0.0891996	0.0548613	0.02982	0.0263032	0.0473951	0.0686695	0.0607161	0.0332321	0.00831045	0.0139	0.0133159	-0.000418065	-0.0219475	-0.00779283	0.0281191	0.0683699	0.0590528	0.0166618	-0.0222795	-0.0190098	-0.000462238	0.00339152	-0.0128529	-0.0190652
	-0.00174711	0.00390578	0.0223013	0.0251966	0.0332559	0.001876	0.00970366	0.0146287	0.0326986	0.0321555	0.0396586	0.0258247	0.00756074	-0.0104971	0.041432	0.215258	0.369267	0.399841	0.283774	0.177261	0.123424	0.0857098	0.0527677	0.0454671	0.0555807	0.0673667	0.0851903	0.0807295	0.0611187	0.0311859	0.00972415	-0.00337482	0.000771455	0.0163488	0.0453063	0.0735428	0.0860682	0.0730721	0.0451167	0.02472	0.0224314	0.0256403	0.0187368	0.0228057	0.0585681	0.0896682	0.0765863	0.0344984	0.0215808
	0.0379916	0.0248484	0.00213052	-0.00250492	-0.0129731	-0.00319211	-0.00700096	0.00650733	-0.011529	-0.00935507	0.00157627	0.0322987	0.0433489	0.0458827	0.319453	0.983209	1.66434	2.15105	2.15423	1.90173	1.41425	0.918572	0.585728	0.389522	0.290828	0.24305	0.200465	0.148113	0.0956839	0.0533051	0.0495828	0.0686124	0.0971307	0.100498	0.0909112	0.0596839	0.0333718	0.0188053	0.0205503	0.0214279	0.0133757	0.0169572	0.0283488	0.0431332	0.0529356	0.0386988	0.0348411	0.0311776	0.03229
	0.00814294	-0.00424117	-0.0123012	-0.0157335	0.00221199	-0.00053017	-0.0130495	-0.0227573	-0.0133748	-0.00719345	0.0105631	0.0273752	0.0365878	0.0349289	0.0302103	0.226323	0.512962	1.03897	1.10125	0.9444	0.489932	0.354719	0.362244	0.402245	0.377357	0.321555	0.230302	0.166524	0.0922054	0.0589971	0.016808	-0.00749106	-0.0105288	-0.00880436	-0.00834136	-0.0138388	-0.0195702	-0.0249841	-0.0358991	-0.0390845	-0.0381108	-0.0382639	-0.039469	-0.0290248	-0.00509103	0.0253044	0.0396933	0.0340774	0.00623156
	-0.0187158	0.00974037	0.0311818	0.0284202	0.0136487	0.0205902	0.00551481	-0.0064657	-0.0220713	-0.00889646	-0.0108042	-0.0221588	-0.00711995	0.00449646	0.0418412	NaN	0.0684082	0.114821	0.445196	1.31511	2.33783	2.91962	2.85612	2.50487	1.92547	1.28612	0.69836	0.393094	0.255272	0.177996	0.156384	0.137877	0.109462	0.109926	0.0894139	0.0629348	0.0357917	0.0493638	0.0519046	0.0363311	0.00298155	0.00285344	0.00397895	0.00342912	-0.0126394	-0.0160938	-0.0167605	-0.0126728	-0.0227214
	-0.0394455	-0.039461	-0.0321054	-0.0197241	-0.00996264	-0.0197691	-0.0341853	-0.048706	-0.0327774	-0.0126875	0.00162875	-0.00480184	-0.0132927	-0.0185568	0.0474846	0.0756692	0.26503	1.18495	3.41847	6.10878	7.93514	8.22469	7.60909	6.89337	6.13187	5.23303	4.1519	3.093	2.25873	1.69061	1.26729	0.93826	0.691502	0.542854	0.444722	0.364387	0.280618	0.223006	0.196062	0.173352	0.132801	0.0994516	0.0890632	0.0779867	0.048784	0.0154704	-0.0192266	-0.00956247	-0.0105453
	-0.0025686	0.0124714	0.0426441	0.027099	0.0130024	-0.00959618	-0.00808302	-0.00882843	-0.00443185	-0.00344533	-0.00626969	-0.0143438	-0.000200944	0.0147132	0.605512	2.49755	4.45845	5.68096	5.37347	4.63029	3.64436	2.60752	1.79601	1.24666	0.887223	0.644407	0.514118	0.437477	0.346924	0.268693	0.208032	0.178152	0.164246	0.151848	0.150933	0.145468	0.148871	0.166819	0.18	0.135256	0.0696665	0.0258988	0.00519649	-0.00361798	-0.0283976	-0.00319726	0.0153886	0.0261845	0.017287
	-0.0177151	-0.0160978	-0.0194139	-0.00462084	-0.0225498	-0.0131523	-0.0120303	-0.00210555	0.00483895	0.000905193	0.0118331	-0.00524313	0.00239342	-0.00685602	0.139613	0.508963	1.17968	1.62284	1.63846	1.23405	0.837874	0.60573	0.488269	0.421697	0.348033	0.251939	0.154521	0.0944886	0.0818059	0.101899	0.102732	0.0932971	0.0833747	0.0803285	0.0651492	0.0511497	0.0496429	0.0628036	0.0543562	0.032552	0.00207047	-0.00294813	-0.00633485	-0.0124614	-0.0207018	0.00525341	0.0163803	0.018488	0.000861764
	0.0133862	0.0155315	0.0135624	-0.0059266	-0.0118781	-0.0136181	0.0214949	0.0205778	0.0265004	-0.00421403	-0.00634265	-0.016258	-0.00510314	0.0133912	0.114964	0.292743	0.454333	0.49661	0.422341	0.326959	0.238741	0.160773	0.111283	0.0884475	0.0819663	0.0566975	0.0283243	0.011913	0.0174233	0.0209439	0.00621371	-0.00237876	0.0083976	0.024371	-0.00124705	-0.0370521	-0.0520902	-0.027674	-0.00357224	0.00581837	-0.00326518	-0.0176806	-0.0197647	-0.0105152	0.00287815	0.00337265	0.0132422	0.0272654	0.0356888
	0.0333608	0.0255351	0.0180992	0.0077782	0.0156336	0.0172472	0.0227681	0.00785306	-0.00416656	-0.0277538	-0.00245639	0.015101	0.0149777	-0.00577973	0.0112306	0.0329012	0.0531882	0.0375432	0.028216	0.00703833	-0.00147181	0.0200612	0.0403324	0.0553176	0.0330898	0.00975647	-0.0172978	-0.0199565	-0.00487573	0.0110776	0.010942	-0.00510944	-0.00754631	0.0106061	0.0366314	0.0260459	-0.00365883	-0.0202568	-0.00444752	0.0163348	0.0240105	0.0261363	0.018749	0.0203094	0.00768232	-0.00988669	-0.0405361	-0.0421324	-0.0178183
	0.00200335	-0.0211654	-0.0207943	-0.0150738	-0.0210237	-0.0206647	-0.0230623	-0.0124648	-0.0176753	-0.0195855	-0.00434835	-0.00128011	0.0172796	0.0079097	0.0162835	0.0852232	0.163372	0.213894	0.167147	0.125044	0.0765393	0.0420899	0.00137387	-0.0102369	-0.0086809	-0.00442434	-0.00594897	-0.00366337	-0.000723495	-0.00341672	-0.00638864	-0.00140245	0.0121118	0.0064172	-0.0104556	-0.025191	-0.0183679	0.00202465	0.0179732	0.0202364	0.00901264	-0.0107094	-0.0423257	-0.0592686	-0.0650697	-0.0454728	-0.014601	0.0149463	0.0292528
	0.0184641	0.0335628	0.0532803	0.0454531	0.0221854	-0.00529786	-0.00187779	0.00542285	0.0256888	0.0279684	0.020674	0.00719913	-0.00107253	4.90728e-05	0.0902494	0.349354	0.559105	0.569475	0.35422	0.149327	0.0418442	0.00514506	0.0127975	0.0227961	0.00622047	-0.00777818	-0.000425605	0.0368516	0.0571066	0.0656731	0.0471473	0.0416994	0.0214716	0.00664084	-0.0134827	-0.00383145	0.0195942	0.0337957	0.0278535	0.00777193	0.00909339	0.014834	0.0134452	0.00256664	0.0101829	0.0181315	0.0207617	0.00957322	0.000121039
	-0.0262678	-0.00958185	0.0077816	0.0086888	0.00288225	-0.00344622	-0.0153027	-0.0326268	-0.0279201	-0.0117773	-0.000662893	-0.0107212	-0.0206957	-0.0144341	-0.0192484	-0.016112	-0.00399179	0.0297464	0.0383459	0.0155146	-0.00109755	-0.0064027	0.00275535	-0.00365261	-0.0176446	-0.0322981	-0.0340047	-0.0283603	-0.00823337	0.00687738	0.0123757	0.00929659	0.0165817	0.0203706	0.0121903	-0.00558869	-0.00193354	0.00664162	0.0163909	0.0051301	-0.00753641	-0.00965285	-0.00728651	-0.0142225	-0.0219587	-0.026568	-0.0314868	-0.0412275	-0.0416949
	-0.00108785	0.00564944	0.00577906	-0.0104494	-0.0129502	-0.00895867	-0.0114065	0.000534697	0.0203926	0.024713	0.0166328	-0.0095881	-0.0293736	-0.0316897	0.134563	0.578731	1.35605	1.84336	1.94014	1.49389	1.00858	0.581213	0.339001	0.256284	0.209428	0.152297	0.0973738	0.0690908	0.0602451	0.0705654	0.0864238	0.0963671	0.0888714	0.0642706	0.0404457	0.0224684	0.017691	0.00765556	-0.00776829	-0.000807985	0.0213812	0.026599	0.00628493	-0.0119137	-0.00584846	0.00770121	0.0280093	0.0465374	0.0411726
	-0.0124881	-0.0156557	-0.00928506	-0.0157334	-0.0322341	-0.0287619	-0.000830771	0.0289237	0.0332943	0.0142946	0.00445747	0.00596777	0.0226536	0.047444	0.055036	0.137363	0.22371	0.290277	0.357906	0.343194	0.296686	0.173282	0.0971849	0.0781667	0.0975227	0.14339	0.157784	0.103333	0.0340409	0.000906164	-0.020511	-0.0374287	-0.0484251	-0.0249512	0.011886	0.0359176	0.0171779	-0.0302829	-0.0688675	-0.0699759	-0.0421748	-0.00318813	0.00286757	-0.0100155	-0.0200132	-0.00194291	0.0151994	-0.00504692	-0.0321217
	-0.0274276	-0.0110665	0.01148	0.0229489	0.0240508	0.0147543	0.0191326	0.0121894	-0.00871306	-0.0118298	0.000541038	0.0292901	0.0573249	0.0420512	0.01185	-0.0220016	-0.00829957	0.0170265	0.0129737	-0.00227679	-0.0232024	-0.0305703	-0.030634	-0.0287628	-0.0224954	0.00241092	0.0191131	0.029138	0.0225243	0.0201492	0.00824041	-0.00170329	-0.0108045	-0.00949265	-0.0128756	-0.0224207	-0.0350324	-0.0369971	-0.0161923	0.00378388	0.00248392	-0.0259879	-0.0372231	-0.0103166	0.0294702	0.0409228	0.0154018	-0.0237351	-0.0421662
	-0.030976	-0.0328561	-0.0409364	-0.0466545	-0.0527803	-0.0413104	-0.0126157	0.0118163	0.0225985	-0.000729948	0.00131718	-0.00585253	-0.0167117	-0.0148924	0.00183565	0.0535766	0.061667	0.0742972	0.0742683	0.0655197	0.0431215	0.0207343	0.0180747	0.00756045	-0.0091149	-0.0118189	-0.00399111	0.016886	0.0247864	0.0256962	0.00593125	-0.00171927	-0.00125222	-0.0027403	-0.0101962	-0.0157039	-0.0160236	-0.030163	-0.0492467	-0.0505504	-0.0398695	-0.0301536	-0.022606	-0.0151042	-0.0128218	-0.0162757	-0.00807789	-0.0060305	0.00206777
	-0.0144943	-0.0217157	-0.0279688	-0.0190867	0.00253799	-0.000893954	-0.0033406	-0.0271371	-0.0266383	-0.00464379	0.048838	0.0758805	0.0870508	0.0186596	0.0191812	0.0466955	0.106834	0.114396	0.0945352	0.0768708	0.0527806	0.0210513	-0.00443524	-0.0160345	-0.0071763	0.00224197	0.0172292	0.0126342	0.00690567	-0.0077659	-0.0063173	-0.0019303	0.0152673	0.0253584	0.0291112	0.0258007	0.022732	0.00867213	-0.0172998	-0.0375611	-0.0292926	-0.017347	-0.0110721	-0.0152994	-0.0196021	-0.0272045	-0.0265801	-0.006327	0.00677215
	0.023231	0.0254309	0.0311252	0.0299427	0.0366249	0.0266846	0.0077515	0.00912865	0.0160552	0.0323405	0.0239964	0.0232561	-0.00438974	-0.0248466	-0.0330244	-0.00876212	0.0268698	0.0533252	0.0424173	0.00878689	-0.0160906	-0.011026	0.022801	0.0241479	-0.0111144	-0.0393078	-0.0334764	0.00519984	0.0187256	0.0083073	-0.0156355	-0.0243805	-0.0129987	-0.0120646	-0.0179693	-0.0121408	0.0214395	0.049257	0.0393325	0.00735955	-0.0313277	-0.0465714	-0.0353524	-0.0104779	0.0117592	0.017294	0.0283945	0.042137	0.0233945
	-0.0173083	-0.000958393	0.0145205	0.0128701	-0.0139183	-0.0302455	-0.0186121	-0.0110866	-0.00532304	-0.030112	-0.0244176	-0.00646087	0.0166412	0.0143251	0.000198377	-0.0382202	-0.0550708	-0.0775257	-0.0473532	-0.00356309	0.0320064	0.0323592	0.000888085	-0.0153516	-0.00547674	0.0167618	0.00895612	-0.0155187	-0.0402119	-0.046547	-0.052194	-0.0599666	-0.0852221	-0.100157	-0.0992736	-0.0759969	-0.0479371	-0.0125492	0.0163023	0.0244762	0.0260938	0.0284996	0.0514713	0.0558489	0.0430398	0.0317924	0.0293237	0.00907012	-0.0143271
	-0.0300462	-0.00374449	0.0261058	0.0404892	0.04024	0.0193889	-0.00380487	-0.0291285	-0.0368287	-0.00381164	0.0147542	0.0386538	0.0389959	0.0541718	0.0615121	0.0587441	0.0559893	0.0370754	0.0331159	0.0246731	0.0146225	-0.0181219	-0.0554157	-0.0602125	-0.0371003	-3.48677e-05	0.0104727	-0.0101103	-0.0308188	-0.0265954	-0.00676036	0.00425679	0.0119073	0.0130158	-0.00398574	-0.0283031	-0.0320752	-0.0170759	-0.0081314	-0.0142684	-0.0283896	-0.0213305	-0.0196577	-0.0161104	-0.0129527	-0.0275748	-0.0312463	-0.030927	0.0129787
	0.032098	0.000924423	-0.00823857	-0.00298584	0.012892	0.0222905	0.0244839	0.0101799	-0.0150947	-0.0202028	0.00204095	0.0102008	0.0324885	0.0707575	0.0628699	0.038523	-0.0131857	0.00704243	-0.0126274	-0.0387223	-0.028669	0.0110371	0.0477305	0.0260875	-0.00390155	-0.0153944	0.00722724	0.0269836	0.0161238	-0.0242316	-0.0525206	-0.0450075	-0.0234173	-0.0113356	-0.00597697	-0.00308872	-0.0113945	-0.0322197	-0.0375351	-0.0123862	0.0079118	-0.00222726	-0.0210014	-0.00600053	0.0285474	0.0348459	0.0140957	-0.0122367	-0.00461874
	0.00036519	-0.00837232	0.00463791	0.000679244	0.000121739	-0.000509351	-0.00773181	-0.00400509	-0.00391026	0.0118591	0.0117064	0.00682682	0.00533518	0.00168276	-0.00702063	0.0197225	0.135816	0.214205	0.243875	0.151583	0.0707973	0.00739482	-0.0144593	-0.0144853	-0.0160495	-0.0254568	-0.0272435	-0.0126745	0.00396293	0.00943959	0.000283013	-0.0134494	-0.0303958	-0.031252	-0.035007	-0.00343461	0.0125031	0.035222	0.0242055	0.0167855	0.00362297	-0.00147071	-0.00213286	0.0101864	0.0186469	0.0218176	0.014921	-0.00102265	-0.0135233
	-0.0104952	0.00524722	0.0169047	0.034769	0.0316735	0.0234371	0.00993006	0.00901222	0.00458356	0.0120367	0.0357639	0.0862715	0.110127	0.120855	0.291778	0.729412	1.21993	1.42851	1.42116	1.36772	1.28599	1.04932	0.69844	0.420347	0.255157	0.189848	0.164439	0.135386	0.0855044	0.0463895	0.0284998	0.0261387	0.029492	0.0131165	-0.000501774	-0.0156433	-0.00394009	0.0106021	0.00811746	-0.0190658	-0.0337169	-0.0221745	-0.00668616	-0.00278506	-0.0145782	-0.0265032	-0.0346406	-0.0426031	-0.0285515
	0.00362039	0.00925965	0.00189294	-0.0117476	-0.00914358	0.0140779	0.00976478	0.0125498	0.00705899	0.01671	0.0189002	0.0122044	0.0277723	0.00286088	0.01982	0.109942	0.210988	0.255106	0.179136	0.108848	0.0582702	0.0374022	0.0369793	0.0478758	0.0456087	0.0330034	0.0152442	0.0162239	0.0264604	0.032094	0.0183112	-0.00258532	0.000255381	0.0164655	0.0316905	0.0297042	0.0264142	0.0193246	0.00451253	-0.0198121	-0.0470804	-0.0688564	-0.0619548	-0.0500414	-0.0461798	-0.0347093	-0.0368702	-0.0285395	-0.0165546
	0.00156193	-0.0173303	-0.00796914	-0.00781937	-0.00421328	-0.0119763	-0.005147	0.000168601	0.0120786	-9.77631e-05	-0.00548537	-0.0132031	0.0094136	0.0193552	0.0959323	0.234642	0.301059	0.26072	0.114069	0.036225	0.0131913	0.0189261	0.0350546	0.0344931	0.0218322	0.000351445	-0.0155332	-0.0186265	0.00122954	0.0182976	0.0130756	-0.0147252	-0.033339	-0.028413	-0.0250459	-0.0297665	-0.0400633	-0.0374395	-0.0201666	-0.00359813	-0.00743745	-0.0203385	-0.0297472	-0.00917624	0.0233608	0.0373356	0.0380603	0.0203464	0.0189134
	-0.00960119	-0.0243347	-0.00828388	-0.0185075	-0.0102248	-0.0101046	0.007563	0.00570967	0.000255136	0.011811	0.0575606	0.0882854	0.0909276	0.128965	0.172997	0.29929	0.406551	0.462144	0.386395	0.229883	0.127825	0.0893583	0.0794171	0.0644566	0.0358682	0.0211234	0.0232657	0.0144793	-0.0100287	-0.0379329	-0.0406973	-0.0208166	0.00454487	0.021086	0.0241785	0.0261837	0.0361991	0.0399713	0.0249428	-0.00153025	-0.00990114	-0.00527221	0.012684	0.0112844	0.00892741	0.00587785	0.00565114	0.0188958	0.0153338
	0.0131096	0.0190183	0.0136747	0.00671948	-0.0184184	-0.016652	0.0068166	0.028131	0.0219579	-0.00466748	-0.012518	0.000284395	0.0255438	0.0647494	0.0797854	0.181014	0.218781	0.28693	0.240154	0.210403	0.143939	0.0711463	0.0103953	-0.00750748	0.00825113	0.0348291	0.0268549	0.0189826	0.0198252	0.0249812	0.00763382	-0.00906208	-0.00518544	-0.00526067	-0.00812858	-0.0218325	-0.0323302	-0.0333231	-0.0140614	0.0201402	0.0212873	-0.0103322	-0.0319126	-0.0196653	0.00270676	0.007054	0.0132172	0.0231912	0.0333939
	0.0247666	0.0128831	0.0114433	-0.000196036	0.00916238	0.0299975	0.0323109	0.0257407	0.0136161	0.0262911	0.0219273	0.0428268	0.0601917	0.0670567	0.0555606	0.327271	1.53418	4.41058	7.50249	9.73352	10.1366	9.80678	8.58049	6.33342	4.12009	2.59261	2.05782	1.61783	1.26118	1.01701	0.841029	0.710729	0.611605	0.525549	0.461172	0.415829	0.379509	0.339921	0.303699	0.274592	0.268751	0.254422	0.242493	0.22752	0.213431	0.187183	0.120582	0.0974257	0.0680158
	0.0360769	0.0301734	0.019513	0.0233963	0.0130272	0.0381931	0.0175083	0.0228589	-0.0161572	-0.0102689	-0.0176071	0.0178526	0.022603	0.0580166	0.210109	0.857358	1.75121	2.54498	2.92146	3.02163	2.96237	2.63811	2.10695	1.58446	1.15763	0.879181	0.692281	0.568956	0.490383	0.409758	0.334885	0.257671	0.214377	0.198589	0.215469	0.213597	0.188674	0.144361	0.107499	0.0849042	0.0643508	0.0313098	0.0109092	0.00812799	0.0288858	0.0372317	0.0210417	0.0114922	-0.00706388
	0.000805515	5.39756e-05	-0.00776765	0.010563	0.0231482	-0.00101117	-0.0159636	-0.0304326	-0.0176992	-0.0230228	-0.0361792	-0.0501702	-0.0427452	0.118624	0.459454	1.01133	1.48618	1.61041	1.37868	1.0029	0.724548	0.516105	0.350549	0.244045	0.182028	0.150082	0.145082	0.143614	0.144767	0.128987	0.113917	0.105422	0.0900546	0.065426	0.0431043	0.0306164	0.0220745	0.0101081	0.00950806	0.0129421	0.00499271	-0.0238358	-0.0422517	-0.0232934	0.0110279	0.036422	0.0394069	0.0260281	0.0260676
	0.0130407	-0.00426833	0.00461582	0.0160902	0.0228909	0.00513418	-0.00413585	-0.00593576	0.00932061	0.00161278	-0.000302608	-0.0344116	-0.043927	-0.0550762	0.086996	0.459077	1.12694	1.69452	1.86811	1.53682	1.10639	0.790344	0.630047	0.506096	0.374873	0.267038	0.183435	0.147107	0.137989	0.130224	0.119568	0.103298	0.102371	0.101606	0.103063	0.100316	0.0967777	0.0885511	0.0626432	0.0444837	0.0334285	0.0395875	0.0341521	0.0389628	0.044448	0.0512841	0.0612204	0.0420351	0.0240777
	0.00273343	0.00475215	-0.00321879	-0.0126538	-0.00718569	0.00331773	0.00518447	0.00238308	-0.0085488	0.0051688	0.00606623	0.0087739	0.00150077	0.116895	0.504889	0.9509	1.17572	1.13077	0.973115	0.862516	0.724028	0.634959	0.551394	0.425467	0.287132	0.178987	0.142397	0.123834	0.113726	0.0794237	0.0583929	0.0491997	0.0616736	0.0530643	0.035013	0.00725838	-0.0108789	-0.0160402	-6.37964e-05	0.020104	0.0304046	0.0194743	0.00898845	0.00282904	-0.0101707	-0.00651069	-0.00947366	0.00272163	-0.005472
	0.0140422	0.0361995	0.038206	0.0284419	0.0234705	0.0342215	0.0201402	0.0123651	0.00283498	0.0126447	0.00802547	0.0259424	0.0162723	0.0465124	0.0417578	0.312396	0.742971	1.16905	1.25324	1.03678	0.778912	0.545778	0.373939	0.234434	0.139135	0.0775343	0.0399325	0.0194541	0.02519	0.0330774	0.0192408	-0.0145884	-0.0200573	-0.00109321	0.00682572	0.00585543	-0.005815	0.00261589	0.0035523	0.0180034	0.0201015	0.00850094	-0.00453652	-0.00774175	-0.0182344	-0.0126481	-0.0147686	0.00912839	0.00819712
	0.00576118	0.014028	0.0332101	0.0445118	0.025047	-0.00405772	-0.0281634	-0.0291857	-0.0297376	-0.0119426	-0.00257821	0.0139109	0.0110275	0.0148903	0.208728	0.64235	1.59732	2.55079	3.34577	3.65992	3.52655	3.03933	2.30993	1.69057	1.23971	0.908159	0.687356	0.555718	0.477735	0.396102	0.323682	0.241252	0.172399	0.121193	0.0985236	0.0973654	0.103592	0.115596	0.128535	0.113854	0.0857265	0.0702512	0.0670168	0.0715153	0.0495454	0.040019	0.0139264	-0.00996781	-0.0346905
	-0.0130032	0.0251032	0.0215863	0.00761373	-0.0294464	-0.041156	-0.0298474	-0.0223294	-0.0157243	-0.00975184	0.0114924	0.0356256	0.0385087	0.0599917	0.331806	0.996362	1.7105	2.34621	2.57098	2.49384	1.99007	1.35614	0.822673	0.505802	0.331978	0.252273	0.19082	0.136495	0.10544	0.106556	0.114848	0.124525	0.111964	0.0871826	0.0647309	0.0557675	0.0605817	0.0682309	0.0639494	0.0417644	0.0120244	0.00335217	0.00798153	0.0328438	0.0290899	0.0302056	0.00945387	0.00746391	0.00613006
	-0.00293219	-0.0156707	-0.0227108	-0.0238351	-0.0225383	-0.0113711	-0.000501043	0.0100916	0.00908423	0.00348771	-0.00675021	-0.0117743	0.00326561	0.0325965	0.0641963	0.345468	1.94837	4.23857	6.37608	7.06937	6.92696	6.33071	5.47896	4.41936	3.41024	2.5563	1.89737	1.43838	1.12608	0.915225	0.748196	0.619886	0.522614	0.447527	0.373947	0.31645	0.292119	0.284732	0.259705	0.205499	0.135105	0.0887062	0.0760228	0.0724067	0.047798	0.0412623	0.0519615	0.0610711	0.0436423
	0.0299027	0.0124218	-0.00296715	-0.0244116	-0.0227311	-0.0115258	-0.00866365	-0.00604639	-0.0016757	0.00190993	0.00950962	-0.0091526	-0.0107559	-0.0227838	0.194742	0.674227	0.959309	1.3738	1.49448	1.28008	0.94238	0.663587	0.484416	0.353076	0.254964	0.191059	0.158054	0.141834	0.11713	0.0904867	0.0602176	0.0397263	0.0203521	0.00822838	-0.00318198	-0.0085133	-0.000531508	0.00836962	0.0234051	0.0197586	0.00711271	0.00126105	0.0176987	0.00188002	-0.0172545	-0.0279538	-0.00359743	-0.00352673	-0.0108327
	-0.017581	-0.0309909	-0.0290393	-0.0252904	-0.0190395	-0.015245	-0.00898327	0.00236135	0.00753456	0.00952752	-0.00107554	0.00203341	0.0249919	0.034258	0.160439	0.470954	0.752978	0.769716	0.505814	0.266349	0.155838	0.122178	0.109479	0.104514	0.0919186	0.0686731	0.032488	0.0139229	0.0104762	0.0291682	0.0375386	0.039347	0.0275361	0.0164361	0.000674549	-0.00669875	0.00671808	0.0297519	0.0445486	0.0375719	0.018116	-0.000619533	-0.00415614	-0.00346299	-0.00477531	-0.00499342	-0.00540905	0.00876781	0.0344721
	0.0558349	0.0293601	0.016788	0.0158016	0.0214424	0.00989421	0.0225416	0.0160438	0.0374936	0.0246238	0.0402388	0.0488054	0.0882679	0.0958955	0.159484	0.271891	0.309134	0.254983	0.11712	0.136808	0.250974	0.355744	0.333668	0.20769	0.100589	0.063556	0.045728	0.032738	0.0289505	0.0421137	0.0412312	0.031212	0.0278027	0.0471746	0.0429254	0.0147123	-0.0304786	-0.0290171	-0.00731962	0.0166195	0.0264128	0.0501437	0.0613978	0.0440951	0.0290054	0.00744894	0.0191003	0.0144321	0.0172856
	mean across laps, pre, day 1
	-0.00384671	-0.00444646	-0.00193974	-0.00282295	-0.00426617	-0.0036046	-0.000565049	0.00425153	0.00715875	0.00907212	0.0116816	0.0118516	0.0153086	0.0274863	0.108748	0.327119	0.584607	0.820363	0.955664	1	0.963553	0.853851	0.72645	0.608276	0.490407	0.380454	0.292174	0.22864	0.183269	0.145193	0.112455	0.0846004	0.0641181	0.0499041	0.0398126	0.0325908	0.0277092	0.0243055	0.0197991	0.0156151	0.0101961	0.0063818	0.00296492	0.00193629	0.00103689	0.00219088	0.00224066	0.00282727	0.00142708
	Day 1, df/f map, post: after reward switch, 100 laps by 50 spatial bins.
	0.0183041	0.01913	0.042851	0.0303298	0.0241863	0.000934679	-0.00272329	-0.0139249	-0.0151301	-0.0157708	-0.0163115	-0.00334232	-0.0141622	-0.0134874	-0.0207176	0.0286925	0.238057	0.728619	1.53739	2.46995	2.96264	2.7365	1.9916	1.29992	0.916822	0.678622	0.459845	0.266063	0.174675	0.152888	0.133936	0.0861679	0.0452515	0.00556209	-0.0123372	-0.0193848	-0.00207678	0.016195	0.0206611	0.02031	-0.00541931	-0.0405633	-0.051489	-0.0325044	-0.0148493	-0.0074951	-0.0102641	-0.0117517	-0.0238406
	-0.0533155	-0.0628269	-0.0554745	-0.059979	-0.0525803	-0.0614596	-0.0512441	-0.032496	-0.0308718	-0.0461134	-0.0703217	-0.0649352	-0.0509063	-0.0310204	-0.0284118	-0.0258106	-0.0201225	0.0623696	0.221269	0.403784	0.49477	0.426473	0.291655	0.15044	0.0658123	0.0215199	0.0321976	0.0619311	0.054936	0.0108532	-0.0262366	-0.0501238	-0.0664071	-0.0670017	-0.0535801	-0.0255207	-0.0238976	-0.027796	-0.0418906	-0.0236039	0.0101286	0.0148376	-0.00701172	-0.0354221	-0.0230008	-0.0127525	-0.0118921	-0.0170063	-0.014062
	0.0150023	0.0254268	0.01184	-0.0162075	-0.061822	-0.0734776	-0.0616013	-0.0393704	-0.0170699	-0.0207478	-0.024627	-0.040693	-0.0407725	-0.0196647	-0.00255672	0.0193663	0.0335297	0.0325068	0.0104892	0.00115632	-0.00259047	0.0117533	-0.0062262	-0.0156036	-0.0210027	-0.0223225	-0.013614	-0.0138676	-0.0187978	-0.027583	-0.0373829	-0.0268042	-0.0205566	-0.0267855	-0.0331378	-0.0335248	-0.00845447	0.00575158	0.00898972	-0.00367621	-0.0159858	-0.0182058	-0.00324373	0.0253097	0.0204265	0.00487632	-0.0114774	0.00747404	0.01982
	-0.00175848	-0.0128399	-0.0170987	-0.0295671	-0.036651	-0.0304245	-0.0148399	-0.00504669	-0.00528341	-0.00868637	-0.0284721	-0.0460098	-0.0390471	-0.0164096	0.00379715	-0.00409674	-0.0110268	-0.0304029	-0.0303492	-0.0240169	-0.00429576	0.00555989	0.00184598	-0.00298273	-0.0140733	-0.0263254	-0.032817	-0.024134	-0.017467	-0.0332705	-0.0385843	-0.0106489	0.0173842	0.014267	-0.0241726	-0.0356071	-0.038374	-0.0443035	-0.055524	-0.053924	-0.0436509	-0.0391867	-0.0214055	-0.00211489	0.0126325	0.00139715	-0.00848103	0.00480188	0.0312958
	0.0458612	0.0295974	0.0197796	0.0291786	0.0212907	0.0186002	0.0184038	0.0467641	0.0553615	0.0686656	0.0471883	0.0234541	-0.0183982	-0.0293709	-0.0229861	0.00249662	0.0163497	0.0279036	0.0106774	0.0074092	0.0438547	0.0829985	0.105644	0.0973833	0.0793181	0.043371	0.00703819	-0.00949745	-0.0023272	-0.00928775	-0.0208674	-0.0432213	-0.0640712	-0.0527915	-0.0367459	-0.0223239	-0.0251364	-0.0293979	-0.0221309	-0.0203499	-0.0174428	-0.0249744	-0.0189898	-0.0198873	-0.0207048	-0.0178734	-0.0109723	-0.00877844	-0.0378754
	-0.0589276	-0.0358592	-0.0203495	-0.00710095	0.00815265	0.024415	0.0242073	0.0153915	0.00261415	0.00603107	0.00380153	0.00695785	0.0176941	0.0123191	0.0107152	-0.00714364	0.00624553	-0.00547834	-0.00761962	-0.0157561	0.00222994	0.00850516	0.00495598	0.00419547	0.0111836	0.01599	0.00745569	-0.00433377	-0.00996091	-0.0127653	-0.0119658	-0.016239	-0.026028	-0.0282449	-0.012979	-0.00292524	0.00650579	-0.0122176	-0.0098098	-0.000620389	0.00661478	-0.00963133	-0.0448339	-0.0576088	-0.0494459	-0.018009	0.00244053	0.00639996	0.00681966
	0.0150447	0.00203155	0.00603293	-0.00582598	0.000927943	-0.0147564	-0.019313	-0.0262906	-0.0168268	0.00129268	0.00197962	-0.00963307	-0.0324487	-0.0220051	0.00581635	0.0155031	-0.00116966	-0.0108724	-0.0124293	0.001963	-0.00282354	-0.00757873	-0.0114943	0.00193006	0.0167135	0.019313	-0.000872757	-0.019114	-0.0315621	-0.0437071	-0.0499981	-0.0464698	-0.0277822	-0.0170435	-0.013483	-0.0120016	-0.00646513	-0.0191744	-0.0284863	-0.018571	0.0124674	0.0335754	0.0163497	-0.0052546	-0.0111495	0.000576016	0.00408643	-0.00130723	-0.0142394
	-0.0305307	-0.0385723	-0.0246667	-0.0279894	-0.0235879	-0.0264719	-0.00710819	0.0124887	0.0101216	-0.00831786	-0.00107618	-0.0122824	-0.00246536	-0.0203367	0.0138783	0.0275755	0.0584613	0.0872719	0.304425	0.741493	1.20763	1.48896	1.44903	1.26043	0.98337	0.731524	0.50176	0.345445	0.232795	0.17585	0.139566	0.101232	0.0796034	0.0762401	0.0816757	0.0724796	0.0488938	0.0389269	0.0422052	0.0493476	0.0406899	0.0187391	-0.00339576	-0.0122825	-0.0055176	0.00494727	0.00896104	0.00274026	-0.00494199
	-0.00422397	-0.00301505	0.0481738	0.138663	0.197179	0.176001	0.106673	0.0508694	0.0135343	-0.00160366	-0.00519007	-0.0064305	-0.0150827	-0.01084	0.00838972	0.0224946	0.0148608	-0.0028938	-0.0142702	0.0307229	0.248802	0.619313	1.01421	1.2852	1.36483	1.27912	1.11668	1.03279	0.987397	0.843088	0.591352	0.351808	0.214993	0.137521	0.0959185	0.0704049	0.0638043	0.0644076	0.0764047	0.0749259	0.0620785	0.0220641	-0.00447568	-0.0102296	0.00159885	0.00495804	-0.000456615	-0.00963254	-0.00731765
	0.0479664	0.0513783	0.0268684	-0.00162836	0.0011625	0.0100317	0.0162344	0.00209613	-0.00400513	-0.0132105	-0.0270045	-0.0458587	-0.0499388	-0.035908	-0.0224001	-0.0256299	0.000271885	0.115467	0.430501	0.898145	1.58013	2.65496	4.33556	6.36263	7.98035	8.6716	8.35795	7.35063	5.99802	4.5148	3.18065	2.13177	1.43868	1.00394	0.70214	0.509089	0.382102	0.312199	0.255119	0.192922	0.130082	0.0871598	0.0876351	0.0598887	0.025877	-0.0166797	-0.0238603	-0.035501	-0.0290352
	-0.0176056	-0.0164051	-0.0489396	-0.0524917	-0.0688796	-0.041188	-0.0255949	-0.0249266	-0.0479774	-0.0571543	-0.0522725	-0.0497786	-0.0493479	-0.0628787	-0.0604511	-0.0528181	-0.0147947	0.0364632	0.296535	0.908635	1.67421	2.31039	2.59234	2.65239	2.43572	1.9697	1.39749	0.94433	0.671401	0.50028	0.357317	0.260273	0.206529	0.176493	0.132751	0.0729587	0.0123397	-0.0162017	-0.0103045	0.0205032	0.0380997	0.0313481	0.000968471	-0.0216073	-0.0378754	-0.0375605	-0.0398029	-0.0277618	-0.018828
	-0.032552	-0.0455143	-0.0493554	-0.0384997	-0.0348007	-0.0302892	-0.0428506	-0.0525839	-0.0461624	-0.0346133	-0.0176845	-0.022202	-0.0216119	-0.0313943	-0.0430904	0.0466018	0.210412	0.322654	0.28494	0.160181	0.0810423	0.0405052	0.0120168	0.00177823	-0.00608466	-0.00777913	-0.0206004	-0.0267577	-0.0194158	-0.0109117	-0.00432428	-0.00360422	-0.0156134	-0.0325338	-0.0357407	-0.0468875	-0.035718	-0.0428691	-0.0332472	-0.0490567	-0.0626132	-0.0680288	-0.0426721	-0.0402565	-0.0459518	-0.0797058	-0.0853734	-0.0750259	-0.0478137
	-0.0328435	-0.040407	-0.0343738	-0.024313	-0.0403435	-0.0520208	-0.0519274	-0.0345136	-0.0444874	-0.0485039	-0.0578779	-0.0505686	-0.0471248	-0.0405122	-0.0178835	-0.00686615	0.00234289	-0.0125938	-0.0224301	-0.0226835	0.02613	0.293726	0.918898	1.68831	2.34716	2.8043	3.31671	3.72092	3.64071	2.96141	2.07531	1.37239	0.941116	0.661052	0.471087	0.343023	0.266941	0.213425	0.179645	0.145742	0.129575	0.0938882	0.0521272	0.0183729	0.009584	0.0182491	0.0127965	0.000620861	0.0103401
	0.0510042	0.0396279	0.0243148	0.00972726	-0.00242785	-0.00432473	-0.0186199	-0.0391051	-0.0425281	-0.0213848	-0.000485375	-0.0106898	-0.0361619	-0.0566944	-0.0612784	-0.0386722	-0.0260409	0.0146027	0.130014	0.282061	0.311446	0.252829	0.177487	0.178913	0.152023	0.0853656	0.0324915	0.0238217	0.0480438	0.0630961	0.0673786	0.0644597	0.0448196	0.0164932	-0.0134078	-0.0214057	-0.0154805	0.000242304	0.00139025	-0.0201212	-0.0435663	-0.0561729	-0.0682978	-0.0882558	-0.068145	-0.046762	-0.0196947	-0.0137117	-0.00864462
	-0.0302922	-0.03762	-0.0269081	-0.0217107	-0.0188438	-0.0256515	-0.00681826	-0.00679185	-0.0265561	-0.0490606	-0.0411617	-0.0422232	-0.0354891	-0.02735	0.0160364	0.0172082	0.01177	0.0841359	0.341053	0.697436	1.03704	1.12382	1.07928	0.94319	0.76675	0.548909	0.326395	0.217821	0.150705	0.0813836	0.0148002	-0.0192999	-0.0264494	-0.0257184	-0.0332396	-0.0458738	-0.0650857	-0.0645022	-0.0473961	-0.0234521	-0.0111459	-0.00903003	-0.0316649	-0.0476714	-0.0534913	-0.0375918	-0.0378503	-0.0476336	-0.0790948
	-0.0831754	-0.0544306	-0.0510691	-0.0520153	-0.0509748	-0.0387058	-0.0450387	-0.0449431	-0.0613151	-0.0345538	-0.0360436	-0.0405176	-0.0576007	-0.0482761	-0.00991488	0.25355	0.837616	1.48869	1.83578	1.85029	1.91259	2.15541	2.41248	2.3999	2.14905	1.70228	1.25965	0.873184	0.595735	0.403344	0.28351	0.223315	0.201694	0.177825	0.153645	0.127974	0.0929055	0.0511375	0.0211683	0.0142685	0.0251373	0.0290905	0.0284121	0.0261715	0.0271292	0.0175278	0.0015379	-0.0218837	-0.0221433
	0.00196528	-0.0153233	-0.0386863	-0.0448096	-0.0340378	-0.0526636	-0.0728051	-0.090923	-0.0883941	-0.092319	-0.0706694	-0.0404657	-0.0362734	-0.0572544	-0.0650097	-0.0450785	0.0530256	0.332737	0.779019	1.28247	1.65221	1.91641	2.15266	2.30613	2.27891	1.9602	1.51999	1.09062	0.776162	0.551744	0.405315	0.305652	0.236429	0.180428	0.131932	0.0988065	0.070906	0.0494111	0.026683	0.00797015	-0.00517433	-0.0251796	-0.041159	-0.0540547	-0.0374957	0.00183385	0.0272272	0.0159323	-0.022253
	-0.034382	-0.0223792	-0.0211755	-0.042857	-0.0507283	-0.0698284	-0.0417737	-0.0286745	-0.00609689	-0.0138358	-0.0399591	-0.0388439	-0.0335187	-0.0162174	-0.0237623	-0.0296346	-0.0372031	-0.0385891	0.133732	0.682297	1.18174	1.54694	1.65093	1.72605	1.59319	1.24186	0.943467	0.712221	0.512543	0.29219	0.1625	0.106896	0.0818844	0.0605983	0.0637747	0.0524431	0.0361418	-0.00379605	-0.0288466	-0.0287914	-0.0142405	0.0136952	0.0283564	0.0350826	0.0234033	0.00487254	-0.0225532	-0.0337729	-0.0273504
	-0.00542199	-0.0194579	-0.0177023	-0.0273522	-0.0240578	-0.0379112	-0.0477907	-0.0556838	-0.056369	-0.0620204	-0.0423537	-0.0539709	-0.0340854	-0.0425178	-0.0392787	-0.035797	7.72285e-05	0.0836631	0.174558	0.215432	0.192543	0.124452	0.0584099	0.0110985	-0.0143689	-0.0232591	-0.00682794	-0.00351432	-0.00748946	-0.0266556	-0.0425882	-0.0564674	-0.0571806	-0.0474915	-0.0326436	-0.0321265	-0.0364452	-0.0379861	-0.0425316	-0.0536595	-0.0731701	-0.093968	-0.0974434	-0.0719974	-0.0309627	-0.00764638	-0.0153475	-0.04839	-0.0559886
	-0.0343776	-0.0323115	-0.0310825	-0.0218164	-0.0178454	-0.0380277	-0.0433738	-0.0580967	-0.0434927	-0.0388845	-0.0365963	-0.0455192	-0.0534382	-0.0380564	-0.00474013	0.00785753	0.0497548	0.342581	1.00701	1.98361	2.83933	3.27726	3.12797	2.56947	1.87651	1.3001	0.892677	0.626293	0.429792	0.292789	0.201381	0.160325	0.142304	0.124512	0.115329	0.102848	0.0687126	0.0154328	-0.0312592	-0.0401018	-0.032282	-0.013976	-0.0102244	-0.0158926	-0.0145855	-0.00535221	-0.00263262	-0.00554685	-0.0196162
	-0.0457834	-0.0544755	-0.0442695	-0.012754	0.0169741	0.0305402	0.0124535	2.57681e-05	-0.0286086	-0.0499161	-0.0707149	-0.0506164	-0.0266239	-0.00547689	-0.00556791	-0.0314258	-0.0491765	0.0580669	0.397652	0.829282	1.19348	1.3604	1.49272	1.62548	1.75684	1.6993	1.40578	0.971151	0.588372	0.343763	0.218775	0.16518	0.146871	0.128324	0.103885	0.0733756	0.046884	0.0396896	0.0522303	0.0627111	0.0501343	0.023246	0.00971039	0.0140061	0.0185207	0.0055048	-0.0168007	-0.0266557	-0.014256
	0.01033	0.0169713	0.0304449	0.0315674	0.0204616	-0.000448879	-0.00958123	0.00178209	0.0190366	0.00621696	-0.00422562	-0.0315645	-0.0452979	-0.0707149	-0.0477886	-0.0258241	0.0364611	0.0467276	0.0374474	0.000474032	-0.00102945	0.0152367	0.021655	0.0144448	0.0382066	0.0727119	0.124111	0.131477	0.115777	0.0883981	0.0698007	0.0533607	0.0400416	0.0367026	0.0255881	-0.000902824	-0.0333483	-0.0467699	-0.0436781	-0.0294857	3.87228e-05	0.0335092	0.0471436	0.0363708	0.0187751	0.00544001	0.0044874	-0.0151691	-0.0356731
	-0.00252307	0.029447	0.00865399	-0.020749	-0.0404388	-0.0447145	-0.0311327	-0.0303118	-0.0163482	-0.0106045	0.00762447	0.0133432	0.0120737	0.0366307	0.055032	0.230093	0.423166	0.540517	0.556072	0.968938	1.92125	2.60023	2.65664	2.15151	1.75932	1.50803	1.30646	1.1116	0.852404	0.60317	0.40794	0.282303	0.191072	0.149735	0.126582	0.0944238	0.061091	0.0402579	0.0248142	0.0164955	0.00845201	0.0261661	0.0476489	0.0626752	0.0558784	0.0367604	0.0206928	0.00487785	-0.0103906
	0.00267003	0.0166021	0.0148748	0.00767357	0.00387148	0.00783757	0.00566169	0.0124151	0.012648	-0.00105303	-0.0143014	-0.0183627	-0.0153215	-0.00999092	0.020454	0.131978	0.324755	0.650163	1.1388	1.74316	2.71955	4.1684	5.83282	7.33104	8.22077	8.60745	8.36777	7.69493	6.74108	5.72888	4.74724	3.85271	3.04398	2.30601	1.71233	1.2875	1.02876	0.844921	0.684703	0.555062	0.45832	0.381581	0.345806	0.314628	0.282746	0.22713	0.187402	0.146164	0.127499
	0.0874488	0.0636017	0.0388137	0.0266361	0.0131443	0.024959	0.0317632	0.0215151	-0.00727502	-0.0285628	-0.0173722	-0.0193672	-0.0380587	-0.0536002	-0.00164596	0.291754	0.682992	1.15165	1.63391	2.14566	2.55048	2.59367	2.35036	1.85627	1.31594	0.849546	0.579774	0.434832	0.346261	0.276228	0.226033	0.186461	0.160344	0.135704	0.106245	0.0700328	0.0556595	0.0639097	0.0685651	0.0406925	0.0111314	0.0115683	0.0383748	0.0601096	0.0693122	0.0520723	0.0339091	0.0255536	0.0278918
	-0.00921315	-0.0181091	-0.00176913	0.00868586	-0.000218637	-0.0061554	-0.0118677	-0.0209608	-0.0311427	-0.0301485	-0.0191619	-0.0206138	-0.0148629	-0.013261	0.00417133	0.00776877	0.210921	0.665717	1.2487	1.61469	1.68491	1.67798	1.77691	1.94562	1.99636	1.75492	1.30435	0.855092	0.557106	0.402576	0.310662	0.273787	0.225486	0.160077	0.112876	0.0844518	0.0638114	0.0345024	0.0261065	0.0318698	0.0329446	0.0263893	0.0205326	0.0203852	0.0276746	0.0331818	0.020027	0.0143142	0.00128672
	0.00176923	0.0106711	0.01284	-0.00904851	-0.029932	-0.0482173	-0.0644775	-0.0586176	-0.0382853	-0.0111034	-0.0154968	-0.0282952	-0.0409073	-0.0230018	-7.21508e-05	0.103727	0.384987	0.907937	1.50678	1.93484	2.08992	2.05163	1.85946	1.50423	1.12626	0.843212	0.711283	0.579719	0.442804	0.311253	0.206092	0.12601	0.0778305	0.0723559	0.0728163	0.0579997	0.0288438	0.0132344	0.0149276	0.0101901	0.0177362	0.0351073	0.0421425	0.0230907	-0.00415705	-0.0201961	-0.0156021	-0.0122126	0.000164521
	-0.0246785	-0.0266362	-0.0273838	-0.0226543	-0.023987	-0.00811912	-0.0108618	-0.0160634	-0.0307493	-0.050763	-0.0467051	-0.0440675	-0.00957822	-0.00469754	0.0179428	0.0945426	0.490412	1.05945	1.6099	1.82496	1.86928	1.84764	1.81779	1.74188	1.59838	1.38984	1.12622	0.860767	0.626099	0.407274	0.242973	0.140659	0.0931952	0.0709271	0.0676974	0.0779451	0.0786486	0.0547462	0.0346648	0.0262948	0.0356632	0.0437382	0.0496695	0.0481465	0.0283407	-0.0124654	-0.0324469	-0.0241436	-0.0126735
	-0.0370933	-0.0514215	-0.0601487	-0.0601206	-0.0429956	-0.0268557	-0.0281023	-0.0251743	-0.025435	-0.02132	-0.0257881	-0.0373305	-0.0562291	-0.0511579	-0.0468489	0.00089303	0.123877	0.397499	0.685307	0.899312	1.07336	1.29057	1.47543	1.46713	1.23342	0.949723	0.692606	0.527574	0.365528	0.261964	0.186473	0.143246	0.0881785	0.0489597	0.0231186	0.0214242	0.0446314	0.0777946	0.0851555	0.0547832	0.017694	0.000188088	0.0068366	0.0114316	0.0133377	0.0100626	0.0220192	0.018328	0.00434366
	-0.0158976	-0.0235142	-0.0293847	-0.0190731	-0.00364834	-0.00523369	0.00355722	-0.00581836	0.000169306	-0.021903	-0.0118781	-0.0334995	-0.0461333	-0.053413	-0.0379788	0.0270095	0.106463	0.173662	0.245002	0.305968	0.437174	0.570753	0.687665	0.727256	0.69867	0.602312	0.46388	0.298899	0.175701	0.106912	0.0855347	0.0578414	0.0233527	-0.00632748	-0.00652872	0.00624157	0.00332493	-0.019812	-0.0358311	-0.0200963	0.021173	0.038774	0.0299718	0.0132863	0.014914	0.0142526	-0.00718333	-0.0250261	-0.0240015
	0.0128243	0.00714373	-0.0270411	-0.0489644	-0.0553375	-0.0455113	-0.0303383	-0.0300354	-0.0117832	-0.0189591	-0.0142272	-0.0221886	-0.0103183	-0.0104787	-0.0179302	0.111053	0.40246	0.86882	1.30518	1.63412	1.84949	1.98039	2.04758	2.02873	1.91681	1.67979	1.29254	0.861666	0.530036	0.349739	0.260707	0.19715	0.154603	0.133165	0.128154	0.0996753	0.0697616	0.0361536	0.0290468	0.0157349	0.00587942	0.00193205	0.0113268	0.00959401	-0.0091041	-0.0318347	-0.0321663	-0.0150994	0.000869057
	-0.0303516	-0.0170881	-0.00333839	0.0145877	0.000974662	-0.028742	-0.0320297	-0.0373229	-0.0151781	-0.0037242	0.0161989	0.0111552	-0.0010869	0.00315251	0.0268782	0.0373917	0.00741647	0.132999	0.619868	1.44656	2.27923	2.78535	2.90958	2.70057	2.3386	1.90427	1.51297	1.12921	0.794751	0.536274	0.38364	0.30073	0.225889	0.137579	0.059657	0.00891048	0.00731324	0.00632037	0.0248454	0.0186961	0.0114071	0.00860962	0.0201407	0.0256927	0.0060564	-0.0246816	-0.0530704	-0.0609169	-0.0546239
	-0.0315632	-0.0112343	-0.00344381	-0.0020435	-0.0104372	-0.0122138	-0.0218528	-0.0344357	-0.0437194	-0.0453276	-0.0526597	-0.0499313	-0.0456426	-0.0393597	-0.0251241	-0.000988074	0.183123	0.478701	1.47236	3.32922	5.76302	7.82982	8.90506	9.25616	9.19111	8.97822	8.5323	7.83536	6.94261	6.01648	5.07946	4.14987	3.23276	2.46367	1.84727	1.39933	1.07551	0.860653	0.713804	0.607384	0.517174	0.438914	0.368662	0.307131	0.265234	0.2287	0.19775	0.176404	0.172624
	0.125657	0.110286	0.121326	0.141807	0.125934	0.0859207	0.0400224	-0.0111849	-0.0264214	-0.0275939	-0.022539	-0.0204746	-0.0393309	-0.0247408	0.0250142	0.507061	1.6744	3.11403	4.04672	4.57414	5.00471	5.61157	6.04646	6.25652	6.28779	5.93621	5.26436	4.33272	3.372	2.50554	1.8223	1.30696	0.968272	0.757528	0.604092	0.46348	0.352175	0.288703	0.23826	0.188299	0.146398	0.113206	0.0842633	0.071216	0.0789732	0.0790852	0.0632195	0.0475224	0.05319
	0.0654204	0.0491404	0.03465	0.0113695	0.00722231	-0.00268458	0.00799122	-0.000240943	-0.0070189	-0.0457345	-0.0558825	-0.0465516	-0.0234255	-0.0107655	-0.015517	-0.0233247	0.108015	0.534679	1.44058	2.34771	2.88333	2.83774	2.49602	2.08661	1.58434	1.11053	0.730801	0.528678	0.425248	0.360966	0.294136	0.221722	0.144117	0.0984073	0.101326	0.12196	0.119257	0.0968984	0.086809	0.0981677	0.089731	0.0677664	0.0298347	0.0283695	0.0173962	0.0181576	-0.00674625	-0.0317533	-0.0395835
	-0.0346964	-0.0226327	-0.0184587	0.0206732	0.0286787	0.0238408	-0.00884496	-0.0209486	-0.00839318	-0.00267403	-0.00856642	-0.0234389	-0.0117268	-0.0150801	0.0557333	0.298578	0.745215	1.3005	1.83691	2.28963	2.58793	2.60351	2.36056	1.99152	1.63351	1.32845	1.044	0.789493	0.558479	0.385845	0.282163	0.242654	0.211538	0.177231	0.136267	0.108988	0.0966295	0.0946997	0.0887177	0.072207	0.0493586	0.0223651	0.00410129	-0.00401614	-0.00689912	-0.000207213	8.87277e-05	0.00158621	-0.00651842
	-0.0305466	-0.0295151	-0.002741	0.0214994	0.00709992	-0.00612207	-0.024665	-0.0141411	-0.0353193	-0.026758	-0.0298388	0.00199298	0.0060386	0.019423	0.0457914	0.315363	0.7062	1.00013	0.994996	0.831538	0.729986	0.689427	0.72009	0.754878	0.750113	0.663115	0.537914	0.398399	0.272689	0.166793	0.108146	0.0799058	0.0576494	0.0216247	-0.00935396	-0.018928	-0.0142172	-0.0115704	-0.00683656	0.00465728	0.0247815	0.0247386	0.0124786	-0.00918052	-0.0289702	-0.0162876	0.00262373	0.0240736	0.00294039
	-0.049899	-0.0380301	-0.0473071	-0.0378701	-0.05333	-0.036866	-0.0471454	-0.0330014	-0.0272885	-0.0232115	-0.0285402	-0.0349515	-0.0322866	-0.032035	-0.0108982	0.131038	0.53305	0.9921	1.25657	1.21802	1.07797	0.981645	0.877675	0.754623	0.632256	0.496922	0.363614	0.221807	0.12693	0.0784936	0.0553011	0.0354848	0.0156608	0.0186568	0.0328627	0.0412574	0.0351549	0.0438168	0.0480633	0.0399161	0.0252974	0.0199429	0.0144669	-0.00367804	-0.0195921	-0.031515	-0.0266939	-0.0119606	-0.00637405
	-0.0260384	-0.00932896	-0.0117195	-0.016217	-0.0343642	-0.0315818	-0.0318264	-0.0387045	-0.0381318	-0.01451	-0.00818317	0.0140184	-0.0015545	0.00136291	-0.00800582	0.467221	1.50761	2.64323	3.42791	3.7086	3.75949	3.43534	2.76013	2.02771	1.42346	1.03001	0.751132	0.565571	0.442908	0.3792	0.34066	0.294497	0.238251	0.192233	0.157285	0.13925	0.121614	0.0921274	0.046584	0.0164417	0.0300275	0.04613	0.0427462	0.0291102	0.0285896	0.0343142	0.0192333	-0.00370726	-0.0322431
	-0.0468473	-0.021805	0.00803834	0.00723301	-0.00912033	-0.0313812	-0.0288204	-0.0212393	-0.0220257	-0.0248035	-0.0379682	-0.0492658	-0.0375788	-0.0263107	0.019426	0.280043	0.810022	1.69308	2.9596	4.68132	6.53217	7.96696	8.77788	9.03548	8.89938	8.44657	7.74682	6.82218	5.67925	4.49475	3.44978	2.62168	1.9984	1.51777	1.15231	0.87519	0.69047	0.59373	0.50681	0.449421	0.396419	0.341098	0.285122	0.224125	0.192674	0.160495	0.124842	0.0884485	0.0741343
	0.0786802	0.062757	0.0621707	0.0407034	0.030629	0.00600211	-0.0152021	-0.0204671	-0.0262205	-0.003818	-0.0141529	-0.00841028	-0.01464	-0.010983	-0.00568909	0.0770681	0.299112	0.610154	0.888879	1.03678	1.02532	0.872818	0.647107	0.459214	0.325454	0.225514	0.146197	0.105392	0.0865594	0.0551568	0.0265374	-8.32242e-05	-0.0282129	-0.0492249	-0.0414331	-0.00771909	0.0207614	0.029625	0.0200593	0.00827665	-0.0050065	-0.00480896	0.00618589	0.0121142	-0.00355249	-0.0278218	-0.0451321	-0.0458838	-0.0410313
	-0.0577475	-0.062717	-0.0512831	-0.0325271	-0.0371702	-0.0448821	-0.0563709	-0.0543538	-0.0604676	-0.0588598	-0.0502638	-0.0428137	-0.042198	-0.0452148	-0.0262447	-0.0169451	0.117086	0.514455	1.07491	1.63864	2.11121	2.79816	3.68118	4.55236	5.04181	5.10535	4.8634	4.28994	3.44782	2.51161	1.75004	1.23911	0.889858	0.643485	0.48268	0.377546	0.32097	0.275843	0.243169	0.210599	0.202024	0.174689	0.141448	0.0973618	0.0671788	0.058899	0.0575197	0.0528505	0.0337316
	-0.00845837	0.00245738	0.034082	0.0422594	0.0152914	-0.0201257	-0.0370828	-0.0384934	-0.0333472	-0.0415916	-0.0434083	-0.0338286	-0.0219774	-0.032954	-0.0257975	0.200171	0.633375	1.11583	1.41917	1.54829	1.57372	1.46026	1.26169	0.975382	0.721759	0.472739	0.311119	0.227094	0.181034	0.126845	0.0657443	0.0354038	0.0313939	0.0155393	-0.00701511	-0.024725	-0.0309748	-0.0225689	-0.0178069	-0.0151553	-0.0211451	-0.0266533	-0.0368671	-0.0408337	-0.042357	-0.0438847	-0.0376475	-0.0380663	-0.0336163
	-0.0288701	-0.0229714	-0.015315	-0.00747004	-0.0204789	-0.0402961	-0.0558107	-0.0544893	-0.0470521	-0.0380659	-0.0229906	-0.00923059	-0.00203769	0.0042889	0.00476812	0.0999619	0.336249	0.664297	1.09196	1.63407	2.16785	2.39989	2.27594	2.01361	1.70878	1.38064	1.03389	0.80665	0.675708	0.566712	0.445872	0.325975	0.237018	0.170416	0.113147	0.0625921	0.0194967	0.00478832	0.0149114	0.0388943	0.0515386	0.0531871	0.0442149	0.024381	-0.000456607	-0.0211199	-0.0106703	-0.00898614	-0.0152754
	-0.0368487	-0.0250075	-0.0421035	-0.0492155	-0.0514958	-0.037822	-0.0266321	-0.0367747	-0.0527069	-0.0588631	-0.0626184	-0.0488794	-0.0544206	-0.0348711	-0.0219405	0.249505	0.761681	1.37742	1.7449	1.85958	1.85417	1.76878	1.51441	1.13777	0.766731	0.508936	0.365031	0.277703	0.217256	0.153908	0.103243	0.068425	0.0545378	0.0356798	0.0149415	-0.000604492	-0.00658025	-0.00872546	-0.0111235	-0.0189657	-0.0258029	-0.0356853	-0.0241742	0.00886042	0.031888	0.0227502	-0.00932191	-0.0356868	-0.0352815
	-0.00529385	0.00465145	-0.000974712	-0.00145926	-0.0343026	-0.0271821	-0.0423803	-0.0424893	-0.0664229	-0.0628381	-0.0413853	-0.0176044	-0.0242869	-0.0221243	0.0292811	0.244356	0.628886	1.21861	1.88579	2.49317	2.90299	3.00608	2.7706	2.29383	1.75154	1.29587	0.911872	0.619342	0.420118	0.300927	0.237792	0.189341	0.150092	0.134419	0.138489	0.133797	0.117002	0.112594	0.112484	0.0921884	0.0453776	0.0160404	-0.00738203	-0.00736568	-0.00109113	0.0160773	0.021221	0.0175458	0.0119615
	-0.00696186	-0.0280571	-0.0320733	-0.0355712	-0.0405472	-0.0452974	-0.0384285	-0.0220413	-0.0172841	-0.0242096	-0.0129361	-0.017437	-0.00557204	-0.0198889	0.00714152	0.174351	0.482197	0.686892	0.863827	1.17726	1.75061	2.36979	2.71147	2.73461	2.4338	1.96375	1.48789	1.05656	0.737203	0.519065	0.379361	0.272268	0.192201	0.154179	0.135996	0.117782	0.0829885	0.0649414	0.0594981	0.0618525	0.0663591	0.0687138	0.0606123	0.035072	0.00355805	-0.0090619	-0.00879754	0.00552394	0.0178643
	-0.0139291	-0.0219782	-0.02781	-0.018463	-0.0327972	-0.0176431	-0.00610833	-0.00651619	-0.0195542	-0.0295993	-0.032362	-0.0337563	-0.0385874	-0.0290167	0.0525438	0.333945	0.959428	1.61059	1.98146	1.8587	1.50312	1.13953	0.863617	0.666563	0.506518	0.378208	0.293791	0.237386	0.190428	0.14446	0.0993486	0.0671412	0.0490945	0.0541661	0.0562819	0.0557216	0.0506891	0.0422636	0.0230815	-0.00178446	-0.0197901	-0.0142141	0.00829503	0.038001	0.0396897	0.0166927	-0.00879135	-0.010141	0.00433992
	-0.0401303	-0.0384448	-0.020621	-0.00401493	-0.0195655	-0.0289099	-0.0438784	-0.0458165	-0.0560259	-0.0356585	-0.0356647	-0.0207413	-0.0084898	0.00495892	0.00370288	0.0417313	0.150734	0.413491	0.719442	0.980614	1.10502	1.15465	1.13272	1.01757	0.814517	0.601928	0.436026	0.306795	0.236004	0.17764	0.131255	0.0746305	0.025998	0.00919688	0.0183264	0.0389942	0.0276475	0.0115061	-0.000233044	-0.00440716	-0.00301275	-0.000521501	0.00800542	0.000461217	-0.0095593	-0.00660845	-0.0168963	-0.0176175	-0.0296969
	-0.0406343	-0.0477018	-0.0604203	-0.0408142	-0.038692	-0.0485942	-0.0489647	-0.0429262	-0.0207193	-0.0270407	-0.0204757	-0.0153099	-0.0106056	-0.0176763	-0.0182721	0.0108103	0.135114	0.410824	0.681965	0.86788	0.967189	1.12819	1.31531	1.3626	1.22673	0.92814	0.628943	0.403213	0.284784	0.199415	0.134942	0.0862305	0.0621965	0.0506421	0.0444109	0.0467233	0.0416704	0.0400488	0.0294574	0.0217539	-0.000513012	0.00135149	0.00941222	0.0227123	0.0104564	-0.0150761	-0.0384057	-0.0349656	-0.00433219
	0.0152244	-0.0307166	-0.0603907	-0.0598457	-0.0522383	-0.0372745	-0.0242479	-0.0123152	0.00223532	-0.00148546	-0.00184387	-0.0159134	-0.0318672	-0.0256181	-0.0219296	0.0261679	0.229561	0.595824	1.45236	2.89353	4.8335	6.32933	7.04253	6.81896	6.17195	5.13222	4.01738	2.99546	2.21597	1.65024	1.21544	0.911206	0.699327	0.568479	0.464753	0.37546	0.305549	0.243468	0.193952	0.146098	0.124143	0.113258	0.103235	0.0843866	0.0674737	0.0704533	0.0877307	0.0895451	0.0816812
	0.0515757	0.0291304	0.00470181	-0.0068471	-0.00476594	-0.013286	-0.0224117	-0.0265101	-0.02262	-0.0126597	-0.0193583	-0.0289137	-0.0413263	-0.0406646	-0.0131416	0.115226	0.553717	1.58892	3.45819	5.67059	7.4129	8.23986	8.3304	7.98651	7.29285	6.31423	5.25788	4.16894	3.24708	2.51686	1.97227	1.51848	1.15915	0.923069	0.753879	0.603042	0.461956	0.339599	0.274828	0.258192	0.240873	0.215887	0.17429	0.125339	0.0635574	0.0185359	-0.00300892	0.00881262	0.0125812
	0.00756925	-0.00177147	-0.00963559	-0.0236838	-0.0290163	-0.027051	-0.0287279	-0.0316098	-0.0325287	-0.039722	-0.0410896	-0.034865	-0.0355838	-0.0311376	0.090345	0.715466	1.6617	2.61178	3.12015	3.30099	3.34814	3.26114	3.02707	2.57294	2.03232	1.49515	1.08375	0.792244	0.594273	0.469419	0.394978	0.345083	0.27522	0.18475	0.103083	0.0742075	0.0814304	0.101653	0.0978206	0.065214	0.0239715	-0.00358988	-0.0106133	-0.0163873	-0.023986	-0.032173	-0.0366614	-0.0478299	-0.0557722
	-0.0546787	-0.0562219	-0.057013	-0.0376441	-0.0327618	-0.0428751	-0.0484004	-0.0544318	-0.0522678	-0.0521484	-0.0518857	-0.0515261	-0.0464972	-0.0249903	-0.00663308	0.0596336	0.300394	0.746677	1.53045	2.28621	2.78909	2.73075	2.38482	1.91055	1.49672	1.09982	0.816121	0.56892	0.396505	0.268824	0.212951	0.196017	0.184855	0.145682	0.10562	0.0695281	0.0434001	0.020863	0.0106757	0.0226807	0.0232786	0.00828118	-0.0070718	-0.00414747	0.00852652	0.0116628	-0.00536496	-0.016171	-0.0347337
	-0.0729168	-0.0734595	-0.0611717	-0.0464398	-0.0347756	-0.0436309	-0.0336493	-0.0392526	-0.0335448	-0.0455392	-0.0474845	-0.0530846	-0.0465731	-0.0337451	0.00575754	0.142897	0.729444	2.11233	3.59688	4.48695	4.46993	4.06827	3.54088	2.84937	2.17083	1.62214	1.23123	0.930855	0.723594	0.571473	0.458125	0.351475	0.276573	0.228925	0.183549	0.137194	0.0891144	0.0611634	0.0477355	0.0477272	0.0428814	0.0368319	0.0310833	0.0297399	0.0247235	0.00800357	-0.00328275	-0.0177472	-0.0199485
	0.0186325	0.012565	-0.00809629	-0.0194698	0.00710769	0.0476549	0.0554983	0.0253976	-0.0207682	-0.0311581	-0.0384232	-0.0444755	-0.0670085	-0.0600857	-0.0291522	0.125916	0.461285	1.04172	1.80831	2.55399	3.07935	3.19463	2.95509	2.48287	1.96565	1.48873	1.08752	0.76497	0.523028	0.353505	0.247847	0.206469	0.182925	0.165343	0.137811	0.12509	0.116212	0.11091	0.0889041	0.05825	0.0367618	0.0368923	0.0380549	0.0415703	0.0441381	0.0363802	0.0184976	-0.00588016	-0.0249286
	-0.0181215	0.00433272	-0.000185041	-0.00766766	-0.0274829	-0.0263227	-0.0288185	-0.0455407	-0.05648	-0.0612586	-0.0325996	0.0237902	0.0316744	0.0231699	0.00325291	0.054408	0.417062	1.04556	1.72125	1.97803	1.8094	1.43395	1.05657	0.720316	0.468088	0.311401	0.226956	0.157757	0.111327	0.0965534	0.10048	0.0826779	0.0479874	0.0265384	0.0272954	0.0372285	0.0374868	0.0292057	-0.00212707	-0.0279777	-0.0404295	-0.0308497	-0.034626	-0.0318638	-0.0190349	-0.0141181	-0.0187641	-0.0218525	-0.0278139
	-0.0423132	-0.0455817	-0.0293558	0.000567383	0.0194688	-0.00178486	-0.0250023	-0.0446863	-0.0386055	-0.0468447	-0.0360846	-0.0450616	-0.0319537	-0.0313707	-0.00869718	-0.00897719	0.0903555	0.368766	0.823087	1.2703	1.58015	1.71706	1.70557	1.55078	1.29196	1.01833	0.750859	0.519842	0.327588	0.211573	0.148604	0.115024	0.0880694	0.075322	0.0559346	0.0242412	-0.00329633	-0.00406807	-0.00984161	-0.0193341	-0.0426646	-0.0484286	-0.0463423	-0.0361264	-0.0330473	-0.0404544	-0.0456463	-0.0342767	-0.014105
	-0.018338	-0.0222987	-0.0376191	-0.03754	-0.0373821	-0.0222335	-0.0350614	-0.0391544	-0.0347218	-0.0268177	-0.0202163	-0.0252456	-0.0243146	-0.0297007	-0.0369464	0.100317	0.528816	1.1336	1.6286	1.79569	1.7768	1.63537	1.40708	1.09654	0.806496	0.582739	0.411095	0.285686	0.198373	0.151725	0.129342	0.111934	0.0955543	0.0657224	0.0359667	0.00929525	-0.00356942	-0.0134158	-0.0114982	-0.0170857	-0.0109241	-0.0151382	-0.0261799	-0.038985	-0.0126584	0.0302405	0.0583881	0.0455907	0.028938
	0.0183815	0.010233	-0.0184076	-0.0383687	-0.057095	-0.0680821	-0.0582708	-0.0575066	-0.0332099	-0.0202359	-0.0231495	-0.0317471	-0.039565	-0.0363587	-0.0141312	-0.00845867	0.1499	0.645314	1.3694	2.00163	2.27397	2.33377	2.21489	1.97532	1.54797	1.11815	0.735165	0.484711	0.327	0.221318	0.159257	0.114072	0.0703976	0.030855	0.00834695	-0.00740812	-0.00472681	-0.0101339	-0.0217392	-0.0390359	-0.0439235	-0.0251558	-0.00615088	0.0227847	0.0344634	0.0362735	0.0208713	0.0189081	0.0270402
	-0.00379788	-0.0134931	-0.0156588	-0.0154779	-0.0119679	-0.00988778	-0.00774082	-0.0120902	-0.000412478	-0.000784359	-0.0263519	-0.050041	-0.0611676	-0.0525163	0.0118455	0.136781	0.409362	0.825928	1.33599	1.78063	1.98776	2.07974	2.1121	2.18645	2.07801	1.76236	1.29647	0.859071	0.525653	0.319433	0.238948	0.232527	0.218534	0.190583	0.153402	0.120365	0.0786509	0.0345614	0.0107425	-0.00837394	-0.0109048	-0.0194676	-0.0208556	-0.0223565	-0.0166074	-0.0122132	-0.0205005	-0.036448	-0.0294631
	-0.0180744	-0.0186821	-0.0235729	-0.0302079	-0.0448609	-0.0390097	-0.0280169	-0.0273516	-0.0244907	-0.0146958	-0.00509977	-0.0192843	-0.0289724	-0.0205103	0.0166342	0.0903366	0.2068	0.442553	0.679673	0.863731	0.898943	0.893478	0.841817	0.770771	0.617071	0.449896	0.267315	0.156787	0.0928343	0.0635343	0.0292421	0.00680228	0.0117248	0.0333177	0.02659	-0.00809328	-0.0443607	-0.0488	-0.0333441	-0.0203671	-0.0123127	-0.000542251	0.0112195	0.00213445	-0.0184028	-0.0210197	0.00128307	0.00586349	-0.0181922
	-0.0458	-0.0182722	5.13744e-05	-0.00202989	-0.0130864	-0.0289998	-0.0289333	-0.0387223	-0.0282301	-0.0204473	-0.0153091	-0.00380149	-0.0280387	-0.0301862	-0.0316914	0.0724238	0.339181	0.956049	1.794	2.52738	2.95666	3.07069	2.99273	2.64886	2.13969	1.55023	0.982486	0.507741	0.23286	0.137196	0.122582	0.0969944	0.0700662	0.051755	0.05356	0.0634161	0.0573412	0.0461333	0.0360156	0.0266618	0.00733699	-0.0200618	-0.0365436	-0.0349861	-0.0243835	-0.000286429	0.0206383	0.0340853	0.0243804
	-0.0201138	-0.0354382	-0.0327143	-0.0161084	-0.0105743	-0.0191259	-0.0186211	-0.0255639	-0.0271171	-0.0381553	-0.0329803	-0.0322977	-0.0420157	-0.0331161	-0.0299271	-0.0211216	0.0571562	0.0461725	0.0889344	0.0540515	0.128939	0.229375	0.296066	0.257817	0.146837	0.0835368	0.0472859	0.0250128	0.0120164	0.00605836	0.00146438	-0.0152947	-0.0350832	-0.0394392	-0.0387914	-0.0407644	-0.0225991	-0.00088419	-0.00313561	-0.0274342	-0.0418796	-0.0247776	-0.0219368	-0.0472384	-0.0465243	-0.0445332	-0.0237336	-0.0350087	-0.0286002
	-0.0226445	-0.0197247	-0.0164115	-0.00591858	-0.0179738	-0.0249708	-0.0394969	-0.0339672	-0.0273865	-0.0208731	-0.0174135	-0.0259701	-0.0375629	-0.05887	-0.0704637	-0.0598904	-0.0170941	0.0215815	0.00992287	-0.024461	-0.0238059	0.0350501	0.10467	0.134025	0.124722	0.0809876	0.0557011	0.0438696	0.03744	-0.00127074	-0.054236	-0.0732729	-0.0529345	-0.0256856	-0.0171795	-0.0292993	-0.0412116	-0.0484318	-0.0468389	-0.0463066	-0.0584286	-0.0549706	-0.0319898	-0.0155192	-0.0135108	-0.0274901	-0.0322177	-0.0331656	-0.00355954
	0.026893	0.00387362	-0.0172138	-0.0238125	-0.0347826	-0.0244701	-0.00109938	0.152938	0.537075	1.30903	1.92586	2.18881	1.87686	1.42326	0.963238	0.525354	0.262794	0.0922373	0.114138	0.259395	0.478493	0.626312	0.548278	0.37174	0.210937	0.118272	0.0628099	0.0372005	0.0412474	0.0454686	0.0316106	0.0155265	0.016738	0.0309229	0.0301933	0.00653722	-0.0204288	-0.0254571	-0.0287859	-0.0261787	-0.0159842	0.00213994	-0.000133053	-0.0341456	-0.0460225	-0.0282967	-0.00596261	-0.00220497	-0.0373169
	-0.046897	-0.0169996	-0.00246061	-0.00704692	-0.0162007	-0.0164344	-0.0198314	-0.00195289	-0.00175549	-0.00249864	-0.0231558	-0.0300143	-0.0355118	-0.0177665	0.131562	0.364765	0.770575	1.77808	3.43034	5.18905	6.3706	6.82798	6.80232	6.31576	5.46518	4.50319	3.612	2.80291	2.09682	1.51275	1.13229	0.878915	0.696547	0.540086	0.425169	0.34024	0.289269	0.248188	0.222023	0.199291	0.186548	0.153568	0.128801	0.103928	0.101152	0.102037	0.091197	0.0694458	0.0459956
	0.0200721	-4.7224e-05	0.00433752	0.00793474	0.0240869	0.0256793	0.0130245	-0.00588621	-0.014134	-0.00598242	-0.00909429	-0.0152499	-0.0318296	-0.0275084	0.00880948	0.0533388	0.289852	1.21619	3.24661	5.77326	7.77094	8.73131	9.02669	9.10807	9.09134	8.96537	8.79131	8.52658	8.10736	7.56803	7.24287	7.42043	7.92186	8.14026	7.61722	6.55158	5.30709	4.25401	3.37253	2.66975	2.08587	1.62904	1.24687	0.969856	0.73985	0.575912	0.473045	0.389934	0.327356
	0.19085	0.136719	0.0957457	0.0569196	0.04366	0.020903	-0.00123258	-0.0297214	-0.0464279	-0.0380669	-0.0255596	0.00364627	0.0768346	0.10975	0.112512	0.15736	0.634127	1.83801	3.59646	5.3773	6.77569	7.63413	8.06445	8.09631	8.03261	7.87997	7.53074	6.77802	5.72956	4.72645	3.99508	3.44849	2.96544	2.48759	2.06638	1.66773	1.30364	1.03699	0.838	0.659843	0.529053	0.432916	0.373753	0.293933	0.230519	0.206916	0.184299	0.140596	0.0963105
	0.116442	0.13147	0.115263	0.0780488	0.0451815	-0.00105339	-0.0378689	-0.0598943	-0.0636101	-0.0464226	-0.0545821	-0.0433494	-0.0514941	-0.0486431	-0.0279396	0.0907004	0.380045	0.781499	1.16974	1.39096	1.43787	1.29834	1.05578	0.775656	0.539289	0.350567	0.217989	0.155325	0.127388	0.0790092	0.0223128	-0.0110911	-0.0171719	-0.0271549	-0.0511825	-0.0531263	-0.043526	-0.0480277	-0.068592	-0.09222	-0.0918588	-0.0796052	-0.0675765	-0.0653007	-0.0764585	-0.0863104	-0.0679737	-0.0409621	-0.0309593
	-0.0779807	-0.0782119	-0.0811572	-0.0795707	-0.0800274	-0.0660996	-0.0390276	-0.0393624	-0.0392809	-0.0293003	-0.0276122	-0.0449148	-0.0851872	-0.0795824	-0.038353	0.043617	0.139985	0.271952	0.332266	0.316319	0.257169	0.255705	0.299257	0.304586	0.248519	0.176444	0.110511	0.0684348	0.0476287	0.0456254	0.0291466	0.003069	-0.00921893	-0.00535893	-0.0216676	-0.0558798	-0.0735852	-0.0506134	-0.0247785	-0.0317915	-0.0480175	-0.0432012	-0.014077	-0.00389213	-0.0199679	-0.0437599	-0.0536292	-0.0530471	-0.0375631
	-0.0169282	-0.0219008	-0.0456601	-0.0600325	-0.0655178	-0.0464803	-0.039193	-0.0433858	-0.0566779	-0.0479295	-0.0499731	-0.0526408	-0.0552327	-0.0515425	-0.0161649	0.0442403	0.271306	0.62913	1.02184	1.23544	1.21964	1.0007	0.704907	0.43985	0.269355	0.175378	0.102126	0.0655845	0.0417396	0.0330494	0.0138296	-0.00352943	-0.0285828	-0.0304357	-0.0131639	0.00601551	-0.00643145	-0.0434692	-0.0733672	-0.0851638	-0.0900178	-0.078851	-0.0542302	-0.0279853	-0.0121606	-0.00713516	-0.00793541	-0.00676948	-0.00444418
	-0.00185933	-0.00836725	0.000852204	0.0100381	0.00884386	-0.012891	-0.0332998	-0.0292693	-0.0159887	-0.00248213	-0.00161757	-0.0136391	-0.030049	-0.0399251	-0.0143816	0.0237952	0.199669	0.595674	1.05891	1.37563	1.37432	1.18909	0.892854	0.599983	0.37059	0.233445	0.165926	0.109979	0.0569345	0.00263946	-0.00185304	0.00838298	0.0231736	0.0271535	0.0413142	0.0544645	0.050396	0.0463489	0.0453727	0.0420323	0.0289888	0.00239332	-0.0158734	-0.016883	-0.00160891	0.0116604	0.0135112	0.00164362	-0.00860012
	-0.0155431	0.00722917	0.0138515	0.00350916	-0.0338881	-0.0507953	-0.0499168	-0.0519515	-0.0530442	-0.0411373	-0.0159946	-0.0181898	-0.0251458	-0.0247407	-0.0174605	0.0512835	0.411022	1.39423	2.6313	3.56442	3.76341	3.44377	2.87139	2.20818	1.61612	1.17669	0.841486	0.565562	0.370733	0.284806	0.238648	0.197405	0.143312	0.113109	0.0975591	0.0777456	0.0590436	0.0455426	0.0401353	0.0242703	0.0106212	-0.00505093	-0.0284615	-0.0605765	-0.0598167	-0.0302197	-0.00525738	-0.000168115	-0.0116959
	-0.0196268	-0.0239869	-0.0352669	-0.038143	-0.0378156	-0.0180056	-0.00956804	-0.0200494	-0.0376885	-0.046653	-0.0357924	-0.0356079	-0.0491888	-0.0375561	-0.0129926	0.0318691	0.167195	0.472445	0.885829	1.19488	1.37708	1.52606	1.69071	1.68922	1.48471	1.1391	0.809458	0.543273	0.35612	0.237537	0.165879	0.120614	0.107189	0.105525	0.101712	0.0979334	0.071658	0.0417794	0.0137143	0.0168139	0.0287864	0.0265282	-0.00637008	-0.0414723	-0.06199	-0.0385543	0.00317044	0.0225008	0.0114872
	-0.00425178	-0.0121864	-0.0435563	-0.0713306	-0.0733668	-0.0786459	-0.0525682	-0.0513988	-0.0351926	-0.0316024	-0.0132999	-0.00924333	-0.00677256	-0.0307664	-0.0226651	0.0190188	0.240317	0.525113	0.729292	0.800798	0.836843	0.92829	0.984957	0.942445	0.805021	0.596922	0.383586	0.219771	0.125786	0.083159	0.0702356	0.0626287	0.046826	0.0251761	0.00389768	0.00880806	0.0408014	0.0900602	0.115094	0.0958448	0.0469254	0.013253	-0.00385781	-0.00472088	-0.0196447	-0.0459829	-0.0609981	-0.0562769	-0.0389554
	-0.0353656	-0.0429894	-0.0660532	-0.0578267	-0.0405671	-0.0237784	-0.0202992	-0.0317475	-0.0404504	-0.040639	-0.0453312	-0.0411418	-0.0337657	-0.0212995	-0.00900987	0.00163779	0.103528	0.292242	0.582219	0.991718	1.53489	2.02292	2.21952	2.11366	1.82193	1.51341	1.24685	1.04849	0.856506	0.609645	0.372013	0.223523	0.160885	0.131253	0.107275	0.0875802	0.0709673	0.0529752	0.0205213	-0.00276046	-0.0228755	-0.0257302	-0.0175799	-0.00692964	-0.00137244	0.000492308	-0.00452321	-0.00302747	0.0106513
	0.0304426	0.00904429	-0.0317618	-0.062986	-0.0775456	-0.0646378	-0.0439681	-0.0419548	-0.0526471	-0.0415035	-0.00702495	0.0175739	0.00709905	-0.0156905	-0.0220633	0.0237948	0.22711	0.596237	0.983287	1.23636	1.30487	1.27806	1.19949	1.09859	0.954031	0.757568	0.529795	0.357809	0.253065	0.238246	0.247968	0.24888	0.194479	0.11952	0.080632	0.0724977	0.0822913	0.0678901	0.0379228	0.00876085	-0.0211028	-0.0263241	-0.0165576	0.00484625	0.00654561	-0.00724249	-0.0197338	-0.018999	-0.0179383
	-0.0340841	-0.0478823	-0.0447957	-0.0334595	-0.0324713	-0.0152723	-0.0195576	-0.0159213	-0.044496	-0.0497834	-0.0383292	-0.0158783	-0.00637955	-0.00774172	-0.0131431	-0.00615845	0.118847	0.426795	0.779433	0.989091	1.03749	1.04765	1.06929	1.02117	0.877927	0.6919	0.500324	0.347536	0.222593	0.127457	0.0748979	0.0621784	0.070478	0.074144	0.0572822	0.0374361	0.007055	-0.00401113	-0.0132487	0.00468676	0.0159462	0.0092887	-0.00800504	-0.0126637	-0.00221068	-0.00927098	-0.0253584	-0.0307219	-0.0228479
	-0.0364443	-0.0285818	-0.0107773	0.00673562	0.00600861	0.0061065	-0.00956654	-0.0151202	-0.0243544	-0.0170158	-0.0180891	-0.0160457	-0.0205482	-0.0223274	-0.00608494	0.0854885	0.403374	1.25031	2.65887	4.42551	5.99851	7.25838	8.07462	8.6455	8.83268	8.74649	8.35718	7.73545	6.81776	5.69662	4.56502	3.60303	2.85453	2.23953	1.75925	1.35588	1.04516	0.81619	0.667201	0.590333	0.537153	0.46473	0.369741	0.287952	0.243652	0.234763	0.224666	0.183291	0.122913
	0.0384595	0.028607	0.0202158	0.0274102	0.0334677	0.0444861	0.00616628	-0.0267335	-0.046866	-0.0388456	-0.0267715	-0.0368163	-0.0343176	-0.0262925	0.0111477	0.11506	0.428848	0.958592	1.59662	2.1396	2.55102	2.81195	3.06584	3.2397	3.49787	3.65132	3.7425	3.48789	2.95635	2.23668	1.59241	1.14035	0.834906	0.627286	0.472258	0.38567	0.330634	0.271241	0.210767	0.146173	0.0899218	0.0572451	0.040679	0.0432926	0.0479819	0.0581726	0.0687546	0.0735669	0.0658146
	0.0356213	0.0468255	0.0358032	0.00847082	-0.0228652	-0.0263196	-0.0189754	-0.0153211	-0.0210207	-0.0290941	-0.0511029	-0.0551637	-0.0439152	-0.0258344	-0.0130874	0.0423194	0.238772	0.502098	0.883773	1.26952	1.61044	1.88131	2.60865	3.93811	5.22703	5.57544	4.8519	3.67327	2.63112	1.87215	1.338	0.923721	0.622673	0.463444	0.356469	0.273144	0.219468	0.196774	0.186213	0.157236	0.113222	0.0776619	0.0527693	0.0459426	0.0453306	0.043513	0.0292133	0.000337982	-0.0301263
	-0.0319936	-0.035006	-0.0566091	-0.0735242	-0.0607406	-0.0526495	-0.0382336	-0.0374506	-0.0366061	-0.0647585	-0.0834631	-0.0910967	-0.0788907	-0.0719074	0.0319041	0.174323	0.423878	0.779093	1.19823	1.53072	1.60134	1.4776	1.23747	1.01882	0.834349	0.686002	0.532872	0.393709	0.282361	0.205306	0.160032	0.113631	0.0725296	0.0394203	0.0301728	0.00284777	-0.0359386	-0.0649225	-0.0598662	-0.0483723	-0.0336154	-0.0217579	-0.0039217	-0.0101892	-0.0257358	-0.0465779	-0.0466483	-0.0336335	-0.00458977
	0.0374092	0.0356217	0.0226957	0.00477881	-0.0123217	-0.0225434	-0.0393443	-0.0627408	-0.0695021	-0.0556916	-0.0339685	-0.0345964	-0.0522738	-0.0630837	-0.00636614	0.0854749	0.231322	0.502698	0.867549	1.21888	1.40613	1.49532	1.58715	1.68686	1.73539	1.6302	1.30811	0.889958	0.533081	0.338693	0.263988	0.224195	0.19485	0.165337	0.123217	0.0737593	0.0176963	-0.0107828	-0.0257154	-0.00659041	0.00476783	0.0283952	0.0262205	0.0145906	-0.0129614	-0.0354141	-0.0534963	-0.0695862	-0.07343
	-0.0491536	-0.04483	-0.0481532	-0.0546226	-0.0585625	-0.0424041	-0.0231871	-0.0108529	-0.0185137	-0.0281473	-0.031356	-0.0359687	-0.0260987	-0.0222516	0.00287729	0.0524728	0.276551	0.700318	1.241	1.71621	2.06416	2.20892	2.1055	1.79759	1.42296	1.08974	0.778996	0.527021	0.356778	0.247176	0.188529	0.143184	0.106512	0.0644786	0.0354748	0.0439989	0.0606641	0.0666744	0.0483117	0.0265978	0.0057627	-0.00336785	-0.000122464	0.0231725	0.0306122	0.0107535	-0.0326785	-0.0584188	-0.0644182
	-0.0488914	-0.0389236	-0.0211056	4.63838e-05	0.00896329	0.00469657	-0.0119216	-0.0317708	-0.0473888	-0.0602084	-0.0543004	-0.049128	-0.0420977	-0.0338417	-0.00156537	0.133326	0.564325	1.33449	2.0847	2.51964	2.5118	2.32482	2.06344	1.73831	1.34494	0.930242	0.598538	0.399919	0.292856	0.237369	0.193504	0.162198	0.112514	0.0665742	0.0275045	0.0183363	0.0410417	0.0679095	0.083163	0.0739838	0.0640175	0.0699394	0.0688813	0.0606579	0.0292685	-0.00656246	-0.0325381	-0.0251423	0.0028999
	0.0262537	0.0224898	0.0146496	0.0101733	0.00439057	0.00595685	0.00719918	0.00481904	0.00545718	0.00153781	-0.0113305	-0.0233505	-0.0292157	-0.0345543	-0.0276355	0.0276122	0.217008	0.625602	1.25726	1.89662	2.31134	2.4396	2.32665	2.09946	1.75393	1.4181	1.08033	0.796081	0.571548	0.410883	0.300111	0.210957	0.170913	0.155167	0.155397	0.125789	0.101741	0.0783173	0.0706479	0.0437619	0.0232379	0.00982284	0.0146717	0.0335579	0.0499375	0.0461955	0.00941328	-0.0368804	-0.0569586
	-0.0063141	0.0112328	0.00867668	-0.020322	-0.0445068	-0.0697404	-0.0536517	-0.0439983	-0.0221966	-0.0255754	-0.0291203	-0.0378196	-0.0357089	-0.0357644	0.00163335	0.15347	0.487412	0.927264	1.29672	1.46459	1.51429	1.45679	1.35504	1.09527	0.844318	0.622716	0.479386	0.340015	0.216843	0.141971	0.117383	0.0944038	0.0645046	0.0429128	0.041415	0.0418529	0.0173128	-0.00171113	-0.0225578	-0.0321707	-0.0366916	-0.0192752	-0.0033402	0.012967	0.0199448	0.0280405	0.0245417	0.0152138	-0.0172852
	-0.0229961	-0.00324977	0.00349032	-0.00902074	-0.00889775	-0.0321533	-0.0374022	-0.0408276	-0.025485	-0.00777363	0.0197	0.0517848	0.0593773	0.0417116	0.0360901	0.118013	0.328128	0.604068	0.825008	0.94452	0.985132	1.01136	0.969576	0.866847	0.700609	0.531354	0.372189	0.2353	0.142051	0.0851665	0.0562953	0.0280953	0.0125894	-0.00365787	-0.010327	-0.0216796	-0.0239029	-0.0176314	-0.0113953	0.000244522	-0.0144921	-0.0273807	-0.0491756	-0.0378567	-0.0248061	-0.00178744	0.00459927	-0.00677038	-0.02195
	-0.0447731	-0.0412521	-0.0263528	-0.0127567	-0.016868	-0.0154523	-0.0291311	-0.0328042	-0.056864	-0.078965	-0.0932428	-0.0763539	-0.0662627	-0.0431058	-0.0241926	0.0599724	0.355056	0.984747	1.74044	2.24937	2.39588	2.32385	2.18093	1.91001	1.51521	1.07286	0.714557	0.471314	0.346252	0.244589	0.18153	0.136741	0.119611	0.108178	0.092246	0.0684863	0.0398303	0.0179392	0.0114171	0.0125599	0.0014299	-0.0168863	-0.031867	-0.0366111	-0.0277486	-0.0233638	-0.02703	-0.0374113	-0.0402073
	-0.0127798	-0.00817062	-0.0351124	-0.0582964	-0.0562374	-0.0452465	-0.0615366	-0.0848205	-0.061974	-0.023323	0.0116641	0.022745	0.0263776	0.0306931	0.0162321	0.103463	0.367211	0.86358	1.68867	2.70248	3.53621	3.82122	3.51886	2.99987	2.39791	1.86151	1.42348	1.1391	0.908264	0.695172	0.483871	0.347472	0.245161	0.18101	0.130837	0.0957924	0.0806754	0.0726073	0.0630306	0.0301915	0.012079	0.0104313	0.00843377	-0.00623382	-0.0074023	0.00938056	0.0240652	0.0176623	0.00804427
	0.0217411	0.0205287	0.00261405	-0.0182778	-0.0346045	-0.0428918	-0.0505976	-0.0347878	-0.037842	-0.0306782	-0.0371084	-0.0379358	-0.0327454	-0.0358054	-0.0264251	-0.0250627	0.0292806	0.116105	0.328766	0.632277	1.03167	1.32106	1.47179	1.42274	1.27517	1.07718	0.861777	0.640619	0.427091	0.257242	0.144043	0.0942014	0.0906936	0.0951641	0.0576128	-0.00377888	-0.0382189	-0.0301579	0.00233268	0.0164089	0.000829801	-0.0215571	-0.0381464	-0.0534045	-0.0488747	-0.0361533	-0.0278703	-0.026729	-0.0328666
	-0.0286143	-0.0337015	-0.0331391	-0.0352049	-0.0371137	-0.026522	-0.0081191	-0.0121613	-0.0208691	-0.0338638	-0.0355273	-0.0339558	-0.0428882	-0.0362005	0.025064	0.320541	0.728483	1.07855	1.19336	1.17232	1.09042	0.929542	0.699037	0.454483	0.273039	0.155643	0.0978173	0.0638333	0.0748628	0.0876538	0.0828455	0.0373033	-0.00575704	-0.0245515	-0.0118338	0.00106164	0.0100172	-0.00314431	-0.0126273	-0.0266619	-0.027547	-0.0359664	-0.0416514	-0.0531497	-0.0652002	-0.0766768	-0.0774511	-0.0727549	-0.0586962
	-0.027781	-0.0212834	-0.0137802	0.00105945	0.00585791	-0.010489	-0.0361816	-0.0389075	-0.042413	-0.0382785	-0.0432106	-0.0402854	-0.0399852	-0.0594344	-0.032675	0.0435327	0.1568	0.274429	0.446495	0.753219	1.16068	1.55755	1.74163	1.61198	1.27075	0.927033	0.687903	0.494552	0.308374	0.166199	0.10425	0.0885919	0.0812239	0.0738226	0.0743268	0.0644775	0.0396401	0.00966785	-0.00335803	-0.0316475	-0.0602526	-0.0705164	-0.0386711	0.00956331	0.0278447	-0.000524309	-0.0427301	-0.0472331	-0.0262899
	0.00660599	0.021894	0.0237831	0.00885969	-0.0214225	-0.0381469	-0.044969	-0.0369676	-0.0308493	-0.0235488	-0.0130499	-0.00565278	0.0158857	0.00665866	0.0142699	0.0678516	0.186753	0.342094	0.516476	0.722622	0.921641	1.0135	0.987518	0.814176	0.599724	0.404636	0.296341	0.224501	0.158597	0.0980638	0.0667357	0.0577605	0.0623472	0.0703381	0.0773402	0.0582332	0.00799683	-0.044899	-0.0693219	-0.0607445	-0.0509918	-0.0424244	-0.0475059	-0.0467379	-0.043582	-0.0172592	0.00225066	0.00546342	-0.00582717
	-0.0435027	-0.0577193	-0.0457841	-0.0283449	-0.00289307	-0.0090513	-0.0182681	-0.0396369	-0.0539314	-0.0431054	-0.0357869	-0.0179645	-0.0229142	-0.0261809	0.000394544	0.0363701	0.153372	0.377766	0.688366	0.930406	1.01726	0.996213	0.984992	1.00542	1.02615	0.914885	0.708449	0.457931	0.295785	0.212427	0.174399	0.140538	0.0906429	0.0570451	0.0379662	0.0415987	0.0371946	0.0194652	-0.00885327	-0.0190682	-0.00506822	0.00359856	-0.0117876	-0.0357247	-0.0302105	-0.0187111	-0.0145777	-0.0302896	-0.0302277
	-0.00848276	-0.013644	-0.0162444	-0.0115373	-0.0239979	-0.0105883	-0.00448649	0.013236	-0.00369213	0.0201463	0.0788216	0.121064	0.104904	0.0522721	0.0140884	0.0723548	0.244256	0.42735	0.611876	0.789047	1.14702	1.47787	1.71619	1.76672	1.72118	1.51998	1.17406	0.790742	0.507231	0.351457	0.260542	0.225292	0.201684	0.167628	0.0971519	0.048826	0.0371562	0.0500434	0.034373	0.0197331	0.017593	0.0256715	0.00709081	-0.0110795	-0.0084149	0.00860105	-0.00294577	-0.021002	-0.0282215
	-0.0344553	-0.05868	-0.0598448	-0.0643044	-0.0630706	-0.0431013	-0.0236796	0.0084017	0.0268517	0.0185457	0.0272587	0.0556522	0.0893758	0.0813284	0.0449527	0.00843821	-0.0108891	0.00224334	0.0912701	0.334186	0.671919	0.971115	1.08406	0.998858	0.817137	0.616834	0.431551	0.271418	0.14298	0.0650484	0.024994	0.011137	-0.0035337	-0.0215133	-0.0193427	-0.0315116	-0.0195081	-0.0278947	-0.0219717	-0.0375176	-0.0549822	-0.058431	-0.0386655	-0.0356688	-0.0302152	-0.0366332	-0.0257024	-0.0182641	-0.0109741
	-0.0184493	-0.032598	-0.0167436	-0.0170385	-0.000705184	-0.0128555	-0.0270956	-0.0369449	-0.0255573	0.0180939	0.0337957	0.0927665	0.134095	0.121592	0.0618174	0.056806	0.256411	0.615464	1.20259	1.8309	2.25433	2.20366	1.80655	1.28624	0.849228	0.537869	0.372272	0.288431	0.228648	0.184207	0.154753	0.135839	0.11498	0.0892689	0.0685892	0.0440749	0.0361732	0.0296061	0.0361014	0.0310315	0.026912	-0.00449999	-0.0386167	-0.0623532	-0.0442864	-0.0239228	-0.00317623	0.00846995	0.00774643
	-0.0259291	-0.0206988	-0.0184836	-0.0250642	-0.0158396	-0.01107	-0.00889025	-0.0316511	-0.0411265	-0.0622615	-0.0602982	-0.0485795	-0.0367417	-0.0213552	-0.013706	0.00551756	0.013523	0.0820989	0.198459	0.335009	0.452472	0.490458	0.428241	0.287365	0.153095	0.0736611	0.0209419	-0.0128661	-0.0278827	-0.03904	-0.0425401	-0.0484133	-0.0383516	-0.0203118	-0.00353667	-9.40122e-05	-0.00680001	-0.0171553	-0.0111474	-0.000550826	0.0172891	0.0284757	0.0228069	-0.005585	-0.035636	-0.0461357	-0.0409777	-0.0247921	-0.0235584
	mean across laps, day 1, post
	-0.00370639	-0.00439311	-0.00544769	-0.0060121	-0.00782702	-0.00919557	-0.0104954	-0.0113885	-0.0105145	-0.00673668	-0.00287354	-0.000806686	-0.00231181	-0.00353654	0.00312761	0.0422266	0.14508	0.315874	0.529002	0.734205	0.893259	0.98053	1	0.964644	0.890484	0.786516	0.66936	0.551228	0.442146	0.345721	0.269375	0.213504	0.173342	0.142417	0.115807	0.0918571	0.0715311	0.0560873	0.0444917	0.0348612	0.0268718	0.0206294	0.0154818	0.0110412	0.00801406	0.00557352	0.00300105	0.000214439	-0.00158422
[truncated: 51 more columns]

## Sheet: SupFig5h_left
	Goal PC stays goal PC from day 1 to day 2, cell 53, Familiar to Familiar belt
	Day 1, df/f map, pre: before reward switch, 100 laps by 50 spatial bins.
	1.44103	2.30771	3.28092	3.70507	3.78547	3.91143	3.43372	2.39302	1.42908	0.66399	0.349469	0.270814	0.192057	0.261364	0.181399	0.166622	0.0686633	0.0623854	0.101919	0.0766839	0.0793133	0.0996486	0.119886	0.107792	0.0738215	0.115038	0.0578735	0.0563759	-0.0454084	-0.0172115	-0.0556818	-0.0779105	-0.0872603	0.0243245	0.0441599	0.0533913	-0.0549249	-0.00883046	-0.0384117	0.013927	0.0169735	0.0103922	0.092679	0.157926	0.281401	0.232971	0.190134	0.104235	0.0915688
	0.110286	0.15732	0.0782426	0.0382921	-0.0707321	0.0140454	0.0375402	0.249403	0.30409	0.341413	0.151183	0.103438	0.0630401	0.0734894	0.0354942	0.00975801	0.0318226	0.0468971	0.0152487	0.00745428	-0.0726708	-0.125519	-0.204057	-0.200593	-0.117861	0.0176129	0.0989503	0.0987897	0.0502187	0.0367093	0.0740095	0.0527133	-0.0404315	-0.0880527	-0.12017	-0.118803	-0.074801	-0.00294197	0.0792236	0.132676	0.114433	0.158138	0.112771	0.11247	0.0909045	0.0764685	0.0493395	-0.060136	-0.0943391
	-0.015795	-0.0879997	-0.0964903	-0.132371	-0.0595062	-0.00897245	0.069003	0.1097	0.104892	0.0240139	0.0139908	0.0438412	0.1225	0.142948	0.0804335	0.0813731	0.104058	0.199446	0.29131	0.360872	0.314896	0.157344	-0.00291828	-0.0377553	0.0255954	0.080755	0.101042	0.0794148	0.0996703	0.150645	0.176371	0.131337	0.0636662	0.00221111	0.0454862	0.026915	-0.0101966	-0.104973	-0.0394319	0.0173413	0.0775801	0.0707225	0.138947	0.157274	0.125311	0.0939274	0.0889095	0.0572638	-0.0249134
	0.0329767	0.0808164	0.0790784	0.115749	0.126304	0.0858552	0.0257778	0.00221914	0.0275062	0.07241	0.0440702	-0.0243062	-0.0506309	0.00583762	0.0349516	0.111322	0.11574	0.112802	0.0273325	-0.0245715	-0.0461291	-0.061191	-0.0452633	-0.00881401	-0.0255228	-0.0959606	-0.159958	-0.127691	-0.000143572	0.0828501	0.102302	0.0505392	0.0828778	0.166579	0.250075	0.218351	0.173078	0.113736	0.0485316	0.0286374	0.062631	0.153774	0.104996	0.0542282	0.016888	0.0475132	0.0125464	-0.0649558	-0.158819
	-0.0243342	0.101237	0.0952472	0.113845	0.0120879	-0.0265781	-0.0605338	0.05958	0.168651	0.200905	0.128133	0.107821	-0.00422047	-0.01504	-0.0703666	0.0038535	0.0236788	-0.0333335	-0.12273	-0.187742	-0.167121	-0.158521	-0.140472	-0.0308141	0.121517	0.215671	0.119828	0.00305819	-0.0663355	-0.0820374	-0.0670944	-0.054828	-0.00449404	0.0195433	0.0596828	0.0516849	0.0129875	0.0217733	-0.0442541	-0.0413386	-0.0553588	0.014335	-0.00118775	-0.0525617	-0.0740792	-0.0239656	0.0304525	0.0787981	0.0735556
	-0.0536674	-0.0206328	0.0405898	0.0605286	-0.00807705	-0.0212933	-0.0636271	-0.0410566	-0.0774441	-0.0470054	-0.0491208	-0.000448558	0.049553	0.0646584	0.136385	0.163119	0.167246	0.0573784	-0.00421446	0.039094	0.10156	0.147849	0.0774919	0.0551769	0.075514	0.17337	0.200995	0.218411	0.219046	0.176161	0.116188	0.059943	0.0693654	0.0619875	0.047427	0.0758058	0.0692434	0.0429828	-0.0520368	-0.0726311	-0.0631251	-0.033143	-0.0162887	-0.0388479	0.0787062	0.124553	0.123396	0.0470894	0.00292312
	0.0891258	0.0894333	0.0319489	0.0726685	0.119709	0.220365	0.154024	0.144671	0.0793987	0.0749032	0.0259643	-0.015414	-0.020515	-0.00458265	0.083544	0.091905	0.11202	-0.0133488	-0.0504306	-0.0534085	0.0260928	0.0999913	0.078046	0.0379461	-0.0106625	0.0570896	0.167526	0.178712	0.0625194	-0.0768113	-0.0489217	0.0743284	0.129814	0.150492	0.170955	0.199665	0.163462	0.0941571	0.059894	0.0790099	0.0837332	0.144992	0.136955	0.0503144	-0.025427	-0.049283	0.033905	-0.00624642	0.00595666
	0.209536	0.259518	0.232724	0.090348	0.0580709	0.0739484	0.133039	0.0664324	0.0684601	-0.0357677	0.0426988	0.00710469	0.0344192	-0.0373509	-0.0604257	-0.0429296	-0.0269994	0.0163468	0.0279977	-0.00825459	-0.123131	-0.192383	-0.178677	-0.119634	-0.0395386	0.0614788	0.165684	0.245958	0.200142	0.124814	0.0814312	0.163338	0.229511	0.149965	0.0310376	-0.00254479	0.00246002	-0.0295764	-0.109775	-0.117957	-0.0529686	0.023609	0.0446989	-0.00499997	-0.0104352	0.0807393	0.150345	0.108518	-0.0198628
	-0.106907	-0.0420716	0.0363695	0.0339648	-0.0220984	-0.0233581	0.0178244	0.0877531	0.111342	0.0960495	0.0971849	0.0400267	0.0205951	-0.0641786	-0.102622	-0.114567	0.00847038	0.111729	0.0884255	-0.0131957	-0.0143678	0.125658	0.151596	0.0723472	0.0447822	0.0683897	0.145304	0.177409	0.162948	0.135856	0.0700195	0.03498	-0.0136781	-0.0349964	0.0777555	0.261266	0.288387	0.230563	0.115212	0.0885763	0.0427045	-0.0092451	0.0135984	0.0535308	0.083722	0.0576805	0.0935599	0.167365	0.184065
	-0.0504917	-0.0625221	0.031703	0.0621988	0.0805242	-0.00677687	-0.0415285	-0.00638025	0.0268901	0.0532454	0.0397421	0.0799327	0.0603954	0.0152929	0.0435518	0.0797737	0.116169	0.118606	0.117919	0.111849	0.0735013	0.0801184	0.0963647	0.108012	0.145901	0.191745	0.244241	0.173581	0.0586788	-0.0796347	-0.117206	-0.106055	-0.10389	-0.072887	-0.0886948	-0.0196115	0.0511252	0.0712023	-0.0201127	-0.0601303	-0.0146607	0.0156398	-0.0218774	-0.0505314	0.017132	0.11263	0.117683	0.0766967	-0.0089871
	0.0559176	0.0590335	-0.024201	-0.0918587	-0.043208	0.114487	0.215258	0.21171	0.10705	0.00685277	-0.055253	-0.101426	-0.0335241	-0.00926995	0.0266629	-0.0425935	-0.130889	-0.158946	-0.134361	-0.0413339	-0.0113939	0.0172123	0.0091702	-0.0358232	-0.058941	0.031978	0.0781152	-0.00527867	-0.0946924	-0.0951903	-0.0370901	0.0256904	-0.0129934	0.0355413	0.0416001	0.0586187	-0.0527284	-0.0910025	-0.0635898	0.0130808	-0.0013064	0.00198363	0.0240175	0.0401686	0.0228762	0.0189668	-0.0251683	-0.013044	-0.0214068
	0.0429713	0.0546729	0.0681242	0.0147282	0.0310428	-0.0378546	-0.0557559	-0.0649622	0.0220471	0.0283921	0.011487	-0.0236342	-0.01645	-0.0564134	-0.0577129	-0.0759451	-0.0329197	0.0492431	0.120957	0.131109	0.0549982	0.0124862	0.0230333	0.0686394	0.101942	0.0852381	0.0966117	0.106581	0.0684682	-0.0171975	-0.0254625	0.0256677	0.0329207	0.0712057	0.0506102	0.0282187	-0.0279344	-0.0458645	-0.0409386	-0.0539605	-0.0173319	0.0235652	0.0112526	0.0339318	0.0484787	0.068965	0.0289418	-0.0247483	-0.0091715
	0.0511592	-0.0122077	0.0201559	0.0764918	0.141411	0.131172	0.131057	0.155149	0.110912	0.10093	0.103129	0.116837	0.0293778	0.00735925	0.0303107	0.190906	0.307124	0.369779	0.295845	0.264963	0.232239	0.166208	0.0390016	-0.0351773	-0.0452911	-0.0669522	-0.065904	-0.0201393	0.084706	0.194722	0.30713	0.381617	0.315284	0.199275	0.0861281	0.0323608	-0.0111454	-0.080601	-0.116745	-0.0960393	-0.104807	-0.124806	-0.191374	-0.101057	-0.0157318	-0.00994315	0.014412	-0.041304	-0.0337323
	-0.0951259	-0.105622	-0.131668	-0.0530739	0.0278096	0.0942164	0.102137	0.128876	0.0913802	0.0509398	0.048529	0.0593892	0.0631235	0.0173781	0.0129497	-0.0144321	-0.0381723	-0.0710564	-0.0668849	-0.103316	-0.156717	-0.203853	-0.208144	-0.155215	-0.084974	0.0199779	0.0929926	0.127681	0.15146	0.156707	0.156948	0.140891	0.0647096	0.00763298	-0.0614843	-0.0723173	0.0185997	0.138435	0.186746	0.167481	0.0956186	0.0564215	0.00366827	-0.0863966	-0.0773571	-0.0365022	0.08261	0.0483168	0.00151287
	0.113731	0.189101	0.0966668	0.0638382	0.00981884	0.0499004	0.090521	0.0607756	0.0800098	0.087943	0.117538	0.0844496	0.0490776	0.0381023	0.00300029	0.0172028	0.0900614	0.124504	0.0627568	-0.0580109	-0.137402	-0.148676	-0.129886	-0.0519335	-0.0167446	-0.00402873	-0.0313288	0.00536886	0.0223716	0.0653606	0.0255429	0.0289933	0.00754796	0.016347	0.0258882	-0.0379773	-0.0766139	-0.0467423	0.0302386	0.0461034	0.0215497	0.0692766	0.106372	0.102465	0.0648025	0.0812583	0.112658	0.16211	0.134433
	0.0781911	0.0530273	0.0228228	0.0874376	0.191208	0.16632	0.131713	0.03177	0.0423901	0.0737311	0.0823794	0.0557544	-0.0103228	-0.0184705	-0.00254495	0.0735174	0.0831115	0.0133036	-0.0492198	-0.0191413	0.0309516	-0.0424211	-0.0450458	-0.00337927	0.0860586	0.074697	0.00284253	-0.0406806	-0.0501881	-0.0185437	-0.0246259	0.0252478	0.136944	0.218339	0.246557	0.18151	0.204388	0.222817	0.239098	0.187546	0.164043	0.0933371	0.0799231	0.0815021	0.172492	0.204904	0.184478	0.0991025	0.097893
	0.0112208	-0.00165773	0.0558855	0.0800207	0.0512993	0.0158898	0.0625467	0.0946619	0.162895	0.10259	0.0893395	0.0321708	0.0350409	0.0253473	0.0439555	0.0844054	0.026653	-0.0503355	-0.123435	-0.0847796	-0.00781936	0.0193343	-0.00269144	-0.0225711	0.00918473	0.03981	0.0570966	0.0579904	0.0349214	0.0256391	0.00640752	0.0176864	0.0506026	0.0804627	0.0995702	0.0867079	0.0828232	0.155711	0.152245	0.137729	0.097288	0.10065	0.0221947	-0.104204	-0.0787942	0.0686721	0.180232	0.121248	0.0849905
	0.0877302	0.02669	0.016414	0.0809249	0.0804867	0.0664143	0.045094	0.027297	-0.0612099	-0.133444	-0.103483	-0.0271918	0.00874616	-0.0654453	-0.0573626	0.0090532	0.0393107	0.0125838	-0.0717953	-0.0453728	-0.0200528	0.021652	0.0595519	0.10728	0.101507	0.0894965	0.0892579	0.0995523	0.0238647	-0.0891586	-0.0890548	-0.00079073	0.0917273	0.082294	0.0558946	0.0297738	-0.00032977	-0.0859383	-0.20725	-0.25796	-0.155426	-0.111476	-0.121835	-0.150931	-0.10695	0.0451407	0.10692	0.145159	0.047062
	0.0471928	0.0919651	0.0208239	0.00869686	-0.0285388	-0.030863	0.0127753	0.0473676	0.154932	0.111554	0.0935383	0.0605776	0.0318268	0.0407968	0.0209041	0.0943722	0.138808	0.170122	0.174447	0.166701	0.126504	0.0171993	-0.0613392	-0.0470324	0.0148309	0.0335928	0.0182065	-0.0278178	-0.079418	-0.144954	-0.0751598	-0.00878239	-0.0402072	-0.0434685	0.109346	0.268616	0.234712	0.0977964	0.0247327	0.0537312	-0.0061058	-0.0344076	-0.0213393	0.0358012	0.024891	-0.0248744	-0.0875322	-0.0525466	0.00525749
	0.143038	0.0972061	0.045686	0.0215011	0.0920728	0.194713	0.216051	0.138439	0.0804417	0.109498	0.176672	0.173667	0.145545	0.0932828	0.0493346	0.0282566	0.000944076	0.0434844	0.0245718	0.144808	0.16857	0.268397	0.278358	0.244633	0.121019	0.0730048	0.100584	0.128024	0.0589406	0.0201731	0.0199105	0.016053	-0.0166986	-0.0134096	0.00582883	0.00167593	-0.00902033	-0.0492164	-0.0206863	-0.0325681	0.0203836	-0.0334093	-0.0692296	-0.126398	-0.0869203	-0.0832457	-0.0329571	-0.0240461	0.0465413
	0.0311737	0.0661229	0.041374	0.0307964	0.00424216	0.0466024	0.160197	0.139283	0.137159	0.129205	0.0960083	0.0461205	-0.0641708	-0.0952318	-0.0471049	0.0571808	0.250052	0.261195	0.282901	0.211894	0.130303	0.0470814	0.0166234	0.0666434	0.0346086	-0.0659813	-0.09821	-0.0936992	-0.0609214	-0.0691664	-0.0344896	0.0354953	0.0876016	0.0551015	0.0144348	0.0482321	0.0978235	0.133158	0.181716	0.232019	0.202715	0.132172	0.0451925	0.00234945	0.0514678	0.103888	0.14372	0.0921483	0.046644
	0.0163291	-0.0200863	-0.00726502	-0.0250823	0.0488295	-0.00743982	-0.0617038	-0.122119	-0.0510188	-0.0551663	0.0230277	0.0275044	0.0835846	0.0557938	0.0831016	0.137809	0.171094	0.0906541	0.0142775	-0.0373435	0.0181571	0.0249671	-0.00846834	-0.0113122	0.0673293	0.121793	0.0501674	-0.110722	-0.179626	-0.137392	-0.0921795	-0.110222	-0.111991	-0.0523942	0.0524606	0.11161	0.126805	0.110058	0.128229	0.0564318	0.0657469	0.00960511	0.0424354	0.0484202	0.121313	0.179345	0.189439	0.149422	0.0729661
	-0.0670707	-0.0224336	0.0382577	0.0795909	0.0831927	0.0492624	0.0544635	0.0615039	0.0881329	0.152265	0.12223	0.12113	0.0635765	0.0123821	0.0132554	-0.000858697	0.0151871	-0.0449502	-0.0436506	-0.0454362	-0.0249056	-0.0241714	0.0564129	0.109159	0.0475318	-0.0736233	-0.142068	-0.108079	-0.0935124	-0.0631555	0.0474915	0.185604	0.26692	0.198996	0.13448	0.0640316	0.00899868	-0.0148523	-0.0174506	-0.0110383	-0.0538339	-0.10768	-0.0938518	-0.100896	-0.112287	-0.120796	-0.0550072	-0.00864285	0.00438359
	-0.00220728	0.0210476	0.0143431	-0.00738858	-0.0690023	-0.102369	-0.0553988	-0.0109504	0.0651772	-0.00992488	-0.0154571	-0.0142822	0.0266379	0.0990855	0.221817	0.271498	0.257051	0.173559	0.143024	0.0926506	0.0862775	0.115401	0.151481	0.134392	0.0665791	0.0499307	0.0899188	0.199399	0.220449	0.16352	0.121462	0.150501	0.165995	0.0653575	0.00441045	0.0148272	0.0663218	0.0611008	0.00794029	-0.0398035	-0.0779459	-0.0809528	-0.0298596	0.0455513	0.106525	0.0668402	0.01255	-0.0534954	-0.00793807
	-0.015077	-0.003091	-0.0395453	0.0222166	0.0177531	0.0597005	0.0771212	0.0784162	0.0779595	0.0185075	0.0476857	0.0565328	0.0846606	0.0681476	0.0477098	-0.0240432	-0.0645707	-0.0338345	-0.00749863	-0.0649362	-0.157013	-0.153981	-0.119556	-0.087945	-0.0804705	-0.0644601	0.0550274	0.1409	0.231662	0.175327	0.100019	0.0400861	-0.00148895	0.0177975	0.044164	0.0595066	0.0416625	-0.0475266	-0.023137	0.0488921	0.138458	0.163239	0.146387	0.10069	0.0786223	0.0999541	0.153308	0.164056	0.118718
	0.0193923	0.00882105	-0.00197651	0.0182158	0.0605878	0.137695	0.119478	0.0736001	0.0126163	0.0358764	0.0249961	0.0137258	0.0477082	0.0540067	0.136539	0.114659	0.117542	0.138712	0.461022	0.766725	0.811911	0.575714	0.397586	0.25576	0.131757	-0.0440332	-0.0309134	0.0724426	0.109502	0.109985	0.000642419	0.00372782	-0.0402836	-0.023467	-0.0464855	0.0175729	0.0522692	0.204061	0.226318	0.145608	-0.021109	-0.0859137	0.0269331	0.14062	0.196626	0.0797549	0.0139108	-0.0326796	0.0123287
	0.051066	0.0880662	0.0793574	0.0505348	-0.0332225	-0.0691276	-0.00915734	0.0670636	0.114034	0.0936214	0.130563	0.0610977	0.00529571	-0.0698229	0.00206165	0.0609029	0.196937	0.329924	0.397889	0.322337	0.203615	0.159286	0.105935	0.0256377	-0.0201768	0.0165031	0.0692049	0.100899	0.0971258	0.0375797	-0.0113798	-0.0245725	0.00828332	0.05018	0.0757244	0.0934279	0.099194	0.0520344	0.0491923	0.0490427	0.0764249	0.0687373	0.0963627	0.0762086	0.0703451	-0.0144879	-0.0314547	0.0142159	0.057691
	0.0479353	0.0125707	0.0290122	0.0109442	-0.0111947	-0.0633561	-0.0669795	-0.0217605	-0.0201364	-0.011961	0.000304757	0.0295166	0.0913666	0.00364376	-0.00107786	-0.0739452	0.010251	0.042005	0.0230729	-0.0162289	-0.0290227	0.0203836	0.0618323	0.0195406	-0.0228228	-0.0733955	-0.0578896	-0.013584	-0.0639664	-0.148982	-0.191354	-0.0671332	0.133596	0.15419	0.106368	-0.0132252	-0.00132727	0.0166428	0.0732764	0.0873855	0.0498086	-0.00847171	-0.0170683	0.0345665	0.071396	0.0937191	0.0287697	-0.0343123	-0.0104095
	0.213156	0.147102	0.111363	0.126674	0.154898	0.0694962	0.0143553	0.0225323	0.0787108	0.0491959	0.0769702	0.0568568	0.0688841	0.0654803	0.0603115	0.089034	0.0611814	0.130157	0.159408	0.21463	0.170509	0.145532	0.163439	0.241196	0.261616	0.133544	0.0181904	-0.0652771	-0.074076	-0.0806621	-0.0162865	0.0757554	0.163051	0.160655	0.0818781	0.00993449	-0.0480346	0.0132736	0.0732914	0.132826	0.129969	0.0652915	0.0349579	-0.0336422	-0.0781184	-0.102801	-0.117491	-0.0211841	-0.0232548
	-0.137065	-0.158697	-0.157679	-0.113567	-0.0927742	-0.0288744	0.0379806	0.0913885	0.0773069	0.017495	-0.0214804	-0.00808298	-0.00863239	0.092027	0.164285	0.273343	0.262318	0.224975	0.147814	0.0786959	-0.0052165	0.0311703	0.0950416	0.177771	0.116882	0.0266281	-0.013293	0.0217922	0.148596	0.214529	0.185773	0.0872698	0.000710546	-0.00261607	0.00741282	0.0152615	0.0280614	0.00095135	-0.00323388	0.0608003	0.106535	0.156267	0.128827	0.105711	0.0613783	-0.0180595	-0.00529214	0.00532334	0.0354474
	0.0995719	0.163525	0.147567	0.0693861	-0.0338521	-0.075921	-0.0015378	0.0829041	0.0699873	0.0716689	-0.00288052	0.0203288	-0.014998	0.0292736	0.0548589	0.0889594	0.103029	0.062941	0.0247727	0.0501772	0.111152	0.157224	0.111298	0.0367176	-0.0101069	-0.0331206	0.00154302	0.0345534	0.0526446	0.0278202	0.0033834	0.0143544	0.0332232	0.0257458	0.0599958	0.0695727	0.122658	0.173708	0.161471	0.132284	0.110639	0.121295	0.103855	0.0635851	0.0836121	0.152318	0.161586	0.11534	0.017376
	0.00237164	0.0293888	0.0232153	0.0286098	0.0540558	0.0251731	-0.0175971	0.0448995	0.0363825	0.0906461	0.021742	0.0615465	0.0194885	0.0325312	0.118869	0.211943	0.224822	0.124187	0.0344561	-0.0120466	-0.0460994	-0.0919957	-0.133138	-0.088694	0.0183522	0.0508852	0.0126933	-0.00260594	0.0423958	0.105642	0.100932	0.0565558	0.0228824	0.0297863	0.101356	0.169946	0.145631	0.0949702	0.0536334	0.0100899	-0.0318981	-0.0786681	-0.067828	-0.0622551	-3.07345e-05	0.0285813	0.104806	0.0586223	0.0677563
	0.0894664	0.0677305	-0.0434436	-0.0978737	-0.0617411	-0.0115286	0.0836122	0.0502874	0.0369072	-0.0591892	-0.0621543	-0.0544401	0.00247607	0.0482787	0.134353	0.16945	0.145549	0.0767202	0.0450328	0.0315641	0.0135696	0.00887746	0.0258533	0.0448699	0.0445332	-0.00982359	-0.0946173	-0.129601	-0.120845	-0.0724492	-0.0436397	-0.0140918	0.0899751	0.10913	0.145368	0.0819422	0.0606153	0.034455	0.0369662	0.114341	0.138768	0.074646	-0.0387809	-0.111657	-0.103669	-0.0988022	-0.0289084	0.00106753	0.0725422
	0.245247	0.190373	0.019658	-0.0828342	-0.0477226	0.0449827	0.0777669	0.0458405	-0.00102527	-0.00424377	0.0475201	0.0921907	0.124252	0.0664241	0.0625173	0.0612601	0.0851139	0.00725124	-0.0884644	-0.127195	-0.10091	-0.0703392	-0.0697947	-0.09736	-0.0897208	-0.052842	0.0382279	0.1235	0.106246	0.0549995	-0.0184399	0.0160265	0.0473625	0.0277285	-0.0302807	-0.0313976	0.00624812	0.0128927	-0.0411286	-0.00939352	0.0580222	0.154039	0.160041	0.143818	0.128848	0.12073	0.0715575	0.0381135	0.0643033
	0.121423	0.0912193	0.100034	0.0103178	-0.0311549	-0.0870183	-0.0405646	-0.00855008	-0.0170974	-0.00384314	0.00216144	0.0622613	0.040591	0.0794033	0.172693	0.308503	0.399005	0.385574	0.362136	0.291851	0.245613	0.199285	0.121361	0.144761	0.065508	0.0682509	0.0287112	0.0604006	0.0288323	-0.00612731	-0.016753	0.0542364	0.0712786	0.0489947	0.0124995	0.107916	0.148928	0.10555	0.015219	0.0175928	0.0411833	0.0328296	-0.00995969	-0.0171445	-0.0273153	-0.0293223	0.00416634	0.017057	0.0681616
	0.201826	0.212302	0.177892	0.14994	0.164162	0.123471	0.043835	-0.0240735	-0.0552744	-0.0166831	-0.0218412	-0.00557286	-0.0503971	-0.0271901	-0.0231262	0.0796867	0.0960202	0.208462	0.243751	0.276256	0.161385	0.0664369	0.0914486	0.152212	0.193756	0.181109	0.174809	0.155001	0.11526	0.0192222	-0.0725237	-0.125376	-0.123063	-0.0631825	-0.0216477	0.0607982	0.131581	0.0806258	0.0156015	-0.0356765	-0.0486949	-0.0953599	0.0325175	0.120292	0.240213	0.157315	0.136159	0.0912695	0.0203207
	0.00925717	0.095341	0.163179	0.180196	0.158911	0.0869192	0.0472706	0.00715393	0.0127576	0.0862731	0.0851735	0.0756638	0.0239804	0.0532292	0.0910959	0.184054	0.291969	0.358473	0.311706	0.134571	-0.015013	-0.132831	-0.149909	-0.122683	-0.0787587	-0.041493	-0.00903589	0.000607906	0.0391802	0.0495701	0.105609	0.136085	0.121629	0.072283	0.0390928	0.0658646	0.0664623	0.0405279	0.031519	0.0283934	0.094843	0.0896508	0.104365	0.081486	0.0543419	0.0282316	0.00826933	0.0213668	0.00123569
	0.0766842	0.112975	0.166539	0.231284	0.233608	0.17857	0.0600288	0.0659787	0.0735791	0.115073	0.104353	0.0762592	0.0444945	0.046669	0.0237319	0.125082	0.225521	0.275608	0.21512	0.135596	0.0667867	-0.0367958	-0.104253	-0.0761648	-0.0109266	0.0374994	0.0642318	0.0681286	0.0623665	0.0258429	-0.0311849	-0.0791552	-0.115858	-0.115202	-0.0936009	-0.0628184	-0.0151574	-0.00424646	-0.0521442	-0.0751356	-0.0500257	0.0239941	0.0230331	-0.0176651	-0.0377165	-0.000600233	0.0942396	0.211096	0.237832
	0.0233477	-0.0585464	-0.0270391	-0.0415352	-0.0284652	0.0117763	-0.0067959	0.0366089	0.00993195	0.0840585	0.0856357	0.0773126	0.0286008	-0.022278	0.0130555	0.0678892	0.175896	0.236449	0.187498	0.112529	0.0596242	0.0555177	0.0172548	-0.057783	-0.127416	-0.113453	-0.0615219	0.00602757	0.0748793	0.109441	0.14655	0.168852	0.1893	0.0669861	-0.0869606	-0.209664	-0.15648	-0.0763167	0.0424391	0.128406	0.180117	0.138109	0.0698999	0.033384	0.0294862	0.0218347	-0.0267416	-0.108582	-0.0191606
	0.14883	0.0734945	0.0698713	0.111713	0.0897261	0.00249335	-0.0673446	-0.0497746	-0.00920417	0.0115853	0.0313007	0.040138	-0.0148797	0.0107198	0.0480343	0.125231	0.0717711	0.119504	0.0859816	0.155767	0.07217	0.0705609	0.0506936	0.0654399	0.0402945	0.0298599	0.0428254	0.0477781	0.0416404	0.014812	0.0982933	0.161115	0.255851	0.193398	0.0923667	-0.0384085	-0.043882	-0.0556016	-0.00641761	0.0119995	0.0824969	0.011026	0.0209051	0.0118356	0.189712	0.164865	0.155266	0.0380534	0.0330833
	-0.054051	-0.0579706	0.00129904	-0.0180754	0.00459857	0.0142797	0.0488759	0.0377105	-0.0307217	-0.0137578	-0.0246804	0.111647	0.045688	0.040961	-0.0306573	0.0161435	0.0850952	0.162292	0.215547	0.114966	-0.01812	-0.123713	-0.0923333	-0.0450095	-0.052283	-0.0601399	-0.0362265	-0.0188364	-0.0206324	-0.0427949	-0.00172235	0.0600546	0.0771998	0.0417981	-0.0118109	0.0299568	0.0846504	0.0979685	0.166715	0.148706	0.124814	0.0293011	0.0448635	0.10532	0.0785551	-5.92742e-05	0.0202175	0.0961272	0.195115
	0.102954	0.0872628	0.0878745	-0.0097602	-0.0965225	-0.0901099	0.00716337	0.0377658	0.0403487	-0.0163452	-0.0489124	-0.094655	-0.0497052	-0.00171814	0.65044	1.61524	2.02514	1.67797	0.854252	0.506221	0.272171	0.172696	0.0799026	0.0258558	-0.0141944	0.030867	0.0473884	0.0513434	0.0325453	-0.00468907	-0.020002	-0.0651594	-0.0623298	-0.0344232	-0.0064634	0.0184423	0.0622418	0.147938	0.171332	0.152993	0.138562	0.139694	0.134401	0.171281	0.220601	0.16477	0.0989236	0.0014057	-0.0208067
	0.0422801	0.120971	0.130801	0.18053	0.146852	0.084817	0.0299528	0.083664	0.107449	0.0865895	-0.0654757	-0.056841	-0.0657166	0.0370564	0.109134	0.485154	0.781164	0.852117	0.511479	0.18365	0.0537464	0.0332175	0.0106346	-0.0724927	-0.0960155	-0.0377293	0.0711324	0.134628	0.155006	0.0832289	0.043149	0.0244585	0.127326	0.0497031	-0.0190116	-0.088639	-0.0169841	0.121791	0.193082	0.188756	0.111411	0.0751689	0.0987165	0.0750467	0.0944549	0.0618057	0.0216534	-0.0354867	-0.0435472
	-0.0682953	-0.0693713	-0.100964	-0.0803411	-0.024767	0.0282203	0.0465491	0.0306467	0.0707322	0.0701902	0.0410363	-0.0274903	-0.0153457	0.00494261	0.556339	1.37088	1.86573	1.56054	0.973035	0.600053	0.388875	0.22196	0.174623	0.184037	0.194588	0.200692	0.192623	0.20086	0.214102	0.226984	0.114877	-0.00576827	-0.0329427	-0.0266824	-0.0556057	-0.0838968	-0.0405853	0.027043	0.0436214	-0.00126199	-0.0973159	-0.108939	-0.0447491	0.0545451	0.151512	0.153802	0.166875	0.07271	0.0207572
	0.0160375	0.0692809	0.0558167	0.0323134	-0.0563295	0.0151582	0.0139705	0.0657461	-0.0173183	0.014213	0.0183946	0.00481348	0.0372558	0.154583	0.299572	0.396172	0.411384	0.387359	0.320876	0.253856	0.148506	0.0514522	-0.020335	-0.0601638	-0.0915887	-0.0521861	0.0554326	0.102486	0.0532708	0.0267074	0.00402393	0.0026326	0.0112563	0.0669174	0.0733491	0.0978249	0.11924	0.141321	0.094475	0.0583577	0.0369278	0.0810909	0.0343533	0.0103825	-0.055684	-0.0324993	0.0368377	0.0812556	0.0647716
	0.102146	0.117487	0.0618331	0.0949585	0.105911	0.0123494	-0.130301	-0.202691	-0.154763	-0.0826451	-0.0251759	-0.0194726	0.0300108	0.036811	0.129902	0.148963	0.200802	0.171613	0.186786	0.14386	0.123022	0.0856404	0.0773717	0.0959718	0.115983	0.0912366	0.0537169	0.0286098	0.0166683	-0.0397039	-0.0600663	-0.00838994	0.142708	0.142783	0.075704	-0.0652538	-0.0699237	-0.0716457	-0.087478	-0.0783514	0.00454703	0.0886249	0.113885	0.0817795	0.00592317	-0.0395277	0.000895575	0.0444485	0.099622
	-0.0454356	-0.0756455	-0.0481713	-2.15999e-05	0.0448643	0.0873801	0.0862349	0.0290479	0.10885	0.125908	0.124088	0.0249042	0.0709578	0.0946217	0.101461	0.0700421	0.0779066	0.108116	0.102832	0.168647	0.100928	0.128517	0.0123535	-0.0122425	-0.104465	-0.091524	-0.0975999	-0.0554383	-0.0454095	-0.0316471	-0.00294466	0.0349224	0.0543429	-0.00925424	-0.040487	0.0046179	0.0794108	0.00580088	-0.0644126	-0.0991338	-0.0811026	-0.0650209	-0.0644675	-0.0335003	0.00860055	0.0842531	0.100829	0.0339784	0.000382205
	0.0983736	0.0715502	0.0189337	-0.00075653	0.0292344	0.12035	0.1541	0.136872	0.0677346	0.0442615	0.0241319	0.00717147	0.0337512	0.0805937	0.425228	1.44538	2.19301	2.24774	1.40753	0.696114	0.365693	0.200755	0.170424	0.205863	0.223706	0.194976	0.11877	0.080698	0.135753	0.192751	0.187693	0.151944	0.137944	0.13473	0.127096	0.0794759	0.0272932	0.00170464	0.0126697	0.0511249	-0.00121888	-0.0524099	-0.0838911	-0.0677108	-0.075179	-0.0913811	-0.0645743	0.00497184	0.0580877
	0.206367	0.268595	0.188782	0.0621892	-0.00995273	-0.0212133	0.0461133	0.0327893	0.0434037	-0.0186376	-0.0285551	-0.0911695	-0.082686	-0.0482454	0.0541898	0.229001	0.655606	1.08298	1.30438	1.18955	1.00396	0.765858	0.505793	0.257077	0.102258	0.0102858	-0.0430127	-0.00439413	0.0660301	0.116595	0.155848	0.145863	0.0851078	0.0386764	0.0266485	0.0363034	0.00353103	-0.0156423	0.0192435	0.0670544	0.0560153	0.00757425	-0.000330789	-0.0251639	-0.0879548	-0.097537	-0.130944	-0.144861	-0.181089
	-0.110016	-0.0882689	-0.0524941	-0.0438335	0.00535911	0.0817109	0.0813409	0.0463922	0.013519	-0.00392905	-0.0476085	-0.0822971	-0.0279769	0.0533519	0.0979043	0.205485	0.27179	0.310503	0.192878	0.0737296	0.0162097	0.0215268	0.0402641	-0.00818546	-0.0563237	-0.0462021	0.0317899	0.0611983	0.0340166	0.0084432	0.00770451	-0.0371451	-0.107897	-0.0787231	0.0267526	0.0945881	0.0841509	0.0721972	0.102743	0.0522733	-0.0384413	-0.114327	-0.128029	-0.0390401	0.0325975	0.0715405	0.00195876	-0.069702	-0.0254611
	0.0452982	0.0290318	0.0236355	-0.0211709	-0.059056	-0.0632309	-0.0651533	-0.0422116	0.0162747	0.0789856	0.0721687	0.0453026	-0.0415444	0.0135825	0.0612906	0.255711	0.241327	0.237422	0.120982	0.124834	0.167941	0.200802	0.181249	0.104788	0.0613853	0.0288022	-0.0186543	-0.0208384	-0.0459564	-0.0736237	-0.084512	-0.0585329	-0.0319486	-0.0034597	0.053451	0.12516	0.0886227	0.0620224	0.0633429	0.0945969	0.0983001	0.0554235	0.0762042	0.0510442	0.0831518	0.135669	0.177826	0.186666	0.120377
	0.0618785	0.0841365	0.0816912	0.0734131	0.0033889	0.0349032	0.0738002	0.0967418	0.052958	0.108716	0.182317	0.205035	0.113943	0.138433	0.212973	0.403245	0.496305	0.512606	0.39779	0.304285	0.278729	0.274167	0.178372	0.0760104	0.0552576	0.090957	0.120029	0.110809	0.08531	0.0265781	-0.0271553	-0.0307062	-0.0140362	0.0438206	0.0203944	-0.0111403	-0.0589069	-0.0275194	0.0172722	0.0488646	0.0642966	0.0913494	0.110333	0.161106	0.147555	0.116774	0.0915453	0.12344	0.173157
	0.145509	0.101309	0.0494276	-0.0252452	-0.0777472	-0.0466921	0.00541725	0.0313441	0.00801016	-0.0127306	0.026366	0.022577	0.0225898	0.0290377	0.314605	0.764866	1.04707	0.937269	0.514259	0.229313	0.0846988	0.0675671	0.024171	-0.0106212	0.00262314	-0.0069016	-0.051914	-0.0837553	-0.0781263	-0.0816411	-0.0724763	-0.0595933	0.048227	0.0828059	0.0537221	0.0130964	0.0371105	0.111873	0.141108	0.0913204	0.0654512	0.0266486	0.0397715	0.0574972	0.045489	0.0723349	0.0443167	0.05919	0.0319245
	-0.041785	-0.0427325	0.0182787	0.0622932	0.0321174	-0.0412804	-0.0415791	-0.0444005	-0.036452	-0.0676123	-0.0488436	0.0260751	0.0264157	0.0988526	0.23054	0.478275	0.573479	0.524836	0.393686	0.243226	0.130146	0.0501525	0.0747662	0.0806643	0.062807	0.0143118	0.0406236	0.0661623	0.161329	0.138279	0.0988515	0.0753542	0.0922557	0.191161	0.126855	0.0514895	-0.011947	-0.0125239	0.0758045	0.0782341	0.118216	0.0491948	0.0514992	0.00394673	0.0167171	-0.0041521	-0.0261483	-0.000618935	0.0335442
	0.0992412	0.0598956	0.0483932	0.0269527	0.00771316	0.0198566	0.044533	0.00632528	-0.0333536	-0.0734233	-0.112639	-0.0792742	-0.0646428	0.0268888	0.035473	0.213578	0.440811	0.653077	0.732588	0.593112	0.353891	0.0977686	0.0204452	0.0299362	0.0260672	0.0196587	0.0405033	0.0665485	0.0613648	0.00205356	0.0261778	0.0331311	0.0279029	0.0557969	0.144283	0.261798	0.243671	0.112295	0.0133061	-0.0321181	0.00375972	-0.0172469	-0.0382676	-0.0107054	0.0516451	0.0707345	0.0312724	0.0500737	0.0919677
	0.0882933	0.0313386	0.0022776	0.0423396	0.0447493	0.0432328	0.000692095	-0.020438	-0.0339382	-0.00422786	0.0438657	0.0323054	0.0470056	0.0822275	0.184034	0.461311	0.66114	0.608102	0.85158	2.09939	3.51347	3.73691	2.64158	1.46145	0.822649	0.546096	0.379958	0.330185	0.292549	0.243332	0.200169	0.119565	0.0757241	0.0805027	0.0384664	0.00195606	-0.0809357	-0.112122	-0.0522064	0.0513969	0.121744	0.0764795	0.0448226	0.0552944	0.0551958	-0.0925282	-0.180519	-0.215294	-0.163861
	0.00973155	0.155317	0.12763	0.0928612	0.00806935	0.0224196	0.0881298	0.0810219	0.106688	0.0395164	0.0397545	-0.0605229	-0.0117807	-0.000852646	0.0693216	0.0740476	0.0817672	0.0679561	0.0524122	-0.00393173	-0.0254709	0.0264342	0.148221	0.189591	0.119139	-0.0030911	-0.0263039	0.0543358	0.120306	0.0802104	-0.0155123	-0.037519	-0.0638928	-0.0810689	-0.0731989	-0.0124015	0.0718259	0.0670042	0.0227972	-0.0942	-0.119452	-0.09576	0.0511852	0.121678	0.0993279	-0.0439056	-0.0656053	0.0275762	0.156497
	0.0703803	0.0331344	0.0423545	-0.0335776	-0.0672063	0.0261101	0.0926746	0.134818	0.034494	-0.0271431	-0.0322872	0.0227019	0.0948584	0.0284911	0.00460961	0.0153427	0.317012	0.673134	0.861115	0.657447	0.379927	0.227594	0.188133	0.109922	0.0514127	0.0170219	-0.0522004	-0.0972738	-0.0660204	0.000318382	-0.00533475	-0.0388522	-0.0851761	-0.102014	-0.122859	-0.185007	-0.169684	-0.0550842	0.101534	0.144532	0.0260569	-0.0882428	-0.101234	-0.0537371	0.0015239	0.0336087	0.0677601	0.0374101	-0.0451699
	-0.0919251	0.0010577	0.0648814	0.0157726	-0.051817	0.0328479	0.140455	0.208762	0.121363	0.00540779	-0.0144384	-0.0175309	-0.00213794	0.0285252	0.222935	0.460643	0.53131	0.448393	0.312797	0.275108	0.222442	0.11089	-0.0382969	-0.142293	-0.089493	-0.0160288	-0.017489	-0.0609711	-0.0836645	0.0175032	0.108159	0.149784	0.110126	0.113271	0.168134	0.155871	0.0196803	-0.118541	-0.117936	-0.0711683	-0.0125093	-0.0413964	-0.0330292	0.00715298	0.0341084	-0.016018	-0.0321284	0.00271783	0.0856233
	0.0680473	0.0399546	0.105101	0.0287524	0.0549324	0.0515153	0.0442574	0.00818889	-0.0112315	0.0212168	0.100421	0.0632858	0.0551091	0.0270866	0.0988623	0.150173	0.155112	0.145057	0.0681518	0.0327276	0.0304603	0.0274185	-0.0221792	-0.0684314	-0.0763528	-0.0456262	-0.0200284	-0.0221302	0.00351647	-0.00682139	0.0296937	0.0170726	-0.0462422	-0.0638086	-0.0284984	0.12422	0.219145	0.208191	0.107366	0.0920387	0.0582397	0.143221	0.0804758	0.12998	0.113407	0.0974043	0.0803633	-0.00313715	-0.0943611
	0.00492056	0.0461161	-0.0358131	-0.0507562	0.058316	0.11729	0.122699	0.178617	0.111599	0.122227	0.00562881	-0.000162927	-0.0290113	-0.0179141	0.0261198	0.0641331	0.0815525	0.183803	0.316173	0.31858	0.149598	-0.029832	-0.0592502	0.000681123	0.0594148	0.0194399	-0.046826	-0.0684434	-0.0166954	-0.000784685	-0.0580089	-0.121393	-0.121735	-0.0948293	-0.0120432	0.0219418	0.0662728	0.0305317	0.0280607	0.010097	-0.0160005	-0.0549083	-0.0193841	0.0382557	0.0270727	-0.00355729	0.107403	0.208269	0.255361
	0.0632992	-0.0284509	0.00806994	0.0348908	0.0885679	0.0608079	-0.0142694	0.0170634	0.0517429	0.13694	0.0511682	-0.0405871	-0.0462805	-0.0125637	0.0878995	0.062797	0.0995195	0.168172	0.270286	0.295271	0.191701	0.106108	0.0963592	0.0698423	0.0407303	0.000131467	0.0154863	0.00783446	0.0180919	0.0593144	0.110265	0.19333	0.182456	0.102897	0.0126968	-0.0264783	0.0266655	0.0387889	0.096102	0.115757	0.0866917	0.0305295	-0.00994828	0.015795	0.0771144	0.0898967	0.0568066	0.049352	0.0683049
	0.0308045	-0.0548262	-0.0743879	0.00811217	0.191811	0.21612	0.0836885	-0.00138632	-0.0294205	0.0849882	0.0159254	-0.0325119	-0.0993262	-0.0015528	0.222416	0.390088	0.540344	0.439139	0.383952	0.267388	0.204429	0.132156	0.063147	0.0672744	0.0579827	0.0456501	0.0714755	0.082656	0.0893491	-0.00818186	-0.102371	-0.179068	-0.110115	-0.0391276	0.0670858	0.0709594	0.100978	0.00606519	-0.0714038	-0.121523	-0.144115	-0.118636	-0.0980764	-0.0344303	-0.00838837	0.0513155	0.085711	0.160326	0.121169
	0.0932793	0.103153	0.0490745	-0.00374159	0.00937543	0.0532386	0.0787878	0.0619305	0.0452253	-0.0211083	-0.0331796	-0.0329442	0.00763929	-0.00319637	0.0467387	0.119182	0.170678	0.21814	0.232507	0.223989	0.142072	0.0731248	0.026941	-0.00192358	-0.00498318	-0.00166052	0.0566077	0.15937	0.248599	0.209677	0.105571	0.0309901	0.0353059	0.0562408	0.0258227	0.0139739	0.000580651	0.026231	-0.0139948	-0.0292916	0.0109265	0.0633767	0.0344659	-0.0218097	-0.0435217	-0.0500179	-0.0319981	0.0117564	-0.0163929
	-0.0251584	0.0433768	0.042547	0.02008	0.00340314	0.0378995	0.066234	0.0810391	0.0142083	-0.0151461	-0.0278137	-0.0207421	-0.010385	0.0154639	0.133085	0.327129	0.536922	0.758618	0.770313	0.578849	0.388428	0.600633	0.843388	0.875658	0.578487	0.381079	0.199501	0.0118809	-0.0852715	-0.0802196	-0.0387151	-0.0221326	-0.0141799	0.0453976	0.0800169	0.0542811	-0.0202469	-0.0825107	-0.0506765	-0.0258193	0.0438303	0.0790089	0.105322	0.0422317	0.00625604	0.0717365	0.0998564	0.0635261	-0.079348
	-0.217703	-0.216971	-0.129082	-0.0246134	0.0595096	0.0929283	0.114762	0.0714939	0.0340417	-0.0273486	-0.0556816	-0.0791107	-0.0494574	0.0345381	0.0466103	0.0769533	0.109959	0.186987	0.283434	0.369636	0.316948	0.164357	0.00143225	-0.0600081	-0.116703	-0.153537	-0.127555	-0.0661121	0.0362255	0.080737	0.0651265	-0.0149091	-0.0367052	-0.0216224	0.029444	0.0387496	0.0662592	0.0385148	0.0386341	0.0118106	0.0102501	0.0130048	-0.0141224	-0.0404369	-0.0709023	-0.0632277	-0.02221	0.0329214	0.101365
	0.0976754	0.0254463	0.0270153	-0.0030382	0.0203463	0.042425	0.0531728	0.0524282	-0.0339139	-0.0858939	-0.0435022	0.0233833	0.0526907	-0.00955263	0.0882566	0.303781	0.54384	0.602657	0.430789	0.233843	0.0817637	-0.00656368	-0.0421503	0.0208454	0.125922	0.104567	0.0543969	0.0588194	0.142909	0.172094	0.0889921	0.0633241	0.0415869	0.10579	0.152001	0.13563	0.177346	0.124407	0.0896279	-0.0224961	-0.00492636	0.0262939	0.0829186	0.0937427	0.132138	0.14988	0.189513	0.194804	0.178875
	-0.00114358	-0.0144674	-0.0216864	-0.0215596	-0.0738709	-0.0302453	0.0265481	0.113797	0.0911391	0.0604915	0.0509926	0.0138099	0.0153296	-0.0608832	0.0858663	0.383697	0.78392	1.10997	1.17928	0.986441	0.757	0.688797	0.686939	0.557884	0.377069	0.249653	0.160516	0.0478997	0.0125297	0.0363718	0.073034	0.0921865	0.0906341	0.0603416	0.0622686	0.0897851	0.110315	0.0795531	0.0201495	-0.03846	-0.0473297	-0.0678235	-0.00314537	0.0254233	0.0364572	0.00489014	0.00109616	0.00895071	0.0455802
	-0.0132269	-0.0903473	-0.091992	-0.0194524	-0.00646755	-0.0138145	-0.0377549	-0.0190304	-0.00447268	-0.00476528	-0.0378409	-0.0440196	-0.0467757	0.045548	0.0270655	0.0150283	0.0198378	0.013521	0.0616451	0.0310757	0.0624766	0.0228132	-0.000702156	-0.0332069	-0.0498795	-0.0446267	-0.0316264	-0.022647	-0.0342976	0.0108272	-0.0228574	-0.0687455	-0.158043	-0.16304	-0.116383	-0.0841958	-0.0307765	0.0187962	0.0605524	0.0628498	0.028206	-0.0333907	-0.0957778	-0.0886341	-0.0255906	0.0375837	-0.000685924	-0.0195087	-0.0655568
	0.0187652	0.00469232	-0.088514	-0.191297	-0.135169	-0.0400896	-0.0487993	-0.0789599	-0.0404419	0.0589403	0.0707065	0.0442411	0.0214625	0.144913	0.241582	0.332742	0.288017	0.223034	0.207303	0.192119	0.202605	0.133143	0.109401	0.108758	0.129508	0.107529	0.0791927	0.0680369	0.0599383	-0.00819784	-0.103293	-0.143464	-0.102287	-0.0351076	-0.0243524	-0.0551976	-0.107445	-0.108211	-0.045287	0.090953	0.20638	0.207777	0.21956	0.140358	0.0697936	-0.00786638	0.000370421	0.0250684	-0.0233168
	-0.0566036	-0.0372709	-0.025562	-0.00738355	0.00277023	0.0399953	0.0681792	0.10394	0.123971	0.110177	0.0785938	0.026333	0.0285348	0.0722216	0.235602	0.44184	0.59743	0.916736	1.07711	1.11116	0.723191	0.40602	0.297397	0.290203	0.26179	0.145839	0.0698834	0.0458088	0.0200683	0.0297328	0.0151102	0.0203646	-0.0485807	-0.0311619	-0.020177	-0.0148636	-0.0110095	-0.0386287	-0.0414256	-0.0788211	-0.0354477	0.0608587	0.0690291	0.0517711	0.0460528	0.101043	0.104034	0.118824	0.102685
	0.155514	0.14928	0.0667032	0.0697253	0.10607	0.136713	0.115362	0.103539	0.136676	0.0726	0.00830587	0.00345129	0.0575169	0.0760536	0.158921	0.414563	0.687718	0.746126	0.637676	0.445986	0.215025	0.049201	0.021903	0.0693162	0.0393101	-0.060999	-0.0855676	-0.0229314	-0.00126563	0.0359885	0.0712878	0.0802902	0.0270411	-0.0638001	-0.0309742	-0.006152	0.0209607	-0.00390516	0.000457178	0.0138499	0.0607684	0.0305815	-0.00663675	-0.0158314	0.00970868	-0.0242458	-0.0559399	-0.0220014	0.022852
	0.0247345	0.0723474	0.0087168	-0.0252575	-0.0739943	0.00120439	-0.0136885	0.0184665	0.0315255	0.0879637	0.0705319	0.0276745	-0.0222547	-0.0293633	0.136557	0.313462	0.443695	0.326872	0.209204	0.0974688	-0.0210917	-0.144255	-0.158883	-0.055549	0.0251349	-0.0195331	-0.097153	-0.0514941	0.070565	0.123896	0.0497519	-0.0405421	-0.0639787	-0.0265773	0.0324318	0.0967108	0.109597	0.0855858	0.0158812	0.0116198	-0.0334518	-0.0608741	-0.110248	-0.0877569	-0.0421551	-0.00106879	-0.0240823	-0.0605591	-0.073284
	0.0279106	0.0643657	0.120047	0.0886722	0.0444429	-0.00842239	-0.00190984	0.020339	0.0451235	0.0401132	0.0542701	0.0484072	0.0470688	0.0826482	0.208512	0.375233	0.406538	0.224064	0.0285748	-0.0677147	-0.0474438	-0.00405681	0.0822249	0.0849542	0.114937	0.125427	0.139398	0.0382392	-0.125983	-0.098611	0.0535224	0.170809	0.163815	0.11813	0.12436	0.120745	0.073309	-0.0320253	-0.0447465	-0.0201715	0.0791967	0.108825	0.0737233	0.0586835	0.101509	0.107184	0.00909837	-0.0549662	-0.0615432
	0.0076223	0.0377084	0.0626894	0.0336632	0.0193598	0.0534936	0.0421082	0.121577	0.150742	0.142203	0.0281531	-0.0151584	-0.0255231	0.0187027	0.113427	0.319486	0.474487	0.485371	0.477024	0.387507	0.351068	0.191952	0.152978	0.108331	0.0495623	0.0339311	0.0878151	0.142091	0.0873953	-0.0132855	-0.0235935	0.0472949	0.133039	0.143384	0.0375669	-0.0821407	-0.128436	-0.065228	-0.0129048	0.0159511	0.0398491	0.0792229	0.127658	0.10364	0.0938983	0.0196453	-0.00477275	-0.0196798	-0.0829306
	-0.167207	-0.0917259	-0.00211529	0.0201607	0.0146787	0.0392744	0.0423627	0.0966894	0.0542744	0.0369891	-0.0213891	-0.0157788	0.00649586	0.0548637	0.248751	0.426074	0.621508	0.611723	0.509504	0.340679	0.178527	0.0569802	-0.0263778	-0.092113	-0.0476564	-0.00782169	0.0287617	0.00551696	-0.00907277	-0.0360804	-0.0472769	0.00171618	0.064796	0.134287	0.151557	0.142417	0.179662	0.167785	0.155824	0.0668184	-0.0416036	-0.0705826	-0.078527	-0.0265781	0.00151582	0.019211	0.0265814	-0.0144323	-0.00748684
	0.0520512	0.0591648	-0.0196098	-0.0483726	-0.0437331	0.0657604	0.188611	0.202687	0.108632	0.0066535	-0.0215998	0.0174701	0.0469969	0.0575244	0.0839922	0.107422	0.0911606	0.106682	0.0739642	0.0908054	0.0567578	0.0649329	0.0809522	0.0635311	0.0872553	0.0878418	0.151193	0.159796	0.165552	0.0983438	0.0184563	0.0132103	0.0929915	0.15637	0.106888	0.0422811	0.0103233	0.0342661	0.0400529	0.0551301	0.0414554	0.00316623	-0.0520769	-0.0770572	-0.029901	-0.0343838	-0.00318984	-0.0390021	-0.00246053
	0.0112976	-0.0326553	-0.0787823	-0.0449863	-0.0117876	0.0734865	0.10321	0.11509	0.0569791	0.0603684	0.0854279	0.0678745	0.00998112	-0.013045	0.117969	0.257784	0.320523	0.189016	0.00166126	-0.051741	0.0260335	0.152591	0.178265	0.219354	0.259111	0.248005	0.173005	0.125694	0.135116	0.0982954	0.0850809	0.124967	0.107894	-0.0405332	-0.137447	-0.0998503	-0.0204227	-0.034442	-0.0443466	-0.0255788	0.0631176	0.0713288	-0.00102794	-0.0331639	-0.0333121	0.092438	0.0486701	0.0510507	0.0652545
	0.155993	0.0795251	0.0184097	-0.0297969	-0.0297859	0.0272034	0.0503559	0.0840995	-0.0140539	-0.00874569	-0.0607852	-0.0168416	-0.0233031	-0.00408094	0.0231654	0.231637	0.319805	0.307857	0.153357	0.160508	0.213665	0.226951	0.173273	0.183791	0.155599	0.0884678	-0.0280192	-0.103256	-0.0549747	0.00781057	0.00498396	-0.0244416	-0.021723	-0.00435503	0.0517997	0.0318338	0.00507402	-0.0983553	-0.0757878	0.00316879	0.0670019	0.0720744	0.0415502	0.0387861	-0.0258103	-0.065041	-0.117225	-0.105745	0.00882103
	0.0208073	-0.0874158	-0.0699591	-0.00352811	0.0954951	0.104324	0.129783	0.133319	0.0823999	0.0717699	0.0121663	0.038804	-0.0117195	-0.00985423	0.0278707	0.154001	0.192077	0.151402	0.014791	-0.0939852	-0.125183	-0.112614	-0.0621735	-0.0493157	-0.027969	-0.0231674	-0.0233163	0.022587	0.0854106	0.141662	0.163334	0.152924	0.115316	0.00735731	-0.0122104	0.0347301	0.0704613	0.0420344	-0.0346162	-0.0054972	-0.00321103	-0.00191825	-0.0124643	-0.0361136	0.00942547	0.106175	0.205589	0.216129	0.0677687
	-0.0375812	0.0431388	0.12071	0.0995843	0.0710669	0.00278056	-0.0175721	-0.028871	-0.0368249	-0.0387022	-0.0457206	-0.0462475	-0.0674604	0.0180868	0.104148	0.234759	0.385792	0.464084	0.401263	0.231629	0.1096	0.00251626	-0.0893943	-0.0513652	0.00596047	0.0193066	0.0217543	0.0592814	0.0937202	0.133411	0.171393	0.113504	-0.0196282	-0.124149	-0.0585529	0.0511246	0.0847197	0.0642542	0.0150125	-0.00979337	-0.00929188	0.0413914	0.129123	0.111936	0.0106293	-0.0533376	-0.0132662	0.0426735	0.0750631
	0.0800009	0.0549516	0.0599764	-0.0332014	-0.0405561	-0.00783391	0.0110234	0.0500874	0.0264376	0.0403836	0.0175043	0.000534995	0.0545641	0.0765898	0.138606	0.228719	0.345143	0.305147	0.213318	0.161667	0.17575	0.120729	0.0548002	0.0742146	0.0810008	0.024433	-0.0536192	-0.0794057	-0.0383107	0.0409365	0.13583	0.18676	0.167035	0.102893	0.159518	0.191754	0.16718	0.0841574	0.0394431	0.0868762	0.089694	0.0890859	0.0575838	0.0248781	0.0229574	0.0543644	0.0784322	0.0657369	0.016761
	-0.0334347	0.00313408	0.0320497	0.0235104	0.0192084	0.0321064	0.0695918	0.0246522	-0.00150345	-0.0310437	0.0139401	0.0261906	0.0374176	0.0743517	0.174199	1.16968	2.49082	3.26188	2.70773	1.59693	0.820635	0.4719	0.282461	0.24435	0.217776	0.162826	0.159251	0.190663	0.22119	0.217509	0.16359	0.11057	0.0812386	0.0917621	0.124747	0.117626	0.0281426	-0.038198	-0.100618	-0.124948	-0.184661	-0.184771	-0.110408	-0.0134508	-0.021924	-0.0618279	-0.0503265	0.00798493	0.00312467
	0.02917	0.0875524	0.112639	0.153763	0.0891782	0.0400692	-0.0369654	-0.0192874	-0.0109565	-0.0117867	0.0097553	0.0484703	0.0215993	0.0497254	0.0630691	0.185536	0.301519	0.28185	0.215465	0.0753628	0.0606681	0.0900947	0.107306	0.148335	0.16068	0.157093	0.0905488	-0.0140805	-0.114589	-0.174628	-0.125612	-0.00359849	0.0778061	0.041674	0.0101407	0.00521346	0.0150642	-0.0550317	-0.097043	-0.0206072	0.18133	0.296547	0.256802	0.122154	0.0143058	-0.0192924	-0.0215804	0.0139416	0.103224
	0.158758	0.0896087	0.0553257	-0.0095534	-0.036074	-0.0319763	-0.0701478	-0.024251	-0.0588572	-0.0383515	-0.0337363	-0.0542203	-0.060026	-0.0644716	0.17978	0.474896	0.648349	0.572183	0.358725	0.155061	0.0743845	0.0837351	0.0845829	-0.0104383	-0.143686	-0.155406	-0.0501243	0.0312123	0.0218855	0.0247232	0.0580568	0.0450908	-0.0165783	-0.0771346	-0.0567204	-0.0321087	-0.0308554	0.0182774	0.0123524	0.0840744	0.0751327	0.133857	0.0811157	0.0476657	-0.0116138	-0.0226045	-0.0363501	-0.0524305	-0.0422002
	-0.0257312	-0.0309734	0.0110148	-0.0182537	-0.0541511	-0.0923313	0.0190533	0.0876948	0.140707	0.0806305	0.0438545	-0.00777295	-0.0223126	0.18263	0.576405	0.995842	1.10262	0.897203	0.608549	0.386843	0.244179	0.106927	0.011038	-0.0152694	0.0551456	0.0727916	0.0199712	-0.0708027	-0.120435	-0.0797441	0.0039541	0.0609179	0.0160839	-0.0602311	-0.111718	-0.0482954	-0.00656475	-0.0229282	-0.0822342	-0.0979582	-0.034018	0.0692661	0.112319	0.113617	0.0518393	0.00611542	0.0069095	-0.00284107	-0.0011435
	-0.0713697	-0.0614185	0.00423878	0.0502185	0.0813968	0.11496	0.07728	0.0691173	-0.036745	0.0160499	0.00723304	0.0282068	-0.0346292	0.0375983	0.116578	0.140489	0.0721768	0.0145791	-0.0320194	-0.0802862	-0.133465	-0.111749	-0.0494093	0.0501308	0.0423686	-0.0121888	-0.00593858	0.0460072	0.0825678	0.116117	0.150811	0.135379	0.0753251	0.0255381	0.0514021	0.0870036	0.0708843	0.0282188	-0.0279088	-0.0205043	-0.014866	0.0177062	0.0705597	0.114647	0.0879829	0.0508315	0.0373677	0.050413	0.0798875
	0.0741942	0.0947184	0.0528943	0.0106515	-0.0582465	0.046221	0.108105	0.138659	0.0624788	0.0720983	0.0826851	0.0763635	0.0365544	0.0398757	0.0146299	-0.00702426	-0.0133401	0.0587563	0.118906	0.0980766	0.0488806	-0.00681664	-8.00373e-07	0.00663416	0.0149056	0.0618373	0.110351	0.162442	0.101952	0.0624881	-0.0323308	-0.0180112	-0.0234518	-0.0562986	-0.134336	-0.193059	-0.139861	-0.0445674	0.0649315	0.160366	0.195561	0.123423	0.0311251	-0.0406253	-0.00503037	0.0606139	0.121049	0.140345	0.0528508
	-0.0631533	0.014781	0.0582755	0.109198	0.113956	0.130557	0.0361057	0.00385136	0.00348266	0.059979	0.0345757	0.00503435	0.0316178	0.146271	0.576	0.916363	1.11773	0.914661	0.699797	0.491393	0.31351	0.20634	0.173151	0.151741	0.0831783	0.0552401	0.0149738	0.0213613	0.0851432	0.213974	0.213688	0.0887442	-0.0351445	-0.0474665	-0.0282672	-0.00868818	-0.00531904	-0.0131412	-0.0441979	-0.0622078	-0.0678442	-0.0846585	-0.106519	-0.111726	-0.118116	-0.0873302	-0.084707	-0.0425236	0.0145973
	0.00262077	-0.0133029	-0.00810451	0.00728035	0.00565636	0.0681605	0.037715	0.047055	0.0539301	0.15616	0.141205	0.118646	0.0410778	0.131486	0.336512	0.425907	0.362398	0.565377	0.71882	0.785596	0.409942	0.157019	0.0298059	0.0201072	0.0952627	0.118357	0.108409	0.0650668	0.00895011	-0.0394422	-0.0629154	-0.0365319	-0.0433598	-0.00840236	0.0639473	0.102374	0.0560482	0.0445973	0.0546914	0.101715	0.0860903	0.0559619	-0.0212586	-0.104549	-0.153936	-0.171152	-0.121871	0.00163581	0.099035
	0.0585814	0.052195	0.0360039	-0.0246888	-0.068867	0.0086468	0.0467015	0.0693797	0.00493568	-0.0537489	-0.102989	-0.0817041	-0.00928486	0.126088	0.552941	0.978048	1.33354	1.36693	1.06389	0.702269	0.309578	0.132916	0.0453092	-0.00663651	-0.0121556	0.00905994	0.0462149	0.0910982	0.100249	0.130585	0.136914	0.0532955	-0.049533	-0.0428912	0.0425383	0.134009	0.167214	0.140399	0.0735727	0.0367688	0.0232493	0.00401766	-0.0535295	-0.0588638	-0.0295811	0.0385557	0.0549065	0.0691352	0.0731444
	0.148982	0.134433	0.11353	0.0932563	0.0662307	0.0684572	0.0237808	0.0375345	0.0295015	0.022882	-0.00377811	-0.0258763	0.032924	0.254809	0.789967	1.22932	1.1826	0.66134	0.240794	0.131369	0.0787828	-0.043578	-0.143019	-0.154841	-0.167918	-0.17117	-0.15661	-0.121633	-0.0991718	-0.00353177	0.106719	0.192299	0.155963	0.0764038	0.00121617	-0.0385699	-0.0371398	-0.0425556	-0.0509436	0.000638808	0.0604081	0.0791554	0.0389498	-0.0670331	-0.124335	-0.0957995	-0.00227276	0.0229447	-0.0337119
	0.0393726	0.0707534	0.0865652	0.0158498	-0.00922087	0.010244	0.113984	0.171753	0.152372	0.0235549	-0.0173082	-0.00213102	0.0635522	0.18479	0.371188	0.646036	0.814601	0.730864	0.511612	0.183517	-0.00363931	-0.0903448	-0.0282694	0.039677	0.083846	0.111721	0.132836	0.105659	0.0105099	-0.0895801	-0.0873967	-0.020807	0.00872501	0.0326097	0.0950774	0.144007	0.0745079	-0.0168744	-0.0655778	-0.04503	-0.0283207	0.0361425	0.0798398	0.0795903	0.00850015	-0.0753382	-0.138214	-0.134763	-0.092284
	0.0118858	0.0736273	0.188098	0.215323	0.151561	0.0559482	-0.00650847	-0.0243905	0.0165768	0.0123445	0.0430139	-0.000741177	-0.047793	-0.0495271	0.0836694	0.287679	0.481161	0.659845	0.687168	0.567835	0.320396	0.140852	0.0276844	-0.0669505	-0.100285	-0.058998	-0.000658822	0.100874	0.222777	0.288227	0.206738	0.0586214	-0.00855633	0.00207224	-0.00589525	-0.00167594	-0.0127203	-0.000762107	-0.00763669	0.00365149	0.0519714	0.0354919	0.00189554	-0.0515369	-0.0382256	0.0128195	0.031835	0.00778482	-0.0432087
	0.0270924	0.083525	0.132997	0.107014	0.115425	0.0260639	-0.026714	-0.0769332	-0.0201917	0.0290187	-0.0163375	-0.0571221	-0.0834897	-0.00477015	0.203791	0.335895	0.385381	0.825035	1.41459	1.63748	1.10227	0.467487	0.248163	0.2109	0.187731	0.144308	0.121162	0.100133	0.0816066	0.0679325	0.0239529	-0.0169041	0.015282	0.0672878	0.0916835	0.105604	0.148886	0.186845	0.157901	0.11027	0.0578193	0.0129717	-0.041325	-0.0453576	-0.0421067	-0.0113282	0.0374885	0.0748766	0.0294236
	-0.109902	-0.0848782	-0.05593	-0.0638389	-0.0734698	-0.0789365	0.0151955	0.0538664	0.0793358	0.120856	0.0973609	0.131797	0.0438927	0.103339	0.248476	0.607397	0.932688	1.0802	1.07916	0.872216	0.551931	0.283352	0.262195	0.339653	0.369345	0.284479	0.166252	0.0671142	-0.0231482	-0.0362459	-0.0176419	0.0633126	0.115616	0.138052	0.115925	0.0537288	-0.0663178	-0.116762	-0.0325101	0.0769921	0.124437	0.0964896	0.0457366	-0.00214129	-0.0275803	-0.0654575	-0.09405	-0.1156	-0.0806458
	0.0070187	0.00678064	0.0311191	0.0272838	0.0238301	0.0057091	-0.0253702	0.0113878	0.0327339	0.0264601	0.0658501	0.108202	0.108883	0.379418	0.881558	1.56026	1.71855	1.36399	0.767514	0.34505	0.22741	0.156023	0.0939018	0.0375161	0.0371943	0.0144421	-0.0274626	-0.0676483	-0.00401616	0.0843196	0.170952	0.116971	0.0388855	-0.0306036	-0.0252066	-0.0341062	-0.0312487	-0.065161	-0.110738	-0.119697	-0.0984633	-0.000142134	0.016614	0.033423	0.0491668	0.0461983	0.0375853	0.0666508	0.0659651
	-0.077061	-0.102468	-0.070208	-0.038406	-0.0459808	-0.0821832	-0.0700884	-0.0934485	-0.0687582	-0.068989	0.016705	0.0121519	0.0455412	0.0312804	0.408597	1.07588	1.63753	1.58365	1.17127	0.750574	0.465999	0.27894	0.241944	0.292125	0.244063	0.140739	0.0603537	0.0219598	-0.0259819	-0.0273123	0.0312438	0.150509	0.239935	0.216294	0.158251	0.0747179	-0.0233631	-0.106461	-0.120982	0.0190098	0.116863	0.0852377	0.00365327	0.0288779	0.162954	0.199974	0.0587903	-0.0798852	-0.0974066
	0.0718675	0.0364089	0.00526959	0.0261938	0.0398205	0.0299062	-0.00199254	-0.0289113	-0.0649651	-0.0765101	-0.057858	-0.0382302	-0.00995714	0.0529108	0.484469	1.1327	1.54012	1.26016	0.717065	0.364753	0.238105	0.103335	0.0343248	0.0843434	0.158129	0.156621	0.0333874	-0.085827	-0.147617	-0.0998148	-0.00732233	0.0224508	-0.0264994	-0.0643167	-0.0416366	0.113062	0.220819	0.228542	0.10804	0.00786552	0.0376962	0.0703301	0.106331	0.0695537	0.0611761	0.00506314	-0.0216733	-0.035473	-0.0896699
	-0.18078	-0.127412	-0.113717	-0.0810397	-0.0998773	-0.0671594	0.0096542	0.119562	0.151915	0.0685865	0.00196676	0.000632376	0.02771	0.0681687	0.187171	0.341627	0.593675	0.723353	0.656257	0.441468	0.238012	0.200923	0.158246	0.151319	0.155551	0.141121	0.0890702	0.0608178	0.0770344	0.102741	0.0891954	0.0310888	-0.0456315	-0.113373	-0.148368	-0.110612	-0.0711922	-0.0191383	0.0240824	0.0559304	0.0308214	-0.0590721	-0.0517177	0.0372393	0.131361	0.0645087	-0.0491982	-0.0690763	0.0503808
	mean across laps, pre, day 1
	0.103575	0.132737	0.148608	0.142156	0.136569	0.164864	0.169947	0.169828	0.132078	0.101468	0.0678149	0.0501753	0.0399329	0.0998638	0.334783	0.706559	0.974513	1	0.825784	0.636316	0.451405	0.30889	0.211653	0.170077	0.141185	0.113082	0.097825	0.0991937	0.0972768	0.0867245	0.0809332	0.0907886	0.0893497	0.0756748	0.0769817	0.088841	0.0906188	0.0652966	0.0480637	0.0599847	0.0762852	0.069571	0.0580764	0.0489914	0.0706573	0.0721209	0.0788959	0.0664664	0.0610221
	Day 1, df/f map, post: after reward switch, 100 laps by 50 spatial bins.
	0.0732539	0.102708	0.0579993	-0.009657	-0.0298536	0.00440766	0.0427063	0.0505442	0.0461954	0.0323519	-0.00141917	0.00950197	0.0367235	0.0386073	0.0208486	0.00903862	-0.0368168	-0.0446408	-0.022102	0.0520358	0.0484686	0.00821382	0.0204039	0.178488	0.422909	0.559234	0.429412	0.195203	0.023871	0.0449609	0.120706	0.161754	0.120745	-0.0196298	-0.160184	-0.204538	-0.104816	0.0458421	0.0661795	-0.029368	-0.100384	-0.0654785	-0.0356094	-0.0862222	-0.11074	-0.0247357	0.063941	0.113584	0.0914926
	-0.0664342	-0.180359	-0.21964	-0.259339	-0.248644	-0.237263	-0.084992	0.0196138	0.0992268	0.0937139	0.108028	0.0605362	0.00120646	-0.008673	0.030963	0.0734363	0.0559445	0.0876507	0.154277	0.229699	0.279878	0.255101	0.125108	-0.0351581	-0.0998054	-0.0488053	-0.021926	-0.0810116	-0.0924599	-0.0292826	0.066872	0.0880278	0.083631	0.058076	0.0425232	0.0208463	-0.0113424	-0.0460744	-0.138263	-0.180994	-0.202621	-0.141482	-0.0839288	-0.0290372	0.044043	0.0241526	-0.0174183	-0.0658658	-0.0422929
	0.00070002	0.062711	0.0911639	0.125539	0.100437	0.0769694	0.0340543	-0.000922282	-0.00793341	-0.0221849	-0.053784	-0.0529478	-0.0321357	0.0315002	0.0436846	0.0306285	-0.0150937	-0.0348474	-0.00363962	0.0827617	0.199306	0.231055	0.18692	0.131323	0.0607399	-0.0239884	-0.0608687	-0.0225108	0.018186	0.0153147	0.108227	0.1889	0.188016	0.071009	-0.00403241	0.00552501	0.00480786	0.0103136	-0.0244764	0.0219938	0.0101953	0.020933	0.00436139	0.00638298	0.0112754	-0.00136671	0.0192522	0.093521	0.166955
	0.165833	0.0718495	0.0543614	0.0276586	0.0476923	0.0121761	-0.00162403	0.044103	0.0717115	0.0589331	-0.0361942	-0.0458657	0.000125422	0.0944722	0.100049	0.121901	0.101501	0.0873301	0.0413607	0.00381404	0.0343787	0.105736	0.146168	0.0618054	0.00869414	-0.0154495	0.0472999	0.0251313	-0.0405665	-0.0934389	-0.0296355	0.0203424	0.00189796	-0.0436577	-0.00253699	0.0303764	0.0457887	0.0373421	0.088695	0.109735	0.112729	0.0462382	-0.0193416	-0.0482762	-0.0461407	-0.0779379	-0.0782911	-0.0268246	0.000444356
	0.0076025	0.0723871	0.103655	0.0670544	0.0787519	0.115681	0.128268	0.0930606	-0.010566	-0.0643865	-0.0798367	0.0127805	0.083349	0.0862156	0.0941612	0.196274	0.356166	0.407552	0.385653	0.298803	0.211943	0.0915507	0.0352988	0.0334593	0.00669649	-0.069793	-0.106238	-0.0390275	0.0420462	0.0662809	0.0209368	-0.0322483	-0.0569069	-0.0243369	0.0301779	0.0808605	0.105773	0.106325	0.075903	0.0157095	-0.0271593	0.0252622	0.0196327	0.0173034	-0.0427353	-0.0581988	-0.0732529	-0.0955388	-0.0630982
	-0.0679483	-0.0498452	0.0130945	0.0519209	0.0685833	0.0289328	0.0255552	-0.0192822	-0.0337214	-0.05235	-0.081759	-0.0527721	-0.042332	-0.00724708	0.0290304	0.103024	0.20043	0.176394	0.104212	0.0213153	0.05456	0.120072	0.248246	0.39213	0.510792	0.432397	0.2113	0.0246552	0.0120542	0.0673963	0.132879	0.131803	0.174574	0.164076	0.0941473	0.00961076	-0.0281589	-0.0309487	-0.0129169	0.0214655	0.123815	0.119899	0.0735065	-0.00319694	-0.0194194	0.00646793	0.0754741	0.128808	0.121523
	0.0426746	0.0328138	0.0121873	0.0716612	0.0606976	0.0670761	0.0444925	0.0701886	0.048092	0.0306066	0.0499472	0.0937796	0.00675099	0.00336663	-0.0146635	0.0690429	0.106371	0.150523	0.174036	0.197115	0.142642	0.0565844	-0.0776743	-0.154004	-0.118193	-0.0550736	0.026453	0.0497622	0.0110695	-0.024452	-0.0480657	0.00885392	0.0631782	0.116153	0.081335	0.0725045	0.0674062	0.0893842	0.0941378	0.0940573	0.12221	0.0597596	0.010198	-0.0444824	-0.038301	-0.0585712	-0.0513942	0.0201383	0.0515856
	0.0855912	0.106385	0.15274	0.190838	0.179878	0.150123	0.120586	0.116994	0.0539121	0.0464075	0.0467065	0.0174172	-0.0133187	-0.00977886	-0.0199693	-0.10102	-0.163317	-0.146004	-0.00725799	0.131801	0.248795	0.271199	0.212473	0.125018	0.0190112	0.0246406	0.061245	0.0960997	0.125374	0.0812524	0.0433814	-0.0521549	-0.103985	-0.175396	-0.186469	-0.169245	-0.0441323	0.0533767	0.0443789	-0.00863764	-0.0879152	-0.0434922	-0.00112792	0.0028764	-0.0161569	-0.0328544	0.0318875	0.121271	0.128054
	0.105928	0.116835	0.142757	0.104928	0.0721097	0.069037	0.0968826	0.128191	0.134069	0.0614686	0.0341378	0.00297999	0.0401738	0.0528305	0.00876639	0.0139926	0.0623057	0.114473	0.050573	-0.0363534	-0.0972501	-0.102994	-0.110216	-0.117702	-0.133076	-0.103919	0.00137366	0.167172	0.257723	0.199646	0.102461	-0.0121638	-0.0857949	-0.106566	-0.0657408	-0.00555852	-0.0218561	-0.101693	-0.174321	-0.191844	-0.128711	-0.051083	0.0376587	0.069434	0.127808	0.170397	0.21044	0.171472	0.0657959
	-0.0850198	-0.0980453	-0.0792307	-0.0841967	-0.0768197	-0.0773863	-0.0446753	0.0448729	0.112463	0.153077	0.0917592	0.0804729	0.019451	0.00564781	0.00376051	4.31958e-05	0.0280452	0.0174353	0.0218107	0.0634394	0.085591	0.0706461	-0.00297611	-0.0391134	0.00607119	0.0401872	0.102292	0.167761	0.211534	0.177313	0.0358871	-0.00490808	-0.104527	-0.143997	-0.188545	-0.140043	-0.0500729	0.0218421	0.0107844	-0.00358867	-0.0409701	-0.0211248	-0.0743592	-0.0745601	0.0192054	0.0940391	0.039985	-0.0795031	-0.0853625
	-0.0711807	-0.0837036	-0.0148835	-0.0075721	0.0112404	-0.0543932	-0.0493079	-0.0482564	-0.00354264	0.0124287	-0.0149532	-0.0584932	-0.0197047	-0.0259286	0.0518695	0.0475212	0.0631659	0.0280041	0.0552057	0.0487733	0.0351932	0.0317414	0.0768785	0.09854	0.0661289	0.0431347	0.0685476	0.0630914	0.0723748	0.0148764	-0.0118095	-0.00723416	0.00388351	0.0114803	-0.0161294	-0.0382682	0.016712	0.100321	0.192686	0.19061	0.074183	-0.0261821	-0.0639377	0.0164403	0.110568	0.104754	0.0227744	-0.0550889	-0.0361788
	0.0907492	0.118053	0.113689	0.148975	0.143902	0.0704451	0.0802319	0.0752809	0.127773	0.131831	0.0913152	0.0827782	0.0202979	0.164532	0.379066	0.773023	0.857182	0.67631	0.37493	0.204569	0.230827	0.225337	0.152559	0.0436415	-0.0139402	-0.002599	-0.0337821	-0.0575453	-0.0371535	-0.014562	-0.0685528	-0.0608316	-0.00498716	0.0574759	0.0347004	0.0318483	0.0793329	0.0981551	0.0991994	0.0733847	0.084292	0.122164	0.110844	0.0880688	0.0354731	0.0287991	0.03907	0.0196038	0.0420674
	0.00838534	0.0300691	0.0564523	0.0836846	0.0590059	0.00200136	-0.0261961	-0.0522794	-0.0303881	-0.0096521	0.00283247	0.113917	0.0736104	0.0828284	0.0272853	0.137071	0.280078	0.370787	0.409792	0.331556	0.271598	0.186381	0.1143	0.0196229	-0.040163	-0.0669655	-0.0611221	-0.0134431	0.0131511	0.0233104	0.0263245	0.0321767	0.0885151	0.138404	0.117328	0.0529656	-0.00606583	0.0504771	0.0544684	0.00996226	-0.0610561	-0.0289455	0.065914	0.170114	0.249546	0.274957	0.245955	0.165414	0.0758678
	-0.0436676	-0.0246838	0.0008416	0.0258523	0.0273134	-0.00814623	-0.0638097	-0.0108182	0.0574635	0.10118	0.00844366	-0.0360668	-0.082371	-0.0709311	0.205695	0.68674	1.04211	1.12793	0.983997	0.789046	0.53832	0.357747	0.268618	0.14795	0.00666415	-0.106502	-0.0922067	-0.0235713	0.00436679	0.00482072	-0.00502868	-0.000565527	0.016479	0.0260488	0.071992	0.0975488	0.104985	0.0872838	-0.0103661	-0.0327089	0.00348878	0.0483193	0.0579374	0.0421209	0.0677136	0.051389	-0.0189077	-0.0444884	0.0109613
	-0.0669649	-0.116749	-0.0577202	-0.0157553	0.0763275	0.172224	0.232441	0.185934	0.120437	0.0631806	-0.0323344	-0.0562117	-0.0827442	-0.0449019	-0.0409998	-0.034509	-0.00326837	-0.0156107	0.061305	0.118101	0.157051	0.254117	0.423647	0.566704	0.471663	0.213268	0.0439996	-0.011101	0.0109551	0.0404292	0.0160845	-0.00608387	-0.0330723	-0.0800073	-0.151567	-0.182547	-0.121984	-0.0156755	0.0707553	0.0788596	0.0585886	0.0538446	0.0986601	0.12183	0.0795069	0.0212138	0.0054761	0.0471923	0.0163246
	-0.0506253	0.0287049	0.0128873	-0.035673	-0.117042	-0.0673004	0.010068	0.0729401	0.061898	0.0290772	-0.0231473	-0.0581065	-0.0698401	0.0270398	0.377857	0.750117	1.05978	1.00294	0.829231	0.535544	0.284873	0.123822	0.0391905	0.0422817	0.0681151	0.0991076	0.0924344	0.0847131	0.0778953	0.000916311	-0.0514862	-0.0527231	0.027844	0.0318348	-0.0535378	-0.132258	-0.126594	-0.0634671	-0.0144317	0.0180538	0.0460974	0.0551793	0.0530586	-0.0014508	-0.0328195	-0.0175037	-0.00680083	-0.0231966	-0.0550495
	0.0464033	0.077324	0.126152	0.0725399	0.0123141	-0.080796	-0.0995891	-0.0676158	-0.0152305	-0.00678081	-0.00599907	-0.00709293	-0.0114752	0.0215283	0.249357	0.535556	0.79197	0.784066	0.700012	0.585134	0.544811	0.503953	0.346335	0.165541	0.0963859	0.137837	0.142149	0.0716197	0.00237719	-0.0257204	-0.0278598	-0.0378932	-0.0199643	-0.0435217	-0.0518432	0.007388	0.104831	0.153372	0.122851	0.0469354	-0.0332041	-0.0991499	-0.0806936	0.0217648	0.0220834	0.0352807	0.043758	0.103675	0.0719752
	-0.0256289	0.00318691	0.00577372	0.0464485	0.0296448	0.0152638	-0.0467785	-0.0654253	-0.08339	-0.087444	-0.116174	-0.0741935	0.00296192	0.0575599	0.195616	0.390436	0.488781	0.46439	0.332449	0.286071	0.168903	0.0892681	0.0307031	0.000951077	-0.0439586	-0.057224	-0.0772847	-0.0669506	-0.0540364	0.0142554	0.134683	0.20555	0.136875	-0.0171506	-0.0882618	-0.035146	0.047446	0.0531132	0.0686511	0.0876317	0.0458567	-0.0354739	-0.125845	-0.0930528	-0.0126993	0.0220374	-0.0303774	-0.107215	-0.075455
	0.032136	0.0481994	0.044853	0.10494	0.0974884	0.149407	0.0849268	0.0861744	-0.0103556	-0.000853381	-0.0204409	0.0303387	0.0603329	0.0673395	0.126154	0.232338	0.272507	0.17399	0.0407453	-0.0739453	-0.118719	-0.120566	-0.0437786	0.0649791	0.112193	0.167801	0.20939	0.188707	0.0826345	-0.0196509	-0.0877829	-0.0965517	-0.134187	-0.110159	-0.073387	-0.0249067	0.000614972	-0.0424826	-0.00736054	-0.0163439	-0.0144003	-0.0383188	-0.00922719	0.0186964	-0.0419073	-0.037392	-0.0075932	0.061184	0.0382888
	0.0566321	0.106836	0.0272185	-0.0663014	-0.158303	-0.147545	-0.117521	-0.057426	-0.0184584	6.73537e-05	-0.0834251	-0.0994456	-0.102416	0.0285845	0.217273	0.457909	0.586589	0.602157	0.583512	0.518042	0.396196	0.197715	0.0483059	-0.0043469	-0.0157314	-0.0175656	-0.0188079	0.0226355	0.0197689	-0.0767537	-0.196611	-0.163352	-0.0128982	0.144084	0.171352	0.0975638	0.0565933	-0.00353276	-0.0587411	-0.134299	-0.153911	-0.0713262	-0.0161934	0.0450975	0.0850491	0.113953	0.102042	0.0621415	-0.00363319
	-0.125926	-0.127168	-0.060005	-0.0124357	0.0431465	0.0321472	0.0647957	0.108972	0.195882	0.161352	0.0773872	0.00435162	0.00639158	0.0665323	0.162232	0.595829	1.09603	1.48366	1.35355	1.03345	0.635167	0.286016	0.0949223	0.0599965	0.076788	0.0637245	0.130004	0.177041	0.1096	-0.046434	-0.0876673	0.0210788	0.131323	0.13796	0.0614358	0.000320197	0.002909	-0.0154205	-0.0239496	0.0192878	0.0713169	0.108745	0.16678	0.185644	0.164182	0.0392348	-0.0696577	-0.123953	-0.0563714
	0.0671115	0.00116079	-0.0333244	-0.0128306	0.0519971	0.0519644	0.0858236	0.0291475	-0.0248503	-0.0926046	-0.0798099	0.0448795	0.0768591	0.0495346	0.0452281	0.195436	0.514555	0.54925	0.435543	0.272361	0.261448	0.363543	0.314628	0.193932	-0.0157696	-0.143416	-0.11165	-0.03211	0.0206889	0.0543312	0.00416975	-0.0830193	-0.129612	-0.0458722	0.0659994	0.0118317	-0.0742098	-0.101417	-0.000291394	0.1051	0.163297	0.133915	0.113996	0.0377598	0.0138942	-0.0357182	0.0272394	0.0225763	0.0204606
	0.0123662	0.0217403	0.00349742	0.0289801	0.0762231	0.0334086	0.0117356	-0.0689521	-0.0350517	-0.0189077	-0.0161447	-0.000854463	-0.0019589	0.031223	0.786122	1.60118	2.2468	1.89917	1.30416	0.823639	0.587092	0.505797	0.377081	0.199287	0.0783226	0.0588474	0.0450006	0.0227433	0.0692583	0.149398	0.207257	0.151746	0.0905152	0.0193023	-0.0418499	-0.0731619	-0.0896315	-0.0671923	-0.0609245	0.00203098	0.0522911	0.0478942	-0.018187	-0.0199304	-0.0346865	-0.0189328	0.000555358	0.0491128	0.0380711
	-0.0886866	-0.0461904	-0.00863254	-0.0120205	0.0153098	0.0248491	0.0369563	-0.0203869	0.014964	0.0485537	0.0382947	-0.00893403	-0.00764745	0.100691	0.192181	0.293157	0.294768	0.244478	0.22852	0.186078	0.145325	0.049666	0.0582755	0.0719713	0.0304887	-0.0498949	-0.0661118	-0.0289717	0.0222872	0.0754284	0.0511079	-0.015967	-0.117118	-0.128658	-0.0997689	-0.0518762	-0.0721786	-0.132339	-0.164922	-0.148866	-0.071658	-0.0342012	-0.0150451	-0.0577069	-0.109527	-0.0930894	-0.123419	-0.164782	-0.170738
	-0.019329	0.047412	0.0634265	0.0608378	0.068574	0.0662981	0.0462044	-0.0117614	-0.0465699	-0.0760265	-0.0670086	-0.0251312	-0.0018332	0.328193	0.960683	1.92505	2.33844	2.25975	1.64261	1.03061	0.604071	0.378318	0.244049	0.113744	0.0237087	0.00358687	0.00368269	0.00972356	0.0588667	0.0622524	0.0326827	0.0353021	0.0494273	0.0340969	0.0217954	0.00223635	0.0143163	-0.0202555	-0.051331	-0.0480647	-0.0298607	0.042575	0.0486728	0.00166471	0.0174537	0.0395429	0.0725488	0.000685418	-0.0481811
	-0.0592585	-0.0438403	-0.0452585	-0.0115085	-0.0151256	-0.0227599	-0.0466868	-0.0199968	-0.015062	-0.0175004	-0.0403177	-0.0380069	0.00389955	0.275022	0.723325	1.3151	1.68879	1.66396	1.21209	0.626723	0.229906	0.121941	0.122919	0.142104	0.12736	0.0965495	0.0428377	-0.0414053	-0.0876273	-0.101179	-0.0806905	-0.0668874	-0.076355	-0.0079291	0.0643581	0.235688	0.277356	0.228063	0.104506	0.0492766	0.0593856	0.0381437	-0.0352395	-0.0359261	0.046337	0.0631967	0.0169497	-0.0283902	-0.000967023
	-0.0584829	-0.0673399	0.00369953	0.0298178	0.0332966	-0.0570897	-0.0442188	-0.0569842	0.00114366	0.0155183	0.031828	0.0438539	-0.0318013	0.060341	0.396288	0.89261	1.18997	1.13018	0.773389	0.447692	0.287569	0.328077	0.338763	0.214278	0.0737444	0.0222903	-0.00056871	-0.0618263	-0.121586	-0.127646	-0.0434138	0.0277992	0.0330137	0.0355127	0.0117057	0.0434031	0.0714232	0.0918084	0.139093	0.0895091	0.00818261	-0.0878187	-0.097041	-0.0487013	-0.0311136	-0.0524883	-0.0871907	-0.115771	-0.0567764
	-0.0419171	-0.108425	-0.0811677	-0.0124046	0.0105796	-0.019508	-0.045691	-0.0179865	-0.0686559	-0.0307777	-0.0550127	-8.21225e-05	-0.028489	0.107334	0.386442	0.74447	0.882218	0.754833	0.511559	0.333372	0.281189	0.28212	0.295042	0.316467	0.294814	0.231691	0.114148	0.0161853	-0.0170223	-0.0405742	-0.067426	-0.0709653	0.0316201	0.110473	0.110028	0.0496967	-0.0131177	-0.0333861	-0.0643135	-0.0235369	0.0162952	0.0644378	0.150436	0.225233	0.22565	0.0972974	-0.00119862	0.0208338	0.0492647
	0.0330188	0.10445	0.176098	0.104213	0.00997655	-0.092516	-0.0839691	-0.0665439	-0.0291695	-0.0272231	-0.0364322	-0.0397641	-0.0169711	0.0501705	0.387483	0.887891	1.21967	1.17029	0.903352	0.666225	0.419844	0.188384	0.0243212	-0.0473118	-0.0747552	-0.0560837	-0.0170882	-0.00858596	-0.0495082	-0.103708	-0.0737793	0.00433499	0.0613728	0.0209751	0.00735509	-0.007411	-0.00822049	-0.0585208	-0.055343	-0.0471716	0.0195887	0.0402767	0.0181548	-0.021385	-0.0136516	0.0305247	0.0020639	-0.0628007	-0.123508
	-0.114671	-0.0334689	0.0559747	0.0654401	0.0597538	0.0138738	-0.0361143	-0.0898893	-0.0918987	-0.0637314	-0.02541	0.0322078	0.036172	0.208566	0.699405	1.06964	1.04186	0.585947	0.306205	0.151007	0.0464635	-0.0507762	-0.107006	-0.0930291	-0.0597934	0.0119311	0.0281366	0.0742487	0.122239	0.142286	0.114252	0.0463959	-0.0264658	-0.0661266	-0.0830407	-0.033428	0.00571455	0.0745774	0.0875936	0.0555821	0.00836232	-0.00916219	0.0441581	0.0555398	0.0799686	0.0774994	0.0217314	-0.0266482	-0.0709667
	-0.0326364	-0.0759601	-0.0824403	-0.0795917	-0.0591629	-0.0157587	0.0364124	0.0367469	-0.0117206	-0.0295046	0.0438592	0.120822	0.172581	0.391086	0.873847	1.62215	1.83598	1.57106	0.887537	0.475127	0.23879	0.0860414	0.0144867	0.0133858	0.0545932	0.0526344	0.0818802	0.112826	0.131639	0.0565053	0.0301978	0.0347877	0.0682769	-0.0228292	-0.0623383	-0.0702307	0.0311931	0.0675192	0.0454277	0.00896373	-0.0117349	-0.0338723	-0.0680632	-0.13858	-0.14353	-0.075904	0.00843802	0.0192127	-0.0631273
	-0.138486	-0.0987532	-0.0305531	0.0613502	0.0533917	0.00694722	-0.0143137	0.0137863	-0.0358667	-0.0841125	-0.100357	-0.039568	-0.0124784	-0.0199214	0.0717419	0.212169	0.39511	0.548143	0.784867	0.833065	0.664212	0.367549	0.181352	0.133738	0.0771884	0.0605354	0.0538613	-0.00514221	-0.0574374	-0.0391434	0.0311431	0.0859984	0.0852278	0.0490071	-0.00311958	-0.0434193	-0.0497496	0.0295897	0.0327687	0.000658672	-0.062362	-0.0220754	-0.0229671	-0.0128737	-0.0217146	0.0602433	0.0919915	0.0343116	-0.0488215
	-0.114046	-0.0514579	0.0406872	0.0966488	0.108164	0.105477	-0.00148123	-0.0696272	-0.0785641	-0.0670694	0.0142637	-0.0221369	-0.00797953	-0.0205916	0.216011	0.788167	0.924051	0.8352	0.542515	0.659988	1.30137	2.75977	4.76191	6.43651	7.02467	6.44992	5.1271	3.62547	2.50372	1.76492	1.19584	0.691632	0.399681	0.288745	0.247726	0.159584	0.0793094	0.0628206	0.0620287	0.0308896	0.0458481	0.116185	0.176606	0.133096	0.0437749	-0.00902231	-0.0186464	0.0157078	0.0241271
	0.0098967	-0.027618	-0.022731	0.0521181	0.0778286	0.0291372	-0.0958786	-0.113202	-0.0326173	0.0097196	0.0306104	-0.023561	0.0114541	0.403232	1.15071	2.01649	2.54262	2.90601	3.29135	3.43351	3.16569	2.57707	1.94385	1.31359	0.659575	0.239269	0.131276	0.145382	0.145378	0.0381106	-0.0143728	0.0284359	0.0691619	0.0735851	0.023653	0.00356987	-0.0356504	-0.0645563	-0.068632	-0.0561372	0.0358292	0.0509284	0.0446773	-0.0309454	-0.0137222	0.0240289	0.142841	0.231892	0.220594
	0.0963122	0.136371	0.133526	0.0264422	-0.0225999	-0.0441411	0.0304078	0.0423317	0.0362523	0.0400684	0.01492	0.0294428	0.0493893	0.370128	0.649029	1.25623	1.79994	2.24376	2.15031	1.60589	1.05348	0.614958	0.399316	0.282328	0.19047	0.0513977	-0.0615932	-0.146888	-0.101854	-0.0665221	-0.0747341	-0.0545807	-0.0702866	-0.0418146	-0.0632805	-0.0282364	0.0813568	0.074611	0.0600076	-0.00043344	-0.0148843	-0.0604884	-0.0580442	0.00125552	0.0381721	-0.000415123	-0.0214373	-0.0164347	-0.0336056
	-0.0484202	-0.0263065	-0.0289766	0.00629882	0.0878036	0.15164	0.102	0.0149639	-0.0702732	-0.0311302	-0.024409	6.43381e-05	-0.0178621	0.149097	0.894421	1.9029	2.65895	2.79392	2.5478	2.23673	1.70842	1.1761	0.697115	0.448342	0.293301	0.20065	0.146072	0.0965358	0.0761551	0.0170172	-0.00819577	-0.0197677	-0.0371513	0.00316112	0.0409739	0.0945457	0.0775272	0.0241129	-0.00790637	-0.00535044	0.0365766	0.0662529	0.0409084	0.00208278	0.00617416	0.0438716	0.0634513	0.0213846	-0.0732412
	-0.141303	-0.0931939	-0.0401103	0.0190978	0.063065	0.0912666	0.0635771	0.0568667	0.0557913	0.0689798	0.0426888	0.0464733	-0.016889	0.240654	0.850754	1.63952	2.21201	2.30734	2.03958	1.46008	0.870487	0.526745	0.364246	0.225645	0.0486864	-0.0601726	-0.104987	-0.110378	-0.0704456	-0.0189011	0.0450376	0.0509347	0.0549211	0.0350226	0.0350451	0.0053006	-0.0709566	-0.122624	-0.100039	-0.0428967	-0.0196347	-0.042455	-0.0636656	-0.112242	-0.165058	-0.178222	-0.111589	0.00368738	0.0291505
	-0.0850969	-0.057059	-0.0346831	-0.0201222	-0.0627867	-0.0660045	-0.0886867	-0.105632	-0.0968622	-0.121472	-0.0463376	-0.0479014	-0.0467291	0.0588431	0.767302	1.48846	1.51147	1.08702	0.603655	0.650281	0.603066	0.580671	0.578095	0.541918	0.473481	0.33314	0.192482	0.095536	0.0308164	-0.0137477	-0.000838039	0.0373455	0.0516611	0.0373197	0.0283129	0.0617995	0.0848329	0.12627	0.111301	0.0471165	-0.0486936	-0.082176	-0.0444008	0.0320446	0.0311844	0.0344181	0.0104589	0.101601	0.151607
	0.0286261	-0.0273687	-0.00445477	0.00687216	-0.00581226	-0.0273539	-0.0396985	-0.0176901	-0.0542709	-0.0543693	-0.0707506	-0.00157461	0.012861	0.120879	0.520898	1.22538	1.97671	2.22564	1.8964	1.30881	0.807756	0.545428	0.356801	0.261443	0.200006	0.169125	0.0813788	0.0276188	-0.00379725	-0.0668646	-0.0860638	-0.0860638	-0.0133979	0.0469237	0.0237061	0.00461813	-0.000862487	0.0505323	0.108742	0.139336	0.104115	0.0320359	-0.0577438	-0.0622079	-0.00114574	0.0581819	0.0307153	-0.0329132	-0.0692962
	0.0317602	-0.00425504	-0.0598336	-0.0415282	0.0176425	-0.00429928	-0.0209661	-0.0144445	-0.0116385	0.0254378	-0.0301428	-0.00666756	-0.0679754	0.223594	0.77879	1.56248	2.09221	2.3238	2.27805	2.02785	1.59868	1.14242	0.706804	0.33647	0.148504	0.167889	0.238958	0.258215	0.179359	0.0697552	0.0065574	-0.0243597	0.0222022	0.0504	0.0150953	-0.0337371	-0.0975779	-0.0561168	0.0456945	0.121283	0.119481	0.0893366	0.0480757	-0.00495039	-0.0925637	-0.182638	-0.183625	-0.182919	-0.153339
	-0.0277794	0.0726624	0.120739	0.0807014	0.0580908	0.0637184	0.0767288	0.0552222	-0.0163473	0.0128754	-0.0305123	-0.0829449	-0.136817	0.0751212	0.782135	1.76242	2.50314	2.69131	2.51224	2.21691	1.85483	1.37051	0.986595	0.660089	0.445042	0.315681	0.240177	0.158306	0.0924668	0.0900071	0.103806	0.0200555	-0.0953742	-0.124454	-0.082869	-0.0031368	0.035178	0.108336	0.0799594	0.0326735	-0.0171111	-0.0347716	-0.0967511	-0.186288	-0.179648	-0.0944703	-0.0269226	0.0170269	-0.0306051
	-0.120424	-0.036262	0.0189448	-0.0145362	-0.0340381	-0.0106624	0.0471551	0.0159728	0.00186006	-0.00360177	0.000100262	-0.0316942	-0.0500749	0.490794	1.21194	2.06338	2.21723	1.86143	1.40958	1.04057	0.883001	0.579133	0.311104	0.128694	0.033778	0.0370113	0.0605049	0.0673566	0.0256104	-0.0114148	-0.0195988	0.0236663	0.11327	0.0920624	0.00402865	-0.0841167	-0.0399376	-0.014608	-0.0205748	-0.060849	-0.105005	-0.128029	-0.0803128	-0.0319484	0.0144043	0.0551166	0.095659	0.121572	0.0827601
	-0.00498778	-0.0776486	-0.126082	-0.137619	-0.0549481	-0.0422217	-0.0319089	-0.0309682	-0.026812	0.0446609	0.0123635	0.0396603	0.016754	0.296008	1.09477	2.12748	2.76376	2.67923	2.12849	1.55742	1.08719	0.754037	0.53127	0.384355	0.25444	0.13567	0.0317964	-0.0587497	-0.0916321	-0.0722927	-0.0527056	-0.000729847	0.0195168	0.0852063	0.0964786	0.0406372	-0.0250709	-0.00782606	0.0922325	0.181978	0.164669	0.102856	0.107147	0.0758702	0.0629392	0.11919	0.196629	0.184011	0.0441222
	-0.0539962	-0.0322114	0.0151151	0.0152056	0.0405376	0.00268579	-0.0306235	-0.0587011	-0.061509	-0.0476371	-0.0654857	-0.0761416	-0.053697	0.229672	0.804268	1.34689	1.56556	1.50111	1.45523	1.43849	1.29474	0.908453	0.515492	0.303337	0.24701	0.211923	0.135974	0.0626525	0.0111507	-0.0398156	-0.05866	-0.0583855	-0.00562655	0.0790165	0.0515524	-0.0327577	-0.151228	-0.132118	-0.071741	-0.0453446	-0.0660721	-0.0561463	0.0142373	0.0347437	-0.0140559	-0.0354523	0.0275027	0.0732164	0.0606518
	0.113858	0.0900546	0.0124008	-0.0674969	-0.106163	-0.140084	-0.133459	-0.0519186	-0.0124006	-0.0478589	-0.0991962	-0.0329972	-0.00297413	0.27715	0.823377	1.52144	1.895	1.87435	1.72988	1.50781	1.16765	0.821885	0.59872	0.506068	0.421528	0.280621	0.173936	0.0969249	0.0521895	-0.00347194	-0.0851375	-0.122784	-0.0899169	-0.0430605	-0.0285717	-0.0372457	-0.0337759	-0.00128834	-0.00378301	-0.0454964	-0.0931001	-0.123237	-0.0814931	-0.0674038	-0.009258	-0.0194069	-0.0276146	-0.0957073	-0.149849
	-0.0681637	-0.00648456	-0.0200088	-0.0613589	-0.070782	-0.0702386	-0.0508728	-0.0765827	-0.0430718	-0.0360556	-0.0201542	-0.0531703	-0.0264719	0.202772	0.597007	1.15961	1.45555	1.41014	1.12787	0.770404	0.493619	0.258944	0.187639	0.141387	0.0160361	-0.0579223	-0.0446699	0.0756497	0.151795	0.177022	0.173656	0.211465	0.24581	0.162495	0.0695251	0.0121796	0.000131528	-0.0713407	-0.0951148	-0.0487617	-0.00521283	-0.00152692	-0.0155714	-0.0269309	-0.00110353	0.0256222	0.012767	-0.008589	-0.0483448
	-0.00556194	-0.00931979	-0.045149	-0.0769004	-0.0365223	0.0174447	0.0236375	-0.0289836	-0.0484424	-0.0373823	0.00614863	0.00965274	-0.0112578	0.250992	0.725855	1.20042	1.39306	1.31265	1.1023	0.765475	0.455354	0.251089	0.168478	0.120134	0.078921	-0.00961016	-0.0741134	-0.0692693	0.00569247	0.0815755	0.11733	0.104402	0.108942	0.125022	0.128707	0.0785289	0.0159421	-0.00683075	-0.00498412	-0.0143615	0.0108215	0.0306605	0.0263602	-0.00970091	0.01393	0.0532958	0.07056	-0.0162084	-0.0786595
	-0.113183	-0.115695	-0.10098	-0.0975242	0.0535345	0.107394	0.162539	0.0377351	-0.0157878	-0.0580806	-0.0627838	-0.0193608	-0.0012994	0.152222	0.419755	0.867693	1.10404	1.10965	1.00236	0.905405	0.811348	0.562688	0.346036	0.200691	0.109196	0.0526848	-0.0153769	-0.014649	0.032098	0.0729925	0.0838878	0.0824341	0.0962222	0.069304	-0.00221893	-0.0646744	-0.0522881	0.0154669	0.0867586	0.0747781	0.0578337	-0.0113863	-0.0745345	-0.12771	-0.144269	-0.115052	-0.0804229	-0.0570566	-0.0702545
	-0.133231	-0.0963027	-0.0849463	-0.114766	-0.160115	-0.0927371	-0.0520202	0.0370804	0.0245014	-0.0178253	-0.0354192	-0.0336802	0.00484173	0.151064	0.785112	1.49803	1.95131	1.8108	1.34493	0.836054	0.474337	0.415277	0.47148	0.381121	0.181985	0.0215226	-0.0436617	-0.0881976	-0.135401	-0.118981	-0.0135104	0.0793212	0.11569	0.0696912	-0.00974151	-0.11483	-0.140197	-0.0451634	0.0215562	0.0147508	-0.0224508	0.00960676	0.0464364	0.053311	0.0288972	0.0322645	-0.00721499	-0.0286019	-0.00830268
	0.0421037	0.0337795	0.0453243	0.0507843	-0.0129864	-0.0586355	-0.0860827	-0.0545446	0.000162086	-0.00277211	0.0296692	-0.0340259	-0.035524	0.0919547	0.939856	2.20614	3.12567	3.18337	2.57063	1.9175	1.35071	0.911378	0.633208	0.420045	0.296831	0.233188	0.228424	0.182373	0.129375	0.0354704	-0.0397908	-0.0939789	-0.12128	-0.14096	-0.138661	-0.132011	-0.0859366	-0.064074	-0.0805119	-0.100776	-0.0748758	-0.0459458	-0.0175608	0.00303251	0.0682715	0.0482772	-0.0186328	-0.0958942	-0.0964332
	-0.0564464	-0.00647132	0.0245863	0.0227982	0.0182492	0.0221054	-0.0145375	-0.0224192	-0.00085527	0.0317685	0.0259794	-0.00859997	-0.0137112	0.273789	0.706238	1.16737	1.26697	1.3172	1.22604	1.09053	0.746772	0.404457	0.147198	-0.0241819	-0.0807249	-0.0731162	0.0474203	0.163285	0.157172	0.0149683	-0.064909	-0.0486633	0.0087856	0.0323284	0.0355003	0.0389714	0.00817823	-0.0665099	-0.125353	-0.139598	-0.0898083	-0.0419585	-0.0518087	-0.0628572	-0.0782332	-0.0559755	-0.0456446	-0.0625044	-0.0564755
	0.0186839	0.00275907	-0.0663896	-0.0698374	0.0442457	0.11582	0.0748641	-0.0730333	-0.100696	-0.0785578	-0.0796408	-0.112758	-0.112126	0.230303	0.546519	0.745521	0.595577	0.412988	0.248987	0.157686	0.0965037	0.105128	0.142141	0.133168	0.0681484	-0.0505189	-0.11659	-0.0929755	-0.0373333	0.00473732	-0.0196361	-0.0423432	-0.0475672	-0.0621502	-0.0698768	-0.0908843	-0.0665975	-0.0334587	0.0529986	0.137794	0.132247	0.0461263	-0.0244739	0.013443	0.0691503	0.0246531	-0.0550061	-0.0788754	-0.0653637
	-0.122838	-0.0502999	0.00980252	0.0444874	0.0167602	0.0121649	0.00769669	0.027811	0.0441703	0.0949274	0.0609044	0.0222048	-0.0187295	0.4196	1.13325	1.85827	2.01396	1.74774	1.24184	0.772696	0.450865	0.288532	0.198177	0.066533	-0.0112849	-0.0361604	-0.0394676	-0.0541631	-0.0448766	0.0182334	0.0839578	0.0737147	0.00484879	-0.0503316	-0.0895855	-0.129798	-0.18195	-0.18778	-0.136843	-0.0680098	-0.0360721	0.00526123	0.0682279	0.0705513	0.023899	-0.0394323	-0.0713283	-0.061473	-0.0413009
	-0.056525	-0.0937317	-0.105576	-0.145717	-0.114566	-0.107878	-0.0866148	-0.129512	-0.108758	-0.0571197	-0.0708358	-0.0800873	-0.0554713	0.606256	2.2129	3.67492	4.2219	3.63356	2.81287	2.07951	1.41442	0.973893	0.734994	0.533324	0.42254	0.331279	0.258433	0.217848	0.203646	0.243479	0.201723	0.0758815	-0.0394209	-0.0708525	-0.0298601	-0.0282286	-0.0464885	-0.0655004	-0.0715216	-0.0514663	-0.0779645	-0.116214	-0.171689	-0.162186	-0.124461	-0.0993524	-0.0665732	-0.00700669	0.0289253
	-0.0429395	-0.0678719	-0.0833093	-0.10268	-0.0870355	-0.040548	0.00566658	-0.00561606	-0.0119343	-0.0186614	-0.00470052	-0.0188904	-0.0310452	0.338125	0.930968	1.52599	1.56542	1.23271	0.894549	0.612268	0.439261	0.227922	0.0930926	0.0599888	0.080745	0.13957	0.138973	0.0600047	-0.0331702	-0.114619	-0.0730771	0.0394946	0.165048	0.256749	0.240638	0.160043	0.0855992	0.0557312	0.02309	-0.04493	-0.0843889	-0.0969269	-0.119198	-0.175959	-0.216851	-0.207917	-0.188183	-0.144665	-0.125831
	-0.100649	-0.126105	-0.130652	-0.0719949	-0.00102526	-0.01224	-0.0249597	-0.0577204	-0.0404036	-0.0860661	-0.115114	-0.0876245	0.137924	0.805254	1.5462	2.04628	1.96184	1.56766	1.06992	0.609184	0.295897	0.101807	0.0342526	0.0232338	0.081152	0.101846	0.0332275	-0.0398442	-0.0263416	0.0932957	0.155688	0.14346	0.106731	0.0949797	0.0243536	-0.039337	-0.0242508	0.0677194	0.169391	0.181686	0.117557	0.0134038	-0.00779586	0.0432027	0.10135	0.0813606	0.0324467	-0.0467953	-0.0789755
	0.0440703	0.0435759	-0.0200097	-0.00994375	0.0078553	-0.0170437	-0.0794904	-0.116795	-0.0795267	-0.0693313	-0.0284709	-0.0286179	-0.0561368	-0.110556	0.657156	1.50119	2.18955	1.9101	1.39533	0.905681	0.497992	0.271017	0.159413	0.0784422	-0.00111438	-0.06308	-0.0642973	-0.0351408	0.0221391	0.00942008	-0.0305504	-0.04771	0.00607523	0.13457	0.149378	0.116803	0.0377194	-0.0166136	-0.0106531	0.049977	0.103251	0.0595489	-0.0127702	-0.010277	0.0317689	-0.0420296	-0.13732	-0.16074	-0.0551055
[truncated: 45 more rows]
[truncated: 51 more columns]

[truncated: 2 more sheets: SupFig5h_middle, SupFig5h_right]
