# Supplementary material for: Mechanisms of experience-dependent place-cell referencing in hippocampal area CA1
Source: Nat Neurosci. 2025 Apr 1;28(7):1486–96. doi: 10.1038/s41593-025-01930-5 (PMC12229891; doi:10.1038/s41593-025-01930-5)
Supplement: Supplementary file 13 — Additional characteristics of CA1 PC remapping. [file 41593_2025_1930_MOESM13_ESM.xlsx]

## Sheet: panel A
Vm pre	PF pre		Goal cell ID	Space cell ID	Inter cell ID
49	37		5	3	1
104	110		11	4	2
58	50		13	9	6
76	69		19	12	7
88	57		21	15	8
46	39		22	16	10
127	127			17	14
155	155			20	18
38	34			23	25
36	33			24	26
51	39
64	56
65	55
62	57
164	164
59	58
70	70
54	45
57	55
141	141
75	76
61	48
127	130
145	145
100	95
72	65

## Sheet: B
PF pre	PF post		Goal cell ID	Space cell ID	Inter cell ID
37	73		5	3	1
110	130		11	4	2
50	59		13	9	6
69	84		19	12	7
57	155		21	15	8
39	55		22	16	10
127	74			17	14
155	97			20	18
34	36			23	25
33	73			24	26
39	126
56	67
55	146
57	104
164	163
58	49
70	76
45	120
55	148
141	138
76	155
48	127
130	128
145	160
95	74
65	87

## Sheet: C
Vm post	PF post		Goal cell ID	Space cell ID	Inter cell ID
69	73		5	3	1
114	130		11	4	2
54	59		13	9	6
78	84		19	12	7
157	155		21	15	8
60	55		22	16	10
70	74			17	14
101	97			20	18
37	36			23	25
66	73			24	26
130	126
66	67
142	146
98	104
172	163
41	49
74	76
116	120
147	148
152	138
156	155
129	127
133	128
160	160
75	74
94	87

## Sheet: D
Imaging	Whole-cell
14	10
15	6
24	2
25	4
1	24
18	4
22	15
24	15
23	1
24	11
13	23
5	3
20	25
24	12
24	0
23	2
2	2
23	21
24	25
8	1
8	21
14	22
25	1
21	4
19	6
6	6
22
25
9
25
20
10
11
20
14
14
14
17
24
23
13
23
24
20
5
22
23
21
21
10
8
24
2
6
24
6
21
12
22
17
2
5
10
19
8
0
24
11
3
13
21
6
1
21
25
12
18
18
9
11
21
21
10
23
11
14
20
21
25
7
18
23
18
7
21
4
16
21
1
20
10
19
25
12
2
6
9
9
16
18
1
20
22
20
23
24
20
19
23
1
9
3
24
2
9
1
19
24
1
1
1
3
1
5
2
8
10
10
15
1
22
1
1
5
11
0
5
4
4
6
5
21
15
19
3
3
2
6
0
2
1
25
3
9
2
5
24
5
5
4
21
25
24
25
6
24
1
12
20
3
1
19
15
1
0
11
2
7
25
1
17
3
7
22
1
8
25
2
23
14
23
4
22
22
20
0
17
8
25
1
24
3
5
18
24
1
10
11
8
14
6
5
7
3
22
9
8
4
8
25
20
25
16
1
22
25
1
23
2
7
19
0
23
13
2
0
24
25
10
23
25
25
23
24
14
8
24
12
0
11
1
23
11
25
21
24
14
24
25
25
24
14
22
21
3
6
24
5
24
19
25
10
13
24
4
18
21
9
14
5
9
11
23
8
24
18
9
13
3
24
16
8
25
1
1
11
7
1
11
8
21
23
22
9
7
16
23
3
7
17
11
25
25
1
15
5
10
4
9
13
3
25
21
7
3
25
24
4
1
13
1
15
4
12
25
4
3
16
2
19
22
10
9
23
22
5
23
25
25
5
22
10
16
21
13
8
3
5
25
9
0
25
23
4
0
8
2
16
5
0
3
3
24
10
1
16
3
13
3
3
25
3
2
1
9
24
18
1
1
7
23
17
4
13
8
22
0
5
0
22
6
8
5
4
1
3
10
6
14
24
1
24
9
3
22
5
16

## Sheet: E1
-59.1881	-55.318	-54.194	-52.72	-48.6637	-52.1495	-48.9438	-52.3856	-53.3164	-51.6316	-43.9235	-41.6667	-50.202	-44.8519	-40.7842	-44.0595	-44.8147	-41.0615	-46.2878	-47.9705	-48.7528	-46.0961	-45.5963	-46.331	-44.021	-40.2068	-44.3749	-51.7902	-45.881	-42.4444	-42.6415	-46.6703	-45.3199	-44.9173	-43.8847	-49.283	-52.7668	-45.8471	-43.4988	-43.854	-49.8271	-51.8939	-48.0834	-43.2038	-40.4348	-50.2325	-52.9955	-45.5648	-41.6638	-43.1564
-61.9547	-58.6165	-58.193	-58.2097	-52.8579	-55.9651	-53.9326	-51.9104	-50.6965	-34.1032	-47.9957	-41.8552	-42.3672	-48.4175	-43.1073	-38.9757	-47.622	-43.5983	-36.5133	-43.1483	-48.7243	-47.5479	-46.0237	-46.5605	-42.8705	-40.7632	-42.3275	-48.1396	-51.2016	-47.626	-42.3758	-41.9416	-42.1058	-46.0209	-41.3362	-41.3786	-42.631	-42.0457	-48.5072	-50.6255	-47.5197	-44.6917	-43.9594	-49.6455	-52.5294	-49.1241	-47.2325	-45.6696	-47.5197	-54.0618
-60.3337	-58.3414	-56.6396	-57.4944	-56.0079	-56.4472	-56.1768	-48.8449	-53.8186	-54.2443	-53.3823	-49.5264	-42.2182	-48.8793	-43.2438	-36.3527	-45.6488	-45.1035	-44.8753	-49.6149	-44.7674	-43.6568	-47.8166	-50.7901	-47.9803	-46.4544	-40.8902	-47.2378	-46.6911	-42.5413	-43.8894	-47.4473	-43.5022	-36.0095	-40.1415	-45.9477	-48.1792	-50.9537	-50.129	-45.7644	-42.4408	-44.9697	-51.6238	-50.1946	-48.0344	-44.6432	-43.5242	-46.9215	-49.0798	-49.6404
-61.7143	-59.3074	-51.6135	-47.2551	-49.8066	-49.6675	-47.0234	-45.2707	-44.9897	-44.5302	-42.5261	-46.1715	-44.5366	-48.518	-46.8117	-42.6807	-44.578	-42.0718	-43.7946	-47.5178	-47.5307	-46.0297	-43.2979	-40.6033	-41.0748	-44.6079	-47.3333	-44.2457	-45.2529	-44.0439	-41.6005	-43.4434	-41.6726	-40.9676	-40.6041	-42.7684	-49.7653	-50.8115	-46.2898	-44.9577	-44.8424	-44.231	-50.4335	-54.0138	-51.6695	-47.2132	-47.1538	-49.4344	-50.9171	-48.1158
-59.5403	-58.0609	-58.9456	-56.4646	-55.9128	-57.4732	-53.8906	-40.3014	-48.3115	-48.8489	-41.3102	-47.5578	-42.1097	-44.7941	-52.3431	-46.6545	-46.5741	-47.9964	-44.8617	-42.7507	-45.6678	-42.7913	-44.5018	-47.0946	-48.7888	-51.1447	-49.6428	-47.8688	-49.9954	-50.8414	-49.0246	-45.0737	-43.5776	-46.3763	-44.5943	-43.7891	-44.3885	-48.1923	-50.9299	-49.019	-49.1471	-46.3325	-47.2903	-54.2109	-56.8012	-50.8483	-47.874	-47.6563	-51.2926	-50.9634
-57.0291	-53.1279	-54.1467	-54.2826	-55.8018	-51.665	-48.5649	-39.2972	-35.8748	-46.8422	-39.7086	-46.6022	-44.0094	-44.0811	-44.0178	-43.1155	-44.839	-44.8382	-42.5849	-43.5308	-44.8481	-48.1942	-46.7229	-42.6229	-44.2881	-40.3229	-37.726	-43.2043	-47.9371	-47.5039	-40.6667	-42.1922	-41.671	-40.9876	-38.8269	-42.1844	-48.8767	-52.4143	-47.0789	-41.4615	-44.6765	-51.4149	-51.0399	-43.2606	-46.9901	-48.8761	-51.7517	-47.9425	-42.2951	-41.519
-58.7563	-55.609	-52.1985	-49.5592	-45.5695	-48.4416	-46.3203	-45.7455	-47.5499	-50.2798	-45.4109	-42.9353	-35.533	-38.8517	-46.5965	-45.0498	-40.7369	-41.8768	-46.2088	-41.8203	-40.0884	-41.6819	-42.9939	-42.2541	-40.394	-39.5738	-41.4778	-41.4856	-41.0826	-47.7053	-48.9565	-43.7365	-39.0387	-43.1172	-44.6932	-41.8838	-39.5534	-39.6592	-44.6946	-47.048	-43.5842	-41.8647	-46.4598	-48.5424	-48.6524	-46.7818	-46.4839	-46.7338	-45.7282	-45.0802
-60.656	-59.0956	-56.1316	-52.9636	-51.6746	-47.2581	-49.5688	-46.9599	-45.8354	-43.1037	-45.8791	-44.4309	-46.3645	-44.4467	-40.7782	-45.7701	-50.3503	-47.1011	-44.0294	-41.9949	-41.2476	-44.253	-46.872	-46.1019	-47.058	-45.3929	-44.241	-44.5406	-47.3503	-48.2276	-46.0279	-42.6226	-41.0346	-45.1384	-40.7948	-43.6363	-45.4691	-50.1079	-52.1227	-46.9515	-43.1045	-45.7665	-47.3899	-49.703	-50.1845	-45.8826	-46.6789	-47.7231	-44.8769	-46.5199
-57.3341	-52.1227	-50.9316	-45.366	-35.843	-49.4852	-47.952	-44.3047	-38.222	-46.4939	-45.3322	-42.6196	-45.4789	-47.3468	-44.2853	-42.944	-43.5301	-41.2757	-48.4609	-50.3173	-49.6231	-47.6211	-41.4518	-43.0715	-46.2569	-44.3651	-43.4057	-44.7841	-44.2728	-44.5824	-45.0383	-44.1328	-42.3111	-43.9642	-40.9123	-40.6118	-41.4062	-47.2364	-46.5065	-44.526	-46.239	-50.5193	-54.776	-51.0088	-47.7486	-45.7995	-50.2561	-48.8332	-47.039	-44.3604
-58.6442	-57.5946	-49.9481	-50.795	-47.2185	-44.7074	-45.1059	-45.4381	-45.2939	-46.3988	-47.1149	-43.8994	-43.1979	-42.8045	-44.42	-45.129	-43.2635	-44.4561	-42.3466	-45.3202	-42.9663	-46.4564	-43.7681	-42.44	-42.7456	-43.1864	-44.1374	-41.7949	-45.7015	-45.6625	-43.647	-42.7855	-46.2822	-43.3453	-41.3834	-47.3309	-46.9998	-41.8083	-40.9273	-45.263	-43.2063	-40.621	-42.478	-42.7607	-44.7531	-48.0445	-46.645	-47.6497	-48.6561	-48.8587
-57.167	-56.356	-51.4802	-48.5549	-46.6303	-47.0172	-45.597	-45.8952	-46.4006	-48.3204	-49.0294	-45.1587	-43.3907	-45.9748	-49.2559	-52.877	-48.316	-45.4163	-47.716	-48.0303	-44.8039	-49.3358	-51.3761	-51.0413	-49.9145	-49.4569	-46.1098	-44.4482	-47.877	-46.1392	-46.031	-47.2058	-50.9194	-47.4512	-42.2379	-48.0701	-51.4899	-45.6497	-49.1575	-53.7678	-52.3961	-52.9059	-49.6954	-48.4263	-48.854	-49.7581	-48.4405	-45.0281	-45.3586	-48.4546
-59.1326	-56.9653	-58.1129	-56.8935	-58.255	-58.5922	-58.337	-56.3208	-57.3391	-56.758	-58.2135	-56.4747	-56.0378	-56.6081	-56.8058	-55.6127	-54.7736	-54.5464	-50.6822	-47.9861	-51.6251	-53.0696	-45.2723	-44.1011	-49.2307	-47.0708	-49.5665	-50.8659	-49.0643	-48.9822	-45.1826	-46.8129	-48.4187	-44.7586	-43.251	-43.7745	-42.1441	-43.4833	-50.1219	-49.9124	-45.7079	-43.8241	-48.9341	-50.9001	-50.0593	-48.9356	-46.5739	-45.7912	-47.1277	-49.2775
-58.9799	-59.9022	-60.1998	-58.4534	-58.7247	-57.9784	-55.5368	-54.3233	-55.0285	-56.4097	-54.1732	-50.984	-45.1264	-50.0976	-54.9587	-51.7782	-53.6805	-53.8187	-54.8655	-52.3046	-50.2255	-45.169	-45.6142	-43.9045	-46.1031	-45.7094	-44.1134	-46.0356	-45.7177	-46.8364	-49.041	-44.2407	-44.996	-46.6739	-46.1563	-43.1041	-44.5962	-47.5068	-46.5415	-45.2905	-44.9268	-46.8907	-49.4373	-51.4775	-47.5331	-46.5901	-46.312	-46.0736	-42.4265	-41.7035
-59.8391	-59.8744	-60.7121	-59.9216	-59.4043	-59.865	-59.0668	-60.2497	-58.8871	-60.6398	-60.8184	-58.7342	-59.377	-59.924	-60.1092	-58.699	-57.2303	-56.465	-55.9005	-56.212	-56.8009	-56.0002	-55.0134	-54.5187	-55.2476	-53.3126	-56.4394	-55.5521	-53.0513	-53.0107	-51.8595	-44.2381	-45.8774	-48.7746	-49.1976	-53.3361	-54.5625	-53.3543	-53.2743	-52.2537	-53.5749	-54.4365	-54.3021	-53.2126	-50.5516	-48.4951	-49.0572	-46.3559	-45.5693	-48.6828
-56.4563	-56.4797	-58.2675	-57.2457	-55.8383	-56.7334	-54.8201	-53.3402	-51.7509	-52.4087	-54.1026	-54.7975	-54.5555	-56.0694	-53.4256	-56.5787	-53.1731	-49.6858	-53.2004	-53.1592	-51.1291	-51.8738	-52.0228	-52.6451	-52.9913	-54.7793	-55.0921	-48.9266	-47.6641	-50.7498	-48.2504	-45.9592	-46.5461	-44.3372	-47.8168	-49.2062	-47.4958	-44.6359	-45.1085	-46.1634	-50.2543	-47.8492	-46.6598	-49.1955	-48.9003	-49.6655	-51.87	-50.6987	-47.9653	-45.9595
[truncated: 134 more columns]

## Sheet: E2
FR pre	FR post
0	0
0	0
0	0
0.464059	0
4.29002	0
5.82504	0
15.2484	0
15.4722	0
13.2311	0
21.1897	0
30.724	0
25.412	0
21.619	0
29.8916	0
34.919	5.82751
33.6263	12.219
24.4814	5.07614
32.9738	0
25.8573	0
22.5134	0
27.7304	0
27.4009	5.72956
22.2851	6.72646
25.9562	7.84519
23.7712	14.8605
27.4382	20.0309
24.9403	15.5734
24.6387	7.40408
32.2844	13.8658
29.6351	8.578
19.2591	5.96255
16.6827	12.7199
26.9027	10.3147
30.1339	20.9906
30.9447	28.3408
28.4565	22.1205
31.7138	20.438
34.3455	19.963
20.9243	24.93
19.2156	29.4997
19.4858	16.6898
20.0867	10.4134
22.1504	16.8617
31.4037	15.4915
24.6771	15.08
17.5887	10.9225
16.3981	0
17.8687	4.1876
19.1695	14.6143
19.7255	20.5681
20.0327	22.5403
20.1055	26.9592
21.953	12.1294
18.8499	4.23729
22.2378	16.5794
23.9102	29.2684
13.6975	13.61
14.1834	13.4572
8.32972	13.5111
12.9163	13.1757
16.0398	11.5562
11.203	7.34214
5.6407	3.79939
1.7449	0
4.4909	7.35294
4.71846	11.5562
1.68039	3.64431
8.16303	0
12.4643	0
9.45014	3.6075
6.32607	21.6022
7.78726	19.3995
10.6989	4.1806
8.84755	3.82263
6.51499	8.95272
1.55933	13.4729
0	4.97018
1.4453	0
6.23851	0
8.17723	0
4.32059	0
1.62628	0
1.67112	0
0	0
4.58786	0
6.15431	0
3.35865	0
3.2619	0
5.68053	0
4.22828	3.59195
1.37741	11.5385
0	7.57576
0	0
1.40509	0
3.15536	0
3.15094	0
2.59888	0
2.56443	0
0	11.6935
0	6.4854
0	3.64676
1.35888	6.37533
2.56182	4.01058
1.2025	2.70825
0	4.29185
0	20.6801
0	17.4651
0	0
0	3.11333
0	6.40205
0	6.5189
0	5.76037
0	10.2168
0	9.37192
0	15.1976
0	15.5521
0	16.0514
0	8.06452
0	16.3367
0	24.2261
0	27.4171
0	30.3651
0	23.0699
0	10.7073
0	3.96197
0	0
0	0
0	3.94945
1.05585	13.9656
1.15221	23.1697
0	14.2753
0	13.2379
0	17.0996
0	16.3328
0	16.9448
0	10.5853
0	0
0	3.29815
0	6.27353
0	5.88928
0	3.39213
0	3.22581
0	0
0	0
0	0
0	0
0	0
0	0
0	0
0	0
0.956938	0
1.04613	0
0	4.11862
0	7.53625
0	3.61795
0	0
0	0
0	0
0	0
0	0
0	0
0	0
0	0
0	0
0	0
0	0
0	0
0	0
0	0
0	0
0	0
0	0
0	0
0	0
0	0
0	0
0	0
0	0
0	0
0	0
0	0
0	0
0	0
0	0

## Sheet: F
PF pre	Goal/space index		Goal cell ID	Space cell ID	Inter cell ID
37	-0.146116		5	3	1
110	-0.881444		11	4	2
50	-0.174978		13	9	6
69	-0.378328		19	12	7
57	0.484562		21	15	8
39	-0.352242		22	16	10
127	-0.0811192			17	14
155	-0.313132			20	18
34	-0.784894			23	25
33	0.175948			24	26
39	0.241322
56	-0.625274
55	0.264588
57	0.438073
164	-0.788534
58	-0.977489
70	-0.546664
45	0.51818
55	-0.426852
141	-0.498675
76	-0.906058
48	0.42367
130	-0.495277
145	-0.319305
95	0
65	-0.48443

## Sheet: G
PF before plateau	plateau location		Goal cell ID	Space cell ID	Inter cell ID
63	158.557		19	6	1
131	109.537		20	7	2
119	105.523		21	8	3
116	95.0613		22	11	4
93	87.5671		24	12	5
68	96.147		25	13	9
68	22.452		26	23	10
37	103.127		27		14
117	104.419		35		15
91	107.05				16
70	72.3462				17
68	93.0628				18
63	57.8657				28
47	25.8942				29
107	64.1495				30
70	6.9717				31
73	126.922				32
133	13.7803				33
55	123.25				34
113	143.45
150	13.6029
155	128.791
156	112.676
72	104.715
155	96.8989
64	97.0963
64	63.6623
107	77.6383
88	106.952
65	84.5472
143	172.356
100	70.6965
65	159.361
98	84.613
29	32.8292
