# Supplementary material for: Mechanisms of experience-dependent place-cell referencing in hippocampal area CA1
Source: Nat Neurosci. 2025 Apr 1;28(7):1486–96. doi: 10.1038/s41593-025-01930-5 (PMC12229891; doi:10.1038/s41593-025-01930-5)
Supplement: Supplementary file 14 — Calculating the putative goal- and space-referenced Vm by subtraction. [file 41593_2025_1930_MOESM14_ESM.xlsx]

## Sheet: panel B
14.5349	0	2.94464	11.7474	45.9418	13.0634	6.19195	7.25689	18.1324	43.0108	25.5428	0	22.3964	24.3309	13.8313	14.245	67.6819	46.0123	0	0	0	0	0	0	32.6797	48.2315	29.7619	28.2486	14.3472	13.6986	16.4474	0	0	29.0276	39.5778	27.8552	0	15.9236	18.8324	0	0	0	0	0	0	0	17.094	40.3769	26.5957	0
0	0	0	24.7893	36.4431	6.77507	6.92521	35.7462	49.95	17.6678	24.2131	26.4317	33.8983	54.2888	22.8311	30.2115	19.4363	9.51475	34.8028	41.7827	15.2672	29.4985	51.6129	46.2428	20.8551	28.3019	30.7692	22.7273	26.2123	54.3478	32.0856	23.8663	24.3013	55.788	53.9084	28.4091	59.1017	51.2295	11.2108	31.8471	41.0959	57.3066	28.5307	43.1034	28.2885	0	0	0	31.6456	30.8642
0	0	0	9.74659	25.7732	51.7688	38.5852	45.1031	36.2976	15.6128	29.4118	19.1755	0	7.65111	9.67118	22.9621	51.4801	43.1965	12.0919	40.1606	76.2195	49.8339	0	0	28.0505	49.0196	39.5257	12.21	15.1745	30.303	15.3374	0	0	24.6002	34.8432	26.8456	27.972	45.8716	29.2398	12.3457	33.8219	34.0522	23.8379	13.2626	30.349	28.9017	0	0	11.0375	12.3001
0	0	0	19.4805	50.6329	27.1003	8.32639	8.33333	9.78474	11.6414	26.0756	36.7647	32.0171	60.0962	36.2319	0	25.6739	42.508	53.0223	80.6452	62.0155	0	0	32.6797	29.0276	28.4495	42.2535	13.2626	16.3399	51.1073	38.6847	0	0	17.452	32.5203	31.5956	17.1527	0	0	17.9533	35.1494	32.8947	14.7275	0	0	18.2149	20.6612	0	0	0
0	0	0	1.44676	4.63177	8.12348	22.9183	16.5153	10.627	10.3842	10.9409	35.6718	33.0761	27.027	64.0205	54.0541	0	0	11.3379	38.961	63.2911	58.0271	19.6078	0	0	16.9779	34.7826	46.8019	32.4675	18.1159	37.8788	81.3008	54.6448	18.2815	0	17.1527	69.2042	73.9372	0	0	0	16.7785	16	0	0	0	21.1416	18.6916	36.9004	18.0505
0	0	0	0	0	0	12.1655	11.2803	8.92061	23.3918	37.3134	12.2249	0	35.7143	64.3777	50.1672	25.7954	46.4684	25.4453	47.8927	37.1747	14.2248	43.7318	40.9836	25.3485	12.4844	34.4432	35.2526	0	43.2277	58.5652	31.5956	0	26.4901	37.9747	13.9082	14.5349	31.1042	71.048	46.0829	0	0	13.21	15.2439	0	15.674	16.4745	0	12.8205	12.7389
0	0	0	0	0	0	0	0	0	0	24.8139	41.2797	9.04159	8.91266	18.0941	26.6845	42.7716	37.9867	10.9051	0	13.0719	27.8552	13.8889	26.9906	49.505	47.3934	10.0301	0	8.58369	10.142	7.91766	0	0	0	25.2525	45.1807	26.9179	0	10.142	8.32639	0	19.5503	20.4082	22.779	26.0078	24.7219	0	0	0	15.4083
0	0	0	4.00641	14.5349	5.99161	0	35.0263	38.2775	9.54198	10.2249	0	11.0988	53.1915	47.619	31.3152	25.8621	17.4825	32.2234	37.4532	11.655	9.23361	0	0	0	11.6822	24.0096	40.7609	22.1976	0	0	22.5989	24.8139	0	0	0	13.4953	29.2826	41.4365	13.21	0	0	15.083	15.083	13.7174	0	0	0	0	6.73854
0	0	0	29.8285	14.5251	27.0027	5.57103	11.325	12.3762	13.8217	0	0	0	0	0	0	0	0	7.04722	7.47943	35.0058	54.8697	12.8535	35.1288	23.9234	0	0	0	23.6686	24.9066	22.3214	27.907	31.185	0	0	0	0	0	0	0	18.3486	20.141	0	0	33.7458	45.7038	32.6264	6.9541	7.71605	7.91139
0	0	10.921	19.6519	68.7679	40.7498	18.1653	23.6593	22.8311	29.8686	25.9403	49.4234	0	0	0	0	25.9516	34.8432	12.3305	23.2829	51.0725	46.62	0	12.2249	11.3766	17.9211	40.6835	28.222	23.3918	53.9811	44.1826	13.2802	0	23.175	36.0144	12.5628	0	13.3156	35.8423	29.3542	0	0	0	0	0	0	0	0	0	0
0	0	0	8.02568	34.9447	33.0033	34.662	16.1681	0	0	0	31.5457	58.8928	35.8423	43.0108	27.1003	0	26.2123	35.0263	0	0	16.2866	12.4378	0	0	11.7509	27.248	13.2626	0	0	9.40734	10.6838	0	0	0	0	0	0	0	14.771	29.2826	13.5135	0	12.3001	39.4218	40.1606	0	17.3913	33.9559	31.1526
0	0	6.46134	11.8427	52.9101	20.2429	17.2811	16.1943	0	0	41.6667	53.7634	33.2594	0	55.991	45.1264	0	46.2963	52.7009	14.7059	14.6843	29.4551	38.7597	12.0337	0	37.594	53.7634	12.5471	0	21.6685	22.1239	10.8342	11.1111	24.7219	10.2041	9.52381	0	0	14.245	27.5482	42.6136	11.5875	0	0	9.74659	10.8932	0	0	13.0548	12.8041
0	0	3.17309	12.3134	23.8379	32.5829	18.622	25.4669	39.1389	10.5208	27.2665	33.0396	54.8847	41.7537	0	25.5265	42.3131	16.9492	11.9332	21.5054	21.9539	10.7411	39.7614	32.1199	0	0	11.0742	8.51064	0	0	38.8098	55.788	14.1243	0	0	0	14.9031	25.9291	20.0401	0	0	19.6721	21.0231	45.8295	34.6821	22.0264	0	0	0	0
[truncated: 134 more columns]

## Sheet: C
-50.3482	-52.7996	-52.7652	-50.1444	-47.4864	-47.5547	-49.4669	-48.8062	-49.0754	-44.8497	-45.0237	-49.3837	-51.0649	-46.1871	-50.2231	-51.6582	-46.2813	-41.7607	-46.7549	-50.3993	-49.2623	-49.3004	-51.8398	-52.0543	-50.59	-44.0666	-45.8047	-46.1898	-47.6985	-49.4535	-47.6409	-49.7571	-49.5657	-47.3089	-45.7598	-48.2768	-50.7595	-48.9789	-48.6855	-48.5615	-49.1409	-52.3248	-54.6087	-52.8597	-50.7671	-50.7223	-51.0469	-48.0824	-46.048	-49.9921
-55.9523	-55.5395	-53.6457	-49.6406	-46.2066	-50.2013	-48.8971	-44.9321	-45.4137	-45.8408	-47.6834	-47.4332	-46.8217	-40.3877	-45.5619	-44.882	-45.2808	-48.0493	-44.8647	-42.5686	-44.499	-46.8064	-42.4786	-43.7536	-46.4781	-50.1735	-43.5915	-46.2753	-46.2553	-45.4101	-42.9523	-46.729	-47.9384	-43.5989	-38.9452	-42.2287	-42.0508	-38.1425	-45.6168	-45.1864	-42.8144	-41.6063	-43.0426	-45.9773	-44.2507	-48.0517	-47.6014	-49.639	-48.355	-45.8422
-56.7459	-58.3822	-57.0158	-53.4405	-49.1307	-48.3892	-44.0191	-47.0357	-45.2748	-48.5352	-46.1278	-46.3106	-51.8489	-51.8334	-49.888	-50.9261	-44.1067	-43.6981	-48.5901	-48.4115	-41.2051	-41.8254	-49.4762	-50.4089	-45.9934	-43.6363	-44.4374	-46.6291	-48.3193	-46.7728	-46.812	-49.6198	-50.5624	-47.9668	-44.9471	-45.8375	-47.028	-44.2882	-44.8968	-48.0853	-46.1832	-45.357	-47.6656	-46.8283	-46.1912	-46.9203	-47.8539	-48.1375	-49.5688	-49.8936
-56.3896	-56.6964	-55.4328	-54.1764	-48.0033	-48.5954	-52.6877	-53.4811	-51.855	-53.0619	-50.1766	-51.8594	-51.4797	-46.546	-48.4137	-52.1335	-51.1872	-48.8051	-46.453	-41.6573	-35.3796	-45.9937	-50.9587	-50.6318	-46.4989	-47.1882	-45.4797	-49.9278	-50.7354	-47.1106	-45.7566	-49.6811	-51.8224	-52.8383	-49.7821	-46.9155	-47.7654	-49.725	-53.1474	-50.738	-46.8087	-47.9428	-51.1987	-53.1898	-53.7647	-52.6349	-51.1856	-53.7074	-54.3946	-54.6313
-57.4133	-57.1289	-57.6419	-55.1667	-52.4454	-52.8757	-49.3434	-50.33	-49.5715	-51.7492	-51.0512	-48.1948	-48.6032	-47.8869	-43.8848	-39.1444	-45.7388	-46.8481	-47.5603	-46.4169	-42.9606	-32.197	-17.9314	-27.305	-45.1065	-47.1271	-44.9734	-43.0065	-44.5391	-45.5792	-45.3215	-42.5474	-37.9244	-42.9202	-48.0408	-49.0921	-44.8543	-29.1878	-31.0299	-45.166	-48.4376	-49.2167	-46.7901	-47.7123	-49.6662	-51.7506	-51.2733	-47.9717	-46.665	-46.9156
-58.4357	-58.0969	-57.9087	-56.1091	-54.215	-51.452	-52.6974	-49.3298	-50.0691	-48.4373	-47.6894	-48.3426	-49.5338	-49.6442	-42.9575	-43.6315	-44.459	-43.6598	-45.6408	-44.0417	-41.0211	-47.1657	-45.7663	-43.0114	-44.5942	-48.1218	-45.9789	-44.459	-49.0289	-47.0945	-43.412	-44.0341	-48.582	-48.7086	-44.3623	-45.4528	-48.4043	-48.2245	-43.9356	-38.39	-45.7082	-49.5605	-48.0162	-45.5994	-48.1446	-48.9009	-48.4798	-49.627	-48.794	-47.0687
-58.5158	-56.3329	-56.5725	-55.8951	-54.2427	-55.5885	-52.5629	-52.6854	-53.3404	-51.8443	-49.5917	-46.1984	-49.7043	-50.7781	-47.4289	-48.7619	-44.6249	-44.4345	-47.9518	-50.2139	-47.2263	-46.3585	-48.6857	-48.3072	-44.0034	-45.5522	-48.7626	-49.6063	-50.2174	-46.8251	-48.3004	-52.0352	-51.1662	-51.2646	-50.3934	-45.9009	-46.2584	-49.795	-49.9771	-48.3233	-50.2031	-51.5135	-47.8413	-48.6633	-47.1921	-47.1358	-49.2264	-49.7456	-51.2984	-50.1373
-55.7292	-55.7208	-57.7353	-54.9364	-50.4437	-49.5155	-51.0511	-47.7895	-46.2518	-49.1771	-49.7622	-52.2114	-51.3078	-47.624	-43.7982	-45.5901	-47.7051	-49.6924	-45.3362	-46.2856	-46.9703	-48.584	-50.6293	-53.2635	-51.4871	-49.2306	-49.2846	-47.1453	-46.7021	-52.0197	-52.1818	-48.0555	-48.5588	-50.1999	-50.6594	-51.115	-50.2996	-47.6322	-46.1629	-47.7828	-50.5124	-52.458	-51.4711	-49.4235	-51.2171	-52.2759	-52.1578	-52.2338	-53.0599	-50.4255
-57.0481	-57.363	-57.6774	-55.7275	-47.5262	-48.9542	-51.2197	-49.6955	-47.7574	-51.0765	-52.2426	-53.5185	-52.3142	-53.4216	-51.8918	-53.9414	-55.4122	-55.1849	-50.7969	-52.8959	-47.4766	-46.8167	-47.9933	-46.8515	-47.3818	-51.3386	-51.1729	-50.4374	-48.341	-47.3577	-50.3363	-47.0338	-47.8148	-50.0867	-49.7128	-51.8001	-51.9827	-54.6754	-53.9109	-50.9608	-50.2898	-47.7514	-50.3349	-50.6783	-49.1946	-46.0057	-47.8477	-51.4182	-52.3051	-51.8894
-57.3855	-55.9528	-55.4455	-47.2615	-42.3436	-29.2827	-45.8231	-44.7413	-43.7489	-46.1932	-48.7963	-41.9	-44.3938	-48.2482	-50.1481	-50.011	-47.683	-45.3421	-47.7931	-46.4159	-43.9545	-43.5636	-50.4932	-48.4092	-47.0932	-49.4783	-44.6683	-45.3026	-47.5089	-42.5985	-39.7296	-47.7744	-52.2494	-50.3725	-44.7461	-47.3127	-49.9428	-50.2462	-45.9914	-48.0126	-52.2191	-51.2901	-51.2046	-52.152	-49.8622	-51.6118	-51.5036	-50.2348	-52.166	-53.7811
-55.589	-55.045	-55.8806	-52.6659	-49.99	-46.3624	-47.5104	-47.7919	-50.4809	-50.785	-52.3908	-48.6567	-45.3923	-44.842	-45.7256	-47.7404	-52.4701	-50.0455	-44.5339	-48.5944	-51.4628	-52.0679	-47.4977	-49.5875	-51.8174	-50.7667	-47.7439	-48.4649	-52.2879	-52.2555	-48.7377	-49.9428	-50.8787	-49.6029	-49.5891	-50.8719	-51.7794	-49.5317	-49.0367	-49.1178	-47.1791	-48.6034	-50.5734	-50.8975	-47.6309	-45.0715	-48.29	-48.8019	-47.3963	-46.7682
-54.4657	-52.6754	-54.479	-51.211	-45.0192	-47.1108	-49.7658	-47.4793	-51.0449	-51.036	-48.0509	-35.2707	-25.5765	-45.0819	-43.5719	-26.2631	-41.2815	-44.9436	-29.7914	-27.0696	-45.0666	-45.4087	-42.0961	-44.4823	-47.2616	-47.2795	-41.3252	-46.2574	-50.1926	-48.603	-44.99	-46.8023	-47.2984	-45.9779	-47.5297	-50.0974	-50.8203	-52.4938	-52.204	-48.0859	-47.2371	-48.6821	-48.4665	-48.3462	-50.5621	-47.8801	-48.2468	-50.1892	-51.2706	-49.2538
-53.6189	-53.3009	-53.5692	-51.0446	-47.1616	-45.9446	-47.4829	-48.1437	-48.4519	-47.5207	-47.3211	-46.1357	-41.0692	-40.5212	-49.7548	-45.9086	-45.7223	-45.118	-49.6329	-46.8974	-45.9527	-47.8412	-44.7726	-44.2608	-49.3535	-49.5306	-47.3795	-48.1085	-49.4435	-50.1223	-49.0578	-42.4522	-47.0586	-50.3497	-52.6935	-51.3136	-49.8092	-46.6898	-49.0919	-53.1188	-50.5758	-50.1396	-46.4692	-49.0146	-45.7018	-49.354	-51.8162	-50.7313	-51.774	-53.1143
-54.331	-55.0521	-56.1903	-53.5831	-52.847	-53.4663	-53.6335	-52.7911	-53.3577	-50.9165	-53.6618	-55.9137	-54.7438	-56.1717	-53.4244	-53.5423	-50.0327	-46.8547	-48.6479	-50.8245	-52.1414	-51.547	-52.7061	-52.2507	-53.8505	-53.2145	-53.5132	-52.7619	-51.3283	-53.5174	-53.7065	-53.9875	-54.0599	-53.1246	-53.1968	-54.6342	-53.8965	-53.8326	-53.1637	-53.0796	-53.7556	-52.378	-49.7478	-49.7809	-51.4404	-52.2822	-52.7264	-52.2634	-52.2464	-51.5802
-56.1599	-57.5978	-55.6871	-55.9364	-56.5613	-55.3843	-56.0576	-54.8291	-52.6941	-54.7604	-55.193	-56.8031	-55.1951	-54.6286	-54.3955	-53.5791	-54.4548	-52.768	-48.7102	-50.083	-50.7037	-52.217	-52.3511	-53.3461	-53.5174	-52.9644	-50.586	-50.6902	-50.7291	-53.3655	-55.1873	-53.0683	-51.2128	-51.7768	-51.9861	-53.9941	-53.72	-51.8487	-49.3285	-49.6493	-50.4547	-49.3052	-49.2055	-54.0171	-52.7492	-50.5271	-48.5793	-49.3842	-49.5455	-52.3792
-55.1307	-54.4275	-53.646	-52.1416	-48.8583	-50.9826	-51.4983	-51.6059	-51.6971	-51.585	-51.7154	-47.9295	-48.7419	-50.9199	-51.5893	-53.8097	-51.1337	-51.8266	-48.1515	-47.5648	-50.6026	-50.8826	-52.4348	-52.0211	-54.1025	-53.3159	-50.8323	-50.4593	-53.6539	-53.303	-53.9845	-54.0135	-51.9098	-49.7512	-52.6093	-53.7725	-53.9505	-50.1408	-50.7728	-50.4544	-51.0039	-48.8828	-50.1197	-48.8071	-50.993	-50.2411	-49.5971	-50.8652	-50.6696	-51.7015
-56.686	-55.5692	-54.5958	-54.1699	-55.2909	-56.0331	-56.3397	-56.2205	-56.1712	-56.2102	-56.8312	-55.8854	-54.8188	-55.9055	-55.5308	-55.4783	-56.0852	-54.6145	-56.0031	-57.0433	-54.4983	-53.6345	-54.6331	-56.1356	-58.0623	-56.3587	-57.4537	-55.6291	-55.0048	-55.9185	-54.1419	-54.8889	-54.3379	-55.7029	-54.7409	-54.494	-56.0719	-53.9941	-57.0543	-56.8063	-55.4094	-52.9196	-50.1445	-49.2123	-52.1614	-55.6469	-53.6875	-53.1045	-53.7015	-52.4262
-58.0365	-55.038	-55.4045	-54.6289	-53.9005	-53.1462	-49.8924	-52.6861	-52.833	-53.4001	-53.3493	-52.6143	-50.7082	-48.4626	-52.5602	-50.3506	-45.5668	-29.443	-40.0227	-46.6458	-48.3893	-49.9608	-54.3073	-54.2661	-52.9429	-48.1048	-50.0324	-52.2633	-51.745	-51.4603	-52.9808	-52.7281	-54.1233	-53.9261	-54.2893	-52.7163	-51.7112	-52.535	-53.4587	-51.582	-51.3921	-51.1571	-50.2689	-49.9782	-50.1412	-50.2116	-53.6195	-54.0289	-52.9142	-54.1617
-50.4853	-49.7692	-47.0943	-49.7996	-52.1581	-52.2812	-51.6797	-48.5136	-45.9519	-46.4812	-49.7113	-51.0226	-52.7371	-50.9076	-48.785	-46.8678	-46.2129	-45.1168	-49.8099	-47.1968	-45.5042	-48.1499	-50.721	-48.9545	-47.9437	-46.8612	-45.7286	-50.7432	-51.9607	-53.314	-53.2428	-52.2487	-50.232	-47.3743	-51.0525	-51.5217	-51.6334	-51.6879	-51.7987	-52.2555	-51.073	-50.0304	-47.6866	-47.7718	-50.4553	-50.0222	-51.4622	-46.8155	-48.9993	-48.6301
-52.2207	-52.2148	-51.8515	-50.5409	-47.9869	-49.458	-48.8908	-46.1604	-49.7485	-48.2303	-46.6586	-47.624	-44.6936	-44.53	-42.6169	-46.7323	-42.5645	-44.2935	-49.6558	-43.9026	-46.1233	-47.3935	-44.3726	-42.3043	-43.1019	-30.9057	-39.6216	-46.8472	-32.7618	-25.4974	-42.5783	-41.3452	-45.4405	-47.3584	-45.7713	-45.5688	-47.6577	-48.8597	-47.1439	-51.0838	-51.0337	-49.1754	-49.7508	-50.3607	-50.7918	-51.3679	-50.6741	-48.7177	-48.3716	-47.1635
-50.529	-48.8276	-52.3786	-50.4277	-51.9355	-52.6383	-53.6454	-52.8351	-52.3505	-50.1234	-48.8521	-52.0453	-48.7831	-50.5528	-49.0199	-47.0754	-51.725	-50.1163	-51.3122	-53.1648	-45.1712	-46.0899	-51.4098	-50.5618	-46.4351	-50.706	-49.9859	-51.9328	-54.0464	-51.4961	-52.1255	-51.2997	-53.8862	-53.4911	-52.9095	-54.3114	-53.8169	-53.4604	-51.4739	-51.5922	-52.7653	-51.7658	-53.8745	-55.3208	-54.1927	-54.114	-53.4719	-53.2366	-54.5439	-53.5881
-51.6209	-52.9701	-51.7072	-51.7092	-52.5365	-52.5853	-52.0296	-49.927	-48.2923	-51.6451	-47.7954	-49.303	-47.1549	-49.2339	-47.1419	-45.6467	-47.4581	-43.5591	-44.3918	-46.4787	-44.9783	-44.7149	-45.5851	-48.5107	-49.0707	-48.2485	-48.6459	-53.6479	-53.0905	-52.7864	-49.5647	-51.6931	-47.3118	-50.1257	-52.8956	-51.4624	-51.0809	-50.8965	-50.418	-51.5073	-51.5014	-54.1459	-54.5859	-53.3089	-51.4837	-47.5957	-51.4963	-53.2218	-50.6165	-51.8107
-51.9855	-50.2931	-50.5446	-53.2443	-53.0953	-54.4877	-53.5281	-51.3556	-48.9887	-50.2759	-48.6955	-49.1586	-50.2521	-48.2238	-51.3875	-51.1243	-48.3909	-49.7675	-47.9434	-48.7674	-50.3783	-47.241	-48.3447	-49.0968	-48.6239	-51.262	-50.7644	-51.2567	-48.8737	-50.4451	-51.5939	-51.3584	-50.6165	-48.982	-51.0708	-50.6014	-49.381	-48.1019	-48.6489	-49.7519	-50.8555	-49.6273	-50.2385	-49.7118	-47.4503	-46.6324	-49.6631	-52.0777	-51.1571	-50.5165
[truncated: 134 more columns]

## Sheet: D
velocity pre	velocity post
8.54169	19.1325
5.93731	18.534
10.5996	18.6765
13.3661	18.7859
13.7857	18.9218
15.3786	17.7446
16.8627	15.741
17.7893	16.9749
19.534	17.9265
21.3433	18.7015
22.2996	19.6886
22.218	18.8911
20.5169	17.1127
18.8556	16.7121
20.8631	16.8534
22.4282	16.7479
22.5463	17.6557
24.1591	18.7523
26.8739	21.0425
28.4452	21.7649
28.3569	20.2003
27.0437	17.0645
25.6382	16.2803
24.8735	16.9584
24.6689	17.4022
24.7077	17.4975
24.7574	17.9298
25.7103	16.7799
26.34	16.0478
26.376	16.6424
26.7462	17.4806
26.8203	17.9245
26.342	18.573
26.4049	18.1324
27.0808	17.1527
27.601	16.7311
27.4543	16.4258
26.2513	16.6024
25.1533	18.3319
24.8158	20.0076
24.589	20.6149
24.9663	20.69
26.0481	20.4785
27.2675	18.8841
28.251	16.1846
28.3584	16.6069
26.9611	18.7112
25.317	19.7316
24.8664	21.2131
25.2252	21.8448
25.8003	21.2363
25.42	19.7411
24.4657	19.1994
23.7256	19.2563
22.0017	19.4531
20.9694	20.0595
22.4293	21.5996
23.6872	22.3753
24.48	21.6484
24.6831	21.4642
24.6933	21.6902
23.7091	20.7116
22.9019	19.8259
23.0225	20.5016
23.7586	21.4452
23.5919	21.3001
23.4914	21.655
24.2261	22.1117
24.0128	22.5411
23.29	22.4586
23.4732	21.3627
23.2847	19.2348
22.3434	17.4854
21.7344	17.4507
21.7363	17.7698
21.7379	18.9344
22.8908	20.2232
24.8683	20.3872
26.2445	19.9029
26.2514	18.6633
26.613	18.4281
26.8444	19.8021
26.9297	21.7638
26.911	22.5121
27.1373	21.9148
25.9787	21.4395
24.453	20.6259
24.0931	19.1759
24.6216	18.769
24.3173	19.4902
23.582	21.1095
23.4889	22.1468
24.3161	19.3039
25.162	11.2616
25.0058	7.73168
25.1808	11.2669
26.0598	14.497
26.1373	16.6978
25.8119	17.5696
25.5625	18.4258
25.1231	18.8088
24.3044	19.9977
23.9212	21.6758
24.033	22.8713
23.6504	23.5377
23.2605	23.7709
23.4789	24.1047
24.3635	25.42
25.6806	26.6993
26.5976	28.2935
26.6459	29.545
26.7757	29.6204
26.8176	28.9857
26.641	29.3796
25.757	30.0352
24.9193	29.682
24.5757	28.6525
24.6523	28.0848
25.3383	28.1494
25.5299	28.4643
25.1131	27.5754
24.1402	27.9688
23.3681	28.8895
22.5632	28.8248
22.1446	27.5837
21.9142	25.8781
21.5595	25.4943
21.1986	25.9395
20.4584	25.945
20.108	25.4711
19.8584	25.6058
20.0082	26.8287
20.3166	27.5233
20.1744	27.4653
20.3038	27.0211
20.9979	26.9508
20.908	26.9026
20.2287	26.3085
19.881	25.7856
20.3776	24.2024
20.6331	23.5016
20.4648	23.5915
20.5323	24.7673
20.8431	25.947
20.4867	27.5945
19.4544	27.5457
19.4438	26.6444
20.2328	26.9917
21.24	27.6633
22.8327	28.3125
24.0649	29.3058
24.1652	29.5749
23.3859	28.7168
22.6701	27.4866
22.0082	26.554
20.6886	25.6706
18.7266	24.4382
18.007	24.3959
19.2246	24.6415
20.145	24.0327
21.0688	23.5765
22.4323	24.2597
22.3023	25.7659
21.3375	26.8171
19.9965	26.9019
19.0199	25.7839
18.6869	24.1316
18.5262	23.0963
17.9937	23.2178
17.5548	23.355
17.704	23.669
18.3094	24.2391
18.9089	24.5456
19.3248	24.1671
19.2378	23.2273
18.9603	22.7332
19.0821	22.4651
19.5337	21.6381
19.7296	20.6795
19.4372	18.3113
19.5196	18.7474
18.2488	19.3358
18.0525	19.4621
16.9523	19.8682

## Sheet: E
Vm pre	Vm post
-55.9721	-53.7186
-55.7719	-53.1759
-55.8284	-52.91
-52.8784	-52.6182
-48.7857	-52.517
-47.8328	-53.0463
-49.4252	-52.7195
-48.634	-51.6924
-48.6412	-51.2085
-49.239	-51.3628
-48.916	-51.2464
-47.3397	-51.8299
-46.8546	-50.7829
-47.154	-50.9536
-47.1729	-50.6451
-46.1994	-50.4206
-47.0733	-49.3624
-46.7371	-46.836
-45.8231	-48.4649
-45.5283	-49.1672
-44.8029	-48.8491
-45.6869	-49.1831
-45.4322	-50.6866
-46.3329	-50.7448
-47.5122	-50.7651
-47.9608	-49.1942
-46.2002	-49.7164
-47.0623	-51.6232
-48.5592	-50.3194
-47.7848	-50.1104
-46.5561	-51.9106
-47.4204	-51.6631
-48.5708	-51.3131
-48.5535	-51.1613
-47.4739	-52.0522
-48.1704	-52.3077
-48.5965	-52.292
-46.8932	-51.5358
-47.2067	-51.3261
-47.8099	-51.7762
-48.2546	-51.9244
-48.9574	-50.9387
-49.0525	-50.5623
-49.334	-50.827
-48.7804	-51.1859
-49.1012	-50.8641
-49.733	-51.4977
-50.04	-51.3716
-50.2381	-51.2765
-49.9779	-51.3958
-50.2531	-51.5587
-50.6533	-51.1318
-50.3265	-50.9394
-50.2058	-51.1873
-50.3156	-50.457
-50.56	-50.576
-50.8449	-50.7874
-49.5482	-51.6051
-49.4195	-52.123
-50.6486	-52.0846
-50.7291	-51.0235
-50.7529	-50.5691
-50.7803	-52.0547
-50.7171	-52.1981
-50.2906	-51.5301
-49.9542	-51.459
-51.2812	-51.1119
-50.5582	-50.9675
-50.2529	-51.7473
-50.3196	-52.2893
-50.9112	-51.6646
-51	-51.2603
-51.2503	-52.1127
-50.6075	-51.6627
-50.4797	-51.1697
-51.1134	-51.7227
-50.9587	-52.2468
-51.2423	-52.0799
-50.5506	-52.1856
-50.3051	-52.2171
-50.5925	-51.4326
-50.528	-51.4453
-50.9066	-52.1707
-50.1844	-52.7338
-50.0143	-52.3271
-50.8229	-52.503
-50.7062	-52.1914
-50.7866	-52.1341
-50.7764	-52.8216
-50.8689	-53.0362
-51.1228	-52.5211
-51.5311	-52.1271
-51.8144	-52.1302
-51.6966	-51.1479
-51.9248	-50.3948
-51.7749	-50.9282
-51.1629	-51.1718
-51.1641	-50.5224
-51.5829	-50.2192
-51.1616	-50.0937
-50.5386	-51.2587
-50.679	-50.0143
-51.5185	-49.7839
-49.8633	-48.7119
-48.8363	-47.7187
-50.3585	-47.2201
-50.7042	-49.1657
-50.5094	-48.0502
-50.2142	-47.1106
-49.776	-47.0619
-49.3449	-47.1023
-49.3266	-47.0905
-50.3346	-47.6854
-50.8843	-47.5472
-51.2227	-48.0324
-51.5008	-47.2355
-52.1818	-46.7658
-52.6129	-46.539
-51.8002	-47.5588
-52.7546	-48.983
-52.7652	-48.0417
-52.5113	-47.7699
-52.7483	-48.0845
-52.7838	-48.5374
-51.8819	-48.0255
-52.2098	-47.2738
-53.573	-47.159
-53.8105	-49.1661
-53.1386	-49.366
-54.0812	-50.4727
-53.7575	-49.3242
-54.0494	-49.2011
-54.5105	-49.8952
-54.5297	-49.5379
-53.9786	-49.4132
-53.9604	-50.0429
-53.6939	-49.4156
-53.7652	-49.636
-53.8828	-49.6375
-54.5898	-50.6288
-55.1252	-50.2316
-55.0144	-50.8341
-54.4858	-51.23
-54.7649	-50.6195
-54.7323	-50.3998
-55.2815	-50.5057
-54.3041	-49.621
-54.1154	-50.3561
-54.3878	-51.1586
-54.6162	-50.5022
-54.5305	-49.2621
-54.4628	-49.9611
-54.1196	-50.207
-54.4828	-50.5775
-54.9945	-51.2077
-54.0891	-51.5173
-53.9066	-50.2348
-54.4913	-49.1114
-54.8357	-50.7605
-54.2458	-50.4662
-55.0016	-50.3954
-55.2461	-51.1669
-54.8172	-51.4215
-54.433	-51.5184
-54.859	-51.0122
-54.8752	-50.7322
-55.2684	-52.1609
-55.5338	-51.8875
-55.518	-52.3795
-55.988	-52.2259
-56.421	-52.3185
-56.3921	-51.9963
-55.7909	-51.7385
-55.7813	-51.4266
-55.9335	-51.8721
-55.8423	-52.1057
-55.8796	-52.6454
-56.1793	-52.2814
-56.4109	-52.6067
-56.3324	-52.8397
-56.4648	-52.4627
-56.0957	-53.516
-55.4923	-54.5847
-55.7183	-53.4222

## Sheet: F
delta Vm
-0.47854
-0.612904
-0.981461
-0.141405
-0.0160054
0.0575539
-2.05698
-2.70352
-1.43597
-0.294446
0.18375
-1.27446
-1.48102
-1.23948
-1.50477
0.169244
-0.409241
-1.49446
-1.96972
-0.753327
-0.260294
-0.862429
-1.05522
-0.690025
-0.609314
-1.28813
-0.837632
-1.63493
-1.91194
-0.84011
-0.917328
-1.26414
-2.54943
-2.31284
-1.68012
-1.48513
-1.34751
-2.04515
-2.16729
-1.39831
-0.596082
-0.315776
0.548673
1.53003
0.846669
-0.00892977
0.641714
1.36367
1.06789
-0.720082
0.664675
1.73463
1.15139
1.11761
3.13845
1.53847
2.45912
3.10358
2.71417
2.24259
2.23608
2.64917
3.33704
3.1904
4.26532
5.41597
6.07391
4.24144
3.77158
4.72359
4.74141
4.66385
4.24639
3.85645
4.93605
6.41394
4.64449
3.77259
3.60851
4.43336
4.8483
4.61532
4.99183
4.56539
3.91751
4.27832
4.12922
4.24532
3.96101
4.89357
4.18033
3.25579
4.14543
4.33254
4.77572
4.68314
3.75932
3.22926
4.114
5.26841
4.50172
3.91261
3.90531
3.78678
2.57175
3.67178
5.37991
4.0752
3.77962
4.60626
4.07921
3.39566
2.91459
3.84684
4.14294
3.10753
3.64635
3.13851
3.7621
4.1025
4.3958
4.05242
4.35466
4.06146
3.73665
3.23423
3.89791
3.80419
3.49276
4.00207
2.57974
0.907615
2.29609
2.25353
2.59595
2.91844
0.260261
-3.7313
-5.21346
-3.29431
-3.05847
-2.56728
-2.12383
-2.33037
-4.49027
-3.92825
-3.79962
-3.47219
-4.22127
-2.28916
-0.0989046
-2.64179
-3.63885
-4.04617
-3.49624
-5.25434
-4.41192
-3.25287
-1.23341
-3.51621
-4.56086
-1.7602
-2.32555
-5.35456
-4.24276
-2.74229
-2.60779
-4.57826
-4.13729
-3.69549
-4.64261
-4.11947
-3.96628
-3.66988
-1.98134
-1.50975
-1.49296
-2.40549
-1.76292
-1.7647
-1.33157
-1.0384
-1.41785
-1.30561

## Sheet: G
-50.3482	-52.7996	-52.7652	-50.1444	-47.4864	-47.5547	-49.4669	-48.8062	-49.0754	-44.8497	-45.0237	-49.3837	-51.0649	-46.1871	-50.2231	-51.6582	-46.2813	-41.7607	-46.7549	-50.3993	-49.2623	-49.3004	-51.8398	-52.0543	-50.59	-44.0666	-45.8047	-46.1898	-47.6985	-49.4535	-47.6409	-49.7571	-49.5657	-47.3089	-45.7598	-48.2768	-50.7595	-48.9789	-48.6855	-48.5615	-49.1409	-52.3248	-54.6087	-52.8597	-50.7671	-50.7223	-51.0469	-48.0824	-46.048	-49.9921
-55.9523	-55.5395	-53.6457	-49.6406	-46.2066	-50.2013	-48.8971	-44.9321	-45.4137	-45.8408	-47.6834	-47.4332	-46.8217	-40.3877	-45.5619	-44.882	-45.2808	-48.0493	-44.8647	-42.5686	-44.499	-46.8064	-42.4786	-43.7536	-46.4781	-50.1735	-43.5915	-46.2753	-46.2553	-45.4101	-42.9523	-46.729	-47.9384	-43.5989	-38.9452	-42.2287	-42.0508	-38.1425	-45.6168	-45.1864	-42.8144	-41.6063	-43.0426	-45.9773	-44.2507	-48.0517	-47.6014	-49.639	-48.355	-45.8422
-56.7459	-58.3822	-57.0158	-53.4405	-49.1307	-48.3892	-44.0191	-47.0357	-45.2748	-48.5352	-46.1278	-46.3106	-51.8489	-51.8334	-49.888	-50.9261	-44.1067	-43.6981	-48.5901	-48.4115	-41.2051	-41.8254	-49.4762	-50.4089	-45.9934	-43.6363	-44.4374	-46.6291	-48.3193	-46.7728	-46.812	-49.6198	-50.5624	-47.9668	-44.9471	-45.8375	-47.028	-44.2882	-44.8968	-48.0853	-46.1832	-45.357	-47.6656	-46.8283	-46.1912	-46.9203	-47.8539	-48.1375	-49.5688	-49.8936
-56.3896	-56.6964	-55.4328	-54.1764	-48.0033	-48.5954	-52.6877	-53.4811	-51.855	-53.0619	-50.1766	-51.8594	-51.4797	-46.546	-48.4137	-52.1335	-51.1872	-48.8051	-46.453	-41.6573	-35.3796	-45.9937	-50.9587	-50.6318	-46.4989	-47.1882	-45.4797	-49.9278	-50.7354	-47.1106	-45.7566	-49.6811	-51.8224	-52.8383	-49.7821	-46.9155	-47.7654	-49.725	-53.1474	-50.738	-46.8087	-47.9428	-51.1987	-53.1898	-53.7647	-52.6349	-51.1856	-53.7074	-54.3946	-54.6313
-57.4133	-57.1289	-57.6419	-55.1667	-52.4454	-52.8757	-49.3434	-50.33	-49.5715	-51.7492	-51.0512	-48.1948	-48.6032	-47.8869	-43.8848	-39.1444	-45.7388	-46.8481	-47.5603	-46.4169	-42.9606	-32.197	-17.9314	-27.305	-45.1065	-47.1271	-44.9734	-43.0065	-44.5391	-45.5792	-45.3215	-42.5474	-37.9244	-42.9202	-48.0408	-49.0921	-44.8543	-29.1878	-31.0299	-45.166	-48.4376	-49.2167	-46.7901	-47.7123	-49.6662	-51.7506	-51.2733	-47.9717	-46.665	-46.9156
-58.4357	-58.0969	-57.9087	-56.1091	-54.215	-51.452	-52.6974	-49.3298	-50.0691	-48.4373	-47.6894	-48.3426	-49.5338	-49.6442	-42.9575	-43.6315	-44.459	-43.6598	-45.6408	-44.0417	-41.0211	-47.1657	-45.7663	-43.0114	-44.5942	-48.1218	-45.9789	-44.459	-49.0289	-47.0945	-43.412	-44.0341	-48.582	-48.7086	-44.3623	-45.4528	-48.4043	-48.2245	-43.9356	-38.39	-45.7082	-49.5605	-48.0162	-45.5994	-48.1446	-48.9009	-48.4798	-49.627	-48.794	-47.0687
-58.5158	-56.3329	-56.5725	-55.8951	-54.2427	-55.5885	-52.5629	-52.6854	-53.3404	-51.8443	-49.5917	-46.1984	-49.7043	-50.7781	-47.4289	-48.7619	-44.6249	-44.4345	-47.9518	-50.2139	-47.2263	-46.3585	-48.6857	-48.3072	-44.0034	-45.5522	-48.7626	-49.6063	-50.2174	-46.8251	-48.3004	-52.0352	-51.1662	-51.2646	-50.3934	-45.9009	-46.2584	-49.795	-49.9771	-48.3233	-50.2031	-51.5135	-47.8413	-48.6633	-47.1921	-47.1358	-49.2264	-49.7456	-51.2984	-50.1373
-55.7292	-55.7208	-57.7353	-54.9364	-50.4437	-49.5155	-51.0511	-47.7895	-46.2518	-49.1771	-49.7622	-52.2114	-51.3078	-47.624	-43.7982	-45.5901	-47.7051	-49.6924	-45.3362	-46.2856	-46.9703	-48.584	-50.6293	-53.2635	-51.4871	-49.2306	-49.2846	-47.1453	-46.7021	-52.0197	-52.1818	-48.0555	-48.5588	-50.1999	-50.6594	-51.115	-50.2996	-47.6322	-46.1629	-47.7828	-50.5124	-52.458	-51.4711	-49.4235	-51.2171	-52.2759	-52.1578	-52.2338	-53.0599	-50.4255
-57.0481	-57.363	-57.6774	-55.7275	-47.5262	-48.9542	-51.2197	-49.6955	-47.7574	-51.0765	-52.2426	-53.5185	-52.3142	-53.4216	-51.8918	-53.9414	-55.4122	-55.1849	-50.7969	-52.8959	-47.4766	-46.8167	-47.9933	-46.8515	-47.3818	-51.3386	-51.1729	-50.4374	-48.341	-47.3577	-50.3363	-47.0338	-47.8148	-50.0867	-49.7128	-51.8001	-51.9827	-54.6754	-53.9109	-50.9608	-50.2898	-47.7514	-50.3349	-50.6783	-49.1946	-46.0057	-47.8477	-51.4182	-52.3051	-51.8894
-57.3855	-55.9528	-55.4455	-47.2615	-42.3436	-29.2827	-45.8231	-44.7413	-43.7489	-46.1932	-48.7963	-41.9	-44.3938	-48.2482	-50.1481	-50.011	-47.683	-45.3421	-47.7931	-46.4159	-43.9545	-43.5636	-50.4932	-48.4092	-47.0932	-49.4783	-44.6683	-45.3026	-47.5089	-42.5985	-39.7296	-47.7744	-52.2494	-50.3725	-44.7461	-47.3127	-49.9428	-50.2462	-45.9914	-48.0126	-52.2191	-51.2901	-51.2046	-52.152	-49.8622	-51.6118	-51.5036	-50.2348	-52.166	-53.7811
-55.589	-55.045	-55.8806	-52.6659	-49.99	-46.3624	-47.5104	-47.7919	-50.4809	-50.785	-52.3908	-48.6567	-45.3923	-44.842	-45.7256	-47.7404	-52.4701	-50.0455	-44.5339	-48.5944	-51.4628	-52.0679	-47.4977	-49.5875	-51.8174	-50.7667	-47.7439	-48.4649	-52.2879	-52.2555	-48.7377	-49.9428	-50.8787	-49.6029	-49.5891	-50.8719	-51.7794	-49.5317	-49.0367	-49.1178	-47.1791	-48.6034	-50.5734	-50.8975	-47.6309	-45.0715	-48.29	-48.8019	-47.3963	-46.7682
-54.4657	-52.6754	-54.479	-51.211	-45.0192	-47.1108	-49.7658	-47.4793	-51.0449	-51.036	-48.0509	-35.2707	-25.5765	-45.0819	-43.5719	-26.2631	-41.2815	-44.9436	-29.7914	-27.0696	-45.0666	-45.4087	-42.0961	-44.4823	-47.2616	-47.2795	-41.3252	-46.2574	-50.1926	-48.603	-44.99	-46.8023	-47.2984	-45.9779	-47.5297	-50.0974	-50.8203	-52.4938	-52.204	-48.0859	-47.2371	-48.6821	-48.4665	-48.3462	-50.5621	-47.8801	-48.2468	-50.1892	-51.2706	-49.2538
-53.6189	-53.3009	-53.5692	-51.0446	-47.1616	-45.9446	-47.4829	-48.1437	-48.4519	-47.5207	-47.3211	-46.1357	-41.0692	-40.5212	-49.7548	-45.9086	-45.7223	-45.118	-49.6329	-46.8974	-45.9527	-47.8412	-44.7726	-44.2608	-49.3535	-49.5306	-47.3795	-48.1085	-49.4435	-50.1223	-49.0578	-42.4522	-47.0586	-50.3497	-52.6935	-51.3136	-49.8092	-46.6898	-49.0919	-53.1188	-50.5758	-50.1396	-46.4692	-49.0146	-45.7018	-49.354	-51.8162	-50.7313	-51.774	-53.1143
-51.5975	-52.6706	-52.7223	-52.2604	-52.5188	-50.1584	-51.6292	-49.7912	-49.9395	-48.5663	-49.026	-48.3275	-45.109	-45.4887	-42.1651	-44.7489	-47.0948	-47.321	-45.0501	-48.7272	-50.7582	-48.072	-45.6279	-45.9528	-50.3509	-47.5834	-43.2968	-46.8509	-50.9385	-48.0918	-44.3843	-44.7583	-48.6285	-46.3087	-45.3888	-49.9283	-52.7567	-53.2412	-47.717	-46.2374	-50.535	-52.1208	-51.2818	-50.9068	-51.2828	-52.2084	-52.234	-52.5827	-53.4165	-53.9467
-53.1427	-53.9879	-53.0182	-53.2522	-43.2554	-39.0039	-49.8196	-51.3786	-53.2976	-49.5792	-49.1568	-48.3302	-41.8389	-37.9017	-48.8544	-48.3987	-46.5923	-49.7122	-51.5162	-46.1842	-44.3212	-48.9218	-51.1988	-52.636	-50.9627	-51.2236	-50.8171	-52.5028	-52.0776	-50.6941	-47.9083	-49.0436	-49.9946	-49.6834	-48.0782	-47.6305	-48.6715	-52.653	-52.76	-52.1809	-54.8967	-56.1295	-54.1588	-54.8504	-55.2461	-54.5967	-53.5901	-53.2312	-52.4719	-54.4341
-53.5295	-53.1857	-53.1825	-54.7596	-54.6388	-55.5606	-54.8434	-55.6266	-56.0168	-57.2563	-56.7571	-55.1934	-54.5718	-55.7204	-54.5551	-53.6847	-53.0373	-54.4071	-54.523	-54.2484	-53.1185	-54.2274	-53.8349	-48.9669	-47.9396	-49.6608	-53.3058	-52.0483	-48.4929	-43.0752	-43.3094	-50.4068	-50.4356	-51.9173	-53.1547	-51.2402	-46.5992	-48.8233	-51.6168	-52.8089	-52.9084	-53.5491	-52.8952	-48.3672	-40.7566	-48.7459	-50.1113	-50.5356	-48.3386	-46.605
-53.4301	-51.9053	-47.9752	-50.3918	-51.5075	-53.0202	-53.0424	-50.7464	-50.2438	-48.1726	-51.5026	-52.7081	-50.8542	-48.6896	-48.0926	-41.5746	-49.9216	-52.3347	-48.0175	-46.353	-47.9728	-45.178	-46.5913	-46.5434	-42.5916	-44.6271	-48.1217	-48.584	-42.9325	-47.0906	-50.9435	-46.9774	-44.5224	-44.4933	-45.9281	-48.3864	-52.0319	-50.5217	-46.9023	-48.6687	-50.5874	-47.9583	-46.6911	-46.9266	-44.2057	-43.1411	-45.2543	-47.067	-46.9524	-51.1601
-50.5556	-47.7531	-48.86	-48.4547	-51.1556	-52.5789	-43.3447	-45.8607	-48.333	-47.5107	-46.3683	-43.849	-45.3395	-50.2946	-49.4035	-44.9245	-46.0778	-48.2857	-49.2525	-46.3397	-48.23	-47.4435	-48.1489	-44.9758	-43.5618	-48.5652	-51.8011	-52.2436	-47.9468	-48.0464	-52.7408	-52.884	-52.1635	-49.0342	-51.812	-54.6928	-56.2905	-54.5646	-52.0871	-49.6251	-48.9279	-48.0956	-47.2414	-48.8623	-53.0202	-53.3961	-52.5587	-52.8262	-51.7081	-50.936
-54.3614	-52.8411	-50.6035	-49.6198	-48.3271	-46.8624	-45.7616	-44.9189	-45.6218	-43.1856	-41.4962	-44.3825	-41.421	-32.1728	-44.2342	-43.8969	-26.0383	-22.3586	-37.8989	-45.1199	-41.6406	-41.4498	-47.549	-49.701	-47.4413	-42.8614	-44.1682	-46.2429	-49.2861	-49.3421	-46.3896	-46.7289	-48.5725	-51.1617	-51.9095	-46.7514	-45.1993	-47.2728	-49.986	-50.9704	-51.5026	-48.8481	-48.0687	-50.8019	-54.081	-54.2674	-53.5221	-52.9672	-54.9855	-56.11
-50.6179	-49.1087	-50.5803	-51.3179	-54.8555	-55.7869	-56.0147	-54.9113	-55.446	-53.7854	-55.485	-52.2456	-53.4505	-53.5717	-54.8	-50.1797	-50.7583	-51.8332	-48.0835	-43.7037	-45.1024	-45.8741	-43.3722	-44.4035	-50.2987	-49.2672	-47.867	-50.9501	-53.0482	-52.4274	-51.3628	-50.4104	-47.2526	-41.5566	-35.4097	-47.4627	-48.0244	-51.9835	-49.4518	-47.9932	-49.6444	-50.5203	-49.7488	-52.6889	-51.0426	-51.0207	-48.5009	-50.7315	-48.4462	-51.8626
-50.7198	-51.4327	-49.5742	-49.3376	-51.7564	-51.7796	-49.2396	-46.9823	-49.4313	-46.7933	-45.6411	-47.013	-49.1475	-48.69	-48.9572	-51.6416	-52.1143	-50.4065	-48.0165	-49.8015	-47.4344	-49.6974	-49.8801	-49.397	-47.3382	-43.1985	-46.1277	-47.0442	-43.9742	-45.7663	-48.0215	-49.6475	-50.1478	-48.4227	-45.4226	-47.7781	-50.4265	-50.6816	-48.6584	-47.8371	-47.0262	-48.4613	-49.4799	-49.1735	-48.3248	-46.9598	-47.8312	-49.6125	-47.5539	-50.2078
-54.3515	-52.2091	-50.8688	-49.4279	-51.9528	-49.363	-52.6947	-52.745	-53.5891	-53.4227	-52.339	-48.8613	-48.7237	-49.3376	-50.4787	-50.9169	-50.5059	-47.9535	-45.6439	-48.9829	-50.6128	-48.1845	-49.9954	-45.9126	-46.1706	-45.2534	-45.2664	-50.1207	-50.8273	-48.8064	-47.8565	-48.1145	-46.743	-49.0977	-48.722	-50.9932	-50.631	-49.8246	-46.7465	-48.5123	-50.4659	-45.9094	-46.3058	-49.7191	-49.7598	-49.2527	-48.1308	-48.0274	-49.5098	-49.1619
-48.9961	-46.3852	-46.5628	-50.4604	-51.7504	-51.1101	-45.802	-47.9763	-50.6681	-51.8707	-50.0668	-46.2081	-46.731	-50.3338	-50.1162	-50.5359	-48.9653	-46.0061	-43.0212	-41.4443	-47.6633	-46.4237	-44.1251	-43.8658	-41.0028	-43.1494	-44.8163	-43.2425	-40.8925	-44.3587	-47.9279	-46.4027	-41.7939	-41.0619	-45.7646	-46.797	-43.0291	-45.1605	-47.3156	-47.1772	-42.4572	-43.7861	-48.2603	-48.132	-46.436	-42.7714	-44.641	-48.7064	-48.9332	-43.9163
[truncated: 134 more columns]

## Sheet: H
velocity pre	velocity post
8.54169	11.2616
5.93731	7.73168
10.5996	11.2669
13.3661	14.497
13.7857	16.6978
15.3786	17.5696
16.8627	18.4258
17.7893	18.8088
19.534	19.9977
21.3433	21.6758
22.2996	22.8713
22.218	23.5377
20.5169	23.7709
18.8556	24.1047
20.8631	25.42
22.4282	26.6993
22.5463	28.2935
24.1591	29.545
26.8739	29.6204
28.4452	28.9857
28.3569	29.3796
27.0437	30.0352
25.6382	29.682
24.8735	28.6525
24.6689	28.0848
24.7077	28.1494
24.7574	28.4643
25.7103	27.5754
26.34	27.9688
26.376	28.8895
26.7462	28.8248
26.8203	27.5837
26.342	25.8781
26.4049	25.4943
27.0808	25.9395
27.601	25.945
27.4543	25.4711
26.2513	25.6058
25.1533	26.8287
24.8158	27.5233
24.589	27.4653
24.9663	27.0211
26.0481	26.9508
27.2675	26.9026
28.251	26.3085
28.3584	25.7856
26.9611	24.2024
25.317	23.5016
24.8664	23.5915
25.2252	24.7673
25.8003	25.947
25.42	27.5945
24.4657	27.5457
23.7256	26.6444
22.0017	26.9917
20.9694	27.6633
22.4293	28.3125
23.6872	29.3058
24.48	29.5749
24.6831	28.7168
24.6933	27.4866
23.7091	26.554
22.9019	25.6706
23.0225	24.4382
23.7586	24.3959
23.5919	24.6415
23.4914	24.0327
24.2261	23.5765
24.0128	24.2597
23.29	25.7659
23.4732	26.8171
23.2847	26.9019
22.3434	25.7839
21.7344	24.1316
21.7363	23.0963
21.7379	23.2178
22.8908	23.355
24.8683	23.669
26.2445	24.2391
26.2514	24.5456
26.613	24.1671
26.8444	23.2273
26.9297	22.7332
26.911	22.4651
27.1373	21.6381
25.9787	20.6795
24.453	18.3113
24.0931	18.7474
24.6216	19.3358
24.3173	19.4621
23.582	19.8682
23.4889	19.1325
24.3161	18.534
25.162	18.6765
25.0058	18.7859
25.1808	18.9218
26.0598	17.7446
26.1373	15.741
25.8119	16.9749
25.5625	17.9265
25.1231	18.7015
24.3044	19.6886
23.9212	18.8911
24.033	17.1127
23.6504	16.7121
23.2605	16.8534
23.4789	16.7479
24.3635	17.6557
25.6806	18.7523
26.5976	21.0425
26.6459	21.7649
26.7757	20.2003
26.8176	17.0645
26.641	16.2803
25.757	16.9584
24.9193	17.4022
24.5757	17.4975
24.6523	17.9298
25.3383	16.7799
25.5299	16.0478
25.1131	16.6424
24.1402	17.4806
23.3681	17.9245
22.5632	18.573
22.1446	18.1324
21.9142	17.1527
21.5595	16.7311
21.1986	16.4258
20.4584	16.6024
20.108	18.3319
19.8584	20.0076
20.0082	20.6149
20.3166	20.69
20.1744	20.4785
20.3038	18.8841
20.9979	16.1846
20.908	16.6069
20.2287	18.7112
19.881	19.7316
20.3776	21.2131
20.6331	21.8448
20.4648	21.2363
20.5323	19.7411
20.8431	19.1994
20.4867	19.2563
19.4544	19.4531
19.4438	20.0595
20.2328	21.5996
21.24	22.3753
22.8327	21.6484
24.0649	21.4642
24.1652	21.6902
23.3859	20.7116
22.6701	19.8259
22.0082	20.5016
20.6886	21.4452
18.7266	21.3001
18.007	21.655
19.2246	22.1117
20.145	22.5411
21.0688	22.4586
22.4323	21.3627
22.3023	19.2348
21.3375	17.4854
19.9965	17.4507
19.0199	17.7698
18.6869	18.9344
18.5262	20.2232
17.9937	20.3872
17.5548	19.9029
17.704	18.6633
18.3094	18.4281
18.9089	19.8021
19.3248	21.7638
19.2378	22.5121
18.9603	21.9148
19.0821	21.4395
19.5337	20.6259
19.7296	19.1759
19.4372	18.769
19.5196	19.4902
18.2488	21.1095
18.0525	22.1468
16.9523	19.3039

## Sheet: I
Vm pre	Vm post
-55.9721	-52.1302
-55.7719	-51.1479
-55.8284	-50.3948
-52.8784	-50.9282
-48.7857	-51.1718
-47.8328	-50.5224
-49.4252	-50.2192
-48.634	-50.0937
-48.6412	-51.2587
-49.239	-50.0143
-48.916	-49.7839
-47.3397	-48.7119
-46.8546	-47.7187
-47.154	-47.2201
-47.1729	-49.1657
-46.1994	-48.0502
-47.0733	-47.1106
-46.7371	-47.0619
-45.8231	-47.1023
-45.5283	-47.0905
-44.8029	-47.6854
-45.6869	-47.5472
-45.4322	-48.0324
-46.3329	-47.2355
-47.5122	-46.7658
-47.9608	-46.539
-46.2002	-47.5588
-47.0623	-48.983
-48.5592	-48.0417
-47.7848	-47.7699
-46.5561	-48.0845
-47.4204	-48.5374
-48.5708	-48.0255
-48.5535	-47.2738
-47.4739	-47.159
-48.1704	-49.1661
-48.5965	-49.366
-46.8932	-50.4727
-47.2067	-49.3242
-47.8099	-49.2011
-48.2546	-49.8952
-48.9574	-49.5379
-49.0525	-49.4132
-49.334	-50.0429
-48.7804	-49.4156
-49.1012	-49.636
-49.733	-49.6375
-50.04	-50.6288
-50.2381	-50.2316
-49.9779	-50.8341
-50.2531	-51.23
-50.6533	-50.6195
-50.3265	-50.3998
-50.2058	-50.5057
-50.3156	-49.621
-50.56	-50.3561
-50.8449	-51.1586
-49.5482	-50.5022
-49.4195	-49.2621
-50.6486	-49.9611
-50.7291	-50.207
-50.7529	-50.5775
-50.7803	-51.2077
-50.7171	-51.5173
-50.2906	-50.2348
-49.9542	-49.1114
-51.2812	-50.7605
-50.5582	-50.4662
-50.2529	-50.3954
-50.3196	-51.1669
-50.9112	-51.4215
-51	-51.5184
-51.2503	-51.0122
-50.6075	-50.7322
-50.4797	-52.1609
-51.1134	-51.8875
-50.9587	-52.3795
-51.2423	-52.2259
-50.5506	-52.3185
-50.3051	-51.9963
-50.5925	-51.7385
-50.528	-51.4266
-50.9066	-51.8721
-50.1844	-52.1057
-50.0143	-52.6454
-50.8229	-52.2814
-50.7062	-52.6067
-50.7866	-52.8397
-50.7764	-52.4627
-50.8689	-53.516
-51.1228	-54.5847
-51.5311	-53.4222
-51.8144	-53.7186
-51.6966	-53.1759
-51.9248	-52.91
-51.7749	-52.6182
-51.1629	-52.517
-51.1641	-53.0463
-51.5829	-52.7195
-51.1616	-51.6924
-50.5386	-51.2085
-50.679	-51.3628
-51.5185	-51.2464
-49.8633	-51.8299
-48.8363	-50.7829
-50.3585	-50.9536
-50.7042	-50.6451
-50.5094	-50.4206
-50.2142	-49.3624
-49.776	-46.836
-49.3449	-48.4649
-49.3266	-49.1672
-50.3346	-48.8491
-50.8843	-49.1831
-51.2227	-50.6866
-51.5008	-50.7448
-52.1818	-50.7651
-52.6129	-49.1942
-51.8002	-49.7164
-52.7546	-51.6232
-52.7652	-50.3194
-52.5113	-50.1104
-52.7483	-51.9106
-52.7838	-51.6631
-51.8819	-51.3131
-52.2098	-51.1613
-53.573	-52.0522
-53.8105	-52.3077
-53.1386	-52.292
-54.0812	-51.5358
-53.7575	-51.3261
-54.0494	-51.7762
-54.5105	-51.9244
-54.5297	-50.9387
-53.9786	-50.5623
-53.9604	-50.827
-53.6939	-51.1859
-53.7652	-50.8641
-53.8828	-51.4977
-54.5898	-51.3716
-55.1252	-51.2765
-55.0144	-51.3958
-54.4858	-51.5587
-54.7649	-51.1318
-54.7323	-50.9394
-55.2815	-51.1873
-54.3041	-50.457
-54.1154	-50.576
-54.3878	-50.7874
-54.6162	-51.6051
-54.5305	-52.123
-54.4628	-52.0846
-54.1196	-51.0235
-54.4828	-50.5691
-54.9945	-52.0547
-54.0891	-52.1981
-53.9066	-51.5301
-54.4913	-51.459
-54.8357	-51.1119
-54.2458	-50.9675
-55.0016	-51.7473
-55.2461	-52.2893
-54.8172	-51.6646
-54.433	-51.2603
-54.859	-52.1127
-54.8752	-51.6627
-55.2684	-51.1697
-55.5338	-51.7227
-55.518	-52.2468
-55.988	-52.0799
-56.421	-52.1856
-56.3921	-52.2171
-55.7909	-51.4326
-55.7813	-51.4453
-55.9335	-52.1707
-55.8423	-52.7338
-55.8796	-52.3271
-56.1793	-52.503
-56.4109	-52.1914
-56.3324	-52.1341
-56.4648	-52.8216
-56.0957	-53.0362
-55.4923	-52.5211
-55.7183	-52.1271

## Sheet: J
delta Vm
0.0338333
-0.0733154
-0.299938
0.694592
0.203877
-0.313642
-0.954082
0.157414
0.687537
0.522127
0.175342
-0.427396
-0.800237
0.0558638
0.842807
0.520729
0.0920099
-0.142522
-0.847249
-0.510265
-0.518347
0.238135
-0.124752
-1.68116
-0.774077
-1.42076
-0.983576
-1.76785
-1.69117
-1.14605
-0.898641
-0.96548
-1.92125
-2.63114
-1.45854
-1.90047
-2.72941
-3.80829
-2.55333
-2.59571
-1.64486
-1.09556
-0.921564
-0.592228
-1.27142
-1.55661
-0.528327
0.374374
-0.201193
-0.707744
-1.15099
0.735663
-1.09038
-1.80881
-0.0621062
1.34171
3.67338
1.74932
0.608875
0.495881
0.143457
-0.351967
0.139486
0.457662
2.30662
2.46539
0.989732
1.48082
2.64422
0.854621
0.848181
1.43525
1.62249
-0.170307
-0.0978703
1.28096
2.27478
1.81244
2.30496
1.83308
3.11069
3.9482
3.70272
2.79267
3.09627
2.19614
2.39369
2.60623
3.194
3.56652
3.88257
3.54645
3.57762
4.27534
4.70547
3.51673
2.51029
2.26482
2.53166
3.50695
3.89369
2.06484
2.28474
3.46433
2.6301
2.79461
3.52382
3.08835
1.95649
3.33707
3.98575
2.70443
2.77026
3.68926
3.1525
3.02156
3.45387
3.33244
3.77093
4.9884
4.94677
3.6202
3.04744
3.60644
3.33932
3.68827
4.04522
3.58933
3.29627
3.94362
3.96858
3.36211
4.57035
5.57731
4.84368
4.6566
2.35604
-1.43347
-2.2609
-1.83349
-1.38031
-1.14269
0.527123
1.19728
0.119587
-2.31107
-0.896221
0.0623474
-0.862487
-0.0290531
-0.353391
-1.86236
-2.01891
-3.22946
-1.54861
-1.33361
-0.206131
-0.0465853
-1.02223
-1.84145
-0.7076
0.474755
-0.752597
-1.46938
0.14661
1.41174
-0.612544
-1.89204
-2.30229
-0.727646
-2.30796
-2.68849
-1.72791
-1.15861
-1.08546
-0.363028
-0.302016
-0.857041
-1.52758
-0.498592
-0.794079
-0.991884
-0.641527
-0.146719
