# Supplementary material for: Mechanisms of experience-dependent place-cell referencing in hippocampal area CA1
Source: Nat Neurosci. 2025 Apr 1;28(7):1486–96. doi: 10.1038/s41593-025-01930-5 (PMC12229891; doi:10.1038/s41593-025-01930-5)
Supplement: Supplementary file 15 — The reconstructed PF Vm and original PF Vm in individual CA1 PCs. [file 41593_2025_1930_MOESM15_ESM.xlsx]

## Sheet: panel A
Vm_goal
-6.04078	-8.26608	-5.96139	-3.37458	-3.53817	-3.43531	-3.34812	-3.68771	-2.55762	-0.899831	-2.31791	-1.37093	-1.32943	-0.7427	-1.20152	-0.833502	0.0229617	0.895534	-1.45628	-1.77591	-0.204405	0.363035	1.31058	-0.435212	-1.80205	-1.42944	2.29086	2.18013	2.37897	2.98287	0.86667	0.290822	-0.131955	-0.244026	2.4958	2.71994	1.06688	1.11031	1.20419	2.81179	3.19151	3.23082	2.83068	0.652999	0.712509	1.15142	2.21301	1.66583	0.492642	-0.328617
-2.93409	-4.02824	-4.17371	-3.06595	-2.38611	-1.5982	-3.21783	-2.98313	-2.00764	-1.1037	-1.60003	-2.81886	-1.93072	0.237924	0.199757	-1.49954	-1.47044	-0.968555	-1.25763	-0.982448	-0.299048	0.51352	-1.07243	-1.48895	-1.72049	-0.0154746	-0.0180305	-1.02566	-0.180853	0.953918	0.730969	0.222264	0.0116921	1.36944	0.448309	-0.246655	0.843953	-0.409779	-0.874584	0.177969	0.534479	-1.79366e-06	0.851348	1.5039	1.34474	2.32038	1.88183	1.76217	2.19832	1.8296
-3.06136	-2.81027	-2.00081	-3.42381	-3.7986	-3.82448	-1.68803	-1.6292	-1.50737	-2.7067	-4.19674	-4.3488	-2.44659	-2.08468	-3.28904	-5.23629	-4.44006	-2.8484	-1.39687	-1.763	-1.84628	-2.32072	-2.48153	-2.31394	-0.025945	0.0723718	-0.486259	-0.409873	-0.698567	-0.985301	-0.78099	0.599946	0.118794	0.301005	0.25987	0.0203889	0.350445	1.2064	0.92967	-0.0571706	0.418045	1.53549	1.87052	0.664198	0.319294	0.157612	0.153909	-0.0685046	1.12876	3.09032
-6.51169	-6.46758	-7.065	-7.27457	-6.38632	-5.51446	-5.07544	-5.38488	-6.06549	-6.58837	-5.68514	-4.05439	-3.27356	-3.13962	-4.31239	-4.55838	-4.1241	-3.46953	-3.9187	-4.59129	-4.24591	-4.30013	-3.30015	-2.7094	-3.2901	-4.14736	-5.50836	-5.33138	-4.85108	-3.7562	-4.13344	-5.64001	-7.49259	-8.76524	-9.50812	-9.77986	-9.53149	-9.061	-7.80079	-7.245	-7.03987	-7.4174	-7.27765	-6.41114	-5.23906	-5.19325	-5.89813	-7.13422	-6.76443	-5.61421
-0.521863	-0.62619	-0.733861	-1.54813	-2.10551	-1.87875	-0.554849	0.463468	1.28241	0.517283	0.0928878	-0.013331	-0.293558	-0.159174	0.205449	0.208713	0.403363	0.916781	0.48238	0.129886	0.585631	0.686026	0.375213	-0.651911	-0.264062	0.444704	1.14232	0.674345	0.530841	0.754143	0.569846	1.24817	0.872305	0.820641	0.449174	0.457966	0.898145	1.38888	1.54172	0.175441	-1.2366	-2.18857	-1.03057	0.759686	1.2784	1.0704	0.540567	0.572745	0.646668	0.886754
-5.10808	-4.11769	-2.94395	-2.79639	-1.9346	-1.57362	-2.77385	-2.67082	-3.91385	-2.43586	-1.73778	-1.37186	-1.3783	-1.83654	-2.62806	-0.796244	-0.572298	0.220807	-0.566772	-0.898033	-1.30379	-2.9134	-3.65246	-3.48363	-2.96944	-1.79798	-1.95687	-1.3846	-1.63761	-0.97854	-1.0416	-0.324635	-1.18581	-1.26768	-0.515367	0.106762	0.421334	-0.11048	-0.202031	-0.246875	-1.35379	-1.4503	-0.281329	0.426108	-0.627841	-1.53042	-1.33287	-1.50824	-0.859463	0.306688
-1.33956	-0.734441	-0.678543	-1.14663	-0.872726	-0.988207	-1.17849	-0.554556	-0.0748941	-0.630553	-0.928837	-0.804569	-0.491089	0.142037	0.354221	-0.091671	-0.494556	-1.08079	-0.837688	-0.203197	-0.489875	-1.396	-1.90783	-1.93651	-1.28881	-0.196037	0.365079	0.0489545	-0.138303	-0.237468	-0.139353	0.40529	0.817654	-0.484109	-0.964766	0.0274011	1.20787	2.40013	1.60438	0.743816	0.217788	0.217569	1.3538	1.43017	0.410106	0.561688	0.528594	1.74794	2.12229	1.33935
0.74185	0.838064	0.0636181	0.0767016	-0.686835	-0.916011	0.325896	0.0880262	-0.117237	-0.128647	-0.778035	-0.512165	0.109761	-1.56284	-3.03597	-3.16848	-2.68244	-1.87451	-1.74185	-2.96276	-3.19172	-1.45319	-2.03167	-2.34326	-1.7575	-2.09107	-3.19984	-2.01835	-1.14605	-2.02405	-1.23799	-1.09431	-2.1144	-2.60237	-2.22987	-1.84846	-2.7317	-1.24527	-0.437083	-0.528282	-0.276382	0.470365	0.169384	0.271921	1.24683	1.48628	0.987979	0.848033	0.964108	1.22771
-6.51072	-7.56211	-8.11386	-8.65963	-7.52092	-6.65161	-6.33704	-6.17346	-7.24912	-6.82315	-6.17814	-5.64259	-6.79752	-7.10127	-6.66728	-6.81003	-6.62113	-5.79769	-5.54745	-5.47246	-5.13877	-5.8688	-4.69938	-4.04799	-3.89369	-4.25765	-4.03135	-3.43024	-3.43087	-3.80701	-3.80531	-3.85284	-3.62278	-3.07803	-2.47821	-3.09034	-2.49908	-2.17726	-2.8672	-1.98594	-1.15586	-0.55952	-0.834429	-1.86616	-2.21615	-1.52853	-1.38252	-1.45094	-1.13215	-1.04309
-4.1221	-3.86326	-5.15414	-5.38401	-3.93785	-3.13124	-2.80676	-3.0905	-2.91441	-2.68999	-3.28056	-3.41552	-4.21477	-4.52639	-3.51118	-1.63351	-1.43661	-2.64307	-2.14153	-1.01086	-1.4569	-2.52879	-2.79246	-2.74493	-2.87142	-2.63083	-1.80416	-1.38377	-0.897877	-1.13577	-1.17991	-0.65988	0.525682	0.387725	-1.09243	-1.827	-1.15292	-0.217565	-0.225959	0.478892	1.04959	1.34279	1.39888	0.73506	0.416604	0.901978	1.29545	1.06638	0.0626831	0.427936
-2.70298	-3.56337	-4.09257	-4.20302	-3.53478	-3.01048	-3.40287	-3.24718	-2.72592	-3.18328	-3.67355	-2.83215	-3.17753	-3.67621	-4.06197	-3.02212	-2.36685	-2.18441	-3.32063	-3.7497	-2.25222	-2.13087	-2.1336	-2.0981	-2.24909	-1.92986	-1.80481	-1.85243	-2.26103	-1.50848	-1.06016	-1.39866	-1.62599	-1.45261	-0.489332	-0.446227	-0.915533	-0.792379	-1.14201	-0.945523	-0.289192	-0.55949	-1.37279	-0.928387	-0.227766	-0.823766	-1.67878	-2.18786	-1.93058	-1.76795
-0.495417	0.344796	1.08419	1.25607	1.37721	1.31461	0.497463	0.515826	2.67168	2.80397	2.12204	2.05597	1.3691	0.682618	-0.817276	-0.0636264	3.07889	2.33832	1.25248	3.68939	3.46311	1.60354	3.29581	4.33708	1.81479	0.534087	-0.829571	-0.100344	1.63708	0.828607	1.52365	2.5244	1.03583	0.429789	0.407237	1.58103	3.52181	3.14365	1.57639	2.26093	2.5453	3.02528	1.20774	0.44585	0.735714	1.31282	0.316786	-0.59284	-0.451896	-0.0781272
-0.47854	-0.612904	-0.981461	-0.141405	-0.0160054	0.0575539	-2.05698	-2.70352	-1.43597	-0.294446	0.18375	-1.27446	-1.48102	-1.23948	-1.50477	0.169244	-0.409241	-1.49446	-1.96972	-0.753327	-0.260294	-0.862429	-1.05522	-0.690025	-0.609314	-1.28813	-0.837632	-1.63493	-1.91194	-0.84011	-0.917328	-1.26414	-2.54943	-2.31284	-1.68012	-1.48513	-1.34751	-2.04515	-2.16729	-1.39831	-0.596082	-0.315776	0.548673	1.53003	0.846669	-0.00892977	0.641714	1.36367	1.06789	-0.720082
-4.21033	-3.32553	-3.21084	-3.22192	-2.66373	-4.27952	-5.73093	-4.65711	-3.19254	-2.84451	-3.29738	-3.77484	-3.60161	-3.3643	-3.05492	-3.48107	-3.95339	-5.10786	-3.57653	-2.92135	-1.76996	-3.33209	-3.05623	-2.79304	-3.40137	-4.01208	-3.19456	-2.87642	-2.99323	-2.77412	-2.84363	-3.65226	-4.82893	-4.38507	-2.92827	-1.80361	-2.28338	-2.18883	-1.75111	-2.50694	-2.96402	-3.95876	-4.12499	-2.18665	-1.6046	-2.94565	-2.4341	-1.10335	-1.29706	-1.39383
-2.86702	-0.242102	-0.0498724	-2.17254	-1.21469	-2.18238	-2.2152	-1.89509	-3.37664	-3.07211	-1.86297	-2.28961	-2.98891	-2.86055	-1.80496	-2.53394	-2.62835	-2.16981	-3.3812	-4.41181	-4.66845	-3.83253	-3.02877	-3.24711	-2.41769	-1.7597	-2.20808	-0.923815	0.308573	1.60385	2.82814	2.41884	3.12155	1.89031	1.86918	2.98143	2.34461	1.1453	0.924665	1.35067	1.82729	1.27275	-0.310719	-0.713185	0.160553	-0.493067	-0.755436	-0.491126	-0.505296	-0.348169
-1.68728	0.0150935	-0.677104	-2.43237	-2.61103	-1.64677	-2.73717	-3.78478	-0.769912	-1.89441	-2.1997	-1.09055	0.119601	-0.580152	0.435724	-1.05861	-0.581212	-0.98705	-3.04843	-4.10213	-3.31371	-0.536327	-0.529319	0.271843	-1.2488	-0.897042	-1.49325	-2.61951	-0.872021	-1.78536	-3.42488	-2.3429	-1.4705	-2.83852	-4.02543	-3.05883	-2.77803	-3.57237	-3.46915	-2.76003	-1.57493	-0.868119	-1.5157	-2.45665	-2.55531	-1.44929	0.44051	0.577926	-0.103136	-1.79377
-1.01825	-0.785114	-0.771988	-0.549205	-0.0435747	1.30106	1.64872	1.1059	-1.08557	-1.75957	-0.764336	0.871903	1.09228	0.333484	-0.25952	0.0330197	0.156464	1.35241	1.37283	0.934745	1.66901	2.3718	2.59032	1.66786	0.20871	0.755911	1.63308	1.01908	1.71921	1.10417	-0.662037	-0.916845	-2.3636	-2.60245	-1.58618	-0.471244	-0.29836	-1.03904	0.412365	1.03312	0.0554502	-0.587522	-0.391891	0.643655	1.35721	1.19168	1.04422	0.697002	1.51048	2.02314
-8.60991	-8.7416	-10.4865	-11.4364	-10.0799	-9.52846	-6.84348	-3.11032	-4.84016	-8.67253	-10.0652	-9.21881	-6.10135	-5.34731	-4.90959	-5.52657	-6.30719	-8.20081	-8.10172	-8.30809	-9.2357	-8.15829	-6.14725	-7.28959	-6.71655	-7.68959	-6.44815	-3.9823	0.509494	0.0414866	-4.46678	-5.54967	-6.31022	-6.38458	-5.70037	-4.76417	-3.90584	-0.284544	2.91275	-1.21722	-2.11694	0.148768	2.52048	7.67188	3.13976	-0.0218919	-1.53259	-1.10629	-0.204124	-0.766202
1.90087	-2.23678	-5.88089	-4.21656	-2.41058	-5.06642	-0.329635	-2.93719	-0.831918	-2.09735	-2.83304	-1.44453	-3.58203	-5.39396	-1.50242	1.65647	-4.30666	-8.09651	-5.07252	-6.04099	-8.55379	-7.06992	-4.49116	-0.712404	-0.682531	-5.81011	-7.86587	-5.91467	-2.43484	-3.09447	-6.25727	-4.43742	-2.52264	-2.52947	-6.75921	-5.72729	-2.91268	-4.79266	-6.31268	-4.9702	-2.47585	-3.86831	-4.47724	-3.24871	-5.92709	-5.1469	-5.36885	-2.37282	-4.6446	-4.52498
-0.389333	-1.07383	-1.29159	-1.57816	-1.84083	-1.21484	-0.900505	-0.83541	-1.01556	-1.47805	-0.432444	0.963709	1.72538	1.08711	-1.53096	-2.26424	-0.233008	0.155077	-1.52751	-1.39841	-0.276009	0.497938	0.0135182	-0.414032	0.559762	1.75241	1.88732	0.729589	0.572859	0.473128	1.40603	2.05976	0.881907	1.72929	2.21375	1.12148	1.1278	0.361788	-0.572576	0.174614	-0.140441	-0.873635	-0.370458	0.477222	0.335588	-0.24663	-0.217878	0.0235807	-0.196691	0.495719
-3.04481	-2.35092	-0.907819	-0.778965	-1.8765	-3.13215	-3.14315	-1.78547	-1.83482	-2.33541	-3.96185	-3.59862	-1.6775	-1.27689	-0.449899	-1.13915	-2.2497	-1.36144	-0.623038	-0.951654	-2.31304	-2.92333	-2.71421	-2.39296	-2.62598	-0.811297	-1.14231	-1.29563	-2.09889	-2.10082	-2.80892	-1.98276	-3.67969	-5.08798	-3.6593	-2.85026	-3.00094	-2.5728	-1.31519	-1.52049	-2.41201	-3.16136	-3.39849	-2.71709	-3.08672	-2.98601	-2.33815	-1.4434	-1.41326	-1.94237
-4.61511	-5.34879	-8.52471	-8.71571	-10.3056	-10.705	-8.16746	-5.6879	-5.42024	-5.58213	-5.17183	-2.40355	-0.22041	-1.84426	-1.43366	-1.68806	-2.91057	-4.43619	-2.29713	-2.37953	-1.68877	-0.35288	-0.372739	-1.22532	-1.38919	-1.55249	-1.90126	-2.01469	-2.55831	-0.75704	-1.72131	-3.94694	-4.42395	-3.68638	-3.23337	-2.73319	-3.81208	-4.63077	-3.596	-2.70515	-2.59153	-3.17403	-4.76675	-5.42258	-5.09749	-4.43487	-2.56723	-4.06224	-4.39635	-2.71021
-0.759909	-1.71933	-2.85264	-2.93569	-3.14541	-2.87452	-2.23089	-1.82329	-2.31142	-2.16651	-2.83965	-2.4302	-2.02711	-2.01445	-1.79376	-4.4457	-3.83519	-3.35804	-4.34996	-4.90359	-4.29285	-4.66081	-3.58615	-3.24605	-3.1417	-3.3056	-2.85485	-3.49669	-4.94358	-4.11023	-3.88925	-4.30281	-4.1751	-2.6247	-1.71921	-2.45492	-3.24392	-1.52924	-2.21981	-1.78029	-1.26124	-1.67358	-2.52448	-1.44477	-1.11168	-0.785738	-1.88772	-1.75259	-1.13488	-0.756159
4.13177	4.57313	0.897036	-1.32	1.15515	2.83823	2.52791	1.47297	0.536853	0.776409	1.51439	0.346697	0.227669	0.694127	1.32175	1.55133	1.2894	1.26195	0.801185	-0.164732	1.4178	2.04814	2.32496	1.78786	1.52066	2.37518	1.72677	2.00008	1.79827	1.2957	1.606	1.69733	2.32522	1.47214	2.12653	2.36297	2.73782	2.00301	1.06128	0.56285	1.29103	1.48167	0.993429	1.68912	3.31052	3.53112	2.22326	1.29462	1.45115	2.73548
2.33816	1.89564	2.26009	1.10404	0.505383	-0.977799	0.0393641	1.33125	0.149499	1.19016	1.6268	2.76211	2.04867	1.84042	1.96031	1.42554	-0.655647	-1.40539	-0.578059	-1.11258	-0.203667	1.16233	0.267195	-1.77404	-1.75598	-1.35339	-1.66785	-2.02239	-1.03932	1.15037	0.11709	-0.83531	-1.63272	-1.50152	0.616838	-0.220038	-1.44515	-0.646037	1.5797	1.87628	1.71154	2.55059	1.60042	0.907835	0.7294	0.00987656	-0.181364	-0.567666	-2.52544	1.32905
Vm_space
-10.5019	-11.9479	-9.56317	-7.78841	-7.45904	-6.91677	-7.73455	-8.46618	-8.53164	-7.4091	-6.93932	-6.13035	-7.34405	-7.36789	-8.75351	-9.57294	-9.14193	-8.81882	-10.1504	-9.46282	-7.95672	-7.07685	-6.19865	-7.45114	-8.63497	-8.42805	-6.20488	-4.10593	-2.81088	-2.62583	-4.51727	-6.74626	-7.54124	-7.79298	-6.13431	-5.41451	-7.00166	-7.34225	-6.52517	-5.15137	-4.10166	-4.23335	-4.55398	-5.54553	-5.56774	-4.5902	-4.0806	-4.09784	-4.97141	-5.06581
-7.73434	-9.3615	-10.2762	-9.27118	-8.41976	-7.88334	-9.62559	-8.9911	-7.78782	-6.69096	-7.05035	-8.11222	-7.15165	-5.9818	-7.21587	-8.17351	-7.85983	-7.29084	-7.1502	-6.9357	-6.67402	-5.20885	-6.3568	-7.10254	-6.11406	-5.07498	-5.53262	-5.57635	-5.0596	-4.2428	-4.48337	-5.30307	-5.53318	-4.38108	-4.47772	-4.27553	-3.39705	-4.88589	-6.00969	-5.5231	-5.17153	-5.22523	-3.6694	-3.09209	-3.96332	-3.20864	-3.24788	-2.75601	-1.80442	-2.72965
-5.4283	-6.74859	-7.4399	-6.51841	-4.80072	-3.12246	-3.27807	-3.25488	-2.62728	-3.1663	-4.8276	-5.88454	-5.65354	-3.6953	-3.95308	-4.91803	-4.68509	-4.81724	-3.89797	-3.95496	-3.80052	-4.13331	-4.70312	-4.13043	-3.2085	-2.98007	-4.05223	-4.05417	-3.00964	-2.14449	-2.33618	-2.944	-2.81137	-2.09817	-1.89503	-1.49905	-0.38066	0.665077	0.577105	-0.526029	-0.613078	0.395392	0.419237	-0.576868	-0.273739	0.478191	-0.89424	-1.07495	-0.316748	0.769189
-8.49481	-8.58399	-8.97995	-9.47301	-8.75864	-7.91233	-7.78273	-7.87642	-8.29972	-9.23689	-8.53275	-7.99855	-7.20062	-7.15431	-7.99672	-7.93902	-7.07634	-7.24256	-7.90913	-8.00249	-7.68373	-7.59822	-7.34165	-7.48882	-8.08296	-8.92668	-10.3426	-10.3079	-9.79528	-8.896	-7.77832	-6.81421	-7.51664	-8.58694	-9.11712	-9.39353	-8.88946	-8.03855	-6.51939	-6.12511	-6.15965	-6.6915	-6.34134	-5.6294	-4.70982	-4.48004	-4.94695	-6.33633	-6.00868	-5.30357
1.92916	2.43104	1.95992	1.02646	0.0673281	0.40415	1.91351	2.14281	3.17314	3.2636	2.9441	2.84721	2.76985	2.44916	1.98459	2.1136	2.55708	2.28555	2.49045	2.78354	3.07818	2.36247	1.92528	2.44907	3.12394	2.66597	2.3091	2.03567	2.43245	2.39096	2.39907	2.82153	1.17008	0.927577	1.06156	0.747137	1.04776	1.95744	1.92335	0.963925	0.0643055	-0.174783	1.00108	2.04276	2.15257	2.23519	2.16744	1.43051	1.29426	1.87312
-6.29601	-6.675	-6.45016	-5.23636	-4.91418	-4.91587	-5.84112	-5.90209	-6.36036	-5.31185	-5.49174	-5.15771	-5.41818	-6.37998	-6.39699	-4.68259	-4.75529	-4.23063	-4.01711	-3.0518	-2.96456	-4.42648	-5.71927	-6.03433	-5.40871	-4.4878	-4.21237	-4.00173	-3.71308	-3.70625	-3.74131	-3.36489	-3.13257	-2.37463	-1.54659	-1.73808	-1.47768	-1.45488	-1.65822	-2.53589	-2.98891	-1.82729	-1.12494	-0.102869	-0.0835951	-1.4994	-1.69222	-0.260882	-0.0951632	0.114834
-2.6958	-1.65398	-1.68604	-2.34843	-2.70621	-2.59399	-2.41216	-1.5959	-1.29252	-1.72635	-1.93482	-1.69021	-1.10528	-0.279144	-0.195807	-0.265649	-0.619015	-1.99503	-1.89045	-1.1159	-0.12526	-1.44718	-2.35211	-2.645	-1.96119	-1.134	-0.305882	-0.332025	-1.22652	-1.33078	-0.337978	-0.1022	0.0102753	-0.616784	-1.30223	-1.01069	0.234948	1.64758	1.7031	0.900024	0.676322	0.648352	1.17197	1.09438	0.130427	0.0391072	0.598593	2.28529	2.1285	1.25583
-3.04309	-2.38082	-3.06958	-3.20575	-3.53949	-3.43596	-2.43467	-2.62995	-2.91036	-2.59568	-1.9383	-1.43357	-1.79727	-3.22709	-4.24743	-4.31616	-3.92581	-3.0239	-2.80042	-3.27818	-3.43386	-2.65919	-1.97792	-1.66089	-1.26349	-1.85264	-2.44509	-0.906454	0.111674	-0.925109	0.408295	0.611765	0.120847	-0.357891	0.27288	1.00021	0.370863	1.82581	4.01998	4.87037	6.89607	7.85703	6.8022	6.89398	8.40221	7.71298	6.47725	6.66889	7.40965	7.55436
-10.9285	-12.2759	-12.6216	-11.9153	-10.8295	-9.87964	-9.71573	-10.0202	-10.6908	-10.6561	-10.2532	-9.54485	-10.4398	-11.1012	-10.8907	-10.3503	-10.1504	-10.1362	-9.70728	-9.17377	-8.5147	-8.7756	-7.65645	-7.00821	-6.34987	-6.47914	-6.32856	-6.30538	-6.59535	-6.6474	-6.45936	-6.52017	-6.30795	-5.62034	-4.82178	-4.88325	-4.41419	-3.81217	-4.33467	-3.58252	-2.89692	-1.65982	-1.53376	-2.69598	-3.55792	-2.97569	-2.11365	-1.94904	-1.70974	-2.212
-2.54261	-2.87258	-4.21268	-5.12569	-4.40541	-3.7758	-3.3337	-3.87394	-3.75322	-3.15525	-3.87811	-4.69107	-5.63028	-5.56376	-4.37258	-3.29728	-2.89978	-3.53585	-3.17754	-2.2974	-2.57755	-3.08225	-2.78629	-2.76839	-3.1628	-2.98779	-2.56933	-2.16215	-1.41063	-1.4028	-1.02874	-1.02372	-1.05401	-1.46017	-2.31106	-2.3735	-1.795	-1.16828	-1.54738	-1.78464	-1.80858	-0.584445	0.257255	-0.199699	-0.69667	-0.836066	-0.541023	-1.0749	-2.16978	-1.9771
-2.10086	-2.93719	-3.41427	-2.69687	-1.8931	-1.64235	-2.3891	-3.08695	-2.58239	-1.89802	-2.03417	-1.85389	-1.74501	-1.58039	-1.77973	-1.53344	-1.67302	-1.51433	-2.03516	-1.82579	-0.903459	-1.31952	-1.3562	-1.03684	-1.14117	-0.852221	-0.823261	-0.639485	-1.20013	-0.635118	-0.621969	-0.356811	-0.348521	-0.169084	0.494624	0.658345	0.033315	0.473668	0.0850883	0.859407	1.83085	1.56181	0.970277	1.46885	2.15225	1.86835	0.479061	-0.327637	-0.169942	0.479605
-2.34534	-1.53431	-1.98275	-2.67937	-1.66076	-0.719848	-0.898773	-1.68872	-1.27009	-1.71599	-1.42948	-1.70088	-1.40081	-0.801942	-0.962226	-1.62296	-1.06924	-2.24985	-2.46359	-2.93575	-2.43424	-3.34762	-4.19277	-3.11736	-2.69162	-3.08893	-4.11029	-3.28624	-2.14379	-1.64883	-1.08511	-0.641977	-1.38043	-1.88991	-1.32817	-2.35701	-1.39842	-1.83793	-3.90833	-3.20301	-2.49202	-2.82615	-3.13597	-2.37793	-1.9217	-2.30295	-2.40268	-2.62345	-2.26246	-1.97045
0.0338333	-0.0733154	-0.299938	0.694592	0.203877	-0.313642	-0.954082	0.157414	0.687537	0.522127	0.175342	-0.427396	-0.800237	0.0558638	0.842807	0.520729	0.0920099	-0.142522	-0.847249	-0.510265	-0.518347	0.238135	-0.124752	-1.68116	-0.774077	-1.42076	-0.983576	-1.76785	-1.69117	-1.14605	-0.898641	-0.96548	-1.92125	-2.63114	-1.45854	-1.90047	-2.72941	-3.80829	-2.55333	-2.59571	-1.64486	-1.09556	-0.921564	-0.592228	-1.27142	-1.55661	-0.528327	0.374374	-0.201193	-0.707744
-3.71731	-2.58551	-2.34616	-2.48689	-2.7825	-3.06502	-4.2012	-3.76941	-2.05124	-1.73231	-3.07545	-3.30542	-3.23554	-3.26111	-2.46532	-3.70479	-4.0141	-4.67994	-3.75592	-3.04826	-3.33348	-4.05709	-3.44921	-2.98329	-3.49943	-4.63042	-4.60051	-4.27961	-4.42747	-4.13488	-4.35309	-6.07536	-6.49296	-5.8449	-5.38226	-4.35158	-5.49371	-5.54358	-5.66681	-6.34093	-6.33611	-7.8083	-7.03691	-5.27949	-5.25282	-5.6482	-6.13011	-5.04645	-4.41083	-4.17194
-6.35595	-4.50424	-5.46306	-6.34766	-5.53803	-6.40348	-6.65356	-6.0347	-6.52895	-5.72481	-4.62108	-5.55972	-6.87532	-5.95752	-5.04801	-6.11224	-6.0561	-6.16504	-6.04068	-7.93736	-7.47739	-7.09149	-7.11359	-7.04054	-6.26062	-6.02159	-6.66068	-4.89409	-3.97801	-1.98542	-1.24381	-1.73068	0.0336883	0.356138	0.0561146	1.79649	3.00204	3.12517	1.67301	0.320853	0.670447	1.15309	0.390334	-0.57191	1.32016	2.43305	2.78256	2.58252	2.26638	3.08481
-6.91291	-6.83723	-7.23687	-8.28753	-8.13258	-7.44368	-7.62871	-8.35605	-7.81022	-8.1756	-9.41891	-9.23962	-8.69708	-8.12753	-8.4633	-9.06426	-9.04252	-8.79929	-8.59674	-8.9998	-9.28383	-7.59193	-7.73649	-7.44858	-8.12833	-7.61024	-8.01956	-9.94554	-9.29002	-9.23471	-9.63595	-9.0109	-8.29001	-8.9509	-10.7053	-10.6767	-10.3037	-10.3411	-10.1121	-10.1487	-9.27815	-7.89228	-7.28287	-6.42887	-6.89815	-5.93587	-4.57302	-3.48894	-2.08782	-2.3289
-6.81834	-6.30604	-6.73585	-6.97839	-6.76859	-5.58988	-5.61334	-6.35311	-8.00726	-8.17107	-7.32588	-5.81101	-5.8895	-6.84083	-7.60028	-7.64749	-6.94448	-5.95943	-5.68677	-5.86847	-5.9758	-4.7589	-4.46556	-5.10014	-5.68141	-5.9521	-5.94151	-5.3247	-4.69455	-4.83548	-5.04289	-4.29194	-5.11973	-5.3263	-3.60454	-2.30376	-2.59248	-2.84697	-1.09541	-0.0537998	-0.116706	-0.129442	0.600682	1.4545	1.78761	2.09342	1.97226	2.02856	2.7377	3.20871
-6.95115	-6.75062	-6.68558	-7.93884	-7.79557	-6.45379	-4.21463	-3.29596	-5.22737	-7.66126	-7.18429	-6.66678	-5.11988	-4.2299	-2.46746	-2.80424	-4.21973	-4.64226	-4.12002	-4.92497	-6.70473	-5.80145	-4.70793	-5.80348	-7.24673	-6.5695	-3.73662	-2.88915	-4.7708	-4.41207	-4.57906	-2.84353	-3.78974	-4.76553	-4.19893	-3.08259	-2.92815	-5.23085	-5.85893	-4.61064	-5.29975	-6.4227	-5.59909	-3.34309	-2.04742	-2.1977	1.5713	-0.199918	1.96733	3.87521
-5.49367	-7.51	-10.5786	-13.1462	-12.2777	-9.802	-10.1071	-10.8975	-9.09151	-10.7682	-9.18508	-8.08431	-8.16846	-8.82534	-8.83376	-8.50378	-8.73705	-8.09944	-7.96491	-8.50169	-10.2261	-8.78329	-5.51051	-4.29691	-5.29365	-6.59293	-8.58543	-5.73405	-3.80509	-6.19702	-6.90314	-3.61525	-2.43697	-3.95576	-5.58586	-5.528	-4.56139	-4.08902	-2.4785	-1.36943	-2.17015	-4.34483	-4.17581	-2.98881	-4.13696	-5.82157	-4.65565	-2.00305	-2.45678	-6.08479
-5.15732	-5.10605	-5.44148	-6.86955	-6.56359	-5.72014	-5.59926	-5.90389	-5.90393	-6.08822	-5.30787	-4.42009	-3.99878	-4.07406	-4.90725	-5.42841	-5.11281	-5.35609	-5.9637	-5.37592	-4.78777	-4.39825	-4.66029	-4.86577	-4.42069	-4.88194	-5.06357	-3.9071	-3.56788	-4.27388	-4.35787	-3.01383	-3.60784	-3.86334	-3.58502	-2.85927	-1.86879	-1.91248	-2.92279	-2.1795	-1.66441	-2.1417	-2.279	-1.11672	1.93896	2.32401	2.93562	2.74136	1.991	2.51789
-8.20704	-6.98249	-7.23873	-8.49292	-8.76118	-8.67552	-8.85218	-7.34591	-7.01795	-9.07921	-10.6856	-9.32496	-7.94808	-7.63985	-7.46158	-8.43445	-8.40822	-7.67912	-6.49584	-7.04151	-7.99875	-9.33521	-8.90249	-7.14335	-7.86307	-6.82235	-7.1851	-6.91741	-7.55531	-7.01783	-6.95141	-6.52549	-7.96746	-8.54946	-7.44819	-6.39861	-5.51081	-4.92936	-4.67511	-4.65114	-4.69516	-4.1481	-3.65039	-3.04194	-3.74245	-2.66428	-2.05623	-1.95895	-2.2392	-1.30864
-5.67164	-5.32613	-6.29389	-8.19479	-7.72313	-7.89809	-7.84468	-5.36119	-3.95105	0.269708	1.80673	-3.14753	-3.99757	-4.2046	-4.31921	-1.72416	-1.49072	-2.053	-0.0622852	-0.779417	-0.415493	0.783921	-0.190013	-0.697004	-1.72089	-3.06348	-3.30598	-2.62579	-2.78448	-2.54343	-2.51125	-3.8557	-3.83043	-3.30608	-3.79344	-3.5789	-3.58118	-4.45078	-3.79554	-3.85061	-3.90495	-5.54541	-6.30013	-5.11784	-4.59126	-5.23765	-4.16681	-3.41175	-2.0275	-4.31981
-3.59468	-3.5124	-3.78937	-4.27624	-4.61311	-4.33571	-3.76397	-2.35953	-2.43701	-2.93042	-4.62661	-5.21843	-4.80427	-5.07002	-4.39374	-4.82244	-5.21511	-5.93523	-6.62868	-7.43793	-7.41098	-7.53957	-7.57787	-6.53034	-4.05298	-2.34767	-1.2366	-3.64904	-5.88444	-5.63454	-4.72028	-4.72681	-5.71303	-4.23779	-3.0824	-4.01665	-4.65176	-2.89938	-2.89358	-2.23186	-2.25603	-3.59605	-4.87089	-3.93325	-3.1774	-3.1059	-2.69741	-1.42334	-0.602906	-0.0677191
-1.01751	-2.21627	-3.95051	-4.97128	-3.65892	-2.20746	-2.43748	-1.94717	-2.0584	-1.79184	-1.35294	-1.88532	-2.10435	-2.25631	-2.83104	-2.91699	-3.14012	-3.18532	-3.96893	-4.24805	-3.81977	-3.17096	-2.61546	-2.34795	-2.79276	-3.23077	-3.44019	-2.6628	-3.26636	-3.44876	-3.3913	-3.26039	-3.39587	-3.97654	-2.80178	-3.2636	-2.96699	-3.43789	-4.66125	-4.56628	-4.47609	-4.8453	-4.82291	-4.28422	-3.48213	-3.42528	-4.84764	-4.87693	-3.31947	-1.31465
-2.17585	-2.22652	-3.0895	-3.72123	-5.67636	-6.4825	-3.71686	-0.536754	-3.16827	-4.54471	-4.23855	-2.80725	-2.68638	-4.15137	-4.78372	-3.94645	-4.54108	-5.35034	-5.10953	-4.09349	-3.32575	-3.4794	-4.57362	-4.63565	-3.52015	-4.58341	-8.10229	-7.31498	-7.43847	-6.23824	-5.81604	-5.72966	-6.71541	-6.80242	-6.00271	-7.16364	-8.43966	-8.92288	-7.11899	-6.74529	-6.469	-6.75249	-7.89525	-7.77626	-6.83175	-6.13061	-7.60017	-6.52008	-7.29089	-5.64622
Vm_original
-57.6748	-58.1788	-58.7362	-59.131	-59.1195	-59.1809	-59.1005	-59.4451	-59.475	-58.8951	-59.5431	-59.3169	-59.6652	-60.0534	-59.1964	-59.1251	-59.3019	-59.0245	-58.8908	-58.7261	-58.8808	-59.1158	-58.5473	-58.6151	-59.7811	-60.0403	-60.3831	-60.4643	-60.704	-60.813	-60.3855	-60.0186	-60.0469	-60.0567	-59.9607	-60.5295	-60.1998	-60.0073	-60.2407	-61.008	-61.1822	-60.4212	-60.8634	-61.0577	-60.938	-60.295	-60.4925	-60.7096	-60.5951	-60.8316
-53.3423	-53.7707	-53.7355	-53.6544	-53.9031	-53.4167	-52.5946	-52.7145	-53.1456	-52.0448	-51.7776	-51.4725	-52.0015	-52.1404	-51.8748	-52.1127	-52.2797	-51.6827	-50.8831	-51.5469	-50.3205	-50.3862	-51.4322	-51.1648	-50.7707	-50.5223	-49.5845	-49.6758	-50.6848	-49.9719	-50.0682	-50.4286	-50.7744	-51.2786	-50.7337	-50.384	-50.0773	-49.9185	-49.9432	-50.1401	-50.2759	-49.8476	-49.6165	-49.5614	-49.2129	-48.631	-48.9973	-49.3642	-48.2941	-47.6838
-57.5701	-57.6725	-57.9072	-57.4937	-57.4837	-57.4927	-57.7602	-58.1478	-57.9854	-57.8866	-57.9979	-58.218	-58.2472	-58.5991	-59.0605	-59.3611	-58.8122	-58.0331	-58.1372	-58.616	-58.728	-58.823	-58.8912	-59.0544	-58.0538	-57.763	-57.9241	-58.5105	-58.821	-58.7194	-58.3878	-58.945	-58.5025	-58.2809	-57.9492	-58.0318	-58.5631	-58.316	-58.179	-58.3924	-58.5145	-57.8168	-57.7138	-57.8154	-57.8884	-57.9145	-57.9121	-58.1243	-57.2165	-55.7379
-58.17	-58.2408	-57.9505	-57.3855	-57.7433	-58.1732	-58.2054	-58.301	-58.5244	-58.2662	-58.4733	-58.6769	-59.1705	-59.2551	-59.0091	-59.4399	-59.374	-59.1682	-59.4324	-59.5312	-59.5541	-59.7571	-59.748	-59.7365	-59.5585	-59.581	-59.5034	-59.3003	-58.2473	-57.576	-56.9428	-57.1688	-57.264	-56.822	-56.8759	-56.4366	-56.3021	-56.7075	-55.6378	-55.6826	-55.7062	-55.1159	-55.3358	-55.1439	-54.8983	-55.52	-55.0595	-54.1133	-53.0371	-53.1406
-55.7427	-55.99	-56.3987	-56.2205	-56.1159	-56.2941	-56.4425	-56.4557	-55.5154	-55.3342	-55.9268	-56.5655	-57.0296	-56.9368	-56.7013	-56.5293	-56.549	-56.5704	-56.8988	-56.5496	-56.014	-55.878	-56.2503	-56.2315	-56.2214	-56.3885	-56.6171	-56.9595	-56.9606	-56.9756	-56.3789	-56.7947	-57.4975	-57.3215	-58.7124	-58.8185	-58.7852	-57.8933	-56.0568	-54.5959	-54.6882	-53.7561	-53.2462	-53.07	-52.4599	-52.2916	-52.4111	-53.4088	-53.0695	-51.9614
-58.2209	-58.0522	-58.4479	-57.9956	-57.9816	-57.8585	-57.3314	-57.6945	-58.1909	-58.1343	-58.404	-58.2766	-58.0993	-57.6825	-57.819	-58.1906	-58.7399	-59.4749	-59.1482	-58.9501	-58.3043	-58.2846	-58.4837	-58.8504	-59.1948	-59.4041	-59.627	-59.7158	-60.0175	-59.5535	-59.3644	-59.6196	-59.0135	-58.9079	-59.7296	-59.8433	-59.3844	-59.8505	-60.4033	-60.362	-59.9555	-59.879	-59.8226	-59.9078	-59.8656	-59.7631	-60.1949	-60.2233	-60.0873	-60.1645
-55.5415	-55.3421	-55.4464	-55.4958	-55.5299	-55.5171	-55.9711	-55.5675	-55.2942	-55.2266	-55.3136	-55.4703	-55.8201	-55.6693	-55.4934	-55.5521	-55.7072	-55.1882	-55.0589	-55.1987	-55.6479	-55.8114	-55.8306	-55.2946	-54.5855	-54.5025	-54.485	-54.8077	-54.9698	-54.8191	-54.3094	-54.4188	-54.6228	-54.7312	-54.5249	-54.5083	-54.6184	-54.5753	-54.5611	-54.5212	-54.1778	-53.6881	-53.5059	-53.4345	-53.2896	-53.2077	-53.327	-53.7615	-54.0775	-54.0477
-57.7119	-57.799	-57.7847	-57.6194	-57.5027	-57.5443	-57.4806	-57.5972	-57.5982	-57.2054	-57.1181	-57.2762	-57.0126	-57.1519	-56.7937	-56.8005	-56.9683	-56.6076	-57.2188	-57.2086	-57.1156	-57.202	-57.1849	-56.8769	-56.7456	-56.8718	-57.3747	-57.1079	-56.8475	-56.9313	-57.1425	-56.9308	-56.6472	-56.6986	-56.165	-55.9101	-56.1681	-56.3934	-56.4818	-56.4355	-56.5258	-56.7248	-57.0241	-56.8247	-56.8617	-56.6382	-56.2405	-55.9055	-56.2696	-56.4302
-60.8061	-61.0955	-60.8571	-60.4412	-60.7534	-60.9092	-60.664	-60.9211	-60.9271	-60.9019	-60.7032	-60.4488	-60.3955	-60.2977	-60.4751	-60.5713	-60.6304	-60.4121	-60.5183	-60.5569	-60.6248	-60.3448	-60.8967	-60.607	-60.4547	-60.4322	-60.4108	-60.4484	-60.3493	-60.2361	-60.2303	-60.2514	-60.4619	-60.4784	-60.2208	-60.2156	-60.1791	-60.2025	-60.0514	-60.0783	-60.3844	-60.025	-60.3058	-60.4527	-60.6192	-60.264	-59.8595	-59.9598	-60.0829	-59.6452
-58.4333	-58.0329	-58.5848	-58.3162	-57.9029	-58.4673	-59.0587	-58.4643	-58.3831	-58.5912	-58.0153	-57.9607	-58.6745	-58.298	-58.4046	-58.6897	-58.1913	-58.6662	-58.6197	-58.3105	-58.9799	-58.6936	-58.4397	-58.7662	-58.0811	-58.4298	-58.6476	-57.8849	-58.3711	-58.5072	-58.6772	-59.0404	-58.6184	-58.8734	-59.4239	-58.8408	-59.1494	-59.0665	-59.0091	-58.5256	-57.9353	-58.6729	-58.2334	-58.1851	-58.1992	-58.1748	-58.8258	-58.4693	-59.1599	-58.4574
-55.9298	-55.8268	-55.8335	-55.7288	-55.2453	-55.5948	-55.6658	-55.8181	-55.3169	-55.6509	-55.7805	-55.577	-55.6103	-55.1166	-55.3617	-55.5273	-55.6607	-55.9218	-55.3799	-54.7408	-54.5985	-54.5848	-54.5526	-55.2566	-55.0569	-55.3905	-55.7856	-56.3223	-55.9433	-55.9563	-56.08	-55.8211	-55.6684	-55.7596	-56.2923	-55.8961	-55.8206	-56.1154	-55.778	-55.5785	-55.7858	-55.8711	-56.0435	-56.1934	-56.6239	-56.8728	-56.5275	-56.4694	-56.3781	-56.3176
-54.1099	-53.8858	-54.444	-54.7269	-55.1749	-55.2073	-54.9804	-54.9013	-54.9827	-55.463	-55.7567	-55.4151	-55.0413	-55.0342	-54.9117	-54.7894	-55.4727	-55.8279	-56.1675	-55.9217	-55.4507	-55.2979	-55.5144	-55.8242	-55.6743	-56.1072	-56.2543	-55.5653	-55.6489	-55.6965	-56.0862	-56.414	-56.4203	-55.765	-55.4493	-55.2607	-55.2414	-55.0989	-54.7325	-54.4046	-54.6026	-54.6352	-54.0821	-53.9116	-52.9249	-52.3203	-52.3839	-51.8807	-51.8718	-51.7654
-54.7649	-54.7323	-55.2815	-54.3041	-54.1154	-54.3878	-54.6162	-54.5305	-54.4628	-54.1196	-54.4828	-54.9945	-54.0891	-53.9066	-54.4913	-54.8357	-54.2458	-55.0016	-55.2461	-54.8172	-54.433	-54.859	-54.8752	-55.2684	-55.5338	-55.518	-55.988	-56.421	-56.3921	-55.7909	-55.7813	-55.9335	-55.8423	-55.8796	-56.1793	-56.4109	-56.3324	-56.4648	-56.0957	-55.4923	-55.7183	-55.9721	-55.7719	-55.8284	-52.8784	-48.7857	-47.8328	-49.4252	-48.634	-48.6412
-51.0212	-51.369	-50.9909	-50.6448	-49.688	-49.437	-49.8623	-51.2006	-51.2425	-50.4943	-50.6952	-50.6118	-50.7102	-51.605	-51.9851	-51.8961	-50.9676	-51.1249	-51.591	-52.336	-52.225	-52.0521	-52.9591	-53.6936	-53.0294	-53.4305	-53.3582	-53.9664	-54.6007	-54.8848	-54.9361	-54.2246	-54.153	-53.859	-54.0469	-54.9989	-56.2368	-56.328	-56.324	-56.8338	-56.7014	-56.6198	-55.7973	-53.4102	-50.659	-49.4728	-48.9874	-47.4319	-47.0432	-48.3807
-51.7316	-51.9113	-52.4199	-52.2635	-52.3132	-52.5522	-52.1291	-51.9213	-51.7671	-52.7756	-52.9253	-53.1149	-52.8014	-52.2697	-53.1486	-52.5408	-52.0414	-52.5831	-52.3389	-53.116	-52.4956	-52.2601	-52.6737	-52.4676	-52.3873	-52.0261	-52.0451	-51.6033	-51.3921	-50.9301	-50.3284	-50.9469	-51.3956	-49.7657	-50.069	-49.619	-49.4896	-48.8639	-48.5034	-48.9111	-49.7662	-51.0414	-50.389	-50.2572	-51.0551	-50.0428	-49.1501	-50.2625	-50.6675	-48.761
-55.1923	-55.2599	-55.6465	-55.3973	-55.2831	-55.3794	-55.3386	-55.1969	-55.3095	-55.3549	-55.8427	-56.099	-55.9583	-55.6127	-55.9911	-56.6401	-56.5588	-56.4808	-56.1265	-56.1549	-56.2311	-56.1504	-56.4202	-55.9246	-55.5611	-56.4891	-56.7804	-56.5575	-56.0904	-56.1044	-56.2127	-56.5214	-56.526	-56.4644	-56.6536	-56.677	-56.859	-56.9879	-56.8668	-56.8821	-57.0735	-55.1429	-51.4879	-48.3643	-47.467	-46.5354	-46.919	-46.4379	-46.1535	-46.535
-58.5091	-58.5556	-58.9745	-58.5017	-58.4066	-58.4812	-58.8117	-58.8255	-58.5105	-58.6353	-58.3416	-58.1849	-58.2206	-58.3268	-58.4591	-58.0244	-57.9984	-58.3668	-58.9315	-58.9151	-59.0781	-58.7493	-58.6669	-58.5923	-59.0284	-59.2387	-59.0803	-58.6862	-57.5489	-57.2946	-57.3954	-57.5009	-57.5714	-57.7659	-57.9879	-57.7489	-57.465	-57.1019	-57.3525	-57.057	-57.2903	-57.1789	-56.9481	-56.5681	-57.0284	-57.2201	-56.7713	-56.4568	-57.1619	-57.1745
-57.9236	-58.7001	-57.9784	-57.8872	-58.4674	-58.6402	-58.7248	-58.819	-58.9833	-59.3435	-58.9154	-58.2414	-57.9572	-58.1037	-57.7675	-57.794	-58.1119	-58.3865	-58.326	-58.2398	-58.4222	-58.5222	-59.1031	-59.1263	-58.9196	-58.3019	-57.7724	-58.4459	-58.7101	-58.7289	-59.0031	-59.2548	-59.2064	-58.9169	-58.9018	-59.5549	-59.6939	-59.9369	-59.32	-58.9672	-59.0269	-59.28	-59.1916	-58.9473	-58.9662	-59.049	-58.8766	-59.0181	-58.3064	-58.1573
-56.8831	-55.441	-53.99	-54.9467	-56.4617	-56.626	-56.336	-56.1615	-56.44	-55.5825	-54.4736	-55.2084	-55.0896	-55.0763	-55.4513	-55.237	-55.178	-55.8055	-56.3123	-55.6597	-55.0174	-56.1187	-56.3941	-55.4868	-55.0557	-54.8943	-54.9132	-54.8843	-55.0019	-55.8418	-56.3156	-56.4719	-55.7825	-55.4856	-55.6383	-55.8735	-55.7147	-55.5675	-56.0459	-55.7888	-54.9625	-55.5634	-55.5765	-55.3393	-55.0443	-56.2896	-57.2334	-57.5111	-55.6563	-55.6568
-58.625	-58.8738	-58.7922	-58.7668	-58.482	-58.3952	-58.4843	-58.414	-58.5438	-58.3736	-58.5297	-58.1474	-58.2551	-58.385	-58.0216	-58.04	-58.3067	-58.3031	-58.3211	-58.2292	-57.7215	-58.0492	-58.0442	-58.2892	-58.2606	-58.1079	-57.8803	-57.448	-57.358	-57.5643	-57.4906	-57.2747	-57.3258	-57.5207	-57.5256	-57.2006	-56.9548	-56.533	-56.263	-56.6709	-56.9035	-57.465	-57.2265	-56.8364	-56.8255	-57.1965	-57.0324	-56.7419	-56.6364	-56.7693
-56.4554	-56.9063	-57.6278	-57.8098	-57.4978	-56.9556	-56.8154	-57.3237	-57.43	-57.1536	-57.3724	-57.5576	-57.1611	-56.5113	-56.2331	-55.9918	-56.9774	-56.4898	-55.8667	-55.5727	-55.9999	-55.21	-54.7922	-54.0012	-53.9612	-54.6771	-54.2023	-53.842	-54.2958	-54.9883	-54.8168	-54.5029	-54.6197	-54.0158	-54.5411	-55.403	-54.7735	-54.515	-54.9082	-55.0951	-54.9056	-53.9607	-52.8542	-52.188	-53.2552	-53.9401	-53.4901	-53.1142	-53.2967	-53.3114
-56.3006	-56.1699	-56.3244	-56.4568	-56.2149	-55.8976	-55.7138	-55.7505	-55.3396	-55.6965	-56.2773	-56.7977	-56.2755	-55.575	-55.5404	-56.2709	-56.4119	-56.1788	-56.9942	-56.9381	-56.4278	-56.3776	-56.4583	-56.0572	-56.3193	-56.6514	-56.3334	-56.7703	-57.74	-57.5985	-56.5121	-56.6826	-57.0956	-57.0424	-57.4669	-57.1892	-56.9215	-56.826	-56.7928	-56.6282	-56.5606	-56.0284	-56.2609	-56.249	-56.3091	-57.0857	-56.7207	-56.5613	-56.1878	-57.0602
-55.7601	-55.2321	-55.4151	-55.902	-56.0243	-55.9481	-55.1772	-53.7509	-53.0323	-54.0643	-54.4827	-54.286	-54.1232	-54.5033	-55.0245	-53.936	-53.8442	-54.3969	-54.4486	-54.7936	-55.5586	-55.783	-55.331	-53.7047	-53.1187	-52.7392	-51.8779	-52.9784	-54.7786	-54.7205	-54.2902	-53.9376	-54.4984	-54.1238	-53.8128	-54.0447	-54.596	-54.5492	-54.3676	-54.4504	-54.6011	-54.6956	-54.7825	-54.1915	-53.7544	-55.0403	-54.7798	-54.065	-52.2674	-50.6165
-56.4061	-56.7458	-56.9985	-56.6342	-56.5298	-56.8837	-57.1185	-57.3197	-57.4853	-57.3288	-57.3571	-57.2277	-57.4272	-57.646	-57.6474	-57.448	-57.3708	-57.7915	-58.0709	-58.106	-57.8361	-57.786	-57.8044	-57.588	-57.6757	-57.3297	-56.762	-55.7045	-55.8058	-56.2927	-56.3794	-55.8938	-56.0944	-56.8889	-56.5723	-55.8776	-55.6467	-55.9373	-56.3879	-56.5218	-53.4252	-53.672	-53.0224	-53.1007	-53.2425	-53.942	-53.6646	-53.4081	-53.93	-54.0945
-54.9763	-54.0624	-53.8515	-55.9752	-56.1944	-55.0768	-55.3189	-55.1578	-55.1789	-55.6056	-55.039	-54.6918	-54.5762	-54.816	-55.1527	-54.6684	-54.7586	-54.7085	-55.0869	-54.7208	-54.7003	-55.436	-55.3947	-55.3858	-55.8147	-56.0873	-55.6686	-55.4524	-57.8782	-57.8344	-58.1923	-57.6519	-57.5794	-57.4679	-57.021	-55.2261	-55.3013	-54.4251	-54.3919	-54.3172	-53.8301	-52.302	-51.7407	-51.8076	-51.6909	-51.4413	-50.3581	-48.6718	-49.3656	-49.7701
goal Cell ID	space Cell ID	inter Cell ID		baseline Vm
5	3	18		60
22	24	14		53.8
13	4	10		58.8
11	23	7		58
19	20	1		57.5
21	17	8		59
	12	6		56
	9	25		57.5
	15	2		59.6
	16			58.5
				56
				55
				55.5
				54
				52.5
				56
				59
				58.5
				56
				59
				57.5
				56.5
				54.5
				58
				56
[truncated: 134 more columns]

## Sheet: B
Goal	Space	Inter
1.46802	0.963943	0.743981
0.854409	0.529664	0.547673
1.10283	0.284054	0.641504
0.766333	0.994377	1.30633
0.72819	0.526705	0.848515
0.878704	0.672768	0.321938
	1.17462	0.737719
	1.01446	0.781003
	0.677404
	1.36762
