# Supplementary material for: Mechanisms of experience-dependent place-cell referencing in hippocampal area CA1
Source: Nat Neurosci. 2025 Apr 1;28(7):1486–96. doi: 10.1038/s41593-025-01930-5 (PMC12229891; doi:10.1038/s41593-025-01930-5)
Supplement: Supplementary file 16 — Putative goal- and space-referenced Vm in individual CA1 PCs. [file 41593_2025_1930_MOESM16_ESM.xlsx]

## Sheet: panel A
Vm_goal
-6.56911	-3.90278	-4.06503	-4.16593	-3.96846	-3.98456	-3.19341	-1.49104	-2.60234	-1.38169	-1.40668	-1.35799	-1.62721	-1.01224	-0.461422	0.7331	-1.45921	-1.75465	-0.29747	0.0503039	1.12112	-0.222267	-1.6843	-1.40181	2.31757	2.22155	2.36767	2.64851	0.547048	0.232257	-0.177695	-0.357265	2.36396	2.50376	0.948767	0.866234	0.744159	2.41355	3.16946	3.22492	2.83698	0.435512	0.442465	0.988794	1.67869	1.326	0.521151	-0.20786	1.06287	1.09901
-4.02824	-4.17371	-3.06595	-2.38611	-1.5982	-3.21783	-2.98313	-2.00764	-1.1037	-1.60003	-2.81886	-1.93072	0.237924	0.199757	-1.49954	-1.47044	-0.968555	-1.25763	-0.982448	-0.299048	0.51352	-1.07243	-1.48895	-1.72049	-0.0154746	-0.0180305	-1.02566	-0.180853	0.953918	0.730969	0.222264	0.0116921	1.36944	0.448309	-0.246655	0.843953	-0.409779	-0.874584	0.177969	0.534479	-1.79366e-06	0.851348	1.5039	1.34474	2.32038	1.88183	1.76217	2.19832	1.8296	1.94048
-2.81027	-2.00081	-3.42381	-3.7986	-3.82448	-1.68803	-1.6292	-1.50737	-2.7067	-4.19674	-4.3488	-2.44659	-2.08468	-3.28904	-5.23629	-4.44006	-2.8484	-1.39687	-1.763	-1.84628	-2.32072	-2.48153	-2.31394	-0.025945	0.0723718	-0.486259	-0.409873	-0.698567	-0.985301	-0.78099	0.599946	0.118794	0.301005	0.25987	0.0203889	0.350445	1.2064	0.92967	-0.0571706	0.418045	1.53549	1.87052	0.664198	0.319294	0.157612	0.153909	-0.0685046	1.12876	3.09032	3.26878
-6.46758	-7.065	-7.27457	-6.38632	-5.51446	-5.07544	-5.38488	-6.06549	-6.58837	-5.68514	-4.05439	-3.27356	-3.13962	-4.31239	-4.55838	-4.1241	-3.46953	-3.9187	-4.59129	-4.24591	-4.30013	-3.30015	-2.7094	-3.2901	-4.14736	-5.50836	-5.33138	-4.85108	-3.7562	-4.13344	-5.64001	-7.49259	-8.76524	-9.50812	-9.77986	-9.53149	-9.061	-7.80079	-7.245	-7.03987	-7.4174	-7.27765	-6.41114	-5.23906	-5.19325	-5.89813	-7.13422	-6.76443	-5.61421	-5.17488
-0.363561	-0.521863	-0.62619	-0.733861	-1.54813	-2.10551	-1.87875	-0.554849	0.463468	1.28241	0.517283	0.0928878	-0.013331	-0.293558	-0.159174	0.205449	0.208713	0.403363	0.916781	0.48238	0.129886	0.585631	0.686026	0.375213	-0.651911	-0.264062	0.444704	1.14232	0.674345	0.530841	0.754143	0.569846	1.24817	0.872305	0.820641	0.449174	0.457966	0.898145	1.38888	1.54172	0.175441	-1.2366	-2.18857	-1.03057	0.759686	1.2784	1.0704	0.540567	0.572745	0.646668
-2.94395	-2.79639	-1.9346	-1.57362	-2.77385	-2.67082	-3.91385	-2.43586	-1.73778	-1.37186	-1.3783	-1.83654	-2.62806	-0.796244	-0.572298	0.220807	-0.566772	-0.898033	-1.30379	-2.9134	-3.65246	-3.48363	-2.96944	-1.79798	-1.95687	-1.3846	-1.63761	-0.97854	-1.0416	-0.324635	-1.18581	-1.26768	-0.515367	0.106762	0.421334	-0.11048	-0.202031	-0.246875	-1.35379	-1.4503	-0.281329	0.426108	-0.627841	-1.53042	-1.33287	-1.50824	-0.859463	0.306688	-0.11556	-0.417464
-0.734441	-0.678543	-1.14663	-0.872726	-0.988207	-1.17849	-0.554556	-0.0748941	-0.630553	-0.928837	-0.804569	-0.491089	0.142037	0.354221	-0.091671	-0.494556	-1.08079	-0.837688	-0.203197	-0.489875	-1.396	-1.90783	-1.93651	-1.28881	-0.196037	0.365079	0.0489545	-0.138303	-0.237468	-0.139353	0.40529	0.817654	-0.484109	-0.964766	0.0274011	1.20787	2.40013	1.60438	0.743816	0.217788	0.217569	1.3538	1.43017	0.410106	0.561688	0.528594	1.74794	2.12229	1.33935	0.805708
0.838064	0.0636181	0.0767016	-0.686835	-0.916011	0.325896	0.0880262	-0.117237	-0.128647	-0.778035	-0.512165	0.109761	-1.56284	-3.03597	-3.16848	-2.68244	-1.87451	-1.74185	-2.96276	-3.19172	-1.45319	-2.03167	-2.34326	-1.7575	-2.09107	-3.19984	-2.01835	-1.14605	-1.23799	-1.09431	-2.1144	-2.60237	-2.22987	-1.84846	-2.7317	-1.24527	-0.437083	-0.528282	-0.276382	0.470365	0.169384	0.271921	1.24683	1.48628	0.987979	0.848033	0.964108	1.22771	1.42384	0.628624
-8.11386	-8.65963	-7.52092	-6.65161	-6.33704	-6.17346	-7.24912	-6.82315	-6.17814	-5.64259	-6.79752	-7.10127	-6.66728	-6.81003	-6.62113	-5.79769	-5.54745	-5.47246	-5.13877	-5.8688	-4.69938	-4.04799	-3.89369	-4.25765	-4.03135	-3.43024	-3.43087	-3.80701	-3.80531	-3.85284	-3.62278	-3.07803	-2.47821	-3.09034	-2.49908	-2.17726	-2.8672	-1.98594	-1.15586	-0.55952	-0.834429	-1.86616	-2.21615	-1.52853	-1.38252	-1.45094	-1.13215	-1.04309	-1.10124	-1.07645
-6.26614	-6.28364	-5.24947	-4.57715	-3.93764	-3.72387	-3.29626	-3.74732	-4.73956	-4.56774	-4.80413	-5.6638	-5.72999	-3.46173	-2.32487	-3.35753	-3.02764	-1.91288	-1.62049	-2.38271	-3.06686	-3.38268	-3.13964	-2.67395	-2.09665	-1.99695	-1.5921	-1.54877	-1.53064	-1.00097	-0.517495	-0.920692	-1.75174	-2.1571	-1.59962	-1.08335	-0.937202	0.177927	1.04092	0.813168	0.418412	0.0877053	-0.00586402	0.0738161	0.00141681	0.124632	-0.383649	-0.502318	-0.341882	0.330364
-4.09257	-4.20302	-3.53478	-3.01048	-3.40287	-3.24718	-2.72592	-3.18328	-3.67355	-2.83215	-3.17753	-3.67621	-4.06197	-3.02212	-2.36685	-2.18441	-3.32063	-3.7497	-2.25222	-2.13087	-2.1336	-2.0981	-2.24909	-1.92986	-1.80481	-1.85243	-2.26103	-1.50848	-1.06016	-1.39866	-1.62599	-1.45261	-0.489332	-0.446227	-0.915533	-0.792379	-1.14201	-0.945523	-0.289192	-0.55949	-1.37279	-0.928387	-0.227766	-0.823766	-1.67878	-2.18786	-1.93058	-1.76795	-1.60321	-1.57713
0.344796	1.08419	1.25607	1.37721	1.31461	0.497463	0.515826	2.67168	2.80397	2.12204	2.05597	1.3691	0.682618	-0.817276	-0.0636264	3.07889	2.33832	1.25248	3.68939	3.46311	1.60354	3.29581	4.33708	1.81479	0.534087	-0.829571	-0.100344	1.63708	0.828607	1.52365	2.5244	1.03583	0.429789	0.407237	1.58103	3.52181	3.14365	1.57639	2.26093	2.5453	3.02528	1.20774	0.44585	0.735714	1.31282	0.316786	-0.59284	-0.451896	-0.0781272	-0.604408
-0.612904	-0.981461	-0.141405	-0.0160054	0.0575539	-2.05698	-2.70352	-1.43597	-0.294446	0.18375	-1.27446	-1.48102	-1.23948	-1.50477	0.169244	-0.409241	-1.49446	-1.96972	-0.753327	-0.260294	-0.862429	-1.05522	-0.690025	-0.609314	-1.28813	-0.837632	-1.63493	-1.91194	-0.84011	-0.917328	-1.26414	-2.54943	-2.31284	-1.68012	-1.48513	-1.34751	-2.04515	-2.16729	-1.39831	-0.596082	-0.315776	0.548673	1.53003	0.846669	-0.00892977	0.641714	1.36367	1.06789	-0.720082	0.664675
-3.32553	-3.21084	-3.22192	-2.66373	-4.27952	-5.73093	-4.65711	-3.19254	-2.84451	-3.29738	-3.77484	-3.60161	-3.3643	-3.05492	-3.48107	-3.95339	-5.10786	-3.57653	-2.92135	-1.76996	-3.33209	-3.05623	-2.79304	-3.40137	-4.01208	-3.19456	-2.87642	-2.99323	-2.77412	-2.84363	-3.65226	-4.82893	-4.38507	-2.92827	-1.80361	-2.28338	-2.18883	-1.75111	-2.50694	-2.96402	-3.95876	-4.12499	-2.18665	-1.6046	-2.94565	-2.4341	-1.10335	-1.29706	-1.39383	-0.796178
-2.95041	-0.349162	-0.196134	-1.31152	-0.310942	-1.92934	-2.41241	-2.13853	-3.41827	-2.76365	-1.26523	-1.91499	-2.44611	-2.42308	-1.76724	-3.04032	-2.87158	-1.71274	-2.95434	-3.92585	-4.2827	-3.41648	-2.79118	-3.46459	-2.53185	-1.88729	-1.98481	-0.4018	1.27266	2.45848	3.0827	2.9449	3.43223	2.15457	2.80495	3.21166	2.37369	1.59034	1.77409	1.95336	2.11498	1.65287	0.376167	-0.0928049	0.194573	-0.224931	-0.141026	0.117651	-0.429635	-0.453639
0.0150935	-0.677104	-2.43237	-2.61103	-1.64677	-2.73717	-3.78478	-0.769912	-1.89441	-2.1997	-1.09055	0.119601	-0.580152	0.435724	-1.05861	-0.581212	-0.98705	-3.04843	-4.10213	-3.31371	-0.536327	-0.529319	0.271843	-1.2488	-0.897042	-1.49325	-2.61951	-0.872021	-1.78536	-3.42488	-2.3429	-1.4705	-2.83852	-4.02543	-3.05883	-2.77803	-3.57237	-3.46915	-2.76003	-1.57493	-0.868119	-1.5157	-2.45665	-2.55531	-1.44929	0.44051	0.577926	-0.103136	-1.79377	-1.76305
-0.785114	-0.771988	-0.549205	-0.0435747	1.30106	1.64872	1.1059	-1.08557	-1.75957	-0.764336	0.871903	1.09228	0.333484	-0.25952	0.0330197	0.156464	1.35241	1.37283	0.934745	1.66901	2.3718	2.59032	1.66786	0.20871	0.755911	1.63308	1.01908	1.71921	1.10417	-0.662037	-0.916845	-2.3636	-2.60245	-1.58618	-0.471244	-0.29836	-1.03904	0.412365	1.03312	0.0554502	-0.587522	-0.391891	0.643655	1.35721	1.19168	1.04422	0.697002	1.51048	2.02314	1.64831
-12.0987	-13.006	-11.5303	-10.7598	-7.85235	-4.12969	-6.22533	-10.4062	-11.6616	-10.7266	-7.21575	-6.24869	-5.68913	-6.76413	-7.7107	-9.41081	-9.28826	-9.33545	-10.4275	-8.99072	-6.28942	-6.9756	-6.94148	-8.53042	-7.2441	-4.39255	0.350595	-0.362715	-5.04275	-6.22548	-7.15757	-7.43241	-6.72625	-5.34993	-4.24011	-0.654837	2.58746	-1.53526	-2.55629	-0.189294	2.16765	7.48531	3.21931	-0.215995	-2.02192	-1.5227	-0.486345	-1.14453	0.100767	0.0765687
4.37925	-1.34192	-1.82704	1.61276	1.90087	-2.23678	-5.88089	-4.21656	-2.41058	-5.06642	-0.329635	-2.93719	-0.831918	-2.09735	-2.83304	-1.44453	-3.58203	-5.39396	-1.50242	1.65647	-4.30666	-8.09651	-5.07252	-6.04099	-8.55379	-7.06992	-4.49116	-0.712404	-0.682531	-5.81011	-7.86587	-5.91467	-2.43484	-3.09447	-6.25727	-4.43742	-2.52264	-2.52947	-6.75921	-5.72729	-2.91268	-6.31268	-4.9702	-2.47585	-3.86831	-4.47724	-3.24871	-5.92709	-5.1469	-5.36885
-1.07383	-1.29159	-1.57816	-1.84083	-1.21484	-0.900505	-0.83541	-1.01556	-1.47805	-0.432444	0.963709	1.72538	1.08711	-1.53096	-2.26424	-0.233008	0.155077	-1.52751	-1.39841	-0.276009	0.497938	0.0135182	-0.414032	0.559762	1.75241	1.88732	0.729589	0.572859	0.473128	1.40603	2.05976	0.881907	1.72929	2.21375	1.12148	1.1278	0.361788	-0.572576	0.174614	-0.140441	-0.873635	-0.370458	0.335588	-0.24663	-0.217878	0.0235807	-0.196691	0.495719	1.33941	1.13991
-2.35092	-0.907819	-0.778965	-1.8765	-3.13215	-3.14315	-1.78547	-1.83482	-2.33541	-3.96185	-3.59862	-1.6775	-1.27689	-0.449899	-1.13915	-2.2497	-1.36144	-0.623038	-0.951654	-2.31304	-2.92333	-2.71421	-2.39296	-2.62598	-0.811297	-1.14231	-1.29563	-2.09889	-2.10082	-2.80892	-1.98276	-3.67969	-5.08798	-3.6593	-2.85026	-3.00094	-2.5728	-1.31519	-1.52049	-2.41201	-3.16136	-3.39849	-2.71709	-3.08672	-2.98601	-2.33815	-1.4434	-1.41326	-1.94237	-2.0703
-5.34879	-8.52471	-8.71571	-10.3056	-10.705	-8.16746	-5.6879	-5.42024	-5.58213	-5.17183	-2.40355	-0.22041	-1.84426	-1.43366	-1.68806	-2.91057	-4.43619	-2.29713	-2.37953	-1.68877	-0.35288	-0.372739	-1.22532	-1.38919	-1.55249	-1.90126	-2.01469	-2.55831	-0.75704	-1.72131	-3.94694	-4.42395	-3.68638	-3.23337	-2.73319	-3.81208	-4.63077	-3.596	-2.70515	-2.59153	-3.17403	-4.76675	-5.42258	-5.09749	-4.43487	-2.56723	-4.06224	-4.39635	-2.71021	-2.11796
0.100999	-0.759909	-1.71933	-2.85264	-2.93569	-3.14541	-2.87452	-2.23089	-1.82329	-2.31142	-2.16651	-2.83965	-2.4302	-2.02711	-2.01445	-1.79376	-4.4457	-3.83519	-3.35804	-4.34996	-4.90359	-4.29285	-4.66081	-3.58615	-3.24605	-3.1417	-3.3056	-2.85485	-3.49669	-4.94358	-4.11023	-3.88925	-4.30281	-4.1751	-2.6247	-1.71921	-2.45492	-3.24392	-1.52924	-2.21981	-1.78029	-1.26124	-1.67358	-2.52448	-1.44477	-1.11168	-0.785738	-1.88772	-1.75259	-1.13488
4.57313	0.897036	-1.32	1.15515	2.83823	2.52791	1.47297	0.536853	0.776409	1.51439	0.346697	0.227669	0.694127	1.32175	1.55133	1.2894	1.26195	0.801185	-0.164732	1.4178	2.04814	2.32496	1.78786	1.52066	2.37518	1.72677	2.00008	1.79827	1.2957	1.606	1.69733	2.32522	1.47214	2.12653	2.36297	2.73782	2.00301	1.06128	0.56285	1.29103	1.48167	0.993429	1.68912	3.31052	3.53112	2.22326	1.29462	1.45115	2.73548	3.53569
1.89564	2.26009	1.10404	0.505383	-0.977799	0.0393641	1.33125	0.149499	1.19016	1.6268	2.76211	2.04867	1.84042	1.96031	1.42554	-0.655647	-1.40539	-0.578059	-1.11258	-0.203667	1.16233	0.267195	-1.77404	-1.75598	-1.35339	-1.66785	-2.02239	-1.03932	1.15037	0.11709	-0.83531	-1.63272	-1.50152	0.616838	-0.220038	-1.44515	-0.646037	1.5797	1.87628	1.71154	2.55059	1.60042	0.907835	0.7294	0.00987656	-0.181364	-0.567666	-2.52544	1.32905	4.74122
Vm_space, note the bin size = 1.84 cm
-9.0682	-10.1614	-7.22923	-7.60193	-8.93539	-9.50827	-9.18904	-9.4456	-7.11743	-6.20447	-7.92663	-3.92514	-3.08453	-5.59243	-7.42027	-7.34698	-6.08957	-6.71288	-5.44579	-4.75662	-5.73353	-5.79277	-4.08112	-4.29464	-4.31526	-5.05312	-4.12059	-3.62594	-3.30824	-3.26179	-2.9804	-1.8078	-3.11642	-2.93696	-1.73026	-1.05331	0.0969623	-1.28151	0.782971	1.07138	1.33245	1.12116	0.586736	1.79874	1.44997	2.18098	3.07559	2.24163	4.86596	5.10841
-7.67383	-8.38093	-8.6607	-7.30806	-8.37896	-6.54655	-7.54853	-7.6345	-7.08769	-6.65722	-5.96301	-6.82688	-5.92864	-6.67242	-5.06176	-5.70889	-4.62659	-3.98932	-3.38946	-4.80547	-5.09106	-3.55495	-4.10271	-2.94375	-2.25491	-2.76854	-3.04555	-2.17769	-1.86617	-1.57558	-0.0160807	-1.02869	-0.847138	0.309704	0.449144	0.779529	1.79294	2.43611	2.67715	2.52969	2.30842	1.75456	2.44864	3.46101	4.34369	4.79529	4.88461	5.32002	5.15928	6.53443
-3.91538	-3.71986	-1.70553	-2.03801	-5.79301	-3.83358	-4.60802	-4.02043	-3.38099	-2.79372	-1.52452	0.00831896	-1.9756	-2.48768	-0.479746	-1.9489	-3.41664	0.209034	-1.26476	1.43706	1.10813	0.37211	0.0569845	-0.552729	-0.803502	0.981929	1.84499	0.748349	0.215854	0.834342	0.304704	1.19869	1.8166	0.664615	1.56227	1.61395	2.262	2.58618	2.56042	3.56076	3.57897	3.46266	4.49295	4.58085	5.12243	7.29609	6.60005	7.06873	11.081	11.2143
-6.60504	-6.36118	-7.93089	-6.83427	-5.72845	-5.88402	-5.67574	-6.55654	-6.47469	-5.02531	-5.79815	-7.70193	-7.26618	-6.01283	-5.39993	-6.77217	-7.881	-7.30951	-4.94407	-5.17903	-5.40771	-3.66263	-3.4222	-5.08526	-3.80875	-3.50435	-4.29751	-5.17803	-4.15407	-2.7143	-2.34734	-0.92233	-2.18838	-1.92357	-1.99763	-1.2447	-0.582307	0.0666954	0.444967	0.73599	0.771901	1.94073	2.69254	3.47021	3.73704	4.2239	4.95415	4.71625	5.50195	5.18988
0.184795	-1.50306	0.181239	2.47941	1.48455	0.0812532	0.715577	-0.0530797	0.611874	1.05011	2.14692	1.11304	1.10341	1.44789	0.719569	0.889988	0.996753	0.986744	0.848742	1.56165	0.849156	-0.817626	-0.420874	1.14574	1.58911	0.504358	1.4013	1.43103	1.68868	1.10907	2.45333	1.81833	0.448946	0.968222	0.865797	1.00653	0.91882	0.294884	0.787711	1.4927	0.952015	0.930778	2.53167	2.17282	1.38989	1.46955	2.772	2.50309	2.21393	2.75798
-7.01921	-6.08303	-6.58921	-6.47442	-6.45859	-5.45512	-5.4065	-4.25154	-4.73072	-7.39223	-6.32813	-5.06024	-5.66566	-4.35115	-2.90968	-3.27215	-3.6355	-4.79358	-3.48991	-2.77374	-0.934349	-1.93446	-3.04193	-2.18096	-1.27622	-1.35242	-1.17352	-2.3342	-2.63608	-2.57542	-0.454309	-0.70187	-0.733231	1.2424	0.51206	-0.680424	-0.593635	0.368364	0.701784	0.843803	1.60727	2.46118	1.82572	2.36654	3.46475	4.20442	4.97656	5.65309	4.76022	3.8765
-2.22823	-1.68027	-2.34006	-1.81538	-0.89423	-0.892593	-1.75018	-1.11594	-0.823191	-2.77623	-2.78168	-0.51372	-1.06027	-1.05788	0.536133	-0.104407	-1.34982	0.883877	0.418839	0.910387	0.650244	1.35749	1.01469	1.87213	0.677235	1.37569	2.33552	2.82975	3.20344	3.6037	3.02363	3.06374	4.30039	1.97807	2.57883	2.80277	2.79987	3.15564	2.68411	3.3589	2.44891	3.34373	3.28892	3.61102	3.73562	2.96169	3.58372	2.90753	3.2621	4.03408
-2.26876	-1.79462	-1.51227	-1.66561	-3.14734	-3.96364	-4.03639	-2.65891	-3.2322	-1.81017	-1.08535	-1.39813	-0.640361	-0.593721	-0.278624	0.867686	-0.356385	5.35508	8.13	6.86101	6.38117	6.08964	6.44287	6.67636	6.36953	7.1173	6.09453	5.87146	5.91448	5.97777	6.14183	6.67396	6.45625	6.02295	5.53043	5.64504	5.45418	5.73733	6.20376	5.79162	5.32997	5.64886	5.89648	5.36726	4.91715	5.43793	5.23103	5.05978	5.08438	4.86851
-10.7889	-9.55598	-9.47506	-11.6181	-9.81962	-10.1644	-10.222	-8.45389	-8.60758	-6.84965	-5.55441	-6.6323	-6.62451	-5.24622	-6.76183	-4.98768	-3.89996	-3.90166	-3.56599	-1.20072	-2.85462	-3.45181	-1.11043	-1.52618	-2.37602	-0.112866	-1.63138	-0.515806	-1.39908	-1.10543	-0.0410838	-0.768793	-0.250247	0.52349	0.511434	1.15184	0.855514	1.15727	2.12847	1.88033	2.25197	2.29864	2.5244	2.40415	2.99144	2.91741	2.73355	3.02651	3.19891	3.64557
-5.26294	-5.21368	-6.10677	-5.28009	-5.39553	-3.39555	-3.78134	-2.78699	-3.20364	-3.31731	-2.87279	-1.88484	-1.97353	-2.33467	-2.73478	-3.08956	-2.73379	-1.43524	-1.56605	-1.84758	-1.11259	-1.62786	-2.17412	-2.58946	-1.98725	-1.99334	-1.97602	-1.73589	-1.73004	-1.27586	0.0715505	-0.835583	-1.29589	-0.81335	-0.292031	-0.312223	-0.0349381	0.44598	0.541469	-0.187438	-1.10825	0.451935	0.994323	1.7253	0.972451	1.41217	1.88101	2.05191	2.10988	1.53656
-3.49994	-2.12291	-2.35811	-2.47917	-1.02394	-2.85513	-1.15865	-1.53399	-1.53181	-1.39043	-1.73018	-0.558392	-0.337344	-0.202467	0.292758	-0.24358	-0.638875	0.894371	1.05161	0.637262	1.36582	0.601807	0.144182	0.925961	1.29758	1.66672	1.69194	0.933005	1.39887	2.01559	1.25384	0.875851	2.24832	3.01247	3.11502	2.98059	2.77594	3.18643	2.65612	1.83833	2.08893	2.48655	2.04445	2.45192	2.73503	2.79641	3.71166	2.73386	1.65722	2.64314
-1.22115	-1.983	-2.8223	-3.1366	-1.82467	-1.19582	-2.58378	-2.52142	-2.80066	-4.08357	-3.37847	-4.02679	-3.22287	-0.985827	-0.355871	-2.43312	-1.0834	-2.27386	-2.85098	-0.816445	-2.28667	-2.60399	-3.02204	-3.28326	-3.20198	-3.78531	-2.33761	-2.5199	-2.03218	-1.68901	-1.49214	-1.55484	-1.59908	-2.10187	-0.246217	0.776725	2.19231	1.54208	1.49381	1.36104	0.449231	1.10699	1.55199	1.13404	1.74614	2.0807	3.62287	2.60222	2.32096	4.44897
-0.728189	0.131201	-1.41561	-0.24429	-1.39599	-0.237291	-1.28013	-1.30744	-1.14335	-2.27291	-1.7785	-2.20729	-2.13477	-2.0733	-2.86778	-2.76959	-2.69184	-2.69501	-2.23855	-2.14892	-1.92384	-3.26612	-2.24514	-2.96852	-2.29418	-3.47199	-1.81418	-1.48862	-1.89209	-1.29251	-0.129188	1.57249	3.64807	4.18691	2.40352	2.17859	2.36608	0.722343	3.17519	1.64725	1.61448	1.99273	1.27712	1.70705	2.06163	2.97798	3.32017	3.50139	3.0495	2.12085
-2.65851	-2.59356	-3.88502	-3.32394	-4.8361	-3.95604	-3.63407	-5.08287	-3.77241	-3.78222	-4.78212	-5.24876	-4.20501	-6.68518	-6.09206	-3.83452	-4.59302	-6.21392	-5.36648	-6.63666	-5.84961	-5.80628	-6.03668	-6.37694	-4.75925	-4.2735	-3.26436	-2.51631	-2.65309	-2.04945	-1.61348	-2.44879	-1.19621	-1.97727	-1.79089	-1.35006	0.401426	0.0322428	-0.546913	-1.31956	0.0482237	-0.163811	0.0363899	0.115958	0.050218	0.0880035	0.0556692	-0.613611	0.140069	-1.46612
-5.16666	-6.03665	-5.50496	-5.84995	-5.27645	-6.2346	-6.74694	-5.01604	-5.36499	-3.89374	-5.53693	-7.038	-6.82453	0.860904	-0.850098	-0.349918	0.415114	0.850776	0.380895	2.0172	0.286284	-0.0432092	1.95802	0.413872	1.94106	2.89606	1.73418	2.94732	0.571868	0.619541	1.31438	2.60822	2.67202	3.18653	3.89771	5.24178	3.77436	3.43237	2.68648	3.08904	3.69589	4.7266	3.26954	3.94646	3.28939	3.47332	3.59865	3.66501	4.13043	4.89282
-9.20811	-9.84005	-8.17265	-9.14937	-8.6489	-9.26681	-8.7797	-9.71293	-7.276	-8.43947	-8.70175	-8.87211	-9.4877	-7.44214	-7.48317	-8.17412	-8.861	-8.71393	-7.78923	-5.67242	-7.70036	-4.3165	-6.48681	-5.80598	-3.16885	-2.13837	-1.06484	-0.550636	0.0437488	1.25859	2.18233	2.61506	2.02847	3.66099	4.82741	2.70051	4.40478	3.20271	2.52553	3.70709	3.10483	4.60882	3.97163	4.85522	4.64107	3.93639	5.68556	5.41463	5.1118	4.38989
-5.75297	-5.93277	-8.05847	-7.14321	-5.60888	-7.54104	-6.98863	-5.58826	-5.47404	-6.00729	-5.8779	-5.49334	-5.28093	-5.10121	-3.65858	-4.71554	-3.16294	-1.60511	-1.25921	-0.356234	0.151484	0.939946	1.07997	1.24835	2.56914	2.25401	2.90751	3.01093	3.40923	3.00174	3.09713	3.11969	3.0935	2.89302	2.5927	3.33282	3.9441	4.79622	4.49842	5.02201	4.40323	3.8543	3.34293	5.11202	6.37532	5.96299	7.40843	8.76338	8.2124	9.28934
-7.2852	-3.62891	-7.24973	-8.46151	-2.92089	-2.91944	-6.53043	-6.6128	-7.32516	-5.40444	-2.7759	-1.29145	-6.65789	-3.61298	-2.70184	-3.4523	-2.14777	-3.77188	-3.11927	-6.72951	-2.40455	-2.37514	-1.6419	0.570559	0.417194	2.11232	3.28306	-0.192917	3.26311	4.12722	1.65654	1.69555	0.137033	1.27371	-0.251756	-1.40995	-1.5793	-0.474943	2.56486	4.96249	1.88989	3.20379	0.734982	0.510997	2.31375	2.27794	3.12833	3.61027	1.36206	3.06124
-8.69491	-9.2573	-5.42379	-5.26148	-7.82096	-6.92535	-7.54017	-6.93652	-5.52524	-6.02697	-4.91308	-6.59739	-4.98192	-6.37304	-5.33355	-2.76285	-4.82799	-3.72493	-2.86843	-5.46997	-6.05103	-4.26222	-3.54551	-2.47734	-3.42722	-2.68739	-4.28758	-4.81239	-2.17213	-3.10603	-0.683161	-2.42251	-0.717639	-0.629719	0.114246	0.867184	2.31881	1.98537	3.06477	3.85396	1.5753	2.21706	2.69509	1.78905	2.28943	5.80598	7.754	5.92627	6.32614	6.44176
-4.21609	-4.72824	-4.28336	-4.84772	-4.56849	-4.48322	-4.9762	-4.48661	-4.78991	-4.30541	-4.03706	-3.51492	-4.32718	-3.36633	-2.48138	-1.96598	-2.91743	-1.9571	-1.23904	-2.20494	-0.842599	-0.638703	-0.268611	0.692957	0.854235	2.40648	3.2926	3.26339	2.74552	3.29456	2.8659	3.76445	3.28591	3.45922	4.31895	3.74922	3.1634	4.80755	4.20621	3.78275	3.4934	4.40394	4.84893	5.37875	6.10936	5.16492	6.15848	6.37112	5.8526	5.35155
-7.6982	-7.37028	-8.88063	-9.29358	-7.98424	-8.23643	-7.72185	-7.6155	-7.98754	-7.49117	-8.5316	-8.61726	-6.47795	-6.80598	-7.24946	-5.74196	-5.91528	-5.70179	-4.186	-3.62321	-3.61345	-3.74233	-2.96232	-3.13207	-2.18003	-2.82725	-1.66979	-0.0529667	0.321525	0.23247	1.8354	1.80446	1.58604	3.36166	3.37482	3.25725	3.00115	5.04861	5.61094	5.1045	5.61093	7.34516	6.71795	7.88658	6.94274	5.30132	6.15089	6.57461	6.07891	9.08201
-3.96131	-1.95834	-2.66273	-3.56012	-5.27671	-2.76514	-2.80537	0.0697582	-1.30314	-2.2437	-0.743904	-4.18056	-3.00085	-1.75188	-2.8585	-2.97568	-4.48471	-5.53706	-0.396427	-4.7421	-5.6918	-4.06733	-3.38036	-2.47552	-3.08761	-2.88339	-3.09521	-1.81234	-1.24258	-2.6141	-0.789927	4.50243	1.09335	0.203884	1.0519	4.04608	6.04086	5.51814	1.66782	1.52321	1.80876	1.79644	1.32444	2.11321	0.0526963	-0.688876	1.07822	2.50082	1.29787	0.73683
-4.98804	-6.39066	-3.13755	-3.90226	-2.28355	-3.65147	-5.80485	-5.44431	-5.87322	-5.78466	-5.91294	-4.81931	-5.26587	-5.0289	-3.79144	-3.71711	-3.53282	-4.60985	-2.69344	-2.25243	-3.17719	-1.85399	-1.16526	-1.09354	-1.20604	-1.26908	0.762659	0.997275	-0.0151849	-0.881564	-0.253567	-0.768706	0.137088	1.57288	1.37181	2.07633	3.33595	3.93345	3.36041	2.16438	2.15162	3.34841	3.1424	3.37314	2.27349	3.24135	3.12514	4.82479	4.04517	4.79999
-2.09978	-3.32872	-2.54328	-2.40273	-3.05706	-2.79583	-3.23188	-3.27053	-3.22658	-3.06287	-3.65268	-3.87909	-2.61297	-3.37558	-2.84581	-3.00846	-3.61152	-4.08513	-4.02102	-4.61562	-4.74053	-3.73107	-0.167126	0.563333	0.98697	1.21525	0.619558	1.20431	1.23371	1.80422	2.17123	3.53423	5.28559	3.94457	3.0857	1.86977	3.54539	3.81938	3.21113	3.2518	4.20235	5.23147	3.96526	3.76429	4.23672	3.68241	6.27815	3.80395	5.88833	5.81261
-1.40133	-5.07665	-4.47911	-3.83461	-3.0766	-2.37729	-4.22719	-4.02244	-5.2234	-3.29763	-2.76989	-3.86827	-6.85245	-5.3559	-5.55708	-4.25566	-6.00747	-6.78392	-5.87637	-7.03478	-6.45591	-5.5964	-5.20738	-6.04758	-7.96297	-6.88018	-6.30941	-5.54334	-4.09683	-4.02656	-4.02162	-2.48011	-1.72533	-1.64953	-2.36052	-1.62617	0.0462903	0.206972	1.68584	0.832146	1.884	1.19032	2.73899	2.73604	3.00992	3.07525	2.01251	3.91124	5.10029	5.5528
goal Cell ID	space Cell ID	inter Cell ID
5	3	18
22	24	14
13	4	10
11	23	7
19	20	1
21	17	8
	12	6
	9	25
	15	2
	16
[truncated: 134 more columns]

## Sheet: B
Goal	Space	Inter
0.484562	-0.174978	-0.146116
0.241322	-0.378328	-0.881444
0.264588	-0.784894	-0.352242
-0.426852	-0.625274	-0.313132
-0.906058	-0.788534	0.175948
0.42367	-0.977489	0.438073
	-0.546664	0.51818
	-0.498675	-0.48443
	-0.495277
	-0.319305

## Sheet: C
Goal	Space	Inter
0.689991	0.52448	0.40764
0.791585	0.245462	0.283765
	0.845531	0.522643
	0.634456	0.487843
	0.676392	0.349128
	0.76622	0.649567
	0.777725	0.400788
