# Supplementary material for: Mechanisms of experience-dependent place-cell referencing in hippocampal area CA1
Source: Nat Neurosci. 2025 Apr 1;28(7):1486–96. doi: 10.1038/s41593-025-01930-5 (PMC12229891; doi:10.1038/s41593-025-01930-5)
Supplement: Supplementary file 17 — Spontaneous plateau potential initiation after the reward switch. [file 41593_2025_1930_MOESM17_ESM.xlsx]

## Sheet: panel A
Note: the long standing period in lap 45, 47, 49 and 50 are cutted in the plot of panel a
Samplerate	Vm(lap43-50)	LapReset	Distance	Reward
20000/10	-56.0864	0	162.919	0
	-56.0206	0	163.313	0
	-56.0864	0	162.919	0
	-56.1522	0	162.688	0
	-56.2838	0	162.754	0
	-56.1522	0	162.392	0
	-56.218	0	163.445	0
	-56.218	0	162.984	0
	-56.0864	0	163.412	0
	-56.1193	0	162.655	0
	-56.0206	0	163.28	0
	-55.9548	0	162.886	0
	-55.8561	0	163.313	0
	-55.8561	0	162.096	0
	-55.8232	0	162.984	0
	-55.8561	0	163.149	0
	-55.6916	0	163.215	0
	-55.5929	0	163.116	0
	-55.6587	0	163.149	0
	-55.6258	0	162.491	0
	-55.4613	0	162.951	0
	-55.6258	0	162.853	0
	-55.56	0	162.951	0
	-55.5271	0	163.083	0
	-55.5929	0	163.116	0
	-55.4942	0	163.149	0
	-55.4942	0	162.82	0
	-55.3955	0	162.557	0
	-55.3297	0	162.688	0
	-55.2968	0	163.182	0
	-55.3626	0	162.688	0
	-55.3955	0	162.721	0
	-55.2968	0	162.754	0
	-55.1652	0	163.215	0
	-55.0007	0	162.688	0
	-54.9678	0	163.544	0
	-54.902	0	162.787	0
	-54.9678	0	163.412	0
	-54.902	0	163.149	0
	-54.8691	0	162.919	0
	-55.0336	0	162.853	0
	-54.9349	0	162.919	0
	-54.902	0	163.511	0
	-54.9349	0	162.787	0
	-54.8362	0	163.182	0
	-54.9678	0	162.491	0
	-54.8033	0	163.28	0
	-54.7704	0	163.84	0
	-54.7375	0	162.951	0
	-54.6717	0	163.675	0
	-54.7375	0	162.951	0
	-54.6717	0	163.215	0
	-54.4414	0	163.346	0
	-54.4743	0	163.248	0
	-54.4414	0	163.478	0
	-54.3756	0	162.787	0
	-54.3427	0	163.149	0
	-54.3098	0	163.346	0
	-54.2111	0	163.577	0
	-54.2111	0	162.984	0
	-54.3098	0	163.642	0
	-54.4414	0	162.754	0
	-54.3427	0	162.951	0
	-54.4414	0	162.688	0
	-54.4414	0	163.445	0
	-54.5401	0	163.412	0
	-54.6059	0	163.149	0
	-54.7375	0	162.787	0
	-54.7704	0	163.346	0
	-54.8362	0	163.017	0
	-55.0007	0	162.984	0
	-55.1981	0	162.82	0
	-55.1652	0	163.511	0
	-55.2968	0	163.445	0
	-55.3955	0	163.313	0
	-55.4613	0	163.083	0
	-55.5929	0	162.886	0
	-55.6258	0	163.478	0
	-55.7245	0	163.248	0
	-55.6587	0	163.544	0
	-55.6916	0	163.313	0
	-55.7245	0	163.412	0
	-55.7245	0	163.379	0
	-55.9219	0	163.609	0
	-55.9548	0	163.708	0
	-55.8561	0	162.754	0
	-55.9548	0	163.248	0
	-56.0535	0	163.017	0
	-56.1851	0	163.741	0
	-56.0206	0	163.577	0
	-55.7903	0	163.116	0
	-55.6587	0	163.149	0
	-55.56	0	162.853	0
	-55.3955	0	163.577	0
	-55.1323	0	163.807	0
	-55.0007	0	163.248	0
	-54.9678	0	163.017	0
	-54.8691	0	163.873	0
	-54.7704	0	163.478	0
	-54.8691	0	163.182	0
	-54.8691	0	163.807	0
	-54.8033	0	163.05	0
	-54.7375	0	163.609	0
	-54.8033	0	163.215	0
	-54.6717	0	163.642	0
	-54.8362	0	163.675	0
	-54.7046	0	163.478	0
	-54.8362	0	163.346	0
	-54.902	0	163.215	0
	-55.0665	0	163.346	0
	-55.0336	0	163.84	0
	-55.1323	0	163.511	0
	-55.0994	0	163.873	0
	-55.1981	0	163.511	0
	-55.2968	0	163.577	0
	-55.231	0	163.05	0
	-55.2968	0	163.215	0
	-55.2968	0	163.642	0
	-55.3297	0	163.774	0
	-55.4942	0	163.675	0
	-55.4942	0	163.774	0
	-55.4613	0	162.919	0
	-55.6258	0	163.84	0
	-55.5929	0	163.675	0
	-55.6258	0	163.511	0
	-55.8232	0	163.741	0
	-55.9219	0	163.84	0
	-55.889	0	163.28	0
	-56.0535	0	163.379	0
	-56.2838	0	163.609	0
	-56.3167	0	163.84	0
	-56.218	0	163.938	0
	-56.2838	0	164.004	0
	-56.3496	0	163.478	0
	-56.4154	0	163.379	0
	-56.4812	0	163.84	0
	-56.4154	0	163.741	0
	-56.547	0	163.873	0
	-56.4812	0	163.807	0
	-56.5141	0	163.807	0
	-56.5141	0	164.004	0
	-56.5799	0	164.037	0
	-56.7115	0	163.642	0
	-56.5799	0	163.741	0
	-56.7115	0	163.675	0
	-56.7773	0	163.412	0
	-56.7444	0	163.675	0
	-56.7773	0	163.938	0
	-56.9089	0	163.741	0
	-56.9089	0	164.267	0
	-56.9418	0	163.807	0
	-56.876	0	163.971	0
	-56.9747	0	163.807	0
	-57.0076	0	163.577	0
	-56.6786	0	163.84	0
	-56.7115	0	163.478	0
	-56.7773	0	163.906	0
	-56.7773	0	164.103	0
	-56.6128	0	163.544	0
	-56.547	0	163.412	0
	-56.5141	0	164.202	0
	-56.4812	0	163.675	0
	-56.4812	0	163.741	0
	-56.5799	0	163.774	0
	-56.6457	0	163.577	0
	-56.7773	0	163.313	0
	-56.6786	0	164.498	0
	-56.7115	0	163.873	0
	-56.4154	0	164.3	0
	-56.0206	0	163.873	0
	-55.6916	0	163.248	0
	-55.2968	0	164.004	0
	-54.9349	0	163.708	0
	-54.7375	0	164.037	0
	-54.5401	0	164.103	0
	-54.3756	0	164.202	0
	-53.9808	0	164.3	0
	-54.0137	0	163.873	0
	-53.7177	0	164.366	0
	-53.4545	0	164.267	0
	-53.3558	0	164.235	0
	-53.3229	0	163.708	0
	-53.3558	0	164.629	0
	-53.2571	0	164.267	0
	-53.3558	0	164.465	0
	-53.29	0	164.3	0
	-53.3229	0	163.906	0
	-53.2242	0	164.004	0
	-53.5203	0	164.267	0
	-53.6848	0	164.202	0
	-53.6848	0	164.728	0
	-53.6848	0	164.169	0
	-53.6848	0	163.971	0
	-53.619	0	164.695	0
	-53.619	0	164.892	0
	-53.7177	0	164.3	0
	-53.6848	0	164.037	0
	-53.7177	0	164.169	0
	-53.8163	0	164.465	0
	-53.8821	0	164.399	0
	-53.9479	0	164.399	0
	-53.915	0	164.136	0
	-54.0466	0	164.629	0
	-54.1453	0	164.892	0
	-54.3098	0	164.07	0
	-54.2111	0	164.498	0
	-54.2111	0	164.596	0
	-54.4085	0	164.563	0
	-54.3427	0	164.366	0
	-54.4414	0	163.938	0
	-54.2769	0	164.169	0
	-54.2769	0	164.169	0
	-54.3756	0	164.827	0
	-54.2769	0	165.057	0
	-54.2769	0	164.925	0
	-54.1782	0	164.531	0
	-54.3098	0	164.596	0
	-54.4414	0	164.3	0
	-54.4743	0	164.662	0
	-54.4743	0	164.794	0
	-54.4085	0	164.892	0
	-54.3756	0	164.333	0
	-54.3098	0	164.827	0
	-54.2111	0	164.761	0
	-54.3098	0	164.991	0
	-54.1124	0	164.892	0
	-53.9808	0	165.09	0
	-53.9808	0	164.531	0
	-53.8492	0	164.432	0
	-53.8821	0	165.32	0
	-53.7834	0	164.563	0
	-53.915	0	165.024	0
	-53.8821	0	164.366	0
	-53.8163	0	165.287	0
	-53.915	0	164.728	0
	-54.1124	0	164.827	0
	-54.1124	0	164.662	0
	-54.244	0	164.794	0
	-54.3756	0	164.498	0
	-54.4085	0	165.09	0
	-54.4743	0	164.86	0
	-54.6388	0	164.794	0
	-54.7046	0	165.189	0
	-54.573	0	164.465	0
	-54.573	0	164.958	0
	-54.4743	0	164.563	0
	-54.5401	0	165.419	0
	-54.1782	0	165.353	0
	-54.1453	0	164.925	0
	-53.8821	0	164.958	0
	-53.619	0	165.518	0
	-53.4545	0	165.024	0
	-53.29	0	164.498	0
	-53.0268	0	165.287	0
	-52.7965	0	165.452	0
	-52.5333	0	165.254	0
	-52.303	0	164.827	0
	-52.1714	0	165.386	0
	-52.0398	0	165.945	0
	-51.8095	0	165.419	0
	-51.6779	0	164.827	0
	-51.5792	0	165.123	0
	-51.4805	0	165.156	0
	-51.316	0	165.287	0
	-51.316	0	165.189	0
	-51.316	0	165.156	0
	-51.1844	0	165.748	0
	-51.0199	0	165.55	0
	-51.1186	0	165.452	0
	-51.0857	0	165.189	0
	-50.9541	0	165.879	0
	-50.8554	0	165.353	0
	-50.9212	0	165.32	0
	-50.9212	0	165.814	0
	-50.8883	0	165.978	0
	-51.0199	0	165.485	0
	-51.1186	0	165.879	0
	-51.3489	0	165.254	0
	-51.4476	0	165.748	0
	-51.2502	0	165.847	0
	-51.4476	0	165.353	0
	-51.8753	0	165.748	0
	-51.8424	0	165.386	0
	-51.9082	0	165.485	0
	-52.0727	0	166.11	0
	-52.2043	0	165.221	0
	-52.303	0	165.978	0
	-52.303	0	165.649	0
	-52.5333	0	165.55	0
	-52.632	0	165.879	0
	-52.5991	0	164.86	0
	-52.7636	0	165.485	0
	-52.7965	0	165.221	0
	-52.7965	0	165.024	0
	-52.9281	0	165.583	0
	-53.0926	0	165.715	0
	-52.9939	0	165.682	0
	-52.961	0	166.143	0
	-53.0268	0	165.616	0
	-52.8623	0	166.011	0
	-52.7965	0	165.649	0
	-52.7965	0	165.518	0
	-52.6978	0	165.847	0
	-52.8952	0	166.208	0
	-53.0597	0	166.011	0
	-52.8952	0	166.274	0
	-52.8294	0	166.307	0
	-52.7965	0	166.274	0
	-52.6649	0	165.682	0
	-52.5662	0	165.945	0
	-52.4675	0	166.241	0
	-52.3688	0	166.34	0
	-52.3688	0	165.649	0
	-52.2701	0	166.406	0
	-52.1385	0	166.537	0
	-52.1714	0	165.814	0
	-52.1385	0	166.57	0
	-52.2701	0	166.077	0
	-52.1056	0	165.912	0
	-51.974	0	166.636	0
	-51.6779	0	166.472	0
	-51.3818	0	166.307	0
	-51.2173	0	165.715	0
	-50.9212	0	166.176	0
	-50.5922	0	166.044	0
	-50.2961	0	165.748	0
	-50.0329	0	165.682	0
	-49.8026	0	166.801	0
	-49.8026	0	166.34	0
	-49.6381	0	166.143	0
	-49.3749	0	166.307	0
	-49.4736	0	166.537	0
	-49.5065	0	166.208	0
	-49.5723	0	165.879	0
	-49.5394	0	166.044	0
	-49.5723	0	166.57	0
	-49.4407	0	165.879	0
	-49.5065	0	166.899	0
	-49.6381	0	166.866	0
	-49.5723	0	166.176	0
	-49.6052	0	167.031	0
	-49.7368	0	166.768	0
	-49.7368	0	166.274	0
	-49.9013	0	166.768	0
	-49.9013	0	166.603	0
	-49.9671	0	166.603	0
	-50.0658	0	166.801	0
	-50.1316	0	166.57	0
	-50.2303	0	166.998	0
	-50.329	0	166.636	0
	-50.4277	0	166.505	0
	-50.5922	0	166.932	0
	-50.6251	0	166.537	0
	-50.658	0	166.505	0
	-50.8225	0	167.459	0
	-51.0199	0	166.834	0
	-51.0857	0	166.932	0
	-51.1186	0	167.327	0
	-51.0528	0	167.228	0
	-51.0528	0	166.636	0
	-51.1515	0	167.13	0
	-51.0199	0	166.899	0
	-50.8554	0	166.965	0
	-50.8225	0	166.537	0
	-50.8883	0	167.097	0
	-50.987	0	166.932	0
	-51.0199	0	166.57	0
	-50.987	0	166.834	0
	-50.8554	0	166.702	0
	-50.987	0	166.834	0
	-51.0199	0	166.866	0
	-51.2173	0	166.998	0
	-51.1186	0	167.13	0
	-51.2831	0	166.899	0
	-51.1515	0	167.163	0
	-51.0857	0	166.834	0
	-50.9541	0	166.768	0
	-50.658	0	167.064	0
	-50.4935	0	167.064	0
	-50.2632	0	166.801	0
	-50.2632	0	166.834	0
	-50.1316	0	166.801	0
	-50	0	167.426	0
	-49.9671	0	167.689	0
	-49.8684	0	167.36	0
	-49.9671	0	167.853	0
	-49.9671	0	167.524	0
	-50.0658	0	167.195	0
	-50.4935	0	167.623	0
	-50.3948	0	166.965	0
	-50.7238	0	166.965	0
	-50.7567	0	167.821	0
	-50.8225	0	166.801	0
	-51.0199	0	167.195	0
	-51.2502	0	167.985	0
	-51.3818	0	167.393	0
	-51.6779	0	167.623	0
	-51.8753	0	167.327	0
	-51.974	0	167.393	0
	-52.2043	0	167.097	0
	-52.2701	0	167.492	0
	-52.4017	0	167.919	0
	-52.7636	0	167.722	0
	-52.8952	0	167.557	0
	-53.0926	0	167.886	0
	-53.1913	0	167.459	0
	-53.1584	0	167.261	0
	-53.3558	0	167.755	0
	-53.5861	0	167.557	0
	-53.5861	0	168.051	0
	-53.7834	0	168.051	0
	-53.915	0	167.821	0
	-53.8163	0	167.985	0
	-53.8163	0	168.117	0
	-53.8492	0	167.886	0
	-53.7177	0	167.031	0
	-53.7177	0	167.656	0
	-53.6848	0	167.985	0
	-53.5203	0	167.722	0
	-53.3558	0	168.38	0
	-53.3229	0	168.314	0
	-53.1584	0	167.492	0
	-52.961	0	167.821	0
	-52.5662	0	167.623	0
	-52.2701	0	168.051	0
	-52.1385	0	167.985	0
	-52.0727	0	167.985	0
	-51.9082	0	167.755	0
	-51.9082	0	168.117	0
	-51.8095	0	167.788	0
	-51.8424	0	168.248	0
	-51.8095	0	167.656	0
	-51.6779	0	167.886	0
	-51.4147	0	168.281	0
	-51.316	0	168.281	0
	-51.3818	0	168.577	0
	-51.2831	0	168.446	0
	-51.3489	0	168.643	0
	-51.3818	0	167.755	0
	-51.6121	0	168.742	0
	-51.6779	0	168.281	0
	-51.7766	0	168.314	0
	-51.7766	0	168.281	0
	-51.7766	0	168.38	0
	-51.8424	0	168.084	0
	-51.9082	0	168.182	0
	-51.9082	0	168.84	0
	-51.974	0	168.511	0
	-51.8753	0	168.38	0
	-51.8424	0	168.808	0
	-51.8095	0	168.775	0
	-51.6121	0	168.051	0
	-51.6779	0	168.084	0
	-51.6121	0	168.182	0
	-51.7437	0	167.886	0
	-51.6779	0	168.676	0
	-51.6779	0	168.347	0
	-51.7437	0	168.018	0
	-51.8753	0	168.479	0
	-51.9082	0	168.709	0
	-51.9082	0	168.742	0
	-51.7766	0	168.413	0
	-51.8753	0	168.248	0
	-51.9411	0	168.84	0
	-51.9082	0	168.281	0
	-52.0069	0	168.643	0
	-51.9082	0	168.413	0
	-51.8424	0	168.314	0
	-51.8095	0	168.182	0
	-51.8424	0	168.38	0
	-51.8095	0	168.215	0
	-51.7766	0	168.413	0
	-51.6121	0	168.38	0
	-51.6779	0	168.61	0
	-51.5792	0	169.63	0
	-51.5134	0	168.479	0
	-51.4147	0	169.301	0
	-51.3489	0	169.169	0
	-51.2502	0	169.169	0
	-51.1515	0	168.577	0
	-51.0857	0	169.367	0
	-51.0528	0	169.169	0
	-50.9541	0	168.972	0
	-51.0857	0	169.202	0
	-51.0199	0	168.972	0
	-50.987	0	168.709	0
	-50.987	0	168.873	0
	-51.0857	0	168.808	0
	-51.2502	0	169.564	0
	-51.2831	0	169.235	0
	-51.4147	0	168.643	0
	-51.4147	0	169.433	0
	-51.5463	0	169.104	0
	-51.4476	0	168.808	0
	-51.5134	0	169.63	0
	-51.645	0	169.4	0
	-51.5792	0	169.597	0
	-51.6121	0	168.676	0
	-51.7437	0	169.531	0
	-51.7766	0	168.972	0
	-51.8095	0	169.268	0
	-51.9411	0	169.433	0
	-52.1056	0	169.4	0
	-52.2043	0	169.137	0
	-52.4017	0	169.433	0
	-52.303	0	169.597	0
	-52.2701	0	169.762	0
	-52.1714	0	169.202	0
	-52.0069	0	169.268	0
	-51.9082	0	169.531	0
	-51.7437	0	169.268	0
	-51.9082	0	169.762	0
	-51.7437	0	169.762	0
	-51.6121	0	169.301	0
	-51.4476	0	169.597	0
	-51.4147	0	169.827	0
	-51.4147	0	169.893	0
	-51.3818	0	169.86	0
	-51.4476	0	169.466	0
	-51.5463	0	169.367	0
	-51.4805	0	169.268	0
	-51.5463	0	169.367	0
	-51.6121	0	169.926	0
	-51.6121	0	169.696	0
	-51.6121	0	169.4	0
	-51.645	0	170.255	0
	-51.5792	0	170.025	0
	-51.6779	0	169.564	0
	-51.7108	0	169.959	0
	-51.9082	0	170.091	0
	-51.8095	0	169.827	0
	-51.7766	0	169.992	0
	-51.9082	0	169.762	0
	-52.0398	0	170.255	0
	-52.0398	0	169.564	0
	-52.1714	0	169.564	0
	-52.3688	0	170.091	0
	-52.5333	0	170.058	0
	-52.4346	0	169.729	0
	-52.3359	0	170.156	0
	-52.2701	0	169.466	0
	-51.8753	0	169.992	0
	-51.8424	0	169.827	0
	-51.7766	0	170.387	0
	-51.7437	0	170.156	0
	-51.7437	0	170.453	0
	-51.6779	0	169.959	0
	-51.7437	0	170.288	0
	-51.8095	0	170.551	0
	-51.7437	0	170.321	0
	-51.8095	0	170.124	0
	-51.7766	0	170.255	0
	-51.9082	0	170.42	0
	-51.974	0	170.222	0
	-52.2043	0	170.288	0
	-52.2701	0	170.321	0
	-52.3359	0	170.156	0
	-52.3359	0	170.518	0
	-52.4675	0	170.255	0
	-52.3688	0	170.354	0
	-52.2043	0	170.518	0
	-51.974	0	170.716	0
	-51.7766	0	169.992	0
	-51.645	0	170.551	0
	-51.4147	0	170.518	0
	-51.2502	0	170.946	0
	-51.1186	0	170.65	0
	-51.0528	0	169.992	0
	-51.0857	0	170.617	0
	-50.9212	0	170.749	0
	-50.8554	0	170.321	0
	-50.658	0	170.222	0
	-50.4606	0	170.749	0
	-50.329	0	170.617	0
	-50.329	0	170.255	0
	-50.2303	0	170.913	0
	-50	0	170.453	0
	-50.0329	0	170.749	0
	-50.0658	0	171.045	0
	-49.9013	0	170.518	0
	-49.7697	0	171.242	0
	-49.6381	0	170.88	0
	-49.4407	0	171.308	0
	-49.2433	0	170.814	0
	-48.9472	0	170.551	0
	-48.8814	0	170.946	0
	-48.7498	0	170.749	0
	-13.4486	0	170.156	0
	18.2995	0	170.354	0
	-10.9482	0	171.209	0
	-37.2021	0	171.209	0
	-44.9335	0	170.387	0
	-46.6771	0	170.683	0
	-46.71	0	170.716	0
	-46.5455	0	171.012	0
	-46.4468	0	171.275	0
	-46.4797	0	170.88	0
	-46.5455	0	170.42	0
	-46.5455	0	171.275	0
	-46.71	0	170.847	0
	-46.9732	0	170.946	0
	-47.1706	0	171.078	0
	-47.5325	0	171.078	0
	-47.6312	0	170.716	0
	-47.6641	0	171.111	0
	-47.4338	0	171.538	0
	-47.3351	0	171.439	0
	-46.9403	0	171.012	0
	-20.4562	0	170.88	0
	19.3194	0	170.913	0
	0.369224	0	171.472	0
	-27.069	0	171.341	0
	-38.9128	0	171.308	0
	-42.5976	0	170.847	0
	-43.6504	0	171.209	0
	-44.0781	0	171.768	0
	-44.3413	0	171.472	0
	-44.6703	0	171.143	0
	-44.8019	0	170.979	0
	-45.098	0	171.242	0
	-45.4928	0	171.308	0
	-45.9205	0	171.374	0
	-46.2494	0	171.604	0
	-46.6113	0	171.209	0
	-46.8416	0	171.341	0
	-47.039	0	171.834	0
	-47.6312	0	171.637	0
	-47.9931	0	171.407	0
	-48.355	0	171.505	0
	-48.8814	0	171.571	0
	-49.1775	0	171.275	0
	-49.6381	0	171.341	0
	-49.9013	0	171.604	0
	-50.1316	0	171.176	0
	-50.2632	0	171.407	0
	-50.4606	0	171.374	0
	-50.6251	0	171.012	0
	-50.9541	0	171.834	0
	-51.1186	0	171.472	0
	-51.3818	0	171.505	0
	-51.3818	0	171.736	0
	-51.4147	0	172.097	0
	-51.4476	0	171.801	0
	-51.5134	0	171.966	0
	-51.645	0	171.472	0
	-51.7108	0	171.768	0
	-51.7108	0	171.736	0
	-51.7108	0	171.472	0
	-51.7108	0	171.703	0
	-51.5463	0	171.308	0
	-51.645	0	171.275	0
	-51.6121	0	171.801	0
	-51.645	0	171.505	0
	-51.7108	0	171.538	0
	-51.5792	0	172.426	0
	-51.6121	0	171.933	0
	-51.4805	0	171.604	0
	-51.4147	0	171.768	0
	-51.2173	0	172.065	0
	-51.3818	0	171.275	0
	-51.4476	0	172.361	0
	-51.5792	0	171.9	0
	-51.4805	0	171.67	0
	-51.6779	0	171.768	0
	-51.7108	0	172.13	0
	-51.7766	0	172.492	0
	-51.7437	0	171.67	0
	-51.7437	0	171.834	0
	-51.9411	0	172.723	0
	-51.974	0	171.834	0
	-51.974	0	172.295	0
	-51.974	0	172.525	0
	-52.0398	0	172.032	0
	-52.0069	0	171.9	0
	-51.974	0	171.834	0
	-51.8753	0	172.723	0
	-51.9411	0	172.262	0
	-51.8753	0	172.328	0
	-51.974	0	171.966	0
	-52.0398	0	172.459	0
	-52.1714	0	172.229	0
	-52.1714	0	172.328	0
	-52.2701	0	172.591	0
	-52.4017	0	172.295	0
	-52.3688	0	172.394	0
	-52.5991	0	172.196	0
	-52.632	0	172.953	0
	-52.7636	0	172.657	0
	-52.9939	0	172.032	0
	-53.1913	0	172.624	0
	-53.29	0	172.262	0
	-53.3887	0	172.492	0
	-53.4216	0	171.966	0
	-53.2571	0	172.986	0
	-53.0926	0	172.624	0
	-53.0268	0	172.821	0
	-52.8952	0	172.788	0
	-52.8623	0	172.525	0
	-52.9281	0	173.019	0
	-52.8952	0	172.723	0
	-52.8623	0	172.723	0
	-53.0597	0	173.117	0
	-53.1584	0	172.492	0
	-53.2571	0	172.163	0
	-53.2571	0	172.986	0
	-53.4216	0	172.328	0
	-53.4874	0	172.229	0
	-53.5203	0	172.361	0
	-53.4874	0	172.788	0
	-53.5861	0	172.262	0
	-53.4216	0	172.953	0
	-53.5861	0	172.163	0
	-53.6519	0	172.887	0
	-53.6519	0	172.854	0
	-53.619	0	173.578	0
	-53.7506	0	173.15	0
	-53.7177	0	172.558	0
	-53.7506	0	173.019	0
	-53.7506	0	172.723	0
	-53.7506	0	172.723	0
	-53.8163	0	172.986	0
	-53.9479	0	172.854	0
	-53.915	0	173.117	0
	-53.8163	0	172.986	0
	-53.9479	0	172.821	0
	-53.8163	0	172.986	0
	-53.9479	0	173.348	0
	-53.915	0	172.788	0
	-54.0466	0	173.315	0
	-54.0466	0	173.282	0
	-54.0137	0	172.624	0
	-54.0795	0	173.282	0
	-54.2111	0	173.512	0
	-54.1453	0	172.92	0
	-54.244	0	173.677	0
	-54.3427	0	173.348	0
	-54.3756	0	173.019	0
	-54.4743	0	173.15	0
	-54.5072	0	173.71	0
	-54.5072	0	173.413	0
	-54.4414	0	172.854	0
	-54.3427	0	172.953	0
	-54.4085	0	173.677	0
	-54.3098	0	173.052	0
	-54.3098	0	173.545	0
	-54.2769	0	173.15	0
	-54.2111	0	173.183	0
	-54.3427	0	173.216	0
	-54.244	0	173.052	0
	-54.2769	0	173.578	0
	-54.244	0	173.15	0
	-54.2769	0	173.052	0
	-54.244	0	174.137	0
	-54.1124	0	173.052	0
	-54.2769	0	173.117	0
	-54.3098	0	173.249	0
	-54.3756	0	173.578	0
	-54.3756	0	173.348	0
	-54.3756	0	173.15	0
	-54.3756	0	173.611	0
	-54.3756	0	173.348	0
	-54.3756	0	173.216	0
	-54.2111	0	173.578	0
	-54.1124	0	173.742	0
	-53.8821	0	173.249	0
	-53.8163	0	174.006	0
	-53.7834	0	174.203	0
	-53.7506	0	173.94	0
	-53.6848	0	174.302	0
	-53.7506	0	173.973	0
	-53.8163	0	173.94	0
	-53.7177	0	173.874	0
	-53.8492	0	173.71	0
	-53.9479	0	173.874	0
	-54.0137	0	173.512	0
	-53.9808	0	174.269	0
	-54.1453	0	173.841	0
	-54.2769	0	174.762	0
	-54.4085	0	174.006	0
	-54.4743	0	174.466	0
	-54.573	0	173.775	0
	-54.8033	0	173.545	0
	-54.902	0	174.368	0
	-54.9678	0	173.94	0
	-55.0007	0	174.335	0
	-54.902	0	173.973	0
	-54.9349	0	173.677	0
	-55.0665	0	174.203	0
	-55.0994	0	174.631	0
	-55.1652	0	174.236	0
	-55.1652	0	174.269	0
	-55.0336	0	174.006	0
	-55.0007	0	173.94	0
	-54.9349	0	174.499	0
	-54.8691	0	174.466	0
	-54.8362	0	174.762	0
	-54.7375	0	174.17	0
	-54.6717	0	174.565	0
	-54.7704	0	174.598	0
	-54.7704	0	174.137	0
	-54.7046	0	174.499	0
	-54.8691	0	174.368	0
	-55.1323	0	174.697	0
	-55.1652	0	174.532	0
	-55.1981	0	174.894	0
	-55.2968	0	174.466	0
	-55.2968	0	174.433	0
	-55.4942	0	174.762	0
	-55.4613	0	174.499	0
	-55.56	0	174.762	0
	-55.5271	0	175.256	0
	-55.6587	0	174.203	0
	-55.6916	0	174.466	0
	-55.6258	0	174.368	0
	-55.7903	0	174.433	0
	-55.889	0	175.124	0
	-56.0206	0	174.499	0
	-56.218	0	174.565	0
	-56.218	0	174.795	0
	-56.2838	0	174.532	0
	-56.3825	0	174.795	0
	-56.6786	0	175.289	0
	-56.7115	0	174.762	0
	-57.0076	0	175.256	0
	-56.9089	0	174.631	0
	-56.8431	0	174.993	0
	-56.8431	0	175.223	0
	-56.6457	0	175.157	0
	-56.6457	0	174.894	0
	-56.6786	0	174.532	0
	-56.6786	0	174.697	0
	-56.6786	0	174.828	0
	-56.6128	0	174.762	0
	-56.547	0	175.091	0
	-56.5799	0	175.026	0
	-56.6128	0	175.19	0
	-56.5799	0	174.96	0
	-56.3825	0	174.96	0
	-56.2509	0	175.42	0
	-56.0864	0	175.42	0
	-55.9219	0	175.256	0
	-55.8561	0	175.651	0
	-55.7245	0	175.651	0
	-55.56	0	175.914	0
	-55.56	0	175.157	0
	-55.5929	0	174.993	0
	-55.6258	0	175.223	0
	-55.6587	0	175.98	0
	-55.5271	0	175.42	0
	-55.6258	0	175.881	0
	-55.6587	0	175.256	0
	-55.6258	0	175.486	0
	-55.6587	0	175.058	0
	-55.7245	0	175.716	0
	-55.7574	0	175.289	0
	-55.8232	0	175.091	0
	-55.8232	0	175.124	0
	-55.7903	0	175.026	0
	-55.9219	0	175.848	0
	-55.9219	0	175.881	0
	-55.9877	0	175.585	0
	-56.0206	0	175.19	0
	-56.1851	0	175.815	0
	-56.1193	0	175.585	0
	-56.3496	0	175.881	0
	-56.4154	0	176.342	0
	-56.3496	0	175.453	0
	-56.4154	0	175.651	0
	-56.6457	0	175.552	0
	-56.6786	0	175.387	0
	-56.8431	0	175.947	0
	-56.9747	0	175.223	0
	-57.1063	0	176.144	0
	-57.205	0	176.078	0
	-57.205	0	175.651	0
	-57.3695	0	175.387	0
	-57.4024	0	176.309	0
	-57.534	0	175.289	0
	-57.6327	0	176.21	0
	-57.6985	0	175.98	0
	-57.7314	0	175.947	0
	-57.7643	0	175.585	0
	-57.7972	0	175.914	0
	-57.9617	0	176.078	0
	-58.0604	0	176.144	0
	-58.1262	0	175.947	0
	-58.1262	0	176.243	0
	-58.2578	0	176.21	0
	-58.3565	0	176.276	0
	-58.4223	0	176.111	0
	-58.3894	0	175.749	0
	-58.521	0	176.703	0
	-58.5868	0	176.539	0
	-58.6197	0	176.342	0
	-58.4881	0	176.374	0
	-58.5868	0	176.703	0
	-58.7184	0	176.276	0
	-58.6855	0	176.539	0
	-58.7184	0	176.506	0
	-58.7513	0	176.21	0
	-58.7842	0	176.276	0
	-58.7842	0	176.473	0
	-58.9487	0	176.473	0
	-59.179	0	176.243	0
	-59.179	0	176.177	0
	-59.1461	0	176.407	0
	-59.0474	0	176.868	0
	-59.179	0	177.131	0
	-59.2777	0	176.638	0
	-59.2119	0	176.473	0
	-59.2119	0	177.065	0
	-59.2119	0	176.309	0
	-59.2777	0	177.164	0
	-59.179	0	176.309	0
	-59.1132	0	177	0
	-59.2119	0	176.276	0
	-59.3106	0	177.263	0
	-59.3435	0	176.769	0
	-59.4093	0	176.572	0
	-59.4751	0	177.394	0
	-59.5738	0	177.329	0
	-59.5409	0	177.559	0
	-59.7054	0	176.736	0
	-59.7712	0	177.164	0
	-59.8699	0	177.032	0
	-59.8699	0	177.394	0
	-59.9028	0	177.361	0
	-59.9686	0	177.361	0
	-60.0015	0	177.329	0
	-59.9686	0	176.868	0
	-60.0673	0	176.934	0
	-60.0344	0	176.901	0
	-60.0673	0	177.329	0
	-60.166	0	176.967	0
	-60.1331	0	177.098	0
	-60.1989	0	177.427	0
	-60.3305	0	176.802	0
	-60.2976	0	176.901	0
	-60.166	0	177	0
	-60.0673	0	176.802	0
	-59.9357	0	177.526	0
	-59.837	0	177.822	0
	-59.7383	0	177.789	0
	-59.6067	0	177.427	0
	-59.3106	0	177.658	0
	-58.9158	0	177.69	0
	-58.7184	0	177.723	0
	-58.5868	0	177.789	0
	-58.3565	0	177.394	0
	-58.192	0	177.954	0
	-57.9617	0	177.329	0
	-57.6985	0	177.131	0
	-57.7314	0	177.921	0
	-57.6985	0	177.69	0
	-57.5669	0	177.756	0
	-57.6327	0	177.361	0
	-57.5998	0	177.493	0
	-57.6327	0	178.25	0
	-57.7643	0	177.526	0
	-57.6656	0	178.283	0
	-57.7643	0	177.197	0
	-57.7314	0	177.23	0
	-57.8301	0	178.217	0
	-57.9288	0	177.789	0
	-57.7972	0	177.822	0
	-57.7314	0	177.559	0
	-57.6327	0	177.789	0
	-57.5011	0	178.052	0
	-57.534	0	177.723	0
	-57.4353	0	178.315	0
	-57.4353	0	177.921	0
	-57.5011	0	178.414	0
	-57.3366	0	178.348	0
	-57.2379	0	177.789	0
	-57.2379	0	178.052	0
	-57.2708	0	177.888	0
	-57.0734	0	177.625	0
	-57.1392	0	177.921	0
	-56.9747	0	178.48	0
	-56.876	0	178.283	0
	-56.8431	0	178.381	0
	-56.9089	0	178.414	0
	-56.876	0	177.855	0
	-56.7773	0	178.776	0
	-56.6786	0	178.118	0
	-56.547	0	177.855	0
	-56.6786	0	178.315	0
	-56.5141	0	178.546	0
	-56.6457	0	178.052	0
	-56.6457	0	178.414	0
	-56.8102	0	178.315	0
	-56.9418	0	178.315	0
	-56.8431	0	178.283	0
	-56.9089	0	178.842	0
	-56.9089	0	178.776	0
	-57.0734	0	178.414	0
	-57.205	0	179.039	0
	-57.1392	0	178.414	0
	-57.3037	0	178.217	0
	-57.3037	0	178.25	0
	-57.4024	0	178.743	0
	-57.4353	0	179.171	0
	-57.534	0	178.842	0
	-57.6327	0	178.48	0
	-57.8959	0	177.855	0
	-57.9617	0	178.283	0
	-57.9617	0	178.25	0
	-58.1262	0	178.809	0
	-58.192	0	178.184	0
	-58.2907	0	178.447	0
	-58.2907	0	178.612	0
	-58.3565	0	178.908	0
	-58.3894	0	178.71	0
	-58.4223	0	178.315	0
	-58.4881	0	178.973	0
	-58.3894	0	178.546	0
	-58.4881	0	178.414	0
	-58.6197	0	178.776	0
	-58.5868	0	178.48	0
	-58.6526	0	178.644	0
	-58.7513	0	179.204	0
	-58.6855	0	179.105	0
	-58.9487	0	178.875	0
	-58.9816	0	178.908	0
	-58.8171	0	179.27	0
	-58.7842	0	178.71	0
	-58.7184	0	179.039	0
	-58.5539	0	179.237	0
	-58.5868	0	178.908	0
	-58.5539	0	179.105	0
	-58.521	0	179.204	0
	-58.6197	0	179.204	0
	-58.4552	0	179.5	0
	-58.521	0	179.335	0
	-58.521	0	178.842	0
	-58.7842	0	179.566	0
	-58.6855	0	179.434	0
	-58.7842	0	179.368	0
	-58.85	0	179.829	0
	-58.7184	0	179.335	0
	-58.7842	0	179.204	0
	-58.6526	0	179.171	0
	-58.6526	0	179.631	0
	-58.7513	0	179.829	0
	-58.4881	0	178.908	0
	-58.4223	0	179.829	0
	-58.3236	0	179.73	0
	-58.3565	0	179.138	0
	-58.2249	0	179.335	0
	-58.0933	0	178.973	0
	-58.0604	0	179.434	0
	-57.9617	0	179.467	0
	-58.0275	0	179.368	0
	-57.9288	0	179.895	0
	-57.9617	0	180.059	0
	-57.863	0	179.599	0
	-57.6656	0	180.125	0
	-57.4353	0	180.125	0
	-57.1721	0	179.895	0
	-56.9418	0	179.171	0
	-56.8102	0	179.631	0
	-56.6128	0	179.862	0
	-56.5141	0	179.829	0
	-56.3825	0	179.302	0
	-56.2838	0	180.191	0
	-56.3496	0	180.224	0
	-56.3167	0	180.059	0
	-56.2509	0	179.73	0
	-56.2509	0	180.487	0
	-56.2509	0	179.96	0
	-56.3167	0	180.388	0
	-56.3825	0	180.026	0
	-56.3496	0	179.928	0
	-56.4154	0	180.421	0
	-56.4483	0	180.322	0
	-56.3496	0	180.553	0
	-56.3496	0	179.993	0
	-56.4483	0	180.289	0
	-56.4154	0	180.75	0
	-56.4154	0	180.191	0
	-56.4483	0	180.092	0
	-56.547	0	180.224	0
	-56.547	0	180.257	0
	-56.6457	0	180.257	0
	-56.7115	0	180.684	0
	-56.6457	0	179.862	0
	-56.6128	0	180.52	0
	-56.547	0	180.322	0
	-56.547	0	180.092	0
	-56.6457	0	179.599	0
	-56.6457	0	181.112	0
	-56.7773	0	180.487	0
	-56.7115	0	181.046	0
	-56.7444	0	180.355	0
	-56.547	0	180.257	0
	-56.7773	0	180.257	0
	-56.8431	0	180.586	0
	-56.9747	0	180.257	0
	-57.0405	0	180.717	0
	-57.0734	0	180.882	0
	-57.1392	0	180.487	0
	-57.1721	0	179.993	0
	-57.2379	0	180.125	0
	-57.3366	0	180.882	0
	-57.5011	0	180.388	0
	-57.4024	0	180.257	0
	-57.4353	0	180.98	0
	-57.534	0	180.849	0
	-57.5998	0	180.98	0
	-57.6656	0	180.783	0
	-57.534	0	180.355	0
	-57.7972	0	180.849	0
	-57.6985	0	180.816	0
	-57.7972	0	180.553	0
	-57.8959	0	180.816	0
	-57.9946	0	180.586	0
	-58.0933	0	180.717	0
	-57.9946	0	181.408	0
	-58.1591	0	180.553	0
	-57.9617	0	180.717	0
	-57.863	0	181.079	0
	-58.0275	0	180.98	0
	-57.8959	0	181.474	0
	-57.7643	0	180.651	0
	-57.7643	0	180.947	0
	-57.7643	0	181.474	0
	-57.6985	0	181.013	0
	-57.534	0	180.684	0
	-57.5998	0	180.915	0
	-57.6985	0	181.507	0
	-57.6656	0	180.98	0
	-57.5998	0	181.507	0
	-57.6985	0	180.947	0
	-57.8301	0	181.112	0
	-57.6985	0	181.046	0
	-57.6985	0	181.573	0
	-57.863	0	182	0
	-57.9288	0	181.309	0
	-58.0604	0	181.671	0
	-57.9617	0	181.573	0
	-57.8959	0	181.079	0
	-57.863	0	181.375	0
	-57.863	0	181.408	0
	-57.9288	0	181.507	0
	-57.7314	0	181.737	0
	-57.6327	0	181.178	0
	-57.5669	0	181.178	0
	-57.5669	0	181.112	0
	-57.5998	0	181.079	0
	-57.5998	0	181.638	0
	-57.6985	0	181.967	0
	-57.5998	0	181.474	0
	-57.5669	0	181.836	0
	-57.6327	0	181.342	0
	-57.7972	0	181.507	0
	-57.7972	0	181.803	0
	-57.863	0	181.869	0
	-57.9288	0	181.671	0
	-57.9617	0	181.704	0
	-57.9946	0	182.132	0
	-57.9617	0	181.869	0
	-57.6327	0	181.244	0
	-57.4682	0	182.296	0
	-57.205	0	181.671	0
	-57.1721	0	181.836	0
	-57.0076	0	181.737	0
	-56.8102	0	182.099	0
	-56.7773	0	181.803	0
	-56.6786	0	182.395	0
	-56.7773	0	181.375	0
	-56.8102	0	182.231	0
	-56.9418	0	181.671	0
	-56.876	0	182.527	0
	-56.6786	0	182.231	0
	-56.7115	0	182.428	0
	-56.6457	0	182.296	0
	-56.5799	0	181.671	0
	-56.5799	0	181.704	0
	-56.6786	0	182.132	0
	-56.7773	0	182.428	0
	-56.9418	0	182.066	0
	-56.9747	0	182.823	0
	-57.1063	0	182.56	0
	-57.3037	0	181.737	0
	-57.3695	0	182.494	0
	-57.5669	0	182.592	0
	-57.6656	0	182.625	0
	-57.7643	0	182.757	0
	-57.9617	0	181.967	0
	-58.0604	0	181.902	0
	-58.2249	0	182.033	0
	-58.2249	0	182.099	0
	-58.3236	0	182.428	0
	-58.4223	0	182.494	0
	-58.3894	0	182.56	0
	-58.4881	0	182.033	0
	-58.6855	0	182.658	0
	-58.6197	0	182.56	0
	-58.6526	0	182.56	0
	-58.7513	0	182.757	0
	-58.8171	0	182.625	0
	-58.9487	0	182.56	0
	-58.9816	0	183.02	0
	-59.1461	0	182.592	0
	-59.1461	0	182.428	0
	-59.1461	0	182.79	0
	-59.0474	0	182.395	0
	-59.0803	0	182.987	0
	-59.0803	0	182.625	0
	-59.0803	0	182.56	0
	-59.0145	0	183.119	0
	-59.0145	0	183.053	0
	-58.85	0	182.856	0
	-58.7513	0	182.625	0
	-58.7842	0	182.198	0
	-58.7513	0	183.283	0
	-58.7513	0	183.053	0
	-58.7842	0	182.889	0
	-58.6526	0	183.25	0
	-58.7184	0	183.25	0
	-58.7184	0	183.283	0
	-58.6197	0	183.481	0
	-58.6526	0	182.954	0
	-58.6526	0	183.218	0
	-58.7184	0	182.856	0
	-58.7842	0	183.218	0
	-58.6855	0	183.382	0
	-58.6197	0	182.987	0
	-58.6855	0	183.415	0
	-58.6526	0	183.382	0
	-58.6855	0	182.987	0
	-58.6855	0	183.25	0
	-58.7513	0	183.283	0
	-58.7513	0	183.382	0
	-58.7184	0	183.415	0
	-58.7842	0	183.448	0
	-58.8171	0	183.514	0
	-58.7184	0	183.711	0
	-58.5539	0	183.185	0
	-58.5539	0	183.81	0
	-58.521	0	183.152	0
	-58.3894	0	183.448	0
	-58.3236	0	184.007	0
	-58.3894	0	183.316	0
	-58.2578	0	183.185	0
	-58.1591	0	183.547	0
	-58.0933	0	183.152	0
	-58.1262	0	183.514	0
	-57.9288	0	183.514	0
	-57.8959	0	183.316	0
	-57.7643	0	184.073	0
	-57.6985	0	183.645	0
	-57.7643	0	183.974	0
	-57.6656	0	183.81	0
	-57.6985	0	183.876	0
	-57.7643	0	183.744	0
	-57.863	0	183.941	0
	-57.863	0	183.941	0
	-57.9288	0	183.382	0
	-57.863	0	183.908	0
	-57.8301	0	184.336	0
	-57.7643	0	183.876	0
	-57.7972	0	183.612	0
	-57.8959	0	184.04	0
	-57.9617	0	184.04	0
	-58.0604	0	183.974	0
	-58.0604	0	184.073	0
	-57.9946	0	183.843	0
	-57.9946	0	183.678	0
	-58.0933	0	184.139	0
	-58.1262	0	183.678	0
	-58.0933	0	184.369	0
	-58.192	0	184.007	0
	-58.2578	0	183.481	0
	-58.2578	0	184.731	0
	-58.2249	0	184.435	0
	-58.192	0	184.336	0
	-58.2907	0	184.172	0
	-58.192	0	184.336	0
	-58.1591	0	184.599	0
	-58.192	0	184.106	0
	-58.192	0	184.632	0
	-58.3565	0	184.303	0
	-58.2907	0	184.435	0
	-58.2907	0	184.073	0
	-58.521	0	184.04	0
	-58.4552	0	184.237	0
	-58.5868	0	184.237	0
	-58.6855	0	184.599	0
	-58.7842	0	184.205	0
	-58.8171	0	184.632	0
	-59.0474	0	184.797	0
	-58.8171	0	184.698	0
	-58.8171	0	184.731	0
	-58.8171	0	184.402	0
	-58.8829	0	184.665	0
	-58.8829	0	184.928	0
	-58.8829	0	184.534	0
	-58.85	0	185.126	0
	-58.85	0	184.139	0
	-58.8171	0	184.764	0
	-58.85	0	184.501	0
	-58.8829	0	184.731	0
	-58.9487	0	184.994	0
	-58.9158	0	184.501	0
	-58.7842	0	184.698	0
	-58.7513	0	184.731	0
	-58.6855	0	184.764	0
	-58.4881	0	185.027	0
	-58.4881	0	185.027	0
	-58.4881	0	184.863	0
	-58.6855	0	185.159	0
	-58.5539	0	185.257	0
	-58.4552	0	185.191	0
	-58.4223	0	184.599	0
	-58.2907	0	185.093	0
	-58.2578	0	185.126	0
	-58.2907	0	185.751	0
	-58.2578	0	185.126	0
	-58.0933	0	185.488	0
	-58.1262	0	185.323	0
	-58.2249	0	184.928	0
	-58.192	0	184.994	0
	-58.2578	0	185.52	0
	-58.2249	0	185.257	0
	-58.3236	0	184.961	0
	-58.2907	0	185.488	0
	-58.3565	0	185.586	0
	-58.2907	0	185.52	0
	-58.4223	0	185.784	0
	-58.4881	0	185.093	0
	-58.521	0	185.257	0
	-58.5539	0	185.488	0
	-58.5868	0	185.619	0
	-58.6197	0	185.126	0
	-58.7513	0	185.882	0
	-58.9487	0	185.455	0
	-59.1132	0	185.29	0
	-59.0803	0	185.455	0
	-58.9158	0	185.191	0
	-58.8829	0	185.455	0
	-58.8829	0	185.488	0
	-58.9158	0	186.113	0
	-58.7842	0	186.146	0
	-58.85	0	186.08	0
	-58.85	0	185.784	0
	-58.8829	0	185.553	0
	-59.0145	0	185.849	0
	-58.9158	0	186.08	0
	-59.0145	0	186.244	0
	-58.9487	0	185.52	0
	-58.85	0	185.29	0
	-58.8829	0	185.619	0
	-58.8171	0	185.751	0
	-58.7513	0	186.08	0
	-58.7184	0	186.606	0
	-58.6855	0	185.586	0
	-58.4223	0	185.718	0
	-57.7643	0	185.586	0
	-57.3366	0	186.146	0
	-57.0076	0	186.376	0
	-56.6786	0	186.672	0
	-56.4483	0	185.652	0
	-56.2838	0	185.652	0
	-56.1193	0	185.751	0
	-56.1193	0	186.08	0
	-55.9877	0	185.586	0
	-55.9548	0	186.178	0
	-55.9219	0	185.948	0
	-56.1193	0	186.277	0
	-55.9877	0	186.113	0
	-56.0206	0	185.981	0
	-55.9219	0	186.08	0
	-55.9877	0	185.849	0
	-56.0206	0	185.981	0
	-55.7574	0	186.771	0
	-55.6587	0	186.277	0
	-55.56	0	185.882	0
	-55.4284	0	186.54	0
	-55.2968	0	186.178	0
	-55.4613	0	186.902	0
	-55.4613	0	187.165	0
	-55.3626	0	186.606	0
	-55.56	0	186.705	0
	-55.3626	0	187.001	0
	-55.3297	0	186.507	0
	-55.3626	0	186.672	0
	-55.3626	0	186.968	0
	-55.231	0	186.211	0
	-55.1652	0	186.869	0
	-55.0007	0	186.211	0
	-54.8691	0	186.672	0
	-54.902	0	186.507	0
	-54.9678	0	186.705	0
	-54.8033	0	187.001	0
	-54.6059	0	186.606	0
	-54.5072	0	186.705	0
	-54.4085	0	186.409	0
	-54.2769	0	187.165	0
	-54.2769	0	186.442	0
	-54.3427	0	187.33	0
	-54.5072	0	187.462	0
	-54.4743	0	187.264	0
	-54.6388	0	187.198	0
	-54.6059	0	187.297	0
	-54.6059	0	187.33	0
	-54.7375	0	187.396	0
	-55.0007	0	187.1	0
	-55.0994	0	187.297	0
	-55.0994	0	186.902	0
	-55.0665	0	186.836	0
	-54.9349	0	186.639	0
	-54.902	0	187.593	0
	-54.8033	0	187.56	0
	-54.9349	0	187.133	0
	-54.7704	0	187.198	0
	-54.8362	0	187.494	0
	-54.8362	0	186.738	0
	-54.8691	0	187.001	0
	-54.8691	0	187.692	0
	-54.9678	0	187.133	0
	-55.0665	0	187.889	0
	-55.1652	0	187.198	0
	-55.0336	0	187.462	0
	-55.1981	0	187.856	0
	-55.3297	0	187.231	0
	-55.3297	0	187.1	0
	-55.3626	0	187.922	0
	-55.4284	0	188.021	0
	-55.4613	0	187.462	0
	-55.5271	0	187.527	0
	-55.5271	0	187.1	0
	-55.5929	0	187.955	0
	-55.7245	0	187.922	0
	-55.8561	0	187.56	0
	-55.9877	0	187.823	0
	-56.1193	0	188.284	0
	-56.3496	0	188.152	0
	-56.4483	0	187.494	0
	-56.4154	0	188.613	0
	-56.4812	0	187.692	0
	-56.5799	0	187.692	0
	-56.9089	0	188.054	0
	-57.0076	0	187.758	0
	-57.1063	0	187.363	0
	-57.1392	0	187.922	0
	-57.1392	0	187.593	0
	-57.4024	0	187.363	0
	-57.534	0	187.758	0
	-57.7972	0	188.317	0
	-57.8959	0	188.021	0
	-58.0275	0	187.725	0
	-57.9946	0	188.284	0
	-58.2578	0	187.889	0
	-58.3894	0	188.35	0
	-58.4223	0	187.758	0
	-58.6197	0	188.481	0
	-58.6855	0	188.054	0
	-58.6855	0	188.218	0
	-58.85	0	188.185	0
	-58.9158	0	188.218	0
	-58.9487	0	188.185	0
	-59.1461	0	188.712	0
	-59.2119	0	187.692	0
	-59.2448	0	187.626	0
	-59.4093	0	188.975	0
	-59.3435	0	188.416	0
	-59.3435	0	188.416	0
	-59.4422	0	188.81	0
	-59.2119	0	188.547	0
	-59.2119	0	187.988	0
	-59.1461	0	189.107	0
	-59.0145	0	188.646	0
	-58.9487	0	188.909	0
	-59.0474	0	188.81	0
	-59.0474	0	188.12	0
	-58.8829	0	187.988	0
	-58.9487	0	188.712	0
	-58.8829	0	188.021	0
	-58.8171	0	188.152	0
	-58.7842	0	188.81	0
	-58.7513	0	188.778	0
	-58.6855	0	188.251	0
	-58.6526	0	188.152	0
	-58.5539	0	188.778	0
	-58.4552	0	189.008	0
	-58.521	0	188.81	0
	-58.521	0	188.218	0
	-58.4881	0	188.942	0
	-58.4881	0	188.843	0
	-58.5539	0	188.679	0
	-58.6526	0	188.317	0
	-58.7184	0	189.304	0
	-58.6197	0	188.613	0
	-58.5868	0	188.547	0
	-58.6855	0	188.942	0
	-58.6855	0	188.317	0
	-58.5539	0	188.416	0
	-58.5539	0	189.238	0
	-58.4881	0	189.008	0
	-58.3236	0	189.041	0
	-58.2578	0	189.139	0
	-58.2578	0	188.416	0
	-58.192	0	189.074	0
	-58.192	0	189.567	0
	-58.1591	0	188.679	0
	-57.9946	0	189.436	0
	-57.863	0	189.271	0
	-57.9288	0	189.041	0
	-57.7643	0	189.403	0
	-57.863	0	189.37	0
	-57.7972	0	189.041	0
	-57.7314	0	189.205	0
	-57.5998	0	189.567	0
	-57.534	0	189.732	0
	-57.534	0	188.975	0
	-57.5669	0	189.896	0
	-57.4024	0	189.534	0
	-57.3695	0	189.468	0
	-57.1392	0	190.028	0
	-57.2379	0	189.732	0
	-57.2708	0	189.337	0
	-57.3695	0	189.962	0
	-57.4024	0	189.271	0
	-57.2708	0	189.633	0
	-57.2379	0	189.238	0
	-57.2379	0	189.008	0
	-57.3366	0	189.468	0
	-57.2708	0	189.37	0
	-57.1721	0	189.83	0
	-57.3037	0	189.962	0
	-57.2708	0	189.337	0
	-57.205	0	189.304	0
	-57.1392	0	189.732	0
	-57.1392	0	190.192	0
	-57.3695	0	189.403	0
	-57.4682	0	190.094	0
	-57.5669	0	189.83	0
	-57.4682	0	190.028	0
	-57.5011	0	189.436	0
	-57.4353	0	190.061	0
	-57.4024	0	189.995	0
	-57.5011	0	190.126	0
	-57.6656	0	190.159	0
	-57.5998	0	189.962	0
	-57.6327	0	189.337	0
	-57.6327	0	189.633	0
	-57.5669	0	189.765	0
	-57.4682	0	189.896	0
	-57.534	0	190.192	0
	-57.5998	0	190.39	0
	-57.5998	0	190.784	0
	-57.5011	0	190.521	0
	-57.5011	0	189.83	0
	-57.5011	0	190.39	0
	-57.4353	0	189.896	0
	-57.534	0	190.192	0
	-57.3695	0	190.225	0
	-57.2708	0	190.094	0
	-57.0734	0	189.863	0
	-57.0734	0	190.094	0
	-57.1063	0	190.817	0
	-57.0734	0	190.883	0
	-57.0734	0	190.192	0
	-57.1392	0	189.962	0
	-57.205	0	190.587	0
	-57.1721	0	190.39	0
	-57.1721	0	190.455	0
	-57.205	0	190.587	0
	-57.1721	0	190.653	0
	-57.0405	0	191.377	0
	-56.8431	0	190.39	0
	-56.7115	0	190.883	0
	-56.6457	0	190.455	0
	-56.4483	0	191.048	0
	-56.4483	0	191.113	0
	-56.218	0	190.62	0
	-56.1193	0	191.41	0
	-56.218	0	190.028	0
	-56.0535	0	190.719	0
	-55.9548	0	190.554	0
	-55.889	0	190.554	0
	-55.8561	0	190.62	0
	-55.7245	0	191.048	0
	-55.56	0	190.883	0
	-55.56	0	191.113	0
	-55.5271	0	191.081	0
	-55.4284	0	191.212	0
	-55.3297	0	191.113	0
	-55.3955	0	191.048	0
	-55.4613	0	191.41	0
	-55.4284	0	191.015	0
	-55.4284	0	190.916	0
	-55.6258	0	191.146	0
	-55.5929	0	190.85	0
	-55.9219	0	190.85	0
	-55.9877	0	190.752	0
	-56.1193	0	190.817	0
	-56.1522	0	191.311	0
	-56.3496	0	191.739	0
	-56.3825	0	190.949	0
	-56.5799	0	191.146	0
	-56.5799	0	191.212	0
	-56.6457	0	190.784	0
	-56.6457	0	191.936	0
	-56.4812	0	191.245	0
	-56.5799	0	191.475	0
	-56.6457	0	191.739	0
	-56.7444	0	191.048	0
	-56.6457	0	191.804	0
	-56.6457	0	191.64	0
	-56.6786	0	191.245	0
	-56.7444	0	191.673	0
	-56.6786	0	191.673	0
	-56.7773	0	191.081	0
	-56.6786	0	191.541	0
	-56.7773	0	191.64	0
	-56.9418	0	191.311	0
	-57.0405	0	191.607	0
	-57.1063	0	191.442	0
	-57.1063	0	191.837	0
	-57.205	0	192.232	0
	-57.2708	0	191.739	0
	-57.0405	0	191.344	0
	-57.0405	0	191.837	0
	-56.9418	0	191.706	0
	-57.0076	0	191.969	0
	-56.8431	0	191.146	0
	-56.7444	0	192.199	0
	-56.5799	0	192.035	0
	-56.3825	0	191.508	0
	-56.3825	0	191.508	0
	-56.4812	0	191.574	0
	-56.4483	0	191.706	0
	-56.5141	0	191.87	0
	-56.5141	0	192.364	0
	-56.5799	0	191.706	0
	-56.7773	0	191.936	0
	-56.9089	0	191.377	0
	-56.7444	0	192.298	0
	-56.7115	0	192.298	0
	-56.6128	0	192.331	0
	-56.7115	0	192.561	0
	-56.8431	0	191.87	0
	-56.876	0	192.067	0
	-56.8431	0	192.66	0
	-56.9418	0	191.903	0
	-56.9747	0	192.956	0
	-57.0734	0	192.594	0
	-57.1063	0	192.1	0
	-57.1392	0	192.166	0
	-57.205	0	192.627	0
	-57.205	0	192.791	0
	-57.3695	0	192.298	0
	-57.5011	0	192.364	0
	-57.6656	0	192.561	0
	-57.7314	0	192.725	0
	-57.8301	1	192.364	0
	-57.863	1	0.789589	0
	-57.8301	1	0.822489	0
	-57.8301	1	0.592192	0
	-57.9288	1	0.789589	0
	-57.9946	1	0.625091	0
	-58.0604	1	0.625091	0
	-58.1262	1	0.690891	0
	-58.192	1	0.954087	0
	-58.2907	1	0.625091	0
	-58.3565	1	0.592192	0
	-58.3236	1	0.657991	0
	-58.3894	1	0.822489	0
	-58.4552	1	0.822489	0
	-58.4552	1	1.01989	0
	-58.5868	1	0.657991	0
	-58.4881	1	0.855388	0
	-58.5868	1	0.75669	0
	-58.6197	1	1.11858	0
	-58.521	1	0.789589	0
	-58.5539	1	1.31598	0
	-58.5539	1	1.18438	0
	-58.5539	1	1.08569	0
	-58.4881	1	0.822489	0
	-58.3236	1	1.25018	0
	-58.0933	0	0.986987	0
	-58.0275	0	1.41468	0
	-57.9617	0	1.01989	0
	-57.8959	0	1.51338	0
	-57.9617	0	1.38178	0
	-57.863	0	1.34888	0
	-58.0933	0	1.15148	0
	-58.0275	0	0.921187	0
	-58.1262	0	1.28308	0
	-58.1591	0	1.15148	0
	-58.192	0	1.28308	0
	-58.3894	0	1.77658	0
	-58.1591	0	1.41468	0
	-58.2578	0	1.41468	0
	-58.4223	0	1.67788	0
	-58.4552	0	1.25018	0
	-58.4552	0	1.67788	0
	-58.521	0	1.71078	0
	-58.521	0	1.64498	0
	-58.7513	0	1.77658	0
	-58.7513	0	1.38178	0
	-58.9158	0	1.61208	0
	-58.9158	0	1.74368	0
	-59.1132	0	1.64498	0
	-59.1461	0	1.51338	0
	-59.2777	0	1.94107	0
	-59.2448	0	1.57918	0
	-59.179	0	1.87527	0
	-59.2777	0	1.84237	0
	-59.2448	0	1.71078	0
	-59.2119	0	1.87527	0
	-59.2777	0	1.77658	0
	-59.2119	0	2.03977	0
	-59.179	0	2.20427	0
	-59.1132	0	1.67788	0
	-59.0803	0	2.07267	0
	-58.9487	0	1.67788	0
	-58.9158	0	2.13847	0
	-58.7842	0	1.84237	0
	-58.6855	0	1.90817	0
	-58.4552	0	1.80948	0
	-58.2907	0	2.07267	0
	-58.192	0	2.03977	0
	-57.7972	0	1.90817	0
	-57.5011	0	2.00687	0
	-57.0405	0	2.46747	0
	-56.8102	0	2.40167	0
	-56.6128	0	2.23717	0
	-56.4483	0	2.20427	0
	-56.3167	0	2.10557	0
	-56.1522	0	2.46747	0
	-55.9877	0	2.33587	0
	-55.889	0	2.36877	0
	-55.9219	0	2.59906	0
	-55.8561	0	2.40167	0
	-55.889	0	2.00687	0
	-55.7574	0	2.27007	0
	-55.7574	0	2.23717	0
	-55.5929	0	2.46747	0
	-55.6258	0	2.69776	0
	-55.56	0	2.69776	0
	-55.5271	0	2.30297	0
	-55.4613	0	2.46747	0
	-55.4284	0	2.46747	0
	-55.2968	0	2.63196	0
	-55.231	0	2.50037	0
	-55.1323	0	2.86226	0
	-55.1323	0	2.86226	0
	-55.1323	0	2.76356	0
	-55.1652	0	2.86226	0
	-55.1981	0	2.79646	0
	-55.1652	0	2.79646	0
	-55.0994	0	2.82936	0
	-55.0994	0	2.76356	0
	-55.0336	0	2.69776	0
	-55.1323	0	2.92806	0
	-55.0007	0	3.15836	0
	-54.9678	0	2.40167	0
	-54.8691	0	3.22416	0
	-54.8362	0	2.76356	0
	-54.902	0	3.02676	0
	-54.8362	0	2.86226	0
	-54.902	0	2.86226	0
	-54.9349	0	3.32285	0
	-54.902	0	2.92806	0
	-54.8362	0	3.19126	0
	-55.0336	0	3.19126	0
	-55.0665	0	3.09256	0
	-55.1323	0	3.55315	0
	-55.0665	0	3.12546	0
	-55.0336	0	3.45445	0
	-55.2639	0	3.02676	0
	-55.231	0	3.38865	0
	-55.231	0	2.92806	0
	-55.2968	0	3.65185	0
	-55.3955	0	3.42155	0
	-55.3626	0	2.99386	0
	-55.3297	0	3.45445	0
	-55.2639	0	3.35575	0
	-55.2968	0	3.65185	0
	-55.3297	0	3.38865	0
	-55.3626	0	3.22416	0
	-55.2968	0	3.91505	0
	-55.231	0	3.05966	0
	-55.1652	0	3.55315	0
	-55.2968	0	3.61895	0
	-55.2968	0	3.55315	0
	-55.1323	0	3.84925	0
	-55.1652	0	3.38865	0
	-55.1323	0	3.75055	0
	-55.1323	0	3.42155	0
	-55.1652	0	4.30984	0
	-55.231	0	3.84925	0
	-55.3297	0	3.91505	0
	-55.3626	0	3.84925	0
	-55.4613	0	3.48735	0
	-55.3297	0	3.81635	0
	-55.3297	0	3.91505	0
	-55.3626	0	3.75055	0
	-55.4284	0	4.24404	0
	-55.4942	0	4.01375	0
	-55.4284	0	3.98085	0
	-55.2968	0	4.11244	0
	-55.2968	0	4.17824	0
	-55.0994	0	3.98085	0
	-55.231	0	4.04664	0
	-55.1323	0	3.65185	0
	-55.1323	0	4.37564	0
	-55.0994	0	3.94795	0
	-55.0007	0	3.94795	0
	-55.1652	0	4.21114	0
	-55.0665	0	4.30984	0
	-55.0994	0	4.11244	0
	-55.1652	0	3.88215	0
	-55.1981	0	4.37564	0
	-55.1323	0	4.54014	0
	-55.231	0	4.40854	0
	-55.231	0	4.34274	0
	-55.2968	0	4.67174	0
	-55.3955	0	4.01375	0
	-55.4613	0	4.57304	0
	-55.56	0	3.91505	0
	-55.6916	0	4.21114	0
	-55.6587	0	4.17824	0
	-55.8561	0	4.67174	0
	-55.7903	0	4.44144	0
	-55.6258	0	4.70464	0
	-55.6587	0	4.30984	0
	-55.6258	0	4.40854	0
	-55.6916	0	4.50724	0
	-55.7903	0	4.77044	0
	-55.9219	0	4.30984	0
	-56.0864	0	4.60594	0
	-56.218	0	4.50724	0
	-56.2509	0	4.30984	0
	-56.3167	0	4.77044	0
	-56.0535	0	4.47434	0
	-55.9548	0	5.16523	0
	-55.6258	0	4.83623	0
	-55.5929	0	5.06653	0
	-55.6258	0	4.86913	0
	-55.5271	0	4.54014	0
	-55.5271	0	4.47434	0
	-55.4613	0	4.93493	0
	-55.4284	0	5.06653	0
	-55.4284	0	4.67174	0
	-55.4613	0	4.77044	0
	-55.3626	0	4.47434	0
	-55.2968	0	4.70464	0
	-55.2968	0	4.67174	0
	-55.3955	0	4.80333	0
	-55.4284	0	4.70464	0
	-55.4942	0	4.90203	0
	-55.5271	0	4.80333	0
	-55.5271	0	4.93493	0
	-55.6258	0	4.96783	0
	-55.56	0	5.42843	0
	-55.5271	0	5.09943	0
	-55.56	0	5.29683	0
	-55.6258	0	4.90203	0
	-55.6587	0	5.29683	0
	-55.8232	0	5.23103	0
	-55.7903	0	5.03363	0
	-55.889	0	5.32973	0
	-55.7903	0	5.42843	0
	-55.8232	0	5.06653	0
	-55.889	0	5.29683	0
	-56.0206	0	5.09943	0
	-55.9877	0	5.29683	0
	-55.8561	0	5.19813	0
	-55.8232	0	5.42843	0
	-55.8561	0	5.39553	0
	-55.8232	0	5.79032	0
	-55.9219	0	5.59292	0
	-55.9548	0	5.88902	0
	-56.0864	0	5.75742	0
	-56.1193	0	5.56002	0
	-56.1193	0	5.49423	0
	-56.2509	0	5.92192	0
	-56.1851	0	5.59292	0
	-56.1851	0	5.32973	0
	-56.3167	0	5.82322	0
	-56.3167	0	5.88902	0
	-56.2838	0	5.82322	0
	-56.4483	0	5.75742	0
	-56.547	0	5.69162	0
	-56.5799	0	5.46133	0
	-56.5799	0	5.85612	0
	-56.6786	0	5.62582	0
	-56.6786	0	5.85612	0
	-56.7773	0	5.69162	0
	-56.9418	0	5.42843	0
	-57.0405	0	5.85612	0
	-57.2379	0	6.02062	0
	-57.1721	0	6.28381	0
	-57.205	0	6.11932	0
	-57.2379	0	6.34961	0
	-57.3695	0	6.11932	0
	-57.4024	0	6.44831	0
	-57.6656	0	5.85612	0
	-57.5998	0	6.31671	0
	-57.4353	0	6.38251	0
	-57.534	0	6.25091	0
	-57.5011	0	6.11932	0
	-57.534	0	6.25091	0
	-57.6656	0	5.92192	0
	-57.5998	0	5.98772	0
	-57.5998	0	6.51411	0
	-57.5998	0	6.05352	0
	-57.534	0	5.75742	0
	-57.2708	0	6.38251	0
	-57.205	0	6.31671	0
	-57.0734	0	5.82322	0
	-56.9747	0	6.18512	0
	-56.9089	0	6.48121	0
	-56.9747	0	6.54701	0
	-57.0405	0	6.48121	0
	-57.0076	0	6.51411	0
	-57.0734	0	6.31671	0
	-57.0734	0	6.38251	0
	-57.0734	0	6.57991	0
	-57.1721	0	6.11932	0
	-57.1721	0	6.51411	0
	-57.205	0	6.34961	0
	-57.2708	0	6.51411	0
	-57.3037	0	6.90891	0
	-57.3695	0	6.67861	0
	-57.4024	0	6.61281	0
	-57.4024	0	6.74441	0
	-57.3695	0	6.77731	0
	-57.3695	0	6.38251	0
	-57.3037	0	6.84311	0
	-57.3695	0	6.77731	0
	-57.3695	0	6.48121	0
	-57.4682	0	7.1063	0
	-57.4353	0	6.81021	0
	-57.5011	0	6.74441	0
	-57.4682	0	6.71151	0
	-57.4024	0	6.81021	0
	-57.5011	0	7.4353	0
	-57.5011	0	6.81021	0
	-57.5669	0	6.74441	0
	-57.5669	0	7.1063	0
	-57.534	0	7.0076	0
	-57.6656	0	6.67861	0
	-57.8301	0	7.1392	0
	-57.7972	0	6.84311	0
	-57.8959	0	6.94181	0
	-57.8959	0	7.3037	0
	-57.9946	0	6.9747	0
	-57.9946	0	7.4024	0
	-57.9288	0	7.205	0
	-58.0933	0	6.9747	0
	-58.0933	0	6.71151	0
	-58.1262	0	7.4024	0
	-58.2578	0	7.205	0
	-58.192	0	7.6327	0
	-58.2907	0	7.1063	0
	-58.2578	0	7.4353	0
	-58.4223	0	7.4682	0
	-58.4881	0	7.3037	0
	-58.6855	0	7.4353	0
	-58.7184	0	7.6327	0
	-58.9158	0	7.5998	0
	-58.9816	0	7.4353	0
	-58.9816	0	7.4353	0
	-59.0145	0	7.4682	0
	-59.1132	0	7.534	0
	-59.179	0	7.2708	0
	-59.179	0	7.86299	0
	-59.0474	0	7.6656	0
	-58.6855	0	7.1721	0
	-58.4881	0	7.6985	0
	-58.3565	0	7.3695	0
	-58.1591	0	7.89589	0
	-58.0275	0	7.76429	0
	-57.8301	0	7.6985	0
	-57.8301	0	7.5011	0
	-57.7314	0	7.73139	0
	-57.7972	0	8.06039	0
	-57.7972	0	7.534	0
	-57.7643	0	7.79719	0
	-57.6656	0	8.06039	0
	-57.7643	0	7.4353	0
	-57.7643	0	8.22489	0
	-57.7643	0	7.73139	0
	-57.8301	0	7.89589	0
	-57.8301	0	8.02749	0
	-57.8301	0	7.79719	0
	-57.8959	0	7.83009	0
	-57.9288	0	7.6985	0
	-57.8959	0	8.35649	0
	-58.0275	0	7.86299	0
	-58.0604	0	7.99459	0
	-58.1591	0	8.06039	0
	-58.2249	0	8.61968	0
[truncated: 318,288+ more rows]

## Sheet: B
-58.3485	-59.8446	-56.4214	-53.7681	-54.7096	-54.937	-54.7358	-55.6755	-54.3859	-55.7353	-56.5441	-56.7984	-56.3294	-54.5844	-56.1405	-55.4749	-54.9701	-55.722	-55.1664	-54.9327	-55.7158	-54.799	-56.7779	-54.8227	-54.3932	-55.8265	-55.4043	-55.732	-55.6118	-55.9031	-56.728	-58.2839	-57.1313	-52.4793	-53.3084	-55.1203	-55.3842	-53.9617	-54.5507	-55.6889	-55.3298	-55.4814	-53.6543	-54.0222	-56.6829	-54.8391	-53.3519	-53.758	-51.1429	-48.6136
-60.9477	-59.3137	-58.1774	-57.2253	-53.9179	-55.4555	-53.3156	-53.9562	-55.0524	-54.5406	-53.2837	-53.4043	-53.8247	-54.4436	-54.5701	-55.9656	-55.9901	-55.4451	-56.7033	-58.2368	-58.8137	-56.3345	-51.0478	-49.0116	-52.4596	-53.3826	-54.9918	-54.5433	-53.857	-54.581	-54.0752	-53.6177	-54.8057	-54.2505	-53.8907	-53.6839	-52.8094	-51.8866	-46.5841	-50.6098	-52.8927	-53.2639	-51.1302	-49.3775	-49.8818	-50.797	-51.9108	-54.199	-53.874	-49.9825
-59.6104	-59.028	-56.9056	-52.793	-51.8223	-55.8558	-55.5004	-54.8733	-54.6009	-54.7618	-56.4944	-57.6318	-57.7985	-54.8878	-54.1051	-55.3306	-55.6172	-54.9416	-55.4186	-56.2024	-55.4198	-50.3878	-48.9053	-50.1406	-54.5697	-53.8578	-53.5824	-52.0137	-53.0002	-52.9055	-54.4314	-56.0297	-56.2078	-51.3803	-46.796	-51.2865	-51.7619	-49.8796	-50.8674	-53.4652	-53.5738	-53.6904	-54.1369	-53.9669	-49.5216	-51.7441	-54.3571	-54.4548	-53.5297	-54.0787
-58.2601	-56.5799	-56.9536	-58.107	-56.5854	-57.3377	-57.4548	-58.718	-58.441	-58.1456	-57.2755	-58.4115	-55.4049	-52.9419	-56.8055	-56.0781	-54.3491	-53.5051	-55.6654	-57.8116	-57.3763	-55.2946	-53.4086	-53.8708	-55.9518	-55.8266	-50.1354	-52.2869	-55.6867	-54.4369	-54.7373	-55.4773	-54.9801	-54.7577	-54.2156	-54.8785	-55.416	-54.4541	-53.1754	-53.0073	-48.8932	-47.3484	-52.8759	-52.381	-53.1535	-52.6424	-52.6987	-52.8102	-54.9522	-54.7023
-57.5918	-58.9122	-57.959	-54.7907	-54.6708	-54.6299	-55.1158	-55.3455	-57.997	-57.4718	-54.0393	-52.9863	-55.5342	-53.8589	-53.025	-54.5611	-55.426	-53.602	-52.6466	-53.518	-54.7234	-53.9889	-53.3975	-51.0108	-48.2558	-52.5202	-52.7705	-54.2394	-55.9436	-56.0655	-55.0918	-55.1766	-53.264	-48.9605	-49.3066	-50.7073	-52.3752	-53.5312	-52.7446	-51.7527	-51.2999	-50.1884	-50.7905	-50.559	-49.7496	-46.4433	-48.776	-48.1315	-48.3823	-50.7451
-56.2063	-56.3112	-56.3769	-55.4361	-56.0093	-56.8942	-56.7757	-55.3388	-57.2689	-58.3281	-55.6464	-54.3888	-55.5597	-55.0791	-56.4389	-56.9881	-54.8562	-54.2553	-55.5241	-56.5966	-56.3107	-55.8425	-55.7126	-53.292	-54.0369	-57.5843	-56.6361	-56.9706	-57.9522	-57.1732	-54.6708	-52.6973	-53.1524	-55.3036	-53.0865	-48.7915	-51.1881	-51.969	-56.0636	-55.9847	-55.3289	-55.2808	-54.6626	-56.0094	-56.4393	-54.7511	-51.4365	-49.7062	-51.3854	-52.7818
-54.9084	-54.7713	-55.2455	-52.1567	-49.6418	-55.3663	-56.0435	-53.9809	-52.5255	-53.0891	-56.0599	-56.776	-50.5686	-48.8923	-51.7822	-54.3391	-53.6108	-52.03	-52.0904	-54.3529	-52.1845	-50.9608	-49.1064	-51.132	-51.0695	-48.7757	-52.0227	-53.8663	-48.9537	-48.0474	-51.4738	-52.6388	-53.0758	-52.8341	-52.0054	-52.8479	-52.6137	-53.2175	-52.7986	-52.1559	-52.6717	-52.4115	-52.5754	-51.3134	-51.666	-54.3047	-54.0048	-53.6355	-54.0233	-52.3717
-55.2492	-53.2411	-54.2689	-52.8569	-54.1156	-51.6693	-49.8395	-51.6672	-53.8818	-55.4677	-55.4962	-55.5559	-54.7043	-54.8365	-55.3311	-57.1702	-54.902	-55.2925	-58.1145	-57.9869	-58.0379	-57.4509	-57.6428	-57.8129	-57.5916	-55.3271	-55.5654	-57.3957	-55.5991	-54.1259	-55.4353	-56.5262	-53.7664	-48.5204	-53.434	-55.5396	-54.4287	-54.6647	-54.8936	-54.8876	-54.3238	-48.2679	-49.1772	-52.9773	-54.6024	-53.5878	-53.223	-53.5974	-53.815	-54.1731
-47.9639	-45.1812	-50.1705	-53.0417	-54.5204	-53.7003	-52.9206	-52.6764	-50.6693	-52.8466	-50.304	-48.8833	-51.3489	-55.2895	-56.4645	-56.9425	-55.1578	-56.121	-56.932	-55.7967	-58.8979	-56.701	-55.4173	-54.1786	-54.9679	-56.6591	-52.2444	-46.982	-51.8255	-54.2802	-49.5237	-49.746	-51.2605	-51.2282	-50.8306	-48.7662	-49.5245	-49.4107	-47.2618	-51.87	-54.5202	-53.3909	-50.2653	-50.2954	-51.7552	-50.3568	-46.2946	-49.5814	-51.7983	-55.2446
-54.2363	-54.8619	-54.6095	-53.1858	-50.6939	-52.1368	-52.9771	-54.9719	-55.1993	-57.2296	-57.3386	-57.2891	-58.5378	-57.6583	-57.102	-56.6131	-56.2633	-56.4646	-56.9675	-57.4393	-55.7436	-55.623	-54.9137	-57.0987	-56.8513	-55.8968	-55.8768	-56.2949	-56.2429	-57.0453	-57.0594	-57.4325	-57.906	-57.8657	-58.2973	-57.9774	-58.4025	-57.7872	-56.0582	-54.5989	-54.4484	-52.7881	-54.3646	-54.0844	-52.6767	-50.8437	-48.1103	-51.0014	-50.9406	-51.3202
-54.7926	-53.5813	-54.3161	-57.5183	-55.8628	-55.7725	-55.0504	-55.4736	-54.6698	-54.0051	-54.9217	-55.1698	-57.2204	-57.2947	-55.1886	-55.5119	-54.5126	-55.3064	-55.6218	-53.4912	-54.9775	-57.0404	-57.0956	-56.5772	-55.835	-57.2531	-56.0675	-55.7545	-55.7095	-55.4972	-55.3354	-54.5375	-55.1933	-54.6567	-55.4728	-56.274	-55.4291	-55.8152	-56.1846	-53.2099	-53.0138	-51.2088	-45.5967	-44.6517	-47.5153	-50.3667	-51.3837	-51.7005	-54.2693	-54.6464
-56.8539	-55.3955	-55.3	-54.3852	-53.9029	-54.1914	-52.5694	-50.4062	-50.1665	-51.7794	-53.059	-50.9558	-50.9053	-48.0346	-50.1425	-51.774	-49.8885	-51.675	-51.6939	-52.1868	-51.7225	-51.417	-49.9447	-50.3085	-53.0015	-54.2635	-52.6478	-51.5924	-48.1809	-52.4516	-57.1092	-54.6565	-53.5572	-54.027	-54.0435	-52.4813	-45.9138	-49.1654	-52.6868	-50.1398	-48.9171	-47.9057	-43.7084	-49.416	-51.0471	-48.2451	-43.2344	-48.4647	-51.2339	-50.4158
-54.4694	-53.8473	-50.4766	-49.5285	-54.0338	-52.2728	-53.8222	-48.4793	-54.0135	-54.8972	-55.3915	-54.2041	-55.5583	-55.3905	-53.7867	-55.6565	-55.4821	-56.1289	-55.8105	-53.2663	-54.2546	-52.3634	-52.731	-48.2158	-48.9158	-48.6985	-50.6814	-48.9145	-52.548	-50.4146	-51.7994	-50.0132	-50.8389	-46.8078	-51.3938	-48.3105	-47.6052	-50.4924	-48.9663	-49.307	-47.4248	-47.9694	-48.6028	-46.4161	-47.1526	-45.647	-50.4873	-50.5071	-45.9686	-47.8029
-51.6263	-50.9308	-49.6963	-49.8005	-53.9226	-54.2025	-53.933	-52.4472	-52.8414	-52.499	-50.365	-51.055	-51.4033	-53.4072	-53.59	-53.7931	-53.8292	-54.4105	-54.0252	-52.9939	-49.5825	-49.9549	-47.6791	-45.8976	-50.8853	-52.4133	-51.8115	-48.0465	-48.9279	-47.513	-50.1008	-47.0553	-49.2535	-50.991	-50.1351	-49.1989	-45.3837	-47.0171	-49.4781	-48.3492	-45.21	-48.4009	-47.1582	-45.262	-48.4779	-50.8591	-47.9296	-45.7684	-45.4846	-45.4825
-58.9342	-56.3491	-55.0061	-55.4248	-55.0094	-55.734	-52.98	-53.6201	-52.7238	-54.0275	-56.0321	-54.0333	-54.598	-53.6375	-53.6433	-54.8465	-56.7484	-52.8244	-51.2426	-51.6147	-49.8228	-51.2513	-49.0336	-49.4497	-50.0434	-50.8171	-51.9129	-52.08	-49.4108	-49.2302	-50.4481	-52.6735	-51.9653	-47.5834	-47.5616	-45.4811	-47.0493	-51.0625	-53.6832	-53.6211	-52.9832	-53.1215	-52.9806	-48.4731	-47.6512	-48.4264	-45.6107	-49.5521	-52.3738	-52.0605
-62.2105	-63.3066	-62.4947	-61.9759	-61.3836	-61.335	-61.7967	-62.0446	-62.1051	-63.0372	-61.5978	-61.1382	-61.5567	-63.7027	-64.1353	-64.2637	-63.5799	-62.5968	-62.4123	-60.0262	-59.2714	-59.547	-60.0639	-59.4608	-59.4341	-59.3444	-59.828	-58.93	-59.3625	-59.7471	-59.4185	-58.9852	-60.2921	-60.9849	-60.1002	-59.8108	-60.2889	-58.1384	-55.2861	-57.5766	-60.2548	-57.8096	-56.5169	-58.4286	-58.8144	-56.7148	-54.7868	-58.1881	-58.7482	-55.197
-60.2316	-59.6255	-59.4705	-57.4693	-57.7817	-58.4595	-56.2385	-57.1311	-56.5788	-56.4184	-56.5684	-58.5112	-58.6973	-59.0807	-59.3283	-59.2989	-58.8033	-57.7529	-57.4095	-58.2014	-59.5004	-59.3058	-57.956	-57.623	-57.264	-57.8746	-57.5106	-55.837	-56.4397	-57.2327	-59.2284	-59.859	-55.829	-54.8595	-58.358	-57.0852	-56.2442	-57.9094	-57.4729	-55.3295	-57.328	-58.7169	-56.8997	-57.2106	-56.5017	-55.0435	-56.2087	-58.1135	-55.0424	-54.0778
-56.0845	-55.6943	-55.491	-54.6462	-54.8895	-54.0389	-53.0924	-54.1019	-57.1588	-57.4659	-56.2462	-53.5353	-53.8228	-54.9806	-57.0421	-55.722	-56.2296	-56.7454	-57.6198	-56.689	-56.6092	-57.0559	-55.6011	-53.811	-51.2873	-46.7154	-52.2818	-54.7094	-53.6537	-54.3413	-53.4846	-54.7579	-55.5372	-55.4598	-52.925	-53.2364	-54.642	-47.5413	-50.2347	-44.6634	-50.3283	-47.4086	-52.8528	-55.4437	-54.625	-53.5815	-56.1833	-55.7665	-55.4671	-55.4156
-55.315	-55.5377	-55.8693	-57.4222	-57.0267	-56.9412	-56.8267	-57.4217	-57.5521	-56.355	-57.8236	-57.2916	-56.145	-55.4403	-55.2692	-54.7955	-52.2689	-54.1271	-54.5895	-55.0533	-55.1903	-53.9353	-53.3639	-51.6048	-52.928	-54.8957	-56.1164	-56.8669	-54.2326	-55.3554	-55.6145	-53.6643	-51.2961	-49.5791	-52.7879	-52.9182	-53.2526	-53.5072	-53.4548	-50.4834	-50.6751	-50.2007	-49.307	-47.5544	-46.0646	-40.6447	-41.5103	-50.6897	-51.6622	-49.4108
-56.5237	-55.9289	-55.9645	-55.8339	-51.8113	-49.6782	-55.5042	-54.5215	-55.1778	-53.9916	-56.1681	-56.4504	-56.7693	-56.7889	-55.285	-56.1583	-56.7217	-57.5022	-57.3741	-56.3806	-56.563	-57.2527	-57.1343	-55.8494	-56.6833	-56.3934	-56.4331	-57.7272	-56.4775	-54.5144	-56.1063	-55.2555	-54.8614	-56.4936	-58.1616	-57.1487	-58.4595	-58.194	-56.5018	-57.0688	-56.2678	-55.9865	-56.2937	-57.0334	-56.6377	-57.1567	-54.8902	-55.098	-52.2772	-45.4372
-58.3265	-59.6224	-58.543	-59.4019	-58.1783	-58.109	-58.0337	-55.6859	-55.6098	-57.2602	-56.699	-57.672	-58.5901	-59.4359	-58.193	-58.0027	-57.9123	-57.923	-57.5067	-57.3915	-57.3369	-57.3697	-55.817	-57.3747	-55.7343	-56.078	-54.4608	-45.5966	-49.1012	-55.3928	-55.5549	-53.3147	-49.6203	-50.9769	-53.3407	-56.5601	-55.3454	-54.3728	-54.3403	-54.1838	-53.3686	-55.4701	-53.5757	-48.677	-51.5326	-52.3897	-53.7981	-52.3197	-51.9452	-52.4562
-55.4953	-55.3061	-54.3924	-55.1205	-53.8762	-53.2662	-54.4505	-53.6681	-56.674	-55.3048	-57.1453	-55.7656	-57.5055	-58.2244	-56.2867	-57.7681	-58.0614	-57.0178	-57.2287	-58.3053	-58.3176	-57.5958	-56.0577	-55.9262	-56.4617	-57.8287	-57.6193	-57.2309	-56.7543	-57.7545	-56.7457	-55.3783	-55.872	-53.7129	-54.7948	-57.2715	-56.796	-56.998	-51.8884	-50.0814	-54.189	-56.5848	-56.0646	-55.8193	-56.4026	-53.5077	-54.0152	-54.2881	-55.5503	-55.6237
-55.3334	-57.435	-56.8887	-59.2386	-58.5164	-56.825	-58.1334	-57.846	-57.5507	-58.4505	-59.0281	-57.7507	-58.2899	-58.1459	-56.7261	-56.5584	-56.7466	-55.9425	-57.1289	-58.407	-57.4036	-56.7644	-58.6253	-58.337	-56.8591	-54.5759	-56.0508	-56.9893	-56.3829	-55.4646	-56.5694	-56.1828	-54.8333	-55.4851	-54.192	-54.509	-54.8519	-52.4642	-38.959	-14.9437	-20.5146	-43.3681	-49.8594	-43.6636	-33.9623	-19.6944	-25.5449	-37.6803	-47.3937	-49.8007
-58.2531	-57.5223	-57.6181	-58.0453	-58.7405	-58.9431	-59.0341	-60.1531	-59.7697	-58.0117	-58.7174	-57.4675	-57.675	-57.3695	-57.1672	-58.9086	-57.7991	-57.9438	-57.2303	-56.8183	-57.12	-57.877	-57.558	-56.2261	-54.3152	-56.43	-56.4503	-54.2937	-54.7105	-57.9997	-55.1653	-49.4308	-48.414	-55.1483	-55.6311	-53.358	-48.6325	-46.6485	-48.966	-47.1472	-47.9907	-53.3796	-54.6612	-53.831	-51.7901	-50.6326	-51.6815	-53.7099	-54.7185	-50.8044
-57.4332	-58.3939	-56.5152	-52.1108	-56.1264	-57.9209	-58.904	-57.9276	-58.2471	-59.4565	-56.7879	-58.1581	-59.435	-56.2833	-57.0438	-57.4444	-58.8351	-58.9013	-56.1438	-58.7909	-57.7688	-56.7638	-58.1616	-58.3981	-56.7605	-54.9125	-56.0301	-47.6218	-50.9139	-53.2626	-54.3336	-45.9661	-42.6821	-46.7761	-51.5076	-51.0566	-45.6407	-45.5241	-49.0403	-52.1886	-51.0037	-46.1704	-48.9208	-46.0169	-47.061	-48.9681	-44.8896	-42.3459	-44.3042	-48.8522
-55.5185	-57.6203	-58.6055	-57.7646	-59.3439	-59.0219	-56.6543	-57.7641	-58.3727	-56.8461	-57.3065	-57.834	-57.1705	-56.5161	-57.8892	-58.86	-57.6746	-57.578	-58.2041	-56.5074	-58.3363	-58.2213	-58.5828	-58.3245	-58.3774	-58.8577	-58.7147	-57.5156	-57.2595	-58.1468	-57.4028	-56.5858	-57.5076	-57.236	-57.0527	-58.3147	-58.315	-55.6455	-55.2895	-57.5349	-58.4259	-55.9937	-55.1494	-57.1532	-56.5707	-53.7623	-48.0457	-45.5542	-49.5909	-53.8135
-56.8426	-56.761	-58.4804	-57.611	-57.672	-56.7779	-55.8128	-55.0757	-57.6409	-58.8231	-58.9944	-57.0009	-55.4301	-53.9083	-57.8954	-56.7197	-54.7286	-54.7732	-56.8522	-56.2981	-54.6685	-55.2333	-54.504	-53.5174	-52.3359	-43.3521	-45.5777	-46.1428	-51.5184	-53.1333	-49.2282	-44.1747	-43.6934	-49.9268	-52.1656	-50.9108	-50.9418	-52.1035	-48.3375	-46.3538	-42.9354	-42.3773	-45.7773	-52.7678	-52.5418	-54.1073	-49.8258	-51.0883	-50.2921	-49.9643
-57.1926	-57.7811	-56.3181	-57.5969	-57.7333	-57.5884	-57.9405	-57.4431	-58.7369	-59.8607	-59.4979	-58.5111	-58.5754	-58.9109	-58.6095	-58.118	-57.7356	-57.9808	-56.8836	-54.9892	-55.8153	-57.8247	-58.787	-59.3976	-59.3971	-58.666	-58.4114	-58.5562	-58.0356	-58.4685	-58.9704	-58.2022	-58.9436	-56.7096	-56.7413	-58.6871	-56.9921	-57.7595	-58.7561	-59.7447	-58.9481	-57.5044	-58.0626	-59.1546	-59.6157	-57.0869	-57.0406	-57.4205	-55.8995	-55.5943
-56.2501	-55.1153	-53.7515	-55.2111	-56.8174	-56.6712	-56.8965	-57.9239	-55.202	-53.0683	-56.1502	-56.4439	-56.8747	-57.6717	-56.6835	-56.1857	-56.5619	-56.2881	-56.2465	-56.6425	-57.1788	-56.0921	-54.3779	-48.7931	-44.1297	-51.7459	-55.7953	-56.2161	-54.0628	-54.8581	-56.1647	-55.728	-52.6677	-45.932	-43.4084	-48.5955	-44.5878	-46.2127	-51.4034	-51.9042	-48.4091	-44.3075	-45.9489	-47.5451	-46.9755	-46.8488	-44.5368	-48.5502	-52.2285	-50.5305
-57.3601	-57.6908	-59.1699	-58.2685	-58.1906	-57.5452	-56.6212	-57.7221	-57.5166	-56.93	-58.3147	-58.1453	-57.54	-57.0263	-55.5914	-57.4906	-57.7175	-57.6097	-58.1022	-57.8536	-58.0668	-58.9939	-58.4781	-58.0691	-58.8704	-58.4855	-58.2777	-57.8593	-56.5302	-54.8273	-53.1931	-53.0299	-55.9407	-55.7567	-54.109	-55.0532	-55.6948	-54.1243	-53.3197	-51.1614	-45.4024	-46.3044	-44.7751	-48.7779	-51.9809	-52.9339	-52.8951	-53.4628	-47.0751	-44.528
-45.5949	-45.054	-47.7303	-54.0549	-54.2791	-50.321	-48.2443	-50.0979	-52.2906	-52.9912	-51.9976	-51.3357	-46.7493	-50.1837	-50.1846	-49.5143	-51.4426	-53.3212	-55.5793	-56.1765	-55.3938	-56.1895	-54.8764	-53.7887	-54.8507	-55.8577	-55.5131	-54.5155	-53.5495	-55.6264	-55.1756	-53.4455	-49.7915	-50.7077	-52.8154	-55.3067	-52.9509	-46.7503	-49.867	-52.6419	-50.4259	-50.3118	-48.4851	-50.8815	-52.935	-53.1001	-52.852	-52.7509	-49.1508	-49.3216
-58.6392	-55.165	-55.8483	-56.0563	-57.0131	-58.072	-57.9784	-57.4115	-57.5707	-57.402	-55.9505	-58.2932	-58.3184	-58.4144	-58.2784	-58.4796	-58.1969	-57.9805	-59.4624	-58.422	-58.5155	-58.2785	-58.7365	-58.3625	-57.9839	-58.2775	-58.6208	-58.2639	-58.5188	-53.6866	-52.8053	-54.8426	-55.2293	-53.3124	-56.2142	-58.0522	-58.3716	-55.6457	-54.9235	-56.8408	-56.6555	-52.427	-46.6387	-50.4078	-50.8376	-44.3416	-45.191	-47.0091	-50.0478	-53.236
-57.9404	-57.8115	-57.4735	-57.2123	-56.5657	-55.9854	-57.0068	-57.7949	-57.3704	-56.4812	-57.3582	-58.9634	-58.9553	-59.089	-58.706	-58.7193	-59.1041	-59.609	-57.1874	-56.0251	-57.2856	-59.0283	-60.369	-58.5673	-58.559	-59.5261	-57.3759	-55.7075	-55.2224	-53.1727	-55.2167	-57.2677	-57.5155	-56.3384	-54.591	-54.5448	-54.5768	-53.3096	-55.5675	-54.7563	-54.9106	-56.963	-57.143	-56.2431	-57.2155	-56.1585	-57.7016	-56.3982	-55.9791	-55.4691
-54.0792	-52.9904	-54.8156	-56.9895	-55.6861	-53.5769	-56.2718	-56.1349	-57.2131	-57.2701	-56.9027	-56.3157	-55.0672	-56.3658	-57.742	-57.2974	-57.8952	-59.0407	-57.8507	-54.4417	-54.7161	-57.1316	-57.6679	-58.0126	-58.4182	-56.8256	-56.6913	-58.1298	-57.842	-55.9168	-55.7176	-56.2748	-56.3691	-55.7311	-55.497	-56.5783	-54.0291	-55.5404	-56.1857	-51.8425	-46.1691	-51.5845	-52.9984	-48.0929	-50.8461	-49.7264	-53.3405	-54.0421	-52.913	-50.1423
-55.9676	-56.5426	-58.7032	-57.9905	-56.9951	-58.3278	-58.6886	-57.8696	-57.1742	-56.0571	-54.787	-55.5559	-54.0336	-55.2214	-56.6946	-55.0075	-56.5159	-56.5219	-57.5218	-57.2901	-57.3561	-56.7158	-57.3364	-57.5708	-56.9628	-57.5171	-56.2659	-56.333	-56.5924	-56.6413	-58.4617	-57.6776	-56.5045	-56.9582	-58.9607	-58.8138	-57.1945	-57.4346	-57.9824	-58.0384	-57.598	-57.5196	-54.6341	-55.1817	-53.5833	-55.6801	-56.9829	-55.7697	-54.3874	-56.0311
-58.3501	-57.8248	-57.258	-57.7379	-57.7355	-59.3181	-60.3124	-58.7416	-59.0021	-57.9622	-58.1689	-59.3204	-59.4963	-57.8335	-58.3288	-58.8843	-59.1505	-59.2273	-58.4105	-60.5055	-58.1824	-57.7721	-57.9122	-57.4278	-59.9323	-59.6655	-58.4586	-58.8356	-58.8946	-58.0257	-58.157	-58.875	-57.88	-56.2994	-45.5047	-51.6545	-56.3594	-55.9234	-56.2857	-55.8266	-55.6249	-55.6868	-56.2968	-56.6694	-57.1441	-56.4182	-53.4247	-53.3254	-54.7889	-54.8484
-56.3289	-55.5345	-55.3084	-56.3331	-57.0903	-56.5962	-57.3809	-53.1645	-48.8958	-55.3625	-57.6499	-55.965	-57.8052	-59.1537	-57.2176	-54.412	-57.1134	-58.4212	-59.5491	-57.7916	-57.1725	-56.8107	-58.0724	-58.7455	-58.9782	-60.1513	-58.1595	-58.4138	-58.3738	-58.2915	-58.0238	-55.6634	-57.014	-57.8288	-57.097	-55.8415	-55.7043	-57.3331	-55.6688	-53.031	-53.3989	-52.9447	-54.2718	-55.5687	-57.0033	-58.381	-58.2437	-57.6208	-57.5204	-57.56
-55.848	-57.1086	-58.2965	-57.9815	-55.9837	-55.3199	-57.4586	-57.9723	-58.411	-57.47	-54.1277	-54.0044	-57.3488	-58.051	-57.7192	-58.2814	-57.8636	-57.5766	-57.4791	-55.9394	-55.8943	-54.0465	-56.875	-58.8745	-58.6659	-56.5861	-56.5047	-55.4105	-53.7729	-54.4686	-56.7852	-58.27	-57.449	-57.9625	-58.3229	-54.6229	-55.6138	-56.6208	-56.4777	-55.6899	-53.5381	-52.4767	-53.5396	-56.4617	-54.9154	-54.3559	-54.6275	-55.5673	-56.0705	-54.557
-56.627	-57.3834	-58.2087	-59.0528	-58.0236	-56.9955	-58.71	-58.872	-58.276	-58.5426	-58.6789	-58.6557	-58.6135	-56.5939	-57.9882	-60.0617	-59.2713	-57.7857	-60.1236	-59.498	-58.195	-58.3807	-58.7566	-59.9773	-61.0941	-60.5003	-58.3977	-58.5886	-59.3069	-59.1926	-57.7087	-57.2889	-57.3436	-56.9664	-57.8194	-57.2938	-55.6225	-52.1553	-47.6285	-53.5216	-57.0632	-54.3431	-54.1037	-56.3258	-56.2178	-55.2213	-55.3538	-53.585	-54.982	-54.4285
-55.8784	-54.9948	-55.7887	-57.481	-58.2385	-58.1217	-56.5963	-56.0215	-56.2649	-57.5876	-55.7363	-55.565	-56.2147	-59.1656	-58.4906	-58.9113	-56.5577	-56.3559	-58.4367	-57.6388	-58.1794	-58.1754	-57.6097	-57.5857	-55.8096	-57.0111	-55.2116	-56.0456	-56.5701	-56.0407	-56.9394	-56.8772	-56.5935	-52.7092	-55.5892	-57.6386	-56.3529	-55.7311	-57.0042	-57.9149	-59.0706	-57.9722	-56.3089	-56.8997	-57.7088	-56.1897	-54.0437	-55.4145	-55.9552	-55.8244
-57.3218	-57.4951	-57.2844	-56.9618	-56.9969	-56.5526	-56.8046	-57.4601	-57.8607	-56.2467	-57.1434	-58.211	-58.914	-58.2575	-58.7756	-57.7988	-56.5796	-57.8504	-58.8028	-56.8751	-58.4268	-58.3875	-59.9229	-58.5707	-57.7709	-57.612	-57.859	-55.7127	-56.824	-58.1857	-58.6836	-56.8501	-55.1232	-55.0922	-54.2481	-53.401	-56.0155	-56.5798	-57.7097	-55.0102	-46.1196	-50.7169	-51.8261	-46.2169	-43.8724	-49.913	-51.835	-51.5715	-52.4796	-50.4089
-58.4173	-58.1341	-57.9135	-58.1488	-57.7935	-58.7386	-58.7832	-58.5623	-58.4269	-59.1434	-60.1042	-59.5698	-58.3612	-58.2999	-58.5678	-59.0634	-59.0849	-57.6913	-57.3194	-57.5957	-58.584	-59.7279	-58.9419	-57.0461	-57.146	-58.485	-57.856	-58.8424	-55.9954	-55.3528	-54.6002	-57.3212	-59.1167	-58.6521	-56.2708	-52.2284	-48.4573	-51.8966	-52.2853	-52.8047	-52.6206	-52.9295	-53.6577	-51.9677	-53.1411	-54.8981	-54.4281	-53.3229	-53.4339	-54.8923
-55.2771	-55.6158	-56.6322	-57.609	-58.2538	-57.5369	-56.7699	-58.0511	-58.5961	-59.2239	-58.6905	-57.5874	-57.2856	-56.3031	-57.755	-57.9106	-57.7285	-57.6637	-57.9473	-59.0043	-59.1308	-56.8564	-57.7245	-58.5295	-58.4272	-57.8394	-57.2351	-57.3998	-57.9475	-57.8614	-57.8038	-57.7643	-57.7359	-58.6722	-56.6222	-57.4875	-58.8281	-57.3584	-56.3963	-56.5498	-56.1667	-56.4396	-56.4423	-57.4681	-57.1865	-55.7453	-56.8373	-56.5331	-57.9488	-59.1879
-58.3965	-58.6875	-58.8996	-56.835	-56.1095	-57.968	-57.9496	-57.5265	-57.0004	-57.4298	-57.0702	-59.0816	-57.7457	-56.9822	-56.6502	-56.2224	-57.3266	-58.6195	-58.5184	-57.0105	-56.7189	-57.2037	-56.6107	-54.951	-50.3551	-55.1006	-55.8762	-55.2133	-54.5249	-54.458	-53.7533	-53.9648	-54.3617	-53.4772	-50.2723	-48.6487	-53.6973	-52.972	-51.3388	-48.6827	-52.7838	-54.1839	-53.1148	-54.7848	-52.4653	-45.6772	-43.2944	-47.9596	-53.9063	-53.0862
-58.2448	-58.2282	-58.2731	-58.6609	-59.4719	-56.866	-58.0813	-57.4837	-59.3984	-61.4667	-60.7449	-60.795	-60.4248	-58.024	-58.1544	-58.9031	-58.9135	-58.561	-58.225	-58.3375	-58.7903	-58.5521	-57.539	-58.0835	-58.2932	-58.447	-59.0066	-56.0211	-56.5216	-57.9944	-57.5947	-57.8463	-55.3176	-54.2173	-53.5411	-54.076	-56.4698	-56.6118	-55.6362	-55.3704	-53.2396	-53.6249	-46.7073	-45.9448	-48.8024	-47.0286	-49.1589	-52.7537	-53.0219	-53.2096
-57.0992	-52.8963	-47.8405	-53.3901	-56.4845	-56.6478	-53.7489	-51.8184	-54.3946	-57.2619	-55.1039	-54.6683	-56.5001	-59.864	-58.6599	-58.4703	-57.9326	-58.2124	-56.3277	-56.3325	-56.6679	-56.5209	-56.1255	-55.7158	-55.875	-57.5639	-57.6437	-56.8323	-54.018	-53.3171	-55.7366	-54.4414	-56.0263	-54.4004	-54.5652	-56.3263	-55.249	-56.4574	-54.9039	-51.3193	-52.2615	-52.9041	-54.3343	-54.3669	-54.5397	-55.482	-55.6083	-54.4585	-53.9124	-53.7311
-55.6741	-51.1187	-34.6381	-19.493	-44.7198	-46.6034	-24.1799	-12.4174	-13.9277	-21.2695	-14.737	-12.6765	-15.2632	-20.8863	-29.6868	-26.0353	-16.4887	-21.2139	-37.7814	-37.2223	-19.4037	-28.8488	-46.9239	-48.6776	-47.4615	-46.2332	-45.618	-45.6743	-45.5392	-48.4022	-51.4133	-49.5063	-44.4226	-45.6635	-50.1935	-51.5293	-50.3104	-50.2256	-50.3244	-50.84	-52.726	-53.6702	-53.1061	-53.4902	-51.5155	-52.2398	-52.9631	-53.9124	-54.924	-52.9965
-47.2977	-47.3772	-44.039	-47.0829	-50.0596	-53.0899	-53.8134	-51.5869	-46.1174	-46.8747	-51.0128	-52.5288	-47.7968	-51.1882	-54.2952	-55.4511	-55.7488	-54.3236	-55.563	-54.3071	-54.4088	-57.809	-55.6854	-56.3392	-57.2919	-57.2153	-56.3443	-58.4855	-56.5727	-56.4023	-56.6947	-56.1842	-57.1702	-51.2337	-53.9732	-58.3082	-57.1326	-55.4089	-55.4196	-55.1781	-55.2467	-54.4266	-55.6569	-55.5744	-55.3403	-54.2826	-50.3736	-50.3738	-53.5493	-54.5261
-41.091	-46.3609	-52.774	-46.2831	-48.7616	-48.6709	-43.0908	-46.5668	-53.3043	-54.2192	-50.0735	-45.4064	-52.3452	-54.3092	-52.5301	-53.7636	-53.6585	-55.2227	-54.1901	-54.3639	-55.9775	-54.0134	-54.0923	-57.6639	-57.3263	-57.4778	-56.0487	-56.8888	-56.2334	-54.918	-56.0336	-55.7019	-57.1834	-56.8409	-56.8464	-56.9554	-55.71	-55.0899	-56.9932	-57.1141	-54.9447	-54.7325	-54.789	-55.4468	-54.5734	-55.2862	-55.6647	-53.1035	-53.9164	-56.3346
-49.9544	-51.1641	-50.9232	-49.082	-46.5651	-48.8215	-53.0445	-53.5129	-51.9599	-53.1621	-53.9702	-52.1739	-49.7226	-55.2854	-55.0288	-56.9013	-56.3703	-54.4756	-55.2363	-55.7289	-54.6662	-56.5105	-55.943	-55.9194	-56.8902	-54.8239	-52.0754	-54.5816	-55.9385	-54.3669	-53.0633	-54.9473	-51.9968	-50.2647	-47.9736	-50.7245	-53.8758	-53.5851	-55.1624	-52.1275	-48.3719	-46.9581	-44.0693	-47.0661	-50.2871	-51.9116	-51.7515	-48.4786	-44.1541	-49.8456
-26.772	-37.2395	-35.5072	-23.1382	-14.2866	-21.0854	-35.37	-38.1422	-29.7364	-28.7587	-17.447	-15.3266	-26.204	-31.5385	-40.4137	-43.4699	-40.3828	-35.8593	-33.5066	-41.238	-48.8873	-48.9613	-45.8718	-43.539	-46.9599	-50.3625	-49.4147	-47.3534	-43.8295	-48.5259	-50.4205	-49.07	-45.0152	-43.8246	-46.3068	-51.4132	-52.4783	-52.1104	-52.1873	-53.1103	-55.1075	-54.8257	-54.9103	-54.1826	-55.2233	-55.656	-54.8851	-54.6191	-54.8192	-54.3463
-43.7502	-49.8057	-48.4635	-45.7077	-47.2694	-51.0613	-53.8064	-52.1731	-45.3803	-40.5699	-45.2623	-49.1147	-47.2949	-45.4408	-43.2688	-47.3486	-51.0668	-49.6673	-46.7041	-48.6936	-54.0614	-54.5835	-50.7099	-50.0809	-53.9572	-55.6931	-55.5346	-51.1336	-49.1295	-53.7908	-56.1299	-56.7056	-52.5981	-52.6299	-55.6514	-56.1622	-57.2914	-54.5288	-58.6145	-60.3148	-57.7698	-54.3021	-57.6232	-58.55	-58.1109	-57.4198	-58.6182	-58.6012	-58.3159	-58.4544
-48.9411	-46.008	-45.4418	-50.0649	-50.5505	-46.5061	-49.4444	-41.6328	-45.8152	-49.9605	-29.8443	-38.5669	-52.6638	-51.4619	-52.8699	-51.7335	-50.3279	-50.6749	-47.7294	-51.9325	-55.4666	-50.6935	-50.1292	-49.9751	-53.3552	-54.0154	-53.9315	-55.0818	-52.8345	-52.8843	-51.8289	-49.4275	-48.8635	-49.9508	-51.3182	-54.7263	-56.7949	-53.8715	-54.3491	-52.6787	-47.1886	-49.7525	-52.4145	-53.575	-54.1418	-51.5694	-48.7114	-50.3375	-52.1989	-51.6049
-53.3741	-51.5009	-49.9202	-51.1228	-51.985	-51.8055	-52.8027	-54.4087	-52.5272	-53.2262	-53.7933	-55.0563	-55.8004	-54.7976	-56.2236	-56.769	-55.4206	-54.5172	-56.8562	-55.741	-54.1988	-55.4793	-54.6801	-54.0092	-53.9961	-53.6773	-47.977	-48.2321	-56.0321	-55.8043	-55.9505	-56.2149	-54.8502	-55.0112	-54.891	-53.7722	-57.4555	-57.9222	-56.7864	-55.321	-56.0025	-57.0986	-54.6092	-54.9939	-55.119	-58.1622	-55.8972	-53.4963	-55.0813	-57.4238
-47.1213	-50.6011	-51.2943	-52.226	-51.228	-51.3131	-48.9818	-45.5583	-48.9725	-50.8282	-49.3623	-52.4912	-52.2816	-52.8875	-52.1044	-52.7234	-54.6391	-54.484	-52.6796	-52.9482	-55.1031	-55.6555	-54.7629	-54.1411	-55.3579	-56.3911	-54.6797	-55.5997	-55.259	-53.4118	-53.3601	-52.9363	-53.6561	-55.9058	-56.7045	-54.7238	-52.4482	-51.0003	-50.3431	-52.8574	-53.8784	-54.1091	-55.8981	-55.9616	-56.6779	-55.4408	-52.8146	-50.9638	-52.6323	-54.5136
-46.6785	-51.5418	-51.8785	-47.9436	-48.5983	-53.0268	-53.726	-46.6701	-40.0841	-46.2973	-49.4324	-49.8297	-47.2502	-45.5561	-46.0018	-48.2045	-49.4223	-51.1555	-47.6571	-46.7939	-50.447	-50.0608	-52.4074	-52.8344	-53.2363	-54.3913	-53.1973	-54.7191	-53.7845	-52.8152	-51.6461	-52.411	-54.2917	-55.8036	-55.2948	-56.1595	-57.3985	-55.3422	-57.1159	-58.0912	-56.111	-53.4028	-49.9326	-53.4007	-57.4246	-56.4309	-53.621	-51.9112	-48.5973	-53.1955
-52.1297	-46.4522	-46.9386	-49.8484	-51.5461	-50.4099	-49.5023	-53.2035	-56.4286	-56.2411	-55.1902	-54.9725	-54.5717	-55.6158	-53.7289	-54.4916	-55.8341	-57.2042	-56.018	-57.8846	-58.4648	-58.2794	-55.3738	-54.7429	-56.7615	-57.1885	-57.1193	-57.1153	-56.6144	-57.2227	-57.3014	-56.3891	-55.2595	-53.0264	-54.1441	-55.0177	-53.2673	-51.6596	-49.3865	-51.8766	-47.6448	-49.7144	-47.68	-48.5819	-48.7753	-49.0573	-51.4482	-53.0881	-52.8662	-51.5243
-48.7862	-45.7854	-44.654	-48.0268	-49.5744	-51.629	-47.008	-44.2469	-48.0692	-51.663	-49.6729	-41.8851	-46.0043	-49.5187	-48.0257	-46.224	-37.9353	-48.0383	-53.2594	-56.123	-55.6735	-56.2147	-55.3338	-55.2234	-54.7961	-55.0391	-53.206	-54.0394	-54.5826	-54.7617	-53.0628	-49.0459	-48.811	-47.4304	-52.0041	-55.9333	-54.8583	-53.8648	-52.6448	-52.2856	-51.8299	-52.1026	-49.4972	-48.8448	-50.7139	-47.3107	-47.2165	-48.7288	-51.5725	-52.6817
-42.2642	-45.586	-50.565	-48.0735	-42.8247	-43.6474	-45.7523	-51.7423	-44.3711	-45.7789	-52.369	-54.1325	-51.6635	-53.0723	-55.8868	-54.7245	-55.7786	-54.3834	-55.5794	-56.407	-56.6921	-57.7719	-57.9042	-58.5793	-59.019	-56.8132	-57.1407	-56.2935	-56.7108	-58.6487	-58.8836	-56.2606	-56.2311	-54.3425	-54.8069	-54.9063	-54.2038	-54.7595	-56.9058	-56.3122	-55.119	-55.3986	-51.5013	-50.8966	-53.1137	-53.7899	-54.7364	-54.3724	-55.3846	-56.4948
-51.3319	-48.728	-51.5519	-56.6807	-54.5875	-51.5362	-47.0169	-53.311	-55.6218	-53.6239	-54.997	-58.2188	-55.6159	-53.7918	-56.4601	-56.3507	-56.3665	-57.9475	-57.8376	-57.1654	-59.6599	-58.1398	-57.0759	-57.6415	-58.2303	-58.0759	-55.7696	-57.1091	-57.1813	-55.5892	-54.2988	-55.7555	-54.4805	-54.4841	-56.5545	-57.6146	-55.349	-52.9234	-56.2083	-55.9665	-54.9972	-54.3334	-53.6836	-55.6469	-52.8752	-53.1231	-51.6667	-49.1542	-52.8154	-49.1608
-54.5762	-56.3354	-53.7699	-52.5719	-54.4593	-55.9757	-52.5976	-53.4402	-57.306	-56.1854	-58.3518	-58.0341	-56.1487	-57.5511	-57.8193	-57.1098	-56.7206	-56.8685	-58.0247	-55.9334	-56.4021	-57.7695	-57.1217	-57.5803	-55.8314	-55.2153	-57.2569	-59.4906	-59.1176	-57.6825	-57.6451	-59.794	-60.1533	-60.0551	-58.9807	-60.3087	-59.7766	-56.3446	-55.6594	-57.6827	-58.1187	-59.3368	-58.1604	-56.4576	-58.2168	-58.5867	-58.3648	-58.2545	-54.0001	-54.1246
-39.8019	-42.1791	-45.8792	-43.8873	-43.23	-43.8361	-41.4015	-44.74	-48.6493	-43.2784	-44.0648	-45.3102	-44.723	-45.5265	-47.7565	-47.2484	-44.2607	-44.0528	-47.9761	-49.6041	-48.5355	-47.4092	-45.8313	-49.6014	-49.4961	-50.8021	-49.7967	-50.726	-51.5891	-49.9103	-48.5437	-50.1636	-51.2274	-53.1838	-52.6062	-52.0242	-51.4431	-51.6597	-52.6445	-52.6545	-52.7591	-53.3274	-53.0922	-49.9576	-52.4252	-51.8093	-53.51	-51.1827	-47.7095	-52.7463
-44.515	-38.7174	-43.4888	-49.7415	-51.1141	-45.5036	-47.4583	-46.2501	-50.7867	-51.3572	-42.8551	-47.6135	-52.772	-54.1134	-51.817	-47.6674	-49.3679	-54.2089	-54.5562	-54.311	-52.1443	-47.2672	-50.9829	-54.7962	-52.6321	-53.7539	-56.6748	-55.8819	-53.6039	-54.8684	-55.2226	-55.0328	-56.4223	-57.2784	-54.7349	-55.0322	-54.0689	-49.5826	-50.1142	-48.3301	-47.4289	-49.8173	-55.415	-57.6517	-57.5804	-53.7538	-50.7541	-51.6069	-52.2364	-52.0206
-55.5575	-55.0793	-52.858	-54.7086	-55.968	-52.7149	-55.1451	-55.8033	-57.3523	-57.5011	-57.8158	-55.8929	-57.0807	-56.6007	-56.5069	-56.9011	-57.9197	-58.3247	-58.0359	-57.9692	-59.1404	-56.3916	-56.1197	-57.133	-54.8801	-53.57	-55.6445	-57.8557	-56.4183	-57.7024	-56.8614	-55.3168	-56.1804	-57.5952	-55.6865	-54.3679	-53.9446	-52.5075	-54.3291	-55.106	-57.4168	-58.3959	-55.8496	-49.2281	-52.9352	-53.8275	-54.5437	-55.8142	-56.4059	-56.0345
-48.4191	-45.1324	-51.5884	-54.1859	-54.5088	-51.6372	-48.1984	-46.6615	-51.8284	-52.9596	-51.7675	-47.621	-49.1849	-54.2851	-54.7213	-43.518	-32.3997	-46.8771	-54.092	-53.5989	-53.2066	-54.7727	-54.694	-55.0544	-55.0396	-57.1323	-55.6037	-53.8946	-53.7975	-55.8488	-56.4707	-54.2199	-55.0358	-56.7313	-57.5034	-57.5526	-58.0524	-57.888	-56.6886	-56.8104	-55.941	-54.747	-56.2376	-58.5219	-54.9291	-52.2814	-53.5842	-57.0349	-56.7433	-56.1901
-52.8077	-45.1824	-49.7275	-49.4879	-55.2677	-54.7539	-49.8831	-51.4763	-47.0247	-46.4447	-54.8769	-57.4583	-56.2064	-55.3696	-57.6561	-55.83	-55.34	-57.0134	-58.5985	-57.098	-58.2299	-56.0199	-56.2681	-57.5053	-56.0848	-58.5742	-56.4793	-57.2707	-56.307	-55.0409	-55.889	-57.5977	-56.1322	-57.7004	-56.2116	-57.001	-56.3239	-56.0055	-53.5842	-50.9372	-51.3758	-50.0478	-47.3532	-53.2757	-54.7853	-55.1744	-54.4952	-50.2351	-54.3568	-54.9808
-52.6571	-52.7035	-53.0036	-53.2669	-55.5343	-56.7208	-56.4482	-55.0627	-54.4043	-56.1038	-55.9341	-57.1405	-56.5806	-55.4587	-57.4624	-57.9011	-55.8345	-54.9492	-56.6781	-57.2098	-58.3502	-58.7017	-58.441	-57.4094	-58.1078	-58.7832	-61.2769	-59.7828	-57.6252	-56.7861	-57.9991	-60.3479	-58.0183	-58.1327	-56.7392	-56.0468	-56.8532	-56.5187	-55.2901	-56.1136	-57.0022	-58.4674	-57.9709	-56.7499	-56.7009	-56.4244	-57.4725	-57.7673	-57.8329	-58.2949
-54.2286	-48.9388	-49.4369	-50.5077	-50.8615	-49.956	-46.2186	-49.282	-44.4601	-45.9965	-48.01	-49.2361	-50.2022	-50.5859	-51.5546	-52.4955	-51.6656	-42.5292	-31.7251	-37.7798	-49.7961	-47.3622	-42.3204	-46.6436	-50.1492	-48.1362	-42.004	-46.9575	-52.4194	-52.0293	-51.4924	-52.4197	-54.1129	-51.2473	-47.2513	-48.6034	-54.0342	-52.5159	-51.8369	-53.1777	-52.6721	-53.5615	-51.4537	-52.5559	-52.9872	-55.3209	-57.0191	-55.3222	-52.8319	-49.7603
-48.0897	-50.5765	-52.7487	-52.0837	-53.0301	-53.3213	-51.5779	-45.229	-50.5436	-51.828	-53.981	-51.4792	-48.2434	-53.755	-52.3797	-52.3745	-50.8325	-56.169	-55.2049	-54.421	-54.079	-55.07	-51.6702	-52.7759	-54.2202	-48.8089	-48.9583	-54.5453	-49.6007	-51.4412	-55.9736	-56.4113	-55.1807	-55.0984	-56.7803	-55.7364	-53.5921	-52.5303	-52.7661	-50.6713	-48.6362	-48.1202	-51.462	-52.2562	-53.3671	-52.05	-54.0145	-54.2643	-51.6901	-48.2386
-48.6331	-52.0901	-51.4534	-46.4544	-49.9723	-54.6163	-55.2229	-56.0888	-53.5855	-52.4262	-52.805	-48.2167	-45.506	-52.0601	-53.6671	-54.3981	-55.6365	-52.3016	-54.5448	-56.3304	-54.466	-54.7005	-54.5043	-52.5025	-54.2622	-54.3371	-55.8799	-54.622	-52.6028	-46.5343	-44.805	-48.2002	-48.9653	-47.294	-48.4027	-48.3254	-45.5891	-49.4368	-47.2843	-42.7826	-42.0083	-46.2149	-50.4079	-51.8075	-50.4407	-47.9978	-45.228	-48.8636	-50.9735	-51.6947
-47.8393	-49.9877	-43.9611	-40.8989	-41.681	-42.9602	-45.4152	-47.3069	-43.6311	-45.9748	-45.7704	-47.02	-41.6158	-40.7826	-47.7957	-49.902	-47.4157	-49.1999	-52.6011	-53.8097	-54.0058	-52.4082	-53.0271	-53.1936	-54.1794	-55.2507	-52.681	-50.3568	-53.5649	-54.7208	-56.2399	-56.7597	-55.6269	-55.2119	-54.1743	-56.0857	-55.6648	-52.418	-50.4523	-52.2022	-54.1925	-53.5823	-54.5015	-54.5901	-55.1625	-53.7834	-53.9406	-54.1858	-49.9872	-48.5857
-42.5648	-39.7751	-40.7316	-45.7384	-48.0659	-45.0616	-33.0821	-16.4806	-32.3012	-44.3845	-44.3467	-32.0793	-32.0828	-42.7981	-46.8873	-46.3998	-42.4181	-46.372	-49.0354	-51.2524	-49.8835	-50.4319	-50.2688	-50.2755	-52.5923	-52.0325	-47.0947	-45.5495	-45.7679	-45.7737	-49.0087	-47.2334	-43.397	-46.3147	-45.8729	-48.7707	-48.8473	-45.4563	-46.9658	-46.8287	-44.0787	-44.0431	-45.1224	-46.8166	-48.2155	-46.1941	-45.0723	-44.3825	-45.5733	-48.0185
-42.2556	-46.2289	-44.4842	-46.2788	-41.7916	-47.7499	-47.7053	-48.6734	-48.4556	-52.225	-53.5013	-54.2071	-52.0045	-51.567	-52.371	-52.4318	-50.8337	-51.2851	-53.2577	-54.0814	-51.0816	-48.7772	-51.1759	-51.6092	-53.4715	-53.2774	-53.2412	-53.3627	-51.0778	-51.9692	-53.1166	-53.7345	-53.6141	-52.0968	-51.477	-52.7948	-53.9392	-54.1248	-55.0076	-53.1586	-50.6596	-50.0331	-51.6778	-53.0233	-51.3942	-51.7313	-51.8201	-50.5465	-49.4405	-51.4119
-44.2488	-48.7881	-49.1907	-48.2291	-46.3562	-45.8934	-45.1931	-45.9123	-48.7928	-49.3199	-47.4075	-42.8867	-46.4634	-48.2051	-47.7752	-47.676	-44.5314	-50.9338	-53.5244	-53.6505	-53.4774	-52.4625	-52.6452	-51.8259	-50.9365	-51.5624	-53.538	-53.082	-54.022	-51.2503	-51.2444	-52.1994	-53.8968	-51.5479	-46.2748	-45.1096	-48.3272	-51.4484	-50.5147	-49.7456	-48.9627	-50.4743	-52.6812	-52.1934	-50.7956	-51.6858	-50.908	-49.593	-51.5328	-52.2432
-39.5864	-40.8557	-49.0375	-48.5334	-45.7386	-49.6372	-52.1574	-51.2783	-51.0627	-51.3193	-51.8384	-52.5973	-52.2485	-52.9682	-53.5627	-54.3007	-54.6774	-51.6685	-54.5606	-56.3885	-56.0234	-55.2196	-53.252	-55.1503	-52.5867	-51.9071	-52.7139	-55.331	-57.0788	-57.1142	-56.532	-55.1298	-51.8292	-49.9038	-53.5715	-56.3003	-55.4501	-55.275	-54.2446	-54.352	-48.0098	-49.8155	-53.8579	-53.9067	-53.4573	-52.6183	-49.9673	-51.4781	-52.1894	-51.7857
-49.8601	-49.4173	-47.5608	-43.1031	-49.0797	-53.1316	-53.1906	-49.2039	-48.3537	-52.4517	-55.4329	-53.1881	-51.1451	-50.672	-51.9348	-52.2884	-53.4788	-53.0833	-55.9114	-53.487	-49.9148	-51.0274	-55.4512	-56.7324	-54.328	-54.6572	-56.3028	-57.2228	-56.8121	-57.507	-56.6299	-55.434	-53.6292	-55.2384	-57.043	-56.228	-55.1144	-55.7863	-56.2418	-55.4552	-56.3588	-55.8535	-52.4334	-50.5646	-50.7448	-53.5	-54.63	-54.2699	-51.9379	-47.3665
-46.7867	-43.1429	-46.4651	-49.9844	-51.0457	-47.8269	-41.0065	-44.0432	-51.8196	-53.2526	-50.5768	-51.751	-54.5663	-54.703	-51.9941	-53.8861	-55.5272	-55.2204	-54.7913	-54.2981	-54.04	-56.3395	-57.1317	-56.2699	-56.0445	-56.6515	-56.0198	-56.5642	-55.3041	-55.9506	-55.695	-56.8343	-55.9997	-53.1288	-53.0997	-53.5185	-55.0953	-55.3271	-55.4799	-54.2308	-54.0603	-55.9418	-53.7249	-51.6576	-53.0634	-53.753	-53.0218	-52.8033	-54.4339	-54.2696
-46.8682	-51.7254	-54.3125	-48.3517	-45.7954	-49.5375	-52.077	-48.9561	-46.2501	-53.8178	-56.361	-53.3842	-50.5189	-53.161	-56.632	-55.3795	-55.269	-58.1699	-58.7559	-57.0884	-56.7	-57.9844	-58.4746	-58.0015	-56.6232	-57.6026	-58.317	-57.8612	-57.6824	-54.9103	-55.8505	-57.133	-57.7436	-55.694	-54.4822	-54.7699	-55.766	-55.9598	-56.0843	-55.0222	-56.4155	-56.7216	-56.9037	-58.5294	-54.5744	-52.6956	-50.8067	-53.1825	-51.6749	-50.5893
-40.668	-44.9449	-51.4402	-50.068	-43.9776	-46.4197	-49.7789	-50.8556	-49.1198	-48.9391	-51.1845	-52.449	-51.3071	-52.0267	-52.2267	-53.9748	-52.5717	-51.9631	-53.0305	-52.3722	-52.2626	-53.683	-50.1187	-49.8726	-52.6315	-49.441	-50.8401	-53.3917	-54.6707	-53.8746	-52.5094	-51.1298	-51.1313	-51.7696	-53.6558	-55.444	-55.0562	-50.4898	-52.2681	-55.3648	-55.4945	-54.1293	-53.6166	-53.9381	-54.3376	-53.8105	-53.7923	-53.8577	-54.6046	-53.6988
-46.7691	-48.0041	-42.2827	-43.879	-48.7377	-44.2661	-20.6812	-31.8826	-44.6593	-41.7664	-22.6786	-14.4337	-24.7797	-40.5965	-36.0101	-22.9949	-35.466	-46.8183	-49.0539	-50.4385	-50.1784	-50.9803	-51.8748	-50.5426	-46.036	-48.0889	-51.8604	-51.8726	-50.8013	-48.8487	-49.3992	-51.2706	-49.9367	-49.7063	-52.4777	-54.5471	-55.6427	-54.7215	-53.5898	-53.6098	-54.6523	-54.2177	-50.9348	-50.9898	-52.887	-54.6141	-54.7492	-51.2158	-51.0504	-53.9498
-52.2387	-55.8576	-52.3085	-51.3066	-53.0331	-53.5481	-54.6722	-54.2488	-54.0717	-55.5865	-57.2807	-57.6027	-57.5138	-56.8454	-56.5642	-57.3979	-58.086	-56.049	-57.5035	-58.2141	-57.9923	-57.0101	-56.1336	-55.4918	-55.1604	-55.1126	-55.5349	-55.5625	-54.743	-55.1297	-56.5744	-56.4543	-55.2749	-54.8593	-54.1158	-50.3343	-53.4066	-51.5065	-49.4207	-46.702	-51.8949	-49.3059	-46.3197	-43.0767	-45.595	-51.1232	-53.6752	-53.4972	-48.5615	-44.6371
-49.1108	-48.8114	-47.2596	-50.22	-49.1897	-49.2571	-44.3308	-50.5613	-54.0203	-53.5282	-52.4301	-52.1659	-55.5801	-55.9461	-51.8415	-48.7677	-52.0379	-54.2704	-52.6604	-53.2215	-55.26	-54.2319	-54.0148	-54.7545	-56.0569	-53.0214	-50.2352	-51.129	-55.4946	-55.0446	-55.1257	-55.6882	-56.4834	-54.4283	-54.0083	-52.8499	-53.7118	-54.8837	-55.2978	-54.2392	-55.0322	-51.2928	-49.6429	-51.7866	-54.6903	-54.5198	-53.1605	-52.3632	-52.2264	-55.431
-51.864	-52.9572	-50.7505	-50.7952	-48.4636	-51.7263	-53.5539	-53.068	-52.6358	-51.6725	-48.292	-48.5764	-52.1093	-54.3048	-54.7938	-50.8066	-50.0684	-53.6643	-54.6469	-54.0957	-54.7671	-54.9016	-55.5275	-55.8212	-55.1009	-53.7843	-54.0784	-56.3199	-56.8502	-53.6658	-50.5547	-53.3645	-55.1352	-54.9293	-54.2686	-53.1572	-52.8458	-48.771	-51.827	-53.8399	-54.2299	-53.0458	-53.1882	-53.6917	-52.5289	-49.4091	-50.2451	-52.531	-52.1982	-54.6087
-50.3238	-52.2266	-56.7348	-55.1818	-55.674	-56.0064	-58.1218	-58.6811	-56.1303	-55.8044	-56.5535	-54.8437	-57.0832	-57.4736	-56.6489	-57.7545	-58.6936	-58.4964	-58.0014	-58.433	-58.6105	-56.6264	-57.4211	-57.2948	-59.1364	-57.2943	-55.7157	-56.1933	-57.6296	-57.2912	-55.4814	-54.7493	-55.3665	-57.0418	-55.7113	-56.1847	-56.7433	-55.597	-49.8933	-52.1308	-53.807	-53.2639	-50.6411	-52.9465	-51.672	-49.7628	-54.0285	-54.872	-53.6068	-54.0382
[truncated: 134 more columns]

## Sheet: C
Vm pre	Vm post
-55.9999	-56.6032
-55.21	-56.5575
-54.7922	-56.6686
-54.0012	-57.0041
-53.9612	-56.9751
-54.6771	-56.6054
-54.2023	-56.901
-53.842	-56.7111
-54.2958	-56.9732
-54.9883	-57.0367
-54.8168	-57.2664
-54.5029	-57.1557
-54.6197	-57.0229
-54.0158	-57.2612
-54.5411	-57.2863
-55.403	-57.2095
-54.7735	-57.3089
-54.515	-57.4911
-54.9082	-57.5679
-55.0951	-57.2276
-54.9056	-57.1713
-53.9607	-57.3527
-52.8542	-57.2745
-52.188	-56.5995
-53.2552	-56.2056
-53.9401	-56.0898
-53.4901	-56.3929
-53.1142	-55.5587
-53.2967	-55.6559
-53.3114	-55.9936
-53.868	-55.9426
-53.7708	-54.7528
-53.7572	-54.0134
-52.1097	-54.1915
-52.2519	-54.3616
-52.0897	-55.2413
-51.6857	-54.5396
-52.2877	-53.5946
-52.3998	-53.1696
-52.5765	-51.5156
-52.0554	-51.4011
-51.3812	-52.2282
-50.7786	-52.506
-50.6137	-52.8237
-51.1982	-52.7564
-50.9236	-51.2218
-50.1873	-51.0722
-51.1246	-52.3269
-51.5449	-52.5901
-51.6281	-52.187
-50.9236	-51.8474
-51.0551	-51.0795
-50.7667	-49.6734
-50.7059	-50.4775
-50.2837	-51.1662
-50.0493	-50.5713
-50.1393	-51.1963
-49.3945	-51.35
-49.3699	-51.3901
-48.8162	-51.1411
-48.9543	-50.2462
-48.7584	-50.3205
-48.8132	-50.3043
-49.7572	-50.3985
-50.0637	-50.478
-50.1928	-50.8528
-48.5021	-50.2161
-49.0709	-49.6688
-49.5455	-50.2951
-49.644	-50.8534
-49.2251	-50.0321
-48.4012	-50.5115
-48.1572	-51.3886
-48.3771	-51.0046
-48.8853	-50.1147
-48.2814	-49.3661
-48.0926	-50.135
-47.9936	-51.2012
-47.8837	-51.1957
-49.0835	-51.054
-49.1508	-51.0421
-48.0898	-50.1145
-46.2863	-49.6752
-46.9504	-50.1779
-48.4877	-50.0098
-49.4205	-50.7835
-49.4186	-49.9871
-48.7883	-49.7998
-48.4635	-50.4385
-48.8815	-49.9332
-49.8404	-50.2451
-49.1946	-49.9225
-48.3925	-50.4167
-47.4322	-50.2567
-47.8627	-50.5351
-49.2368	-51.5396
-48.8048	-51.4497
-49.6348	-50.4033
-49.5437	-50.4613
-49.8335	-50.7109
-49.5048	-51.1791
-49.9482	-51.745
-49.8556	-52.5369
-50.429	-52.3598
-48.9927	-52.5987
-48.3241	-53.3277
-49.562	-53.0139
-50.8494	-53.3553
-51.8264	-54.603
-52.1649	-54.6706
-52.3962	-53.7474
-52.5971	-54.0646
-52.4465	-54.7851
-52.3151	-55.382
-52.4015	-55.7092
-52.8929	-55.5682
-52.4868	-55.4377
-52.7339	-55.5053
-53.4231	-55.5762
-53.856	-55.3167
-53.5379	-54.9419
-53.2426	-55.1989
-53.3101	-55.3818
-53.7163	-55.1673
-53.2403	-55.0663
-54.0129	-55.0749
-54.7184	-54.9841
-54.8354	-55.0395
-54.9238	-54.578
-55.0011	-54.8358
-55.3917	-54.4927
-54.7128	-54.4287
-54.6087	-54.3351
-54.6011	-54.743
-54.8093	-54.8301
-55.1081	-53.7501
-55.4085	-54.5703
-55.2286	-55.0665
-55.362	-55.0305
-56.0834	-55.3014
-55.6617	-55.1004
-55.5014	-54.8223
-56.148	-54.9675
-56.4406	-54.9945
-56.5185	-54.1464
-56.524	-54.5311
-57.0211	-55.545
-56.8796	-56.374
-56.828	-55.8927
-57.1214	-56.1474
-57.4227	-55.8873
-57.7172	-56.3304
-57.1135	-56.4923
-56.5191	-56.4623
-57.1206	-56.3415
-57.5897	-56.5675
-57.4779	-56.4325
-57.1536	-56.3821
-57.1063	-56.3715
-57.3062	-56.4916
-57.2304	-56.7539
-56.5484	-56.6336
-56.9854	-56.2648
-57.0589	-56.3516
-56.4554	-56.6091
-56.9063	-55.6415
-57.6278	-56.3311
-57.8098	-56.9715
-57.4978	-56.9933
-56.9556	-56.784
-56.8154	-56.8943
-57.3237	-56.6238
-57.43	-56.3982
-57.1536	-57.3356
-57.3724	-57.1538
-57.5576	-56.4543
-57.1611	-56.6753
-56.5113	-57.2683
-56.2331	-57.0644
-55.9918	-56.847
-56.9774	-56.9192
-56.4898	-57.4568
-55.8667	-57.2075
-55.5727	-56.896

## Sheet: D
Vm goal	Vm space
-2.35092	-8.20704
-0.907819	-6.98249
-0.778965	-7.23873
-1.8765	-8.49292
-3.13215	-8.76118
-3.14315	-8.67552
-1.78547	-8.85218
-1.83482	-7.34591
-2.33541	-7.01795
-3.96185	-9.07921
-3.59862	-10.6856
-1.6775	-9.32496
-1.27689	-7.94808
-0.449899	-7.63985
-1.13915	-7.46158
-2.2497	-8.43445
-1.36144	-8.40822
-0.623038	-7.67912
-0.951654	-6.49584
-2.31304	-7.04151
-2.92333	-7.99875
-2.71421	-9.33521
-2.39296	-8.90249
-2.62598	-7.14335
-0.811297	-7.86307
-1.14231	-6.82235
-1.29563	-7.1851
-2.09889	-6.91741
-2.10082	-7.55531
-2.80892	-7.01783
-1.98276	-6.95141
-3.67969	-6.52549
-5.08798	-7.96746
-3.6593	-8.54946
-2.85026	-7.44819
-3.00094	-6.39861
-2.5728	-5.51081
-1.31519	-4.92936
-1.52049	-4.67511
-2.41201	-4.65114
-3.16136	-4.69516
-3.39849	-4.1481
-2.71709	-3.65039
-3.08672	-3.04194
-2.98601	-3.74245
-2.33815	-2.66428
-1.4434	-2.05623
-1.41326	-1.95895
-1.94237	-2.2392
-2.0703	-1.30864
-1.43445	-0.404292
-1.71061	-0.151674
-0.953524	-0.848126
-0.291943	-1.01078
-0.265638	0.452548
0.324155	1.45717
0.173395	1.85494
0.943455	3.77411
0.23986	4.41222
0.206674	2.75037
-0.0866342	2.29369
-0.0103245	2.04427
1.39	2.34132
0.898948	4.1479
0.264329	4.51317
0.469749	3.18079
0.832874	3.06514
0.66361	4.0397
0.883334	3.95483
1.42212	4.64429
1.62621	6.88578
2.56651	6.34494
2.20665	5.57611
1.7721	6.15478
0.761276	6.0959
1.09308	5.8234
1.17199	5.7499
1.8607	6.20831
1.68414	7.37786
0.909733	7.66985
0.33981	7.18025
1.06055	6.42915
1.29364	6.84813
1.30328	6.92619
0.999171	7.61516
0.911537	7.80071
1.03303	7.12522
0.683763	6.66635
0.084819	7.34445
0.885004	6.19288
0.912071	5.78346
0.0911856	6.33082
1.54671	6.66228
1.50377	7.84601
1.03551	7.65875
0.644039	6.68406
0.286513	6.47088
0.0795004	6.08668
0.894369	5.82983
1.26132	6.89856
-0.0153438	7.18191
0.400538	6.60461
1.2822	7.20723
0.725368	6.86019
-0.549038	7.29257
-0.647137	6.58382
-0.70359	5.51988
-0.732965	5.74881
-1.00501	6.51395
-0.988011	6.3436
-0.336287	5.16122
-1.02612	5.21715
-1.59898	5.42301
-2.76613	3.58015
-2.80396	3.36142
-1.70313	3.55513
-2.46565	3.27523
-2.61517	3.54793
-2.43301	2.59855
-1.76262	1.79296
-2.24336	1.63133
-2.46314	2.57652
-2.18721	2.14442
-2.93871	1.09079
-2.41905	1.3984
-1.47056	0.316134
-2.23668	-0.286262
-2.73303	0.66528
-2.42901	1.06216
-1.99919	0.397418
-2.16574	0.0496454
-3.28753	-0.381347
-4.28745	-0.894401
-4.27524	-1.64935
-2.79664	-2.71931
-1.99472	-3.53196
-2.73924	-2.50606
-2.28401	-1.35921
-2.1827	-1.46112
-2.50353	-2.07082
-1.90915	-2.08375
-0.780456	-1.83941
0.0428269	-1.08289
-1.75828	-1.1956
-1.83651	-1.25312
-2.934	-2.99126
-2.58017	-2.34773
-1.09054	-2.73802
-0.669017	-2.76259
1.34956	-2.18525
1.07591	-2.00228
-0.581193	-2.1112
-1.53641	-2.76418
-1.94314	-2.33689
-1.26974	-3.73093
-0.0365905	-4.35055
-0.708051	-3.69403
-0.923242	-4.32693
-0.751941	-4.81079
-0.415599	-3.49349
-0.783281	-3.18093
0.198066	-3.1863
1.50451	-3.02839
0.610259	-3.26216
-0.658639	-4.48227
-0.319854	-5.41235
-0.785841	-5.4512
-1.66169	-5.90006
-1.70823	-5.4227
-2.09687	-6.63857
-1.09052	-6.83384
-1.28894	-7.36315
-1.12006	-7.1057
-0.33279	-7.53768
-0.208772	-7.36147
-0.470779	-6.39726
-1.36069	-6.13111
-0.282026	-6.08038
-0.435616	-8.04461
-0.995783	-7.39264
-0.660873	-6.55495
-1.95426	-6.50277
-3.04481	-7.13911
-2.35092	-6.95839

## Sheet: E
Vm before	Vm after
-57.1578	-46.1144
-56.6794	-48.3007
-56.3551	-49.2454
-57.2674	-47.4827
-57.6715	-48.4621
-57.4284	-50.1941
-57.1805	-49.9829
-56.9745	-50.5555
-57.5272	-50.4605
-58.3628	-51.4187
-57.909	-51.6855
-58.0167	-50.0364
-58.0075	-49.9549
-57.9363	-53.5942
-58.1302	-53.9514
-58.4177	-55.372
-57.9243	-55.2592
-57.8425	-54.674
-58.2126	-54.9964
-57.7866	-54.8
-58.0866	-55.0175
-57.9756	-56.111
-57.9039	-55.2402
-57.5574	-56.6408
-56.8464	-57.1695
-57.8199	-56.5056
-57.3858	-54.8228
-56.832	-56.652
-56.4635	-56.2482
-56.5503	-55.2291
-56.6026	-55.2639
-56.5443	-55.6111
-56.4523	-55.4501
-55.5234	-52.7798
-54.866	-52.9311
-54.6375	-55.3294
-55.0866	-55.5728
-54.9703	-54.6946
-54.1128	-55.8584
-53.8967	-54.8066
-53.6657	-52.8544
-54.1393	-52.0391
-53.3119	-51.5051
-52.9968	-52.6958
-52.9918	-53.4003
-52.5194	-53.8268
-52.5699	-52.5966
-53.1999	-50.652
-54.455	-50.54
-54.3461	-53.5688
-53.3231	-53.0435
-50.9222	-53.2246
-49.7628	-53.8033
-49.95	-51.9652
-50.3607	-51.2688
-50.1182	-51.4495
-50.0158	-50.6477
-50.1547	-50.5928
-49.9119	-50.3103
-50.2872	-51.8026
-49.4135	-52.5428
-50.7312	-51.6463
-50.5683	-50.0963
-50.3174	-50.2263
-50.4632	-49.3572
-49.6574	-50.0166
-49.4536	-50.8016
-51.2691	-52.0698
-49.3897	-53.1153
-48.8731	-53.8151
-48.4323	-52.7246
-50.1346	-50.6431
-51.8899	-50.8471
-53.2154	-53.3129
-51.5345	-55.2867
-50.9096	-53.8743
-52.2952	-54.8134
-53.9438	-54.8324
-54.3806	-56.5349
-53.2222	-55.3795
-53.4295	-54.4515
-53.4014	-55.2085
-53.9267	-55.8447
-53.4844	-57.229
-54.7882	-57.4895
-55.3723	-56.8919
-56.1879	-58.1226
-54.6004	-58.6677
-54.637	-58.0917
-55.7461	-57.1815
-55.9344	-57.7563
-55.4335	-57.7213
-54.9037	-57.5287
-55.7013	-57.4431
-55.3603	-58.1006
-55.0897	-57.0741
-54.9929	-56.9907
-55.1041	-56.5525
-54.291	-56.7386
-54.7513	-56.2236
-55.3459	-56.9247
-54.9657	-57.1002
-55.1463	-56.103
-56.2955	-55.4909
-56.473	-57.4091
-56.6636	-57.1122
-57.1267	-57.3415
-56.3448	-57.1086
-55.9449	-56.1245
-55.6431	-56.6105
-54.8688	-57.0787
-55.7565	-58.2367
-56.7604	-57.4602
-56.1731	-56.4836
-56.1674	-55.6287
-56.2574	-54.6321
-56.5898	-53.1803
-55.2621	-53.4236
-54.9518	-54.6927
-54.8453	-52.8839
-55.2587	-51.7972
-55.7818	-52.4377
-55.8429	-54.4732
-55.4637	-53.4876
-55.4576	-51.708
-55.8672	-50.4559
-55.3699	-47.1695
-54.4596	-48.3981
-54.198	-49.8469
-54.1783	-48.8721
-53.369	-47.6071
-53.4841	-45.446
-54.4483	-47.6348
-53.6795	-49.6629
-52.9313	-47.5257
-54.1767	-46.2241
-54.0637	-46.0647
-54.6247	-43.5383
-54.4957	-42.6471
-52.8761	-45.2169
-53.9427	-47.2836
-54.3525	-47.9259
-53.7651	-45.069
-53.3872	-44.2002
-54.4058	-44.3043
-55.1774	-43.4561
-53.7981	-42.9916
-53.8584	-42.6731
-53.7587	-44.0228
-53.7212	-44.3952
-52.1703	-45.9581
-50.104	-46.62
-52.7794	-45.6326
-53.2773	-45.4064
-53.3966	-46.4783
-52.2569	-45.7903
-51.9831	-44.7171
-53.5292	-46.4354
-54.1644	-48.2644
-54.821	-47.8388
-54.0182	-44.4071
-53.9302	-37.1539
-54.4943	-38.5096
-53.1112	-42.5919
-52.4963	-47.5626
-52.6544	-41.678
-53.7976	-34.2246
-53.6485	-36.333
-52.7347	-39.4974
-53.7697	-44.2344
-54.0541	-34.7191
-55.0457	-30.5708
-55.026	-37.5329
-55.2499	-39.7534
-55.3095	-42.1713
-55.7417	-38.7077
-54.5166	-37.3799
-53.3208	-40.0309
-53.3931	-45.3633
-54.9148	-47.3969
-55.425	-46.6101
-57.113	-49.8489
-57.8694	-50.451
-57.2886	-48.6828

## Sheet: F
time	delta Vm
-5.00956	0.288881
-4.95956	-1.22114
-4.90956	-1.29696
-4.85956	-1.20954
-4.80956	-0.542316
-4.75956	-0.67675
-4.70956	-0.741904
-4.65956	-0.543876
-4.60956	0.162447
-4.55956	-2.31127
-4.50956	-0.613719
-4.45956	-1.09682
-4.40956	-1.67669
-4.35956	-2.51115
-4.30956	-5.11928
-4.25956	-4.63433
-4.20956	-9.42364
-4.15956	-3.28028
-4.10956	-2.91875
-4.05956	-2.3523
-4.00956	-2.2789
-3.95956	-2.9373
-3.90956	-3.98251
-3.85956	-2.2553
-3.80956	-2.33328
-3.75956	0.1238
-3.70956	0.280657
-3.65956	2.57856
-3.60956	0.393367
-3.55956	-2.24037
-3.50956	1.78792
-3.45956	-0.193099
-3.40956	-1.22299
-3.35956	0.127194
-3.30956	-0.94498
-3.25956	1.13147
-3.20956	1.88021
-3.15956	-0.547874
-3.10956	-0.688078
-3.05956	-0.493165
-3.00956	-0.346145
-2.95956	-0.411987
-2.90956	-0.625761
-2.85956	-2.34419
-2.80956	-2.57292
-2.75956	-0.471944
-2.70956	1.62474
-2.65956	-0.516424
-2.60956	-0.750987
-2.55956	1.99876
-2.50956	0.940478
-2.45956	-0.235396
-2.40956	0.226004
-2.35956	0.333722
-2.30956	-0.271646
-2.25956	-1.06509
-2.20956	-1.06002
-2.15956	-1.67043
-2.10956	0.118562
-2.05956	0.365985
-2.00956	-1.16026
-1.95956	-0.630624
-1.90956	-2.77545
-1.85956	-1.78395
-1.80956	1.36696
-1.75956	-1.21388
-1.70956	-1.89024
-1.65956	-2.10596
-1.60956	-2.86179
-1.55956	-2.73896
-1.50956	-4.40006
-1.45956	-4.20084
-1.40956	-3.93663
-1.35956	-2.91832
-1.30956	-2.11834
-1.25956	-2.55697
-1.20956	-3.52654
-1.15956	-0.503232
-1.10956	1.90891
-1.05956	-0.515744
-1.00956	-0.0578174
-0.959557	-1.18191
-0.909557	-2.73367
-0.859557	-2.66288
-0.809557	-3.45939
-0.759557	-2.65138
-0.709557	0.200685
-0.659557	-0.303499
-0.609557	-0.483709
-0.559557	0.0365971
-0.509557	-1.17023
-0.459557	-2.5348
-0.409557	-2.23316
-0.359557	-2.29875
-0.309557	-1.17381
-0.259557	-1.19048
-0.209557	0.0111418
-0.159557	-0.73512
-0.109557	-2.54607
-0.0595566	-0.973724
0	-2.01414
0.0595566	-3.22511
0.119113	-2.35114
0.17867	-1.68853
0.238226	-2.18208
0.297783	-3.03225
0.357339	-2.54169
0.416896	-1.38059
0.476453	-0.596269
0.536009	-0.0183474
0.595566	-0.274228
0.655122	0.286839
0.714679	-0.844991
0.774236	-1.84296
0.833792	0.0649267
0.893349	-0.331415
0.952905	0.331391
1.01246	2.02507
1.07202	-1.8911
1.13157	-1.9663
1.19113	-3.0226
1.25069	-2.15027
1.31024	-1.28909
1.3698	-4.09227
1.42936	-2.88086
1.48891	-4.25204
1.54847	-2.33885
1.60803	-0.160499
1.66758	0.48571
1.72714	3.32393
1.7867	-0.102971
1.84625	-0.0698719
1.90581	1.34138
1.96537	-0.624092
2.02492	-0.0603541
2.08448	-0.486309
2.14404	1.16458
2.20359	1.27309
2.26315	2.48352
2.32271	1.88422
2.38226	2.56521
2.44182	0.961283
2.50138	1.08763
2.56093	1.65799
2.62049	1.11764
2.68005	1.99191
2.7396	0.982325
2.79916	0.634821
2.85872	-0.208245
2.91827	0.187885
2.97783	0.346135
3.03739	-0.317231
3.09694	-0.480272
3.1565	-0.504462
3.21606	-2.01004
3.27561	-0.392371
3.33517	-1.27575
3.39472	-0.97631
3.45428	-2.85408
3.51384	-1.20149
3.57339	-0.679695
3.63295	-0.218195
3.69251	-1.74152
3.75206	-0.955109
3.81162	-0.208829
3.87118	0.467439
3.93073	0.68916
3.99029	0.0521664
4.04985	-0.23554
4.1094	1.70779
4.16896	1.12786
4.22852	1.69657
4.28807	1.24217
4.34763	-0.624407
4.40719	2.78962
4.46674	2.4545
4.5263	3.33173
4.58586	2.58562
4.64541	1.71295
4.70497	2.60676
4.76453	2.72532
4.82408	1.69607
4.88364	-1.04908
4.9432	-0.0238774
5.00275	4.35746
5.06231	2.38953
5.12187	3.53762
5.18142	3.80902
5.24098	3.68339
5.30054	0.470412
5.36009	4.58536
5.41965	1.04839
5.47921	-0.544947
5.53876	-0.18803
5.59832	-1.07741
5.65787	-4.14398
5.71743	-1.20549
5.77699	-1.88041
5.83654	-2.26125
5.8961	-3.87091
5.9461	-5.06834
5.9961	-2.81726
6.0461	-3.60212
6.0961	-3.89153
6.1461	-4.22305
6.1961	-3.28693
6.2461	-3.05831
6.2961	-4.07902
6.3461	-3.66011
6.3961	-1.13648
6.4461	-1.5638
6.4961	-1.21129
6.5461	-1.21858
6.5961	1.47016
6.6461	-1.85908
6.6961	-2.19642
6.7461	-2.24159
6.7961	-4.06875
6.8461	-4.23861
6.8961	-4.53516
6.9461	-3.45573
6.9961	-2.64275
7.0461	-2.10769
7.0961	-1.916
7.1461	-1.68073
7.1961	-1.67376
7.2461	-2.19615
7.2961	-1.60675
7.3461	-1.406
7.3961	-1.35206
7.4461	-1.92099
7.4961	-1.92692
7.5461	-1.58346
7.5961	-1.79714
7.6461	-2.85145
7.6961	-3.10031
7.7461	-3.1281
7.7961	-2.16636
7.8461	-2.90794
7.8961	-2.30577
7.9461	-0.570712
7.9961	-4.55672
8.0461	-4.03769
8.0961	-3.20789
8.1461	-2.78671
8.1961	-1.34072
8.2461	-0.709175
8.2961	-2.03073
8.3461	-1.513
8.3961	0.456684
8.4461	1.22248
8.4961	-0.105543
8.5461	-1.0558
8.5961	-3.30988
8.6461	-2.89787
8.6961	-0.408722
8.7461	-0.203062
8.7961	-2.71412
8.8461	-7.47236
8.8961	-8.21178
8.9461	-7.95463
8.9961	-7.97955
9.0461	-6.39578
9.0961	-6.67271
9.1461	-5.36547
9.1961	-5.41266
9.2461	-8.04669
9.2961	-3.66896
9.3461	-7.66303
9.3961	-2.93018
9.4461	-1.43553
9.4961	-5.2097
9.5461	-2.40343
9.5961	-3.69867
9.6461	-2.09849
9.6961	-4.58533
9.7461	-2.78622
9.7961	-3.37467
9.8461	-7.30212
9.8961	-3.15323
9.9461	-2.96809
9.9961	-0.705818
10.0461	-1.0289
10.0961	-1.05887
10.1461	-0.373238
10.1961	-1.21399
10.2461	-1.97903
10.2961	0.555158
10.3461	0.257129
10.3961	-1.07621
10.4461	0.193138
10.4961	-0.684462
10.5461	-1.65221
10.5961	-2.82304
10.6461	-3.80234
10.6961	-2.40085
10.7461	-1.77646
10.7961	-2.68153
10.8461	-1.93451
10.8961	-1.40779

## Sheet: G
time	delta Vm
-7.94036	2.53224
-7.89036	5.40855
-7.84036	3.13486
-7.79036	1.52993
-7.74036	0.904563
-7.69036	2.32986
-7.64036	0.534123
-7.59036	2.32363
-7.54036	1.24281
-7.49036	0.923342
-7.44036	1.72279
-7.39036	-0.0186789
-7.34036	2.27952
-7.29036	3.75126
-7.24036	5.51421
-7.19036	2.51358
-7.14036	1.42261
-7.09036	0.176807
-7.04036	0.369017
-6.99036	2.34598
-6.94036	-0.830067
-6.89036	-1.16651
-6.84036	-1.49136
-6.79036	-1.17785
-6.74036	-0.839143
-6.69036	-4.47868
-6.64036	-3.15826
-6.59036	-4.05456
-6.54036	-2.44231
-6.49036	-0.395372
-6.44036	-1.75266
-6.39036	-1.99682
-6.34036	1.93112
-6.29036	-1.55228
-6.24036	-0.461445
-6.19036	-1.05537
-6.14036	-2.73584
-6.09036	-0.17203
-6.04036	-3.35118
-5.99036	-1.37771
-5.94036	-2.57219
-5.89036	-3.36151
-5.84036	0.0278221
-5.79036	0.0966743
-5.74036	-1.20638
-5.69036	-3.37147
-5.64036	-3.11809
-5.59036	-2.66942
-5.54036	-0.687516
-5.49036	-1.95748
-5.44036	-0.0826349
-5.39036	0.770033
-5.34036	-0.609005
-5.29036	0.476398
-5.24036	0.0184917
-5.19036	0.119243
-5.14036	-0.67205
-5.09036	-1.5389
-5.04036	-3.16956
-4.99036	-2.98986
-4.94036	-0.577589
-4.89036	-0.732182
-4.84036	-0.989661
-4.79036	-2.99405
-4.74036	-5.6582
-4.69036	-2.81659
-4.64036	-2.08449
-4.59036	-1.48753
-4.54036	-1.14145
-4.49036	0.0289182
-4.44036	-0.100834
-4.39036	-0.503217
-4.34036	-0.297651
-4.29036	-1.06808
-4.24036	-0.95555
-4.19036	-0.705402
-4.14036	0.41242
-4.09036	-1.58239
-4.04036	-2.76297
-3.99036	-2.92139
-3.94036	-0.565252
-3.89036	1.45885
-3.84036	1.1429
-3.79036	-1.40741
-3.74036	0.192945
-3.69036	-0.355721
-3.64036	-0.698113
-3.59036	0.0179001
-3.54036	-2.29822
-3.49036	-2.24809
-3.44036	-0.917564
-3.39036	-0.360537
-3.34036	0.474308
-3.29036	-3.46171
-3.24036	-0.714651
-3.19036	-2.95643
-3.14036	-3.69222
-3.09036	-1.27372
-3.04036	-0.917845
-2.99036	-2.65093
-2.93599	-1.36048
-2.88162	-2.00811
-2.82725	-2.57512
-2.77288	-1.58429
-2.71851	0.816115
-2.66414	0.219162
-2.60977	-0.0743518
-2.5554	-0.873921
-2.50103	1.34256
-2.44666	2.21977
-2.39229	1.35163
-2.33792	3.04161
-2.28355	1.40211
-2.22918	4.56209
-2.17481	5.272
-2.12044	5.30253
-2.06607	4.79587
-2.0117	4.09634
-1.95733	4.34005
-1.90296	4.52082
-1.84859	7.41684
-1.79422	6.37189
-1.73985	5.94325
-1.68548	10.5365
-1.63111	9.97726
-1.57674	9.09871
-1.52237	11.086
-1.468	8.98065
-1.41363	6.63821
-1.35926	4.85978
-1.30489	8.78172
-1.25052	12.6757
-1.19615	6.46392
-1.14178	9.01044
-1.0874	10.8229
-1.03303	7.75439
-0.978664	7.5415
-0.924294	8.08684
-0.869924	12.4116
-0.815554	11.7284
-0.761183	7.81197
-0.706813	10.912
-0.652443	9.11849
-0.598073	8.83404
-0.543702	11.7246
-0.489332	7.68294
-0.434962	7.27042
-0.380592	7.13147
-0.326221	9.27322
-0.271851	9.81582
-0.217481	7.03207
-0.163111	10.5714
-0.10874	8.5843
-0.0543702	9.57111
0	8.44237
0.0543702	7.26131
0.10874	8.1179
0.163111	11.8792
0.217481	8.78071
0.271851	7.46447
0.326221	5.97283
0.380592	4.82294
0.434962	5.27636
0.489332	3.28339
0.543702	3.81102
0.598073	1.61022
0.652443	1.0552
0.706813	3.04336
0.761183	0.657074
0.815554	1.83597
0.869924	2.14398
0.924294	0.174379
0.978664	-0.509264
1.03303	-0.750633
1.0874	-0.808259
1.14178	-1.21355
1.19615	-0.15525
1.25052	0.499817
1.30489	-1.08692
1.35926	1.49852
1.41363	-0.744876
1.468	-3.91066
1.52237	-1.61607
1.57674	-4.03824
1.63111	-2.02209
1.68548	-3.73719
1.73985	0.0214057
1.79422	-2.27992
1.84859	-1.72838
1.90296	-1.86899
1.95733	-6.83151
2.0117	-3.68724
2.06607	-2.51628
2.12044	-4.77484
2.17481	-3.66088
2.22918	-2.35861
2.28355	-1.87953
2.33792	-2.84208
2.39229	-3.01242
2.44666	-2.53665
2.49666	-2.22653
2.54666	-0.941434
2.59666	-2.13048
2.64666	-2.42654
2.69666	-1.58411
2.74666	-2.68278
2.79666	-2.49109
2.84666	-1.22243
2.89666	-1.61963
2.94666	-3.55274
2.99666	-3.92125
3.04666	-2.90081
3.09666	-2.55374
3.14666	-3.02808
3.19666	-0.130105
3.24666	0.18989
3.29666	-0.436794
3.34666	0.0700893
3.39666	-0.627638
3.44666	-0.784391
3.49666	0.09102
3.54666	-1.10336
3.59666	-1.41321
3.64666	-2.12087
3.69666	-0.634113
3.74666	-1.44658
3.79666	-2.03414
3.84666	-1.31703
3.89666	-1.57786
3.94666	-0.603512
3.99666	-0.902404
4.04666	-1.32995
4.09666	-1.91513
4.14666	0.0702319
4.19666	1.07023
4.24666	-0.610105
4.29666	0.500282
4.34666	-1.83005
4.39666	0.184637
4.44666	0.806201
4.49666	-0.515808
4.54666	1.61002
4.59666	0.437279
4.64666	1.23603
4.69666	2.20743
4.74666	-0.185753
4.79666	-1.08846
4.84666	-0.956537
4.89666	-0.069815
4.94666	-0.331748
4.99666	-2.06396
5.04666	-0.776281
5.09666	0.651408
5.14666	1.98125
5.19666	1.20998
5.24666	1.59165
5.29666	2.35101
5.34666	2.77999
5.39666	4.67841
5.44666	3.46614
5.49666	2.53548
5.54666	1.2097
5.59666	2.93853
5.64666	3.78059
5.69666	6.34535
5.74666	2.27413
5.79666	0.599474
5.84666	1.34069
5.89666	-1.00511
5.94666	1.8884
5.99666	1.59377
6.04666	-0.988104
6.09666	0.0882042
6.14666	0.875877
6.19666	1.48429
6.24666	1.38063
6.29666	2.53628
6.34666	3.45949
6.39666	4.64415
6.44666	0.841299
6.49666	2.78445
6.54666	2.32697
6.59666	0.908894
6.64666	0.727282
6.69666	-2.23758
6.74666	-1.61656
6.79666	-0.707915
6.84666	2.00543
6.89666	0.106814
6.94666	-1.04671
6.99666	-0.700473
7.04666	-0.301941
7.09666	-3.72081
7.14666	1.10557
7.19666	-1.01329
7.24666	-1.08345
7.29666	0.206601
7.34666	-0.476688
7.39666	0.540665
7.44666	-0.0545156
